# Supplementary material for: Large-scale reference-free analysis of flavivirus sequences in Aedes aegypti whole genome DNA sequencing data
Source: Parasit Vectors. 2023 Aug 5;16:265. doi: 10.1186/s13071-023-05898-8 (PMC10403824; doi:10.1186/s13071-023-05898-8)
Supplement: Supplementary file 1 — Additional file 1. Analysis input data and scripts. [file 13071_2023_5898_MOESM1_ESM.zip]

Archive with 15 entries (13 files):
- nrEVEs-AedesAegypti/InputData/
- nrEVEs-AedesAegypti/InputData/allAssemblies.fasta
- nrEVEs-AedesAegypti/InputData/allAssembliesVsEVE.tsv
- nrEVEs-AedesAegypti/InputData/allAssembliesVsVir.tsv
- nrEVEs-AedesAegypti/InputData/allTrimmedExGeneric.fasta
- nrEVEs-AedesAegypti/InputData/allTrimmedExGeneric_vs_AaegL50.tsv
- nrEVEs-AedesAegypti/InputData/Clusters_whereVir_or_EVE_match_over_50nt.xlsx
- nrEVEs-AedesAegypti/InputData/Cox1Clades.tsv
- nrEVEs-AedesAegypti/InputData/EVEs.fasta
- nrEVEs-AedesAegypti/InputData/RefSeq_ExEVEs.fa
- nrEVEs-AedesAegypti/InputData/SampleRegions.txt
- nrEVEs-AedesAegypti/scripts/
- nrEVEs-AedesAegypti/scripts/PopulationEVEsClustering.ipynb
- nrEVEs-AedesAegypti/scripts/Readme.txt
- nrEVEs-AedesAegypti/scripts/RemoveGenericTrimNonViral.py
