# Supplementary material for: Large-scale reference-free analysis of flavivirus sequences in Aedes aegypti whole genome DNA sequencing data
Source: Parasit Vectors. 2023 Aug 5;16:265. doi: 10.1186/s13071-023-05898-8 (PMC10403824; doi:10.1186/s13071-023-05898-8)
Supplement: Supplementary file 1 — Additional file 1. Analysis input data and scripts. [file 13071_2023_5898_MOESM1_ESM.zip › nrEVEs-AedesAegypti/InputData/allAssemblies.fasta]

>SRR11006575_NODE_1_length_5883_cov_7.935412
AAGAAGCTGTGCAAAAAGTGCAAGAAAATGCCGGCCCACCACCAAGGAACGTCATTCCAAGATCGGACAAATCGTCCGGAGGCCACTAAGGGGACTCATAAGGATGGAGGGGAGGATAAGGACTCATCGAATATATCACAAACCAAGCTGAGAACCAAGTCGTCTCGGCACAGGAGCACTGAAAAGACAATCAACAACAACCAACGAGTCGCTTTGGAGATCTCAGGGCGCATGGATTCAGAACGATTTTTTTTTTTTTTTGCAGCAGCAAGCAGAGAGCATTCGACAGAAAAGTGATCAAGTATCATGTTCATGCTTCTCATCGTGCCCGGATCAGCTTGATTTGTGTATGGTGATGTGGGGTGTGGTATTGACACCGACAGAAAGACACTTGTATGTGGAGGAGGTCTGTTCGTCTGGAAGGGCATTGGGCAGTATCCAACTGCCGACCACTCCGTAGAACTAGCCTCGTACGACCTAATCACGAAATACCTCTTTGAGATGTTCAAAGAGACTACCAAAGGGTGTATTGTGTGCGAAGACAAATTGCAGTGCGCAGCAGCCCGAAGTGTGGCCTACCACGCTTTGACGAAACTTGGCCATCCGACTGTCTACCTGAACATGTCCAATTCCTACGATTCAGTCTTTGATGAGCTTCCGAAAACACGACGCAAGATCACACTTGGAACCGAAAGTGTGGAGATGGCCGTTTACCAGCATACGGGGGAAACCAAAGGCGATTTGGGGAAATTGCCATCCCGGTTTTTCAGTGGAGAGCTTGAGAATGAGAACCACCACGTCTTAAGGGTCATGACGGCCTCAGACTATGGGACGAGTGTGTGTGAAAAAGCGATTGCATTCCAATACGACTTTGTCGGGTTTCGACGGACTTTGTATGGATCGAACGTGCAGCTTAAGGTATCACAGACTGTCTCAAGTAATTGCCCAACGTACCTAGCAGGGTTAGCCGTGAAGAACGACCGAACGATTTTTACGGACGGCATGTTTTGGATGTCTAGTCGTAAACAAGGCAATGAGACTGAGTACACGATTGAGGATTTGGAAACCATGCAAGCCAGAAAGTGCATTTGGCCTAAACAATACACGGCTGACAGATGCAAACTGATTTCCCTTGGCATGTCACCCCAATTCGGCTAATTTCGGGGCCTGTCCCGGGAACACACGTGAAAGTGGATCCGAAATGTGAGGGACGATCATCGGCGAATGTGGTTAGACCAGGCGAGCAAGCAAATTGGTGCTGTAAGAACTGCTCACACCCCATTCATTTCCAGGTTGGACCGGCCCTATACTATCCAATGGAGATTCAGAAAGCTGGAGAGATCACTAATAGCAACCCAAAGGTGTCTAAAATGAAGTTGACCGAGACTCCCCTCTCGGATGACCCTGAACCAAGCGTCGAAGAGAGGTTGAGGATGTGGAGGACGGAGGCGCATGCCTCGCAGCCGAGTGGAGCGGTTTTCCGCGGCCTCGGGGTGGAGGTGAGGAAGGGCTACCTCGAGGACCACATCGTGAACTTCCTAGGTTTAATGCTGTGTCTCCAGGTGATTTCAAACGCCCGGCCACGCCAACGGCCATTGGCCTACTGGGTGTTATCCTGGTTGGCTTTTGCTGTTTTTGGATTGCCGTCGGTCTTCTCATGCGTTGGCTTTGGTTCGGACTAACTTATCGGAGTGGAAACCCATTGGGATCCTGGGATAACGCGTGTGTCCCTGACGTGCAAAATCGATTTTCCAGCATGCCAGACGGAGTCTACCGAATCAAGTCCAAAGGAGTTGCCATTGATCGTCAACGGGGTGTTGGGGTTGTAAGACGAGGAGTTTTTCACACCCTCTACCATGTAACGCGTGGTGGTCTTGTGTACTGGCGAGGGCAGGCAGTTCAACCACACTCTGGTAGTGTGACTGAAGATGTCATCTCTTATGGTGGACCGTGGAATCTGCCAAAGCCTGAACTTGTCAACGAAATTGACGTCCTGGCTTGTCTACCGGACGGCACTGTGGAATATCATAAATATGAGCCCAGCACCATCACCATAGATGGCACTCCCACAATGTTCGTGACAAAAGATTTTGGCTTCGGATCTTCAGGATCTCCCTTCTATTTGGAGGGCGAGCCGGTCGGACTTTATGGGTATGGCTTTCAATATAATGGAAAATACCATTCCATAGTCACGACCTATGAGCAAGATCCGAACCAGGTTCATCTTCCAGGCATTGATCTAACGAGCACGGTACAAAGAACATTCATCGATTGGCACCCTGGCAAGGGAAAGACACGGAAATACATTGTTGAAGAGACACTGAAAAACGTGGAGCTCAAGCGGCGCACCCTCATTTTGACCCCCACCCGAGTTGTTATGGAGGAAGTAAGAAAGGCCTTCGGTGAAACGGAATTCAAGATAGGAACAAATGTTGCCTACTGCAAGAACAATGCTGTGACGATCGCCTGCCATGCAACGTTTATGGATTTTGTCAAGAGTAGAGGTGTTGGCCAAATTAAGGTCCACACCATCATGATGGACGAATGCCACTTTTTGGACCCGATGTCAATAGCGGCCCGGGGAGTGATGGATTACTTAAATTTACCATCCAATGCTGGGATAAATGTTGTCTATCTCTCCGCGACGCCACCCGGACAGGCTCCATCAGTTGGCTCGAATTATACGATTCGGGAGTACGCGGCCCCTACCACTCGAAAACTCAGTTCTGAGTGGTTTGAGAGCATTGTCTGACAGCATGGAGCTGGAAAGACGATAGCGTTCGTCCCATCCCAGGACCAGTCGGAACGGTTTGCGGACTCATCCGCGGGAGCCGTTTCTCTGCATCGGGACAATTTTGAGGAGAATTATGCGAAGGCCCTTGACCCTGAGACAAAAATCATCTATTCGACGGAAATTTCTGAGATGGGAGCCAATTACAACGTTGACCTCGTGATTGACTTGAGAACAGCTGTGAAACCAGTCATACAAAGTGAGGATGAGGTCATCTTGCGAAAGCAGCCCATCACAACATCATCTATGGTGCAGCGACGAGGGCGAACTGGGCGAAATGCCCCAGGTACATATGTATATCCAGTTGACGCTGCTACCAAGGAGGATCCATATGACTGGGTTTGTTGGCTGGAAGCACAAATGGTGTTAGACCAGCTAAGCATGCCACTAATGAAGGAAGAGTATGCTTATGGACAACCCCCTGGAGCTTTTCGTCTGATCGGCGAAAGTCGAGATAGGTTCTTCCGGTTCATGGAGCGGCCAAATGTGCCAATATGGCTGGCTTGGAAGTGGGCGAACAGTTTCAACCAGAAGCATGACATGATCTTCAATGGAAGGGACTTGCCTGATGAAGACACCGTGCACACATCAGATGGGCGCATGGTGTATCGGCCAAAGTTTCTGGATCAACGGTTCGAAAGGTTGCCATGGAGTGTCCGCGAGCCAACTCTGAAGTTCATCCTCTCAACGCGTAGTGATTTTTGGAGTGCCCTATGGCGGGTGGACTGGGTCCAGCACGCTAAAAACGTGTTGGGATCGTTATATGTTATACGAGATATAGCAAATGACACTACTCCTGACTTCGAGGTTGACAAAGCCATTGCTGGCTGGATCGCTCTCCTGTCGGGGGCTTCCATCGTCATTGGCTTACTGCTCCTACAGTCCCTCATCTCTCTAATCTTTGGGTGGCTGTTTCGCCGAGAAGAAAAGTCTGAGTACTATAGATCTTCCGTCGGTAATACCAAAACTGTCAGCCAAACCGTTTTTGGACAATACCTACGATCTTCCATTACTTGAATGTGGCTGTTAGCTTTATAATCTTGCTGATGATATTTTTGTTCATCTTCCAAGAAATTATGGAACGAACCAGCGGTCAGCGAAGCTATGGGGACCTGGATCTATTGAAGTGGGTCATAGTAATCTTTCTCATTCTAGCCGGAATTTTTGCCTGGGAACAACGATCATTTCCCAATATAGCATCTGACATATCAAAGTTCGTCCTACTAGCCGAGTAACCCGGGAGCACGTTTAAGTTCCCCAGATTCTCGTTTGTGTTAGCCAGGCCTGACACCCTAAATCTGCTGAATGACTTGCAAGCGTACTTCTTGCTCACAGTTATGTGCGTGAAAGCGTTCGCTTGGGGAATGGAGACGAGCATGTTAAAAGACTATGTTGCCAAACAACCTGAGATGCGACCCTGGGTGGCTGGGTTCCGTCTGGATCATTTGCAGTGGCATGCTATAATGCCAAGTGCTCTTGCGGTGTTCTACACGGGAAACTTCACCAGTTTTTTGATTGGAACATTTTTCACCTGTGTTGTGTTCATATTTTTGGCACAAATGTACAAGTGGAATAGATCCGAGAAAGTCGTTGTGGCTCTTGAAGCGCGCGATCAAAAACACTCCCAGGTCACCAACATCATTGATAGGACCCCGCATGACAACACGAAAGGATACGTCTATGGCTTTCCAATGGGGTTTATATTCCTTTGGACCGTCTGTTCCCGAAATGTAGTTGATGCCATCGTTGGGCTTCCAATAGGAGTATACTGCTATTGGATGTTAACAAATCCCAAGTCTCGGTATCACCAGTTTATGGACTTTGGCTGAATTGTAAACTTTGTTGGCATTGGATACCTTACGGACATCCCCCTCCGGACCTCCCTGTTCGTGTTTCGAATGGTGCTGGGGTTGTTTCCAACACTGGGCGGAATGCGCTCTCTGGAAAAAAACAGCAGCAACAGGTTTGGGGGTGAAGTGGAAGAACATGTTAAATGAAATGTCCCAAGTTCGATTCCAATCCTACAAATCCCGAGGCGTGAACGAAACTCCCCGAGGTGACTATGTGTCTCGTGGGGGATTGAAAATGGACGAAATCATCAGGAAATACGGCTTTCGACCAGCTGGACGCGTCGTTGACCTTGGATGTGGACGAGGAGGATGGTCGCAGAGGGCAGTGATGGAAGAACGAGTTATGCGCGTGGCAGGGTACACCCTTGGGGGAGTAGAACGTGAAGAACCCCAAAAGTTCATAACGTATGGTTACAACCTAGTCACCCTAAAGAGTCGGACAAATGTCTTCAAGCTTGAACCAACTCTGTGTGAAACTGTCCTTTGTGACATCGGGGAGAGTGATCCTGATTTCCGGAAGGAAAAAACCAGAACGCTGGTCGTCCTTGATGTTCTCGAGAGGTGGTTGAAGACCAATCCGGAGGCCCAGTTCTGTTTTAAGGTCCTATGCCCATATCCGGTGGAGGTGATGCGGAAGCTTGAAACTCTGCAACATACCTACAGTGGGCGGTTGGTTCGACTGTCCACAAGCAGAAACTCAACAGCTGAAATGTACTATCCTCCCACCACGGTAAATTTAATGCACAATCAATTAGTTGATTGTGCAATCCGACATTTGATATCCGCTAATCATAGTTCGCAAGTCGACAAATGGAAGCGTGAAGACATTGGCTACATTCGGTTCCGTTAAGAGTGCGAAAAAGAAGAAGCAACAAAAGCAGTAAAAAGTTGATGGAATTCGGAGACTGGGACAAGTTTTGAAATTGGTGCTGGTGACTAACCTTGAAGGACATACACTTAACCAAAAACACTTGAACATTTGTTAAAGGTCCTGAATGAACTTGAATACAAAATACAAAACAACACAAAAGATAGCGCATTTATTGAATTATTTTTGAAGTTCTTCTCATATACTACTTCTTATTTTCTAGCTTGAGGCCTTAGAGCGAGACATCGGAGGTCGAATTATCGGGTATTTTTTCTAAACCAATGAAGAAACAACGGATCTCACGGTGTGAGCTACAACATCAATCCATGTTACGTGAACTGGAGGTGAAACGACAAGCCGCCATAACAAGATGG
>SRR11006575_NODE_2_length_3905_cov_4.074974
AAAATCTCATGAAATAACAAAACAAAAGCTATTAGAACATAAACAACAAAGGAAAATGCAATATGATAATGTAGTTAACCCAATTTACATCAATATTAACAATACAGTGTATTTAAAAAACGAAAATAGAAGAAAACTTGACTCATTTTATATTGGACCATATACAGTAATTTCAATAAATGAACCAAATTGTGAAATTCAAAACGTAACCACAGGAAAAACAATCATTGTACACAAAAACAGAATTATAAAAATATAACTAAAAAGTGATTAACTTTGAGTAGAGTTCCACCGAGTCTAAATAGTAAAATTTAAAACAAAGTTTACAAATTTTAAACAAGATGATGTAGGTGAATGTTCCGAGCTTCAGGCTACGGAGTGAAAAATTCGGTTAGAACGGTTAAAATTAAAGAAGAAGGTTTCCCGGCCGGGAGGCGGCTGGGTTGGTGGCCCAAGTGGGCTGCCGAAGAAGCGGACGGGTTCGGTTGTTGGCAAAACAACCGACCAAAAACAAAAAATTGTGGCGACGCAGAGACCCCCATCAGGGGGCAGCCTCCTCGCCATAAAAGGAAAAGACCGGCAAACTGTACAACGGAAAAAAGGGAAAATGGACTTTGGATGGATTGACGTGTTGCGGGCAGATGCAATGAGGGCCATAATGTTATTGGTCATTATCCTCAGAAACGCGTTCCGTGATTACAATGCGAAATTCTCGAACTTGTGTCAACGAGTTCGCCGGCTTGAAAAACGCAGATCAACATATGGCATCAATGGCGCCCTCATCATCTGGCTTATCANNNNNNNNNNCCTGGGTACTGATCCTCGTAACGGCAAAGCACACGATTGACGTGCGAATGACGGCTGAGAAGGAAATTAAGCTCTTTAAGGATGGAGAAGAAGTGGTTGACTCGACTGGGTTTAAATTACCAAGTGACGTGTGCTCGACAGGAATCTTTATCTCGAAGCATTGTCCCATGGTAAAGACTATGAACAAACTGAGTGCCATTGATTGCGGATTCACCCATTACGACTTTGAGGTTCGGTACAACCGATGTCGCACGGACGCCAAGAGCCGGGTGAAGCGAAGTGCCCCTACTGCAAAACCGAGTACTGGAGGGATGGGAATCTTAGAGGAGGTGGAGTTCATCTTGTTCAAAATCATTCGGGAAAACACATGGTTTGGGCTCATTGCCTTTCTGTGCATTGGCCTCAAAATGCGGTGGCCCGTATGGATTATGATTCTAATTGGAGTTGTGACCTGGAACGCTGTGAGGGCTGATGTTATTGAACCCCTCAAGCAGGAGAAGATGACATTCTTGGAGACTCGAATGTTTTAAGCGAAATATCAACTATCGCGACACCAAATGGGCTCCTCCAGGTAAGCATGGGGAATTCTCATGTGATTAGAGGACAAGACTACAAAACCCTTCTAACGGATTGCGAAGTGGGACAGTCATATTCCACTGATGTGTGCCCTGGTGGTTCACAATTGAATCTAGGAGGGGTTCGCAATGAGAATCGCACTTGCCAGGTGCTGCCATACAATCGAGGATGGGGGACTGGATGCCTTGAGTTTGGCATGGGAATGACGGCGACTTGTGTGGAACTTGAATGTTCCACATCGTACGCTGTGAAGCTGTTATCTAGCTCTGGAGTAGTCTCTAACATGACTATTGGATACCATGGGAAGAATGAGACAAAACTCATAGCCAACAACATCCCCCAAACGTTTAAGTTTGGAGGATTTGGCAAGACAGTGGTCACCTGCCAATTGGAAAACGACCGGTTGGCGACTACGAACTATGCCATTGTTGGAGATGACGGAGCGGGATTGTTCCTCAAAAAACTAATCGATGATTGGCCTGGTGTGTTTCGAACGCAGAAGCACATGATCGGCATGGATCGAGTCGTGAATTGGGGACCAGCAACTCCAAATGAAATCCCGGTGGTGTCAATAGACAACCCACATCTTGACTGGAAGGCAGGGAAAAAGGGAGGAACCCCAGAACTTGACACAATATTCTGGTGCCGAACTGTCCTGGAAAAATTGATAACTGGAGAATTCTCCCCCTGTAAAATAACGTTGAGAGCAACGGTTGTGCAAGGGGGTTACGGAAATGAGGGAGTCCTTGTTGTGCAGACAGACGATGATGTTCCTGAAATCTGCAGTATCGCGCTGGAATGCGTGAGCTGTGGACTCACGTCAAAACGAATGATGTTTCAACCGGGGACTAAGACTGGCCAAGCCCACGTCACGTGTGGGAACAAGTCCATGTTCGTCCTACTCATCGTCCTTGGATCAGCTTGGTTCGTGTATGGAGACGTTGGTTGCGGGATAGACACTGACCGGAAAACCTTAGTTTGTGGTGGGGGATTGTTCGTCTGGAAAGAGATTGGACAGTATCCCACCGCTAACCACTCAGTGGAGCTGGCTTCCTATGACCTAATCAAGAAATATCTTTTTGAGATGTTCAAGGAAACAAAAAGGGGTGCATCATTTGTGAGGACAAGTTACAGTGCGCAGCGGCCCGAAGCGCTGTTTATCATGCCTCGTCAAAACTTGGACACCCACTGGTGTATCTTAACATCTCTAATTCGTACGGCTCGGTTTTAGATCAGCTTCCCAAAGCAAGGCGTAGAATAACGCTTGGAACTGAAAGCGTGGAAATGGTGGTATACCAACACACTGGGGAGCCAAAAGGTGATTTCGGAACGCTCCCATCACGATATTTTCGCGGGGACATGGAGAACGAAAATCACTATGTTCTGCGGGTAATGACTGCCTCAGACCACGTGCACAGGGTGTGTGGAAAGGCGATTGCGTTCCAGTACGACTTTGTGGGATACCGCCGGACCCTGTACGGATCCAATGTGCAGCTCAAGGTCTCACAAGTGGTATCAAGCTACTGCCCAATGTATCTGGCAGGATTGGCTGTCAAGAACGATCGTACCATATTCACAGACGGTATGTTTTGGATGTCAAGTCGAAAACAGGGAAATGAAACTGAGTACACAATCGAGGACCTGGAGACGACGCAAGCGCGAAAGTGTATTTGGCCAAAACAATACACATCTGACAGTGTGGAAGACCCAACGGACCAGCGGCTTTTCATGCCTCCCACGTGGGGAGGACCGATATCGCGGGCTAATCACATCCCCGGATACAAGATGCAAACCGACTTCCCATGGCACGTTACCCCGATCAAGATGATTGCGGGACCAGTACCTGGAACTCATGTGAAAGTTGACCCGGGATGCGAAGGGCGGTCATCAGCCACCATCGTGGAACCTAGTGAAACCTAGTGAACAGGCGAATTGGTGTTGTAAGAACTGCTCAAATCCCATCCACTTCCGGGTCGGACCCGCATTGTATTACCCCATGGAAATTCAAAAGGCCACTAAGAGCACTGATAGTAGTCCCAAGTTGGCAAAGATGAAGCTGACGGAGACTCCACTATCAGATGATCCGGAACCAAGTGTTGAGGATGTTGAGATTGTAGTGTCGCACCCGTAGGTAGAATATACGGGAATCGTCGGTGGTAGTATTTAGAGGTATGTTATGCTGTGCTTAGTGGAAATGAATTGTAGATACCTGGATGAAATAAAAGGAACAGCAGTTGCTAATTGAGTTATCAGTCAGTATCCTGGAATTGGAATTGTCTTTGTGTACTTCCAATAGATGAGAGGCTGAAAATGTGGAGGACGGAAGCTCACGCTCTGCAACCACGTGGTTCGGTTTTCCGGGGTCTCGGGGTGGAAGTGAGGAAGGGCTACCTCGAGGACCACATCGTGAACTTCCTGGGACTCATGCTTTGTCTTCAAGTAATCTCCAACACATGTCCACGCCAGCGAAAGTTTGACTGTTGGCTACTGTCGTGGTTGGCTTTTGCGGCCTTTGGATCTGT
>SRR11006575_NODE_3_length_2370_cov_4.658526
TGTATTACCGTTAAATTCAAAAACTCAAGAATAGATTTTTTTTAAATACACTCGCATTTGAAGTCTTTTTTCTCAAAATTTTTACTATAAACGGTTAGGATCTTTGAAGAGTTTTCGCAGGAACTATTCCGAGTAAACTTGGAATTTCACTAAGCATACTCCTGTAGGGATCTTTAATAAAATTAAGTTTCTTTCAGAGATTTCTCCAGGTATTTTATGCCAGGGATGTGTACATGAAACTTGGCTCACTCATAGGTCGCATGCGCTCAACTGGCGAGCCAATCATAAACGACACTCCGAAGGTCCGAAGAGGGACACGGGCTGACCCCCAAACGAAAATCAAGGATATGGATCCTAGCATGACCCAAACCAGGGTTAATAAACTCCGGGATGAAAATCTAAGCACTTGGTTTTTTGACAAGAACAACCCCAACCAGACTTTTAAGTACCATGGTTCGTACGTGACAGATGACGTCAAAGTTGGTGGTCAAACTGTCAACCCTCTTGTCCGGAAGATTATGTGGCCTTGGGAAGCCGTTGGAGGAGTAACAAACTTCATGATGACGGACATATCCACTTACTCCCAACAAAAGGTTCTCCGGGAGAAGGTAGACACCCCCGTCCCTGAACCCAGGGAACAGGTTAAAATGGTCAATAGGAATATCATGAAGCACATGGTCCGCCTGTTCAAAGAAAAAGGGCTGAAACCGCGGATTTTGACGTGTGACGACTTCATCAAGAATGTCCGATCGGATGCTGCCATTGGGTCATGGAGCCAAGACGTCCCTTGGACCAAGGTGACCACTGCCGTCAATGACCCCCGGTTTTGGGAACTAGTAAACCGGGAAAGAAAACTCCACCTGGCCGGGGACTGTGCGATGTGCGTGTACAACACCATGGGGAAAAAAGAAAAGAAACCAACCATAGCTGGGGAGCCGAAAGGATCCCGGACCATTTGGTATATGTGGCTGGGAAGTCGATATCTGGAATATGAGGCCTTGGGCTTCCTCAACGAAGACCATTGGGTAGCCCGTGAAAATTTCCCGGGTGGCGTGGGAGGTCTCGGCGTAAACTACTTTGGCTATTACTTGTCAGAAATAGCTTCAAAGGGAAAGTTTTTCGTTGCCGATGACATAGCTGGCTGGGACACTCGCATAAGTCAGGCGGATTTGGCCGACGAAGAGTTCTTCATCCTCAACTCGATTGAGGATGATTACCATAGAGCTCTGGCGGAGTCGGTCATGAAATTTGCCTACCAAAATATTGTGGCCCTGTTTCCCCGAACCCATTCTAAATTCGGGAGTGGAACGGTCATGGATGCGGTTTCCCGATCGGATCAGCGAGGCTCGGGGCAGGTGGTGACAAGTTAGCACCATCCCGATCATCCTTCACGCCTCAGACGGACCTAGCAACAGATGACGGTCAAGCGGTAGACATAATCGTAACACCCGCCGGTCAACAAACTCATTAGAATCAGGTCACCGTATCATATCACCGCTATTGGAATCGTTAATTGGAAACATGCGAAGACATCGTAAAACCACGAGCCATAACAACCGATAAAGGGAAGCCACAACAGCTGATATTTGCATACCAGCCTTTTGTATAATATTTGCTTACCAACCTTTTGTATAAATAGCTAGGGCATTCCATTGCAGATTCAGATTCATTTCTCATTCCGAACAGACTACAAGTCAGGTAGGCTAGCTACCTAAAGCTAGATTAGTGATAAGTGTATAACAGTGAAATGTGTTAGTTTTAAGTTAAAAGAAATAAAGTATTTTTTTTATGCATCCAGCATAGGAAAACACTAACTGTGGTCGTGGCCACAAACGACACCAATTTCGCAAAGTCGTTGACCTACCTAAATGAAACCGGGAAAATCCGGAAAAATATACCAATTGACTCGTTTTCACTTGTGGAGACGATCTGGGAGCGCGTTGAGTTTTGCTCCCATCACTTCCATCCACTCCATCTCAAAGATGGAAGGAAAATAATCGTTCCATGCCGCCACGAGCGCGAAATCATTGGGAGAAGTCGAGTCCAAAAAGGAGGGCTCGTGACCATCCCAGAAAGTGCTTGTCTGTCAAAAGCCCACGGACAAATGTGGGCTCTGTACTTTTTCCATCGGCGTGATCTGCGGGTGGGGTACGCAGCCATACATGCATCCGTTCCAACAGATTGGGTCCCAGAGGGGAGGTCCATCCACCAGCAATACGAGTGGATGACCACGGAAAACATGCTTGATGTGTGGAACAGGGTTTAGATCACTTTCGATCTAGCTCCCGCTCGCGATAAGAGCTATCGGGTCTCGCTTCCCGAGATCCACCCGGTAGAGGGTCTAACGTTGTATGTTACCAATAAAATCAG
>SRR11006575_NODE_4_length_1223_cov_42.472949
CGAGTCATGACGGCATCAGACCATGTAACGAGCGTCTGTGGGAAAGCTATCGCTTTCCAATATGACTTCGTGGGATTCCGTCGAACGCTGTACGGGTCAAATGTACAGTTAAAAGTGTCGCAGACCGTTTCGAGCAATTGTCCCACTTATCTCGCTGGACTCGCCGTGAAAAATGATAGGACCATCTTCACTGATGGAATGTTCTGGATGTCCAGCCGCAAGCAAGGGAACGAGACAGAATACACAATTGAGGAACTCGAGACGCACCAAGCGAGGAAATGCATCTGGCCAAAGCAGTACACGGCCGATAGCCTAAACGACCCTACCGATCAATGGATGTTCATGCCACCGACCTGGGGAGGGCCCATTTCTAGGGCTAACCACATACCAGGATACAAAATGCAAACGGATTTTCCGTGGCATGTGTCTCCAATTCGCTTCATCCCCGGTCCGGTGCCCGGAACCCACGTCAAGGTTGACCCAAAGTGTGAAGGACGTTCAGCTGCGTCTGTGGTAAAACCCGGTGAGCAATCCAATTGGTGTTGCGAAAATTGTTCCCACCCAATACATTTTCAAGTGGGGCCGGCCTTGTATTACCCCATGGAGATACAAAAAGCAGTCACGATCACAGATAGCAATCCAAAAGTCTCAAAGCTGAAATTGACGGAAACGCCTTTGTCTGATGATCCTGAACCGACCGTTGAAGAACGACTCAAAATGTGGCGAACTGGGGCGCACGCATCACAACCAAGCGGAACGGTTTTCCGGGGCCTTGGGGTAGAGACCAGGAAGGGCTACCTCGAGGATCATATAGTCAACTTCCTCGGTTTAATGTTGTGTTTACAAGCGATATCGAACTCTCGTCCACGTCAACGGCCTCTAGCATATTGGGTATTGTCTTGGCTGGCGTTTGCTGTCTTTGGGCTACCATCGGTTTTTTCGTGCGTCGGTTTTGGCTCTTGGCTAGTTCTACTACATGCCTCAACGTCATCAATCCGAGTCTCCCAAATGATGATCCCACTATGGATGTTACTCCACGTGGGACAAGTGTCCAATCCCAATACTCTTCAGTCTGTACTCCAACAGACAATCGAGGAACTCGAGGAACCGAAGTTACATATTTAGGAGATGGCTGTGTTTCAACACACTGGTGAGACCCGGGGAGATTTGGGAAGACTGCCATCTCGGTTCTTTAACGGAGAACTTGAGAACGAAAATCATCG
>SRR11006575_NODE_5_length_383_cov_2.663399
TTGTTGAATCACTATCTCCTCTGACTTGGATTGTCCAGATCCCATTTTCTTGCTGTAGGTATTCACTTATTCACTTTTAATCACTTAGCTGGTTAATTAGTGATGCACTTCTTGTGATTGCCTTTAGTTCAACCAGTAGTTGATAATAAATATACACTATCAGGCAAAATCCTATCAGCGAAACTATTAACACAATTATCACGTTATTTGGTACTTTCATTGTCTTTACTGTCGGGGTCACCATGTGTTCCGATTATGCTACCACATTTTTGATCTTGTTTCTTGTGGAGAAAGGGGAGATCCTCCCACTTTTCGACCCATTCTTTATGTTTCATCCATGGGTTGTCTTGGATCCATACGCGATACCATACAGTGAGCATGTC
>SRR11006575_NODE_6_length_161_cov_26.238095
ACTGGTGAGACCCGGGGAGATTTGGGAAGACTGCCATCTCGGTTCTTTAACGGAGAACTTGAGAACGAAAATCATCGTGTGCTACGAGTCATGACGGCATCAGACCATGTAACGAGCGTCTGTGGGAAAGCTATCGCTTTCCAATATGACTTCGTGGGATT
>SRR11006575_NODE_7_length_152_cov_39.106667
AATCCCACGAAGTCATATTGGAAAGCGATAGCTTTCCCACAGACGCTCGTTACATGGTCTGATGCCGTCATGACTCGATGATTTTCGTTCTCAAGTTCTCCGTTAAAGAACCGAGATGGCAGTCTTCCCAAATCTCCCCGGGTCTCACCAGT
>SRR11006901_NODE_1_length_2343_cov_3.256840
CCAATGTCTTCACGCTTCCATTTGTCGACTTGCGAACTATGATTAGCGGATATCAAATGTCGGATTGCACAATCAACTAATTGATTGTGCATTAAATTTACCGTGGTGGGAGGATAGTACATTTCAGCTGTTGAGTTTCTGCTTGTTGCAGAGTTTCAAGCTTCCGCATCACCTCCACCGGATATGGGCATAGGACCTTAAAACAGAACTGGGCCTCCGGATTGGTCTTCAACCACCTCTCGAGAACATCAAGGACGACCAGCGTTCTGGTTTTTTCCTTCCGGAAATCAGGATCACTCTCCCCGATGTCACAAAGGACAGTTTCACACAGAGCTGGTTCAAGCTTGAAGACATTTGTCCGACTCTTTAGGGTGACTAGGTTGTAACCATACGTTATGAACTTTTGGGGTTCTTCACGTTCTACTCCCCCAAGGGTGTACCCTGCCACGCGCATAACTCGTTCTTCCATCACTGCCCTCTGCGACCATCCTCCTCGTCCACATCCAAGGTCAACGACGCGTCCAGCTGGTCGAAAGCCGTATTTCCTGATGATTTCGTCCATTTTCAATCCCCCACGAGACACATAGTCACCTCGGGGAGTTTCGTTCACGCCTCGGGATTTGTAGGATTGGAATCGAACTTGGGACATTTCATTTAACATGTTCTTCCACTTCACCCCCAAACCTGTTGCTGCTGTTTTTTTCCAGAGAGCGCATTCCGCCCAGTGTTTGAAACAACCCCAGCACCATTCGAAACACGAACAGGGAGGCCCGGAGGGGGATGTCCGTAAGGTATCCAATGCCAACAAAGTTTACAATTCAGCCAAAGTCCATAAACTGGTGATACCGAGACTTGGGATTTGTTAACATTCAATAGCAGTATACTCCTATTGGAAGCCCAACGATGGCATCAACTACATTTCGGGAACAGACGGTCCAAAGGAATATAAACCCCATTGGAAAGCCATAGACGTATCCTTTCGTGTTGTCATGCGGGGTCCTATCAATGATGTTGGTGACCTGGGAGTGTTTTTGATCGCGCGCTTCAAGAGCCACAACGACTTTCTCGGATCTATTCCACTTGTACATTTGTGCCAAAAATATGAACACAACACAGGTGAAAAATGTTCCAATCAAAATACTGGTGAAGTTTCCCGTGTAGAACACCGCAAGAGCACTTGGCATTATAGCATGCCACTGCAGATGATCCAGACGGAACCCAGCCACCCAGGGTCGCATCTCAGGTTGTTTGGCAACATAGTCTTTTAACATGCTCTTCTCCATTCCCCAAGCGAACGCATTCACGCACATAACTGTGAGCAAGAAGTACACTTGCAAGTCATTCAGCAGATTTAGGGTGTCAGGCCTGGCTAACACAAACGAGAATCTGGGGAACTTAAACGTGCTCCCGGGTTACTCGGCTAGTAGGACGAACTTTGATATGTCAGATGCTATATTGGGAAATGATCGTTGTTCCCAGGCAAAAATTCCGGCTAGAATGAGAAAGATTACTATGACCCACTTCAATAGATCCAGGTCCCCATAGCTTCGCTGACCGCTGGTTCGTTCCATAATTTCTTGGAAGATGAACAAAAATATCATCAGCAAGATTATAAAGCTAACAGCCACATTCAAGTAATGGAAGATCGTAGGTATTGTCCAAAAAACGGTTTGGCTGACAGTTTTGGTATTACCGACGGAAGATCTATAGTACTCAGACTTTTCTTCTCGGCGAAACAGCCACCCAAAGATTAGAGAGATGAGGGACTGTAGGAGCAGTAAGCCAATGACGATGGAAGCCCCCGACAGGAGAGCGATCCAGCCAGCAATGGCTTTGTCAACCTCGAAGTCAGGAGTAGTGTCATTTGCTATATCTCGTAAGACATATAACGATCCCAACACGTTTTTAGCGTGCTGGACCCAGTCCACCCGCCATAGGGCACTCCAAAAATCACTACGCGTTGAGAGGATGAACTTCAGAGTTGGCTCGCGGACACGCCATGGCAACCTTTCGAACCGTTGATCCAGAAACTTTGGCCGATACACCATGCGCCCATCTGATCTGTGCACGGTGTCTTCATCAGGCAAGTCCCTTCCATTGAAGATCATGTCATGCTTCTGGTTGAAACTGTTCGCCCACTTCCAAGCCAGCCATATTGGCACATTTGGCCGCTCCATGAACCGGAAGAACCTATCTCGACTTTCGCCGATCAGACGAAAAGCTCCAGGGGGTTGTCCATAAGCATACTCTTCCTTCATTAGTGGCATGCTTAGCTGGTCTAACACCATTTGTGCTTCCAGCCAACAAACCCAGTCATATGGATCCTCCTTGGTAGCAGCGTCA
>SRR11006901_NODE_2_length_1608_cov_9.487916
TCTTCGACGCTTGGTTCAGGGTCATCCGAGAGGGGAGTCTCGGTCAACTTCATTTTAGACACCTTTGGGTTGCTATCAGTGATCTTTCCAGCTTTCTGAATCTCCATTGGATAGTATAGGGCCGGTCCAACCTGGAAATGAATGGGGTGTGAGCAGTTCTTACAGCACCAATTTGCTTGCTCGCCTGGTCTAACCACATTCGCCGATGATCGTCCCTCACATTTCGGATCCACTTTCACGTGTGTTCCCGGGACAGGCCCCGAAATTAGCCGAATTGGGGTGACATGCCAAGGGAAATCAGTTTGCATCTGTCAGCCGTGTATTGTTTAGGCCAAATGCACTTTCTGGCTTGCATGGTTTCCAAATCCTCAATCGTGTACTCAGTCTCATTGCCTTGTTTACGACTAGACATCCAAAACATGCCGTCCGTAAAAATCGTTCGGTCGTTCTTCACGGCTAACCCTGCTAGGTACGTTGGGCAATTACTTGAGACAGTCTGTGATACCTTAAGCTGCACGTTCGATCCATACAAAGTCCGTCGAAACCCGACAAAGTCGTATTGGAATGCAATCGCTTTTTCACACACACTCGTCCCATAGTCTGAGGCCGTCATGACCCTTAAGACGTGGTGGTTCTCATTCTCAAGCTCTCCACTGAAAAACCGGGATGGCAATTTCCCCAAATCGCCTTTGGTTTCCCCCGTATGCTGGTAAACGGCCATCTCCACACTTTCGGTTCCAAGTGTGATCTTGCGTCGTGTTTTCGGAAGCTCATCAAAGACTGAATCGTAGGAATTGGACATGTTCAGGTAGACAGTCGGATGGCCAAGTTTCGTCAAAGCGTGGTAGGCCACACTTCGGGCTGCTGCGCACTGCAACTTGTCTTCGCTCACAATACACTCTTTTGTAGTCTCTTTGAACATCTCAAAGAGGTATTTCGTGATTAGGTCGTACGAGGCTAGTCTACTAGACCGAAGAAGGTGATATTTAATCATTGATTAAAAGACTTGCTTGGTTCGAAGACCCAAATTGAACTGCTGTATTCAATGAATCTGGATTCCTTAAATAGGCCTAAAAGTGTTGCACCGGTATGTGCTACATTAATGGTTTTGCCTAGAAGTAATGGGTGAAGGGTTCTGGAGCACATATGCTGAGGTCAGCGTGACAAAATAATAATGGTCCGATCGTTGCCTATCGCGAATGATCGAACTGTTAATCGAGCTTCATACACATGCGTGGAGTCTCAATGTTGGTTTATCGTTCGCGTCATATATGTTTTTGTGTTACCACCGAATTGATTTTACAGGAGGTGGGCACATCTTTTGACTGGTGCACCACAACGTACGAACCATGGTACTTAAAAGTCTGGTAGGGGTTGTTCTTGTCAAAAAACCAAGTGCTTAGATTTTCATCCCGGAGTTTATTAACCCTGCACTTGAAAGTTCCGTTCAGTTAATGATCATGAATAGAGCTCTTACAAACGAAATAAAAAACTCCATCATTGGAAAACATAATTAATTTGAATAAAACTTAAAGCTTGGCATTGTTGGCACTTCCATAATGGAATGTTGGATATTGGAATAGTTTTAGCATGCGTTAAAAATGTCTT
>SRR11006901_NODE_3_length_1573_cov_45.323529
GCGATAGCTTTCCCACAGACGCTCGTTACATGGTCTGATGCCGTCATGACTCGTAGCACACGATGATTTTCGTTCTCAAGTTCTCCGTTAAAGAACCGAGATGGCAGTCTTCCCAAATCTCCCCGGGTCTCACCAGTGTGTTGAAACACAGCCATCTCCTAAATATGTAACTTCGGTTCCTCGAGTTCCTCGATTGTCTGTTGGAGTACAGACTGAAGAGTATTGGGATTGGACACTTGTCCCACGTGGAGTAACATCCATAGTGGGATCATCATTTGGGAGACTCGGATTGATGACGTTGAGGCATGTAGTAGAACTAGCCAAGAGCCAAAACCGACGCACGAAAAAACCGATGGTAGCCCAAAGACAGCAAACGCCAGCCAAGACAATACCCAATATGCTAGAGGCCGTTGACGTGGACGAGAGTTCGATATCGCTTGTAAACACAACATTAAACCGAGGAAGTTGACTATATGATCCTCGAGGTAGCCCTTCCTGGTCTCTACCCCAAGGCCCCGGAAAACCGTTCCGCTTGGTTGTGATGCGTGCGCCCCAGTTCGCCACATTTTGAGTCGTTCTTCAACGGTCGGTTCAGGATCATCAGACAAAGGCGTTTCCGTCAATTTCAGCTTTGAGACTTTTGGATTGCTATCTGTGATTGTGACTGCTTTTTGTATCTCCATGGGGTAATACAAGGCCGGCCCCACTTGAAAATGTATTGGGTGGGAACAATTTTCGCAACACCAATTGGATTGCTCACCGGGTTTTACCACAGACGCAGCTGAACGTCTTTCACACTTTGGGTCAACCTTGACGTGGGTTCCGGGCACCGGACCGGGGATGAAGCGAATTGGAGACACATGCCACGGAAAATCCGTTTGCATTTTGTATCCTGGTATGTGGTTAGCCCTAGAAATGGGCCCTCCCCAGGTCGGTGGCATGAACATCCATTGATCGGTAGGGTCGTTTAGGCTATCGGCCGTGTACTGCTTTGGCCAGATGCATTTCCTCGCTTGGTGCGTCTCGAGTTCCTCGATTGTGTATTCTGTCTCGTTCCCTTGCTTGCGGCTGGACATCCAGAACATTCCATCAGTGAAGATGGTCCTATCATTTTTCACGGCGAGTCCAGCGAGATAAGTGGGACAATTGCTCGAAACGGTCTGCGACACTTTTAACTGTACATTTGACCCGTACAGCGTTCGACGGAATCCCACGAAGTCATATTGGAAAGCGATAGCTTTCCCACAGACGCTCGTTACATGGTCTGATGCCGTCATGACTCGTAGCACCCGATGATTTTCGTTCTCAAGTTCTCCGTTAAAGAACCGAGATGGCAGTCTTCCCAAATCTCCCCGGGTCTCACCAGTGTGTTGAAACACAGCCATCTCCTAAATATGTAACTTCGGTTCCTCGAGTTCCTCGATTGTGTATTCTGTCTCGTTCCCTTGCTTGCGGCTGGACATCCAGAACATTCCATCAGTGAAGATGGTCCTATCATTTTTCACGGCGAGTCCAGCGAGATAAGTGGGACAATTGCTCGAAACGGTCTGCGACACTTTTAACTGTACATTTG
>SRR11006901_NODE_4_length_1564_cov_5.854069
CGATGTCGCACGGACGCCAAGAGCCGGGTGAAGCGAAGTGCCCCTACTGCAAAACCGAGTACTGGAGGGATGGGAATCTTAGAGGAGGTGGAGTTCATCTTGTTCAAAATCATTCGGGAAAACACATGGTTTGGGCTCATTGCCTTTCTGTGCATTGGCCTCAAAATGCGGTGGCCCGTATGGATTATGATTCTAATTGGAGTTGTGACCTGGAACGCTGTGAGGGCTGATGTTATTGAACCCCTCAAGCAGGAGAAGATGACATTCTTGGAGACTCGAATGTTTTAAGCGAAATATCAACTATCGCGACACCAAATGGGCTCCTCCAGGTAAGCATGGGGAATTCTCATGTGATTAGAGGACAAGACTACAAAACCCTTCTAACGGATTGCGAAGTGGGACAGTCATATTCCACTGATGTGTGCCCTGGTGGTTCACAATTGAATCTAGGAGGGGTTCGCAATGAGAATCGCACTTGCCAGGTGCTGCCATACAATCGAGGATGGGGGACTGGATGCCTTGAGTTTGGCATGGGAATGACGGCGACTTGTGTGGAACTTGAATGTTCCACATCGTACGCTGTGAAGCTGTTATCTAGCTCTGGAGTAGTCTCTAACATGACTATTGGATACCATGGGAAGAATGAGACAAAACTCATAGCCAACAACATCCCCCAAACGTTTAAGTTTGGAGGATTTGGCAAGACAGTGGTCACCTGCCAATTGGAAAACGACCGGTTGGCGACTACGAACTATGCCATTGTTGGAGATGACGGAGCGGGATTGTTCCTCAAAAAACTAATCGATGATTGGCCTGGTGTGTTTCGAACGCAGAAGCACATGATCGGCATGGATCGAGTCGTGAATTGGGGACCAGCAACTCCAAATGAAATCCCGGTGGTGTCAATAGACAACCCACATCTTGACTGGAAGGCAGGGAAAAAGGGAGGAACCCCAGAACTTGACACAATATTCTGGTGCCGAACTGTCCTGGAAAAATTGATAACTGGAGAATTCTCCCCCTGTAAAATAACGTTGAGAGCAACGGTTGTGCAAGGGGGTTACGGAAATGAGGGAGTCCTTGTTGTGCAGACAGACGATGATGTTCCTGAAATCTGCAGTATCGCGCTGGAATGCGTGAGCTGTGGACTCACGTCAAAACGAATGATGTTTCAACCGGGGACTAAGACTGGCCAAGCCCACGTCACGTGTGGGAACAAGTCCATGTTCGTCCTACTCATCGTCCTTGGATCAGCTTGGTTCGTGTATGGAGACGTTGGTTGCGGGATAGACACTGACCGGAAAACCTTAGTTTGTGGTGGGGGATTGTTCGTCTGGAAAGGGATTGGACAGTATCCCACCGCTAACCACTCAGTGGAGCTGGCTTCCTATGACCTAATCAGGAAATATCTTTTTGAGATGTTCAAGGAAACCGAAAAGGGGTGCATCATTTGTGAGGACAAGTTACAGTGCGCAGCGGCCCGAAGCTGCCTCGTCAAAACTTGGACACCCACTGGTGTATCTTAACATCTCTAATTCGTACGGCTCGGTTTTAGATGAGCTTC
>SRR11006901_NODE_5_length_1425_cov_8.343472
CCCCCCTGTTTGCGCCTATGTGCGGCATGAAGGGGGTCGTGGAATCGAACGATGAGGGTTACGCTTTGTAAGCATAAACATCCAGCGTTCGAGAACGATAACCTACCGTAATGCACACGCAGCGAAATGGGCTGTAGCATACCACCTCGGTAGAATGCTAGAGTTAAGTAAGAATGAAAAATAAATGAGAATGAAAGTAACCATAGACCGGACCAGTTCATTGGCTATCACTCACCCAGTCATTGAGACATAACAGGACAGTATCCCACCGCTAACCACTCAGTGGAGCTGGCTTCCTATGACCTAATCACGAAATATCTTTTTGAGATGTTCAAGGAAACCAAAAAGGGGTGCATCATTTGTGAGGACAAGTTACAGTGCGCAGCGGCCCGAAGCGCTGTTTATCATGCCTCGTCAAAACTTGGACACCCACTGGTGTATCTTAACATCTCTAATTCGTACGGCTCGGTTTTAGATGAGCTTCCCAAAGCAAGGCGTAGAATAACGCTTGGAACTGAAAGCGTGGAAATGGTGGTATACCAACACACTGGGGAGCCAAAAGGTGATTTCGGAACGCTCCCATCACGATATTTTCGCGGGGACATGGAGAACGAAAATCACTATGTTCTGCGGGTAATGACTGCCTCAGACCACGTGCACAGGGTGTGTGGAAAGGCGATTGCGTTCCAGTACGACTTTGTGGGATACCGCCGGACCCTGTACGGATCCAATGTGCAGCTCAAGGTCTCACAAGTGGTATCAAGCTACTGCCCAATGTATCTGGCAGGATTGGCTGTCAAGAACGATCGTACCATATTCACAGACGGTATGTTTTGGATGTCAAGTCGAAAACAGGGAAATGAAACTGAGTACACAATCGAGGACCTGGAGACGACGCAAGCGCGAAAGTGTATTTGGCCAAAACAATACACATCTGACAGTGTGGAAGGCCCAACGGACCAGCGGCTTTTCATGCCTCCCACGTGGGGAGGACCGATCTCGCGGGCTAATCACATCCCCGGATACAAGATGCAAACCGACTTCCCATGGCACGTTACCCCGATCAAGATGATTGCGGGACCAGTACCTGGAACTCATGTGAAAGTTGACCCGGGATGCGAAGGGCGGTCATCAGCCACCATCGTGGAACCTAGTGAAACCTGGTGAACAGGCGAATTGGTGTTGTAAGAACTGCTCAAATCCCATCCACTTCCGGGTCGGACCCGCATTGTATTACCCCATGGAAATTCAAAAGGCCACTAAGAGCACTGATAGTAGTCCCAAGTTGGCAAAGATGAAGCTGACGGAGACACCACTATCAGATGATCCGGAACCAAGTGATGAGGAGTTGAATCTAGGAGGGGTTCGCAATGAGAATCGCACTTGCCAGGTGCTGCCATACAATCGAGGATGGGGGACTGGATG
>SRR11006901_NODE_6_length_1316_cov_8.443906
CGGGATGAAAATCTAAGCACTTGGTTTTTTGACAAGAACAACCCCTACCAGACTTTTAAGTACCATGGTTCGTACGTGACAGATGACGTCAAAGTTGGTGGTCAAACTGTCAACCCTCTTGTCCGGAAGATTATGTGGCCTTGGGAAGCCGTTGGAGGAGTAACAAACTTCATGATGACCGACATCTCAACGTACTCCCAACAAAAGGTTCTCCGGGAGAAGGTAGACACCCCCGTCCCTGAACCCAGGGAACAGGTTAAAATGGTCAATAGGAAAATCATGAAGCACATGGTCCGCCTGTTCAAAGAAAAAGGGCTGAAACCGCGGATTTTGACGTGTGACGACTTCATCAAGAATGTCCGATCGGATGCTGCCATTGGGTCATGGAGCCAAGACGTCCCTTGGACCAAGGTGACCACTGCCGTCAATGACCCCCGGTTTTGGGAACTAGTAAACCGGGAAAGAAAACTCCACCTGGCCGGGGACTGTGCGATGTGCGTGTACAACACCATGGGGAAAAAAGAAAAGAAACCAACCATAGCTGGGGAGCCGAAAGGATCCCGGACCATTTGGTATATGTGGCTGGGAAGTCGATATCTGGAATATGAGGCCTTGGGCTTCCTCAACGAAGACCATTGGGTAGCCCGTGAAAATTTCCCGGGTGGCGTGGGAGGTCTCGGCGTAAACTACTTTGGCTATTACTTGTCAGAAATAGCTTCAAAAGGAAAGTTTTTCGTTGCCGATGACATAGCTGGCTGGGACACTCGCATTAGTCAGGCGGATTTGGCCGACGAAGAGTTCTTCATCCTCAACTCGATTGAGGATGATTACCATAGAGCTCTGGCGGAGTCGGTCATGAAATTTGCCTACCAAAATATTGTGGCCCTGTTTCCCCGAACCCATTCTGAATTCGGGAGTGGAACGGTCATGGATGTGGTTTCCCGATCGGATCAGCGAGGCTCGGGGCAGGTGGTGACATATGCCTTGAACACAATCACCAATGGAAAGGTTCAGATTGGCCGAACCCTTGAAAGTGAAGGGCTACTCGAAGCTGAACCAGTGGTGATCGACAAATGGCTCTCGCGGAACATGGTCGAAAAACTGGAGGGATCAACCGATGAAGTCAGCGAAAAACATCCGGTCGGTCGGTGGTCCGGAGTTGCATCAGCCTGACCGATGGACTCCACACCGATATACTGTCACATCAGCAGTTTCCACGCACTGCCTTTTCAACTATAAACGAGGCAGCAACAATGTAAGTCGCAGTAGCAACAGAAATTTCGACGAAGCACCGAACGCAATAGGAGACATGTGGC
>SRR11006901_NODE_7_length_1060_cov_14.378433
CCTACTGGGTGTTATCCTGGTTGGCTTTTGCTGTTTTTGGATTGCCGTCGGTCTTCTCATGCGTTGGCTTTGGTTCGGACTAACTTTTCGGAGTGGAAACCCATTGGGATCCTGGGAGAACGCGTGTGTCCCTGACGTGCAAAATCGATTTTCCAGCATGCCAGACGGAGTCTACCGAATCAAGTCCAAAGGAGTTGCCATTGATCGTCAACGGGGTGTTGGGGTTGTAAGACGAGGAGTTTTTCACACCCTCTACCATGTAAACGTGTGGTGGTCTTGTGTACTGGCGAGGGCAGGCAGTTCAACCACACTCTGGTAGTGTGACTGAAGATGTCATCTCTTATGGTGGACCGTGGAATCTGCCAAAGCCTGAACTTGTCAACGAAATTGACGTCCTGGCTTGTCTACCGGACGGCACTGTGGAATATCATAAATATGAGCCCAGCACCATCACCATAGATGGCACTCCCACAATGTTCGTGACAAAAGATTTTGGCTTCGGATCTTCAGGATCTCCCTTCTATTTGGAGGGCGAGCCGGTCGGACTTTATGGGTATGGCTTTCAATATAATGGAAAATACCATTCCATAGTCACGACCTATGAGCAAGATCCGAACCAGGTTCATCTTCCAGGCATTGATCTAACGAGCACGGTACAAAGAACATTCATCGATTGGCACCCTGGCAAGGGAAAGACACGGAAATACATTGTTGAAGAGACACTGAAAAACGTGGAGCTCAAGCGGCGCACCCTCATTTTGACCCCCACCCGAGTTGTTATGGAGGAAGTAAGAAAGGCCTTCGGTGAAACGGAATTCAAGATAGGAACAAATGTTGCCTACTGCAAGAACAATGCTGTGACGATCGCCTGCCATGCAACGTTTATGGATTTTGTCAAGAGTAGAGGTGTTGGCCAAATTAAGGTCCACACCATCATGATGGACGAATGCCACTTTTTGGACCCGATGTCAATAGCGGCCCGGGGAGTGATGGATTACTTAAATTTACCATCCAATGCTGGGATAAATGTTGTCTATCTCTCCGCGACGCCACCCGGACA
>SRR11006901_NODE_8_length_993_cov_3.560044
CCGGCTCTCGCCGTCCGTGCGACATCGGTTGTACCGAACCTCACAGTCGTCATGGGTGCATCCGCAATCAATGGCACTCAGTTTGTTCATAGTCTTTACCATGGGACAATGCTTCGAGATAAAGATTCCTGTCGAGCACACGTCACTTGGTAATTTAAACCCAGTCGAGTCAACCACTTCTTCTCCATCCTTAAAGAGCTTAATTTCCTTCTCAGCCGTCATTCGCACGTCAATCGTGTGCTTTGCCGTTACGAGGATCAGTACCCAGGATATGATAAGCCAGATGATGAGTGAGCCATTGATGCCATATGTTGATCTGCGTTTTTCAAGCCGGCGAACTCGTTGAAACAAGTTCGAGAATTTCGCATTGTAATCACGGAACGCGTTTCTGAGGATAATGACCAATAACATTATGGCCCTCATTGCATCTGCCCGCAACACGTCAATCCATCCAAAGTCCATTTTCCCTTTTTTCCGTTGTACAGTTTGCCGGTCTTTTCCTTTTATGGCGAGGAGGCTGCCCCCTGATGGGGGTCTCTGCGTCGCCATAATTTTTTGTTTTTGGTCGGTTGTCTTGCCAACAACCGAACCCGTCCGCTTCTTCGGCAGCCCACTTGGGCCACCAACCCAGCCGCCTCCCGGCCGGGAAACCTTCTTCTTTAATTTTAACCGTTCTAACCGAATTTTTCACTCCGTAGCCTGAAGCTCGGAACATTCACCTACATCATCTTGTTTAAAATTTGTAAACTTTGTTTTAAATTTTACTATTTAGACTCGGTGGAACTCTACTCAAAGTTAATCACTTTTTAGTTATTTTTTTATAATTCTGTTTTTGTGTACAATGATTGTTTTTCCTGTGGTTACGTTTTGAATTTCACAATTTGGTTCATTTATTGAAATTACTGTATATGGTCCAATATAAAATGAGTCAAGTTTTCTTCTATTTTCGTTTTTTAAATACACTGTATTGTTAATATTGATGTAAATTGGGTT
>SRR11006901_NODE_9_length_966_cov_4.469066
AAACGAGTAGACACACTGTGTCTAGTTGCTGGTTCTCAGCGGTCCTTGACCCCGACCTCCGATCACTGACCTTTCTCACCAAGTAAATAATCACAACGCGGCGTACTGGGACTCAAGGCAACTTTAATTCGCGGACCGACAGGGAGACACGACTTGTCTGAAGGTTGATGCAAACTCTGATTTTATTGGTAACATACAACGTTAGACCCTCTACCGGGTGGATCTCGGGAAGCGAGACCCGATAGCTCTTATCGCGAGCGGGAGCTAGATCGAAAGTGATCTAAACCCTGTTCCACACATCAAGCATGTTTTCCGTGGTCATCCACTCGTATTGCTGGTGGATGGACCTCCCCTCTGGGACCCAATCTGTTGGAACGGATGCATGTATGGCTGCGTACCCCACCCGCAGATCACGCCGATGGAAAAAGTACAGAGCCCACATTTGTCCGTGGGCTTTTGACAGACAAGCACTTTCTGGGATGGTCACGAGCCCTCCTTTTTGGACTCGACTTCTCCCAATGATTTCGTGCTCGTGGCGGCATGGAACGATTATTTTCCTTCCACCTTTGAGATGGAGTGGATGGAAGTGATGGGAGCAAAACTCAACGCGCTCCCAGATCGTCTCCACAAGTGAAAACGAGTCAATTGGTATATTTTTCCGGATTTTCCCGGTTTCATTTAGGTAGGTCAACGACTTTGCGAAATTGGTGTCGTTTGTGGCCACGACCACAGTTAGTGTTTTCCTATGCTGGATGCATAAAAAAAATACTTTATTTCTTTTAACTTAAAACTAACACATTTCACTGTTATACACTTATCACTAAGCTAGCTTTAGGTAGCTAGCCTACCTGACTTGTAGTCTGTTCGGAATGAGAAATGAATCTGAATCTGCAATGGAATGCCCTAGCTATTCATACAAATGGTTGGTAAGCAAATATTATACAAAAGGTTGGTATGCAAATATCA
>SRR11006901_NODE_10_length_941_cov_6.042824
GCTTATGCTGATAGATGAGGGAAAGATGTTTTGGGTGAATGCGATTATAGCACACTGTCATGCAGGTTGCAATAACATGCATAGGTCCGATTCCTGAGTCTGTTAATGGCTGTTGTTGCTGCTGCTGTTGTTGAATCACTATCTCCTCTGGCTTGGATTGTCCAGATCTGATTTTCTTGCTGTAGGTATTCACTTATTCACTTTTAATCACTTAGCTGGTTAATTAGTGATGCACTTCTTGTGATTGCCTTTAGTTCAACCAGTAGTTGATAATAAATATACACTATCAGGCAAAATCCTATCTGCGAAACTATTAACACAATTATCACGTTATTTGGTACTTTCATTGTCTTTACTGTCGGGGTCACCATGTGTTCCGATTATGCTACCACATTCTTGATCTTGTTTCTTGTGGAGACAGGGGAGATCCTCCCACTTTTCGACCCATTTTTTATGTTTCATCCATGGGTTGTCTTGGATCCAAACGCGATTCCATACAGTGAGCATGTCCTCTGTTGTCATCCATTCACAGTTTTGATGGATGGACCACGACGTTCGGCCTTCAGGGAACCATTCCACAGGAACACTAGAAGCGATGGCCGCGAATCCTAACCTCAAGTCTCTTCTGTGGAAGAAGTACAAAGCCCACATCTGGCTGTATGCTTTGGCTAGACACGCGCTGTCTGATATCGTCGAAGTATCTGTTCTGTCTTCCTGTTTCCTTGTCGAGTATCTGTCGAACTTGGACGACAGTGTTTTCAACTTCCTTTGCCCACTCACATAGTCCGACCGAAGACTATGGAGGATATCAAACTAATTGTTGACTGGCCCATTAACTATCCCAAGTGGTTAGCAGTATCTGTGGTACAGAGTGCTAAGGGAAGTTTCGGTATGCATCGGAATGCATTGAAACACATAGTCTCCTGGTCAGAACAAGAGTA
>SRR11006901_NODE_11_length_848_cov_14.832685
CCACCTGGCAATTGGCTTTCTCTGATGCCCAAATAGCGAACAGACTCATAGATATCAACAATGCTATCGTTGAGTTGCCCCTGTAGCTGCGTAATCCGGTCCCACTGCAACCGCTCGCGTTGAAGATCGCCTTGTATTTTTTCATGATCAATATCAGTGCATAGCCGATTCCCATCACCGCCGTCACACTGAGTCCAGTTGTCGCACAATACGCGACGGTTACTTTGGGCAGTATTTGGAACAGCCGTGGTCCCATCCCGAGGACAACAACCACGTTCACAATCTCCAAGCACCACGAGAACAGATTCAATTGCCTGGACAAGGTCCATGCGATTCCTATGGCACAGATTGATAACATGTTGCTCAAGATCGGGTTGAGTCCGATCCCAATTGCCCTCAGTTTGTGTTCCAGTAGATACCCTAGGAAGAACATCGAGCAATGCCCTACGTGAAGTAGCATCCACAGAGGAATCATCATCTGGGACAAGCGGATCGACGACGTTGAAGCGTGCAACAGAACCAACCACGAACCAAAGCCAACGCATGAGAAGACCGACGGCAATCCAAAAACAGCAAAAGCCAACCAGGATAACACCCAGTAGGCCAATGGCCGTTGGCGTGGCCGGGCGTTTGAAATCACCTGGAGACACAGCATTAAACCTAGGAAGTTCACGATGTGGTCCTCGAGGTAGCCCTTCCTCACCTCCACCCCGAGGCCGCGGAAAACCGCTCCACTCGGCTGCGAGGCATGCGCCTCCGTCCTCCACATCCTGCTTAGCTGGTCTAACACCATTTGTGCTTCCAGCCAACAAACCCAGTCATATGGATCCTCCTTGGTAGCAGCGTCA
>SRR11006901_NODE_12_length_726_cov_2.932203
GGCAGCTCCCCGACATTTGACATGTTGTTTAGGATCGGGTTGAGGCCAATCCCAACTGCCCTCAGTTTGTGTTCCAATAGATACCCAAGGAAGAACATTGAGCAATGTTCGGTGTGTAGGAGCATCCATAGGGGGATCATCATTTGTGACAGCCGGATCGACGATGTCGACGCGTGTAGTAGAACCAGCCATGAGCCGAAACCTATGCACGAGAAGACAGATCCAAAGGCCGCAAAAGCCAACCACGACAGTAGCCAACAGTCAAACTTTCGCTGGCGTGGACATGTGTTGGAGATTACTTGAAGACAAAGCATGAGTCCCAGGAAGTTCACGATGTGGTCCTCGAGTCCTCCCTTCCTCACTTCCACCCCGAGACCCCGGAAAACCGAACCACGTGGTTGCAGAGCGTGAGCTTCCGTCCTCCACATTTTCAGCCTCTCATCTATTGGAAGTACACAAAGACAATTCCAATTCCAGGATACTGACTGATAACTCAATTAGCAACTGCTGTTCCTTTTATTTCATCCAGGTATCTACAATTCATTTCCACTAAGCACAGCATAACATACCTCTAAATACTACCACCGACGATTCCCGTATATTCTACCTACGGGTGCGACACTACAATCTCAACATCCTCAACACTTGGTTCCGGATCATCTGATAGTGGAGTCTCCGTCAGCTTCATCTTTGCCAACTTGGGACTACTATCAGTGCTCTTAGTGG
>SRR11006901_NODE_13_length_592_cov_21.273786
TGCTTAGCTGGTCTAACACCATTTGTGCTTCCAGCCAACAAACCCAGTCATATGGATCCTCCTTGGTAGCAGCGTCAACTGGATATACATATGTACCTGGGGCATTTCGCCCAGTTCGCCCTCGTCGCTGCACCATAGATGATGTTGTGATGGGCTGCTTTCGCAAGATGACCTCATCCTCACTTTGTATGACTGGTTTCACAGCTGTTCTCAAGTCAATCACGAGGTCAACGTTGTAATTGGCTCCCATCTCAGAAATTTCCGTCGAATAGATGATTTTTGTCTCAGGGTCAAGGGCCTTCGCATAATTCTCCTCAAAATTGTCCCGATGCAGAGAAACGGCTCCCGCGGATGAGTCCGCAAACCGTTCCGACTGGTCCTGGGATGGGACGAACGCTATCGTCTTTCCAGCTCCATGCTGTCGGACAATGCTCTCAAACCACTCAGAACTGAGTTTTCGAGTGCTAGGGGCCGCGTACTCCCGAATCGTATAATTCGAGCCAACTGATGGAGCCTGTCCGGGTGGCGTCGCGGAGAGATAGACAACATTTATCCCAGCATTGGATGGTAAATTTAAGTAATCCATCACTCC
>SRR11006901_NODE_14_length_532_cov_2.646154
ATGCGGAAATGCATGATGCACCTGATCTAAAGCTGTGGATTATTCTGTGCTTAATCAGTTTACAAGTGTTCTATACTGCATTCAAAGTTATGCAAAAACATATTAAGCGCAAAACAATGAAGATGGCCAAATCAACGACAAATCTTGTTTGAATGTGCAAGTGAATAAGAAAAATTAAAACAATACTGAAGAACACAACCTATTAATGTAAAACTAGAAAAGTGTACACCATGCGGAAAAGAAGAATTAAGTACAAGCCTCTAAACATCCAGACAGAAGAAACACCAAAAGTCAGTGAATATAGTGAGGTGCAATATTTTTCACCTGATAGCAGATACATTAAAATCAAATCATTGGTAGTGGAAGTGAGAACCACCAAGTCTTAAGGGTCATGACGGCCTCAGACTATGCGACGAGTGTGTGTGTGGAAAAGCGATTGCATTCCAATACGACTCTGTCGGGTTTCGACGGACTTTGTATGGATCGAACGTGCAGCTTAAGGTATCACAGACTGTCTCAAGTAATTGCCCAA
>SRR11006901_NODE_15_length_432_cov_3.847887
AACTGGAGTCCATACTTAAAAATCATTAATCTTTGCAAATGTGGCATTTTGTATGCCTAGGTGGTCCGTGCCCAAAAATGTGCATCTTGCTATTTCGGCAATTCGTATCTCGGTGGTCCGCGCAGCACGAAAAAATTTGAAACCTTTCGATTTCGTTTGCCCGTCCGTGTAGGGCTCACGCGGAGGAGGGAAGAAGGAATGGAAATAATTCTGGCACTTGAGGTGCGGTTGTCGCATATGGTTGTAATTTCAATATCTTGCACTTTTCGAGTGCATTGGTCGGTTTCAGGCGGATGGCCTTTGAGTTTGTTTATGATTGTGGGTTTCGGTGATCAGTGGTTCTCAACCCACGACAATGGTAAATTTAAGTAATCCATCACTCCCCGGGCCGCTATTGACATCGGGTCCAAAAAGTGGCATTCGTCCATCATG
>SRR11006901_NODE_16_length_395_cov_2.531447
GTCCTAAGGATATTTCTTCGATAAATGGTATTTGCGACTGGTAACAGTCGCAAATCACTTCGAGAGTCCGGTCCTCTGTTTGACAAAAGACTGGCTGTATTTCTCAAATGTTCGGGTTATATAGCTTACAAAGTTGCAATGGTTAACATATGCTTGTCTATAGTTCAATGTGTTAAAAAGAGAAAGAATTAACTAGATTTCTGGGACAGAATGCTGATAATAATATGAATTTTGGCTATACACCCATCGATGCCAATGTTTTGGTTATTTGACTCTTTTGGATGTACCCAGCCCTGCGGGGCCACTACACTCGGTAATACTTTTGGGGTTCTTCACGTTCTACTCCCCCAAGGGTGTACCCTGCCACGCGCATAACTCGTTCTTCCATCACTGCC
>SRR11006901_NODE_17_length_352_cov_3.469091
GCTGCCAATCGCGTGTCGAGTTGGCGTGAAATCCGTCTTATGTGAATTTACTGCTTTGTATTTGTACTAGACATAAGTCATTAAATCATTGGGGCTAGTGAGCCTGTTGACAATAATCAAATAAATAAATAAATAAGCACTCCCACAGTTATTAAATGAGAGCATTCGTGTAGCAAGAACGATGATGCCAAGGGAAATCAAAGAAATGTCCACTACAAAAAGATCCTGGACCAATCGGAAATCGTAACAAGACCCCTTTAGCATGGCTTTACTTTGAAGCCGTGGAAACTTTCGAGGACCAGAATTATGTTTGGCTCGTTTTCTAGGTTGTCGACTCACCATTTCAGAATCC
>SRR11006901_NODE_18_length_302_cov_2.955556
GAACAACATAATCAGCCTTAAAAAACGTTAAATGTGAATTAAAATGCTCATTTGAACTTATCAGTAACATATGCGTAGTATTTCATGTGGTTAAATCAATGACAATCTATAAATAAATTAAATAAATAAATTATCTAACCAGTCTTAAGTTAAAATGTCAATCATTTTCGTTTTACGAGTTGGTATACGAAAGCCGTGCAGCCAAATGATTAACGCACAATGATTCCACCTGTGAGTTGATAGCTACTTTTACTGTAGTAGAACAATCAAGAAGGGTTTCAGCCAGCAAAACCAATTCCGTT
>SRR11006901_NODE_19_length_255_cov_4.921348
GGAATGGAAGGTTTACCATACTCGTTCTAGAAGGAAGAATGAAAGTGATGTGAAATGAATGCGAATTTTTATGTTATTTTTTTTTCTCAGACATGAATGCACCAAATGGTGTAAAATGTATTAAATAAAAAAAAAAAAAAATTCGTTATGATTTCGGATACCCTCCAGTGGTCATCTACGAGATTGCAAAAAATGTTGTACGCAATTCGTTACAGAAGTCGATTTTTTTCAGCACTCGTCGTAATTATCCAACTC
>SRR11006901_NODE_20_length_248_cov_2.578947
TATAGATTTATATTATTAAGCAAAGTTATTAGCGAAGCAGAGGATCAATGAAGAGAAATCGCTCATGTCAGTTAGGCCCTTATTCAGTAACAGTGTAGAAAAAAGAATAATGCAAATCTTTGTTTCTTCTCATCAACAAATTAACTTATGTGAATAAACAACATCTTTTCAAATTCTTATTGCATATTTTGTTGAAAGCCTTTCAGAAATTGTTTGAGTTATCTTTATTATGTCTAATAATACTTTTG
>SRR11006901_NODE_21_length_242_cov_2.648485
TTTTCCGATATATCAAATTGCTGGTTATGCGGAGTTTATTGGAAACAGAAGCAGAAAAACAATACTTCGAAAAAAAAACAAGAATAAATTTGAAGTTTTATGAGAGAGGAAAGTCTGAGATACTACACAATTGGGAATCGTCAATGCTTTCTGGTGGCGTCAAAATTAAAGCCGAAGTGAAATTTTAAGAGAATTTAGTGAAAAATTTGTATTGGCTGATTAAAATCTAACTGACGCCATAT
>SRR11006901_NODE_22_length_239_cov_3.932099
TGCAGCTTAAGGTATCACAGACTGTCTCAAGTAATTGCCCAACGTACCTAGCAGGGTTAGCCGTGAAGAACGACCGAGCGATTTTTACGGACGGCATGTTTTGGATGTCTAGTCGTAAACAAGGCAATGAGACTGAGTACACGATTGAGCATTTGGCCTAAACAATACACGGCTGACAGTTTGGATGACCCAACTGACCAACGGTTATTCATGCCTCCGGCGTGGGGCGGCCCCATCTC
>SRR11006901_NODE_23_length_205_cov_2.992188
TGTTATCCTGGTTGGCTTTTGCTGTTTTTGGATTGCCGTCGGTCTTCTCATGCGTTGGCTTTGGTTCGGACTAACTTATCGGAGTGGAAACCCATTAGGATCCTGGGAGAACACGTGTGTCCCTGACGTGCAAGAACAATGCTGTGACGATCGCCTGCCATGCAACGTTTATGGATTTTGTCAAGAGTAGAGGTGTTGGCCAAAT
>SRR11006901_NODE_24_length_180_cov_8.825243
TTTCACGTGTGTTCCCGGGACAGGCCCCGAAATTAGCCGAATTGGGGTGACATGCCAAGGGAAATCAGTTTGCATCTTGTAACCCGGGATGTGATTCGCCCGCGAGATGGGGCCGCCCCACGCCGGAGGCATGAATAACCGTTGGTCAGTTGGGTCATCCAAACTGTCAGCCGTGTATTG
>SRR11006901_NODE_25_length_174_cov_8.484536
GAGATGGGGCCGCCCCACGCCGGAGGCATGAATAACCGTTGGTCAGTTGGGTCATCCAAACTGTCAGCCGTGTATTGCTTAGGCCAAATGCACTTTCGGCTTGCATGGTTTCCAAATCCTCAATCGTGTACTCAGTCTCATTGCCTTGTTTACGACTAGACATCCAAAACATGC
>SRR11006901_NODE_26_length_161_cov_26.547619
GATAGCAACCCAAAGGTGTCTAAAATGAAGTTGACCGAGACTCCCCTCTCGGATGACCCTGAACCAAGCGTCGAAGAGAGGTTGAGGATGTGGAGGACGGAGGCGCATGCCTCGCAGCCGAGTGGAGCGGTTTTCCGCGGCCTCGGGGTGGAGGTGAGGAA
>SRR11006901_NODE_27_length_153_cov_2.868421
TTGTCAAGAGTAGAGGTGTTGGCCAAATTAAGGTCCACACCATCATGATGGACGAATGCCACTTTTTGGACCCGATGGAGTGATGGATTACTTAAATTTACCATCCAATGCTGGGATAAATGTTGTCTATCTCTCCGCGACGCCACCCGGACA
>SRR11006901_NODE_28_length_152_cov_2.920000
TCTTCGACGCTTGGTTCAGGGTCATCCGAGAGGGGAGTCTCGGTCAACTTCATTTTAGACACCTTTGGGTTGCTATCCAGCTTTCTGAATCTCCATTGGATAGTATAGGGCCGGTCCAACCTGGAAATGAATGGGGTGTGAGCAGTTCTTAC
>SRR11006901_NODE_29_length_135_cov_28.689655
ATTTTTCACGGCGAGTCCAGCGAGATAAGTGGGACAATTGCTCGAAACGGTCTGCGACACTTTTAACTGTACATTTGCGATAGCTTTCCCACAGACGCTCGTTACATGGTCTGATGCCGTCATGACTCGTAGCAC
>SRR11006901_NODE_30_length_131_cov_31.444444
TCATCCCCGGTCCGGTGCCCGGAACCCACGTCAAGGTTGACCCAAAGTGTGAAGGACGTTCAGCTGCGTCTGTGGTAAAACCCGGTGAGCAATCCAATTGGTGTTGCGAAAATTGTTCCCACCCAATACAT
>SRR11006901_NODE_31_length_131_cov_23.000000
TTCACACTTTGGGTCAACCTTGACGTGGGTTCCGGGCACCGGACCGGGGATGAGGCGAATTGGAGACACATGCCACGGAAAATCCGTTTGCATTTTGTATCCTGGTATGTGGTTAGCCCTAGAAATGGGCC
>SRR11006901_NODE_32_length_101_cov_23.375000
CGTGGCATGTGTCTCCAATTCGCCTCATCCCCGGTCCGGTGCCCGGAACCCACGTCAAGGTTGACCCAAAGTGTGAAAGACGTTCAGCTGCGTCTGTGGTA
>SRR11006901_NODE_33_length_101_cov_20.708333
TACCACAGACGCAGCTGAACGTCCTTCACACTTTGGGTCAACCTTGACGTGGGTTCCGGGCACCGGACCGGGGATGAAGCGAATTGGAGACACATGCCACG
>SRR11006901_NODE_34_length_101_cov_9.916667
TACCACAGACGCAGCTGAACGTCCTTCACACTTTGGGTCAACCTTGACGTGGGTTCCGGGCACCGGACCGGGGATGAGGCGAATTGGAGACACATGCCACG
>SRR11006901_NODE_35_length_95_cov_26.722222
GAGAACGAAAATCATCGTGTGCTACGAGTCATGACGGCATCAGACCATGTAACGAGCGTCTGTGGGAAAGCTATCGCTTTCCAATATGACTTCGT
>SRR11006901_NODE_36_length_95_cov_18.555556
GAGAACGAAAATCATCGTGTGCTACGAGTCATGACGGCATCAGACCATGTAACGAGCGTCTGTGGGAAAGCTATCGCAAATGTACAGTTAAAAGT
>SRR11006901_NODE_37_length_95_cov_7.777778
GAGAACGAAAATCATCGGGTGCTACGAGTCATGACGGCATCAGACCATGTAACGAGCGTCTGTGGGAAAGCTATCGCAAATGTACAGTTAAAAGT
>SRR11006882_NODE_1_length_7009_cov_19.657963
GCATAGGGACCTGTGGTGCACAGTCAAAAGACGTGCCCATCTTCAGTTAAGTTAATTCGGTGGTCATAAAAATATATGCTGACGCGAACGATGAACCAACATCTAGGTTCCACGCATTTGCGGGGAGCTCGATTAACAGTTCGATCGATCGCGATAGGCAACGATCGGACCACAATTATTTTGTCACGCTGACCTCAGCATATGTGCTCCAGAACTCTTCACCCATTACTTCTAGGCAAAACCATTAATGTAGCACATACCGGTGCAACACTTTTAGGCCTATTTAAGGAATCCAGATTCATTGAATACAGCAGTTCAGTTTGGGTCTTCGAACCAAGCAAGTCTTTTAATCAATGATTAAATATCACCTTCTTCGGTCTAGTAGACTAGCCTCGTACGACCTAATCACGAAATACCTCTTTGAGATGTTCAAAGAGACTACAAAAGAGTGTATTGTGAGCGAAGACAAGTTGCAGTGCGCAGCAGCCCGAAGTGTGGCCTACCACGCTTTGACGAAACTTGGCCATCCGACTGTCTACCTGAACATGTCCAATTCCTACGATTCAGTCTTTGATGAGCTTCCGAAAACACGACGCAAGATCACACTTGGAACCGAAAGTGTGGAGATGGCCGTTTACCAGCATACGGGGGAAACCAAAGGCGATTTGGGGAAATTGCCATCCCGGTTTTTCAGTGGAGAGCTTGAGAATGAGAACCACCACGTCTTAAGGGTCATGACGGCCTCAGACTATGCGACGAGTGTGTGTGAAAAAGCGATTGCATTCCAATACGACTTTGTCGGGTTTCGACGGACTTTGTATGGATCGAACGTGCAGCTTAAGGTATCACAGACTGTCTCAAGTAATTGCCCAACGTACCTAGCAGGGTTAGCCGTGAAGAACGACCGAACGATTTTTACGGACGGCATGTTTTGGATGTCTAGTCGTAAACAAGGCAATGAGACTGAGTACACGATTGAGGATTTGGAAACCATGCAAGCCAGAAAGTGCATTTGGCCTAAACAATACACGGCTGACAGATGCAAACTGATTTCACTTGGCATGTCACCCCAATTCGGCTAATTTCGGGGCCTGTCCCGGGAACACACGTGAAAGTGGATCCGAAATGTGAGGGACGATCATCGGCGAATGTGGTTAGACCAGGCGAGCAAGCAAATTGGTGCTGTAAGAACTGCTCACACCCCATTCATTTCCAGGTTGGACCGGCCCTATACTATCCAATGGAGATTCAGAAAGCTGGATAGCAAACCAAAGGTGTCTAAAATGAAGTTGACCGAGACTCCCCTCTCGGATGACCCTGAACCAAGCGTCGAAGAGAGGTTGAGGATGTGGAGGACGGAGGCGCATGCCTCGCAGCCGAGTGGAGCGGTTTTCCGCGGCCTCGGGGTGGAGGTGAGGAAGGGCTACCTCGAGGACCACATCGTGAACTTCCTAGGTTTAATGCTGTGTCTCCAGGTGATTTCAAACGCCCGGCCACGCCAACGGCCATTGGCCTACTGGGTGTTATCCTGGTTGGCTTTTGCTGTTTTTGGATTGCCGTCGGTCTTCTCATGCGTTGGCTTTGGTTCGGACTAACTTATCGGAGTGGAAACCCATTGGGATCCTGGGAGAACGCGTGTGTCCCTGACGTGCAAAATCGATTTTCCAGCATGCCAGACGGAGTCTACCGAATCAAGTCCAAAGGAGTTGCCATTGATCGTCAACGGGGTGTTGGGGTTGTAAGACGAGGAGTTTTTCACACCCTCTACCATGTAACGCGTGGTGGTCTGGTGTACTGGCGAGGGCAGGCAGTTCAACCACACTCTGGTAGTGTGACTGAAGATGTCATCTCTTATGGTGGACCGTGGAATCTGCCAAAGCCTGAACTTGTCAACGAAATTGACGTCCTGGCTTGTCTACCGGACGGCACTGTGGAATATCATAAATATGAGCCCAGCACCATCACCATAGATGGCACTCCCACAATGTTCGTGACAAAAGATTTTGGCTTCGGATCTTCAGGATCTCCCTTCTATTTGGAGGGCGAGCCGGTCGGACTTTATGGGTATGGCTTTCAATATAATGGAAAATACCATTCCATAGTCACGACCTATGAGCAAGATCCGAACCAGGTTCATCTTCCAGGCATTGATCTAACGAGCACGGCACAAAGAACATTCATCGATTGGCACCCTGGCAAGGGAAAGACACGGAAATACATTGTTGAAGAGACACTGAAAAACGTGGAGCTCAAGCGGCGCACCCTCATTTTGACCCCCACCCGAGTTGTTATGGAGGAAGTAAGAAAGGCCTTCGGTGAAACGGAATTCAAGATAGGAACAAATGTTGCCTACTGCAAGAACAATGCTGTGACGATCGCCTGCCATGCAACGTTTATGGATTTTGTTAAGAGTAGAGGTGTTGGCCAAATTAAGGTCCACACCATCATGATGGACGAATGCCACTTTTTGGACCCGATGTCAATAGCGGCCCGGGGAGTGATGGATTACTTAAATTTACCATCCAATGCTGGGATAAATGTTGTCTATCTCTCCGCGACGCCACCCGGACAGGCTCCATCAGTTGGCTCGAATTATACGATTCGGGAGTACGCGGCCCCTAGCACTCGAAAACTCAGTTCTGAGTGGTTTGAGAGCATTGTCCGACAGCATGGAGCTGGAAAGACGATAGCGTTCGTCCCATCCCAGGACCAGTCGGAACGGTTTGCGGACTCATCCGCGGGAGCCGTTTCTCTGCATCGGGACAATTTTGAGGAGAATTATGCGAAGGCCCTTGACCCTGAGACAAAAATCATCTATTCGACGGAAATTTCTGAGATGGGAGCCAATTACAACGTTGACCTCGTGATTGACTTGAGAACAGCTGTGAAACCAGTCATACAAAGTGAGGATGAGGTCATCTTGCGAAAGCAGCCCATCACAACATCATCTATGGTGCAGCGACGAGGGCGAACTGGGCGAAATGCCCCAGGTACATATGTTTATCCAGTTGACGCTGCTACCAAGGAGGATCCATATGACTGGGTTTGTTGGCTGGAAGCACAAATGGTGTTAGACCAGCTAAGCAGGATGTGGAGGACGGAGGCGCATGCCTCGCAGCCGAGTGGAGCGGTTTTCCGCGGCCTCGGGGTGGAGGTGAGGAAGGGCTACCTCGAGGACCACATCGTGAACTTCCTAGGTTTAATGCTGTGTCTCCAGGTGATTTCAAACGCCCGGCCACGCCAACGGCCATTGGCCTACTGGGTGTTATCCTGGTTGGCTTTTGCTGTTTTTGGATTGCCGTCGGTCTTCTCATGCGTTGGCTTTGGTTCGGACTAACTTATCGGAGTGGAAACCCATTGGGATCCTGGGAGAACGCGTGTGTCCCTGACGTGCAAAATCGATTTTCCAGCATGCCAGACGGAGTCTACCGAATCAAGTCCAAAGGAGTTGCCATTGATCGTCAACGGGGTGTTGGGGTTGTAAGACGAGGAGTTTTTCACACCCTCTACCATGTAACGCGTGGTGGTCTGGTGTACTGGCGAGGGCAGGCAGTTCAACCACACTCTGGTAGTGTGACTGAAGATGTCATCTCTTATGGTGGACCGTGGAATCTGCCAAAGCCTGAACTTGTCAACGAAATTGACGTCCTGGCTTGTCTACCGGACGGCACTGTGGAATATCATAAATATGAGCCCAGCACCATCACCATAGATGGCACTCCCACAATGTTCGTGACAAAAGATTTTGGCTTCGGATCTTCAGGATCTCCCTTCTATTTGGAGGGCGAGCCGGTCGGACTTTATGGGTATGGCTTTCAATATAATGGAAAATACCATTCCATAGTCACGACCTATGAGCAAGATCCGAACCAGGTTCATCTTCCAGGCATTGATCTAACGAGCACGGCACAAAGAACATTCATCGATTGGCACCCTGGCAAGGGAAAGACACGGAAATACATTGTTGAAGAGACACTGAAAAACGTGGAGCTCAAGCGGCGCACCCTCATTTTGACCCCCACCCGAGTTGTTATGGAGGAAGTAAGAAAGGCCTTCGGTGAAACGGAATTCAAGATAGGAACAAATGTTGCCTACTGCAAGAACAATGCTGTGACGATCGCCTGCCATGCAACGTTTATGGATTTTGTTAAGAGTAGAGGTGTTGGCCAAATTAAGGTCCACACCATCATGATGGACGAATGCCACTTTTTGGACCCGATGTCAATAGCGGCCCGGGGAGTGATGGATTACTTAAATTTACCATCCAATGCTGGGATAAATGTTGTCTATCTCTCCGCGACGCCACCCGGACAGGCTCCATCAGTTGGCTCGAATTATACGATTCGGGAGTACGCGGCCCCTAGCACTCGAAAACTCAGTTCTGAGTGGTTTGAGAGCATTGTCCGACAGCATGGAGCTGGAAAGACGATAGCGTTCGTCCCATCCCAGGACCAGTCGGAACGGTTTGCGGACTCATCCGCGGGAGCCGTTTCTCTGCATCGGGACAATTTTGAGGAGAATTATGCGAAGGCCCTTGACCCTGAGACAAAAATCATCTATTCGACGGAAATTTCTGAGATGGGAGCCAATTACAACGTTGACCTCGTGATTGACTTGAGAACAGCTGTGAAACCAGTCATACAAAGTGAGGATGAGGTCATCTTGCGAAAGCAGCCCATCACAACATCATCTATGGTGCAGCGACGAGGGCGAACTGGGCGAAATGCCCCAGGTACATATGTTTATCCAGTTGACGCTGCTACCAAGGAGGATCCATATGACTGGGTTTGTTGGCTGGAAGCACAAATGGTGTTAGACCAGCTAAGCATGCCACTAATGAAGGAAGAGTATGCTTATGGACAACCCCCTGGAGCTTTTCGTCTGATCGGCGAAAGTCGAGATAGGTTCTTCCGGTTCATGGAGCGGCCAAATGTGCCAATATGGCTGGCTTGGAAGTGGGCGAACAGTTTCAACCAGAAGCATGACATGATCTTCAATGGAAGGGACTTGCCTGATGAAGACACCGTGCACAGATCAGATGGGCGCATGGTGTATCGGCCAAAGTTTCTGGATCAACGGTTCGAAAGGTTGCCATGGAGTGTCCGCGAGCCAACTCTGAAGTTCATCCTCTCAACGCGTAGTGATTTTTGGAGTGCCCTATGGCGGGTGGACTGGGTTCAGCACGCTAAAAACGTGTTGGGATCGTTATATGTCTTACGAGATATAGCAAATGACACTACTCCTGACTTCGAGGTTGACAAAGCCATTGCTGGCTGGATCGCTCTCCTGTCGGGGGCTTCCATCGTCATTGGCTTACTGCTCCTACAGTCCCTCATCTCTCTAATCTTTGGGTGGCTAAAAAAACCAAAACTGTCAGCCAAACCGTTTTTTGGACAATACCTACGATCTTCCATTACTTGAATGTGGCTGTTAGCTTTATAATCTTGCTGATGATATTTTTGTTCATCTTCCAAGAAATTATGGAACGAACCAGCGGTCAGCGAAGCTATGGGGACCTGGATCTATTGAAGTGGGTCATAGTAATCTTTCTCATTCTAGCCGGAATTTTTGCCTGGGAACAACGATCATTTCCCAATATAGCATCTGACATATCAAAGTTCGTCCTACTAGCCGAGTAACCCGGGAGCACGTTTAAGTTCCCCAGATTCTCGTTTGTGTTAGCCAGGCCTGACACCCTAAATCTGCTGAATGTCTTGCAAGTGTACTTCTTGCTTGCAGTTATGTGCGTGAAAGCGTTCGCTTGGGGAATGGAGACGAGCATGTTAAAAGACTATGTTGCCAAACAACCTGAGATGCGACCCTGGGTGGCTGGGTTCCGTCTGGATCATTTGCAGTGGCATGCTATAATGCCAAGTGCTCTTGCGGTGTTCTACACGGGAAACTTCACCAGTTTTTTGATTGGAACATTTTTCACCTGTGTTGTGTTCATATTTTTGGCACAAATGTACAAGTGGAATAGATCCGAGAAAGTCGTTGTGGCTCTTGAAGCGCGCGATCAAAAACACTCCCAGGTCACCAACATCATTGATAGGACCCCGCATGACAACACGAAAGGATACGTCTATGGCTTTCCAATGGGGTTTATATTCCTTTGGACCGTCTGTTCCCGAAATGTAGTTGATGCCATCGTTGGGCTTCCAATAGGAGTATACTGCTATTGGATGTTAACAAATCCCAAGTCTCGGTATCACCAGTTTATGGACTTTGGCTGAATTGTAAACTTTGTTGGCATTGGATACCTTACGGACATCCCCCTCCGGACCTCCCTGTTCGTGTTTCGAATGGTGCTGGGGTTGTTTCCAACACTGGGCGGAATGCGCTCTCTGGAAAAAAACAGCAGCAACAGGTTTGGGGGTGAAGTGGAAGAACATGTTAAATGAAATGTCCCAAGTTCGATTCCAATCCTACAAATCCCGAGGCGTGAACGAAACTCCCCGAGGTGACTATGTGTCTCGTGGGGGATTGAAAATGGACGAAATCATCAGGAAATACGGCTTTCGACCAGCTGGACGCGTCGTTGACCTTGGATGTGGACGAGGAGGATGGTCGCAGAGGGCAGTGATGGAAGAACGAGTTATGCGCGTGGCAGGGTACACCCTTGGGGGAGTAGAACGTGAAGAACCCCAAAAGTATTACCGAGTGTAGTGGCCCCGCAGTGCAGGGTACATCCAAAAGAATCAAATAACCAAAACATTGGCATCGATGGGTGTATAGCCAAAATTCATATTATTATCAGCATTCTGTCCCAGAAATCTAGTTAATTCTTTCTCTTTTTAACACATTGAACTATAGACAAGCATATGTTAACCATTGCAACTTTGTAAGCTATATAACCCGAACATTTGAGAAATACAGCCAGTCTTTTGTCAAACAGAGAACCGGACTCTCGAAGTGATTTGCGACTGTTACCAGTCGCAAATACCATTTATCGAAGAAATATCCCTAGGACGATTCAACGAGCGACAAACTTCTGAATTATTAAAGTTCA
>SRR11006882_NODE_2_length_4254_cov_6.078286
ACTACCACCCATTTCGATGTTGGGGCTTGGGCGAAGGAAGCTCCCCGACATTTGACATGTTGTTTAGGATCGGGTTGAGGCCAATCCCAACTGCCCTCAGTTTGTGTTCCAATAGATACCCAAGGAAGAACATTGAGCAATGTTCGGTGTGTAGGAGCATCCATAGGGGGATCATCATTTGTGACAGCCGGATCGACGATGTCGACGCGTGTAGTAGAACCAGCCATGAGCCGAAACCTATGCACGAGAAGACAGATCCAAAGGCCGCAAAAGCCAACCACGACAGTAGCCAACAGTCAAACTTTCGCTGGCGTGGACATGTGTTGGAGATTACTTGAAGACAAAGCATGAGTCCCAGGAAGTTCACGATGTGGTCCTCGAGGTAGCCCTTCCTCACTTCCACCCCGAGACCCCGGAAAACCGAACCACGTGGTTGCAGAGCGTGAGCTTCCGTCCTCCACATTTTCAGCCTCTCATCTATTGGAAGTACACAAAGACAATTCCAATTCCAGGATACTGACTGATAACTCAATTAGCAACTGCTGTTCCTTTTATTTCATCCAGGTATCTACAATTCATTTCCACTAAGCACAGCATAACATACCTCTAAATACTACCACCGACGATTCCCGTATATTCTACCTACGGGTGCGACACTACAATCTCAACATCCTCAACACTTGGTTCCGGATCATCTGATAGTGGAGTCTCCGTCAGCTTCATCTTTGCCAACTTGGGACTACTATCAGTGCTCTTAGTGGCCTTTTGAATTTCCATGGGGTAATACAATGCGGGTCCGACCCGGAAGTGGATGGGATTTGAGCAGTTCTTACAACACCAATTCGCCTGTTCACTAGGTTTCACTAGGTTCCACGATGGTGGCTGATGACCGCCCTTCGCATCCCGGGTCAACTTTCACATGAGTTCCAGGTACTGGTCCCGCAATCATCTTGATCGGGGTAACGTGCCATGGGAAGTCGGTTTGCATCTTGTATCCGGGGATGTGATTAGCCCGCGATATCGGTCCTCCCCACGTGGGAGGCATGAAAAGCCGCTGGTCCGTTGGGTCTTCCACACTGTCAGATGTGTATTGTTTTGGCCAAATACACTTTCGCGCTTGCGTCGTCTCCAGGTCCTCGATTGTGTACTCAGTTTCATTTCCCTGTTTTCGACTTGACATCCAAAACATACCGTCTGTGAATATGGTACGATCGTTCTTGACAGCCAATCCTGCCAGATACATTGGGCAGTAGCTTGATACCACTTGTGAGACCTTGAGCTGCACATTGGATCCGTACAGGGTCCAGCGGTATCCCACAAAGTCGTACTGGAACGCAATCGCCTTTCCACACACCCTGTGCACGTGGTCTGAGGCAGTCATTACCCGCAGAACATAGTGATTTTCGTTCTCCATGTCCCCGCGAAAATATCGTGATGGGAGCGTTCCGAAATCACCTTTTGGCTCCCCAGTGTGTTGGTATACCACCATTTCCACGCTTTCAGTTCCAAGCGTTATTCTACGCCTTGCTTTGGGAAGCTGATCTAAAACCGAGCCGTACGAATTAGAGATGTTAAGATACACCAGTGGGTGTCCAAGTTTTGACGAGGCATGATAAACAGCGCTTCGGGCCGCTGCGCACTGTAACTTGTCCTCACAAATGATGCACCCCTTTTTGTTTCCTTGAACATCTCAAAAAGATATTTCTTGATTAGGTCATAGGAAGCCAGCTCCACTGAGTGGTTAGCGGTGGGATACTGTCCAATCTCTTTCCAGACGAACAATCCCCCACCACAAACTAAGGTTTTCCGGTCAGTGTCTATCCCGCAACCAACGTCTCCATACACGAACCAAGCTGATCCAAGGACGATGAGTAGGACGAACATGGACTTGTTCCCACACGTGACGTGGGCTTGGCCAGTCTTAGTCCCCGGTTGAAACATCATTCGTTTTGACGTGAGTCCACAGCTCACGCATTCCAGCGCGATACTGCAGATTTCAGGAACATCATCGTCTGTCTGCACAACAAGGACTCCCTCATTTCCGTAACCCCCTTGCACAACCGTTGCTCTCAACGTTATTTTACAGGGGGAGAATTCTCCAGTTATCAATTTTTCCAGGACAGTTCGGCACCAGAATATTGTGTCAAGTTCTGGGGTTCCTCCCTTTTTCCCTGCCTTCCAGTCAAGATGTGGGTTGTCTATTGACACCACCGGGATTTCATTTGGAGTTGCTGGTCCCCAATTCACGACTCGATCCATGCCGATCATGTGCTTCTGCGTTCGAAACACACCAGGCCAATCATCGATTAGTTTTTTGAGGAACAATCCCGCTCCGTCATCTCCAACAATGGCATAGTTCGTAGTCGCCAACCGGTCGTTTTCCAATTGGCAGGTGACCACTGTCTTGCCAAATCCTCCAAACTTAAACGTTTGGGGGATGTTGTTGGCTATGAGTTTTGTCTCATTCTTCCCATGGTATCCAATAGTCATGTTAGAGACTACTCCAGAGCTAGATAACAGCTTCACAGCGTACGATGTGGAACATTCAAGTTCCACACAAGTCGCCGTCATTCCCATGCCAAACTCAAGGCATCCAGTCCCCCATCCTCGATTGTATGGCAGCACCTGGCAAGTGCGATTCTCATTGCGAACCCCTCCTAGATTCAATTGTGAACCACCAGGGCACACATCAGTGGAATATGACTGTCCCACTTCGCAATCCGTTAGAAGGGTTTTGTAGTCTTGTCCTCTAATCACATGAGAATTCCCCATGCTTACCTGGAGGAGCCCATTTGGTGTCGCGATAGTTGATATTTCGCTTAAAACATTCGAGTCTCCAAGAATGTCATCTTCTCCTGCTTGAGGGGTTCAATAACATCAGCCCTCACAGCGTTCCAGGTCACAACTCCAATTAGAATCATAATCCATACGGGCCACCGCATTTTGAGGCCAATGCACAGAAAGGCAATGAGCCCAAACCATGTGTTTTCCCGAATGATTTTGAACAAGATGAACTCCACCTCCTCTAAGATTCCCATCCCTCCAGTACTCGGTTTTGCAGTAGGGGCACTTCGCTTCACCCGGCTCTTGGCGTCCGTGCGACATCGGTTGTACCGAACCTCAAAGTCGTAATGGGTGAATCCGCAATCAATGGCACTCAGTTTGTTCACAGTCTTTACCATGGGACAATGCTTCGAGATAAAGATTCCTGTCGAGCACACGTCACTTGGTAATTTAAACCCAGTCGAGTCAACCACTTCTTCTCCATCCTTAAAGAGCTTAATTTCCTTCTCAGCCGTCATTCGCACGTCAATCGTGTGCTTTGCCGTTACGAGGATCAGTACCCAGGATATGATAAGCCAGATTATGAGTGAGCCATTTATGCCATATGTTGATCTGCGTTTTTCAAGCCGGCGAACTCGTTGAAACAAGTTCGAGAATTTCGCATTGTAATCACGGAACGCGTTTCTGAGGATAATGACCAATAACATTATGGCCCTCATTGCATCTGCCCGCAACACGTCAATCCATCCAAAGTCCATTTTCCCTTTTTTCCGTTGTACAGTTTGCCGGTCTTTTCCTTTTATGGCGAGGAGGCTGCCCCCTGATGGGGGTCTCTGCGTCGCCACAATTTTTTGTTTTTGGTCGGTTGTTTTGCCAACAACCGAACCCGTCCGCTTCTTCGGCAGCCCACTTGGGCCACCAACCCAGCCGCCTCCCGGCCGGGAAACCTTCTTCTTTAATTTTAACCGTTCTAACCGAATTTTTCACTCCGTAGCCTGAAGCTCGGAACATTCACCTACATCATCTTGTTTAAAATTTGTAAACTTTGTTTTAAATTTTACTATTTAGACTCGGTGGAACTCTACTCAAAGTTAATCACTTTTTAGTTATATTTTTATAATTCTGTTTTTGTGTACAATGATTGTTTTTCCTGTGGTTACGTTTTGAATTTCACAATTTGGTTCATTTATTGAAATTACTGTATATGGTCCAATATAAAATGAGTCAAGTTTTCTTCTATTTTCGTTTTTTAAATACACTGTATTGTTAATATTGATGTAAATTGGGTTAACTACATTATCATATTGCACTTTCCTTTGTTGTTTATGTTCTAATAGCTTTTGTTTTGTTATTTCATGAGATTTTTGTAGTTTAAATTGAAGTTCATTTTTGAAAGTTTCGAAATTATAGATTGGTTCATGATTGTTCTCAAGACTATTTTACTGTACGAATTATTTAGTCTTGTTGGTT
>SRR11006882_NODE_3_length_2287_cov_14.461538
ATAGAGGTATTCTTATCGGAATCTAGACAATTGCATGGAAAACTTTCCCGCGGGGTCTAACAGGTCCGTAATAGAATCCTGACCTTTCTCACCAAGTAAATAATCACAACGCGGCGTACTGGGACTCAAGGCAACTTTAATTCGCGGACCGACAGGGAGACACGACTTGTCTGTTTGAAGGTTGATGCAAACTGATTTTATTGGTAACATACAACGTTAGACCCGCTTTCGGGTGGATCTCGGGAAGCGAGACCCGATAGCTCTTATCGCGAGCGGGAGCTAGATCGAAAGTGATCTAAACCCTGTTCCACACATCAAGCATGTTTTCCGTGGTCATCCACTCGTATTGCTGGTGGATGGACCTCCCCTCTGGGACCCAATCTGTTGGAACGGATGCATGTATGGCTGCGTACCCCACCCGCAGATCACGCCGATGGAAAAAGTACAGAGCCCACATTTGTCCGTGGGCTTTTGACAGACAAGCACTTTCTGGGATGGTCACGAGCCCTCCTTTTTGGACTCGACTTCTCCCAATGATTTCGTGCTCGTGGCGGCATGGAACGATTATTTTCCTTCCATCTTTGAGATGGAGTGGATGGAAGTGATGGGAGCAAAACTCAACGCGCTCCCAGATCGTCTCCACAAGTGAAAACGAGTCAATTGGTATATTTTTCCGGATTTTCCCGGTTTCATTTAGGTAGGTCAACGACTTTGCGAAATTGGTGTCGTTTGTGGCCACGACCACGTCATCTCCAGCGATCACCATTCCCTCCAGTTTTTCGACCATGTTCCGCGAGAGCCATTTGTCGATCACCACTGGTTCAGCTTCGAGTAGCCCTTCACTTTCAAGGGTTCGGCCAATCTGAACCTTTCCATTGGTGATTGTGTTCAAGGCATATGTCACCACCTGCCCCGAGCCTCGCTGATCCGATCGGGAAACCACATCCATGACCGTTCCACTCCCGAATTTAGAATGGGTTCGGGGAAACAGGGCCACAATATTTTGGTAGGCAAATTTCATGACCGACTCCGCCAGAGCTCTATGGTAATCATCCTCAATCGAGTTGAGGATGAAGAACTCTTCGTCGGCCAAATCCGCCTGACTAATGCGAGTGTCCCAGCCAGCTATGTCATCGGCAACGAAAAACTTTCCTTTTGAAGCTATTTCTGACAAGTAATAGCCAAAGTAGTTTACGCCGAGACCTCCCACGCCACCCGGGAAATTTTCACGGGCTACCCAATGGTCTTCGTTGAGGAAGCCCAAGGCCTCATACTCCAGATATCGACTTCCCAGCCACATATACCAAATGGTCCGGGATCCTTTCGGCTCCCCAGCTATGGTCGGTTGCTTCTCTTTTTTCCCCATGGTGTTGTACACGCACATCGCACAGTCCCCGGCCAGGTGGAGTTTTCTAGTTCCCAAAACCGGGGGTCATTGACGGCAGTGGTCACCTTGGTCCAAGGGACGTCTTGGCTCCATGACCCAATGGCAGCATCCGATCGGACATTCTTGATGAAGTCGTCACACGTCAAAATCCGCGGTTTCAGCCCTTTTTCTTTGAACAGGCGGACCATGTGCTTCATGATATTCCTATTGACCATTTTAACCTGTTCCCTGGGTTCAGGGACGGGGGTGTCTACCTTCTCCCGGAGAACCTTTTGTTGGGAGTAAGTTGATATGTCCGTCATCATGAAGTTTGTTACTCCTCCAACGGCTTCCCAAGGCCACATAATCTTCCGGACAAGAGGGTTGACAGTTTGACCACCAACTTTGACGTCATCTGTCACGTACGAACCATGGTACTTAAAAGTCTGGTAGGGGTTGTTCTTGTCAAAATACCAAGTGCTTAGATTGTCATCCCGGAGTTTATTAACCCTGGTTTGGGTCACGCTAGGATCCATATCCTTGATTTTCGTTTGGGGGTCAGCCCGTGTCCCTGTTCGGACCTTCGGAGTGTCGTTTATGATTGGCTCGCCAGTTGAGCGCATGCGACCTATGAGTGAGCCAAGTGTCATGTACACGTCCCTGGCATAAAATACCTGGAGAAATCTCTGAAAGAAACTGAATTTTATTAAAGATCCCTACAGGAGTATGCTTAGTGAAATTCCAAGTTTACTCGGAATAGTTCCTGCGAAAACTCTTCAAAGATCCTAACCGTTTATAGTAAAAATTTTGAGAAAAAAGATTTCGAATGCGAGTGTATTTAAAAAAAATCTATTCTTGAGTTTTTGAATTTAACGATAATACGGAATCTCTTTAAAATGAGAAAATTTGCTGAGTGGCTTA
>SRR11006882_NODE_4_length_1821_cov_4.115826
CTAAATAATTTGAAAATCCTAGAAAAATGCTGACCAAGTCTGATTGGTTCACTCGGTTAAAATTGAAATATAGTTCCTAGATTTGCTCGGTGTTTCTCAACACTCTTCTCCGAAACACACAGATCAAGATAACTTCCGCAATTCTATCGCAAAATTTAACAAATTACTCCGATTCTGTTTTAAATTCGTTCTCAACAATGATTGGTAGCTATCTTGCCACTTGGGACTTCCAAGACCTCCNNNNNNNNNNGGTAACAATGATTACAAGTTCTGAACAACTCCAAAGTAGTTCGTGACGTCAATTCCGTAAGTGACTTCGGGATGTTTTCCCAGAGACCTCCGCAAAGAAAAGTTATCAGAATCTAAAGTGTTTCCCTAGCACGGAATGCCAAAGACAATTCACGTTGGGTGCCAAAGTGTCATTTACATACACCTGTTCAGGACCCATCGACCCAACAGCAGAGAAAGCAGCTCTGCGCAGGGCTACGCACTGCAAAGCATCCTCACAAATCAAGCAGGGTTTCGTGGTCCAGCTAAACATATCCTTTATGTACAAGTCAGTGAACGAGTAATCTTCAAGTTCCACAGCATGATCATTGGAAATGCCAACGCCCAAGTGTTTCCACACAAAAGCGCCGCTGCCGCACGAGATGGTTTTTCTCGTGGTGTCAATTCCACACCCCAGATCAGCCCGCACATAGTAAAAATACCCCCCTAAAACCAATAGAAAGGCTATGCGTTTGTCAATCAGGGCAGCGAGGACAAAAATGACCAGAAGGGTTGTGTTGGAGAAGAAGGCACCAACCGAAAACTTTCCAACCAAATCCTGCCACACTCCTGCAACACCAGACACGCCAAACCGTCGATACCGATCCACCACGTGCCGAGCCAGACGCCATCCTTGCGAGATAGGGTTAAGGGCACACTCAATAGAAACTGAAGTGCTCCCAACGAGCAAGGTACTTGTATGGTTCCCGCACTTTCTTGGCGCCATGGCTAAGAACAAATTTCGTGAACGTTGCGTGACATGCAACCGTTATTAGGTTTCTGGTGCAGTACGACAGGTTCTTATCACTCCTCATGCCTGAGTTCTTCAAGGCCTCAACGACCTCAGCCATGACTACCCGGGTGGGTGTTAAGATCACGGTCCGTTGGTTGGAATCATAGTTCTTCTTGGTTTCTTCGACAATAACCTTGCGCGTCTTTCCTTTTCCTGGATGCCATGTCACGAACCGCCTGGTCGAATCACAGTTCAAGTTCTCCGTGACATCGGTTGGTTTACCACCTGCTACTGTTGAGCGATAAACACCGTTCACATAGAACCCAAAACCATAGAACCCGACGGGCTCGCCATTGATGAAGAACGGTGAGCCAGAAGATCCTTTTCCGAAATCATCACTAATGAACATGACAGGTTCACCGTCAATACTCATGACTCCCGGCCTGTACCGATGGTACTCAATGGTCTTGTCCGGTTTGCAAGCCATCAGCACGAGGTCTTCCGTGGTAGTGGGGGTGTCCAACTGCCAAGGTCCACCATACGACACCACGTCGCGCAAGGCACTACCAGAGTGAGGAACGACAACTCGCCCACGCCATTTAACTGGTTCACCTCGAGTGACGTGCATGAGAGTGTGAAATACCCCATTTTTCGAAAAGCCAGCCCCACGTTGGGCGCCAAAGTGTAACTTGCAGGCCGTGTTACTCCCAGCCTAGATGAGACCCCCGTCTCCAAGCCTCAGGGTCGGCGCTACGCTCGTGACACTCCGCGAAAGAAAACACTTACAGATCGACTCTAGTAAAACTCCCTCTATTTCGTGG
>SRR11006882_NODE_5_length_979_cov_31.152993
TCTTCACTGATGGAATGTTCTGGATGTCCAGCCGCAAGCAAGGGAACGAGACAGAATACACAATCGAGGAACTCGAGACGCACCAAGCGAGGAAATGCATCTGGCCAAAGCAGTACACGGCCGATAGCCTAAACGACCCTACCGATCAATGGATGTTCATGCCACCGACCTGGGGAGGGCCCATTTCTAGGGCTAACCACATACCAGGATACAAAATGCAAACGGATTTTCCGTGGCATGTGTCTCCAATTCGCTTCATCCCCGGTCCGGTGCCCGGAACCCACGTCAAGGTTGACCCAAAGTGTGAAGGACGTTCAGCTGCGTCTGTGGTAAAACCCGGTGAGCAATCCAATTGGTGTTGCGAAAATTGTTCCCACCCAATACATTTTCAAGTGGGGCCGGCCTTGTATTACCCCATGGAGATACAAAAAGCAGTCACAATCACAGATAGCAATCCAAAAGTCTCAAAGCTGAAATTGACGGAAACGCCTTTGTCTGATGATCCTGAACCGACCGTTGAAGAACGACTCAAAATGTGGCGAACTGGGGCGCACGCATCACAACCAAGCGGAACGGTTTTCCGGGGCCTTGGGGTAGAGACCAGGAAGGGCTACCTCGAGGATCATATAGTCAACTTCCTCGGTTTAATGTTGTGTTTACAAGCGATATCGAACTCTCGTCCACGTCAACGGCCTCTAGCATATTGGGTATTGTCTTGGCTGGCGTTTGCTGTCTTTGGGCTACCATCGGTTTTTTCGTGCGTCGGTTTTGGCTCTTGGCTAGTTCTACTACATGCCTCAACGTCATCAATCCGAGTCTCCCAAATGATGATCCCACTATGGATGTTACTCCACGTGGGACAAGTGTCCAATCCCAATACTCTTCAGTCTGTACTCCAACAGACAATCGAGGAACTCGAGGAACCGAAGTTACATATTTAGGAGATGGCTGTGTTTCAACACACTGGTGAGACCCGGGG
>SRR11006882_NODE_6_length_550_cov_3.744186
TTTTTTCTTTTCTTAGTGAATGTGCTAAATATTGTTAATCAATTTTCTTAGAAATATTGTGCTGTTATTGTGCAATATTATCAATAACAGTCAGCAATATTCTTTTATTCAAGAATTGAGGTCAAAATTGTATTATTTCTAAGGGTTAAAACATTTTTTTTATGAAAATCTTGTGCGTCAAGTTAGGCATACAATGTTCCTTATTATTTGCAGTACAAAATGTTGGATCGAGATAGGAAAACAAATATGTATGGTTCTTGCATTCAAAAACCCTTCGGCAGAACAACTTAATGCTTTATGTAATCACATATAAAGGGTCATCCATAAATTACGTAACGTTATAAGGGAGAAGGGGGAGGGTTCAGGATCGCAACGATTCATACCAAATTTTTGCACTTTCCAGTGAAAAAACTGTGCCCAAGGTGGAGAGGAATTGAGAATGGTAACATTTAGCGCGATTCATGGACGTCCCCTAATGTTTCAAGGGAGATTCAATAAAACACGTCAGGAGCCGAGGTGTTGGTTCAATGATTGATTTAGTAAAATGTAT
>SRR11006882_NODE_7_length_405_cov_35.786585
ACAATCGAGGAACTCGAGGAACCGAAGTTACATATTTAGGAGATGGCTGTGTTTCAACACACTGGTGAGACCCGGGGAGATTTGGGAAGACTGCCATCTCGGTTCTTTAACGGAGAACTTGAGAACGAAAATCATCGTGTGCTACGAGTCATGACGGCATCAGACCATGTAACGAGCGTCTGTGGGAAAGCTATCGCTTTCCAATATGACTTCGTGGGATTCCGTCGAACGCTGTACGGGTCAAATGTACAGTTAAAAGTGTCGCAGACCGTTTCGAGCAATTGTCCCACTTATCTCGCTGGACTCGCCGTGAAAAATGATAGGACCATCTTCACTGATGGAATGTTCTGGATGTCCAGCCGCAAGCAAGGGAACGAGACAGAATACACAATCGAGGAACTCGAG
>SRR11006882_NODE_9_length_256_cov_3.698324
AGACATTGTAATGTTTAGTTTTTGGGCCTTTTTTGATCTCAATAGAATGCGCATTAGCTCATTCAAGGAGGCTTTCCTCCATCACACTTCATTAAGACTTTGAAGTTCGATGAAGGCAATAAATAAATGTTGTGGTAAAATAAACAGTTAAAAATAGTACGACATAAAATACTGTATAGGTACCTAGGATTAACACATAATGATTGGAAAGCCATTTGTTTAGTACTAAAATACATTTTATTAATTGATCATCAGT
>SRR11006882_NODE_10_length_136_cov_14.864407
TCTTCACTGATGGAATGTTCTGGATGTCCAGCCGCAAGCAAGGGAACGAGACAGAATACACAATCGAGGAACTCGAGGAACCGAAGTTACATATTTAGGAGATGGCTGTGTTTCAACACACTGGTGAGACCCGGGG
>SRR11006863_NODE_1_length_2194_cov_3.934813
TAGCACTTCTGATCCTCGGTGGATTTCGGATCCACATGGCATCCAACCAAACATATATAGATCGCTTGCAAACTGCTCTCAAGGCCCAATTGCTCAGCCCGGATTTTGCAGAGGGGGTGGAGGTGGCAGTCACCAACTTTGCCCAGTTATACTCGGATCCAGAATTTATCAAACTCACCTGTGGAATTGATATGTTTTTCGCAGTATTCCCACAACAATCTTTGGGTGGCTGTTTCGCCGAGAAGAAAAGTCTGAGTACTATAGATCTTCCGTCGGTAATACCAAAACTGTCAGCCAAACCGTTTTTTGGACAATACCTACGATCTTCCATTACTTGAATGTGGCTGTTAGCTCTGCTGATGATATTTTTGTTCATCTTCCAAGAAATTATGGAACGAACCAACGGTCAGCGAAGCTATGGGGACCTGGATCTATTGAAGTGGGTCATAGTAATCTTTCTCATTCTAGCCGGATTTTTTGCCTGGGAACAACGATCATTTCCCAATATAGCATCTGACATATCAAAGTTCGTCCTACTAGCCGAGTAACCCGGGAGCACGTTTAAGTTCCCCAGATTCTCGTTTGTGTTAGCCAGGCCTGACACCCTAAATCTGCTGAATGTCTTGCAAGTGTACTTCTAGCTCACAGTTATGTGCGTGAAAGCGTTCGCTTGGGGAATGGAGACGAGCATGTTAAAAGACTATGTTGCCAAACAACCTGAGATGCGACCCTGGGTGGCTGGGTTCCGTCTGGATCATCTGCAGTGGCATGCGATAATGCCAAGTGCTCTTGCGGCGTTCTACACGGGAAACTTCGCCAGTTTTTTGATTGGAACATTTTTCACCTGTGTTGTGTTCATATTTTTGGCACAAATGTACAAGTGGAATAGATCCGAGAAAGTCGTTGTGGCTCTTGAAGCGCGCGATCAAAAACACTCCCAGGTCACCAACATCATTGATAGGACCCCGCATGACAACACGAAAGGATACGTCTATGGCTTTCCAATGGGGTTTATATTCCGTTGGACCGTCTGTTCCCGAAATGTAGTTGATGCCATCGTTGGGCTTCCAATAGGAGTATACTGCTATTGGATGTTAACAAATCCCAAGTCTCGGTATCACCAGTTTATGGACTTTGGCTGAATTGTAAACTTTGTTGGCATTGGATACCTTACGGACATCCCCCTCCGGGCCTCCCTGTTCGTGTTTCGAATGGTGCTGGGGTTGTTTCCAACACTGGGCGGAATGCGCTCTCTGGAAAAAAAACAGCAGCAACAAGTTTGGGGGTGAAGTGGAAGAACATGTTAAATGAAATGTCCCAAGTTCGATTCCAATCCTACAAATCCCGAGGCGTGAACGAAACTCCCCGAGGTGACTATGTGTCTCGTGGGGGATTGAAAATGGACGAAATCATCAGGAAATACGGCTTTCGACCAGCTGGACGTGTCGTTGACCTTGGATGTGGACGAGGAGGACGGTCGCAGAGGGCAGTGATGGAAGAACGAGTTATGCGCGTGACAGGGTACACCCTTGGGGGAGTAGAACGTGAAGAACCCCAAAAGTTCATAACGTATGGTTACAACCTAGTCACCCTAAAGAGTCGGACAAATGTCTTCAAGCTTGAACCAACTCTGTGTGAAACTGTCCTTTGTGACATCGGGGAGAGTGATCCTGATTTCCGGAAGGAAAAAACCAGAACGCTGGTCGTCCTTGATGTTCTCGAGAGGTGGTTGAAGACCAATCCGGAGGCCCAGTTCTGTTTTAAGGTCCTATGCCCATATCCGGTGGAGGTGATGCGGAAGCTTGAAACTCTGCAACATACCTACAGTGGGCGGTTGGTTCGACTGTCCACAAGCAGAAACTCAACAGCTGAAATGTACTATCCTCCCACCACGGTAAATTTAATGCACAATCAATTAGTTGATTGTGCAATCCGACATTTGATATCCGCTAATCATAGTTCGCAAGTCGACAAATGGAAGCGTGAAGACATTGGCTACATTCGGTTCCGTTAAGAGTGCGAAAAAGAAGAAGCAACAAAAGCAGTAAAAAGTTGATGGAATTCGGAGACTGGGACAAGTTTTGAAATTGGTGATGGTGACTAAACTTGAAGGACATACACTTAACCAAAAACACTTGAACATTTGTTAAAGGTCCTGAATGAACTTGAATACAAAATACAAAACAACACAAAA
>SRR11006863_NODE_2_length_1721_cov_17.056569
CTGCGTCCATTTGTGGGACGCTCACGTCCATTCCCGGACCATAGCCGTCCAACCGGACCACACCGTCCACCTGTGGGACCCAGCGTCCAACCGCCGGACCGTAGCCGTCCATGCGCCGGACCTCTGCCGTCCATCCGGACCCCTGCGTCCATCTGTGGGACCTTAGCCGTCCATCGGGACCGTAGCGTCCACCTGCAAGGCCGAATAGTCGACTTGCGTAGCCGATTCCCATCACCGCCGTCACACTGAGTCCAGTTGTCGCACAATACGCGACGGTTACTTTGGGCAGTATTTGGAACAGCCGTGGTCCCATCCCGAGGACAACAACCACGTTCACAATCTCCAAGCACCACGAGAACAGATTCAATTGCCTGGACAAGGTCCATGCGATTCCTATGGCACAGATTGATAACATGTTGCTCAAGATCGGGTTGAGTCCGATCCCAATTGCCCTCAGTTTGTGTTCCAGTAGATACCCTAGGAAGAACATCGAGCAATGCCCTACGTGAAGTAGCATCCGCAGAGGAATCATCATCTGGGACAAGCGGATCGACGACGTTGAAGCGTGCAACAGAACCAACCACGAACCAAAGCCAACGCATGAGAAGACCGACGGCAATCCAAAAACAGCAAAAGCCAACCAGGATAACACCCAGTAGGCCAATGGCCGTTGGCGTGGCCGGGCGTTTGAAATCACCTGCAGACACAGCATTAAACCTAGGAAGTTCACGATGTGGTCCTCGAGGTAGCCCTTCCTCACCTCCACCCCGAGGCCGCGGAAAACCGCTCCACTCGGCTGCGAGGCATGCGCCTCCGTCCTCCACATCCTCAACCTCTCTTCGACGCTTGGTTCAGGGTCATCCGAGAGGGGAGTCTCGGTCAACTTCATTTTAGACACCTTTGGGTTGCTATCCAGCTTTCTGAATCTCCATTGGATAGTATAGGGCCGGTCCAACCTGGAAATGAATGGGGTGTGAGCAGTTCTTACAGCACCAATTTGCTTGCTCGCCTGGTCTAACCACATTCGCCGATGATCGTCCCTCACATTTCGGATCCACTTTCACGTGTGTTCCCGGGACAGGCCCCGAAATTAGCCGAATTGGGGTGACATGCCAAGGGAAATCAGTTTGCATCTGTCAGCCGTGTATTGTTTAGGCCAAATGCACTTTCTGGCTTGCATGGTTTCCAAATCCTCAATCGTGTACTCAGTCTCATTGCCTTGTTTACGACTAGACATCCAAAACATGCCGTCCGTAAAAATCGTTCGGTCGTTCTTCACGGCTAACCCTGCTAGGTACGTTGGGCAATTACTTGAGACAGTCTGTGATACCTTAAGCTGCACGTTCGATCCATACAAAGTCCGTCGAAACCCGACAAAGTCGTATTGGAATGCAATCGCTTTTCCACACACACTCGTCGCATAGTCTGAGGCCGTCATGACCCTTAAGACGTGGTGGTTCTCACTTCCACTACCAATGATTTGATTTTAATGTATCTGCTATCAGGTGAAAAATATTGCACCTCACTATATTCACTGACTTTTGGTGTTTCTTCTGTCTGGATGTTTAGAGGCTTGTACTTAATTCTTCTTTTCCGCATGGTGTACACTTTTCTAGCCCGTTTTACATTAATAGGTTGTGTTCTTCAGTATTGTTTTAATTTTTCTTATTCACTTGCACATTCAAACAAGATTTGTCGTTGATTTGGCCATCTTCATTGTT
>SRR11006863_NODE_3_length_1611_cov_8.138201
TTGTTTCACTTGTTTGGTTCACTTATTTGTTTTACTTATTTGTTTCACTTGTTTGTTTCACTGTGTTATGTATTTCTTTCTTGATATATTTTTTGTTGTATAAAATTTGTTAAATTTGTTTTGTCCGTCTAAGGCGTGAAGGATGATCGGGATGGTGCTAACTCCACGTCATCTCCAGCGATCACCATTCCCTCCAGTTTTTCGACCATGTTCCGCGAGAGCCATTTGTCGATCACCACTGGTTCAGCTTCGAGTAGCCCTTCACTTTCAAGGGTTCGGCTAATCTGAACCTTTCCATTGGTGATTATGCCCCGAGCCTCGCTGATCCGATCGGGAAACCACATCCATGACCGTTCCACTCCCGAATTTAGAATGGGTTCGGGGAAACAGGGCCACAATATTTTGGTAGGCAAATTTCATGACCGACTCCGCCAGAGCTCTATGGTAATCATCCTCAATCGAGTTGAGGATGAAGAACTCTTCGTCGGCCAAATTCGCCTGACTAATGCGAGTGTCCCAGCCAGCTATGTCATCGGCAACGAAAAACTTTCCTTTTGAAGCTATTTCTGACAAGTAATAGCCAAAGTAGTTTACGCCGAGACCTCCCACGCCACCCGGGAAATTTTCACGGGCTACCCAATGGTCTTCGTTGAGGAAGTCCAAGGCCTCATATTCCAGATATCGACTTCCCAGCCACATATACCAAATGGTCCGGGATCCTTTCGGCTCCCCAGCTATGGTCGGTTTCTTCTCTTTTTTCCCCATGGTGTTGTACACGCACATCGCACAGTCCCCGGCCAGGTGGAGTTTTCTTTCCCGGTTTACTAGTTCCCAAAACCGGGGGTCATTGACGGCAGTGGTCACCTTGGTCCAAGGGACGTCTTGGCTCCTTGACCCAATGGCAGCATCCGATCGGACATTCTTGATGAAGTCGTCACACGTCAAAATCCGCGGTTTCAGCCCTTTTTCTTTGAACAGGCGGACCATGTGCTTCATGATTTTCCTATTGACCATTTTAACCTGTTCCCTGGGTTCAGGGACGGGGGTGCCTACCTTCTCCCGGAGGACCTTTTATTGGGAGTACGTTGAGATGTCGGTCATCATGAAGTTTGTTACTCTTCCAACGGCTTCCCAAGGCCACATAATCTTCCGGACAAGAAGGTTGACAGTTTGACCACCAACTTCGACGTCATCTGTCACGTACGAACCATGGTACTTAAAAGTCTGGTAGGGGTTGTTCTTGTCAAAAAACCAAGTGCTTAGATTTTCATCCCGGAGTTTATTAACCCTGGTTTGGGTCATGCTAGGATCCATATCCTTGATTTTCGTTTGGGGGTCAGCCCGTGTCCCTGTTCGGACCTTCGGAGTGTCGTTTATGATTGGCTCGCCAGTTGAGCGCATGCGACCTATGAGTGAGCCAAGTGTCATGTACACGTCCCTGGCATAAAATACCTGGAGAAATCTCTGAAAGAAACTGAATTTTATTAAAGATCCCTACAGGAGTATGCTTAGTGAAATTCCAAGTTTACTCAGTATAGTTCCTGCGAAAACTCTTCAAAGATCCTAACCGTTTATAGTAAAAATTTTGAGAAAAAAGACTTCGAATGCGAG
>SRR11006863_NODE_4_length_1307_cov_62.589431
ATTTTTCACGGCGAGTCCAGCGAGATAAGTGGGACAATTGCTCGAAACGGTCTGCGACACTTTTAACTGTACATTTGACCCGTACAGCGTTCGACGGAATCCCACGAAGTCATATTGGAAAGCGATAGCTTTCCCACAGACGCTCGTTACATGGTCTGATGCCGTCATGACTCGTAGCACACGATGATTTTCGTTCTCAAGTTCTCCGTTAAAGAACCGAGATGGCAGTCTTCCCAAATCTCCCCGGGTCTCACCAGTGTGTTGAAACACAGCCATCTCCTAAATATGTAACTTCGGTTCCTCGAGTTCCTCGATTGTCTGTTGGAGTACAGACTGAAGAGTATTGGGATTGGACACTTGTCCCACGTGGAGTAACATCCATAGTGGGATCATCATTTGGGAGACTCGGATTGATGACGTTGAGGCATGTAGTAGAACTAGCCAAGAGCCAAAACCGACGCACGAAAAAACCGATGGTAGCCCAAAGACAGCAAACGCCAGCCAAGACAATACCCAATATGCTAGAGGCCGTTGACGTGGACGAGAGTTCGATATCGCTTGTAAACACAACATTAAACCGAGGAAGTTGACTATATGATCCTCGAGGTAGCCCTTCCTGGTCTCTACCCCAAGGCCCCGGAAAACCGTTCCGCTTGGTTGTGATGCGTGCGCCCCAGTTCGCCACATTTTGAGTCGTTCTTCAACGGTCGGTTCAGGATCATCAGACAAAGGCGTTTCCGTCAATTTCAGCTTTGAGACTTTTGGATTGCTATCTGTGATTGTGACTGCTTTTTGTATCTCCATGGGGTAATACAAGGCCGGCCCCACTTGAAAATGTATTGGGTGGGAACAATTTTCGCAACACCAATTGGATTGCTCACCGGGTTTTACCACAGACGCAGCTGAACGTCCTTCACACTTTGGGTCAACCTTGACGTGGGTTCCGGGCACCGGACCGGGGATGAAGCGAATTGGAGACACATGCCACGGAAAATCCGTTTGCATTTTGTATCCTGGTATGTGGTTAGCCCTAGAAATGGGCCCTCCCCAGGTCGGTGGCATGAACATCCATTGATCGGTAGGGTCGTTTAGGCTATCGGCCGTGTACTGCTTTGGCCAGATGCATTTCCTCGCTTGGTGCGTCTCGAGTTCCTCAATTGTGTATTCTGTCTCGTTCCCTTGCTTGCGGCTGGACATCCAGAACATTCCATCAGTGAAGATGGTCCTATCATTTTTCACGGCGAGTCCAGCGAGATAAGTGGGACAATTGCTCGAAACGGTCTGCGACACTTTTAACTGTACATTTG
>SRR11006863_NODE_5_length_996_cov_2.872688
GCGTCTGTGGGGTGCATTAGACGGACCTAGCAACAGATGACGATCACGCGCTAGACACAATCGTAACACCCGCCGGTCAACAAACTCATTAGAATCAGGTCACCGTATCATATCACCGCTATTGGAATCGTTAATTGGAAACATGCGAAGACATCGTAAAACCACGAGCCATAACAACCGATAAAGGGAAGCCACAACAGCTGATATTTGCATACCAACCTTTTGTATAATATTTGCTTACCAACCATTTGTATAAATAGCTAGGGCATTCCATTGCAGATTCAGATTCATTTCTCATTCCGAACAGACTACAAGTCAGGTAGGCTAGCTACCTAAAGCTAGATTAGTGATAAGTGTATAACAGTGAAATGTGTTAGTTTTAAGTTAAAAGAAATAAAGTATTTTTTTTATGCATCCAGCATAGGAAAACACTAACTGTGGTCGTGGCCACAAACGACACCAATTTCGCAAAGTCGTTGACCTACCTAAATGAAACCGGGAAAATCCGGAAAAATATACCAATTGACTCGTTTTCACTTGTGGAGACGATCTGGGAGCGCGTTGAGTTTTGCTCCCATCACTTCCATCCACTCCATCTCAAAGATGGAAGGAAAATAATCGTTCCATGCCGCCACGAGCACGAAATCATTGGGAGAAGTCGAGTCCAAAAAGGAGGGCTCGTGACCATCCCAGAAAGTGCTTGTCTGTCAAAAGCCCACGGACAAATGTGGGCTCTGTACTTTTTCCATCGGCGTGATCTGCGGGTGGGGTACGCAGCCATACATGCATCCGTTCCAACAGATTGGGTCCCAGAGGGGAGGTCCATCCACCAGCAATACGAGTGGATGACCACGGAAAACATGCTTGATGTGTGGAACAGGGTTTAGATCACTTTCGATCTAGCTCCCGCTCGCGATAAGAGCTATCGGGTCTCGCTTCCCGAGATCCACCCGGTAGAGGGTCTAACGTTGTATGTTACCAATAAAATCAGAGTTT
>SRR11006863_NODE_6_length_931_cov_3.320843
TACCCCATGGAAATTCAAAAGGCCACTAAGAGCACTGATAGTAGTCCCAAGTTGGCAAAGATGAAGCTGACGGAGACTCCACTATCAGATGATCCGGAACCAAGTGTTGAGGATGTTGAGATTGTAGTGTCGCACCCGTAGGTAGAATATACGGGAATCGTCGGTGGTAGTATTTAGAGGTATGTTATGCTGTGCTTAGTGGAAATGAATTGTAGATACCTGGATGAAATAAAAGGAACAGCAGTTGCTAATTGAGTTATCAGTCAGTATCCTGGAATTGGAATTGTCTTTGTGTACTTCCAATAGATGAGAGGCTGAAAATGTGGAGGACGGAAGCTCACGCTCTGCAACCACGTGGTTCGGTTTTCCGGGGTCTCGGGGTGGAAGTGAGGAAGGGCTACCTCGAGGACCACATCGTGAACTTCCTGGGACTCATGCTTTGTCTTCAAGTAATCTCCAACACATGTCCACGCCAGCGAAAGTTTGACTGTTGGCTACTGTCGTGGTTGGCTTTTGCGGCCTTTGGATCTGTCTTCTCGTGCATAGGTTTCGGCTCATGGCTGGTTCTACTACACGCGTCGACATCGTCGATCCGGCTGTCACAAATGATGATCCCCCTATGGATGCTCCTACACACCGAACATTGCTCAATGTTCTTCCTTGGGTATCTATTGGAACACAAACTGAGGGCAGTTGGGATTGGCCTCAACCCGATCCTAAACAACATGTCAAATGTCGGGGAGCTTCCTTCGCCCAAGCCCCAACATCGAAATGGGTGGTAGTTTGCCCACGGAAGGTGTTAGAGTGGGTGATCCAATTATTCACATGCAACACATAGTTCCGTAAAACACTACACGGTTCAATTAAATTTATTCACATATATTACAGTTAAACTACATTCCACAAATATATAAAATGTAGCATATTTATC
>SRR11006863_NODE_7_length_915_cov_5.331742
TGAAGAATTCCAATCGAAAAAAGTTTGTTTTTAAGCAATAATAGGCAAAAAATAAAATTTATTTGAAATGGGTACGACAAGTGCGTCATTTTTTTCTTTTCTTAGTGAATGTGCTAAATATTGTTAATCAATTTTCTTAGAAATATTGTGCTGTTATTGTGCAATATTATCAATAACAGTCAGCAATATTCTTTTATTCAAGAATTGAGGTCAAAATTGTATTATTTCTAAGGGTTAAAACATTTTTTGTATGAAAATCTTGTGCGTCAAGTTAGGCATACAATGTTCCTTATTATTTGCAGTACAAAATGTTGGATCGAGATAGGAAAACAAATATGTATGGTTCTTGCATTCAAAAATCCGTCGGCAGAACAACTTAATGCTTTATGTAATCACATATAAAGGGTCATCCATAAATTACGTAACGTTATAAGGGAGAAGGGGGAGGGTTCAGGAAATCGCAACGATTCATACCAAATTTTTGCACTTTCCAGTGAAAAAACTGTGCCCAAGGTGGAGAGGAATTGAGAATGGTAACATTTAGCGCGATTTATGGACGTCCCCTAATGTTTCAAGGGAGATTCAATAAAACACGTCAGGAGCCGAGGTGTTGGTTCAATGATTGATTTAGTAAAATGTATACATTAGGGGGTTTCCATTAAGTACGTGACGGAAAAATTACCATTTTCTACAACAACCACGTTCATTTGCCCTACGTTACACTTTTTATACGGAACCTTTCAAAAATTTGTATGAATCGTCATCTTACAGAATACCTCCTTTCCCCTAATAGCATGACGTACTTAATGGATGACCCCATATATGGGTTTTGGTCGTTTTCGAGGCCCATACACAAAGCAGTGTACAGAGAGAAGGAGGGTGAAACGGTTTCATCTTACGTGTTGTAATCGTTAT
>SRR11006863_NODE_8_length_910_cov_8.835534
TTGAATCTAGGAGGGGTTCGCAATGAGAATCGCACTTGCCAGGTGCTGCCATACAATCGAGGATGGGGGACTGGATGCCTTGAGTTTGGCATGGGAATGACGGCGACTTGTGTGGAACTTGAATGTTCCACATCGTACGCTGTGAAGCTGTTATCTAGCTCTGGAGTAGTCTCTAACATGACTATTGGATACCATGGGAAGAATGAGACAAAACTCATAGCCAACAACATCCCCCAAACGTTTAAGTTTGGAGGATTTGGCAAGACAGTGGTCACCTGCCAATTGGAAAACGACCGGTTGGCGACTACGAACTATGCCATTGTTGGAGATGACGGAGCGGGATTGTTCCTCAAAAAACTAATCGATGATTGGCCTGGTGTGTTTCGAACGCAGAAGCACATGATCGGCATGGATCGAGTCGTGAATTGGGGACCAGCAACTCCAAATGAAATCCCGGTGGTGTCAATAGACAACCCACATCTTGACTGGAAGGCAGGGAAAAAGGGAGGAACCCCAGAACTTGACACAATATTCTGGTGCCGAACTGTCCTGGAAAAATTGATAACTGGAGAATTCTCCCCCTGTAAAATAACGTTGAGAGCAACGGTTGTGCAAGGGGGTTACGGAAATGAGGGAGTCCTTGTTGTGCAGACAGACGATGATGTTCCTGAAATCTGCAGTATCGCGCTGGAATGCGTGAGCTGTGGACTCATGTCAAAACGAATGATGTTTCAACCGGGGACTAAGACTGGCCAAGCCCACGTCACGTGTGGGAACAAGTCCATGTTCGTCCTACTCATCGTCCTTGGATCAGCTTGGTTCGTGTATGGAGACGTTGGTTGCGGGATAGACACTGACCGGAAAACCTTAGTTTGTGGTGGGGGATTGTTCGTCTGGAAAGGGATTGGAC
>SRR11006863_NODE_9_length_904_cov_17.854897
TGCCTCGTCAAAACTTGGACACCCACTGGTGTATCTTAACATCTCTAATTCGTACGGCTCGGTTTTAGATGAGCTTCCCAAAGCAAGGCGTAGAATAACGCTTGGAACTGAAAGCGTGGAAATGGTGGTATACCAACACACTGGGGAGCCAAAAGGTGATTTCGGAACGCTCCCATCACGATATTTTCGCGGGGACATGGAGAACGAAAATCACTATGTTCTGCGGGTAATGACTGCCTCAGACCACGTGCACAGGGTGTGTGGAAAGGCGATTGCGTTCCAGTACGACTTTGTGGGATACCGCCGGACCCTGTACGGATCCAATGTGCAGCTCAAGGTCTCACAAGTGGTATCAAGCTACTGCCCAATGTATCTGGCAGGATTGGCTGTCAAGAACGATCGTACCATATTCACAGACGGTATGTTTTGGATGTCAAGTCGAAAACAGGGAAATGAAACTGAGTACACAATCGAGGACCTGGAGACGACGCAAGCGCGAAAGTGTATTTGGCCAAAACAATACACATCTGACAGTGTGGAAGACCCAACGGACCAGCGGCTTTTCATGCCTCCCACGTGGGGAGGACCGATCTCGCGGGCTAATCACATCCCCGGATACAAGATGCAAACCGACTTCCCATGGCACGTTACCCCGATCAAGATGATTGCGGGACCAGTACCTGGAACTCATGTGAAAGTTGACCCGGGATGCGAAGGGCGGTCATCAGCCACCATCGTGGAACCTAGTGAAACCTGGTGAACAGGCGAATTGGTGTTGTAAGAACTGCTCAAATCCCATCCACTTCCGGGTCGGACCCGCATTGTATTACCCCATGGAAATTCAAAAGGCCACTAAGAGCACTGATAGTAGTCCCAAGTTGGCAAAGATGAAGCTGACGGAGAC
>SRR11006863_NODE_10_length_890_cov_14.589176
TCGGAGTGGAAACCCATTGGGATCCTGGGAGAACGCGTGTGTCCCTGACGTGCAAAATCGATTTTCCAGCATGCCAGACGGAGTCTACCGAATCAAGTCCAAAGGAGTTGCCATTGATCGTCAACGGGGTGTTGGGGTTGTAAGACGAGGAGTTTTTCACACCCTCTACCATGTAAACGTGTGGTGGTCTTGTGTACTGGCGAGGGCAGGCAGTTCAACCACACTCTGGTAGTGTGACTGAAGATGTCATCTCTTATGGTGGACCGTGGAATCTGCCAAAGCCTGAACTTGTCAACGAAATTGACGTCCTGGCTTGTCTACCGGACGGCACTGTGGAATATCATAAATATGAGCCCAGCACCATCACCATAGATGGCACTCCCACAATGTTCGTGACAAAAGATTTTGGCTTCGGATCTTCAGGATCTCCCTTCTATTTGGAGGGCGAGCCGGTCGGACTTTATGGGTATGGCTTTCAATATAATGGAAAATACCATTCCATAGTCACGACCTATGAGCAAGATCCGAACCAGGTTCATCTTCCAGGCATTGATCTAACGAGCACGGTACAAAGAACATTCATCGATTGGCACCCTGGCAAGGGTTGTTATGGAGGAAGTAAGAAAGGCCTTCGGTGAAACGGAATTCAAGATAGGAACAAATGTTGCCTACTGCAAGAACAATGCTGTGACGATCGCCTGCCATGCAACGTTTATGGATTTTGTCAAGAGTAGAGGTGTTGGCCAAATTAAGGTCCACACCATCATGATGGACGAATGCCACTTTTTGGACCCGATGTCAATAGCGGCCCGGGGAGTGATGGATTACTTAAATTTACCATCCAATGCTGGGATAAATGTTGTCTATCTCTCCGCGACGCCACCCGGACA
>SRR11006863_NODE_11_length_771_cov_3.645533
TGACCTATTCTGTTCTGGAAAATGTTATGTGCGTTTTATTGCTTATGCTGATAGATGAGGAAAAGATGTTTTGGGTGAATGCGATTATAGCACACTGTCATGCAGGTTGCAATAACATGCATAGGTCCGATTCCTGAATCTGTTAATGGCTGTTGTTGCTGCTGCTGTTGTTTAATCACTATCTTCTATTTTCTTGCTGTAGGTATTCACTTATTCACTTTTAATCACTTAGCTGGTTAATTAGTGATGCACTTCTTGTGATTGCCTTTAGTTCAACCAGTAGTTGATAATAAATATACACTATCAGGCAAAATCCTATCAGAGAAACTATTAACACAATTATCACGTTATTTGGTACTTTCATTGTCTTTACTGTCGGGGTCACCATGTGTTCCGATTATGCTACCACATTCTTGATCTTGTTTCTTGTGGAGATAGGGGAGATCCTCCCACTTTTCGACCCATTCTTTATGTTTCATCCATGGGTTGTCTTGGATCCATACGCGATTCCATACAGTGAGCATGTCCTCTGTTGTCATCCATTCACAGGTTTTATTGGATGGACCACGACGTTCGGCCTTCAGGGAACCATTCCACAGGAACACTAGAAGAGATGGCCGCGAATCCTAACCTCAAGTCTCTTCTGTGGAAGAAGTACAAAGCCCACATCTGGCTGTATGCTTTGGCTAGACACGCGCTGTCTGATATCGTCGAAGTATCTGTTCTGTCTTCCTGTTTCCTTGTCGAGTATCTGTCGAACTTGGACGACAG
>SRR11006863_NODE_12_length_728_cov_3.996928
CATCCAGTCCCCCATCCTCGATTGTATGGCAGCACCTGGCAAGTGCGATTCTCATTGCGAACCCCTCCTAGATTCAATTGTGAACCACCAGGGCACACATCAGTGGAATATGACTGTCCCACTTCGCAATCCGTTAGAAGGGTTTTGTAGTCTTGTCCTCTAATCACATGAGAATTCCCCATGCTTACCTGGAGGAGCCCATTTGGTGTCGCGATAGTTGATATTTCGCTTAAAACATTCGAGTCTCCAAGAATGTCATCTTCTCCTGCTTGAGGGGTTCAATAACATCAGCCCTCACAGCGTTCCAGGTCACAACTCCAATTAGAATCATAATCCATACGGGCCACCGCATTTTGAGGCCAATGCACAGAAAGGCAATGAGCCCAAACCATGTGTTTTCCCGAATGATTTTGAACAAGATGAACTCCACCTCCTCTAAGATTCCCATCCCTCCAGTACTCGGTTTTGCAGTAGGGGCACTTCGCTTCACCCGGCTCTTGGCGTCCGTGCGACATCGGTTGTACCGAACCTCAAAGTCGTAATGGGTGAATCCGCAATCAATGGCACTCAGTTTGTTCATAGTCTTTACCATGGGACAATGCTTCGAGATAAAGATTCCTGTCGAGCACACGTCACTTGGTAATTTAAACCCAGTCGAGTCAACCACTTCTTCTCCATCCTTAAAGAGCTTAATTTCCTTCTCAGCCGTCATTCGCACGTCAATCGTG
>SRR11006863_NODE_13_length_676_cov_2.991653
CGAAACAACCACCCAAAGATTAGAGAGATGAGGGACTGTAGGAGCAGTAAGCCAATGACGATGGAAGCCCCCGACAGGAGAGCGATCCAGCCAGCAATGGCTTTGTCAACCTCGAAGTCAGGAGTAGTGTCATTTGCTATATCTCGTAAGACATATAACGATCCCAACACGTTTTTAGCGTGCTGGACCCAGTCCACCCGCCATAGGGCACTCCAAAAATCACTACGCGTTGAGAGGATGAACTTCAGAGTTGGCTCGCGGACACTCCATGGAAACCTTTCGAACCGTTGATCCAGAAATTTTGGCCGATACACCATGCGCCCATCTGATGTGTGCACGGTGTCTTCATCAGGCAAGTCCCTTTCATTGAATACCATGTCATGCTTCTGGTTGAAACTGTTCGCCCACTTCCAAGCCAACCATATTGGCACATTTGGCCGCTCCATGAACCGGAAGAACCTATCTCGACTTTCGCCGATCAGACGAAAAGCTCCAGGGGGTTGTCCGTAAGCATACTCTTCCTTCATTAGTGGCATGCTTAGCTGGTCTAACACCATTTGTGCTTCCAGCCAACAAACCCAGTCATATGGATCCTCCTAGGTAGCAGCGTCAACTGGATATACATATGTACCTGGGGCATTTCGCCCAGTTCGCCCTCGTCGCTGCACCATAGATG
>SRR11006863_NODE_14_length_583_cov_3.624506
CGCGCGTCAATCGTGTGCTTTGCCGTTACGAGGATCAGTACCCAGGATATGATAAGCCAGATGATGAGTGAGCCATTGATGCCATATGTTGATCTGCGTTTTTCAAGCCGGCGAACTCGTTGAAACAAGTTCGAGAATTTCGCATTGTAATCACGGAACGCGTTTCTGAGGATAATGACCAATAACATTATGGCCCTCATTGCATCTGCCCGCAACACGTCAATCCATCCAAAGTCCATTTTCCCTTTTTTCCGTTGTGCAGTTTGCCGGTCTTTTCCTTTTATGGCGAGGAGGCTGCCCCCTGATGGGGGTCTCTGCGTCGCCACAATTTTTTGTTTTTGGTCGGTTGTCTTGCCAACAACCGAACCCGTCCGCTTCTTCGGCAGCCCACTTGGGCCACCAACCCAGCCGCCTCCCGGCCGGGAAACCTTCTTCTTTAATTTTAACCGTTCTAACCGAATTTTTCACTCCGTAGCCTGAAGCTCGGAACATTCACCTACATCATCTTGTTTAAAATTTGTAAACTTTGTTTTAAATTTTACTATTTAGACTCGGTGGAACTCTACTCAAAGTTAATCACTTT
>SRR11006863_NODE_15_length_562_cov_3.158763
TTGAGCGCCATTATTCGCTCTCTGAAACTAGAAGATAAAATGACCCAACCCCATGCTACAGAAATAGCCCAAAATTAATAATAGCGGTTAAATCGGAACAAACTCACCAAATCCGTCCATTTATCGGAACGCCGAATAAAAATACGTTTTCGTCAAAAACTTCAATATTAATCTGTTGCGAATTTGAATCGACATCCTTTGAATGGTTTCTAATCTGAATTTGGTTTGAATTATGTTTTCGTAACACAATAATCATCATCGAAGGCGGCTTTCATACTTAACATGGGTTTTCAACATTTACTATCAGAAAGCATAAAATTAAAAATGATGAAAATCTCACAACCGTGTGCTTTTTTTTTTTTTTTTTCTTATTTTGTCAAAGTCACACTTATTCCAAACGAAAAAAAAAACTATCTGGGTGGCGTAACACTAACGGAACCATGCAAAAATCTAGCACGCCACAAGCCATCTTTAAAATCTTCACAAATAAAAAATAACACTTAAATCACTGCCAGCTTTATTGCAGCTGTTTAGTATTGTACAAAGCACTACTACTCGGATT
>SRR11006863_NODE_16_length_538_cov_2.874187
TTCCCCCAAACGGGGGAAATCAAGGTTGTTCATCTGGCTCGGTTATCGCCAGCTGATTTTGATTTAATTTGCACTCGCGTATGCTATTCACTAAGGTTGTTCACTTTGTCCGTTTGCCTAGTAATCGTTTTCGCCGGTAGGCCGGGAGCGTAATATGACACCTTTTTAATTAATAACCGCGAGCACCGATTGCGCCGATGCGACTTAACACGACCGGGGTTGCACTCGAACTGACTTTCTGGGATGGTCACGAGCCCTCCTTTTTGGACTCGACTTCTCCCAATGATTTCGTGCTGTTTTTTACTTTTTAGATATTTGAATATTCTGTGTTACTTCATTTAAGTGTATTTGTAATAAGGTAATATTAATAAAGAATGTTTTTGAATTCTAATACTTTGTAAAATATATGAGAATTATATGGTGTTATTGAAATTTAACTTAACTTGATTATACACCACACGTCTAACCTAATCTTCTACTTTTTCTTCATATGATTTTACCCTACTCTTATGAACTAAATCTTTAATTCTGCAGTTTT
>SRR11006863_NODE_17_length_528_cov_34.523282
GGAGTGATGGATTACTTAAATTTACCATCCAATGCTGGGATAAATGTTGTCTATCTCTCCGCGACGCCACCCGGACAGGCTCCATCAGTTGGCTCGAATTATACGATTCGGGAGTACGCGGCCCCTAGCACTCGAAAACTCAGTTCTGAGTGGTTTGAGAGCATTGTCCGACAGCATGGAGCTGGAAAGACGATAGCGTTCGTCCCATCCCAGGACCAGTCGGAACGGTTTGCGGACTCATCCGCGGGAGCCGTTTCTCTGCATCGGGACAATTTTGAGGAGAATTATGCGAAGGCCCTTGACCCTGAGACAAAAATCATCTATTCGACGGAAATTTCTGAGATGGGAGCCAATTACAACGTTGACCTCGTGATTGACTTGAGAACAGCTGTGAAACCAGTCATACAAAGTGAGGATGAGGTCATCTTGCGAAAGCAGCCCATCACAACATCATCTATGGTGCAGCGACGAGGGCGAACTGGGCGAAATGCCCCAGGTACATATGTATATCCAGTTGACGCTGCTACC
>SRR11006863_NODE_18_length_504_cov_5.002342
AGATTACCATCTCAAGCGAGGGGTAGTAAAATTGTTTTCCCAAGAAAATATATCTAACTTTGCTTGCATGTGCTGAGACAGCCATCGATAATGAAGGTTATGAGTTTGTTAGAACAAAATGATCAATGAGCTGAGACCGCCATTAAAAGCGTTTAATTACTGTAAAGATGAGTGTTGAAAAACCATAGAGACCAGTAGTAGATATCGAGTAAACCAAATGAAAAAGAGACAGGTTTCCCCCACTGAGCGTTGACGAGAGTTCGCATAGGGGCATGTCATGAACATCCGTAAAAGTTTGCAGAATAAAGCGTTGACGAGAGTCCGTCATTTAAGACACTAGCAATAGCGCACGTGATGGAATAGGGAAATTGTAATGCGTTTAGATAACCATTTATGATTTCGGTGCGAGCATTCCCACATGTTGATCACCCGCGATATAACTAATTACAATCCAGGAGTTCATACACTCTCTGGGAAGAGCTTGTCACAAGAAACAAGACAGTT
>SRR11006863_NODE_19_length_504_cov_2.936768
CACCATAGTTTGGATACTCTACAAAGAAAAGACCTTCTCCAATATTTCTAAATACCGTAGGATGCCACAACTGTATTGTTTCAAACAATAGGGAAAAGCATCACAACAGCGGCTACTGACGAGTGGTTCAAGCGCAGACTGATGGCAAGCTTCAACAGTATTGGGTATGTGCCTCCTCCACAACTATTACAATACAAACCGCAGACTGAGTCCCTCCAGCATGCCAACACGATAATGTCCGGATGTTTCGAATTCCGACGCTATTTTTTTCAGGCCATATTGGGAATGTCTCAACAGAACAGCTTATTTGTCGACTTGTGCAAGCACACTGTCGGACTATTGTCGTTTGCGGAGATGTCCTACGTTCTGACAATCCAAAGATTTCTTATTGACAAGTGTCCAGAAATTCTCAATGTCAAAGAAATGGCAGGCGAGCAAGCAAATTGGTGCTGTAAGAACTGCTCACACCCCATTCATTTCCAGGTTGGACCGGCCCTATACTAT
>SRR11006863_NODE_20_length_480_cov_5.483871
ATGTTCAGGTAGACAGTCGGATGGCCAAGTTTCGTCAAAGCGTGGTAGGCCACACTTCGGGCTGCTGCGCACTGCAACTTGTCTTCGCTCACAATACACTCTTTTGTAGTCTCTTTGAACATCTCAAAGAGGTATTTCGTGATTAGGTCGTACGAGGCTAGTCTACTAGACCGAAGAAGGTGATATTTAATCATTGATTAAAAGACTTGCTTGGTTCGAAGACCCAAATTGAACTGCTGTATTCAATGAATCTGGATTCCTTAAATAGGCCTAAAAGTGTTGCACCGGTATGTGCTACATTAATGGTTTTGCCTAGAAGTAATGGGTGAAGGGTTCTGGAGCACATATGCTGAGGTCAGCGTGACAAAATAATTGTGGTCCGATCGTTGCCTATCGCGATCGATCGAACTGTTAATCGAGCTCCCCGCAAATGCGTGGAACCTAGATGTTGGTTCATCGTTCGTGTCAGCATATATTTTT
>SRR11006863_NODE_21_length_442_cov_2.895890
AAGACCGACGGCAATCCAAAAACAGCAAAAGCCAACCAGGATAACACCCAGTAGGCCAATGGCCGTTGGCGTGGCCGTTTCATAGCCCGTCCGTGGACTATGTATTGCACATCGATATGTTACTGATCTTAGTCTATTCCTAAATAGTTAGCAGTACCTGATTACCAGGTTGCTAGAGGGATGTTTCGGTATACACCAGAGGTGCATTGAAACGCATAGATTCAGAGTCAGAACAAGACTGTTCTTTCATTGGAACATCAGCTCCTTTTATTTAGTGGCTTTCTGTAATACATTAACACAAATAATACAATCATACAATCTTATGCTAATGGCAAAGATGCCTGCGTCGGCGGTGACAATATTTGGCAATAACAATTTGGGTTGAAATATGAGCCTAGCGCATCGTCCAAACGGACGACCACCAACGAGTAAACATGCAGTC
>SRR11006863_NODE_22_length_399_cov_2.736025
TGATTAGGTCATAGGAAGCCAGCTCCACTGAGTGGTTAGCGGTGGGATACTGTCCTGTTATGTCTCAATGACTGGGTGAGTGATAGCCAATGAACTGGTCCGGTCTATGGTTACTTTCATTCTCATTTATTTTTCATTCTTACTTAACTCTAGCATTCTACCGAGGTGGTATGCTACAGCCCATTTCGCTGCGTGTGCATTACGGTAGGTTATCGTTCTCGAACGCTGGATGTTTATGCTTACAAAGCATAACACTCATCGTTCGATTCCACGACCTCCTTCATGCCGCACATAGGCGTAAACAGGGGGTGCATCCACCACAGTCCAATCCCTTTCCAGACGAACAATCCCCCACCACAAACTAAGGTTTTCCGGTCAGTGTCTATCCCGCAACCAACG
>SRR11006863_NODE_23_length_395_cov_3.059748
ATATTCCAGATATCGACTTCCCAGCCACATATACCAAATGGTCCGGGATCCTTTCGGCTCCCCAGCTATGGTCGGTTGCTTCTCTTTTTTCCCCATGGTGTTTATTTGTTTATTTGGTTTCTAGCTTCATCTGCTTTTGCTTAATGAAGCGTTTGATGAGGAAAAGCCGATTTGAGTAGACCAACAACTCGCGACTTGTTCAAAAAGGCGTAAAAACCTCATATCTTTTCTACATAAACATTACAATCACTGTCAGTAACAATTATAAACAAAGTCATTAAATACAATACGATCACAATTACTTTTCTACAAACATTGTCAATCATCATAAAACCTAAAAACTATTCGTGCATCATCCATCCATCCAAACATCGTGGTCTACAGGAAACATTACG
>SRR11006863_NODE_24_length_390_cov_3.562300
CTGGAAAAAAAACAGCAGCAACAAGTTTGGGGGTGAAGTGGAAGAACATGTTAAATGAAATGTCCCAAGTTCGATTCAAATCCTACAAATCCCGAGGCGTGAACGAAACTCCCCGAGGTGACTATGTGTCTCGTGGGAGATTGAAAATGGACGAAATCATCAGGAAATACGGCTTCCGACCAGCTGGACGCGTCGTTGACCTTGGATGTGGACGAGGAGGATGGTCGCAGAGGGCAGTGATGGAAGAACGAGTTATGCGCGTGGCAGGGTACACCCTTGGGGGAGTAGAACGTGAAGAACCCCAAAGGTATTACCGAGTGTAGTGGCCCCGCAGTGCAGGGTACATCCAAAAGAATCAAATAACCAAAACATTGGCATCGATGGGTGTAT
>SRR11006863_NODE_25_length_362_cov_3.505263
TTGGGAAGCAATTTCCCGGAGTCAACAACAGCACACGGACGGACGGAATGGCGTGTCATAAACTTTCTCATTTGGCACACGGTTGCCCCGACAGTCAGTGCTCGGCTCGTCCCGATAAGATTGTTGCACTTTCATTTGCCCTATGGCCACCAGACTTGGGCCTCGCAGTTGTCCGAAGACGACGGCTGATGGATAAACTTTCCAAGTGAGTTTGATGGAAGAAGCACTTTATGAAGACGGATCCAGGAGCTTCTTTCTAGCACTATTCATTCTCGTTTCAGCTGACAGGGTGATTGGCTGTAGCCTCTGGGCAATGCGTCATGATGTGTCAGCTGGGTGAAGAACTTACACAATAAGAAACC
>SRR11006863_NODE_26_length_361_cov_16.609155
TTGCAGTGCGCAGCAGCCCGAAGTGTGGCCTACCACGCTTTGACGAAACTTGGCCATCCGACTGTCTACCTGAACATGTCCAATTCCTACGATTCAGTCTTTGATGAGCTTCCGAAAACACGACGCAAGATCACACTTGGAACCGAAAGTGTGGAGATGGCCGTTTACCAGCATACGGGGGAAACCAAAGGCGATTTGGGGAAATTGCCATCCCGGTTTTTCAGTGGAGAGCTTGAGAATGAGAACCACCACGTCTTAAGGGTCATGACGGCCTCAGACTATGTGACGAGTGTGTGTGGAAAAGCGATTGCATTCCAATACGACTTTGTCGGGTTTCGACGGACTTTGTATGGATCGAACG
>SRR11006863_NODE_27_length_353_cov_3.431159
ATGTTCAGGTAGACAGTCGGATGGCCAAGTTTCGTCAAAGCGTGGTAGGCCACACTTCGGGCTGCTGCGCACTGCAATTTGTCTTCGCACACTATACACCCTTTTGTAGTCTCTTTGAACATCTCAAAGAGGTATTTCGTGATTAGGTCGTACGAGGCTAGTTCTACGGAGTGGTCGGCAGTTGGATACTGCCCAATGCCCTTCCAGACGAACAGACCTCCTCCACATACAAGTGTCTTTCTGTCGGTGTCAATACCACACCCCACATCACCATACACAAACCAAGCTGATCCGGGCACGATGAGAAGCATGAACATGATACTTGATCACTTTTCTGTCGAATGCTCTCTGCT
>SRR11006863_NODE_28_length_291_cov_8.584112
CGTTGGTTGCGGGATAGACACTGACCGGAAAACCTTAGTTTGTGGTGGGGGATTGTTCGTCTGGAAAGGGATTGGACAGTATCCCACCGCTAACCACTCAGTGGAGCTGGCTTCCTATGACCTAATCAGGAAATATCTTTTTGAGATGTTCAAGGAAACCAAAAAGGGGTGCATCATTTGTGAGGACAAGTTACAGTGCGCAGCGGCCCGAAGCTGCCTCGTCAAAACTTGGACACCCACTGGTGTATCTTAACATCTCTAATTCGTACGGCTCGGTTTTAGATGAGCTTC
>SRR11006863_NODE_30_length_236_cov_14.339623
AACCAGGTTCATCTTCCAGGCATTGATCTAACGAGCACGGTACAAAGAACATTCATCGATTGGCACCCTGGCAAGGGAAAGACACGGAAATACATTGTTGAAGAGACACTGAAAAACGTGGAGCTCAAGCGGCGCACCCTTATTTTGACCCCCACCCGAGTTGTTATGGAGGAAGTAAGAAAGGCCTTCGGTGAAACGGAATTCAAGATAGGAACAAATGTTGCCTACTGCAAGAA
>SRR11006863_NODE_31_length_230_cov_3.352941
TGTCAAGGCGTTGGTACCAATTTCTTTCCAGTATTCGTCTTCAGGCTGGCCAGATCCTCAATTCAACCCGAAGGGGACAATACACAAAAAAAATGGAGAAGAAAACACGAGAAATTTGAACTTTTATACAAAACAAGTGAAACAAACCATAACCATATACATATGCAAACCATCGGGGTTCATTTTTAGTTTTACCATCTAGTCACCCTAAAAACGTGTTTCTGGTAACC
>SRR11006863_NODE_32_length_217_cov_25.000000
CATCTATGGTGCAGCGACGAGGGCGAACTGGGCGAAATGCCCCAGGTACATATGTATATCCAGTTGACGCTGCTACCAAGGAGGATCCATATGACTGGGTTTGTTGGCTGGAAGCACAAATGGTGTTAGACCAGCTAAGCAGGATGTGGAGGACGGAGGCGCATGCCTCGCAGCCGAGTGGAGCGGTTTTCCGCGGCCTCGGGGTGGAGGTGAGGAA
>SRR11006863_NODE_33_length_191_cov_6.052632
TACCCCATGGAAATTCAAAAGGCCACTAAGAGCACTGATAGTAGTCCCAAGTTGGCAAAGATGAAGCTGACGGAGACACCACTATCAGATGATCCGGAACCAAGTGATGAGGAGTTGAATCTAGGAGGGGTTCGCAATGAGAATCGCACTTGCCAGGTGCTGCCATACAATCGAGGATGGGGGACTGGATG
>SRR11006863_NODE_34_length_180_cov_14.126214
TTTCACGTGTGTTCCCGGGACAGGCCCCGAAATTAGCCGAATTGGGGTGACATGCCAAGGGAAATCAGTTTGCATCTTGTAACCCGGGATGTGATTCGCCCGCGAGATGGGGCCGCCCCACGCCGGAGGCATGAATAACCGTTGGTCAGTTGGGTCATCCAAACTGTCAGCCGTGTATTG
>SRR11006863_NODE_35_length_174_cov_5.319588
GCATGTTTTGGATGTCTAGTCGTAAACAAGGCAATGAGACTGAGTACACGATTGAGGATTTGGAAACCATGCAAGCCGAAAGTGCATTTGGCCTAAGCAATACACGGCTGACAGTTTGGATGACCCAACTGACCAACGGTTATTCATGCCTCCGGCGTGGGGCGGCCCCATCTC
>SRR11006863_NODE_36_length_170_cov_4.376344
CCGTCGGTCTTCTCATGCGTTGGCTTTGGTTCGGACTAACTTATCGGAGTGGAAACCCATTGGGATCCTGGGAGAACACGTGTGTCCCTGACGTGCAAGAACAATGCTGTGACGATCGCCTGCCATGCAACGTTTATGGATTTTGTTAAGAGTAGAGGTGTTGGCCAAAT
>SRR11006863_NODE_37_length_167_cov_3.122222
ACCGAACGATTTTTACGGACGGCATGTTTTGGATGTCTAGTCGTAAACAAGGCAATGAGACTGAGTACACGATTGAGCATTTGGCCTAAACAATACACGGCTGACAGTTTGGATGACCCAACTGACCAACGGTTATTCATGCCTCCGGCGTGGGGCGGCCCCATCTC
>SRR11006863_NODE_38_length_165_cov_10.386364
TTTTTGAGATGTTCAAGGAAACCAAAAAGGGGTGCATCATTTGTGAGGACAAGTTACAGTGCGCAGCGGCCCGAAGCGCTGTTTATCATGCCTCGTCAAAACTTGGACACCCACTGGTGTATCTTAACATCTCTAATTCGTACGGCTCGGTTTTAGATGAGCTTC
>SRR11006863_NODE_39_length_163_cov_19.104651
GTAAGAACTGCTCACACCCCATTCATTTCCAGGTTGGACCGGCCCTATACTATCCAATGGAGATTCAGAAAGCTGGAAAGATAACTGATAGCAACCCAAAGGTGTCTAAAATGAAGTTGACCGAGACTCCCCTCTCGGATGACCCTGAACCAAGCGTCGAAGA
>SRR11006863_NODE_40_length_155_cov_9.294872
TGTTATCCTGGTTGGCTTTTGCTGTTTTTGGATTGCCGTCGGTCTTCTCATGCGTTGGCTTTGGTTCGGACTAACTTTTCGGAGTGGAAACCCATTGGGATCCTGGGAGAACGCGTGTGTCCCTGACGTGCAAAATCGATTTTCCAGCATGCCAG
>SRR11006863_NODE_41_length_153_cov_4.750000
GAGAACGAAAATCATCGTGTGCTACGAGTCATGACGGCATCAGACCATGTAACGAGCGTCTGTGGGAAAGCTATCGCAAATGTACAGTTAAAAGTGTCGCAGACCGTTTCGAGCAATTGTCCCACTTATCTCGCTGGACTCGCCGTGAAAAAT
>SRR11006863_NODE_42_length_153_cov_4.407895
CAGCATTGGATGGTAAATTTAAGTAATCCATCACTCCCCGGGCCGCTATTGACATCGGGTCCAAAAAGTGGCATTCGGACCTTAATTTGGCCAACACCTCTACTCTTGACAAAATCCACAAACGTTGCATGGCAGGCGATCGTCACAGCATTG
>SRR11006863_NODE_43_length_153_cov_4.131579
TTGTCAAGAGTAGAGGTGTTGGCCAAATTAAGGTCCACACCATCATGATGGACGAATGCCACTTTTTGGACCCGATGGAGTGATGGATTACTTAAATTTACCATCCAATGCTGGGATAAATGTTGTCTATCTCTCCGCGACGCCACCCGGACA
>SRR11006863_NODE_44_length_152_cov_3.626667
ACTGGTGAGACCCGGGGAGATTTGGGAAGACTGCCATCTCGGTTCTTTAACGGAGAACTTGAGAACGAAAATCATCGAGTCATGACGGCATCAGACCATGTAACGAGCGTCTGTGGGAAAGCTATCGCTTTCCAATATGACTTCGTGGGATT
>SRR11006863_NODE_45_length_131_cov_13.000000
TGCAAGAACAATGCTGTGACGATCGCCTGCCATGCAACGTTTATGGATTTTGTTAAGAGTAGAGGTGTTGGCCAAATTAAGGTCCACACCATCATGATGGACGAATGCCACTTTTTGGACCCGATGTCAAT
>SRR11006863_NODE_46_length_120_cov_6.558140
GGACCTTAATTTGGCCAACACCTCTACTCTTGACAAAATCCACAAACGTTGCATGGCAGGCGATCGTCACAGCATTGTTCTTGCAGTAGGCAACATTTGTTCCTATCTTGAATTCCGTTT
>SRR11006863_NODE_47_length_120_cov_5.674419
CTGGCATGCTGGAAAATCGATTTTGCACGTCAGGGACACACGCGTTCTCCCAGGATCCCAATGGGTTTCCACTCCGATAAGTTAGTCCGAACCAAAGCCAACGCATGAGAAGACCGACGG
>SRR11006863_NODE_48_length_112_cov_10.571429
TGTTATCCTGGTTGGCTTTTGCTGTTTTTGGATTGCCGTCGGTCTTCTCATGCGTTGGCTTTGGTTCGGACTAACTTATCGGAGTGGAAACCCATTGGGATCCTGGGAGAAC
>SRR11006863_NODE_49_length_112_cov_4.200000
GTCCAAAAAGTGGCATTCGTCCATCATGATGGTGTGGACCTTAATTTGGCCAACACCTCTACTCTTGACAAAATCCACAAACGTTGCATGGCAGGCGATCGTCACAGCATTG
>SRR11006863_NODE_50_length_101_cov_6.291667
ATTTGGCCAACACCTCTACTCTTAACAAAATCCATAAACGTTGCATGGCAGGCGATCGTCACAGCATTGTTCTTGCAGTAGGCAACATTTGTTCCTATCTT
>SRR11006918_NODE_1_length_8841_cov_15.164765
TAAGGCCTCAAGCTAGAAAATAAGAAGTAGTATATGAGAAGAAATTCAAAAATAATTCAATAAATGCGCTATCTTTTGTGTTGTTTTGTATTTTGTATTCAAGTTCATTCAGGACCTTTAACAAATGTTCAAGTGTTTTTGGTTAAGTGTATGTCCTTCAAGGTTAGTCACCAGCACCAATTTCAAAACTTGTCCCAGTCTCCGAATTCCATCAACTTTTTACTGCTTTTGTTGCTTCTTCTTTTTCGCACTCTTAACGGAACCGAATGTAGCCAATGTCTTCACGCTTCCATTTGTCGACTTGCGGACTATGATTAGCGGATATCAAATGTCGGATTGCACAATCAACTAATTGATTGTGCATTAAATTTACCGTGGTGGGAGGATAGTACATTTCAGCTGTTGAGTTTCTGCTTGTGGACAGTCGAACCAACCGCCCACTGTAGGTATGTTGCAGAGTTTCAAGCTTCCGCATCACCTCCACCGGATATGGGCATAGGACCTTAAAACAGAACTGGGCCTCCGGATTGGTCTTCAACCACCTCTCGAGAACATCAAGGACGACCAGCGTTCTGGTTTTTTCCTTCCGGAAATCAGGATCACTCTCCCCGATGTCACAAAGGACAGTTTCACACAGAGTTGGTTCAAGCTTGAAGACATTTGTCCGACTCTTTAGGGTGACTAGGTTGTAACCATACGTTATGAACTTTTGGGGTTCTTCACGTTCTACTCCCCCAAGGGTGTACCCTGCCACGCGCATAACTCGTTCTTCCATCACTGCCCTCTGCGACCATCCTCCTCGTCCACATCCAAGGTCAACGACGCGTCCAGCTGGTCGAAAGCCGTATTTCCTGATGATTTCGTCCATTTTCAATCCCCCACGAGACACATAGTCACCTCGGGGAGTTTCGTTCACGCCTCGGGATTTGTAGGATTGGAATCGAACTTGGGACATTTCATTTAACATGTTCTTCCACTTCACCCCCAAACCTGTTGCTGCTGTTTTTTTCCAGAGAGCGCATTCCGCCCAGTGTTGGAAACAACCCCAGCACCATTCGAAACACGAACAGGGAGGCCCGGAGGGGGATGTCCGTAAGGTATCCAATGCCAACAAAGTTTACAATTGAGCCAAAGTCCATAAACTGGTGATACCGAGACTTGGGATTTGTTAACATCCAATAGCAGTATACTCCTATTGGAAGCCCAACGATGGCATCAACTACATTTCGGGAACAGACGGTCCAAAGGAATATAAACCCCATTGGAAAGCCATAGACGTATCCTTTCGTGTTGTCATGCGGGGTCCTATCAATGATGTTGGTGACCTGGGAGTGTTTTTGATCGCGCGCTTCAAGAGCCACAACGACTTTCTCGGATCTATTCCACTTGTACATTTGTGCCAAAAATATGAACACAACACAGGTGAAAAATGTTCCAATCAAAATACTGGTGAAGTTTCCCGTGTAGAACACCGCAAGAGCACTTGGCATTATAGCATGCCACTGCAAATGATCCAGACGGAACCCAGCCAGGGTCGCATCTCAGGTTGTTTGGCAACATAGTCTTTTAACATGCTCGTCTCCATTCCCCAAGCGAACGCTTTCACGCACATAACTGTGAGCAAGAAGTACACTTGCAAGACATTCAGCAGATTTAGGGTGTCAGGCCTGGCTAACACAAACGAGAATCTGGGGAACTTAAACGTGCTCCCGGGTTACTCGGCTAGTAGGACGAACTTTGATATGTCAGATGCTATATTGGGAAATGATCGTTGTTCCCAGGCAAAAATTCCGGCTAGAATGAGAAAGATTACTATGACCCACTTCAATAGATCCAGGTCCCCATAGCTTCGCTGACCGCTGGTTCGTTCCATAATTTCTTGGAAGATGAACAAAAATATCATCAGCAAGATTATAAAGCTAACAGCCACATTCAAGTAATGGAAGATCGTAGGTATTGTCCAAAAAACGGTTTGGCTGACAGTTTTGGTTTTTTTAGCCACCCAAAGATTAGAGAGATGAGGGACTGTAGGAGCAGTAAGCCAATGACGATGGAAGCCCCCGACAGGAGAGCGATCCAGCCAGCAATGGCTTTGTCAACCTCGAAGTCAGGAGTAGTGTCATTTGCTATATCTCGTAAGACATATAACGATCCCAACACGTTTTTAGCGTGCTGGACCCAGTCCACCCGCCATAGGGCACTCCAAAAATCACTACGCGTTGAGAGGATGAACTTCAGAGTTGGCTCGCGGACACTCCATGGCAACCTTTCGAACCGTTGATCCAGAAACTTTGGCCGATACACCATGCGCCCATCTGATGTGTGCACGGTGTCTTCATCAGGCAAGTCCCTTCCATTGAAGATCATGTCATGCTTCTGGTTGAAACTGTTCGCCCACTTCCAAGCCAGCCATATTGGCACATTTGGCCGCTCCATGAACCGGAAGAACCTATCTCGACTTTCGCCGATCAGACGAAAAGCTCCAGGGGGTTGTCCATAAGCATACTCTTCCTTCATTAGTGGCATGCTTAGCTGGTCTAACACCATTTGTGCTTCCAGCCAACAAACCCAGTCATATGGATCCTCCTTGGTAGCAGCGTCAACTGGATATACATATGTACCTGGGGCATTTCGCCCAGTTCGCCCTCGTCGCTGCACCATAGATGATGTTGTGATGGGCTGCTTTCGCAAGATGACCTCATCCTCACTTTGTATGACTGGTTTCACAGCTGTTCTCAAGTCAATCACGAGGTCAACGTTGTAATTGGCTCCCATCTCAGAAATTTCCGTCGAATAGATGATTTTTGTCTCAGGGTCAAGGGCCTTCGCATAATTCTCCTCAAAATTGTCCCGATGCAGAGAAACGGCTCCCGCGGATGAGTCCGCAAACCGTTCCGACTGGTCCTGGGATGGGACGAACGCTATCGTCTTTCCAGCTCCATGCTGTCAGACAATGCTCTCAAACCACTCAGAACTGAGTTTTCGAGTGGTAGGGGCCGCGTACTCCCGAATCGTATAATTCGAGCCAACTGATGGAGCCTGTCCGGGTGGCGTCGCGGAGAGATAGACAACATTTATCCCAGCATTGGATGGTAAATTTAAGTAATCCATCACTCCCCGGGCCGCTATTGACATCGGGTCCAAAAAGTGGCATTCGTCCATCATGATGGTGTGGACCTTAATTTGGCCAACACCTCTACTCTTAACAAAATCCATAAACGTTGCATGGCAGGCGATCGTCACAGCATTGTTCTTGCAGTAGGCAACATTTGTTCCTATCTTGAATTCCGTTTCACCGAAGGCCTTTCTTACTTCCTCCATAACAACTCGGGTGGGGGTCAAAATGAGGGTGCGCCGCTTGAGCTCCACGTTTTTCAGTGTCTCTTCAACAATGTATTTCCGTGTCTTTCCCTTGCCAGGGTGCCAATCGATGAATGTTCTTTGTGCCGTGCTCGTTAGATCAATGCCTGGAAGATGAACCTGGTTCGGATCTTGCTCATAGGTCGTGACTATGGAATGGTATTTTCCATTATATTGAAAGCCATACCCATAAAGTCCGACCGGCTCGCCCTCCAAATAGAAGGGAGATCCTGAAGATCCGAAGCCAAAATCTTTTGTCACGAACATTGTGGGAGTGCCATCTATGGTGATGGTGCTGGGCTCATATTTATGATATTCCACAGTGCCGTCCGGTAGACAAGCCAGGACGTCAATTTCGTTGACAAGTTCAGGCTTTGGCAGATTCCACGGTCCACCATAAGAGATGACATCTTCAGTCACACTACCAGAGTGTGGTTGAACTGCCTGCCCTCGCCAGTACACCAGACCACCACGCGTTACATGGTAGAGGGTGTGAAAAACTCCTCGTCTTACAACCCCAACACCCCGTTGACGATCAATGGCAACTCCTTTGGACTTGATTCGGTAGACTCCGTCTGGCATGCTGGAAAATCGATTTTGCACGTCAGGGACACACGCGTTCTCCCAGGATCCCAATGGGTTTCCACTCCGATAAGTTAGTCCGAACCAAAGCCAACGCATGAGAAGACCGACGGCAATCCAAAAACAGCAAAAGCCAACCAGGATAACACCCAGTAGGCCAATGGCCGTTGGCGTGGCCGGGCGTTTGAAATCACCTGGAGACACAGCATTAAACCTAGGAAGTTCACGATGTGGTCCTCGAGGTAGCCCTTCCTCACCTCCACCCCGAGGCCGCGGAAAACCGCTCCACTCGGCTGCGAGGCATGCGCCTCCGTCCTCCACATCCTGCTTAGCTGGTCTAACACCATTTGTGCTTCCAGCCAACAAACCCAGTCATATGGATCCTCCTTGGTAGCAGCGTCAACTGGATATACATATGTACCTGGGGCATTTCGCCCAGTTCGCCCTCGTCGCTGCACCATAGATGATGTTGTGATGGGCTGCTTTCGCAAGATGACCTCATCCTCACTTTGTATGACTGGTTTCACAGCTGTTCTCAAGTCAATCACGAGGTCAACGTTGTAATTGGCTCCCATCTCAGAAATTTCCGTCGAATAGATGATTTTTGTCTCAGGGTCAAGGGCCTTCGCATAATTCTCCTCAAAATTGTCCCGATGCAGAGAAACGGCTCCCGCGGATGAGTCCGCAAACCGTTCCGACTGGTCCTGGGATGGGACGAACGCTATCGTCTTTCCAGCTCCATGCTGTCAGACAATGCTCTCAAACCACTCAGAACTGAGTTTTCGAGTGGTAGGGGCCGCGTACTCCCGAATCGTATAATTCGAGCCAACTGATGGAGCCTGTCCGGGTGGCGTCGCGGAGAGATAGACAACATTTATCCCAGCATTGGATGGTAAATTTAAGTAATCCATCACTCCCCGGGCCGCTATTGACATCGGGTCCAAAAAGTGGCATTCGTCCATCATGATGGTGTGGACCTTAATTTGGCCAACACCTCTACTCTTAACAAAATCCATAAACGTTGCATGGCAGGCGATCGTCACAGCATTGTTCTTGCAGTAGGCAACATTTGTTCCTATCTTGAATTCCGTTTCACCGAAGGCCTTTCTTACTTCCTCCATAACAACTCGGGTGGGGGTCAAAATGAGGGTGCGCCGCTTGAGCTCCACGTTTTTCAGTGTCTCTTCAACAATGTATTTCCGTGTCTTTCCCTTGCCAGGGTGCCAATCGATGAATGTTCTTTGTGCCGTGCTCGTTAGATCAATGCCTGGAAGATGAACCTGGTTCGGATCTTGCTCATAGGTCGTGACTATGGAATGGTATTTTCCATTATATTGAAAGCCATACCCATAAAGTCCGACCGGCTCGCCCTCCAAATAGAAGGGAGATCCTGAAGATCCGAAGCCAAAATCTTTTGTCACGAACATTGTGGGAGTGCCATCTATGGTGATGGTGCTGGGCTCATATTTATGATATTCCACAGTGCCGTCCGGTAGACAAGCCAGGACGTCAATTTCGTTGACAAGTTCAGGCTTTGGCAGATTCCACGGTCCACCATAAGAGATGACATCTTCAGTCACACTACCAGAGTGTGGTTGAACTGCCTGCCCTCGCCAGTACACCAGACCACCACGCGTTACATGGTAGAGGGTGTGAAAAACTCCTCGTCTTACAACCCCAACACCCCGTTGACGATCAATGGCAACTCCTTTGGACTTGATTCGGTAGACTCCGTCTGGCATGCTGGAAAATCGATTTTGCACGTCAGGGACACACGCGTTCTCCCAGGATCCCAATGGGTTTCCACTCCGATAAGTTAGTCCGAACCAAAGCCAACGCATGAGAAGACCGACGGCAATCCAAAAACAGCAAAAGCCAACCAGGATAACACCCAGTAGGCCAATGGCCGTTGGCGTGGCCGGGCGTTTGAAATCACCTGGAGACACAGCATTAAACCTAGGAAGTTCACGATGTGGTCCTCGAGGTAGCCCTTCCTCACCTCCACCCCGAGGCCGCGGAAAACCGCTCCACTCGGCTGCGAGGCATGCGCCTCCGTCCTCCACATCCTCAACCTCTCTTCGACGCTTGGTTCAGGGTCATCCGAGAGGGGAGTCTCGGTCAACTTCATTTTAGACACCTTTGGGTTGCTATCCAGCTTTCTGAATCTCCATTGGATAGTATAGGGCCGGTCCAACCTGGAAATGAATGGGGTGTGAGCAGTTCTTACAGCACCAATTTGCTTGCTCGCCTGGTCTAACCACATTCGCCGATGATCGTCCCTCACATTTCGGATCCACTTTCACGTGTGTTCCCGGGACAGGCCCCGAAATTAGCCGAATTGGGGTGACATGCCAAGGGAAATCAGTTTGCATCTGTCAGCCGTGTATTGTTTAGGCCAAATGCACTTTCTGGCTTGCATGGTTTCCAAATCCTCAATCGTGTACTCAGTCTCATTGCCTTGTTTACGACTAGACATCCAAAACATGCCGTCCGTAAAAATCGTTCGGTCGTTCTTCACGGCTAACCCTGCTAGGTACGTTGGGCAATTACTTGAGACAGTCTGTGATACCTTAAGCTGCACGTTCGATCCATACAAAGTCCGTCGAAACCCGACAAAGTCGTATTGGAATGCAATCGCTTTTTCACACACACTCGTCGCATAGTCTGAGGCCGTCATGACCCTTAAGACGTGGTGGTTCTCATTCTCAAGCTCTCCACTGAAAAACCGGGATGGCAATTTCCCCAAATCGCCTTTGGTTTCCCCCGTATGCTGGTAAACGGCCATCTCCACACTTTCGGTTCCAAGTGTGATCTTGCGTCGTGTTTTCGGAAGCTCATCAAATACTGAATCGTAGGAATTGGAAATGTTCAGGTAGACAGTCGGATGGCCAAGTTTCGTCAAAGCGTGGTAGGCCACACTTCGGGCTGCTGCGCACTGCAACTTGTCTTCGCTCACAATACACTCTTTTGTAGTCTCTTTGAACATCTCAAAGAGGTATTTCGTGATTAGGTCGTACGAGGCTAGTCTACTAGACCGAAGAAGGTGATATTTAATCATTGATTAAAAGACTTGCTTGGTTCGAAGACCCAAATTGAACTGCTGTATTCAATGAATCTGGATTCCTTAAATAGGCCTAAAAGTGTTGCACCGGTATGTGCTACATTAATGGTTTTGCCTAGAAGTAATGGGTGAAGAGTTCTGGAGCACATATGCTGAGGTCAGCGTGACAAAATAATTGTGGTCCGATCGTTGCCTATCGCGATCGATCGAACTGTTAATCGAGCTCCCCGCAAATGCGTGGAACCTAGATGTTGGTTCATCGTTCGCGTCAGCATATATGTTTTTGTGTTACCACCGAATTGATTTTACAGGAGGTGGGCACATCTTTTGACTGGTGCACCACACACAGTAGTGATGTTGTTCAAGGCATATGTCACCACCTGCCCCGAGCCTCGCTGATCCGATCGGGAAACCACATCCATGACCGTTCCACTCCCGAATTTAGAATGGGTTCGGGGAAACAGGGCCACAATATTTTGGTAGGCAAATTTCATGACCGACTCCGCCAGAGCTCTATGGTAATCATCCTCAATCGAGTTGAGGATGAAGAACTCTTCGTCGGCCAAATCCGCCTGACTAATGCGAGTGTCCCAGCCAGCTATGTCATCGGCAACGAAAAACTTTCCTTTTGAAGCTATTTCTGACAAGTAATAGCCAAAGTAGTTTACGCCGAGACCTCCCACGCCACCCGGGAAATTTTCACGGGCTACCCAATGGTCTTCGTTGAGGAAGCCCAAGGCCTCATATTCCAGATATCGACTTCCCAGCCACATATACCAAATGGTCCGGGATCCTTTCGGCTCCCCAGCTATGGTCGGTTGCTTCTCTTTTTTCCCCATGGTGTTGTACACGCACATCGCACAGTCCCCGGCCAGGTGGAGTTTTCTTTCCCGGTTTACTAGTTCCCAAAACCGGGGGTCATTGACGGCAGTGGTCACCTTGGTCCAAGGGACGTCTTGGCTCCATGACCCAATGGCAGCATCCGATCGGACATTCTTGATGAAGTCGTCACACGTCAAAATCCGCGGTTTCAGCCCTTTTTCTTTGAACAGGCGGACCATGTGCTTCATGATATTCCTATTGACCATTTTAACCTGTTCCCTGGGTTCAGGGACGGGGGTGTCTACCTTCTCCCGGAGAACCTTTTGTTGGGAGTACGTTGAGATGTCGGTCATCATGAAGTTTGTTACTCCTCCAACGGCTTCCCAAGGCCACATAATCTTCCGGACAAGAGGGTTGACAGTTTGACCACCAACTTTGACGTCATCTGTCACGTACGAACCATGGTACTTAAAAGTCTGGTAGGGGTTGTTCTTGTCAAAAAACCAAGTGCTTAGATTTTCATCCCGGAGTTTATTAACCCTGGTTTGGGTCATGCTAGGATCCATATCCTTGATTTTCGTTTGGGGGTCAGCCCGTGTCCCTCTTCGGACCTTCGGAGTGTCGTTTATGATTGGCTCGCCAGTTGAGCGCATGCGACCTATGAGTGAGCCAAGTGTCATGTACACGTCCCTGGCATAAAATACCTGGAGAAATCTCTGAAAGAAACTGAATTTTATTAAAGATCCCTACAGGAGTATGCTTAGTGAAATTCCAAGTTTACTCGGAATAGTTCCTGCGAAAACTCTTCAAAGATCCTAACCGTTTATGGTAAAAATTTTGAGAAAAAAGACTTCGAATGCGAGTGTATTGAAAAAAAATCTATTCTTGAGTTTTTGAATTTAACGATAATACGGAATATTTTTAAAATGAGAAAATTTGCTGAGTGGCTTAGAGATTCATTCATTCCAATCTTTCACCGGCCGATTTGAAACAAAAAATAATAAATGATCAGTTTT
>SRR11006918_NODE_2_length_4051_cov_5.200554
AAACTTGACTCATTTTATATTGGACCATATACAGTAATTTCAATAAATGAACCAAATTGTGAAATTCAAAACGTAACCACAGGAAAAACAATCATTGTACACAAAAACAGAATTATAAAAATATAACTAAAAAGTGATTAACTTTGAGTAGAGTTCCACCGAGTCTAAATAGTAAAATTTAAAACAAAGTTTACAAATTTTAAACAAGATGATGTAGGTGAATGTTCCGAGCTTCAGGCTACGGAGTGAAAAATTCGGTTAGAACGGTTAAAATTAAAGAAGAAGGTTTCCCGGCCGGGAGGCGGCTGGGTTGGTGGCCCAAGTGGGCTGCCGAAGAAGCGGACGGGTTCGGTTGTTGGCAAAACAACCGACCAAAAACAAAAAATTGTGGCGACGCAGAGACCCCCATCAGGGGGCAGCCTCCTCGCCATAAAAGGAAAAGACCGGCAAACTGTACAACGGAAAAAAGGGAAAATGGACTTTGGATGGATTGACGTGTTGCGGGCAGATGCAATGAGGGCCATAATGTTATTGGTCATTATCCTCAGAAACGCGTTCCGTGATTACAATGCGAAATTCTCGAACTTGTTTCAACGAGTTCGCCGGCTTGAAAAACGCAGATCAACATATGGCATCAATGGCTCACTCATCATCTGGCTTATCATATCCTGGGTACTGATCCTCGTAACGGCAAAGCACACGATTGACGTGCGAATGACGGCTGAGAAGGAAATTAAGCTCTTTAAGGATGGAGAAGAAGTGGTTGACTCGACTGNNNNNNNNNNCGACTGGGTTTAAATTACCAAGTGACGTGTGCTCGACAGGAATCTTTATCTCGAAGCATTGTCCCATGGTAAAGACTATGAACAAACTGAGTGCCATTGATTGCGGATTCACCCATTACGACTTTGAGGTTCGGTACAACCGATGTCGCACGGACGCCAAGAGCCGGGTGAAGCGAAGTGCCCCTACTGCAAAACCGAGTACTGGAGGGATGGGAATCTTAGAGGAGGTGGAGTTCATCTTGTTCAAAATCATTCGGGAAAACACATGGTTTGGGCTCATTGCCTTTCTGTGCATTGGCCTCAAAATGCGGTGGCCCGTATGGATTATGATTCTAATTGGAGTTGTGACCTGGAACGCTGTGAGGGCTGATGTTATTGAACCCCTCAAGCAGGAGAAGATGACATTCTTGGAGACTCGAATGTTTTAAGCGAAATATCAACTATCGCGACACCAAATGGGCTCCTCCAGGTAAGCATGGGGAATTCTCATGTGATTAGAGGACAAGACTACAAAACCCTTCTAACGGATTGCGAAGTGGGACAGTCATATTCCACTGATGTGTGCCCTGGTGGTTCACAATTGAATCTAGGAGGGGTTCGCAATGAGAATCGCACTTGCCAGGTGCTGCCATACAATCGAGGATGGGGGACTGGATGCCTTGAGTTTGGCATGGGAATGACGGCGACTTGTGTGGAACTTGAATGTTCCACATCGTACGCTGTGAAGCTGTTATCTAGCTCTGGAGTAGTCTCTAACATGACTATTGGATACCATGGGAAGAATGAGACAAAACTCATAGCCAACAACATCCCCCAAACGTTTAAGTTTGGAGGATTTGGCAAGACAGTGGTCACCTGCCAATTGGAAAACGACCGGTTGGCGACTACGAACTATGCCATTGTTGGAGATGACGGAGCGGGATTGTTCCTCAAAAAACTAATCGATGATTGGCCTGGTGTGTTTCGAACGCAGAAGCACATGATCGGCATGGATCGAGTCGTGAATTGGGGACCAGCAACTCCAAATGAAATCCCGGTGGTGTCAATAGACAACCCACATCTTGACTGGAAGGCAGGGAAAAAGGGAGGAACCCCAGAACTTGACACAATATTCTGGTGCCGAACTGTCCTGGAAAAATTGATAACTGGAGAATTCTCCCCCTGTAAAATAACGTTGAGAGCAACGGTTGTGCAAGGGGGTTACGGAAATGAGGGAGTCCTTGTTGTGCAGACAGACGATGATGTTCCTGAAATCTGCAGTATCGCGCTGGAATGCGTGAGCTGTGGACTCACGTCAAAACGAATGATGTTTCAACCGGGGACTAAGACTGGCCAAGCCCACGTCACGTGTGGGAACAAGTCCATGTTCGTCCTACTCATCGTCCTTGGATCAGCTTGGTTCGTGTATGGAGACGTTGGTTGCGGGATAGACACTGACCGGAAAACCTTAGTTTGTGGTGGGGGATTGTTCGTCTGGAAAGAGATTGGACAGTATCCCACCGCTAACCACTCAGTGGAGCTGGCTTCCTATGACCTAATCAAGAAATATCTTTTTGAGATGTTCAAGGAAACAAAAAGGGGTGCATCATTTGTGAGGACAAGTTACAGTGCGCAGCGGCCCGAAGCGCTGTTTATCATGCCTCGTCAAAACTTGGACACCCACTGGTGTATCTTAACATCTCTAATTCGTACGGCTCGGTTTTAGATCAGCTTCCCAAAGCAAGGCGTAGAATAACGCTTGGAACTGAAAGCGTGGAAATGGTGGTATACCAACACACTGGGGAGCCAAAAGGTGATTTCGGAACGCTCCCATCACGATATTTTCGCGGGGACATGGAGAACGAAAATCACTATGTTCTGCGGGTAATGACTGCCTCAGACCACGTGCACAGGGTGTGTGGAAAGGCGATTGCGTTCCAGTACGACTTTGTGGGATACCGCCGGACCCTGTACGGATCCAATGTGCAGCTCAAGGTCTCACAAGTGGTATCAAGCTACTGCCCAATGTATCTGGCAGGATTGGCTGTCAAGAACGATCGTACCATATTCACAGACGGTATGTTTTGGATGTCAAGTCGAAAACAGGGAAATGAAACTGAGTACACAATCGAGGACCTGGAGACGACGCAAGCGCGAAAGTGTATTTGGCCAAAACAATACACATCTGACAGTGTGGAAGACCCAACGGACCAGCGGCTTTTCATGCCTCCCACGTGGGGAGGACCGATATCGCGGGCTAATCACATCCCCGGATACAAGATGCAAACCGACTTCCCATGGCACGTTACCCCGATCAAGATGATTGCGGGACCAGTACCTGGAACTCATGTGAAAGTTGACCCGGGATGCGAAGGGCGGTCATCAGCCACCATCGTGGAACCTAGTGAAACCTAGTGAACAGGCGAATTGGTGTTGTAAGAACTGCTCAAATCCCATCCACTTCCGGGTCGGACCCGCATTGTATTACCCCATGGAAATTCAAAAGGCCACTAAGAGCACTGATAGTAGTCCCAAGTTGGCAAAGATGAAGCTGACGGAGACTCCACTATCAGATGATCCGGAACCAAGTGTTGAGGATGTTGAGATTGTAGTGTCGCACCCGTAGGTAGAATATACGGGAATCGTCGGTGGTAGTATTTAGAGGTATGTTATGCTGTGCTTAGTGGAAATGAATTGTAGATACCTGGATGAAATAAAAGGAACAGCNNNNNNNNNNTGGAATTGGAATTGTCTTTGTGTACTTCCAATAGATGAGAGGCTGAAAATGTGGAGGACGGAAGCTCACGCTCTGCAACCACGTGGTTCGGTTTTCCGGGGTCTCGGGGTGGAAGTGAGGAAGGGCTACCTCGAGGACCACATCGTGAACTTCCTGGGACTCATGCTTTGTCTTCAAGTAATCTCCAACACATGTCCACGCCAGCGAAAGTTTGACTGTTGGCTACTGTCGTGGTTGGCTTTTGCGGCCTTTGGATCTGTCTTCTCGTGCATAGGTTTCGGCTCATGGCTGGTTCTACTACACGCGTCGACATCGTCGATCCGGCTGTCACGGCTCTACCCCATTTGGCATAATGCCATTTGGCATAATGCCGTTTGGCATAATGGCCATTTGGCATAACGGCCATCTGGCATAACGGCCATCTGGCATAATTTAAAAAAAAATATTTGTTTTCTTTCACATTTCAATATTTTAAGTGCTTGAAATGTTTGGCTAGGACAAGTGAAATTTACTGGAAAAAGGGCAAATATTGACAATGATTTTTAGTCCA
>SRR11006918_NODE_3_length_1651_cov_3.254130
ACACAGATCAAGATAACTTCCGCAATTCTATCGCAAAATTTAACAAATTACTCCGATTCTGTTTTAAATTCGTTCTCAACAATGATTGGTAGCTATCTTGCCACTTGGGACTTCCAAGACCTCCGTTATGGTAACAATGATTACAAGTTCTGAACAACTCCAAAGTAGTTCGTGACGTCAATTCCGTAAGTGACTTCGGGATGTTTTCCCAGAGACCTCCGCAAAGAAAAGTTATCAGAATCTAAAGTGTTTCCCTAGCACGGAATGCCAAAGACAATTCACGTTGGGTGCCAAAGTGTCATTTACATACACCTGTTCAGGACCCATCGACCCAACAGCAGAGAAAGCAGCTCTGCGCAGGGCTACGCACTGCAAAGCATCCTCACAAATCAAGCAGGGTTTCGTGGTCCAGCTAAACATATCCTTTATGTACAAGTCAGTGAACGAGTAATCTTCAAGTTCCACAGCATGATCATTGGAAATGCCAACGCCCAAGTGTTTCCACACAAAAGCGCCGCTGCCGCACGAGATGGTTTTTCTCGTGGTGTCAATTCCACACCCCAGATCAGCCCGCACATAGTAAAAATACCCCCCTAAAACCAATAGAAAGGCTATGCGTTTGTCAATCAGGGCAGCGAGGACAAAAATGACCAGAAGGGTTGTGTTGGAGAAGAAGGCACCAACCGAAAACTTTCCAACCAAATCCTGCCACACTCCTGCAACACCAGACACGCCAAACCGTCGATACCGATCCACCACGTGCCGAGCCAGACGCCATCCTTGCGAGATAGGGTTAAGGGCACACTCAATAGAAACTGAAGTGCTCCCAACGAGCAAGGTACTTGTATGGTTCCCGCACTTTCTTGGCGCCATGGCTAAGAACAAATTTCGTGAACGTTGCGTGACATGCAACCGTTATTAGGTTTCTGGTGCAGTACGACAGGTTCTTATCACTCCTCATGCCTGAGTTCTTCAAGGCCTCAACGACCTCAGCCATGACTACCCGGGTGGGTGTTAAGATCACGGTCCGTTGGTTGGAATCATAGTTCTTCTTGGTTTCTTCGACAATAACCTTGCGCGTCTTTCCTTTTCCTGGATGCCATGTCACGAACCGCCTGGTCGAATCACAGTTCAAGTTCTCCGTGACATCGGTTGGTTTACCACCTGCTACTGTTGAGCGATAAACACCGTTCACATAGAACCCAAAACCATAGAACCCGACGGGCTCGCCATTGATGAAGAACGGTGAGCCAGAAGATCCTTTTCCGAAATCATCACTAATGAACATGACAGGTTCACCGTCAATACTCATGACTCCCGGCCTGTACCGATGGTACTCAATGGTCTTGTCCGGTTTGCAAGCCATCAGCACGAGGTCTTCCGTGGTAGTGGGGGTGTCCAACTGCCAAGGTCCACCATACGACACCACGTCGCGCAAGGCACTACCAGAGTGAGGAACGACAACTCGCCCACGCCATTTAACTGGTTCACCTCGAGTGACGTGCATGAGAGTGTGAAATACCCCATTTTTCGAAAAGCCAGCCCCACGTTGGGCGCCAAAGTGTAACTTGCAGGCCGTGTTACTCCCAGCCTAGATGAGACCCCCGTCTCCAAGCCTCAGGGTCGGCGCTACGCTCGTGACACTCCGCGA
>SRR11006918_NODE_4_length_1307_cov_33.018699
AAATCTCCCCGGGTCTCACCAGTGTGTTGAAACACAGCCATCTCCTAAATATGTAACTTCGGTTCCTCGAGTTCCTCGATTGTCTGTTGGAGTACAGACTGAAGAGTATTGGGATTGGACACTTGTCCCACGTGGAGTAACATCCATAGTGGGATCATCATTTGGGAGACTCGGATTGATGACGTTGAGGCATGTAGTAGAACTAGCCAAGAGCCAAAACCGACGCACGAAAAAACCGATGGTAGCCCAAAGACAGCAAACGCCAGCCAAGACAATACCCAATATGCTAGAGGCCGTTGACGTGGACGAGAGTTCGATATCGCTTGTAAACACAACATTAAACCGAGGAAGTTGACTATATGATCCTCGAGGTAGCCCTTCCTGGTCTCTACCCCAAGGCCCCGGAAAACCGTTCCGCTTGGTTGTGATGCGTGCGCCCCAGTTCGCCACATTTTGAGTCGTTCTTCAACGGTCGGTTCAGGATCATCAGACAAAGGCGTTTCCGTCAATTTCAGCTTTGAGACTTTTGGATTGCTATCTGTGATTGTGACTGCTTTTTGTATCTCCATGGGGTAATACAAGGCCGGCCCCACTTGAAAATGTATTGGGTGGGAACAATTTTCGCAACACCAATTGGATTGCTCACCGGGTTTTACCACAGACGCAGCTGAACGTCCTTCACACTTTGGGTCAACCTTGACGTGGGTTCCGGGCACCGGACCGGGGATGAAGCGAATTGGAGACACATGCCACGGAAAATCCGTTTGCATTTTGTATCCTGGTATGTGGTTAGCCCTAGAAATGGGCCCTCCCCAGGTCGGTGGCATGAACATCCATTGATCGGTAGGGTCGTTTAGGCTATCGGCCGTGTACTGCTTTGGCCAGATGCATTTCCTCGCTTGGTGCGTCTCGAGTTCCTCAATTGTGTATTCTGTCTCGTTCCCTTGCTTGCGGCTGGACATCCAGAACATTCCATCAGTGAAGATGGTCCTATCATTTTTCACGGCGAGTCCAGCGAGATAAGTGGGACAATTGCTCGAAACGGTCTGCGACACTTTTAACTGTACATTTGACCCGTACAGCGTTCGACGGAATCCCACGAAGTCATATTGGAAAGCGATAGCTTTCCCACAGACGCTCGTTACATGGTCTGATGCCGTCATGACTCGTAGCACACGATGATTTTCGTTCTCAAGTTCTCCGTTAAAGAACCGAGATGGCAGTCTTCCCAAATCTCCCCGGGTCTCACCAGTGTGTTGAAACACAGCCATCTCCTAAATATGTAACTTCGGTTCCTCGAGTTCCTC
>SRR11006918_NODE_5_length_1056_cov_3.057201
TGACCTTCCATAATCCCATCTCCACATTGCTTGTCGCTTACGTATCCACACCATTCATCCGTTCATACGCCAAGAGGCATGGGTGGCCGCATTTTCCTGTCATTAATGTAATGACCGTTTTATCCATCCCTGCTACCGTCGGTCTGGTGTGCAAGATCTTCGACTCCTTCTACTCGTCCCTACGTTTTACGACTCTAACCTTCTGCGAAGCGATATCAGACAGCGCGTGTCTAGCCAAAGCATACAGCCAGATGTGGGCTTTGTACTTCTTCCACTGAAGAGACTTGAGGTTAGGATTCGCGGCCATCGCTTCTAGTGTTCCTGTGGAATGGTTCCCTGAAGGCCGAACGTCGTGGTCCATCCATCAAAACTGTGAATGGATGACAACAGAGGACATGCTCACTGTATGGAATCGCGTTTGGATCCAAGACAACCCATGGATGAAACATAAAGAATGGGTCGAAAAGTGGGAGGATCTCCCCTATCTCCACAAGAAACAAGATCAAGAATGTGGTAGCATAATCGGAACACATGGTGACCCCGACAGTAAAGACAATGAAAGTACCAAATAACGTGATAATTGTGTTAATAGTTTCGCTGATAGGATTTTGCCTGATAGTGTATATTTATTATCAACTACTGGTTGAACTAAAGGCAATCACAAGAAGTGCATCACTAATTAACCAGCTAAGTGATTAAAAGTGAATAAGTGAATACCTACAGCAAGAAAATGGGATCTGGACAATCCAAGCCAGAGGAAATAGTGATTCAACAACAGCAGTAGCAACAACAGCCATTAACAGACTCAGGAATCGGACCTATGCATGTTATTGCAACCTACATGACAGTGCTGTTAATAGCAATATTTTTAAAAGTGGTGTGGCGCATAATTATGCGTGAAGTTGAAACACGTCCACGCAGAGTCTCGCCAATATTGTCCAAAAACTGTTACGCAAGTTTATATGAATGTGGTGACTACCCAACAGTGGGTGAAATAGACAAAATAAAATGGCCAGAAGAACAAAAGTGCGCGAAACAGGGTGAAGGTAAAAATCC
>SRR11006918_NODE_6_length_901_cov_6.859223
GAGTGGAACGGTCATGGATGTGGTTTCCCGATCGGATCAGCGAGGCTCGGGGCAGGTGGTGACATATGCCTTGAACACAATCACCAATGGAAAGATTCAGATTGGCCGAACCCTTGAAAGTGAAGGGCTACTCGAAGCTGAACCAGTGGTGATCGACAAATGGCTCTCGCGGAACATGGTCGAAAAACTGGAGGGAATGGTGATCGCTGGAGATGACGTGGTCGTGGCCACAAACGACACCAATTTCGCAAAGTCGTTGACCTACCTAAATGAAACCGGGAAAATCCGGAAAAATATACCAATTGACTCGTTTTCACATGTGGAGACGATCTGGGAGCGCGTTGAGTTTTGCTCCCATCACTTCCATCCACTCCATCTCAAAGGTGGAAGGAAAATAATCGTTCCATGCCGCCACGAGCACGAAATCATTGGGAGAAGTCGAGTCCAAAAAGGAGGGCTCGTGACCATCCCAGAAAGTGCTTGTCTGTCAAAAGCCCACGGACAAATGTGGGCTCTGTACTTTTTCCATCGGCGTGATCTGCGGGAGCCATACATGCATCCGTTCCAACAGATTGGGTCCCAGAGGGGAGGACATCATGGTCCATCCACCAGCAATACGAGTGGATGACCACGGAAAACCCGAGATCCACCCGAAAGCGGGTCTAACGTTGTATGTTACCAATAAAATCAGTTTGCATCAACCTTCAAACAGACAAGTCGTGTCTCCCTGTCGGTCCGCGAATTAAAGTTGCCTTGAGTCCCAGTACGCCGCGTTGTGATTATTTACTTGGTGAGAAAGGTCAGTGATCGGAGGTCGGGGTCAAGGACCTCGTGAGACTAAGTAAGTTGTTCAGAGGATTCTATTACGGAACTGTTAGACCCCGCGGGAAAGTTTTCCAAG
>SRR11006918_NODE_7_length_690_cov_3.924959
CCCAAGAAAATATATCTAACTTTGCTTGCATGTGCTGAGACAGCCATCGATAATGAAGGTTATGAGTTTGTTAGAACAAAATGATCAATGAGCTGAGACCGCCATTAAAAGCGTTTAATTACTGTAAAGATGAGTGTTGAAAAACCATAGAGACCAGTAGTAGATATCGAGTAAACCAAATGAAAAAGAGACAGGTTTCCCCCACTAAGCGTTGACGAGAGTCCGTCATTTAAGACACTAGCAATAGCGCACGTGATGGAATAGGGAAATTGTAATGCGTTTAGATAACCATTTATGATTTCGGTGCGAGCATTCCCACATGTTGATCACCCGCGATATAACTAATTACAATCCAGGAGTTCATACACTCTCTGGGAAGAGCTTGTCACAAGAAACAAGACAGTTCTAGAGGTTAATAACAAACAATAAATGGTTGTATGTATGGCCAAAGGATGAACTGGGAAAGTCATGTATCACTGAAGAGGCTCAAGTAGGCAGATCAGTATGTCTACTACAATATAGTGACAATTGGATGGTTGTATACGCAACAAAGTATTTTATCAATTCGTTTCAATCGATACTTTTCAGATACCTAATCGTTATGTCGGCAAACGGGATGCATGTTCGCGCACCAGATGCGTATATGGATGAGGAGGCGTCCGAGTTATATGTGGTCGAGTCCCAATATTC
>SRR11006918_NODE_8_length_462_cov_3.802597
TTGGGCAATTACTTGAGACAGTCTGTGATACCTTAAGCTGCACGTTCCATCCATACAAAGTCCGTCGAACCCCGACAAAGTCGTATTGGAATGCAATCGCTTTTCCACACACACTCGTCGCATAGTCTGAGGCCGTCATGACCCTTAAGACGTGGTGGTTCTCACTTCCACTACCAATGATTTGATTTTAATGTATCTGCTATCAGGTGAAAAATATTGCACCTCACTATATTCACTGACTTTTGGTGTTTCTTCTGTCTGGATGTTTAGAGGCTTGTACTTAATTCTTCTTTTCCGCATGGTGTACACTTTTCTAGCCCGTTTTACATTAATAGGTTGTGTTCTTCAGTATTGTTTTAATTTTTCTTATTCACTTGCACATTCAAACAAGATTTGTCGTTGATTCGGCCATCTTCATTGTTTTGCGCCTAATATGTTTCTGCATAACTTTGTATGTAGTAT
>SRR11006918_NODE_9_length_451_cov_3.296791
TAAACTCGAAGTTGAAGGGACAAAGCAATGGATCGAGTAAATTGGCGTAACATCGTTAACGATGCTTTATCAAACTAATTGATGTAACACCAAGTAAATAAATAATGAATAAATAAATAACTCAGTATCTCCAACTCAATGCAATGGTGTCTTCAATATTGAGTTATGGGGAGTTAACTTTATATTTTTGATGTTCCATAAGAAATCAGATTCAGAAGACCTGTTTAGAATATGAGTCTTCTCGGAAATAAATCTTTACAGTATTTTGAAGAGAGTCCTTTCGTTTTAATCAATTATTCGTTTTTATCTATTATTCTTGAATTTGTGTGATAGGATGAGAATGTGATGTAAAATGTTCTAAGAACGTAAATTTACAAAAGCATATAATGTCAATGGTAAAAGTCATACTTTTTTTTGGTTGAAATCAATGGTCTGGAATGTTTCTGGAAAT
>SRR11006918_NODE_11_length_300_cov_2.636771
GTTCGATATTGTGCCAATGTTTACCAACACAGAGAAAGTTCTCGAAAATTGCAATGCGAAGCTCAGAAACCCGTGGTGATCGATCTTTGTCATATTCTGGTGATAAATCAAGTGATGATAAACTGATGTTACGGAATAAAATTGTTGCAACAACAAGAGATGACAATGTCTTGCTGCTTTTTTGGTGACAATTTATTCACTGGGCTGGGGATTAACGAACCATTCTCAATGTGCACAATTCGAGAGATCAACGTTTTAAAAGTTAATAACGGCGCCCGCCACGTCCTTACGATCATCGGG
>SRR11006918_NODE_12_length_298_cov_2.678733
TTTTAACCTAGTTCGGTTGTTAAAAAAGTCAATTTGAAAATCACTTACATTTTTATAAAAAAAAAACTTGTTTTTATCTATATGAATGAACGGTACGTCGAAGATTTCGTGAATTTGGTTCATCCACACGTCAAGCATGTCCTGGTTGGTCAGATTGGGGAACGGTGCACCGCGGTGGCGAGCTTTCTTCGGGAACCAAAATAATAGCTTCGTCAATTCATCGAGTTGCTGGACTGTTTGCATCGATGTGAAGGAACCGAAGAAAAGTTCGAAGAAAAATAAGTTCAAAAATGTTGAT
>SRR11006918_NODE_13_length_238_cov_3.515528
CGGGGAAACAGGGCCACAATATTTTGGTAGGCAAATTTCATGACCGACTCGCTTTCGCTTCGGGTTTTCTTTTTAAAAAAATAATACAACTAGTTCGATCGACGACCTAACTCCCACTGGTTTTAATTTTATTCCAATCAATATATTACAGCTCTGATCTACTGCTTTGCCACTTGTTGTTGAGTCTATTCTGCTATCCGACTCGTTGTTTATTTTCGTTGCAACCGGCGTCTGTTGT
>SRR11006918_NODE_14_length_231_cov_2.857143
GATCTTCTGCCTAAATCCTCCGAATGCGGTACAACTGACCACGATTCGCCCCCTTTTGTTTCTTCACTTGAATCGAAGAGCCTAGGCTAGAGGCTGCTTTCAAATTTTGAATCTGAATTACAGAACTACGTCTATTGTATTGTGTGACAGATTTAGAGACGCAGAAATGAAAAAATAAACTGAACCCTATCCTTCGAGTCCCCAGATAGAGCCTGATATTTGCCTGTGTAT
>SRR11006630_NODE_1_length_3260_cov_4.584669
TGACGGCTGAGAAGGAAATTAAGCTCTTTAAGGATGGAGAAGAAGTGGTTGACTCGACTGGGTTTAAATTACCAAGTGACGTGTGCTCGACAGGAATCTTTATCTCGAAGGATTGTCCCATGGTAAAGACTATGAACAAACTGAGTGCCATTGACTGCGGATCCACCCATTACGACTTTGAGGTTCGGTACAACCGATGTCGCACGGACGCCAAGAGCCGGGTGAAGCGAAGTGCCCCTACTGCAAAACCGAGTACTGGAGGGATGGGAATCTTAGAGGAGGTGGAGTTCATCTTGTTCAAGATCATTCGGGAAAACACACGGTTTGGGCTCATTGCCTTTCTGTGCATTGGCCTCAAAATGCGGGGGCCCGTATGGATTATGATTCTATTTGGAGTTGTGACCTGGAACGCTGTGAGGGCGGATGTTATTGAACCCCTGTACATCCTCAAGCAAGAGAAGATGACATTCTTGGAGACTCGAATGTTTCCAAGCGAAATATCGACTATCGCGACACCAAATGGGCTCCTCCAGGTAAGCATGGGGAATTCTCATGTGATTGGAGGACAAGACTACAAAACCCTTCTAACGGATTGCGAAGTGGGACAGTCATATTCCACTGATGTGTGCCCTGGTGGTTCACAATTGAATCTAGGAGGGGTTCGCAATGAGAATCGCACTTGCCAGGTGCTGCCATACAATCGAGGATGGGGGACTGGATGCCTTGAGTTTGGCATGGGAATGACGGCGACTTGTGTGGAACTTGAATGTTCCACATCGTACGCTGTGAAGCTGTTATCTAGCTCTGGAGTAGTCTCTAACATGACTATTGGATACCATGGGAAGAATGAGACAAAACTCATAGCCAACAACATCCCCCAAACGTTTAAGTTTGGAGGATTTGGCAAGACAGTGGTCACCTGCCAATTGGAAAACGACCGGTTGGCGACTACGAACTATGCCATTGTTGGAGATGACGGAGCGGGATTGTTCCTCAAAAAACTAATCGATGATTGGCCTGGTGTGTTTCGAACGCAGAAGCACATGATCGGCATGGATCGAGTCGTGAATTGGGGACCAGCAACTCCAAATGAAATCCCGGTGGTGTCAATAGACAACCCACATCTTGACTGGAAGGCAGGGAAAAAGGGAGGAACCCCAGAACTTGACACAATATTCTGGTGCCGAACTGTCCTGGAAAAATTGATAACTGGAGAATGCTCCCCCGGTAAGATAACGTTGAGAGCAACGGTTGTGCAAGGGGGTTACGGAAATGAGGGAGTCCTTGTTGTGCAGACAGACGATGATGTTCCTGAAATCTGCAGTATCGCGCTGGAATGCGTGAGCTGTGGACTCACGTCAAAACGAATGATGTTTCAACCGGGGACTAAGACTGGCCAAGCCCACGTCACGTGTGGGAACAAGTCCATGTTCGTCCTACTCATCGTCCTTGGATCAGCTTGGTTCGTGTATGGAGACGTTGGTTGCGGGATAGACACTGACCGGAAAACCTTAGTTTGTGGTGGGGGATTGTTCGTCTGGAAAGAGATTGGACAGTATCCCACCGCTAACCACTCAGTGGAGCTGGCTTCCTATGACCTAATCAAGAAATATCTTTTTGAGATGTTCAAGGAAACAAAAAGGGGTGCATCATTTGTGAGGACAAGTTACAGTGCGCAGCGGCCCGAAGCGCTGTTTATCATGCCTCGTCAAAACTTGGACACCCACTGGTGTATCTTAACATCTCTAATTCGTACGGCTCGGTTTTAGATCAGCTTCCCAAAGCAAGGCGTAGAATAACGCTTGGAACTGAAAGCGTGGAAATGGTGGTATACCAACACACTGGGGAGCCAAAAGGTGATTTCGGAACGCTCCCATCACGATATTTTCGCGGGGACATGGAGAACGAAAATCACTATGTTCTGCGGGTAATGACTGCCTCAGACCACGTGCACAGGGTGTGTGGAAAGGCGATTGCGTTCCAGTACGACTTTGTGGGATACCGCTGGACCCTGTACGGATCCAATGTGCAGCTCAAGGTCTCACAAGTGGTATCAAGCTACTGCCCAATGTATCTGGCAGGATTGGCTGTCAAGAACGATCGTACCATATTCACAGACGGTATGTTTTGGATGTCAAGTCGAAAACAGGGAAATGAAACTGAGTACACAATCGAGGACCTGGAGACGACGCAAGCGCGAAAGTGTATTTGGCCAAAACAATACACATCTGACAGTGTGGAAGACCCAACGGACCAGCGGCTTTTCATGCCTCCCACGTGGGGAGGACCGATATCGCGGGCTAATCACATCCCCGGATACAAGATGCAAACCGACTTCCCATGGCACGTTACCCCGATCAAGATGATTGCGGGACCAGTACCTGGAACTCATGTGAAAGTTGACCCGGGATGCGAAGGGCGGTCATCAGCCACCATCGTGGAACCTAGTGAAACCTAGTGAACAGGCGAATTGGTGTTGTAAGAACTGCTCAAATCCCATCCACTTCCGGGTCGGACCCGCATTGTATTACCCCATGGAAATTCAAAAGGCCACTAAGAGCACTGATAGTAGTCCCAAGTTGGCAAAGATGAAGCTGACGGAGACTCCACTATCAGATGATCCGGAACAACGGGCTGAGGAGGTTGAGAACGTAGTATCGCCCGCGTAAGAGGAATACACAGGACTGGGCTGTAGGGGTAGGNNNNNNNNNNGGAATAGACGGGAATCGTGGGTGGTAGTAGTTGGGGGGATGGTCTGCTGGGCTTAGTGGAAATGAATTGTAGATACCGGGATGAAATAAAAGGAACAGCAGTTGCTAATTGAGTTATCAGTCAGTATCCTGGAATTGGAATTGTCTTTGTGTACTTCCAATAGATGAGAGGCTGAAAATGTGGAGGACGGAAGCTCACGCTCTGCAACCACGTGGTTCGGTTTTCCGGGGTCTCGGGGTGGAAGTGAGGAAGGGCTACCTCGAGGACCACATCGTGAACTTCCTGGGACTCATGCTTTGTCTTCAAGTAATCTCCAACACATGTCCACGCCAGCGAAAGTTTGACTGTTGGCTACTGTCGTGGTTGGCTTTTGCGGCCTTTGGATCTGTCTTCTCGTGCATAGGTTTCGGCTCATGGCTGGTTCTACTACACGCGTCGACATCGTCGATCCGGCTGTCACAAATGATGATCCCCCTATGGATGCTCCTACACACCGAACATTGCTCAATGTTCTTCCTTGGGTATCTATTGGAACACAAACTGAGGGC
>SRR11006630_NODE_2_length_2161_cov_7.720729
ATTCGCAGTGATTTTCGACTGTTTCCAGTCGAGAACACCACTGACCGAAGAAAAATCCTTAGGGCGATTCTAGGCCAATGATGGCTCTAGAAAACCGCCAGGAACTCAGAGTTTGGATCGTGCGCGAAAGTACACCGTGTCTACGAAACATCATGCACCGTAAGTTTCGGTTTGTTAAAGAAGTCTTTTTTCTCAAAATTTTTACTATAAACGGTTAGGATCTTTGAAGAGTTTTCGCAGGAACTATTCCGAGTAAACTTGGAATTTCACTAAGCATACTCCTGTAGGGATCTTTAATAAAATTCAGTTTCTTTCAGAGATTTCTCCAGGTATTTTATGCCAGGGACGTGTACATGACACTTGGCTCACTCATAGGTCGCATGCGCTCAACTGGCGAGCCAATCATAAACGACACTCCGAAGGTCCGAACAGGGACACGGGCTGACCCCCAAACGAAAATCAAGGATATGGATCCTAGCATGACCCAAACCAGGGTTAATAAACTCCGGGATGAAAATCTAAGCACTTGGTTTTTTGACAAGAACAACCCCTACCAGACTTTTAAGTACCATGGTTCGTACGTGACAGATGACGTCAAAGTTGGTGGTCAAACTGTCAACCCTCTTGTCCGGAAGATTATGTGGCCTTGGGAAGCCGTTGGAGGAGTAACAAACTTCATGATGACCGATATCTCAACGTACTCCCAACAAAAGGTTCTCCGGGAGAAGGTAGACACCCCTGTCCCTGAACCCAGGGAACAGGTTAAATGGTCAATAGGAAAATCATGAAGCACATGGTCCGCCTGTTCAAAGAAAAAGGGCTGAAACCGCGGATTTTGATGTGTGACTTCATCAAGAATGTCCGATCGGATGCTGCCATTGGGTCATGGAGCCAAGACGTCCCTTGGACCAAGGTGACCACTGCCGTCAATGACCCCCGGTTTTGGGAACTAGTAAACCGGGAAAGAAAACTCCACCTGGCCGGGGACTGTGCGATGTGCGTGTACAACACCATGGGGAAAAAAGAGAAGAAACCGACCATAGCTGGGGAGCCGAAAGGATCCCGGACCATTTGGTATATGTGGCTGGGAAGTCGATATCTGGAATATGAGGCCTTGGGCTTCCTCAACGAAGACCATTGGGTAGCCCGTGAAAATTTCCCGGGTGGCGTGGGAGGTCTCGGCGTAAACTACTTTGGCTATTACTTGTCAGAAATAGCTTCAAAAGGAAAGTTTTTCGTTGCCGATGACATAGCTGGCTGGGACACTCGCATTAGTCAGGCGGATTTGGCCGACGAAGAGTTCTTCATCCTCAACTCGATTGAGGATGATTACCATAGAGCTCTGGCGGAGTCGGTCATGAAATTTGCCTACCAAAATATTGTGGCCCTGTTTCCCCGAACCCATTCTAAATTCGGGAGTGGAACGGTCATGGATGTGGTTTCCCGATCGGATCAGCGAGGCTCGGGGCAGGTGGTGACATATGCCTCGAACACAATCACCAATGGAAAGGTTCAGATTGGCCGAACCCTTGAAAGTGAAGGGCTACTCGAAGCTGAACCAGTGGTGATCGACAAATGGCTCTCGCGGAACATGGTCGAAAAACTGGAGGGAATGGTGATCGCTGGAGATGACGTGGTCGTGGCCACAAACGACACCAATTTCGCAAAGTCGTTGACCTACCTAAATGAAACCGGGAAAATCCGGAAAAATATACCAATTGACTCGTTTTCACATGTGGAGACGATCTGGGAGCGCGTTGAGTTTTGCTCCCATCACTTCCATCCACTCCATCTCAAAGATGGAAGGAAAATAATCGTTCCATGCCGCCACGAGCACGAAATCATTGGGAGAAGTCGAGTCCAAAAAGGAGGGCTCGTGACCATCCCAGAAAGTGCTTGTCTGTCAAAAGCCCACGGACAAATGTGGGCTCTGTACTTTTTCCATCGGCGTGATCTGCGGGTGGGGTACGCAGCCATACATGCATCCGTTCCAACAGATTGGGTCCCAGAGGGGAGGTCCATCCACCAGCAATACGAGTGGATGACCACGGAAAACATGCTTGATGTGTGGAACAGGGTTTAGATCACTTTCGATCTAGCTCCCGCTCGCGATAAGAGCTATCGGGTCTCGCTTCCCGAGATCCACCCGGTAGAGGGTCTA
>SRR11006630_NODE_3_length_1573_cov_2.792781
AATTCCGTAAGTGCCTTCGGGATGTTTTCCCAGAGACCTCCGCAAAGAAAAGTTATCAGAATCTAAAGTGTTTCCCTAGCACGGAATGCCAAAGACAATTCACGTTGGGTGCCAAAGTGTCATTTACATACACCTGTTCAGGACCCATCGACCCAACAGCAGAGAAAGCAGCTCTGCGCAGGGCTACGCACTGCAAAGCATCCTCACAAATCAAGCAGGGTTTCGTGGTCCAGCTAAACATATCCTTTATGTACAAGTCAGTGAACGAGTAATCTTCAAGTTCCACAGCATGATCATTGGAAATGCCAACGCCCAAGTGTTTCCACACAAAAGCGCCGCTGCCGCACGAGATGGTTTTTCTCGTGGTGTCAATTCCACACCCCAGATCAGCCCGCACATAGTAAAAATACCCCCCTAAAACCAATAGAAAGGCTATGCGTTTGTCAATCAGGGCAGCGAGGACAAAAATGACCAGAAGGGTTGTGTTGGAGAAGAAGGCACCAACCGAAAACTTTCCAACCAAATCCTGCCACACTCCTGCAACACCAGACACGCCAAACCGTCGATACCGATCCACCACGTGCCGAGCCAGACGCCATCCTTGCGAGATAGGGTTAAGGGCACACTCAATAGAAACTGAAGTGCTCCCAACGAGCAAGGTACTTGTATGGTTCCCGCACTTTCTTGGCGCCATGGCTAAGAACAAATTTCGTGAACGTTGCGTGACATGCAACCGTTATTAGGTTTCTGGTGCAGTACGACAGGTTCTTATCACTCCTCATGCCTGAGTTCTTCAAGGCCTCAACGACCTCAGCCATGACTACCCGGGTGGGTGTTAAGATCACGGTCCGTTGGTTGGAATCATAGTTCTTCTTGGTTTCTTCGACAATAACCTTGCGCGTCTTTCCTTTTCCTGGATGCCATGTCACGAACCGCCTGGTCGAATCACAGTTCAAGTTCTCCGTGACATCGGTTGGTTTACCACCTGCTACTGTTGAGCGATAAACACCGTTCACATAGAACCCAAAACCATAGAACCCGACGGGCTCGCCATTGATGAAGAACGGTGAGCCAGAAGATCCTTTTCCGAAATCATCACTAATGAACATGACAGGTTCACCGTCAATACTCATGACTCCCGGCCTGTACCGATGGTACTCAATGGTCTTGTCCGGTTTGCAAGCCATCAGCACGAGGTCTTCCGTGGTAGTGGGGGTGTCCAACTGCCAAGGTCCACCATACGACACCACGTCGCGCAAGGCACTACCAGAGTGAGGAACGACAACTCGCCCACGCCATTTAACTGGTTCACCTCGAGTGACGTGCATGAGAGTGTGAAATACCCCATTTTTCGAAAAGCCAGCCCCACGTTGGGCGCCAAAGTGTAACTTGCAGGCCGTGTTACTCCCAGCCTAGATGAGACCCCCGTCTCCAAGCCTCAGGGTCGGCGCTACGCTCGTGACACCCCGCGAAAGAAAACACTTACAGATCGACTCTAGTAAAACTCCCTCTATTTCGTGGTCTCGGGTACACTTTTATTTCCACTTCCTTGACGTCCTACTTCTTCTACTCC
>SRR11006630_NODE_4_length_1511_cov_3.703626
TCTCGTTCTAAGGCCTCAAGCTAGAAAATAAGAAGTAGTATATGAGAAGAAATTCAAAAATAATTCAATAAATGCGCTATCTTTTGTGTTGTTTTGTATTTTGTATTCAAGTTCATTCAGGACCTTTCCCAAATTTTCAAGTGTTTTTGGTTAAGTGTATGTCCTTCAAGGTTAGTCACCAGCACCAATTTCAAAACTTGTCCCAGTCTCCGAATTCCATCAACTTTTTACTGCTTTTGTTGCTTCTTCTTTTTCGCACTCTTAACGGAACCGAATGTAGCCAATGTCTTCACGCTTCCATTTGTCGACTTGCGAACTATGATTAGCGGATATCAAATGTCGGATTGCACAATCAACTAATTGATTGTGCATTAAATTTACCGTGGTGGGAGGATAGTACATTTCAGCTGTTGAGTTTCTGCTTGTGGACAGTCGAACCAACCGCCCACTGTAGGTATGTTGCAGAGTTTCAAGCTTCCGCATCACCTCCACCGGATATGGGCATAGGACCTTAAAACAGAACTGGGCCTCCGGATTGGTCTTCAACCACCTCTCGAGAACATCAAGGACGACCAGCGTTCTGGTTTTTTCCTTCCGGAAATCAGGATCACTCTCCCCGATGTCACAAAGGACAGTTTCACACAGAGTTGGTTCAAGCTTGAAGACATTTGTCCGACTCTTTAGGGTGACTAGGTTGTAACCATACGTTATGAACTTTTGGGGTTCTTCACGTTCTACTCCCCCAAGGGTGTACCCTGCCACGCGCATAACTCGTTCTTCCATCACTGCCCTCTGCGACCATCCTCCTCGTCCACATCCAAGGTCAACGACGCGTCCAGCTGGTCGAAAGCCGTATTTCCTGATGATTTCGTCCATTTTCAATCCCCCACGAGACACATAGTCACCTCGGGGAGTTTCGTTCACGCCTCGGGATTTGTAGGATTGGAATCGAACTTGGGACATTTCATTTAACATGTTCTTCCACTTCACCCCCAAACCTGTTGCTGCTGTTTTTTTCCAGAGAGCGCATTCCGCCCAGTGTTGGAAACAACCCCAGCACCATTCGAAACACGAACAGGGAGGTCCGGAGGGGGATGTCCGTAAGGTATCCAATGCCAACAAAGTTTACAATTCAGCCAAAGTCCATAAACTGGTGATACCGAGACTTGGGATTTGTTAACATCCAATAGCAGTATACTCCTATTGGAAGCCCAACGATGGCATCAACTACATTTCGGGAACAGACGGTCCAAAGGAATATAAACCCCATTGGAAAGCCATAGACGTATCCTTTCGTGTTGTCATGCGGGGTCCTACCAATGATGTTGGTGACCTGGGAGTGTTTTTGATCGCGCGCTTCAAGAGCCACAACGACTTTCTCGGATCTATTCCACTTGTACATTTGTGCCAAAAATATGAACACAACACAGGTGAAAAATGTTCCAATCAAAAAACTGGTGAAGTTTCCCGTGTAGAACACCGCAAGAGCACTTGTCATTATAGCATGCCAC
>SRR11006630_NODE_5_length_1273_cov_13.023411
CAACGATCGGACCACAATTATTTTGTCACGCTGACCTCAGCATATGTGCTCCAGAACTCTTCACCCATTACTTCTAGGCAAAACCATTAATGTAGCACATACCGGTGCAACACTTTTAGGCCTATTTAAGGAATCCAGATTCATTGAATACAGCAGTTCAATTTGGGTCTTCGAACCAAGCAAGTCTTTTAATCAATGATTAAATATCACCTTCTTCGGTCTAGTAGACTAGCCTCGTACGACCTAATCACGAAATACCTCTTTGAGATGTTCAAAGAGACTACAAAAGAGTGTATTGTGAGCGAAGACAAGTTGCAGTGCGCAGCAGCCCGAAGTGTGGCCTACCACGCTTTGACGAAACTTGGCCATCCGACTGTCTACCTGAACATTTCCAATTCCTACGATTCAGTATTTGATGAGCTTCCGAAAACACGACGCAAGATCACACTTGGAACCGAAAGTGTGGAGATGGCCGTTTACCAGCATACGGGGGAAACCAAAGGCGATTTGGGGAAATTGCCATCCCGGTTTTTCAGTGGAGAGCTTGAGAATGAGAACCACCACGTCTTAAGGGTCATGACGGCCTCAGACTATGCGACGAGTGTGTGTGAAAAAGCGATTGCATTCCAATACGACTTTGTCGGGTTTCGACGGACTTTGTATGGATCGAACGTGCAGCTTAAGGTATCACAGACTGTCTCAAGTAATTGCCCAACGTACCTAGCAGGGTTAGCCGTGAAGAACGACCGAACGATTTTTACGGACGGCATGTTTTGGATGTCTAGTCGTAAACAAGGCAATGAGACTGAGTACACGATTGAGGATTTGGAAACCATGCAAGCCAGAAAGTGCATTTGGCCTAAACAATACACGGCTGACAGATGCAAACTGATTTCCCTTGGCATGTCACCCCAATTCGGCTAATTTCGGGGCCTGTCCCGGGAACACACGTGAAAGTGGATCCGAAATGTGAGGGACGATCATCGGCGAATGTGGTTAGACCAGGCGAGCAAGCAAATTGGTGCTGTAAGAACTGCTCACACCCCATTCATTTCCAGGTTGGACCGGCCCTATACTATCCAATGGAGATTCAGAAAGCTGGAAAGATCACTGATAGCAACCCAAAGGTGTCTAAAATGAAGTTGACCGAGACTCCCCTCTCGGATGACCCTGAACCAAGCGTCGAAGAGAGGTTGAGGATGTGGAGGACGGAGGCGCATGCCTCGCAGCCGAGTGGAGCGGTTTTCCGCGGCCTCGGGGTGGAGGTGAGGAA
>SRR11006630_NODE_6_length_1043_cov_7.371636
CCTACTGGGTGTTATCCTGGTTGGCTTTTGCTGTTTTTGGATTGCCGTCGGTCTTCTCATGCGTTGGCTTTGGTTCGGACTAACTTATCGGAGTGGAAACCCATTGGGATCCTGGGAGAACGCGTGTGTCCCTGACGTGCAAAATCGATTTTCCAGCATGCCAGACGGAGTCTACCGAATCAAGTCCAAAGGAGTTGCCATTGATCGTCAACGGGGTGTTGGGGTTGTAAGACGAGGAGTTTTTCACACCCTCTACCATGTAACGCGTGGTGGTCTGGTGTACTGGCGAGGGCAGGCAGTTCAACCACACTCTGGTAGTGTGACTGAAGATGTCATCTCTTATGGTGGACCGTGGAATCTGCCAAAGCCTGAACTTGTCAACGAAATTGACGTCCTGGCTTGTCTACCGGACGGCACTGTGGAATATCATAAATATGAGCCCAGCACCATCACCATAGATGGCACTCCCACAATGTTCGTGACAAAAGATTTTGGCTTCGGATCTTCAGGATCTCCCTTCTATTTGGAGGGCGAGCCGGTCGGACTTTATGGGTATGGCTTTCAATATAATGGAAAATACCATTCCATAGTCACGACCTATGAGCAAGATCCGAACCAGGTTCATCTTCCAGGCATTGATCTAACGAGCACGGTACAAAGAACATTCATCGATTGGCACCCTGGCAAGGGAAAGACACGGAAATACATTGTTGAAGAGACACTGAAAAACGTGGAGCTCAAGCGGCGCACCCTCATTTTTACCCCCACCCGAGTTGTTATGGAGGAAGTAAGAAAGGCCTTCGGTGAAACGGAATTCAAGATAGGAACAAATGTTGCCTACTGCAAGAACAATGCTGTGACGATCGCCTGCCATGCAACGTTTATGGATTTTGTCAAGAGTAGAGGTGTTGGCCAAATTAAGGTCCACACCATCATGATGGACGAATGCCACTTTTTGGACCCGATGGAGTGATGGATTACTTAAATTTACCATCCAATGCTGGGATAAATGTTGTCTATCTCTCCGCGACGCCACCCGGACA
>SRR11006630_NODE_7_length_979_cov_22.365854
TCTTCACTGATGGAATGTTCTGGATGTCCAGCCGCAAGCAAGGGAACGAGACAGAATACACAATCGAGGAACTCGAGACGCACCAAGCGAGGAAATGCATCTGGCCAAAGCAGTACACGGCCGATAGCCTAAACGACCCTACCGATCAATGGATGTTCATGCCACCGACCTGGGGAGGGCCCATTTCTAGGGCTAACCACATACCAGGATACAAAATGCAAACGGATTTTCCGTGGCATGTGTCTCCAATTCGCTTCATCCCCGGTCCGGTGCCCGGAACCCACGTCAAGGTTGACCCAAAGTGTGAAGGACGTTCAGCTGCGTCTGTGGTAAAACCCGGTGAGCAATCCAATTGGTGTTGCGAAAATTGTTCCCACCCAATACATTTTCAAGTGGGGCCGGCCTTGTATTACCCCATGGAGATACAAAAAGCAGTCACAATCACAGATAGCAATCCAAAAGTCTCAAAGCTGAAATTGACGGAAACGCCTTTGTCTGATGATCCTGAACCGACCGTTGAAGAACGACTCAAAATGTGGCGAACTGGGGCGCACGCATCACAACCAAGCGGAACGGTTTTCCGGGGCCTTGGGGTAGAGACCAGGAAGGGCTACCTCGAGGATCATATAGTCAACTTCCTCGGTTTAATGTTGTGTTTACAAGCGATATCGAACTCTCGTCCACGTCAACGGCCTCTAGCATATTGGGTATTGTCTTGGCTGGCGTTTGCTGTCTTTGGGCTACCATCGGTTTTTTCGTGCGTCGGTTTTGGCTCTTGGCTAGTTCTACTACATGCCTCAACGTCATCAATCCGAGTCTCCCAAATGATGATCCCACTATGGATGTTACTCCACGTGGGACAAGTGTCCAATCCCAATACTCTTCAGTCTGTACTCCAACAGACAATCGAGGAACTCGAGGAACCGAAGTTACATATTTAGGAGATGGCTGTGTTTCAACACACTGGTGAGACCCGGGG
>SRR11006630_NODE_8_length_946_cov_5.364787
TGACGCTGCTACCAAGGAGGATCCATATGACTGGGTTTGTTGGCTGGAAGCACAAATGGTGTTAGACCAGCTAAGCATGCCACTAATGAAGGAAGAGTATGCTTATGGACAACCCCCTGGAGCTTTTCGTCTGATCGGCGAAAGTCGAGATAGGTTCTTCCGGTTCATGGAGCGGCCAAATGTGCCAATATGGCTGGCTTGGAAGTGGGCGAACAGTTTCAACCAGAAGCATGACATGATCTTCAATGGAAGGGACTTGCCTGATGAAGACACCGTGCACAGATCAGATGGGCGCATGGTGTATCGGCCAAAGTTTCTGGATCAACGGTTCGAAAGGTTGCCATGGAGTGTCCGCGAGCCAACTCTGAAGTTCATCCTCTCAACGCGTAGTGATTTTTGGAGTGCCCTATGGCGGGTGGACTGGGTCCAGCACGCTAAAAACGTGTTGGGATCGTTATATGTCTTACGAGATATAGCAAATGACACTACTCCTGACTTCGAGGTTGACACAGCCATTGCTGGCTGGATCGCTCTCCTGTCGGGGGCTTCCATCGTCATTGGCTGCCTGCTCCTACAGTCCCTCATCGCTCTAATCGTTGGGTGGCTGTTTCGCGGAGAAGAAAAGTCTGAGTACTATAGATCCTCCGTCGGTAATACCAAAACTGTCAGCCAAACCGTTTTTTGGACAATACCTACGATCTTCCATTACTTGAATGTGGCTGTTAGCTTTATAATCTTGCTGATGATATTTTTGTTCATCTTCCAAGAAATTATGGAACGAACCAGCGGTCAGCGAAGCTATGGGGACCTGGATCTATTGAAGTGGGTCATAGTAATCTTTCTCATTCTAGCCGGAATTTTTGCCTGGGAACAACGATCATTTCCCAATATAGCATCTGACATATCAAAGTTCGTCCTACTAGCCGAGTAACCCGGGAGCACGTTT
>SRR11006630_NODE_9_length_643_cov_4.312721
CGTCATGCTATTAGGGGAAAGGAGGTATTCTGTAAGATGACGATACATACAAATTTTTGAAAGGTTCCGTATAAAAAGTGTAACGTAGGGCAAATGAACGTGGTTGTTGTAGAAAATGGTAATTTTTCCGTCACGTACTTAATGGAAACCCCCTAATGTATACATTTTACTAAATCAATCATTGAACCAACACCTCGGCTCCTGACGTGTTTTATTGAATCTCCCTTGAAACATTAGGGGACGTCCATAAATCGCGCTAAATGTTACCATTCTCAATTCCTCTCCACCTTGGGCACAGTTTTTTCACTGGAAAGTGCAAAAATTTGGTATGAATCGTTGCGATTTCCTGAACCCTCCCCCTTCTCCCTTATAACGTTACGTAATTTATGGATGACCCTTTATATGTGATTACATAAAGCATTAAGTTGTTCTGCCGACTGATTTTTGAATGCAAGAACCATACATATTTGTTTTCCTATCTCGATCCAACATTTTGTACTGCAAATAATAAGGAACATTGTATGCCTAACTTGACGCACAAGATTTTCATACAAAAAATGTTTTAATCCTTAGAAATAATACAATTTTGACCTCAATTCTTGAATAAAAGAATATTGCTGACTGTTATTGATAATATTGCACA
>SRR11006630_NODE_10_length_592_cov_15.576699
GGAGTGATGGATTACTTAAATTTACCATCCAATGCTGGGATAAATGTTGTCTATCTCTCCGCGACGCCACCCGGACAGGCTCCATCAGTTGGCTCGAATTATACGATTCGGGAGTACGCGGCCCCTAGCACTCGAAAACTCAGTTCTGAGTGGTTTGAGAGCATTGTCCGACAGCATGGAGCTGGAAAGACGATAGCGTTCGTCCCATCCCAGGACCAGTCGGAACGGTTTGCGGACTCATCCGCGGGAGCCGTTTCTCTGCATCGGGACAATTTTGAGGAGAATTATGCGAAGGCCCTTGACCCTGAGACAAAAATCATCTATTCGACGGAAATTTCTGAGATGGGAGCCAATTACAACGTTGACCTCGTGATTGACTTGAGAACAGCTGTGAAACCAGTCATACAAAGTGAGGATGAGGTCATCTTGCGAAAGCAGCCCATCACAACATCATCTATGGTGCAGCGACGAGGGCGAACTGGGCGAAATGCCCCAGGTACATATGTATATCCAGTTGACGCTGCTACCAAGGAGGATCCATATGACTGGGTTTGTTGGCTGGAAGCACAAATGGTGTTAGACCAGCTAAGCA
>SRR11006630_NODE_11_length_438_cov_7.191136
CCTACTGGGTGTTATCCTGGTTGGCTTTTGCTGTTTTTGGATTGCCGTCGGTCTTCTCATGCGTTGGCTTTGGTTCGTGGTTGGTTCTGTTGCACGCTTCAACGTCGTCGATCCGCTTGTCCCAGATGATGATTCCTCTGCGGATGCTACTTCACGTAGGGCATTGCTCGATGTTCTTCCTAGGGTATCTACTGGAACACAAACTGAGGGCAATTGGGATCGGACTCAACCCGATCTTGAGCAACATGTTATCAATCTGTGCCATAGGAATCGCATGGACCTTGTCCAGGAAATTGAATCTGTTCTCGTGGTGCTTGGAGATTGTGAACGTGGTTGTTGTCCTCGGGATGGGACCACGGCTGTTCCAAATACTGCCCGAAGTAACCGTCGCGTATTGTGCGACAACTGGACTCAGTGTGACGGCGGTGATGGGAATCG
>SRR11006630_NODE_12_length_413_cov_2.821429
ACCGAGTCTAAATAGTAAAATTTAAAACAAAGTTTACAAATTTTAAACAAGATGATGTAGGTGAATGTTCCGAGCTTCAGGCTACGGAGTGAAAAATTCGGTTAGAACGGTTAAAATTAAAGAAGAAGGTTTCCCGGCCGGGAGGCGGCTGGGTTGGTGGCCCAAGTGGGCTGCCGAAGAAGCGGACGGGTTCGGTTGTTGGCAAAACAACCGACCAAAAACAAAAAATTGTGGCGACGCAGAGACCCCCATCAGGGGGCAGCCTCCTCGCCATAAAAGGAAAAGACCGGCAAACTGTACAACGGAAAAAAGGGAAAATGGACTTTGGATGGATTGACGTGTTGCGGGCAGATGCAATGAGGGCCATAATGTTATTGGTCATTATCCTCAGAAACGCGTTCCGTGATTACAAT
>SRR11006630_NODE_13_length_405_cov_37.789634
CTCGAGTTCCTCGATTGTGTATTCTGTCTCGTTCCCTTGCTTGCGGCTGGACATCCAGAACATTCCATCAGTGAAGATGGTCCTATCATTTTTCACGGCGAGTCCAGCGAGATAAGTGGGACAATTGCTCGAAACGGTCTGCGACACTTTTAACTGTACATTTGACCCGTACAGCGTTCGACGGAATCCCACGAAGTCATATTGGAAAGCGATAGCTTTCCCACAGACGCTCGTTACATGGTCTGATGCCGTCATGACTCGTAGCACACGATGATTTTCGTTCTCAAGTTCTCCGTTAAAGAACCGAGATGGCAGTCTTCCCAAATCTCCCCGGGTCTCACCAGTGTGTTGAAACACAGCCATCTCCTAAATATGTAACTTCGGTTCCTCGAGTTCCTCGATTGT
>SRR11006630_NODE_14_length_342_cov_5.283019
TTTCACGTGTGTTCCCGGGACAGGCCCCGAAATTAGCCGAATTGGGGTGACATGCCAAGGGAAATCAGTTTGCATCTTGTAACCCGGGATGTGATTCGCCCGCGAGATGGGGCCGCCCCACGCCGGAGGCATGAATAACCGTTGGTCAGTTGGGTCATCCAAACTGTCAGCCGTGTATTGTTTAGGCCAAATGCTCAATCGTGTACTCAGTCTCATTGCCTTGTTTACGACTAGACATCCAAAACATGCCGTCCGTAAAAATCGCTCGGTCGTTCTTCACGGCTAACCCTGCTAGGTACGTTGGGCAATTACTTGAGACAGTCTGTGATACCTTAAGCTGCA
>SRR11006630_NODE_15_length_314_cov_10.974684
GTGGTCACCTTGGTCCAAGGGACGTCTTGGCTCCATGACCCAATGGCAGCATCCGATCGGACATTCTTGATGAAGTCGTCACACGTCAAAATCCGCGGTTTCAGCCCTTTTTCTTTGAACAGGCGGACCATGTGCTTCATGATATTCCTATTGACCATTTTAACCTGTTCCCTGGGTTCAGGGACGGGGGTGTCTACCTTCTCCCGGAGAACCTTTTGTTGGGAGTACGTTGAGATGTCGGTCATCATGAAGTTTGTTACTCCTCCAACGGCTTCCCAAGGCCACATAATCTTCCGGACAAGAGGGTTGACAGT
>SRR11006630_NODE_16_length_311_cov_5.692308
CCGTCGGTCTTCTCATGCGTTGGCTTTGGTTCGGACTAACTTATCGGAGTGGAAACCCATTGGGATCCTGGGAGAACACGTGTGTCCCTGACGTGCAAGAACAATGCTGTGACGATCGCCTGCCATGCAACGTTTATGGATTTTGTTAAGAGTAGAGGTGTTGGCCAAATTAAGGTCCACACCATCATGATGGACGAATGCCACTTTTTGGACCCGATGTCAATAGCGGCCCGGGGAGTGATGGATTACTTAAATTTACCATCCAATGCTGGGATAAATGTTGTCTATCTCTCCGCGACGCCACCCGGACA
>SRR11006630_NODE_17_length_273_cov_2.566327
CAGCAAGCAGAGAGCATTCGACAGAAAAGTGATCAAGTATCATGTTCATGCTTCTCATCGTGCCCGGATCAGCTTGATTTGTGTATGGTGATGTGGGGTGTGGTATTGACACCGACAGAAAGACACTTGTATGTGGAGGAGGTCTGTTCGTCTGGAAGGGCATTGGGCAGTATCCAACTGCCGACCACTCCGTAGAACTAGCCTCGTACGACCTAATCACGAAATACCTCTTTGAGATGTTCAAAGAGACTACCAAAGGGTGTATTGTGTGCG
>SRR11006630_NODE_18_length_272_cov_3.646154
AATTTCCCGGAGTCAACAACAGCACACGGACGGACGGACGGAATGGCGTGTCATAAACTTTCTCATTTGGCACACGGTTGCCCCAACAGTCAGTGCTCGGCTCGTCCCGATAAGATTGTTGCACTTTCATTTGCCCTATGGCCACCAGACTTGGGCCTCGCAGTTGTCCGAAGACGACGACGATGATGACGACGGCTGATGGATAAACTTTCCAAGTGAGTTTGATGGAAGAAGCACTTTATGAAGACGGATACTGGAGCTTCTTGCTAGCA
>SRR11006630_NODE_19_length_246_cov_19.757396
AGGATGTGGAGGACGGAGGCGCATGCCTCGCAGCCGAGTGGAGCGGTTTTCCGCGGCCTCGGGGTGGAGGTGAGGAAGGGCTACCTCGAGGACCACATCGTGAACTTCCTAGGTTTAATGCTGTGTCTGCAGGTGATTTCAAACGCCCGGCCACGCCAACGGCCATTGGCCTACTGGGTGTTATCCTGGTTGGCTTTTGCTGTTTTTGGATTGCCGTCGGTCTTCTCATGCGTTGGCTTTGGTTCG
>SRR11006630_NODE_20_length_229_cov_2.901316
AAAGTTATTAGCGAATGAGAGGATCAATGAAGAGAAATCGCTCATGTCAGTTAGGCCCTTATTCAGTAACAGCGTAGAAAAAAGAATAATGCAAATCTTTGTTTCTTCTCATCAACAAATTAACTTATGTGAATAAACAACATCTTTTCAAATTCTTATTGCATATTTTGTTGAAAGCCTTTCAGAAATTGTTTGAGTTTTCTTTATTATGTCTAATAATACTTTTGAA
>SRR11006630_NODE_21_length_153_cov_12.881579
TGACGCTGCTACCAAGGAGGATCCATATGACTGGGTTTGTTGGCTGGAAGCACAAATGGTGTTAGACCAGCTAAGCAGGATGTGGAGGACGGAGGCGCATGCCTCGCAGCCGAGTGGAGCGGTTTTCCGCGGCCTCGGGGTGGAGGTGAGGAA
>SRR11006630_NODE_22_length_152_cov_14.213333
GTAAGAACTGCTCACACCCCATTCATTTCCAGGTTGGACCGGCCCTATACTATCCAATGGAGATTCAGAAAGCTGGATAGCAACCCAAAGGTGTCTAAAATGAAGTTGACCGAGACTCCCCTCTCGGATGACCCTGAACCAAGCGTCGAAGA
>SRR11006630_NODE_23_length_136_cov_11.135593
TCTTCACTGATGGAATGTTCTGGATGTCCAGCCGCAAGCAAGGGAACGAGACAGAATACACAATCGAGGAACTCGAGGAACCGAAGTTACATATTTAGGAGATGGCTGTGTTTCAACACACTGGTGAGACCCGGGG
>SRR11006693_NODE_1_length_4259_cov_6.674558
AATTATGATCTTTCAAAAATGCGTTAAGATAAATATGCTACATTTTATATATTTGTGGAATGTAGTTTAACTGTAATATACGTGAATAAATTTAATTGAACCGTGTAGTGTTTTACGGAACTATGTGTTGCATGTGAATAATTGGATCACCCCCTCTAAACACCTTCCGTGGGCAAACTACCACCCATTTCGATGTTGGGGCTTGGGCGAAGGAAGCTCCCCGACATTTGACATGTTGTTTAGGATCGGGTTGAGGCCAATCCCAACTGCCCTCAGTTTGTGTTCCAATAGATACCCAAGGAAGAACATTGAGCAATGTTCGGTGTGTAGGAGCATCCATAGGGGGATCATCATTTGTGACAGCCGGATCGACGATGTCGACGCGTGTAGTAGAACCAGCCATGAGCCGAAACCTATGCACGAGAAGACAGATCCAAAGGCCGCAAAAGCCAACCACGACAGTAGCCAACAGTCAAACTTTCGCTGGCGTGGACATGTGTTGGAGATTACTTGAAGACAAAGCATGAGTCCCAGGAAGTTCACGATGTGGTCCTCGAGGTAGCCCTTCCTCACTTCCACCCCGAGACCCCGGAAAACCGAACCACGTGGTTGCAGAGCGTGAGCTTCCGTCCTCCACATTTTCAGCCTCTCATCTATTGGAAGTACACAAAGACAATTCCAATTCCAGGATACTGACTGATAACTCAATTAGCAACTGCTGTTCCTTTTATTTCATCCAGGTATCTACAATTCATTTCCACTAAGCACAGCATAACATACCTCTAAATACTACCACCGACGATTCCCGTATATTCTACCTACGGGTGCGACACTACAATCTCAACATCCTCAACACTTGGTTCCGGATCATCTGATAGTGGAGTCTCCGTCAGCTTCATCTTTGCCAACTTGGGACTACTATCAGTGCTCTTAGTGGCCTTTTGAATTTCCATGGGGTAATACAATGCGGGTCCGACCCGGAAGTGGATGGGATTTGAGTAGTTCTTACAACACCAATTCGCCTGTTCACTAGGTTTCACTAGGTTCCACGATGGTGGCTGATGACCGCCCTTCGCATCCCGGGTCAACTTTCACATGAGTTCCAGGTACTGGTCCCGCAATCATCTTGATCGGGGTAACGTGCCATGGGAAGTCGGTTTGCATCTTGTATCCGGGGATGTGATTAGCCCGCGATATCGGTCCTCCCCACGTGGGAGGCATGAAAAGCCGCTGGTCCGTTGGGTCTTCCACACTGTCAGATGTGTATTGTTTTGGCCAAATACACTTTCGCGCTTGCGTCGTCTCCAGGTCCTCGATTGTGTACTCAGTTTCATTTCCCTGTTTTCGACTTGACATCCAAAACATACCGTCTGTGAATATGGTACGATCGTTCTTGACAGCCAATCCTGCCAGATACATTGGGCAGTAGCTTGATACCACTTGTGAGACCTTGAGCTGCACATTGGATCCGTACAGGGTCCGGCGGTATCCCACAAAGTCGTACTGGAACGCAATCGCCTTTCCACACACCCTGTGCACGTGGTCTGAGGCAGTCATTACCCGCAGAACATAGTGATTTTCGTTCTCCATGTCCCCGCGAAAATATCGTGATGGGAGCGTTCCGAAATCACCTTTTGGCTCCCCAGTGTGTTGGTATACCACCATTTCCACGCTTTCAGTTCCAAGCGTTATTCTACGCCTTGCTTTGGGAAGCTGATCTAAAACCGAGCCGTACGAATTAGAGATGTTAAGATACACCAGTGGGTGTCCAAGTTTTGACGAGGCATGATAAACAGCGCTTCGGGCCGCTGCGCACTGTAACTTGTCCTCACAAATGATGCACCCCTTTTTGTTTCCTTGAACATCTCAAAAAGATATTTCTTGATTAGGTCATAGGAAGCCAGCTCCACTGAGTGGTTAGCGGTGGGATACTGTCCAATCTCTTTCCAGACGAACAATCCCCCACCACAAACTAAGGTTTTCCGGTCAGTGTCTATCCCGCAACCAACGTCTCCATACACGAACCAAGCTGATCCAAGGACGATGAGTAGGACGAACATGGACTTGTTCCCACACGTGACGTGGGCTTGGCCAGTCTTAGTCCCCGGTTGAAACATCATTCGTTTTGACGTGAGTCCACAGCTCACGCATTCCAGCGCGATACTGCAGATTTCAGGAACATCATCGTCTGTCTGCACAACAAGGACTCCCTCATTTCCGTAACCCCCTTGCACAACCGTTGCTCTCAACGTTATTTTACAGGGGGAGAATTCTCCAGTTATCAATTTTTCCAGGACAGTTCGGCACCAGAATATTGTGTCAAGTTCTGGGGTTCCTCCCTTTTTCCCTGCCTTCCAGTCAAGATGTGGGTTGTCTATTGACACCACCGGGATTTCATTTGGAGTTGCTGGTCCCCAATTCACGACTCGATCCATGCCGATCATGTGCTTCTGCGTTCGAAACACACCAGGCCAATCATCGATTAGTTTTTTGAGGAACAATCCCGCTCCGTCATCTCCAACAATGGCATAGTTCGTAGTCGCCAACCGGTCGTTTTCCAATTGGCAGGTGACCACTGTCTTGCCAAATCCTCCAAACTTAAACGTTTGGGGGATGTTGTTGGCTATGAGTTTTGTCTCATTCTTCCCATGGTATCCAATAGTCATGTTAGAGACTACTCCAGAGCTAGATAACAGCTTCACAGCGTACGATGTGGAACATTCAAGTTCCACACAAGTCGCCGTCATTCCCATGCCAAACTCAAGGCATCCAGTCCCCCATCCTCGATTGTATGGCAGCACCTGGCAAGTGCGATTCTCATTGCGAACCCCTCCTAGATTCAATTGTGAACCACCAGGGCACACATCAGTGGAATATGACTGTCCCACTTCGCAATCCGTTAGAAGGGTTTTGTAGTCTTGTCCTCTAATCACATGAGAATTCCCCATGCTTACCTGGAGGAGCCCATTTGGTGTCGCGATAGTTGATATTTCGCTTAAAACATTCGAGTCTCCAAGAATGTCATCTTCTCCTGCTTGAGGGGTTCAATAACATCAGCCCTCACAGCGTTCCAGGTCACAACTCCAATTAGAATCATAATCCATACGGGCCACCGCATTTTGAGGCCAATGCACAGAAAGGCAATGAGCCCAAACCATGTGTTTTCCCGAATGATTTTGAACAAGATGAACTCCACCTCCTCTAAGATTCCCATCCCTCCAGTACTCGGTTTTGCAGTAGGGGCACTTCGCTTCACCCGGCTCTTGGCGTCCGTGCGACATCGGTTGTACCGAACCTCAAAGTCGTAATGGGTGAATCCGCAATCAATGGCACTCAGTTTGTTCATAGTCTTTACCATGGGACAATGCTTCGAGATAAAGATTCCTGTCGAGCACACGTCACTTGGTAATTTAAACCCAGTCGAGTCAACCACTTCTTCTCCATCCTTAAAGAGCTTAATTTCCTTCTCAGCCGTCATTCGCACGTCAATCGTGTGCTTTGCCGTTACGAGGATCAGTACCCAGGATATGATAAGCCAGATGATGAGTGAGCCATTGATGCCATATGTTGATCTGCGTTTTTCAAGCCGGCGAACTCGTTGAAACAAGTTCGAGAATTTCGCATTGTAATCACGGAACGCGTTTCTGAGGATAATGACCAATAACATTATGGCCCTCATTGCATCTGCCCGCAACACGTCAATCCATCCAAAGTCCATTTTCCCTTTTTTCCGTTGTACAGTTTGCCGGTCTTTTCCTTTTATGGCGAGGAGGCTGCCCCCTGATGGGGGTCTCTGCGTCGCCACAATTTTTTGTTTTTGGTCGGTTGTTTTGCCAACAACCGAACCCGTCCGCTTCTTCGGCAGCCCACTTGGGCCACCAACCCAGCCGCCTCCCGGCCGGGAAACCTTCTTCTTTAATTTTAACCGTTCTAACCGAATTTTTCACTCCGTAGCCTGAAGCTCGGAACATTCACCTACATCATCTTGTTTAAAATTTGTAAACTTTGTTTTAAATTTTACTATTTAGACTCGGTGGAACTCTACTCAAAGTTAATCACTTTTTAGTTATATTTTTATAATTCTGTTTTTGTGTACAATGATTGTTTTTCCTGTGGTTACGTTTTGAATTTCACAATTTGGTTCATTTATTGAAATTACTGTATATGGTCCAATATAAAATGAGTCAAGTTTTCTTCTATTTTCGTTTTTTAAATACACTGTATTGTTAATATTGATGTAAATTGGGTTAACTACATTA
>SRR11006693_NODE_2_length_3914_cov_5.142038
CACCCTCGCGTAGCTTGTGGACTACCTTTACCACTGCTGCTGAGGGCACAAGCCTCCTTTTTCGAATTCCCGAAAACTCTCGCGAAAGCAGACGAGTCTGCTGCATCGAGATCATGACCTAGGGTTACCAGTGATTGCAGTGACGTTATTGGTCTTCCTACCAATAATTTTCGGTAGTCAAACCTAAGGTTCATTTTGAGAACTTCTAGCTTGTCCAACTCTGTCATTGGTTGGCTCATGCTCCGGAACATTTTTTCCATGTGCAAATAATATTGCTGGAACGTTTCATGTCGCTGTTGTCGGTATTGATAAATTTTTACTCTAAGCACCGCATCCAAATCGGGATGTCGGAATGCTTGTTTTAGTTCTTACAGGAGGACATCGTCCAAGCCCTCATTCACATGGCATTGGTGCTTCATGCCCTGTTTGCCTCCATCGACCGGCGAATTCGCTCATTATCTCGACGTGTTACCGCTCTTGAATCTCGACGAACCACAGGAAATCCTATGACGCTAGCTTTCATCTTGGGCTTTCTCACAGTGTTATGTGGATGCGTGGTGATTGACATGCAAGTTTCAACCGCTAAGGGTACGGAAATTTTTGATGGAAAGACGAACCGGACAGACTACTTGCATCTGTTCAAGTTACCCGCTGATGGTTGCTGGAGTGGCACTCTTGTCACAAAGAAGTGCCCAAAAGTGACTGACTTGGCAAAGGACCTCGAGTCGACAGATTGCGGATCAACGTGGACTGAGTTCACATTGCGGTATCGGAGATGCGTCGTGAAGAAACGTGAAAAGCGATCACGTGAACCCCCGAAAGCGGATCTGCTAGCTGAAATGGAGATCATCGCGTTCAAGACCATTCGCGAAAATAAGACAATTTTCATCGTGGCCCTATTGTGTGTGGCAATCGCGAAGCGTTGGCCCACCTGGGTCGTGATTCTTCTGGCAATTGGCACTTGGACCACAGTAAAGGGGGAGTTTGTTGAACCGTTATACACGCTGAAAGCGGAACAGATGACCATGCTACAGACCATCGTGAGACCGGAGGAAGGGTACGTCGTGGCCACGCCAAACGGTCTTCTCGAGTTTAAAACAGGACCGGCGGAGATCTATGGGGGGCAATGGCTGCGCGAGTTACTCGCAGATTGCCACGTCAACGCATCCTATTCGACTGACGTGTGTCCCGGTGGATCGCAGCTCAACATGGCTGACATCATGGCCAAGGAACGAGTATGCTCGACCCAACCATACAACCGCGGTTGGGGCACTGGGTGCTTCAAGTGGGGGATTGGATTCGTTGGAACGTGCGTCGAACTCCATTGCGACAGAGGATTCAACGTTTCTTCTATCGCTAGGTCAGCCATTGTCATGAACGTTACGGCTAGCTTCCACTCCGTTAGCGACACACAACAGATGGTTGGCGACATACCGCTCACATTTAGGTTTGCGAAACTCGGAAACGCGGCGATGACCTGCAGGTTGGAGTCTGAGCAGTTGCTGCTTGATTACTATCACGTTACGGGAAGCTCTCACGAGGGGCTGTTTTTACGGTCTCAAGTTGATAGTTGGCCTGGAGTGCACTCTACCGTTAGTGGTCGGCACGGCATGGAGAAAGTTGTTGTGTGGGGAGATGCTAGGTCCAATGAGATTCTAGTAAAAAACGTAATTGAACCTTCGTTGTCCTGGGAAGACGCGATCGCCACCCATGATGGATTCCGTGACATCTCTTTTGTTTGTCAGATTATGCTCGACAAACTAGTCAGTGGTGCTTTTCGAGACTGTCCAGGCCCAAAAACATCCACATTTACCCAAGACGGCTTCGGGTATAGTGGAGTGGTAATAACTACCCTCACCGCTTCTTCTAACGAGACCTGTTCGCTTAGCTTAACGTGCCACGGTTGTCTGCTGCAATCCACAAAAATGATCTTTCTCTCAGGGAAGACCACTTCTCGGGCATTTGTCAAGTGCGGGAACCATACAAGTACCTTGCTCGTTGGGAGCACTTCAGTTTCTATTGAGTGTGCCCTTAACCCTATCTCGCAAGGATGGCGCCTGGCTCGGCACGTGGTGGATCGGTATCGACGGTTTGGCGTGTCGGGTGTCGCAGGAGTGTGGCAGGATTTGGTTGGAAAGTTTTCGGTTGGTGCCTTCTTCTCCAACACAACCCTTCTGGTCATTTTCGTCCTCGCTGCCCTGATTGACAAACGCATAGCCTTTCTATTTGTTTTAGGGGGGTATTTTTACTATGTGCGGGCTGATCTGGGGTGTGGAATTGACACCACGAGAAAAACCATCTCGTGCGGCAGCGGCGCTTTTGTGTGGAAACACTTGGGCGTTGGCATTTCCAATGACCATGCTGTGGAACTTGAAGATTACTCGTTCACTGACTTGTACATAAAGGATATGTTCAGCTGGACCACGAAACCCTGCTTGATTTGTGAGGACGCTTTGCAGTGCGTAGCCCTGCGCAGAGCTGCTTTCTCTGCTGTTGGGTCGATGGGTCCTGAACAGGTGTATGTAAATGACACATTGGCACGTACATTCAAGTTCTCCGAAACATCAAAGAGAACCATTTCCGTCACCATTAACCTAATTCAGTACAAGTTCTCATCTTATGTTGCACATGGACGCGCTGAGGGTGATTTGGGGCATCTACCAACAATGTTTGGAAGCTATCCCGAAAAAGAGGCTGATAAGGTCATCCGGATTGTCGCATCGCGGCCCGATATTCGCCGACTTTGTGGAAAAGCTGTCTCCTTCCAATTCAAGTTTACGGGCTTCCGGCGAGGCCTGTATGGTTCAAACGTTCAGGTTGAGGTCTCAAAGAACTCATCGACCGAGTGTCCCACGTACCTGGCGGGCGTTGTCGTGAAGAATGGTCGAACTGTCATCACTGACGGCATGTTTTGGATGGAAAGCACAGTGTTGGATGGAGTTGCTCAGATCACATCACTCGAGATGCGTCAATCACACCGCTGTGTGTGGCCCAGGGAATACACCCCGGACACGCTCAGTGACCCTTCAGACCAAGCTTTATTTATTCCACCTGCTTGGGGGGGACCAATTTCGCGAGTGAACCACATAATCGGGTACAAGACACAAACTGACTTTCCGTGGAACGTTAGTGACATCACTCTCATAGAGGGCCCAGCTCCTGGCACAAAGGTCAAGGTGGACTCTAGATGTCATGGGCGAATGCACGCACAGGTGATTGGACCGAATGACACGGAATCTTGGTGTTGCCAGTCATGCACAAGAATAGTCCACTTTCGAGTCGGTGACCTCCTATATTATCCCATGGAGATCCAACTTGGAACCATGTCTGAAGCGTCAGAGTCGAATTCTAAAATATTTGAGGAACCGATCGGCGAGGAACCAGAACCAACAGTTGACGACATATTGAAGAGATACGGGAAGGCGAACGCGCAATCGGATTTCCGGAGGGTGAGCTCACGTGCAGGAGTTGGGTTCGATCGCTCCCTCCTAAATCTCCTGTGCCTCGCTATCTCATTGCAGCTTATCGGGGCAAAAACCAGAACATCGACACTAACTCGTCTATTTCTGACGATTCTAGCAATGGCGCTCTTTGGACTCCCCAATTTGTTTTCATCTGTGGGGCTATCTGCTTGGGTGTTGCTAGTGGCGTCCTCATCATCGCAACCGCAAGATCTATTGATGAATCTATGGATCATACTACAGACTGGGAGCTCAGCAGTCCTGCTGTTGGGGTACATGATCAGGAAGAAACTCTCAATAGTGCTAGGGGTCCACCACCTGGTGACTCTGATGTGCGTACAGTTCCTGTTTCCCGCCGTCGAGCCACCCGCCATCAAGCCACCCGCCGTCAAGCCACCCGCCGTCAAGCCACCCGCCGTCAAGCCACCCGCCGTCAAGCCACCCCCGCCGTCC
>SRR11006693_NODE_3_length_2949_cov_15.844359
CGTTGTTTCTTCATTGGTTTAGAAAAAATACCCGATAATTCGACCTCCGATGTCTCGTTCTAAGGCCTCAAGCTAGAAAATAAGAAGTAGTATATGAGAAGAAATTCAAAAATAATTCAATAAATGCGCTATCTTTTGTGTTGTTTTGTATTTTGTATTAAAGTTCATTCAGGACCTTTAACAAATGTTCAAGTGTTTTTGGTTAAGTGTATGTCCTTCAAGGTTAGTCACCAGCACCAATTTCAAAACTTGTCCCAGTCTCCGAATTCCATCAACTTTTTACTGCTTTTGTTGCTTCTTCTTTTTCGCACTCTTAACGGAACCGAATGTAGCCAATGTCTTCACGCTTCCATTTGTCGACTTGCGAACTATGATTAGCGGATATCAAATGTCGGATTGCACAATCAACTAATTGATTGTGCATTAAATTTACCGTGGTGGGAGGATAGTACATTTCAGCTGTTGAGTTTCTGCTTGTGGACAGTCGAACCAACCGCCCACTGTAGGTATGTTGCAGAGTTTCAAGCTTCCGCATCACCTCCACCGGATATGGGCATAGGACCTTAAAACAGAACTGGGCCTCCGGATTGGTCTTCAACCACCTCTCGAGAACATCAAGGACGACCAGCGTTCTGGTTTTTTCCTTCCGGAAATCAGGATCACTCTCCCCGATGTCACAAAGGACAGTTTCACACAGAGTTGGTTCAAGCTTGAAGACATTTGTCCGACTCTTTAGGGTGACTAGGTTGTAACCATACGTTATGAACTTTTGGGGTTCTTCACGTTCTACTCCCCCAAGGGTGTACCCTGCCACGCGCATAACTCGTTCTTCCATCACTGCCCTCTGCGACCATCCTCCTCGTCCACATCCAAGGTCAACGACGCGTCCAGCTGGTCGAAAGCCGTATTTCCTGATGATTTCGTCCATTTTCAATCCCCCACGAGACACATAGTCACCTCGGGGAGTTTCGTTCACGCCTCGGGATTTGTAGGATTGGAATCGAACTTGGGACATTTCATTTAACATGTTCTTCCACTTCACCCCCAAACCTGTTGCTGCTGTTTTTTTCCAGAGAGCGCATTCCGCCCAGTGTTGGAAACAACCCCAGCACCATTCGAAACACGAACAGGGAGGCCCGGAGGGGGATGTCCGTAAGGTATCCAATGCCAACAAAGTTTACAATTCAGCCAAAGTCCATAAACTGGTGATACCGAGACTTGGGATTTGTTAACATCCAATAGCAGTATACTCCTATTGGAAGCCCAACGATGGCATCAACTACATTTCGGGAACAGACGGTCCAAAAGAATATAAACCCCATTGGAAAGCCATAGACGTATCCTTTCGTGTTGTCATGCGGGGTCCTATCAATGATGTTGGTGACCTGGGAGTGTTTTTGATCGCGCGCTTCAAGAGCCACAACGACTTTCTCGGATCTATTCCACTTGTACATTTGTGCCAAAAATATGAACACAACACAGGTGAAAAATGTTCCAATCAAAAAACTGGTGAAGTTTCCCGTGTAGAACACCGCAAGAGCACTTGGCATTATAGCATGCCACTGCAGATGATCCAGACGGAACCCAGCCACCCAGGGTCGCATCTCAGGTTGTTTGGCAACATAGTCTTTTAACATGCTCGTCTCCATTCCCCAAGCGAACGCTTTCACGCACATAACTGTGAGCAAGAAGTACGCTTGCAAGTCATTCAGCAGATTTAGGGTGTCAGGCCTGGCTAACACAAACGAGAATCTGGGGAACTTAAACGTGCTCCCGGGTTACTCGGCTAGTAGGACGAACTTTGATATGTCAGATGCTATATTGGGAAATGATCGTTGTTCCCAGGCAAAAATTCCGGCTAGAATGAGAAAGATTACTATGACCCACTTCAATAGATCCAGGTCCCCATAGCTTCGCTGACCGCTGGTTCGTTCCATAATTTCTTGGAAGATGAACAAAAATATCATCAGCAAGATTATAAAGCTAACAGCCACATTCAAGTAATGGAAGATCGTAGGTATTGTCCAAAAAACGGTTTGGCTGACAGTTTTGGTATTACCGACGGAAGATCTATAGTACTCAGACTTTTCTTCTCGGCGAAACAGCCACCCAAAGATTAGAGAGATGAGGGACTGTAGGAGCAGTAAGCCAATGACGATGGAAGCCCCCGACAGGAGAGCGATCCAGCCAGCAATGGCTTTGTCAACCTCGAAGTCAGGAGTAGTGTCATTTGCTATATCTCGTAAGACATATAACGATCCCAACACGTTTTTAGCGTGCTGGACCCAGTCCACCCGCCATAGGGCACTCCAAAAATCACTACGCGTTGAGAGGATGAACTTCAGAGTTGGCTCGCGGACACTCCATGGCAACCTTTCGAACCGTTGATCCAGAAACTTTGGCCGATACACCATGCGCCCATCTGATCTGTGCACGGTGTCTTCATCAGGCAAGTCCCTTCCATTGAAGATCATGTCATGCTTCTGGTTGAAACTGTTCGCCCACTTCCAAGCCAGCCATATTGGCACATTTGGCCGCTCCATGAACCGGAAGAACCTATCTCGACTTTCGCCGATCAGACGAAAAGCTCCAGGGGGTTGTCCATAAGCATACTCTTCCTTCATTAGTGGCATGCTTAGCTGGTCTAACACCATTTGTGCTTCCAGCCAACAAACCCAGTCATATGGATCCTCCTTGGTAGCAGCGTCAACTGGATATACATATGTACCTGGGGCATTTCGCCCAGTTCGCCCTCGTCGCTGCACCATAGATGATGTTGTGATGGGCTGCTTTCGCTGTTGCTATCTTGAATTCCGTTTCACCGAAGGCCTTTCTTACTTCCTCCATAACAACTCGGGTGGGGGTCAAAATGAGGGTGCGCCGCTTGAGCTCCACGTTTTTCAGTGTCTCTTCAACAATGTATTTCCGTGTCTTTCCCTTGCCAGGGTG
>SRR11006693_NODE_4_length_1470_cov_29.964824
AACCATGGTACTTAAAAGTCTGGTAGGGGTTGTTCTTGTCAAAAAACCAAGTGCTTAGATTTTCATCCCGGAGTTTATTAACCCTGCACTTGAAAGTTCCGTTCAGTTAATGATCATGAATAGAGCTCTTACAAACGAAATAAAAAACTCCATCATTGGAAAACATAATTAAATTGAATAAAACTTAAACCTTGGCATTGTTGGCACTTCCATAATGGAATATTGGATATTGGAATAGTTTTAGCATGCGTTAAAAATGTCTTGAAGTGTAGGAATTGCTATTAAATTGAAAACATTTTAAAATTTCTTGAACCTAGAATTATTTTGTGATTCCTGGAAAAAACTGTAGACACACAGTGTCTAGTTGCTGGTTCTCAGCGGTATAGAGGTATTCTTATCGGAATCTAGACAATTGCTTGGAAAACTTTCCCGCGGGGTCTAACAGTTCCGTAATAGAATCCTCTGAACAACTTACTTAGTCTCACGAGGTCCTTGACCCCGACCTCCGATCACTGACCTTTCTCACCAAGTAAATAATCACAACGCGGCGTACTGGGACTCAAGGCAACTTTAATTCGCGGACCGACAGGGAGACACGACTTGTCTGTTTGAAGGTTGATGCAAACTGATTTTATTGGTAACATACAACGTTAGACCCGCTTTCGGGTGGATCTCGGGAAGCGAGACCCGATAGCTCTTATCGCGAGCGGGAGCTAGATCGAAAGTGATCTAAACCCTGTTCCACACATCAAGCATGTTTTCCGTGGTCATCCACTCGTATTGCTGGTGGATGGACCATGATGTCCTCCCCTCTGGGACCCAATCTGTTGGAACGGATGCATGTATGGCTGCGTACCCCACCCGCAGATCACGCCGATGGAAAAAGTACAGAGCCCACATTTGTCCGTGGGCTTTTGACAGACAAGCACTTTCTGGGATGGTCACGAGCCCTCCTTTTTGGACTCGACTTCTCCCAATGATTTCGTGCTCGTGGCGGCATGGAACGATTATTTTCCTTCCATCTTTGAGATGGAGTGGATGGAAGTGATGGGAGCAAAACTCAACGCGCTCCCAGATCGTCTCCACAAGTGAAAACGAGTCAATTGGTATATTTTTCCGGATTTTCCCGGTTTCATTTAGGTAGGTCAACGACTTTGCGAAATTGGTGTCGTTTGTGGCCACGACCACGTCATCTCCAGCGATCACCATTCCCTCCAGTTTTTCGACCATGTTCCGCGAGAGCCATTTGTCGATCACCACTGGTTCAGCTTCGAGTAGCCCTTCACTTTCAAGGGTTCGGCCAATCTGAACCTTTCCATTGGTGATTGTGTTCAAGGCATATGTCACCACCTGCCCCGAGCCTCGCTGATCCGATCGGGAAACCACATCCATGACCGTTCCACTCCCGAATTTAGAATGGGTTCGGGGAAACAGGGCCACAATATTTTGGTAGGCAAATTTCATGACCGA
>SRR11006693_NODE_5_length_1373_cov_21.229167
CTGGCATGCTGGAAAATCGATTTTGCACGTCAGGGACACACGCGTTCTCCCAGGATCCCAATGGGTTTCCACTCCGATAAGTTAGTCCGCTCATTGATCTCAACATCAACACGAGATAGTGCTTTAGAGGAGTAGTGAACAGAGCAATGAAGAATGACACACTTAAGATCCAATGTATTGTCACCAACACGGCCCCCAGTGAACATAGCATCAAAAACTCCGGAATGGACACCATGTCGTGAACCCCATCAACTTCAATTCCATCTTCCCCATGTCTTCCACGCAAGTTTAGGGGTCCGTCGGGATTTCTCTCAATGACGAGACCCTCAGGAGTCTTTCCTTGAGCGACATACTCCAGGTGGAGCTCTTGACTGCGATTGTTAAGAACGAGCACTGTTACAACGAGGGCAACAGACATCACGGCTGCTGCCACCTGGCGATTGGCTTTCTCGGGTGCCCAAATAGCGAACAGACTCATAGATATCAACAATGCTATCATTGAGTTGCCCCTGTAGCTGCGTAATCCGGTCCCACTGCAACCGCTCGCGTTGAAGATCGCCTTGTATTTTTTCATGATCAATATCAGTGCATAGCCGATTCCCATCACCGCCGTCACACTGAGTCCAGTTGTCGCACAATACGCGACGGTTACTTTGGGCAGTATTTGGAACAGCCGTGGTCCCATCCCGAGGACAACAACCACGTTCACAATCTCCAAGCACCACGAGAACAGATTCAATTACCTGGACAAGGTCCATGCGATTCCTATGGCACAGATTGATAACATGTTGCTCAAGATCGGGTTGAACCCGATCCCAGTTGCCCTCAGTTTGTGTTCCAGTAGATACCCTAGGAAGAACATCGAGCAATGCCCTACGTGAAGTAGCATCCACAGAGGAATCATCATCTGGGACAAGCGGATCGACGACGTTGAAGCGTGCAACAGAACCAACCACGAACCAAAGCCAACGCATGAGAAGACCGACGGCAATCCAAAAACAGCAAAAGCCAACCAGGATAACACCCAGTAGGCCAATGGCGTTTGAAATCACCTGGAGACACAGCATTAAACCTAGGAAGTTCACGATGTGGTCCTCGAGGTAGCCCTTCCTCACCTCCACCCCGAGGCCGCGGAAAACCGCTCCACTCGGCTGCGAGGCATGCGCCTCCGTCCTCCACATCCTCAACCTCTCTTCGACGCTTGGTTCAGGGTCATCCGAGAGGGGAGTCTCGGTCAACTTCATTTTAGACACCTTTGGGTTGCTATCCAGCTTTCTGAATCTCCATTGGATAGTATAGGGCCGGTCCAACCTGGAAATGAATGGGGTGTGAGCAGTTCTTACAGCACCAATTTGCTTGCTCGCCTGGTCTAA
>SRR11006693_NODE_6_length_1351_cov_6.228414
CACGCTCGTCATAAATTTGTAAATACTCAACCTTCCAAACTGCCGCCAGTTGCAGCAACCAATGTTGAACAATGAAAACGATTCTCTATCTACCTACTTATTGTTTTCCCCCACCGAAAGGAATTGTCGTTGCAGTTTGCAATGGCCAAATGCTGCTGCGAGTAGATTGAAATTAAACGGTGATTAAACTCCACAGGAAGATGACAAAAGACAAATTCACTTAGATTTTCACATGAACTTTTGCACGCGTTAAACACTGTTTTAACTCGTCGCCACTTTTAAGTCAGGAATACTTATCCCGTCATCATATTCGGTTGACACTCCTTCGGGAGTCTCTCCAGCTGAGATGAACTCAAGCTCCATACTAACGCTCGTTTGTTCCATGTAAAGAAAGAGCACTATCATTGTAAAGGCTAGGACAGCTGCCACCGTTGGTTGGTGAGCTTTCTCCGCCGCCCAGATTCCCCCAGCGCTCGCCAAGGATACAGTCCAAAACCATAAATTCGCGCCAGAGTCTCTGTAGCCGTTCCTCGGATTGTGATATTGACATGCGTACTTGTACATAGCGTTCAAACTGAAGATCAGAAACACAACGGTAGCGAGAGACAGGGCCATTAGCACGGTAAGGGAGCGCTCAGTTGTAGACCGGTCACGCAGTTCTCCATTCCCGGTCAAAGATCCATGATGTCATGGATTTTGGCTCCATGGTGTCTGCCATAGGGTTGCTAGAAATGAACTACCTTTTTTATAGGTTCATGCACATTGCCGCTAGAGCCTTGGGCGCGGTAGCCCCCTTCAACCAGTTTCGAGCTCTGGAAAAGTCAACAGGACGATCATGAAGCATTTTATCCGGTTCTTTAAGAATCGCAACTTACGACCGCGTATTTTATCAAAAGAAGAATTCATCGCCAACGTTCGAAATGATGCGGCTATAGGATCGTGGAGCAGGGATGTGCCATGGCGAGATGTGCAAGAAGCCATTCAGGACCAGTGCTTCTGGGATCCCATCCTCGTCGCCACTTTTATGTTCTATACTGATTGTTCTTTTTAGGTTTACTGCTATTAGTTTCTCGGATTGAAGGTACAACAAAATAGGTGTTGTTTGGTCGAAAGTCGACGATAAAAGAGGGCGAGCCCAGCTCGCTGTGTTTATTTTATTCTCTGCTTATCACTACTACATGTATATAATATATTCAGATTGTGATATATATCACACGTTCATCTCGCTTCGACCTGTAGCTACTACATAAGGAGTTATTTTGTTTTCATTGAAAAAGTTAACAAGTTCGCCGGATAAAAATGATTTTTCGTTGTCGATTACAACCGTTTCTGGTAGTTTAAATTTTGATAA
>SRR11006693_NODE_7_length_1262_cov_27.141772
GAGAACGAAAATCATCGTGTGCTACGAGTCATGACGGCATCAGACCATGTAACGAGCGTCTGTGGGAAAGCTATCGCAAATGTACAGTTAAAAGTGTCGCAGACCGTTTCGAGCAATTGTCCCACTTATCTCGCTGGACTCGCCGTGAAAAATGATAGGACCATCTTCACTGATGGAATGTTCTGGATGTCCAGCCGCAAGCAAGGGAACGAGACAGAATACACAATCGAGGAACTCGAGACGCACCAAGCGAGGAAATGCATCTGGCCAAAGCAGTACACGGCCGATAGCCTAAACGACCCTACCGATCAATGGATGTTCATGCCACCGACCTGGGGAGGGCCCATTTCTAGGGCTAACCACATAACAGGATACAAAATGCAAACGGATTTTCCGTGGCATGTGTCTCCAATTCGCCTCATCCCCGGTCCGGTGCCCGGAACCCACGTCAAGGTTGACCCAAAGTGTGAAGGACGTTCAGCTGCGTCTGTGGTAAAACCCGGTGAGCAATCCAATTGGTGTTGCGAAAATTGTTCCCACCCAATACATTTTCAAGTGGGGCCGGCCTTGTATTACCCCATGGAGATACAAAAAGCAGTCACAATCACAGATAGCAATCCAAAAGTCTCAAAGCTGAAATTGACGGAAACGCCTTTGTCTGATGATCCTGAACCGACCGTTGAAGAACGACTCAAAATGTGGCGAACTGGGGCGCACGCATCACAACCAAGCGGAACGGTTTTCCGGGGCCTTGGGGTAGAGACCAGGAAGGGCTACCTCGAGGATCATATAGTCAACTTCCTCGGTTTAATGTTGTGTTTACAAGCGATATCGAACTCTCGTCCACGTCAACGGCCTCTAGCATATTGGGTATTGTCTTGGCTGGCGTTTGCTGTCTTTGGGCTACCATCGGTTTTTTCGTGCGTCGGTTTTGGCTCTTGGCTAGTTCTACTACATGCCTCAACGTCATCAATCCGAGTCTCCCAAATGATGATCCCACTATGGATGTTACTCCACGTGGGACAAGTGTCCAATCCCAATACTCTTCAGTCTGTACTCCAACAGACAATCGAGGAACTCGAGGAACCGAAGTTACATATTTAGGAGATGGCTGTGTTTCAACACACTGGTGAGACCCGGGGAGATTTGGGAAGACTGCCATCTCGGTTCTTTAACGGAGAACTTGAGAACGAAAATCATCGTGTGCTACGAGTCATGACGGCATCAGACCATGTAACGAGCGTCTGTGGGAAAGCTATCGC
>SRR11006693_NODE_8_length_963_cov_13.673815
ACCATAGATGATGTTGTGATGGGCTGCTTTCGCAAGATGACCTCATCCTCACTTTGTATGACTGGTTTCACAGCTGTGGCATCCTACGGTATTTAGAAATATTGGAGAAGGTCTTTTCTTTGTAGAGTATCCAAACTATGGTGAGCTCGAGAGCTATCACCAGTAAGGACTCAATAAAAGTCGAGACTCCTTTCCCAGTTTCTGGTTCGTAAGAATCTGTTTATTATTTCGTCGTTTCTGGGTTTATATATTGTTACAAAAGCTTACAATGTTTAACTGCTTAATCTATTTTCTATTGGTGAGAATGAGACAACTGGAGTCCATACTTAAAAATCATTCATCTTTGCAAATGTGGCATTTTGTATGCCTAGGTGGTCCGTGCCCAAAAATGTGCATCTTGCTATTTCGGCAATTCGTATCTCGGTGGTCGGGCCAGGGCGATGCAATTTGAAACCTTTCGATTTCGTTTGCCCGTCCGTGTAGGGCTCACGCGGAGGAGGGAAAAAGGAATGGAAATAATTCTGGCACTTGAGGTGCGGTTGTCGCATATGGTTGTAATTTCAATATCTTGCACTTTTCGAGTGCATTGGTCGGTTTCAGGCGGATGGCCTTTGAGTTTGTTTATGATTGTGGGTTTCGGTGATCAGTGGTTCTCAACCCACGACAATGGTAAATTTAAGTAATCCATCACTCCCCGGGCCGCTATTGACATCGGGTCCAAAAAGTGGCATTCGTCCATCATGATGGTGTGGACCTTAATTTGGCCAACACCTCTACTCTTAACAAAATCCATAAACGTTGCATGGCAGGCGATCGTCACAGCATTGTTCTTGCACGTCAGGGACACACGTGTTCTCCCAGGATCCCAATGGGTTTCCACTCCGATAAGTTAGTCCGAACCAAAGCCAACGCATGAGAAGACCGACGGCAATCCAAAAACAGCAAAAGCCAACCAGGATAACA
>SRR11006693_NODE_9_length_815_cov_10.924119
CGTGCCCATCTTCAGTTAAGTTAATTCGGTGGTCATAAAAATATATGCTGACGCGAACGATGAACCAACATCTAGGTTCCACGCATTTGCGGGGAGCTCGATTAACAGTTCGATCGATCGCGATAGGCAACGATCGGACCACAATTATTTTGTCACGCTGACCTCAGCATATGTGCTCCAGAACCCTTCACCCATTACTTCTAGGCAAAACCATTAATGTAGCACATACCGGTGCAACACTTTTAGGCCTATTTAAGGAATCCAGATTCATTGAATACAGCAGTTCAATTTGGGTCTTCGAACCAAGCAAGTCTTTTAATCAATGATTAAATATCACCTTCTTCGGTCTAGTAGACTAGCCTCGTACGACCTAATCACGAAATACCTCTTTGAGATGTTCAAAGAGACTACAAAAGAGTGTATTGTGAGCGAAGACAAGTTGCAGTGCGCAGCAGCCCGAAGTGTGGCCTACCACACTTTGACGAAACATGGCCATCCGACTGTCTACCTGAACATGTCCAATTCCTACGATTCAGTCTTTGATGAGCTTCCGAAAACACGACGCAAGATCACACTTGGAACCGAAAGTGTGGAGATGGCCGTTTACCAGCATACGGGGGAAACCAAAGGCGATTTGGGGAAATTGCCATCCCGGTTTTTCAGTGGAGAGCTTGAGAATGAGAACCACCACGTCTTAAGGGTCATGACGGCCTCAGACTATGTGACGAGTGTGTGTGGAAAAGCGATTGCATTCCAATACGACTTTGTCGGGTTTCGACGGACTTTGTATGGATCGAACGTGCAGCTTAAGGTAT
>SRR11006693_NODE_10_length_799_cov_2.742382
CGTTTCTTCACTAAAATTTGTTGCAACCATGAACAACAGGAATGGTGAATCTCAGAATTAACACATAAGCCTCCGACTCAGCGACACCCTCATAAGTGCTACGGAGTGGGGGTTGGGGGAGATATTAGGTCATCAGGATTCGCCTGAAAAGCTAGCGATGGACCCAGAGCACTTGTTGTTTAATTGTTTTTAATTTAATCTCTTGAATGCCGGCAATCAAAATGAAAGATGTTTTATTTACATAATGAAGAATTTTGTTTCGCGTAAAAATAGTCGATTACTTGTTCAACGGTATTAACGAGCTGCTTTTTACCTAGTAAAAAGCAGAATAGATCCCTCCAGGGTCATCTAATAAAAAAAGGTTTATGAACTCCGCGAAGTGACCGGTTGGAACAGGTAAAATGAGGTGCGACAATACACGAGAATATAATAAAAAATAAAAATAAAAAAAATGAAAAAAATAAATAAAACAAATATTTACAAAGCATCGTTAGTTCCATAATATCCGACGTCCATGTAAGTATAAACGGAAACCGCAGAAACAGGTGACACTCCAAAACGCGAAAATCTGATCTCACAATCGTTACGTCTAATTCGGGTTTTCTGTATGAAAGGAACGGACTCACCAAATGCTTGCATCCTCCGGAAAAAAAAGTTGCTTAATCCTCCACCGTCACGCCGGTCAACGTTCACCACACTCTTGATTGAAGTACTGCACTAGAGCAAAAGCTGCAAACCCCGCTTCTACTATCCTTATTTTATTTTTATTTATTGGGGATTGCAAACGGAAGTTGCAAAT
>SRR11006693_NODE_11_length_794_cov_12.112971
GTGTTGATGCTTTGATAAACGGCCGCAACAGCTCTGAAACTAGACGGAGATTAAAGTGGGCGACTGTCAGGAACATAAAAGAAGCTGTGCAAAAAGTGCAAGAAAATGCCGGCCCACCACCAAGGAACGTCATTTCAAGATCGGACAAATCGTCCGGAGGCCACTAAGGGGACTCATAAGGATGGAGGGGAGGATAAGGACTCATCGAATATATCACAAACCAAGCTGAGAACCAAGTCGTCTCGGCACAGGAGCACTGAAAAGACAATCAACAACAACCAACGAGTCGCTTTGGAGATCTCAGGGCGCATGGATTCAGAACGATTTTTTTTTGCAGCAGCAAGCAGAGAGCATTCGACAGAAAAGTGATCAAGTATCATGTTCATGCTTCTCATCGTGCCCGGATCAGCTTGGTTTGTGTATGGTGATGTGGGGTGTGGTATTGACACCGACAGAAAGACACTTGTATGTGGAGGAGGTCTGTTCGTCTGGAAGGGCATTGGGCAGTATCCAACTGCCGACCACTCCGTAGAACTAGCCTCGTACGACCTAATCACGAAATACCTCTTTGAGATGTTCAAAGAGACTACAAAAGGGTGTATTGTGTGCGAAGACAAATTGCAGTGCGCAGCAGCCCGAAGTGTGGCCTACCACGCTTTGACGAAACTTGGCCATCCGACTGTCTACCTGAACATTTCCAATTCCTACGATTCAGTATTTGATGAGCTTCCGAAAACACGACGCAAGATCACACTTGGAACCGAAAGTGTGGAGATGGCCGTTTACCAGCATAC
>SRR11006693_NODE_12_length_730_cov_2.589587
CAAAATTGTATTATTTCTAAGGGTTAAAACATTTTTTGTATGAAAATCTTGTGCGTCAAGTTAGGCATACAATGTTCCTTATTATTTGCAGTACAAAATGTTGGATCGAGATAGGAAAGCAATTATGTATGGTTCTTGCATTCAAAAATCCGTCGGCAGAACAACTTAATGCTTTATGTAATCACATATAAAGGGTCATCCATAAATTACGTAACGTTATAAGGGAGAAGGGGGAGGGTTCAGGAAATCGCAACGATTCATACCAAATTTTTGCACTTTCTAGTGAAAAAACTGTGCCCAAGGTGGAGAGGAATTGAGAATGGTAACATTTAGCGCGATTTATGGTCTTCCCCTAATGTTTCAAGGGAGATTCAATAAAACACGTTAGGAGCCGAGGTGTTGGTTCAATGATTGATTTAGTAAAATGTATACATTAGGGGGTTTCCATTAAGTACGTGACGGAAAAATTACCATTTTCTACAACAACCACGTTAATTTGCCCTACGTTACACTTTTTATACGGAACCTTTCAAAAATTTGTATGAATCGTCATCTTACAGAATACCTCCTTTCCCCTAATAGCATGACGTACTCAATGGATGACCCCATATATGGGTTTTGGTCGTTTTCGAGGCCCATACACAAAGCAGTGTACAGAGAGAAGGAGGGTGAAACGGTTGCATCTTACGTGTTATATTCGTTATACATAATTAATGTGGAGATTCTCAAA
>SRR11006693_NODE_13_length_707_cov_3.150794
TAGAGATTTTACTGCTTCAAACAGCGCAAGGAAATTTTTCCACATAATTACAATAGGATTTTGTAATCCATTCTTTAGCTTTTCCTAAATAATTTTCCAGAAATTCCTTCAGGTATTCTTTCAGGTTCTATAAATTACTACATATGCTTTCCTATTGCTAGTCCCGATGGACTGCTGATGGGATTCTTCAATGAATAACATTTAGAAATTTATCCACTCTCCATTTTTGGTTCAAAAACTACTCCAGGAATACTTCAGTATTTTTGAGAGATTTATTTATAACTTACTCAACGAATCACTCTTTATCCTTAACCAATGTATATGAGAATTCTAAAATAACACATACAAAAAAGTTTTGGAAAAATTAATTTAAAAAAATTGTTGGATAATTTCAGTTTAAATTGAATTTGAAAAAATACTCAATTCTGTCGGAAAATTCTTGAACTCGCCGCAGAATTTGGAAGAAATTTCTGACGATGTACACGTACCACACATAAAATTGAATGTTTTTTTTTTGTTAGGATTTACTACAAAAGTTCTTGTTTCAAAGGTAAAAACCGTAACATAAGTTTTTACTGAATTTAAATCTTGTAGGAAATTTTTGCATTACTCTGAAAATTTGTTGAAGAATTCCTGATGGATTTTCAAAAATTAGCAGCCGTACGTGTAAGAATTATGCATTTTTTCAAAACACCTTTTAGTTTCTT
>SRR11006693_NODE_14_length_700_cov_5.975923
ATTATACTAACGACAGACACTTCAGATATTGGATGTGGAGCAGTCTTGTCACAAATTACGGAAGCAGGTGATGGACCTATTGCTTTCGCTAGCAAAACGTTTACACCAGCTGAAAAAAAAAAACAAACCAACTATACTCAAAGAACTTCTAGCCATACACTGGGCCATAAATTACTTTGAGGCTTACCTGTATGGAAGACGATTCACAATACGAACGGATCACAGACCGCTTGTGTATCTATTCGGACTTAAAAAACCCACTTCAAAATTGACCAGAATTCGTATCAGCGCGTGTCTAGCCAAAGCATACAGCCAGATGTGGGCTTTGTACTTCTTCCACAGAAGAGACTTGAGGTTAGGATTCGCGGCCATCTCTTCTAGTGTTCCTGTGGAATGGTTCCCTGAAGGCCGAACGTCGTGGTCCATCCATCAAAACTGTGAATGGATGACAACAGAGGACATGCTCACTGTATGGAATCGCGTATGGATCCAAGACAACCCATGGATGAAACATAAAGAATGGGTCGAAAAGTGGGAGGATCTCCCCTATCTCCACAAGAAAAAAGATCAAGAACGTGGTAGCATAATCGGAACACATGGTGACCCCGACAGTAAAGACAATGAAAGTACCAAATAACGTGATAATAGTGTTAATAGTTTCGCTGATAGGATTTTGGCTGATAGTGTATATTTATTATCA
>SRR11006693_NODE_15_length_675_cov_81.804348
CTCTTGTCCGGAAGATTATGTGGCCTTGGGAAGCCGTTGGAGGAGTAACAAACTTCATGATGACCGACATCTCAACGTACTCCCAATAAAAGGTCCTCCGGGAGAAGGTAGACACCCCCGTCCCTGAACCCAGGGAACAGGTTAAAATGGTCAATAGGAAAATCATGAAGCACATGGTCCGCCTGTTCAAAGAAAAAGGGCTGAAACCGCGGATTTTGACGTGTGACGACTTCATCAAGAATGTCCGATCGGATGCTGCCATTGGGTCATGGAGCCAAGACGTCCCTTGGACCAAGGTGACCACTGCCGTCAATGACCCCCGGTTTTGGGAACTAGTAAACCGGGAAAGAAAACTCCACCTGGCCGGGGACTGTGCGATGTGCGTGTACAACACCATGGGGAAAAAAGAGAAGAAACCGACCATAGCTGGGGAGCCGAAAGGATCCCGGACCATTTGGTATATGTGGCTGGGAAGTCGATATCTGGAATATGAGGCCTTGGGCTTCCTCAACGAAGACCATTGGGTAGCCCGTGAAAATTTCCCGGGTGGCGTGGGAGGTCTCGGCGTAAACTACTTTGGCTATTACTTGTCAGAAATAGTCGGTCATGAAATTTGCCTACCAAAATATTGTGGCCCTGTTTCCCCGAACCCATTCTAAATTCGGGAGTGGAACG
>SRR11006693_NODE_16_length_666_cov_44.334465
AGGGTGCGCCGCTTGAGCTCCACGTTTTTCAGTGTCTCTTCAACAATGTATTTCCGTGTCTTTCCCTTGCCAGGGTGCCAATCGATGAATGTTCTTTGTACCGTGCTCGTTAGATCAATGCCTGGAAGATGAACCTGGTTCGGATCTTGCTCATAGGTCGTGACTATGGAATGGTATTTTCCATTATATTGAAAGCCATACCCATAAAGTCCGACCGGCTCGCCCTCCAAATAGAAGGGAGATCCTGAAGATCCGAAGCCAAAATCTTTTGTCACGAACATTGTGGGAGTGCCATCTATGGTGATGGTGCTGGGCTCATATTTATGATATTCCACAGTGCCGTCCGGTAGACAAGCCAGGACGTCAATTTCGTTGACAAGTTCAGGCTTTGGCAGATTCCACGGTCCACCATAAGAGATGACATCTTCAGTCACACTACCAGAGTGTGGTTGAACTGCCTGCCCTCGCCAGTACACCAGACCACCACGCGTTACATGGTAGAGGGTGTGAAAAACTCCTCGTCTTACAACCCCAACACCCCGTTGACGATCAATGGCAACTCCTTTGGACTTGATTCGGTAGACTCCGTCTGGCATGCTGGAAAATCGATTTTGCACGTCAGGGACACACGCGTTCTCCCAGGATCCCAATGGGTTTCCACTCCGA
>SRR11006693_NODE_17_length_664_cov_11.258944
GAGGCGCATGCCTCGCAGCCGAGTGGAGCGGTTTTCCGCGGCCTCGGGGTGGAGGTGAGGAAGGGCTACCTCGAGGATCACATCGTGAACTTCCTAGGTTGAATGCTGTGTCTGCAGGTGATTTCAAACGCCCGGCTGTGCTATACACGCATCGACCCAAAACATCCTTGCAGCAGCTATCAGCCAAGCAATAAATACAACACAGAATGTTTTGTCACAAATTGACTAGGTCAGGTCAGCATGGGTGCGATGGCCAACATGCGTAAGCAATTTGCATCAAGGCACTCGAGTGCGCTACATGTTATGCTGACTGCATGTTTACTCGTTGGTGGTCGTCCGTTTGGACGATGCGCTAGGCTCATATTTCAACCCAAATTGTTATTGCCAAATATTGTCACCGCCGACCCAGGCATCTTTGCCATTAGCATAAGATTGTATGATTGTATTATTTGTGTTAATGTATTACAGAAAGCCACTAAATAAAAGGAGCTGATGTTCCAATGAAAGAACAGTCTTGTTCTGACTCTGAATCTATGCGTTTCAATGCACCTCTGGTGTATACCGAAACATCCCTCTAGCAACCTGGTAATCAGGTACTGCTAACTATTTAGGAATAGACTAAGATCAGTAACATATCGATGTGCAATACATAGTCCACGGACGG
>SRR11006693_NODE_18_length_655_cov_3.766436
ATGAAATAGCTTTCTGATCTTCTGAAAAATATACCATTAATTTTTTTATACATTGCCTTGAGAAAACTGAAGTTCTGCCCTAAATTTGATCATACAGCTCTGGTTGGTCAAATGCCTTAGAATTTTTTTTTAATATTGTTTTTGAAAATTAGGTCCAAAAATCAAATTGATGACATGTTTTATATTTAAAACAAATTTTACAAAGAAATTCCTCTCAATTTCGTTATACAATTGTTTCCTAACTTCAACTGTACTCAAATTATTTTGAATTGTACACTCTTAAAAATAAACAAAATTACTATGGACGTAATTCATGTTATGTTATGACTGAATGACACATGCTGTAAGTGATGTAAGGACACAAATACGTGTTTTTAAAAATGTATTCAACAAAAAAAAAAAAAAATTACATGTTAAAGAACACGAAAACGATGATCGGCACTTCCTGAACCAGACACTTACGTGTTATAAATTCTACACAAATTTACGACATTCGGCTCGCTTCTCTAATGTGCATCCAAAAGACGGAAAATCACAGTGTTTTTAGAAGTGTGTAGTATAAAACAATGAGAGGGGGTTGTGTGCAAGACACGACCGCTTGACGTTAACTACGCCATATTATTTGTTGCATGTTAATAGTTTCTGATTTCAACTC
>SRR11006693_NODE_19_length_598_cov_3.723608
TAGCCAAAGCATACAGCCAGATGTGGGCTTTGTACTTCTTCCACAGAAGAGACTTGAGGTTAGGATTCGCGGCCATCGCTTCTAGTGTTCCTGTGGAATGGTTCCCTGAAGGGCGAACGTCGTGGTCCATCCATCAAAACTGTGAATGGATGACAGCAGAGGACATGCTCACTGTATGGTATCGCGTATGGATCCAAGACAACCCATGGATGAAACATAAAGAATGGGTCGAAAAGTGGGAGGATCTCCCCTTTCTCCACAAGAAACAAGATCAAAAATGTGGTAGCATAATCGGAACACATGGTGACCCCGACAGTAAAGACAATGAAAGTACCAAATAACGTGATAATTGTGTTAATAGTTTCTCTAATAGGATTTTGCCTGATAGTGTATATTTATTATCAACTACTGGTTGAACTGAAGGCAATCACAAGAAGTGCATCACTAATTAACCAGCTAATTGATTAAAAGTGAATAAGTGAATACCTACAGCAAGAAAATGGGATCTGGACAATCCAAGCCAGAGGAGATAGTGATTCAACAACATCAGCAACAACAACAGCCATTAACAGACTCAGGAATCGGACCTATGCATGTT
>SRR11006693_NODE_20_length_564_cov_2.954825
CAGACACTTTTTTTTCTTTATTGTAGGGATCGTAGTGTCCGGTACTAGGGGTTCGCTTTGGATGCAGGATCGCTCTAAAAGTTATGGCATGTTCTTGATTTGAATCATTGTTCAAATAGAACAGCATTTCTTTACATAAAGTAGGTCTAAATAAGTGTAGGTTGAATGGATCACATTACTTACCAAAGTAAATCCTGAACATGTAACTTTTTATCCCTCCCCTTCACTAAATCCCTTCCTGTGACAATCATGGAGATGCAGAGGTGATCTCGGTCTCTAGTAACAATGGATGTCACACCAATTTTCCTTCTCATCCCCGATGATCGTAAGGACGTGGCCAGCGCCGTTATTAACTTTTTAAACGTTGATCTCTCGAATTGTGCACATTGAGAATGGTTCGTTAATCCCCAGCCCAGTGTCACCAAAAAAGCAGCAAGACATTGTCATCTCCTGTTCTTGTTGCAACAATTTTATTCCGTAACATCAGTTTATCACCACTTGATTTATCACCAGAATATTACAAAGATCGATCACCACGGGTTTCTGAACTTCGCATTGCAATTT
>SRR11006693_NODE_21_length_534_cov_9.085339
TCGGTCATGAAATTTGCCTACCAAAATATTGTGGCCCTGTTTCCCCGAACCCATTCTAAATTCGGGAGTGGAACGGTGTTGAGTAATGTATTCAATATTAGTAGATGAATTGATCAAATTCATAGGAAGTCGCTGAAGTGCGTTTTGTTCAATAACATGTTACTCAAACGTAGCATGTGTGGAACAACACCACGCGAAAGTTTATAAATATTTGACACATCGGAATTTGGTGCCGATGTTGTTTAACCTAGTTTTGGTAAACTATGAACCAGGAACTTTCCGTCTTTTCTTGATTGCTATGTTTACGTTTGAAGTGTATGATTGAATAAAGACGAGTTCAACTTCGGACATTAATGAAGAAGGTTCACCTTCCGTGACCATCTTCAGAACTAAAGCAAAGTGTTATAATTACAAGGGGATGCATCACCGGTATCCATTCGTAGTCCTTCTCCACCTTTAGACAAAACCACGATATGGCGACACGTGCCCTAAGCCTACAGTTTTCATAGTTATCGAAAAAGTGAAGTTGGTGTA
>SRR11006693_NODE_22_length_532_cov_5.448352
ATTTTTTGTTTCAAATCGGCCGGTGAAAAATTGAAATGAATGAATCTCTAAGCCACTCAGCAAATTTTCTCATTTTAAAGATATTCCGTATTATCGTTAAATTCAAAAACTCAAGAATAGTTTTTTTAAAATACACTCGCATTCGAAGTCTTTTTTCTCAAAATTTTTACTAGAAACGGTTAGGATCTTTGAAGAGTTTTCGCAGGAACTATTCCGAGTAAACTTGGAATTTCACTAAGCATACTCCTGTAGGGATCTTTAATAAAATTCAGTTTCTTTCAGAGATTTCTCCAGGTATTTTATGCCAGGGACGTGTACATGACACTTGGCTCACTCATAGGTCGCATGCGCTCAACTGGCGAGCCAATCATAAACGACACTCCGAAGGTCCGAAGAGGGACACGGGCTGACCCCCAAACGAAAATCAAGGATATGGATCCTAGCATGACCCAAACCAGGGTTAATAAACTCCGGGATGAAAATCTAAGCACTTGGTTTTTTGACAAGAACAACCCCTACCAGACTTTTAAGT
>SRR11006693_NODE_23_length_488_cov_88.805353
TTGTGATGGGCTGCTTTCGCAAGATGACCTCATCCTCACTTTGTATGACTGGTTTCACAGCTGTTCTCAAGTCAATCACGAGGTCAACGTTGTAATTGGCTCCCATCTCAGAAATTTCCGTCGAATAGATGATTTTTGTCTCAGGGTCAAGGGCCTTCGCATAATTCTCCTCAAAATTGTCCCGATGCAGAGAAACGGCTCCCGCGGATGAGTCCGCAAACCGTTCCGACTGGTCCTGGGATGGGACGAACGCTATCGTCTTTCCAGCTCCATGCTGTCGGACAATGCTCTCAAACCACTCAGAACTGAGTTTTCGAGTGCTAGGGGCCGCGTACTCCCGAATCGTATAATTCGAGCCAACTGATGGAGCCTGTCCGGGTGGCGTCGCGGAGAGATAGACAACATTTATCCCAGCATTGGATGGTAAATTTAAGTAATCCATCACTCCCCGGGCCGCTATTGACATCGGGTCCAAAAAGTGGCATTCG
>SRR11006693_NODE_24_length_488_cov_2.661800
AGGTCCCCCAGGACAGTGTTAAGAAAATGGAATCAGAATATTTACGATCCAGTATCAAGAAGTTGCACTCAAAACTGAACTCACAAACATTGAAGTGCTATAGTTTTGTGGCCAATCGCTCGACGCAGCAGTTCTCAGAAGAACAATTGACACTTCTCAATAAGGGATTAGCATATGCGGTTGCCACAAAACCAGATATTGAACAGACAATAATCGATGTTGAAACCGCCATTACACACACAATACCAATAGAGTTTCAAGAATCTGCTAGAAATGACACTGAAGAGTCATTAAAAGGTAACAAATTTCAATTAAGAGGTCAAAATAGTGATGAGGATAAAGTGTTGAGTGAACTTCGGGATAAGTCGCTATACTATGTAAAAGCGGACAAAGGCAATGCAGTGGTTATTTTGGATAAAGATGATTATGATAATCAAATGAACGAAAAAATAACCACTGGTCCCTATAGGCATTTTAGAGTCGATCCA
>SRR11006693_NODE_25_length_484_cov_4.152334
AATGAAAAAGAGACAGGTTTCCCCCACTGAGCGTTGACGAGAGTTCGCATAGGGGCATGTCATGAACATCCGTAAAAGTTTGCAGAATAAAGCGTTGACGAGAGTCCGTCATTTAAGACACTAGCAATAGCGCACGTGATGGAATAGGGAAATTGTAATGCGTTTAGATAACCATTTATGATTTCGGTGCGAGCATTCCCACATGTTGATCACCCGCGATATAACTAATTACAATCCAGGAGTTCATACACTCTCTGGGAAGAGCTTGTCACAAAAAACAAGACAGTTCTAGAGGTTAATAACAAACAATAAATGGTTGTATGTATGGCCAAAGGATGAACTGGGAAAGTCATTTATCACTGAAGAGGCTCAAGTAGGCAGATCAGTATGTCTACTACAATATAGTGACAATTGGATGGTTGTATACGCAACATAGTATTTTATCAATTCGTTTCAATCGATACTTTTCAGATACCTAATCGTT
>SRR11006693_NODE_27_length_446_cov_7.116531
AACAGATGACGATCACGCGCTAGACACAATCGTAACACCCGCCGGTCAACAAACTCATTAGAATCAGGTCACCGTATCATATCACCGCTATTGGAATCGTTAATTGGAAACATGCGAAGACATCGTAAAACCACGAGCCATAACAACCGATAAAGGGAAGCCACAACAGCTGATATTTGCATACCAACCTTTTGTATAAATAGCTAGGGCATTCCATTGCAGATTCAGATTCATTTCTCATTCCGAACAGACTACAAGTCAGGTAGGCTAGCTACCTAAAGCTAGATTAGTGATAAGTGTATAATAGTGAAATGTGTTAGTTTTAAGTTAAAAGAAATAAAGTATTTTTTTTTATGCATCCAGCATAGGAAAACACTAACTGTGGTCGTGGCCACAAACGACACCAATTTCGCAAAGTCGTTGACCTACCTAAATGAAACCGGGAA
>SRR11006693_NODE_28_length_421_cov_2.965116
TAAAACGATATGTATAGTCTGAATTTTGTTCGTAAAACGAATCGTCACAAAAAGAGGTTTCTTATTGTGTAAGTTCTCCGCCCAGCTGACACGTCATGACGCATTGCCCAGAGGCTACAGCCAATCACCCTGTCAGCTGAAACGAGAATGAATAGTGCTAGAAAGAAGCTCCTGGATCCGTCTTCATAAAGTGCTTCTTCCATCAAACTCACTTGGAAAGTTTATCCATCAGCCGTCGTCATCATCGTCGTCGTCTTCGGACAACTGCGAGGCCCAAGTCTGGTGGCCATAGGGCAAATGAAAGTGCAACAATCTTATCGGGACGAGCCGAGCACTGACTGTTGGGGCAACCGTGTGCCAAATGAGAAAGTTTATGACACGCCATTCCGTCCGTCCGTCCGTGTGCTGTTGTTGACTCCGG
>SRR11006693_NODE_29_length_412_cov_5.788060
AACCATGGTACTTAAAAGTCTGGTAGGGGTTGTTCTTGTCAAAAAACCAAGTGCTTAGATTTTCATCCCGGAGTTTAAGTTAAGTCTTCGACGGACGGTTCGGCTTTTTAAAAAAAAGTCTACTCTCGATCACGGGATGCCTTTTGTAATTATTCTAAGGTCGTCAGCGTCAGGTGAACCAGACATCCATTTCCATGCTCGTCCTAGCGCGTCCCAACGTTTTTGTTTTCGTCTTGGTTTGAGTTGTTTTATATTATTTCTTAGGTCGTCTGTCTTTCGTTTCAGTAGTGTGATTAGTTCTGGATGGCTGATGTTTACTGTGGATATGTGACTTTCTATCTGCGATATTGACTGTTCTATGTCCGTTATGTTGATGGCATGTACGAATTTCTGGTATCCTTCTATGATTCTT
>SRR11006693_NODE_30_length_398_cov_6.221184
GTTCCCAAAACCGGGGGTCATTGACGGCAGTGGTCACCTTGGTCCAAGGGACGTCTTGGCTCCATGACCCAATGGCATCCGATCGGACATTCTTGATGAAGTCGTCACACGTCAAAATCCGCGGTTTCAGCCCTGTTCTAGCAAACAACCTTCGATTGGCCCCGCTCCCGCTAGGGCTTCCACCGAACGATCGTTAATCGAAATTAATTAGTCTCGAACTAGCCCCACCTAGCTCGATCACAAGACCGTGATACTAGAAACGACGCGACACGCTTGAATTCTGAGTTGAGACTAACTTATTCATTTATTTCATTTATCTACAGAGTTGAGTTATACGGGATTCTGATGATGCAGCCATTTTGCTGCACTCTCCACCGCCTTGAGTCGGCGCTTTTTTT
>SRR11006693_NODE_31_length_392_cov_8.828571
CTGCGGCTTACATTGTTGCAGCCTCGTTTATAGTTGAAAAGGCAGCGCGTGGAAACTGCTGATGTGACAGTATATCGATGTGGAGTCCATCGGTCAGGCTGATGCAACTTCGGACCACCGACCGACCGGATGTTTTTCGCTGACTTCATCGGTTGATGGCGATCGTTCGATCGCTACACTGGTGGCCAATGTTTTTGGCACACCAAGCCCTTTTTCTTTGAACAGGCGGAACATGTGCTTCATGATTTTCCTATTGACCATTTTAACCTGTTTCCTGGGTTCAGGGACGGGGGTTTGAACCTTTTGTTGGGAGTGCGTTGAGATGTCGGTCATCATGAAGTTTGTTACTCCTCCAACGGCTTCCCAAGGCCACATAATCTTCCGGACAAGAG
>SRR11006693_NODE_32_length_371_cov_5.887755
GGGTGAACACTAAATGGCCGTTCAATTTTGACACCACCGGCAAGACATGGAACACTTTTCTCTTGTTCACACGAACGCGATTTAGGAGTGATAAGAATCTTATCACGTCGGGGTCACCAATGTTCTGGCAACGACCTTCGATCGGCCCCGCTCCCGCTAGGGCTTCCACCGACGATCGTTAATCGAAATTAATTAGTTTCGAACTAGCCTCACCTAGCTCGATCACATCATGCTTCATCGGTTGATGGCGATCGTTCGATCGCTACACTGGTGGCCAATGTTTTTGGCACACCAGTGGTCATCCACTCGTATTGCTGGTGGATGGACCATGATGTCCTCCCCTCTGGGACCCAATCTGTTGGAACGGATGC
>SRR11006693_NODE_33_length_361_cov_4.616197
GTATAGGGCCGGTCCAACCTGGAAATGAATGGGGTGTGAGCAGTTCTTACAGCACCAATTTGCTTGCTCGCCTGCCATTTCTTTGACATTGAGAATTTCTGGACACTTGTCAATAAGAAATCTTTGGATGGTCAGAACGTAGGACATCTCCGCAAACGACAATAGTCCGACAGTGTGCTTGCACAAGTCGCCAAATAAGCTGTTCTGTTGAGACATTCCCAATATGGCCTGAAAAAAATAGCGTCGGAATTCGAAACATCCGGACATTATCGTGTTGGCATGCTGGAGGGACTCAGTCTGCGGTTTGTATTGTAATAGTTGTGGAGGAGGCACATACCCAATACTGTTGAAGCTTGCCATC
>SRR11006693_NODE_34_length_357_cov_5.057143
AATGTATTGGGTGGGAACAATTTTCGCAACACCAATTGGATTGCTCACCGGGTTTTACCACAGACGCAGCTGAACGTTTTATTATCCTTACCATTCAGGATTGTGATATTTCATACAACAACACTTCTGATCTTGTCATGATCAATGATAACTGATAATTTCTTGTATTTTTGCCTATGGTTCTTAGTTTTATTCAAGTTACATTTTTTTGTGTAGAGTTTCTGCTGTTTGCTATTAATCTATGACCACGCCTTCAAATGCGCTCACACCACGCGAGAAGTGTATAGAGAGAATAGAAGATAGTGGGAGTTAGGAAAATAGTAGCGAAAGGCGAGAAGCTTCGCTGAGAGCCGTTCG
>SRR11006693_NODE_35_length_324_cov_2.477733
TATGATTTGAATTGAAATAAGATGTTTCTCAGTTTAATATTTGTCAATTATGTGAATTTACTGCTTTGTATTTGTACTAGATATAAGTCATTAAATCATTGGGGCTAGTAAGCCTGTTGACAATAATCAAATAAATAAATAAATAAGCACTCCCACAGTTATTAAATGAGAGCATTCGTGTAGCAAGAACGATGATGCCGACGGAAATCAAAGAAATGTCCACTACAAAAAGTTCCTGGACCAATCGGAAATCGAAATAAGACCCCTTCAGCATGGCTTTACTTTGAAGCCGTGGACTGTAAGGAAAGCCGTGAGAAACTTGCG
>SRR11006693_NODE_36_length_317_cov_3.370833
TGAGGTGCAGTACTACTGAAATACATGTTTGCAATACTTTTTTATGTCAGTCCATATTTGAAACAGAAAATTCAATCAATCATTGAAATCAATTCTACTCCTCTATTTGACAAGGTTCAATCAAGCTTTTTGTCTCGACCAATTGTCTGTCGCACAAACTTTGGATGAAGAGTGCCACTGGCATTTGCCGTTTTAATTTTGTTCATACTCCTGCACTTGAATGCCCTCTTCTTTCACAACTTAATTGAAATAGTTTTTGTATTTCTTGCTCCTTGCTGTAATTGCTCTGCCTTTTTTTGCAGAAAATTTACCCGTAC
>SRR11006693_NODE_37_length_307_cov_57.704348
TAGGGCCGGTCCAACCTGGAAATGAATGGGGTGTGAGCAGTTCTTACAGCACCAATTTGCTTGCTCGCCTGGTCTAACCACATTCGCCGATGATCGTCCCTCACATTTCGGATCCACTTTCACGTGTGTTCCCGGGACAGGCCCCGAAATTAGCCGAATTGGGGTGACATGCCAAGGGAAATCAGTTTGCATCTGTCAGCCGTGTATTGTTTAGGCCAAATGCACTTTCTGGCTTGCATGGTTTCCAAATCCTCAATCGTGTACTCAGTCTCATTGCCTTGTTTACGACTAGACATCCAAAACATGC
>SRR11006693_NODE_38_length_286_cov_82.014354
CGTTCCACTCCCGAATTTAGAATGGGTTCGGGGAAACAGGGCCACAATATTTTGGTAGGCAAATTTCATGACCGACTCCGCCAGAGCTCTATGGTAATCATCCTCAATCGAGTTGAGGATGAAGAACTCTTCGTCGGCCAAATCCGCCTGACTAATGCGAGTGTCCCAGCCAGCTATGTCATCGGCAACGAAAAACTTTCCTTTTGAAGCTATTTCTGACAAGTAATAGCCAAAGTAGTTTACGCCGAGACCTCCCACGCCACCCGGGAAATTTTCACGGGCTACC
>SRR11006693_NODE_39_length_277_cov_18.605000
GCATGTTTTGGATGTCTAGTCGTAAACAAGGCAATGAGACTGAGTACACGATTGAGGATTTGGAAACCATGCAAGCCGAAAGTGCATTTGGCCTAAACAATACACGGCTGACAGTTTGGATGACCCAACTGACCAACGGTTATTCATGCCTCCGGCGTGGGGCGGCCCCATCTCGCGGGCGAATCACATCCCGGGTTACAAGATGCAAACTGATTTCCCTTGGCATGTCACCCCAATTCGGCTAATTTCGGGGCCTGTCCCGGGAACACACGTGAAA
>SRR11006693_NODE_40_length_275_cov_10.262626
GATTGACTTGAGAACAGCTGTGAAACCAGTCATACAAAGTGAGGATGAGGTCATCTTGCGAAAGCAGCCCATCACAATATCATCTATGGTGCAGCGACGAGGGCGAACTGGGCGAAATGCCCAAGGTACAAATGTATATCCAGTTGACGCTGCTACCAAGGAGGATCCATATGACTGGGTTTGTTGGCTGGAAGCACAAGGCGCATGCCTCGCAGCCGAGTGGAGCGGTTTTCCGCGGCCTCGGGGTGGAGGTGAGGAAGGGCTACCTCGAGGAC
>SRR11006693_NODE_41_length_259_cov_7.532967
AGTGTGGCCTACCACGCTTTGACGAAACTTGGCCATCCGACTGTCTACCTGAACATTTCCAATTCCTACGATTCAGTCTTTGATGAGCTTCCACGACACACGAACGCAAAGACGACAAAACACGACGCAAGATCACACTTGGAACCGAAAGTGTGGAGATGGCCGTTTACCAGCATACGGGTGAAACCAAAGGCGATTTGGGGAAATTGCCATCCCGGTTTTTCAGTGGAGAGCTTGAGAATGAGAACCACCACGTCTT
>SRR11006693_NODE_42_length_248_cov_3.356725
TACAAATATTCACCAGTTGTTTTTTTTTTCAGAAATTCCTTCCAAATATTTCTAGAAAGATTCCTTAGCATTTCCTTGGATGAGACGTTCTTACAGAAATCCTTGATGATTTTTTTTTTTTTTTTTTGAATACATTTTTGGGAAATTTTTGGAGAAACCTATTGAAGAATTGCTAAAGAAACCTAGGGAACAATCCAAAAATCCAATCAAGGTTTTTTTTAAAGATAAGTTTTAAAAATTAAACCCTG
>SRR11006693_NODE_44_length_243_cov_3.120482
TGCGATACTCTTTAGTGGTTTTGTTTGTTGAATTTGATTGTCGAGAATTAGTATAAAATGTTTCGCAGCGTTTCATTTGTTTTGATTGTTTAACTAGAATTAAGATATTCAATAAGACTGTAATGTTAGTTGAATTAAACAATAAATAAATAAATAAATAACGTTGTTACAGTGATCATTCACGTCATAGCTGCAAACATTTCACCAGAAATTTGCCCTTTTTCTTAAATAAGCTGTTATTTC
>SRR11006693_NODE_45_length_232_cov_48.400000
GGCTTGCATGGTTTCCAAATCCTCAATCGTGTACTCAGTCTCATTGCCTTGTTTACGACTAGACATCCAAAACATGCCGTCCGTAAAAATCGTTCGGTCGTTCTTCACGGCTAACCCTGCTAGGTACGTTGGGCAATTACTTGAGACAGTCTGTGATACCTTAAGCTGCACGTTCGATCCATACAAAGTCCGTCGAAACCCGACAAAGTCGTATTGGAATGCAATCGCTTTT
>SRR11006693_NODE_46_length_228_cov_12.000000
TGCTGTTTTTGGATTGCCGTCGGTCTTCTCATGCGTTGGCTTTGGTTCGGACTAACTTATCGGAGTGGAAACCCATTAGGATCCTGGGAGAACACGTGTGTCCCTGACGTGCAAGAACAATGCTGTGACGATCGCCTGCCATGCAACGTTCATGGATTTTGTTAAGAGTAGAGGTGTTGGCCAAATTAAGGTCCACACCATCATGATGGACGAATGCCACTTTTTGGA
>SRR11006693_NODE_47_length_216_cov_6.287770
AGATTCAATTACCTGGACAAGGTCCATGCGATTCCTATGGCACAGATTGATAACATGTTGCTCAAGATCGGGTTGAATCCGATCCCAGTTGCCCTCAGTTTGTGTTCCAGTAGATACCCTAGGAAGAACATCGAGCAACGCCCTACGTGAAGTAGCATCCACAGAGGAATCATCATCTGGGACAAGCGGATCGACGACGTTGAAGCGTGCAACAGA
>SRR11006693_NODE_48_length_201_cov_6.314516
CCACATCGTGAACTTCCTAGGTTTAATGCTGTGTCTCCAGGTGATTTCAAACGCCCGGCCACGCCAACGGCCATTGGTCTACTGGGTGTTATCCTGGTTGGCTTTTGCTGTTTTTGGATTGCCATCGGTCTTCTCATGCGTTGGCTTTGGTTCGTGGTTGGTTCTGTTGCACGCTTCAACGTCGTCGATCCGCTTGTCCCA
>SRR11006693_NODE_49_length_199_cov_75.663934
CGTTGAGATGTCGGTCATCATGAAGTTTGTTACTCCTCCAACGGCTTCCCAAGGCCACATAATCTTCCGGACAAGAGGGTTGACAGTTTGACCACCAACTTTGACGTCATCTGTCACGTACGAACCATGGTACTTAAAAGTCTGGTAGGGGTTGTTCTTGTCAAAAAACCAAGTGCTTAGATTTTCATCCCGGAGTTTA
>SRR11006693_NODE_50_length_198_cov_21.785124
ATTTTTCACGGCGAGTCCAGCGAGATAAGTGGGACAATTGCTCGAAACGGTCTGCGACACTTTTAACTGTACATTTGACCCGTACAGCGTTCGACGGAATCCCACGAAGTCATATTGGAAAGCGATAGCTTTCCCACAGACGCTCGTTACATGGTCTGATGCCGTCATGACTCGTAGCACACGATGATTTTCGTTCTC
>SRR11006693_NODE_51_length_196_cov_4.436975
CAGCATTGGATGGTAAATTTAAGTAATCCATCACTCCCCGGGCCGCTATTGACATCGGGTCCAAAAAGTGGCATTCGGACCTTAATTTGGCCAACACCTCTACTCTTGACAAAATCCACAAACGTTGCATGGCAGGCGATCGTCACAGCATTGTTCTTGCAGTAGGCAACATTTGTTCCTATCTTGAATTCCGTTT
>SRR11006693_NODE_52_length_188_cov_28.522523
CACCCATGCTGACCTGACCTAGTCAATTTGTGACAAAACATTCTGTGTTGTATTTATTGCTTGGCTGATAGCTGCTGGAAGGATGTTTTGGGTCGATGCGTGTATAGCACAGCCGGGCGTTTGAAATCACCTGCAGACACAGCATTAAACCTAGGAAGTTCACGATGTGGTCCTCGAGGTAGCCCTTC
>SRR11006693_NODE_53_length_175_cov_8.877551
CCCGAGGCCGCGGAAAACCGCTCCACTCGGCTGCGAGGCATGCGCCTCCGTCCTCCACATCCTCAACCTCTCTTCGAGGCTTGGTTCAGGGTCATCCGAGAGGGGAGTCTCGGTCAACTTCATTTTAGACACCTTTGGGTTGCTATCAGTCATCTTTCCAGCTTTCTGAATCTCC
>SRR11006693_NODE_54_length_168_cov_19.890110
ATACCTTAAGCTGCACGTTCGATCCATACAAAGTCCGTCGAAACCCGACAAAGTCGTATTGGAATGCAATCGCTTTTTCACACACACTCGTCGCATAGTCTGAGGCCGTCATGACCCTTAAGACGTGGTGGTTCTCATTCTCAAGCTCTCCACTGAAAAACCGGGATG
>SRR11006693_NODE_55_length_167_cov_4.755556
TGAAGTAGCATCCGCAGAGGAATCATCATCTGGGACAAGCGGATCGACGACGTTGAAGCGTGCAACAGAACCAACCATGAGAAGACCGACGGCAATCCAAAAACAGCAAAAGCCAACCAGGATAACACCCAGTAGACCAATGGCCGTTGGCGTGGCCGGGCGTTTGA
>SRR11006693_NODE_56_length_166_cov_9.123596
AATCAGGTACTGCTAACTATTTAGGAATAGACTAAGATCAGTAACATATCGATGTGCAATACATAGTCCACGGACGGACTATGAAACGCCCACGCCAACGGCCATTGGCCTACTGGGTGTTATCCTGGTTGGCTTTTGCTGTTTTTGGATTGCCGTCGGTCTTCTC
>SRR11006693_NODE_57_length_164_cov_21.264368
GGAGTCTCGGTCAACTTCATTTTAGACACCTTTGGGTTGCTATCAGTGATCTTTCCAGCTTTCTGAATCTCCATTGGATAGTATATGTAGGGCCGGTCCAACCTGGAAATGAATGGGGTGTGAGCAGTTCTTACAGCACCAATTTGCTTGCTCGCCTGGTCTAA
>SRR11006693_NODE_58_length_164_cov_3.528736
GTAAGAACTGCTCACACCCCATTCATTTCCAGGTTGGACCGGCCCTATACTATCCAATGGAGATTCAGAAAGCTGGAGAGATCACTAATAGCAACCCAAAGGTGTCTAAAATGAAGTTGACCGAGACTCCCCTCTCGGATGACCCTGAACCAAGCGTCGAAGAG
>SRR11006693_NODE_59_length_161_cov_27.869048
GGATGCTACTTCACGTAGGGCATTGCTCGATGTTCTTCCTAGGGTATCTACTGGAACACAAACTGAGGGCAATTGGGATCGGACTCAACCCGATCTTGAGCAACATGTTATCAATCTGTGCCATAGGAATCGCATGGACCTTGTCCAGGTAATTGAATCTG
>SRR11006693_NODE_60_length_161_cov_8.964286
AATCAGGTACTGCTAACTATTTAGGAATAGACTAAGATCAGTAACATATCGATGTGCAATACATAGTCCACGGACGGGCTATGAAACGGCCATTGGCCTACTGGGTGTTATCCTGGTTGGCTTTTGCTGTTTTTGGATTGCCGTCGGTCTTCTCATGCGTT
>SRR11006693_NODE_61_length_155_cov_87.615385
ATTGACATCGGGTCCAAAAAGTGGCATTCGTCCATCATGATGGTGTGGACCTTAATTTGGCCAACACCTCTACTCTTGACAAAATCCATAAACGTTGCATGGCAGGCGATCGTCACAGCATTGTTCTTGCAGTAGGCAACATTTGTTCCTATCTT
>SRR11006693_NODE_62_length_155_cov_25.217949
ACTGCTCACACCCCATTCATTTCCAGGTTGGACCGGCCCTATACTATCCAATGGAGATTCAGAAAGCTGGATAGCAAACCAAAGGTGTCTAAAATGAAGTTGACCGAGACTCCCCTCTCGGATGACCCTGAACCAAGCGTCGAAGAGAGGTTGAG
>SRR11006693_NODE_63_length_155_cov_23.730769
TGTTATCCTGGTTGGCTTTTGCTGTTTTTGGATTGCCGTCGGTCTTCTCATGCGTTGGCTTTGGTTCGGACTAACTTTTCGGAGTGGAAACCCATTGGGATCCTGGGAGAACGCGTGTGTCCCTGACGTGCAAAATCGATTTTCCAGCATGCCAG
>SRR11006693_NODE_64_length_155_cov_6.576923
GGAGATTCAGAAAGCTGGAAAGATGACTGATAGCAACCCAAAGGTGTCTAAAATGAAGTTGACCGAGACTCCCCTCTTGGATGACCCTGAACCAAGCGTCGAAGAGAGGTTGAGGATGTGGAGGACGGAGGCGCATGCCTCGCAGCCGAGTGGAG
>SRR11006693_NODE_65_length_155_cov_6.012821
ACTCCTTTGGACTTGATTCGGTAGACTCCGTCTGGCATGCTGGAAAATCGATTTTGCACGTCAGGGACACACGCGTTATCCCAGGATCCCAATGGGTTTCCACTCCGATAAGTTAGTCCGAACCAAAGCCAACGCATGAGAAGACCGACGGCAAT
>SRR11006693_NODE_66_length_154_cov_6.753247
TTAGTCCGAACCAAAGCCAACGCATGAGAAGACCGACGGCAATCCAAAAACAGCAAAAGCCAACCAGGATAACACCCCGTGGCCGGGCGTTTGAAATCACCTGGAGACACAGCATTAAACCTAGGAAGTTCACGATGTGGTCCTCGAGGTAGCC
>SRR11006693_NODE_67_length_154_cov_2.870130
GGAGTCTCGGTCAACTTCATTTTAGACACCTTTGGGTTGCTATCAGTGATCTTTCCAGCTTTCTGAATCTCCATTGGGTATAGGGCCGGTCCAACCTGGAAATGAATGGGGTGTGAGCAGTTCTTACAGCACCAATTTGCTTGCTCGCCTGCCA
>SRR11006693_NODE_68_length_153_cov_96.407895
TGACGCTGCTACCAAGGAGGATCCATATGACTGGGTTTGTTGGCTGGAAGCACAAATGGTGTTAGACCAGCTAAGCAGGATGTGGAGGACGGAGGCGCATGCCTCGCAGCCGAGTGGAGCGGTTTTCCGCGGCCTCGGGGTGGAGGTGAGGAA
>SRR11006693_NODE_69_length_153_cov_13.144737
TCACACTTGGAACCGAAAGTGTGGAGATGGCCGTTTACCAGCATACGGGGGAAACCAAAGGCGATTTGGGGAAATTGACATCCCGGTTTTTCAGTGGAGAGCTTGAGAATGAGAACCACCACGTCTTAAGGGTCATGACGGCCTCAGACTATG
>SRR11006693_NODE_70_length_153_cov_5.750000
TTTGTGTTCCAGTAGATACCCTAGGAAGAACATCGAGCAATGCCCTACGTGAAGTAGCATCCGCAGAGGAATCATCAGCGTGCAACAGAACCAACCACGAACCAAAGCCAACGCATGAGAAGACCGACGGCAATCCAAAAACAGCAAAAGCCA
>SRR11006693_NODE_71_length_151_cov_7.418919
TTCCGTTTCACCGAAGGCCTTTCTTACTTCCTCCATAACAACTCGGGTGGGGGTCAAAATAAGGGTGCGCCGCTTGATGGTGCTGGGCTCATATTTATGATATTCCACAGTGCCGTCCGGTAGACAAGCCAGGACGTCAATTTCGTTGACA
>SRR11006693_NODE_72_length_143_cov_21.651515
TGATGGGAGCAAAACTCAACGCGCTCCCAGATCGTCTCCACAAGTGAAAACGAGTCAATTGGTATATTTTTCCGGATATTCCCGGTTTCATTTAGGTAGGTCAACGACTTTGCGAAATTGGTGTCGTTTGTGGCCACGACCAC
>SRR11006693_NODE_73_length_138_cov_17.754098
CACCCTGGCAAGGGAAAGACACGGAAATACATTGTTGAAGAGACACTGAAAAACGTGGAGCTCAAGCGGCGCACCCTTATTTTGACCCCCACCCGAGTTGTTATGGAGGAAGTAAGAAAGGCCTTCGGTGAAACGGAA
>SRR11006693_NODE_74_length_135_cov_7.396552
GTAAGAACTGCTCACACCCCATTCATTTCCAGGTTGGACCGGCCCTATACTATCCAATGGAGATTCAGAAAGCTGGAAAGATGACTGATAGCAACCCAAAGGTGTCTAAAATGAAGTTGACCGAGACTCCCCTCT
>SRR11006693_NODE_75_length_132_cov_11.800000
GCCAATGGCCGTTGGCGTGGCCGGGCGTTTGAAATCACCTGGAGACACAGCATTAAACCTAGGAAGTTCACGATGTGATCCTCGAGGTAGCCCTTCCTCACCTCCACCCCGAGGCCGCGGAAAACCGCTCCA
>SRR11006693_NODE_76_length_129_cov_74.615385
AAACGTTGCATGGCAGGCGATCGTCACAGCATTGTTCTTGCAGTAGGCAACATTTGTTCCTATCTTGAATTCCGTTTCACCGAAGGCCTTTCTTACTTCCTCCATAACAACTCGGGTGGGGGTCAAAAT
>SRR11006693_NODE_77_length_126_cov_32.571429
TGGTTGGTTCTGTTGCACGCTTCAACGTCGTCGATCCGCTTGTCCCAGATGATGATTCCTCTGCGGATGCTACTTCACGTAGGGCATTGCTCGATGTTCTTCCTAGGGTATCTACTGGAACACAAA
>SRR11006693_NODE_78_length_121_cov_91.772727
CATATGTACCTGGGGCATTTCGCCCAGTTCGCCCTCGTCGCTGCACCATAGATGATGTTGTGATGGGCTGCTTTCGCAAGATGACCTCATCCTCACTTTGTATGACTGGTTTCACAGCTGT
>SRR11006693_NODE_79_length_114_cov_51.405405
AAAACAGCAAAAGCCAACCAGGATAACACCCAGTAGGCCAATGGCCGTTGGCGTGGCCGGGCGTTTGAAATCACCTGCAGACACAGCATTAAACCTAGGAAGTTCACGATGTGG
>SRR11006693_NODE_80_length_114_cov_2.864865
CCACATCGTGAACTTCCTAGGTTTAATGCTGTGTCTGCAGGTGATTTCAAACGCCCGGCCACGCCAACGGCCATTGGTCTACTGGGTGTTATCCTGGTTGGCTTTTGCTGTTTT
>SRR11006693_NODE_81_length_113_cov_48.611111
CACATCGTGAACTTCCTAGGTTTAATGCTGTGTCTCCAGGTGATTTCAAACGCCCGGCCACGCCAACGGCCATTGGCCTACTGGGTGTTATCCTGGTTGGCTTTTGCTGTTTT
>SRR11006693_NODE_82_length_110_cov_23.303030
TCTTCGACGCTTGGTTCAGGGTCATCCGAGAGGGGAGTCTCGGTCAACTTCATTTTAGACACCTTTGGGTTGCTATCAGTGATCTTTCCAGCTTTCTGAATCTCCATTGG
>SRR11006693_NODE_83_length_101_cov_7.625000
ATTTGGCCAACACCTCTACTCTTAACAAAATCCATAAACGTTGCATGGCAGGCGATCGTCACAGCATTGTTCTTGCAGTAGGCAACATTTGTTCCTATCTT
>SRR11006693_NODE_84_length_100_cov_73.173913
CGCGGCCTCGGGGTGGAGGTGAGGAAGGGCTACCTCGAGGACCACATCGTGAACTTCCTAGGTTTAATGCTGTGTCTGCAGGTGATTTCAAACGCCCGGC
>SRR11006693_NODE_85_length_98_cov_94.523810
CAGGTGATTTCAAACGCCCGGCCACGCCAACGGCCATTGGCCTACTGGGTGTTATCCTGGTTGGCTTTTGCTGTTTTTGGATTGCCGTCGGTCTTCTC
>SRR11006693_NODE_86_length_95_cov_56.222222
GAAGGGCTACCTCGAGGACCACATCGTGAACTTCCTAGGTTTAATGCTGTGTCTGCAGGTGATTTCAAACGCCCGGCCACGCCAACGGCCATTGG
>SRR11006693_NODE_87_length_94_cov_30.176471
TTTGTTCCTATCTTGAATTCCGTTTCACCGAAGGCCTTTCTTACTTCCTCCATAACAACTCGGGTGGGGGTCAAAATAAGGGTGCGCCGCTTGA
>SRR11006693_NODE_88_length_92_cov_37.733333
TGATGATTCCTCTGCGGATGCTACTTCACGTAGGGCATTGCTCGATGTTCTTCCTAGGGTATCTACTGGAACACAAACTGAGGGCAATTGGG
>SRR11006693_NODE_89_length_91_cov_41.142857
GGCTACCTCGAGGACCACATCGTGAACTTCCTAGGTTTAATGCTGTGTCTCCAGGTGATTTCAAACGCCCGGCCACGCCAACGGCCATTGG
>SRR11006693_NODE_90_length_91_cov_26.428571
TTGGCTTTGGTTCGTGGTTGGTTCTGTTGCACGCTTCAACGTCGTCGATCCGCTTGTCCCAGATGATGATTCCTCTGCGGATGCTACTTCA
>SRR11006693_NODE_91_length_90_cov_80.538462
GATTGACTTGAGAACAGCTGTGAAACCAGTCATACAAAGTGAGGATGAGGTCATCTTGCGAAAGCAGCCCATCACAACATCATCTATGGT
>SRR11006693_NODE_92_length_89_cov_13.333333
TTTTTCCGGATTTTCCCGGTTTCATTTAGGTAGGTCAACGACTTTGCGAAATTGGTGTCGTTTGTGGCCACGACCACAGTTAGTGTTTT
>SRR11006693_NODE_93_length_89_cov_12.250000
TTTTTCCGGATATTCCCGGTTTCATTTAGGTAGGTCAACGACTTTGCGAAATTGGTGTCGTTTGTGGCCACGACCACGTCATCTCCAGC
>SRR11006693_NODE_94_length_89_cov_6.666667
TTTTTCCGGATATTCCCGGTTTCATTTAGGTAGGTCAACGACTTTGCGAAATTGGTGTCGTTTGTGGCCACGACCACAGTTAGTGTTTT
>SRR11006693_NODE_95_length_88_cov_90.272727
ACAAAATCCATAAACGTTGCATGGCAGGCGATCGTCACAGCATTGTTCTTGCAGTAGGCAACATTTGTTCCTATCTTGAATTCCGTTT
>SRR11006693_NODE_96_length_86_cov_82.555556
CAGCATTGGATGGTAAATTTAAGTAATCCATCACTCCCCGGGCCGCTATTGACATCGGGTCCAAAAAGTGGCATTCGTCCATCATG
>SRR11006693_NODE_98_length_85_cov_44.000000
TGAGGAAGGGCTACCTCGAGGACCACATCGTGAACTTCCTAGGTTTAATGCTGTGTCTCCAGGTGATTTCAAACGCCCGGCCACG
>SRR11006693_NODE_99_length_84_cov_97.428571
CCACGCCAACGGCCATTGGCCTACTGGGTGTTATCCTGGTTGGCTTTTGCTGTTTTTGGATTGCCGTCGGTCTTCTCATGCGTT
>SRR11006693_NODE_100_length_84_cov_40.142857
TTTGTTCCTATCTTGAATTCCGTTTCACCGAAGGCCTTTCTTACTTCCTCCATAACAACTCGGGTGGGGGTCAAAATGAGGGTG
>SRR11006693_NODE_101_length_82_cov_12.400000
TCTGTGGATGCTACTTCACGTAGGGCATTGCTCGATGTTCTTCCTAGGGTATCTACTGGAACACAAACTGAGGGCAATTGGG
>SRR11006693_NODE_102_length_81_cov_110.250000
AACGGCCATTGGCCTACTGGGTGTTATCCTGGTTGGCTTTTGCTGTTTTTGGATTGCCGTCGGTCTTCTCATGCGTTGGCT
>SRR11006693_NODE_103_length_80_cov_6.000000
TGGCAGGCGAGCAAGCAAATTGGTGCTGTAAGAACTGCTCACACCCCATTCATTTCCAGGTTGGACCGGCCCTATACTAT
>SRR11006693_NODE_104_length_79_cov_84.000000
ACCGTTCCACTCCCGAATTTAGAATGGGTTCGGGGAAACAGGGCCACAATATTTTGGTAGGCAAATTTCATGACCGACT
>SRR11006693_NODE_105_length_79_cov_10.500000
GCCATCCCGGTTTTTCAGTGGAGAGCTTGAGAATGAGAACCACCACGTCTTAAGGGTCATGACGGCCTCAGACTATGCG
>SRR11006693_NODE_106_length_79_cov_8.000000
GACATCCCGGTTTTTCAGTGGAGAGCTTGAGAATGAGAACCACCACGTCTTAAGGGTCATGACGGCCTCAGACTATGCG
>SRR11006693_NODE_107_length_79_cov_5.000000
GACATCCCGGTTTTTCAGTGGAGAGCTTGAGAATGAGAACCACCACGTCTTAAGGGTCATGACGGCCTCAGACTATGTG
>SRR11006693_NODE_108_length_78_cov_39.000000
GCCAATGGCCGTTGGCGTGGCCGGGCGTTTGAAATCACCTGGAGACACAGCATTAAACCTAGGAAGTTCACGATGTGG
>SRR11006770_NODE_1_length_4041_cov_6.840061
ACAGTAATTTCAATAAATGAACCAAATTGTGAAATTCAAAACGTAACCACAGGAAAAACAATCATTGTACACAAAAACAGAATTATAAAAATATAACTAAAAAGTGATTAACTTTGAGTAGAGTTCCACCGAGTCTAAATAGTAAAATTTAAAACAAAGTTTACAAATTTTAAACAAGATGATGTAGGTGAATGTTCCGAGCTTCAGGCTACGGAGTGAAAAATTCGGTTAGAACGGTTAAAATTAAAGAAGAAGGTTTCCCGGCCGGGAGGCGGCTGGGTTGGTGGCCCAAGTGGGCTGCCGAAGAAGCGGACGGGTTCGGTTGTTGGCAAAACAACCGACCAAAAACAAAAAATTGTGGCGACGCAGAGACCCCCATCAGGGGGCAGCCTCCTCGCCATAAAAGGAAAAGACCGGCAAACTGTACAACGGAAAAAAGGGAAAATGGACTTTGGATGGATTGACGTGTTGCGGGCAGATGCAATGAGGGCCATAATGTTATTGGTCATTATCCTCAGAAACGCGTTCCGTGATTACAATGCGAAATTCTCGAACTTGTTTCAACGAGTTCGCCGGCTTGAAAAACGCAGATCAACATATGGCATCAATGGCTCACTCATCATCTGGCTTATCATATCCTGGGTACTGATCCTCGTAACGGCAAAGCACACGATTGACGTGCGAATGACGGCTGAGAAGGAAATTAAGCTCTTTAAGGATGGAGAAGAAGTGGTTGACTCGACTGGGTTTAAATTACCAAGTGACGTGTGCTCGACAGGAATCTTTATCTCGAAGCATTGTCCCATGGTAAAGACTATGAACAAACTGAGTGCCATTGATTGCGGATTCACCCATTACGACTTTGAGGTTCGGTACAACCGATGTCGCACGGACGCCAAGAGCCGGGTGAAGCGAAGTGCCCCTACTGCAAAACCGAGTACTGGAGGGATGGGAATCTTAGAGGAGGTGGAGTTCATCTTGTTCAAAATCATTCGGGAAAACACATGGTTTGGGCTCATTGCCTTTCTGTGCATTGGCCTCAAAATGCGGTGGCCCGTATGGATTATGATTCTAATTGGAGTTGTGACCTGGAACGCTGTGAGGGCTGATGTTATTGAACCCCTCAAGCAGGAGAAGATGACATTCTTGGAGACTCGAATGTTTTAAGCGAAATATCAACTATCGCGACACCAAATGGGCTCCTCCAGGTAAGCATGGGGAATTCTCATGTGATTAGAGGACAAGACTACAAAACCCTTCTAACGGATTGCGAAGTGGGACAGTCATATTCCACTGATGTGTGCCCTGGTGGTTCACAATTGAATCTAGGAGGGGTTCGCAATGAGAATCGCACTTGCCAGGTGCTGCCATACAATCGAGGATGGGGGACTGGATGCCTTGAGTTTGGCATGGGAATGACGGCGACTTGTGTGGAACTTGAATGTTCCACATCGTACGCTGTGAAGCTGTTATCTAGCTCTGGAGTAGTCTCTAACATGACTATTGGATACCATGGGAAGAATGAGACAAAACTCATAGCCAACAACATCCCCCAAACGTTTAAGTTTGGAGGATTTGGCAAGACAGTGGTCACCTGCCAATTGGAAAACGACCGGTTGGCGACTACGAACTATGCCATTGTTGGAGATGACGGAGCGGGATTGTTCCTCAAAAAACTAATCGATGATTGGCCTGGTGTGTTTCGAACGCAGAAGCACATGATCGGCATGGATCGAGTCGTGAATTGGGGACCAGCAACTCCAAATGAAATCCCGGTGGTGTCAATAGACAACCCACATCTTGACTGGAAGGCAGGGAAAAAGGGAGGAACCCCAGAACTTGACACAATATTCTGGTGCCGAACTGTCCTGGAAAAATTGATAACTGGAGAATTCTCCCCCTGTAAAATAACGTTGAGAGCAACGGTTGTGCAAGGGGGTTACGGAAATGAGGGAGTCCTTGTTGTGCAGACAGACGATGATGTTCCTGAAATCTGCAGTATCGCGCTGGAATGCGTGAGCTGTGGACTCACGTCAAAACGAATGATGTTTCAACCGGGGACTAAGGCTGGCCAAGCCCACGTCACGTGTGGGAACAAGTCCATGTTCGTCCTACTCATCGTCCTTGGATCAGCTTGGTTCGTGTATGGAGACGTTGGTTGCGGGATAGACACTGACCGGAAAACCTTAGTTTGTGGTGGGGGATTGTTCGTCTGGAAAGAGATTGGACAGTATCCCACCGCTAACCACTCAGTGGAGCTGGCTTCCTATGACCTAATCAAGAAATATCTTTTTGAGATGTTCAAGGAAACAAAAAGGGGTGCATCATTTGTGAGGACAAGTTACAGTGCGCAGCGGCCCGAAGCGCTGTTTATCATGCCTCGTCAAAACTTGGACACCCACTGGTGTATCTTAACATCTCTAATTCGTACGGCTCGGTTTTAGATCAGCTTCCCAAAGCAAGGCGTAGAATAACGCTTGGAACTGAAAGCGTGGAAATGGTGGTATACCAACACACTGGGGAGCCAAAAGGTGATTTCGGAACGCTCCCATCACGATATTTTCGCGGGGACATGGAGAACGAAAATCACTATGTTCTGCGGGTAATGACTGCCTCAGACCACGTGCACAGGGTGTGTGGAAAGGCGATTGCGTTCCAGTACGACTTTGTGGGATACCGCCGGACCCTGTACGGATCCAATGTGCAGCTCAAGGTCTCACAAGTGGTATCAAGCTACTGCCCAATGTATCTGGCAGGATTGGCTGTCAAGAACGATCGTACCATATTCACAGACGGTATGTTTTGGATGTCAAGTCGAAAACAGGGAAATGAAACTGAGTACACAATCGAGGACCTGGAGACGACGCAAGCGCGAAAGTGTATTTGGCCAAAACAATACACATCTGACAGTGTGGAAGACCCAACGGACCAGCGGCTTTTCATGCCTCCCACGTGGGGAGGACCGATATCGCGGGCTAATCACATCCCCGGATACAAGATGCAAACCGACTTCCCATGGCACGTTACCCCGATCAAGATGATTGCGGGACCAGTACCTGGAACTCATGTGAAAGTTGACCCGGGATGCGAAGGGCGGTCATCAGCCACCATCGTGGAACCTAGTGAAACCTAGTGAACAGGCGAATTGGTGTTGTAAGAACTACTCAAATCCCATCCACTTCCGGGTCGGACCCGCATTGTATTACCCCATGGAAATTCAAAAGGCCACTAAGAGCACTGATAGTAGTCCCAAGTTGGCAAAGATGAAGCTGACGGAGACTCCACTATCAGATGATCCGGAACCAAGTGTTGAGGATGTTGAGATTGTAGTGTCGCACCCGTAGGTAGAATATACGGGAATCGTCGGTGGTAGTATTTAGAGGTATGTTATGCTGTGCTTAGTGGAAATGAATTGTAGATACCTGGATGAAATAAAAGGAACAGCAGTTGCTAATTGAGTTATCAGTCAGTATCCTGGAATTGGAATTGTCTTTGTGTACTTCCAATAGATGAGAGGCTGAAAATGTGGAGGACGGAAGCTCACGCTCTGCAACCACGTGGTTCGGTTTTCCGGGGTCTCGGGGTGGAAGTGAGGAAGGGCTACCTCGAGGACCACATCGTGAACTTCCTGGGACTCATGCTTTGTCTTCAAGTAATCTCCAACACATGTCCACGCCAGCGAAAGTTTGACTGTTGGCTACTGTCGTGGTTGGCTTTTGCGGCCTTTGGATCTGTCTTCTCGTGCATAGGTTTCGGCTCATGGCTGGTTCTACTACACGCGTCGACATCGTCGATCCGGGTGTCACAAATGATGATCCCCCTATGGATGCTCCTACACACCGAACATTGCTCAATGTTCTTCCTTGGGTATCTATTGGAACACAAACTGAGGGCAGTTGGGATTGGCCTCAACCCGATCCTAAACAACATGTCAAATGTCGGGGAGCTTCCTTCGCCCAAGCCCCAACATCGAAATGGGTGGTAGTTTGCCCACGCAAGGTCTTTAGAGGAGGCGATCCAATTATTCACATCCAACACATA
>SRR11006770_NODE_2_length_2756_cov_6.530795
TCTTTTGTGTTGTTTTGTATTTTGTATTCAAGTTCATTCAGGACCTTTAACAAATGTTCAAGTGTTTTTGGTTAAGTGTATGTCCTTCAAGGTTAGTCACCAGCACCAATTTCAAAACTTGTCCCAGTCTCCGAATTCCATCAACTTTTTACTGCTTTTGTTGCTTCTTCTTTTTCGCACTCTTAACGGAACCGAATGTAGCCAATGTCTTCACGCTTCCATTTGTCGACTTGCGAACTATGATTAGCGGATATCAAATGTCGGATTGCACAATCAACTAATTGATTGTGCATTAAATTTACCGTGGTGGGAGGATAGTACATTTCAGCTGTTGAGTTTCTGCTTGTGGACAGTCGAACCAACCGCCCACTGTAGGTATGTTGCAGAGTTTCAAGCTTCCGCATCACCTCCACCGGATATGGGCATAGGACCTTAAAACAGAACTGGGCCTCCGGATTGGTCTTCAACCACCTCTCGAGAACATCAAGGACGACCAGCGTTCTGGTTTTTTCCTTCCGGAAATCAGGATCACTCTCCCCGATGTCACAAAGGACAGTTTCACACAGAGTTGGTTCAAGCTTGAAGACATTTGTCCGACTCTTTAGGGTGACTAGGTTGTAACCATACGTTATGAACTTTTGGGGTTCTTCACGTTCTACTCCCCCAAGGGTGTACCCTGTCACGCGCATAACTCGTTCTTCCATCACTGCCCTCTGCGACCGTCCTCCTCGTCCACATCCAAGGTCAACGACACGTCCAGCTGGTCGAAAGCCGTATTTCCTGATGATTTCGTCCATTTTCAATCCCCCACGAGACACATAGTCACCTCGGGGAGTTTCGTTCACGCCTCGGGATTTGTAGGATTGGAATCGAACTTGGGACATTTCATTTAACATGTTCTTCCACTTCACCCCCAAACCTGTTGCTGCTGTTTTTTTCCAGAGAGCGCATTCCGCCCAGTGTTGGAAACAACCCCAGCACCATTCGAAACACGAACAGGGAGGCCCGGAGGGGGATGTCCGTAAGGTATCCAATGCCAACAAAGTTTACAATTGAGCCAAAGTCCATAAACTGGTGATACCGAGACTTGGGATTTATTAACATCCAATAGCAGTATACTCCTATTGGAAGCCCAACGATGGCATCAACTACATTTCGGGAACAGACGGTCCAAAGGAATATAAACCCCATTGGAAAGCCATAGACGTATCCTTTCGTGTTGTCATGCGGGGTCCTATCAATGATGTTGGNNNNNNNNNNGCTTCAAGAGCCACAACGACTTTCTCGGATCTATTCCACTTGTACATTTGTGCCAAAAATATGAACACAACACAGGTGAAAAATGTTCCAATCAAAATACTGGTGAAGTTTCCCGTGTAGAACACCGCAAGAGCACTTGGCATTATAGCATGCCACTGCAGATGATCCAGACGGAACCCAGCCACCCAGGGTCGCATCTCAGGTTGTTTGGCAACATAGTCTTTTAACATGCTCTTCTCCATTCCCCAAGCGAACGCTTTCACGCACATAACTGTGAGCAAGAAGTACACTTGCAAGTCATTCAGCAGATTTAGGGTGTCAGGCCTGGCTAACACAAACGAGAATCTGGGGAACTTAAACATGCTCCCGGGTTACTCGGCTAGTAGGACGAACTTTGATATGTCAGATGCTATATTGGGAAATGATCGTTGTTCCCAGGCAAAAATTCCGGCTAGAATGAGAAAGATTACTATGACCCACTTCAATAGATCCAGGTCCCCATAGCTTCGCTGACCGCTGGTTCGTTCCATAATTTCTTGGAAGATGAACAAAAATATCATCAGCAAGATTATAAAGCTAACAGCCACATTCAAGTAATGGAAGATCGTAGGTATTGTCCAAAAAACGGTTTGGCTGACAGTTTTGGTATTACCGACGGAAGATCTATAGTACTCAGACTTTTCTTCTCGGCGAAACAGCCACCCAAAGATTAGAGAGATGAGGGACTGTAGGAGCAGTAAGCCAATGACGATGGAAGCCCCCGACAGGAGAGCGATCCAGCCAGCAATGGCTTTGTCAACCTCGAAGTCAGGAGTAGTGTCATTTGCTATATCTCGTAAGACATATAACGATCCCAACACGTTTTTAGCGTGCTGGACCCAGTCCACCCGCCATAGGGCACTCCAAAAATCACTACGCGTTGAGAGGATGAACTTCAGAGTTGGCTCGCGGACACTCCATGGCAACCTTTCGAACCGTTGATCCAGAAACTTTGGCCGATACACCATGCGCCCATCTGATCTGTGCACGGTGTCTTCATCAGGCAAGTCCCTTCCATTGAAGATCATGTCATGCTTCTGGTTGAAACTGTTCGCCCACTTCCAAGCCAGCCATATTGGCACATTTGGCCGCTCCATGAACCGGAAGAACCTATCTCGACTTTCGCCGATCAGACGAAAAGCTCCAGGGGGTTGTCCATAAGCATACTCTTCCTTCATTAGTGGCATGCTTAGCTGGTCTAACACCATTTGTGCTTCCAGCCAACAAACCCAGTCATATGGATCCTCCTTGGTAGCAGCGTCAACTGGATATACATATGTACCTGGGGCATTTCGCCCAGTTCGCCCTCGTCGCTGCACCATAGATGATGTTGTGATGGGCTGCTTTCGCAAGATGACCTCATCCTCACTTTGTATGGCTTTGCATGGCAGGCGATCGTCACAGCATTGTTCTTGCAGTAGGCAACATTTGTTCCTATCTTGAATTCCGTTTCACCG
>SRR11006770_NODE_3_length_1774_cov_8.008839
GGAACTCAGAGTTTGGATCGTGCGCGAAAGTACACCGTGTCTACGAAACATCATGCACCGTAAGTTTCGACTTGTTATAGAAGTCTTTTTTCTCAAAATATTTACTATAAACGGTTAGGATCTTTGAAGAGTTCTCGCAGGAACTATTCCGAGTAAACTTGGAATTTCACTAAGCATACTCCTGTAGGGATCTTTAATAAAATTCAGTTTCTTTCAGAGATTTCTCCAGGTATTTTATGTCAGGGACGTGTACATGAAACATGGCTCACTCATAGGTCGCATGCGCTCAACTGGCGAGCCAATCATAAACGACACTCCGAAGGTCCGAAGAGGGACACGGGCTGACCCCCAAACGAAAATCAAGGATATGGATCCTAGCATGACCCAAACCAGGGTTAATAAACTCCGGGATGAAAATCTAAGTACTTGGTTTTTTGACAAGAACAACCCCTACCAGACTTCTAAGTACCATGGTTCGTACGTGACAGATGACGTCAAAGTTGGTGGTCAAACTGTCAACCCTCTTGTCCGGAAGATTATGTGACCTTGGGAAGCCGTTGGAGGAGTAACAAACTTCATGATGACCGACATCTCAACGTACTCCCAACAAAAGGTTCTCCGGGAGAAGGTAGACACCCCCGTCCCTGAACCCAGGGAACAGGTTAAAATGGTCAATAGGAAAATCATGAAGCACATGGTCCGCCTGTTCAAAGAAAAAGGGCTGAAACGCGGATTTTGACGTGTGACGACTTCATCAAGAATGTCCGATCGGATGCTGCCATTGGGTCATGGAGAAAAGACGTCCCTTGGACCAAGGTGACCACTGCCGTCAATGACCCCCGGTTTTGGGAACTAGTAAACCAGGAAAGAAAACTCCACCTGGCCGGGGACTGTGCGATGTGCGTGTACAACACCATGGGGAAAAAAGAGAAGCAACCGACCATAGCTGGGGAGCCGAAAGGATCCCGGACCATTTGGTATATGTGGCTGGGAAGTCGATATCTGGAATATGAGGCCTTGGGCTTCCTCAACGAAGACCATTGGGTAGCCAGTGAAAATTTCCCGGGTGGCGTGGGAGGTCTCGGCGTAAACTACTTTGGCTATTACTTGTCAGAAATAGCTTCAAAAGGAAAGTTTTTCGTTGCCGATGACATAGCTGGCTGGGACACTCGCATTAGTCAGGCGGATTTGGCCGACGAAGAGTTCTTCATCCTCAACTCGATTGAGGATGATTACCATAGAGCTCTGGCGGAGTCGGTCATGAAATTTGCCTACCAAAATATTGTGGCCCTGTTTCCCCGAACCCATTCTAAATTCGGGAGTGGAACGGTCATGGATGTGGTTTCCCGATCGGATCAGCGAGGCTCGCGGCAGGTGGTGACATATGCCTTGAACACAATCACCAATGGAAATGTTCAGATTGGCCGAACCCTTGAAAGTGAAGGGCTACTCGAAGCTGAACCAGTGGTGATCGACAAATGGTTCCTCGCGGAACATGGTCGAAAAACTGGAGGGAATGGTGATCGCTGGAGATGACGTGGAGTTAGCACCATCCCGATCATCCTTCACGCCTTAGACGGACAAAACAAATTTAACAAATTTTATACAACAAAAAATATATCAAGAAAGAAATACATAACAAAGTGAAACAAACAAGTAAAACAAATAAGTGAAACAAATAAGTGAAACAAAAAAGTGAAACAAGCAATTATAACAAGAATACAAGAAAAAAATATTTATTACAATCAAATTTAAAACCGATAAAATATTTTTG
>SRR11006770_NODE_4_length_1522_cov_16.274740
TTCCTCACCTCCACCCCGAGGCCGCGGAAAACCGCTCCACTCGGCTGCGAGGCATGCGCCTCCGTCCTCCACATCCTCAACCTCTCTTCGACGCTTGGTTCAGGGTCATCCGTGAGGGGAGTCTCGGTCAACTTCATTTTAGACACCTTTGGGTTGCTATCCAGCTTTCTGAATCTCCATTGGATAGTATAGGGCCGGTCCAACCTGGAATTGAATGGGGTGTGAGCAGTTCTTACAGCACCAATTTGCTTGCTCGCCTGGTCTAACCACATTCGCCGATGATCGTCCCTCACATTTCGGATCCACTTTCACGTGTGTTCCCGGGACAGGCCCCGAAATTAGCCGAATTGGGGTGACATGCCAAGGGAAATCAGTTTGCATCTGTCAGCCGTGTATTGTTTAGGCCAAATGCACTTTCTGGCTTGCATGGTTTCCAAATCCTCAATCGTGTACTAAGTCTCATTGCCTTGTTTACAACTAGACATCCAAAACATGCCGTCCGTAAAAATCGTTCGGTCGTTCTTCACGGCTAGGTACGTTGGGCAATTACTTGAGACAGTCTGTGATACCTTAAGCTGCACGTTCCATCCATACAAAGTCCGTCGAAACCCGACAAAGTCGTATTGGAATGCAATCGCTTTTTCACACACACTCGTCGCATAGTCTGAGGCCGTCATGACCCTTAAGACGTGGTGGTTCTCATTCTCAAGCTCTCCACTGAAAAACCGGGATGGCAATTTCCCCAAATCGCCTTTGGTTTCCCCCGTATGCTGGTAAACGGCCATCTCCACACTTTCGGTTCCAAGTGTGATCTTGCGTCGTGTTTTCGGAAGCTCATCAAATACTGAATCGTAGGAATTGGAAATGTTCAGGTAGACAGTCGGATGGCCAAGTTTCGTCAAAGCGTGGTAGGCCACACTTCGGGCTGCTGCGCACTGCAATTTGTCTTCGCACACTATACACCCTTTTGTAGTCTCTTTGAACATCTCAAAGAGGTATTTCGTGATTAGGTCGTACGAGGCTAGTTCTACGGAGTGGTCGGCAGTTGGATACTGCCCAATGCCCTTCCAGACGAACAGACCTCTTCCACATACAAGTGTCTTTCTGTCGGTGTCAATACCACACCCCACATCACCATACACAAACCAAGCTGATCCGGGCACGATGAGAAGCATGAACATGATACTTGATCACTTTTCTGTCGAATGCTCTCTGCTTGCTGCTGCAAAAAAAAAATCGTTCTGAATCCATGCGCCCTGAGATCTCCAAAGCGCCTCGTTGCTTGTTGTTGATTGTCTTTTCAGTGCTCCTGTGCCGAGACGACTTGGTTCTCAGCTTGGTTTGTGATATATTCGATGAGTCCTTATCCTCCCCTCCATCCTTATGAGTCCCCTTAGTGGCCTCCGGACGATTTGTCCGATCTTGAAATGACGTTCCTTGGTGGTGGGCCGGCATTTTCTTGCACTTTTTGCACAGCTTCTTTTATGTTAGTGAAAGTCGCTGACTTTAATGTCAGTTTAGT
>SRR11006770_NODE_5_length_1186_cov_22.404869
CAAATGTACAGTTAAAAGTGTCGCAGACCGTTTCGAGCAATTGTCCCACTTATCTCGCTGGACTCGCCGTGAAAAATGATAGGACCATCTTCACTGATGGAATGTTCTGGATGTCCAGCCGCAAGCAAGGGAACGAGACAGAATACACAATCGAGGAACTCGAGACGCACCAAGCGAGGAAATGCATCTGGCCAAAGCAGTACACGGCCGATAGCCTAAACGACCCTACCGATCAATGGATGTTCATGCCACCGACCTGGGGAGGGCCCATTTCTAGGGCTAACCACATACCAGGATACAAAATGCAAACGGATTTTCCGTGGCATGTGTCTCCAATTCGCTTCATCCCCGGTCCGGTGCCCGGAACCCACGTCAAGGTTGACCCAAAGTGTGAAGGACGTTCAGCTGCGTCTGTGGTAAAACCCGGTGAGCAATCCAATTGGTGTTGCGAAAATTGTTCCCACCCAATACATTTTCAAGTGGGGCCGGCCTTGTATTACCCCATGGAGATACAAAAAGCAGTCACGATCACAGATAGCAATCCAAAAGTCTCAAAGCTGAAATTGACGGAAACGCCTTTGTCTGATGATCCTGAACCGACCGTTGAAGAACGACTCAAAATGTGGCGAACTGGGGCGCACGCATCACAACCAAGCGGAACGGTTTTCCGGGGCCTTGGGGTAGAGACCAGGAAGGGCTACCTCGAGGATCATATGGTCAACTTCCTCGGTTTAATGTTGTGTTTACAAGCGATATCGAACTCTCGTCCACGTCAACGGCCTCTAGCATATTGGGTATTGTCTTGGCTGGCGTTTGCTGTCTTTGGGCTACCATCGGTTTTTTCGTGCGTCGGTTTTGGCTCTTGGCTAGTTCTACTACATGCCTCAACGTCATCAATCCGAGTCTCCCAAATGATGATCCCACTATGGATGTTACTCCACGTGGGACAAGTGTCCAATCCCAATACTCTTCAGTCTGTACTCCAACAGACAATCGAGGAACTCGAGGAACCGAAGTTACATATTTAGGAGATGGCTGTGTTTCAACACACTGGTGAGACCCGGGGAGATTTGGGAAGACTGCCATCTCGGTTCTTTAACGGAGAACTTGAGAACGAAAATCATCGTGTGCTACGAGTCATGACGGCATCAGACCATGTAACGAGCGTCTGTGGGAAAGCTATCGC
>SRR11006770_NODE_6_length_1011_cov_26.172377
CCAGCATTGGATGGTAAATTTAAGTAATCCATCACTCCCCGGGCCGCTATTGACATCGGGTCCAAAAAGTGGCATTCATCCATCATGATGGTGTGGACCTTAATTTGGCCAACACCTCTACTCTTGACAAAATCCATAAACGTTGCATGGCAGGCGATCGTCACAGCATTGTTCTTGCAGTAGGCAACATTTGTTCCTATCTTGAATTCCGTTTCACCGAAGGCCTTTCTTACTTCCTCCATAACAACTCGGGTGGGGGTCAAAATAAGGGTGCGCCGCTTGAGCTCCACGTTTTTCAGTGTCTCTTCAACAATGTATTTCCGTGTCTTTCCCTTGCCAGGGTGCCAATCGATGAATGTTCTTTGTGCCGTGCTCGTTAGATCAATGCCTGGAAGATGAACCTGGTTCGGATCTTGCTCATAGGTCGTGACTATGGAATGGTATTTTCCATTATATTGAAAGCCATACCCATAAAGTCCGACCGGCTCGCCCTCCAAATAGAAGGGAGATCCTGAAGATCCGAAGCCAAAATCTTTTGTCACGAACATTGTGGGAGTGCCATCTATGGTGATGGTGCTGGGCTCATATTTATGATATTCCACAGTGCCGTCCGGTAGACAAGCCAGGACGTCAATTTCGTTGACAAGTTCAGGCTTTGGCAGATTCCACGGTCCACCATAAGAGATGACATCTTCAGTCACACTACCAGAGTGTGGTTGAACTGCCTGCCCTCGCCAGTACACAAGACCACCACGCGTTACATGGTAGAGGGTGTGAAAAACTCCTCGTCTTACAACCCCAACACCCCGTTGACGATCAATGGCAACTCCTTTGGACTTGATTCGGTAGACTCCGTCTGGCATGCTGGAAAATCGATTTTGCACGTCAGGGACACACGCGTTCTCCCAGGATCCCAATGGGTTTCCACTCCGAAAAGTTAGTCCGAACCAAAGCCAACGCATGAGAAGACCGACGGCAATCCAAAAACAGCAAAAGCCAACCAGGATAACA
>SRR11006770_NODE_7_length_867_cov_6.555696
TCACCAAGTAAATAATCACAACGCGGCGTACTGGGACTCAAGGCAACTTTAATTCGCGGACCGACAGGGAGACACGACTTGTCTGTTTGAAGGTTGATGCAAACTGATTTTATTGGTAACATACAACGTTAGACCCGCTTTCGGGTGGATCTCGGGAAGCGAGACCCGATAGCTCTTATCGCGAGCAGGAGCTAGATCGAAAGTGATCTAAACCCTGTTCCACACATCAAGCATGTTTTCCGTGGTCATCCACTCGTATTGCTGGTGTATGGACCATGATGTCCTCCCCTCTGGGACCCAATCTGTTGGAACGGATGCATGTATGGCTGCGTACCCCACCCGCAGATCACGCCGATGGAAAAAGTACAGAGCCCACATTTGTCCGTGGGCTTTTGACAGACAAGCACTTTCTGGGATGGTCACGAGCCCTCCTTTTTGGACTCGACTTCTCCCAATGATTTCGTGCTCGTGGCGGCATGGAACGATTATTTTCCTTCCATCTTTGAGATGGAGTGGATGGAAGTGATGGGAGCAAAACTCAACGCGCTCCCAGATCGTCTCCACAAGTGAAAACGAGTCAATTGGTATATTTTTCCGGATTTTCCCGGTTTCATTTAGGTAGGTCAACGACTTTGCGAAATTGGTGTCGTTTGTGGCCACGACCACGTCATCTCCAGCGATCACCATTCCCTCCAGTTTTTCGACCATGTTCCGCGAGAGCCATTTGTCGATCACCACTGGTTCAGCTTCGAGTAGCCCTTCACTTTCAAGGGTTCGGCCAATCTGAATCTTTCCATTGGTGATTGTGTTCAAGGCATATGTCACCACCTGCCGCGAGCCTCGCTGATCCGATCGGGAAACCACATC
>SRR11006770_NODE_8_length_824_cov_33.105756
TGACGCTGCTACCAAGGAGGATCCATATGACTGGGTTTGTTGGCTGGAAGCACAAATGGTGTTAGACCAGCTAAGCAGGATGTGGAGGACGGAGGCGCATGCCTCGCAGCCGAGTGGAGCGGTTTTCCGCGGCCTCGGGGTGGAGGTGAGGAAGGGCTACCTCGAGGACCACATCGTGAACTTCCTAGGTTTAATGCTGTGTCTGCAGGTGATTTCAAACGCCCGGCCACGCCAACGGCCATTGGCCTACTGGGTGTTATCCTGGTTGGCTTTTGCTGTTTTTGGATTGCCGTCGGTCTTCTCATGCGTTGGCTTTGGTTCGTGGTTGGTTCTGTTGCACGCTTCAACGTCGTCGATCCGCTTGTCCCAGATGATGATTCCTCTGCGGATGCTACTTCACGTAGGGCATTGCTCGATGTTCTTCCTAGGGTATCTACTGGAACACAAACTGAGGGCAATTGGGATCGGACTCAACCCGATCTTGAGCAACATGTTATCAATCTGTGCCATAGGAATCGCATGGACCTTGTCCAGGCAATTGAATCTGTTCTCGTGGTGCTTGGAGATTGTGAACGTGGTTGTTGTCCTCGGGATGGGACCACGGCTGTTCCAAATACTGCCCAAAGTAACCGTCGCGTATTGTGCGACAACTGGACTCAGTGTGACGGCGGTGATGGGAATCGGCTATGCACTGATATTGATCATGAAAAAATACAAGGCGATCTTCAACGCGAGCGGTTGCAGTGGGACCGGATTACGCAGCTACAGGGGGAACTCAATGATAACATTGTTGTTATCTATGAGTCTGTTCGCTATTTGGGCAT
>SRR11006770_NODE_9_length_728_cov_8.718894
TCATCATGAACACACAAGAAATACATACGGAAATGCATGACGCACATGAACTAAAGCTGTGGATTATTCTGTGCTTAATCAGTTTACAAGTGTTCTATACTGCATTCAAAGTTATGCAAAAACATATTAAGCGCAAAACAATGAAGATGGCCAAATCAACGACAAATCTTGTTTGAATGTGCAAGTGAATAAGAAAAATTAAAACAATACTGAAGAACACAACCTATTAATGTAAAACGGGCTAGAAAAGTGTACACCATGCGGAAAAGAAGAATTAAGTACAAGCCTCTAAACATCCAGACAGAAGAAACACCAAAAGTCAGTGAATATAGTGAGGTGCAATATTTTTCACCTGATAGCAGATACATTAAAATCAAATCATTGGTAGTGGAAGTGAGAACCACCACGTCTTAAGGGTCATGACGGCCTCAGACTATGCGACGAGTGTGTGTGGAAAAGCGATTGCATTCCAATACGACTTTGTCGGGTTTCGACGGACTTTGTATGGATCGAACGTGCAGCTTAAGGTATCACAGACTGTCTCAAGTAATTGCCCAACGTACCTAGCAGGGTTAGCCGTGAAGAACGACCGAACGATTTTTACGGACGGCATGTTTTGGATGTCTAGTCGTAAACAAGGCAATGAGACTGAGTACACGATTGAGGATTTGGAAACCATGCAAGCCAGAAAGTGCATTTGGCCTAAACAATACACGGCTGACAGATGC
>SRR11006770_NODE_10_length_691_cov_4.664495
AAGACCGACGGCAATCCAAAAACAGCAAAAGCCAACCAGGATAACACCCAGTAGGCCAATGGCCGTTGGCGTGGCCGTTTCATAGCCCGTCCGTGGACTATGTATTGCACATCGATATGTTACTGATCTTAGTCTATTCCTAAATAGTTAGCAGTACCTGATTACCAGGTTGCTAGAGGGATGTTTCGGTATACACCAGAGGTGCATTGAAACGCATAGATTCAGAGTCAGAACAAGACTGTTCTTTCATTGGAACATCAGCTCCTTTTATTTAGTGGCTTTCTGTAATACATTAACACAAATAATACAATCATACAATCTTATGCTAATGGCAAAGATGCCTGCGTCGGCGGTGACAATATTTGGCAATAACAATTTGGGTTGAAATATGAGCCTAGCGCATCGTCCAAACGGACGACCACCAACGAGTAAACATGCAGTCAGCATAACATGTAGCGCACTCGAGTGCCTTGATGCAAATTGCTTACGCATGTTGGCCATCGCACCCATGCTGACCTGACCTAGTCAATTTGTGACAAAACATTCTGTGTTGTATTTATTGCTTGGCTGATAGCTGCTGGAAGGATGTTTTGGGTCGATGCGTGTATAGCACAGCCGGGCGTTTGAAATCACCTGCAGACACAGCATTAAACCTAGGAAGTTCACGATGTGGTCCTCGAGGTAGCCCTTC
>SRR11006770_NODE_11_length_636_cov_5.749553
ACAATTATCACGTTATTTGGTACTTTCATTGTCTTTACTGTCGGGGTCACCATGTGTTCCGATTATGCTACCACATTCTTGATCTTGTTTCTTGTGGAGATAAATGAGATCCTCCCACTTTTCGACCCATTCTTTATGTTTCATCCATGGGTTGTCTTGGATCCAAACGCGATTCCATACAGTGAGCATGTCCTCTGTTGTCATCCATTCACAGTTTTGATGGATGGACCACGACGTTCGGCCTTCAGGGAACCATTCCACAGGAACACTAGAAGCGATGGCCGCGAATCCTAACCTCAAGTCTCTTCTGTGGAAGAAGTACAAAGCCCACATCTGGCTGTATGCTTTGGCTAGACACGCGCTGTCTGATATCGTCGAAGTATCTGTTCTGTCTTCCTGTTTCCTTGTCGAGTATCTGTCGAACTTGGACGACAGTGTTTTCAACTTCCTTTGCCCACGTTGTCCGGTCATGGTCGCCATGTGTCGTTCGGACATTTGGCATTGAAACATCCGAACGGTTTCAGGTTCAAAATTAGAGTACTACGTTTATTGCATTCCATCTTACAGCTAACCTATTTCTTAAAGTCTACAAAACTAATACATTGATAGTCATTCTGACTGGAGGAGGCGCTTAGC
>SRR11006770_NODE_12_length_600_cov_5.093690
TCTGTAAGATGACGATTCATACAAATTTTTGAAAGGTTCCGTATAAAAAGTGTAACGTAGGGCAAATGAACGTGGTTGTTGTAGAAAATGGCAATTTTTCCGTCACGTACTTAATGGAAACCCCCTAATGTATACATTTTACTAAATCAATCATTGAACCAACACCTCGGCTCCTGACGTGTTTTATTGAATCTCCCTTGAAACATTAGGGGACGTCCATAAATCGCGCTAAATGTTACCATTCTCAATTCCTCTCCACCTTGGGCACAGTTTTTTCACTGGAAAGTGCAAAAATTTGGTATGAATCGTTGCGATTTCCTGAACCCTCCCCCTTCTCCCTTATAACGTTACGTAATTTATGGATGACCCTTTATATGTGATTACATAAAGCATTAAGTTGTTCTGCCGACGGATTTTTGAATGCAAGAACCATACATATTTGTTTTCCTATCTCGATCCAACATTTTGTACTGCAAATAATAAGGAACATTGTATACCTAACTTGACGCACAAGATTTCCATACAAAAAATGTTTTAATCCTTAGAAATAATACAATTTTGACCTCAATTCTTGAATAAAAGAATATTGCTGACTGTTAT
>SRR11006770_NODE_13_length_539_cov_3.058442
ATCACTCCCCGGGCCGCTATTGACATCGGGTCCAAAAAGTGGCATTCGTCCATCATGATGGTGTGGACCTTAATTTGTTAGTTGGTGTTCCTCCGGTATTGCTTCTACAGTAAACAACTGCAGCGAATGCTTTTTCTGAAGCATCGACAAAAGTATGCAGTTCCACTTGGTTTCCTGTATTTTCAAGTAGCCATCTTGGAATTCTGACGTACTTTGATGCTTCTACTTGTTCTAGCCAGTTTTCCCATGCTGGCTGTTGTTTTTCTGATATTTCCTTGTCCCACTCTGATGTCTCCTTATGAAGGTCTTGTATAAGTATTTTCCCATGAATCGTGATGTTAGATATTAGACCCAGTGGGTCAAACACACTCATTACGAATGAAAGGACTTCTCTTTTCGTTGGGCGTCTTATTTTACAGTAAACCTCTCGAGGTAATCTCTCAAGTTTTACTTGAAATCCAATGCTATCTTTATTAGTGTTCCAATAGGCACCAAGTATTTTTTCTGAATCGTCTTCCTTATTTTCGAGAGACGTCATG
>SRR11006770_NODE_14_length_523_cov_3.132287
AAACTGCAGAATTAAAGATTTAGTTCATAAGAGTACGTTAAAATCATATGAAGAAAAAGTAGAAGATTAGGTTAGACGTGTGGTGTATAATCAAGTTAAGTTAAATTTCAATAACACCATATAATTCTCATATATTTTACAAAGTATTAGAATTCAAAAACATTCTTTATTAATATTACCTTATTACAAATACACTTAAATGAAGTAACACAGAATATTCAAATATCTAAAAAGTAAAAAACAGCACGAAATCATTGGGAGAAGTCGAGTCCAAAAAGGAGGGCTCGTGACCATCCCAGAAAGTCAGTTCGAGTGCAACCCCGGTCGTGTTAAGTCGCATCGGCGCAATCGGTGCTCGCGGTTATTAATTAAAAAGGTGTCATATTACGCTCCCGGCCTACCGGCGAAAACGATTACTAGGCAAACGGACAAAGTGAACAACCTTAGTGAATAGCATACGCGAGTGCAAATTAAATCAAAATCAGCTGGCGATAACCGAGCCAGATGAACAACCTTGATTTCC
>SRR11006770_NODE_15_length_514_cov_4.745995
TTCGTAGTCTCATCACAACATGAATTTTCGAAGCTGTATTATTCTTTGCCTGACGATCGTCTCCTTCTCGATCCGTCCCTCCCGTCCCTTGAAGTGTAAGCCGAGGAACCCACCTTTTCCCACACCACACGACCTGTGTGTGTTTTACTGTCCCGACGCATTCGGTATGGTTATTCCACGCGCACTCCATAATCTCTCACTTCCGTATTCACGCCACGGATGGTTTCCTAAGATACTATCCGTTCCTGTGTCCCCAATGCCCTATGAGGAATTCGTCGTCGCTTTCCGCCCATTGCACTGTTTCATTGACTCTACCTCGTTGACCATGGATGAAACATAAAGAATGGGTCGAAAAGTGGGAGGATCTCCCCTATCTCCACAAGAAACACTATCAAGAATGTGGTAGCATAATCGGAACACATGGTGACCCCTACAGAAAAGACAATGAAAGTACCAAATAACGTGATAATTGTGTTAATAGTTTCGCTGATAGGATTTTGCCTGATAGTGTATA
>SRR11006770_NODE_16_length_496_cov_3.863962
TGTACATATAGATATTCCCTCCTCTGTTACTATGGGGACTGACTTTCATCTTGCCACGAGTAAACTTGAATAAGGTATAATTCAGAACACCATATCACATATCTAATTGGCATATGGCGTCAATTAGATTTTAATCAGCCAATACAAATTTTTCACTAAATTCTCTTAAAATTTCACTTCGGCTTTAATTTTGACGCCACCAGAAAGCATTGACGATTCCCAATTGTGTAGTATCTCAGACTTTCCTCTCTCATAAAACTTCAAATTTATTCTTGTTTTTTTTTCGAAGTATTGTTTTTCTGCTTCTGTTTCCAATAAACTCCGCATAACCAGCAATTTGATATATCGGAAAACCCTCTCAGTGTCCACAACTTCGCCGTAAGGAGACCGCAGAAATATGGGTAATGCTTGTTTGGTCATTTTTCGAAATGATGTGGTCTGTAATGGCGTATTGCATTTTACAGGCATCTAAGAGCTTATTGGTCCGCGGATTCCT
>SRR11006770_NODE_17_length_496_cov_3.241050
GTTTTGTAAGCAATGTAAAACCAGAACTGACTTTGAAACTGAAATGAATAAAGTAAGACATTGGATAACCAACCACCAATCGTGTAACAACTGATTCCTCAGCACGCCGGCGAGTCAGCTAAAAACTCTATTCAAATCGCAAACGCACTGACAGTGTTGGCATACATAGCTGTACTAGTGATTGGAGCACTGTTTATTTACAAATTGTACACGGTAGTGACAAGGTACGAACGAATGCGCACAGCGGTGGATAGCAGTAAACCAGATATAGTGCCGCATGTAATTTGAACGAGACCCGCGGAACAAAACGAAAAACAAAAAGGTGCGCGTGAAATTGTGAACATTGGGACTGGCATCACCACCCGCATTAGCAAAATGCGTGAAACAAATGCGATTTTCATTACAAGCCTTGCACTATTAGACAAAAATCATCTATTCGACGGAAATTTCTGAGATGGGAGCCAATTACAACGTTGACCTCGTGATTGACTTGAGA
>SRR11006770_NODE_18_length_487_cov_55.209756
TTGTGATGGGCTGCTTTCGCAAGATGACCTCATCCTCACTTTGTATGACTGGTTTCACAGCTGTTCTCAAGTCAATCACGAGGTCAACGTTGTAATTGGCTCCCATCTCAGAAATTTCCGTCGAATAGATGATTTTTGTCTCAGGGTCAAGGGCCTTCGCATAATTCTCCTCAAAATTGTCCCGATGCAGAGAAACGGCTCCCGCGGATGAGTCCGCAAACCGTTCCGACTGGTCCTGGGATGGGACGAACGCTATCGTCTTTCCAGCTCCATGCTGTCGGACAATGCTCTCAAACCACTCAGAACTGAGTTTTCGAGTGCTAGGGGCCGCGTACTCCCGAATCGTATAATTCGAGCCAACTGATGGAGCCTGTCCGGGTGGCGTCGCGGAGAGATAGACAACATTTATCCCAGCATTGGATGGTAAATTTAAGTAATCCATCACTCCCCGGGCCGCTATTGACATCGGGTCCAAAAAGTGGCATTC
>SRR11006770_NODE_19_length_486_cov_6.325183
GTATGCTGGTAAACGGCCATCTCCACACTTTCGGTTCCAAGTGTGATCTTGCGTCGTGTTTTCGGAAGCTCATCAAAGACTGAATCGTAGGAATTGGACATGTTCAGGTAGACAGTCGGATGGCCATGTTTCGTCAAAGCGTGGTAGGCCACACTTCGGGCTGCTGCGCACTGCAACTTGTCTTCGCTCACAATACACTCTTTTGTAGTCTCTTTGAACATCTCAAAGAGGTATTTCGTGATTAGGTCGTACGAGGCTAGTCTACTAGACCGAAGAAGGTGATATTTAATCATTGATTAAAAGGCTTGTTTGGTTCGAAGACCCAAATTGAACTGCTGTATTCAATGAATCTGGATTCCTTAAATAGGCCTAAAAGTGTTGCACCGGTATGTGCTACATTAATGGTTTTGCCTAGAAGTAATGAGTGAAGGGTTCTGGAGCACATATGCTGAGGTCAGCGTGACAAAATAATTGTGGTCCGATCGT
>SRR11006770_NODE_20_length_472_cov_4.460759
TACTCCAGAGATTCTTCCAAAAATCTCTTCTTTTTCTTGGCACTACGTCCTCACTGGGACAAAGCCTGCCTCTCAGTTTAGTTTTCTTTTGAGCACTATCGAAGTTTTGAATTGCTTTATTTAGCAAAGTTGTCATGTTTTCAATGAATCAATTGTCACCAAACACGCAGCAAGACATTGTCATCTCCTATTCTTGTTGCAACAATTTTATTCCGCAATATCAGCTTGTCAACACTTGAACAGAATATGACAAAGATCGATCATCACGTGCGCAGCGATTTTCTGGGCTTCGCATTGCAATTTTCGAGAACTTTCTCCGTGCTGGTAAACATTGACACATTATCGAAAAGCATCCATAAAACAAACTTGGTTTAGTGTTTAAAATAACTGATCAATCGCGAATTGAAAAGGTTGCGCCCTGTGATTGTCATGACAATTTTGTTTTAATTGTATCCCTATCCGCAAAAGTTGT
>SRR11006770_NODE_21_length_457_cov_2.713158
TGAACACTTTTATTGACACTTCGGTTAACACTTCTACCGAACATTTTGTGGAAACATTTGAGGACACTTTTGTACACACGACTGTTAACATTCTGTGAATACTTCTGTGGAAACTTCTGTTCACACTTCTTAGGACACTTTCTGGATACTTTTATGCACATTTTCGTGGACGCTTCTGTTAACACCTCTATGGAACATTTTGTGGAAACATCCGAGGACACTTTTACGACACTACTGTAGACATTCTGTGTATTCTTCTGTGAATACTTCTGTGGACACTTCTGTGGGCACTTATCAGGACACTTTGGGGATACATTTATGACCATTTTTGTGGACACTTCCGTGGAAAATTAATTGAAAACTTGTGTGGGCTCTTTTACGCACACTACTGACACTTCTGTGGATACTACTGTGGATACTCCTGTGAATACTTCTGTGAATACTTTTGTTAACACTT
>SRR11006770_NODE_22_length_440_cov_2.771350
CTGCATCGGGACAATTTTGAGGAGAATTATGCGAAGGCCCTTGACCCTGAGACAAAAATCATCTATTCGACGGAAATCGTTTCCTACGGCGCAAGTGGCGAGTTGATTTTTCCTGCTTACGCATCGATGTATAGGACAGCTGTATATGAACCGTGTTGTATACAAACTGTAAGAGGGTGTGGCTACTTTTCAATATATCCAAAATTATTAAACAAGTGGAACTCCAAGCACCTCCCACTAGGTTATATTTTGTGTAGAGTTAGAAAATTCCATTGTAGACTTAAGGTATCTTGTAATCTAAATTTGGATCAATAAATGACTTTTGTTTTAGACTTCAATGAGTCGGTTTGTCAATTCTGATGACAAGCCAAGTAAGCAAAAGTTAGTAAGTATTAAGCATATCAAAATTAGCATTAGAAAGTAAAGGCGCACCGCCCCAT
>SRR11006770_NODE_23_length_425_cov_4.307471
ACTGGCTGTATTTCTCAAATGTTCGGGTTCTATAGCTTACAAAGTTGCAATGGTTAACATATGCTTGTCTATAGTTCAATGTGTTAAAAAGAGAAAGAATTAACTAGATTTCTGGGACAGAATGCTGATAATAATATGAATTTTGGCTATACACCCATCGATGCCAATGTTTTGGTTATTTGACTCTTTTGGATGTACCCTGCACTGCGGGGCCACTACACTCGGTAATACTTTTGGGGTTCTTCACGTTCTACTCCCCCAAGGGTGTACCCTGCCACGCGCATAACTCGTTCTTCCATCACTGCCCTCTGCGACCATCCTCCTCGTCCACATCCAAGGTCAACGACGCGTCCAGCTGGTCGAAAGCCGTATTTCCTGATGATTTCGTCCATTTTCAATCCCCCACGAGACACATAGTCACCTCG
>SRR11006770_NODE_24_length_396_cov_4.429467
AACCTCTAGAACTGTCTTGTTTTTTGTGACAAGCTCTTCCCAGAGAGTGTATGAACTCCTGGATTGTAATTAGTTATATCGCGGGTGATCAACATGTGGGAATGCTCGCACCGAAATCATAAATGGTTATCTAAACGCATTACAATTTCCCTATTCCATCACGTGCGCTATTGCTAGTGTCTTAAATGACGGACTCTCGTCAACGCTTTATTCTGCAAACTTTTACGGATGTTCATGACATGCCCCTATGCGAACTCTCGTCAACGCTCAGTGGGGGAAACCTGTCTCTTTTTCATTTGGTTTACTCGATATCTACTACTGGTCTCTATGGTTTTTCAACACTCATCTTTACAGTAATTAAACGCTTTTAATGGCGGTCTCAGCTCATTGATCATT
>SRR11006770_NODE_25_length_395_cov_2.628931
TTTGGAATCTTTATTTAGTTAAATATTTTGGAACCATTTTCACATACACCCTTTTGAAAAGTTAGTCGTGACTCAACTTGAAGATTTGATATCGGAAAATGACGATTTAGATGGAACTGAAAAACTGTGCAAAGTTTCTGATATTTTTGAAATGGTCGATCAGAATCGACTTGCATGCCTCCGTGGAATCCCTCATATGTGAATTTACTGCTTTGTATTTGTACTAGATATAAGTCTTAAAATCATTGGGGCTAGTGAGCCTGTTGACAATAATCAAATAAATAAATAAATAAGCACTCCCACAGTTATTAAATGAGAGCATTTGTGTAGCACGCACCATGATGCCAAGGGAAATCAAAGAAATGTCCACTACAAAAAGATCCTGGATCAATCGG
>SRR11006770_NODE_26_length_385_cov_2.633117
TGCGTGAATCACTTGGAAAAATTTTATAGATGCATATTATATTAGGGCTTCTTATTTGTAGCAATTTCAAAAGTATTATTAGACATAATTAAGAAAACTCTAACAATTTCTGAAAGGCTTTCAACAAAATATGCAATAAGAATTTGAAAAGATGTTATTTATTCACATAAGTTAATTTGTTGATGAGAAGAAACAAAGATTTGCATTATTCTTTTTTCTACGCTGTTACTGAATAAGGGCCTAACTGACATGAGCGATTTCTCTTCATTGATCCTCTCATTCGCTAATAACTTTGCTTAATAATATAAATCTATAATAACTCTTGTAATCTTGCTTCAGATATAGTGATTCTGTACGAAATATGTTACGAAAAGAGAATCAGTTT
>SRR11006770_NODE_27_length_379_cov_4.834437
TTTTTCCGGATTTTCCCGGTTTCATTTAGGTAGGTCAACGACTTTGCGAAATTGGTGTCGTTTGTGGCCACGACCACAGGTAGTGTTTTCCTATGCTGGATGCATAACAAAAAATACTTTATTTCTTTTAACTTAAAACTAACACATTTCACTGTTATACACTTATCACTAATCTAGCTTTAGGTAGCTAGCCTACCTGACTTGTAGTCTGTTCGGAATGAGAAATGAATCTGAATCTGCAATGGAATGCCCTAGCTATTTATACAAATGGTTGGTAAGCAAATATTATACAAAAGGTTGGTATGCAAATATCAGCTGTTGTGGCTTCCCTTTATCGGTTGTTATGGCTCGTGGTTTTACGATGTCTTCGCATGTTTCC
>SRR11006770_NODE_28_length_360_cov_2.996466
TGTCATTAGAGCGATCTTTTACATGAAAAGCAAAAGTATTAATAGTCTGTACGTGTTAAGTGAAGCTGAAAGTGGATTGTCTCGACCAGTGGATTACAACAGAGTTGTAACAGATTTCAAACAAAATATATTATATTTCTAACCAGAGTAAACGCGCCTCTGGTTAGAAATATAATAACGTTCGAAACCATGGATAGGGCAAATGCTGGGAAATATGTTGCCTACAGTGAAACTGATTTTTTTTTTTTTAATTTTTTTTTTTTATTTAAAGAGCTCAATTGCAAAAGGGCGTATTTGACATTTTGGTCAGTTTTGTGTTTAGTCGAGTTGAGGATATTCTACTGTTTGTTAGATCAACAT
>SRR11006770_NODE_30_length_318_cov_3.734440
TTCTTCCACAGAAGAGACTTGAGGTTAGGATTCGCGGCCATCGCTTCTAGTGTTCCTGTGGAATGGTTCCCTGAAGGGCGAACGTCGTGGTCCATCCATCAAAACTGTGAATGGATGACAGCAGAGGACATGCTCACTGTATGGTATCGCGTATGGATCCAAGACAACCCATGGATGAAACATAAAGAATGGGTCGAAAAGTGGGAGGATCTCCCCTTTCTCCACAAGAAACAAGATCAAAAATGTGGTAGCATAATCGGAACACATGGTGACCCCGACAGTAAAGACAATGAAAGTACCAAATAACGTGATAATTGT
>SRR11006770_NODE_31_length_288_cov_4.199052
AGGAATGGTTTTCCCCTCGATGGTAATCTCTTCTACGCATCGACGACCAATCAGTGGCACCGACGGGAAAAGCCGAAGCGTTTCCTTGATCGCCATTTCCGTGTAGGAAAGATCATGTAAATGTGACAATTCGATCTTTTCTTTTGGATCCTTTCCAATCACCGACACAATTTCATCATAGACTTTTTGCTGTATTTCCGGGTGCTTCGCTAGATTAAACAGCGTGAAAACCACTGCCGAGGTGGTTGTGTCATGACCTTCAAACATGAAAGTATCCACTTCTTCTCT
>SRR11006770_NODE_32_length_277_cov_10.660000
GCATGTTTTGGATGTCTAGTCGTAAACAAGGCAATGAGACTGAGTACACGATTGAGGATTTGGAAACCATGCAAGCCGAAAGTGCATTTGGCCTAAACAATACACGGCTGACAGTTTGGATGACCCAACTGACCAACGGTTATTCATGCCTCCGGCGTGGGGCGGCCCCATCTCGCGGGCGAATCACATCCCGGGTTACAAGATGCAAACTGATTTCCCTTGGCATGTCACCCCAATTCGGCTAATTTCGGGGCCTGTCCCGGGAACACACGTGAAA
>SRR11006770_NODE_33_length_275_cov_7.565657
GTCCTCGAGGTAGCCCTTCCTCACCTCCACCCCGAGGCCGCGGAAAACCGCTCCACTCGGCTGCGAGGCATGCGCCTTGTGCTTCCAGCCAACAAACCCAGTCATATGGATCCTCCTTGGTAGCAGCGTCAACTGGATATACATTTGTACCTTGGGCATTTCGCCCAGTTCGCCCTCGTCGCTGCACCATAGATGATATTGTGATGGGCTGCTTTCGCAAGATGACCTCATCCTCACTTTGTATGACTGGTTTCACAGCTGTTCTCAAGTCAATC
>SRR11006770_NODE_34_length_272_cov_2.861538
GAGAAGACTCATATTCTAAACAGGTCTTCTGAATCTGATTTCTTATGGAACATCAAAAATATAAAGTTAACTCCCCATAACTCAATATTGAAGACACCATTGCATTGAGTTGGAGATACTGAGTTATTTATTTATTCATTATTTATTTACTTGGTGTTACATCAATTAGTTTGATAAAACATCGTTAACGATGTTACGCCAATTTACTCGATCCATTGCTTTGTCCCTTCAACTTCGAGTTTAGCCCACGCTCTCCAGATCATGTTGCACCT
>SRR11006770_NODE_35_length_262_cov_2.762162
TGCGCGAATGGTTTCACTCATTTTCACCGAGTAATGCGCAACCCTTTTTCCGCTTTGTTTTGTTTTTCGTGTTTCGCCACTGTCGGCTACTGGGCCGTTGTGATTTGGGATAGAAATTTGAATTATGGTTATGAACTCAATATCGGAACAGCCACTGGCAACAACACAGGATTTTTGTCTGGTTTTAAAATTGGTACAACCTTAGCATTTTTCCATTTGTCAGGAAAATACAGTGGCCCAATTTCATATTCGTACAGGACAC
>SRR11006770_NODE_36_length_255_cov_2.691011
CTTCCCCGATGATCGTAAGGACGTGGCGGGCGCCGTTATTAACTTTTAAAACGTTGATCTCTCGAATTGTGCACATTGAGAATGGTTCGTTAATCCCCAGCCCAGTGAATAAATTGTCACCAAAAAAGCAGCAAGACATTGTCATCTCTTGTTGTTGCAACAATTTTATTCCGTAACATCAGTTTATCATCACTTGATTTATCACCAGAATATGACAAAGATCGATCACCACGGGTTTCTGAAGTTCGCATTGCA
>SRR11006770_NODE_37_length_253_cov_4.187500
ATTTATACATGTGTTGAAGAAAATTCAGTTGTTACCAAACTGTTTATGCAACACATTTAAAAAAAATCATTTTGATTTAGTTATTCAACGAAAATAACACAAAAACATAATTTTTAATAAAAAACACAAATTTCTTTGGATTATTTAAGTTTTTTCTTATCAAACTTATGTTTATGAAGCATCTTGTTTTAATAACGAGTTGAATGGTACATATACTATTTAACATGTGCAAAAATATTTTTGTTTCAAAATT
>SRR11006770_NODE_38_length_253_cov_3.750000
GATCCCTCCAGGGTCATCTAATAAAAAAAGGTTTATGAACTCCGCGAAGTGACCGGTTGGAACAGGTAAAATGAGGTGCGACAATACACGAGAATATAATAAAAAATAAAAATAAAAAAAAATGAAAAAAATAAATAAAACAAATATTTACAAAGCATCGTTAGTTCCATAATTTATTACTGACTACGAACGCGCGCGTACCGTTTTCTATACTCGGTCATATCACACACCGTCTATTGTGTAGTCTGCATGT
>SRR11006770_NODE_39_length_236_cov_3.710692
TTTGCACGAGGCGTTGCGTATTGGAACCAATTACCCCTTCAGGTATCAGGTGTAACGATAAAAAAAGGCCGTAGCCTTATGTTACATGAATAATAATGAATAAATAAGTAAATAAATATTCAAAACATATTCCACACGCGAACCACTCGATTATCCGTGATCCCGAACCGACGATGCATATAACAAAAAAAAAACGACTTGTTCCCGTAGCATTTATCAAGATTCAACTATTGCTA
>SRR11006770_NODE_40_length_212_cov_14.577778
CTCTTCGACGCTTGGTTCAGGGTCATCCGAGAGGGGAGTCTCGGTCAACTTCATTTTAGACACCTTTGGGTTGCTATCAGTGATCTTTCCAGTTTCTGAATCTCCATTGGATAGTATAGGGCCGGTCCAACCTGAAAATGAATGGGGTGTGAGCAGTTCTTACAGCACCAATTTGCTTGCTCGCCTGGTCTAACCACATTCGCCGATGATCG
>SRR11006770_NODE_41_length_205_cov_5.500000
ATTTGGCCAACACCTCTACTCTTAACAAAATCCATAAACGTTGCATGGCAGGCGATCGTCACAGCATTGTTCTTGCACGTCAGGGACACACGTGTTCTCCCAGGATCCCAATGGGTTTCCACTCCGATAAGTTAGTCCGAACCAAAGCCAACGCATGAGAAGACCGACGGCAATCCAAAAACAGCAAAAGCCAACCAGGATAACA
>SRR11006770_NODE_42_length_198_cov_15.487603
GAGAACGAAAATCATCGTGTGCTACGAGTCATGACGGCATCAGACCATGTAACGAGCGTCTGTGGGAAAGCTATCGCTTTCCAATATGACTTCGTGGGATTCCGTCGAACGCTGTACGGGTCAAATGTACAGTTAAAAGTGTCGCAGACCGTTTCGAGCAATTGTCCCACTTATCTCGCTGGACTCGCCGTGAAAAAT
>SRR11006770_NODE_43_length_164_cov_3.275862
GTAAGAACTGCTCACACCCCATTCATTTCCAGGTTGGACCGGCCCTATACTATCCAATGGAGATTCAGAAAGCTGGAGAGATCACTAATAGCAACCCAAAGGTGTCTAAAATGAAGTTGACCGAGACTCCCCTCTCGGATGACCCTGAACCAAGCGTCGAAGAG
>SRR11006770_NODE_44_length_163_cov_7.744186
TCTTCGAGGCTTGGTTCAGGGTCATCCGAGAGGGGAGTCTCGGTCAACTTCATTTTAGACACCTTTGGGTTGCTATCAGTTATCTTTCCAGCTTTCTGAATCTCCATTGGATAGTATAGGGCCGGTCCAACCTGGAAATGAATGGGGTGTGAGCAGTTCTTAC
>SRR11006770_NODE_45_length_153_cov_2.881579
ATTTTTCACGGCGAGTCCAGCGAGATAAGTGGGACAATTGCTCGAAACGGTCTGCGACACTTTTAACTGTACATTTGCGATAGCTTTCCCACAGACGCTCGTTACATGGTCTGATGCCGTCATGACTCGTAGCACACGATGATTTTCGTTCTC
>SRR11006770_NODE_46_length_149_cov_4.708333
AAAGACAATGAAAGTACCAAATAACGTGATAATTGTGTTAATAGTTTCGCTGATAGGATTTTGCCTGATAGTGTATATTTATTATCAACTACTGGTTGAACTAAAGGCAATCACAAGAAGTGCATCACTAATTAACCAGCTAAGTGATT
>SRR11006770_NODE_47_length_147_cov_13.728571
CCCGAGGCCGCGGAAAACCGCTCCACTCGGCTGCGAGGCATGCGCCTCCGTCCTCCACATCCTCAACCTCTCTTCGAGGCTTGGTTCAGGGTCATCCGAGAGGGGAGTCTCGGTCAACTTCATTTTAGACACCTTTGGGTTGCTATC
>SRR11006770_NODE_48_length_139_cov_5.419355
AATTCGAGCCAACTGATGGAGCCTGTCCGGGTGGCGTCGCGGAGAGATAGACAACATTTATCCCAGCATTGGATGGTCAATTTAAGTAATCCATCACTCCCCGGGCCGCTATTGACATCGGGTCCAAAAAGTGGCATTC
>SRR11006770_NODE_49_length_131_cov_6.907407
TGCAAGAACAATGCTGTGACGATCGCCTGCCATGCAACGTTTATGGATTTTGTTAAGAGTAGAGGTGTTGGCCAAATTAAGGTCCACACCATCATGATGGACGAATGCCACTTTTTGGACCCGATGTCAAT
>SRR11006770_NODE_50_length_128_cov_18.039216
AGGATGTGGAGGACGGAGGCGCATGCCTCGCAGCCGAGTGGAGCGGTTTTCCGCGGCCTCGCGGTGGAGGTGAGGAAGGGCTACCTCGAGGATCACATCGTGAACTTCCTAGGTTTAATGCTGTGTCT
>SRR11006770_NODE_51_length_126_cov_16.163265
CGATCATCGGCGAATGTGGTTAGACCAGGCGAGCAAGCAAATTGGTGCTGTAAGAACTGCTCACACCCCATTCATTTCCAGGTTGGACCGGCCCTATACTATCCAATGGAGATTCAGAAAGCTGGA
>SRR11006770_NODE_52_length_125_cov_14.375000
TCCACTCGGCTGCGAGGCATGCGCCTCCGTCCTCCACATCCTCAACCTCTCTTCGACGCTTGGTTCAGGGTCATCCGAGAGGGGAGTCTCGGTCAACTTCATTTTAGACACCTTTGGGTTGCTAT
>SRR11006770_NODE_53_length_124_cov_5.531915
GAGGCGCATGCCTCGCAGCCGAGTGGAGCGGTTTTCCGCGGCCTCGGGGTGGAGGTGAGGAAGGGCTACCTCGAGGATCACATCGTGAACTTCCTAGGTTTAATGCTGTGTCTCCAGGTGATTT
>SRR11006770_NODE_54_length_119_cov_13.142857
CGCGGCCTCGGGGTGGAGGTGAGGAAGGGCTACCTCGAGGACCACATCGTGAACTTCCTAGGTTTAATGCTGTGTCTCCAGGTGATTTCAAACGCCCGGCCACGCCAACGGCCATTGGC
>SRR11006770_NODE_55_length_119_cov_4.214286
CGCGGCCTCGCGGTGGAGGTGAGGAAGGGCTACCTCGAGGATCACATCGTGAACTTCCTAGGTTTAATGCTGTGTCTGCAGGTGATTTCAAACGCCCGGCCACGCCAACGGCCATTGGC
>SRR11006770_NODE_56_length_118_cov_4.487805
AATGTGGTAGCATAATCGGAACACATGGTGACCCCGACAGTAAAGACAATGAAAGTACCAAATAACGTGATAATTGTGTTAATAGTTTCGCTGATAGGATTTTGCCTGATAGTGTATA
>SRR11006770_NODE_57_length_113_cov_33.333333
CACATCGTGAACTTCCTAGGTTTAATGCTGTGTCTCCAGGTGATTTCAAACGCCCGGCCACGCCAACGGCCATTGGCCTACTGGGTGTTATCCTGGTTGGCTTTTGCTGTTTT
>SRR11006770_NODE_58_length_108_cov_21.580645
GGTGGAGGTGAGGAAGGGCTACCTCGAGGATCACATCGTGAACTTCCTAGGTTTAATGCTGTGTCTCCAGGTGATTTCAAACGCCCGGCCACGCCAACGGCCATTGGC
>SRR11006770_NODE_59_length_107_cov_63.200000
TTCGCCCTCGTCGCTGCACCATAGATGATGTTGTGATGGGCTGCTTTCGCAAGATGACCTCATCCTCACTTTGTATGACTGGTTTCACAGCTGTTCTCAAGTCAATC
>SRR11006770_NODE_60_length_107_cov_31.266667
GCCTGCCATGCAACGTTTATGGATTTTGTCAAGAGTAGAGGTGTTGGCCAAATTAAGGTCCACACCATCATGATGGACGAATGCCACTTTTTGGACCCGATGTCAAT
>SRR11006770_NODE_61_length_106_cov_7.655172
ATACTATCCAATGGAGATTCAGAAAGCTGGATAGCAACCCAAAGGTGTCTAAAATGAAGTTGACCGAGACTCCCCTCTCGGATGACCCTGAACCAAGCCTCGAAGA
>SRR11006770_NODE_62_length_101_cov_6.500000
AAGATAGGAACAAATGTTGCCTACTGCAAGAACAATGCTGTGACGATCGCCTGCCATGCAACGTTTATGGATTTTGTTAAGAGTAGAGGTGTTGGCCAAAT
>SRR11006770_NODE_63_length_98_cov_9.142857
CTATGCGACGAGTGTGTGTGAAAAAGCGATTGCATTCCAATACGACTTTGTCGGGTTTCGACGGACTTTGTATGGATCGAACGTGCAGCTTAAGGTAT
>SRR11006770_NODE_64_length_98_cov_6.714286
GCCCAACGTACCTAGCAGGGTTAGCCGTGAAGAACGACCGAACGATTTTTACGGACGGCATGTTTTGGATGTCTAGTTGTAAACAAGGCAATGAGACT
>SRR11006770_NODE_65_length_97_cov_12.200000
CGTTCTTCACGGCTAACCCTGCTAGGTACGTTGGGCAATTACTTGAGACAGTCTGTGATACCTTAAGCTGCACGTTCCATCCATACAAAGTCCGTCG
>SRR11006770_NODE_66_length_95_cov_35.833333
AAGAGTAGAGGTGTTGGCCAAATTAAGGTCCACACCATCATGATGGACGAATGCCACTTTTTGGACCCGATGTCAATAGCGGCCCGGGGAGTGAT
>SRR11006770_NODE_67_length_93_cov_30.812500
CACCATCATGATGGACGAATGCCACTTTTTGGACCCGATGTCAATAGCGGCCCGGGGAGTGATGGATTACTTAAATTTACCATCCAATGCTGG
>SRR11006770_NODE_69_length_93_cov_5.937500
CCAGCATTGGATGGTCAATTTAAGTAATCCATCACTCCCCGGGCCGCTATTGACATCGGGTCCAAAAAGTGGCATTCATCCATCATGATGGTG
>SRR11006770_NODE_71_length_93_cov_3.687500
CCAGCATTGGATGGTCAATTTAAGTAATCCATCACTCCCCGGGCCGCTATTGACATCGGGTCCAAAAAGTGGCATTCGTCCATCATGATGGTG
>SRR11006770_NODE_72_length_91_cov_40.857143
CAAATTAAGGTCCACACCATCATGATGGACGAATGCCACTTTTTGGACCCGATGTCAATAGCGGCCCGGGGAGTGATGGATTACTTAAATT
>SRR11006770_NODE_73_length_88_cov_13.272727
CGCGGCCTCGCGGTGGAGGTGAGGAAGGGCTACCTCGAGGATCACATCGTGAACTTCCTAGGTTTAATGCTGTGTCTCCAGGTGATTT
>SRR11006770_NODE_75_length_80_cov_22.333333
GGACGATCATCGGCGAATGTGGTTAGACCAGGCGAGCAAGCAAATTGGTGCTGTAAGAACTGCTCACACCCCATTCATTT
>SRR11006539_NODE_1_length_2421_cov_7.977816
TGACGCTGCTACCAAGGAGGATCCATATGACTGGGTTTGTTGGCTGGAAGCACAAATGGTGTTAGACCAGCTAAGCATGCCACTAATGAAGGAAGAGTATGCTTATGGACAACCCCCTGGAGCTTTTCGTCTGATCGGCGAAAGTCGAGATAGGTTCTTCCGGTTCATGGAGCGGCCAAATGTGCCAATATGGCTGGCTTGGAAGTGGGCGAACAGTTTCAACCAGAAGCATGACATGATCTTCAATGGAAGGGACTTGCCTGATGAAGACACCGTGCACAGATCAGATGGGCGCATGGTGTATCGGCCAAAGTTTCTGGATCAACGGTTCGAAAGGTTGCCATGGAGTGTCCGCGAGCCAACTCTGAAGTTCATCCTCTCAACGCGTAGTGATTTTTGGAGTGCCCTATGGCGGGTGGACTGGGTCCAGCACGCTAAAAACGTGTTGGGATCGTTATATGTCTTACGAGATATAGCAAATGACACTACTCCTGACTTCGAGGTTGACAAAGCCATTGCTGGCTGGATCGCTCTCCTGTCGGGGGCTTCCATCGTCATTGGCTTACTGCTCCTACAGTCCCTCATCTCTCTAATCTTTGGGTGGCTAAAAAAACCAAAACTGTCAGCCAAACCGTTTTTTGGACAATACCTACGATCTTCCATTACTTGAATGTGGCTGTTAGCTTTATAATCTTGCTGATGATATTTTTGTTCATCTTCCAAGAAATTATGGAACGAACCAGCGGTCAGCGAAGCTATGGGGACCTGGATCTATTGAAGTGGGTCATAGTAATCTTTCTCATTCTAGCCGGAATTTTTGCCTGGGAACAACGATCATTTCCCAATATAGCATCTGACATATCAAAGTTCGTCCTACTAGCCGAGTAACCCGGGAGCACGTTTAAGTTCCCCAGATTCTCGTTTGTGTTAGCCAGGCCTGACACCCTAAATCTGCTGAATGTCTTGCAAGTGTACTTCTNNNNNNNNNNGCGGCAAGTCGTGCGCTGGGTGGCTGGACGCGAGCATGTTAAAAGACTATGTTGCCAAACAACCTGAGATGCGACCCTGGGTGGCTGGGTTCCGTCTGGATCATTTGCAGTGGCATGCTATAATGCCAAGTGCTCTTGCGGTGTTCTACACGGGAAACTTCACCAGTTTTTTGATTGGAACATTTTTCACCTGTGTTGTGTTCATATTTTGGGCACAAATGGACAAGTGGAATAGATCCGAGAGAGTGGTTGTGGCTCTTGAAGCGCGCGATCAAAAACACTCCCAGGTCACCAACATCATTGATAGGACCCCGCATGACAACACGAAAGGATACGTCTATGGCTTTCCAATGGGGTTTATATTCCTTTGGACCGTCTGTTCCCGAAATGTAGTTGATGCCATCGTTGGGCTTCCAATAGGAGTATCCTGCTATTGGATGTTAACAAATCCCAAGTCTCGGTATCACCAGTTTATGGACTTTGGCTGAATTGTAAACTTTGTTGGCATTGGATACCTTACGGACATCCCCCTCCGGACCTCCCTGTTCGTGTTTCGAATGGTGCTGGGGTTGTTTCCAACACTGGGCGGAATGCGCTCTCTGGAAAAAAACAGCAGCAACAGGTTTGGGGGTGAAGTGGAAGAACATGTTAAATGAAATGTCCCAAGTTCGATTCCAATCCTACAAATCCCGAGGCGTGAACGAAACTCCCCGAGGTGACTATGTGTCTCGTGGGGGATTGAAAATGGACGAAATCATCAGGAAATACGGCTTTCGACCAGCTGGACGCGTCGTTGACCTTGGATGTGGACGAGGAGGATGGTCGCAGAGGGCAGTGATGGAAGAACGAGTTATGCGCGTGGCAGGGTACACCCTTGGGGGAGTAGAACGTGAAGAACCCCAAAAGTTCATAACGTATGGTTACAACCTAGTCACCCTAAAGAGTCGGACAAATGTCTTCAAGCTTGAACCAACTCTGTGTGAAACTGTCCTTTGTGACATCGGGGAGAGTGATCCTGATTTCCGGAAGGAAAAAACCAGAACGCTGGTCGTCCTTGATGTTCTCGAGAGGTGGTTGAAGACCAATCCGGAGGCCCAGTTCTGTTTTAAGGTCCTATGCCCATATCCGGTGGAGGTGATGCGGAAGCTTGAAACTCTGCAACATACCTACAGTGGGCGGTTGGTTCGACTGTCCACAAGCAGAAACTCAACAGCTGAAATGTACTATCCTCCCACCACGGTAAATTTAATGCACAATCAATTAGTTGATTGTGCAATCCGACATTTGATATCCGCTAATCATAGTTCGCAAGTCGACAAATGGAAGCGTGAAGACATTGGCTACATTCGGTTCCGTTAAGAGTGCGAAAAAGAAGAAGCAACAAAAGCAGTAAAAAGTTGATGGAATGCGGAGACTGGGACAAGTTTTGAAA
>SRR11006539_NODE_2_length_2335_cov_12.758193
CACCCTCATTTTGACCCCCACCCGAGTTGTTATGGAGGAAGTAAGAAAGGCCTTCGGTGAAACGGAATTCAAGATAGGAACAAATGTTGCCTACTGCAAGAACAATGCTGTGACGATCGCCTGCCATGCAACGTTTATGGATTTTGTTAAGAGTAGAGGTGTTGGCCAAATTAAGGTCCACACCATCATGATGGACGAATGCCACTTTTTGGACCCGATGTCAATAGCGGCCCGGGGAGTGATGGATTACTTAAATTTACCATCCAATGCTGGGATAAATGTTGTCTATCTCTCCGCGACGCCACCCGGACAGGCTCCATCAGTTGGCTCGAATTATACGATTCGGGAGTACGCGGCCCCTACCACTCGAAAACTCAGTTCTGAGTGGTTTGAGAGCATTGTCTGACAGCATGGAGCTGGAAAGACGATAGCGTTCGTCCCATCCCAGGACCAGTCGGAACGGTTTGCGGACTCATCCGCGGGAGCCGTTTCTCTGCATCGGGACAATTTCGAGGAGAATTATGCGAAGGCCCTTGACCCTGAGACAAAAATCATCTATTCGACGGAAATTTCTGAGATGGGAGCCAATTACAACGTTGACCTCGTGATTGACTTGAGAACAGCTGTGAAACCAGTCATACAAAGTGAGGATGAGGTCATCTTGCGAAAGCAGCCCATCACAACATCATCTATGGTGCAGCGACGAGGGCGAACTGGGCGAAATGCCCCAGGTACATATGTATATCCAGTTGACGCTGCTACCAAGGAGGATCCATATGACTGGGTTTGTTGGCTGGAAGCACAAATGGTGTTAGACCAGCTAAGCAGGATGTGGAGGACGGAGGCGCATGCCTCGCAGCCGAGTGGAGCGGTTTTCCGCGGCCTCGGGGTGGAGGTGAGGAAGGGCTACCTCGAGGACCACATCGTGAACTTCCTAGGTTTAATGCTGTGTCTGCAGGTGATTTCAAACGCCCGGCTGTGCTATACACGCATCGACCCAAAACATCCTTCCAGCAGCTATCAGCCAAGCAATAAATACAACACAGAATGTTTTGTCACAAATTGACTAGGTCAGGTCAGCATGGGTGCGATGGCCAACATGCGTAAGCAATTTGCATCAAGGCACTCGAGTGCGCTACATGTTATGCTGACTGCATGTTTACTCGTTGGTGATCGTCCGTTTGGACGATGCGCTAGGCTCATATTTCAACCCAAATTGTTATTGCCAAATATTGTCACCGCCGACCCAGGCATCTTTGCCATTAGCATAAGATTGTATGATTGTATTATTTGTGTTAATGTATTACAGAAAGCCACTAAATAAAAGGAGCTGATGTTCCAATGAAAGAACAGTCTTGTTCTGACTCTGAATCTATGCGTTTCAATGCACCTCTGGTGTATACCGAAACATCCCTCTAGCAACCTGGTAATCAGGTACTGCTAACTATTTAGGAATAGACTAAGATCAGTAACATATCGATGTGCAATACATAGTCCACGGACGGGCTATGAAACGGCCACGCCAACGGCCATTGGCCTACTGGGTGTTATCCTGGTTGGCTTTTGCTGTTTTTGGATTGCCGTCGGTCTTCTCATGCGTTGGCTTTGGTTCGGACTAACTTATCGGAGTGGAAACCCATTGGGATCCTGGGAGAACACGTGTGTCCCTGACGTGCAAGAACAATGCTGTGACGATCGCCTGCCATGCAACGTTTATGGATTTTGTTAAGAGTAGAGGTGTTGGCCAAATTAAGGTCCACACCATCATGATGGACGAATGCCACTTTTTGGACCCGATGTCAATAGCGGCCCGGGGAGTGATGGATTACTTAAATTTACCATTGTCGTGGGTTGAGAACCACTGATCACCGAAACCCACAATCATAAACAAACTCAAAGGCCATCCGCCTGAAACCGACCAATGCACTCGAAAAGTGCAAGATATTGAAATTACAACCATATGCGACAACCGCACCTCAAGTGCCAGAATTATTTCCATTCCTTTTTCGCTCCTCCGCGTGAGCCCTACACGGACGGGCAAACGAAATCGAAAGGTTTCAAATTGTTTAGTGCTGCGGCGACCACCGAGATACGAATTGCCGAAATAGCAAGATGCACATTTTTGGGCACGGACCACCTAGGCATACAAAATGCCACATTTGCAAAGATGAATAATTTTTAAGTATGGACTCCAGTTGTCTCATTCTCACCAATAGAAAATAGATTAAGCAGTTAAACAGTGTAAGCTTTTGTAACAATATATAAACCCAGAAACGACGAAATAATAAACAGATTCTTACGAACCAGAAACTGGGAAAGGAGTCTCGACTTTTAT
>SRR11006539_NODE_3_length_2095_cov_6.976214
CGAAGTCTTTTTTCTCAAAATTTTTACTATAAACGGTTAGGATCTTTGAAGAGTTTTTGCAGGAACTATTCCGAGTAAACTTGGAATTTCACTAAGCATACTCCTGTAGGGATCTTTAATAAAATTCAGTTTCTTTCAGAGATTTCTCCAGGTATTTTATGCCAGGGACGTGTACATGACACTTGGCTCACTCATAGGTCGCATGCGCTCAACTAGCAAGCCAATCATAAACGACACTCCGAAGGTCCGAACAGGGACACGGGCTGACCCCCAAACGAAAATCAAGGATATGGATCCTAGCATGACCCAAACCAGGGTTAATAAACTCCGGGATGAAAATCTAAGCACTTGGTTTTTTGACAAGAACAACCCCTACCAGACTTCTAAGTACCATGGTTCGTACGTGACAGATGACGTCAAAGTTGGTGGTCAAACTGTCAACCCTCTTGTCCGGAAGATTATGTGACCTTGGGAAGCCGTTGGAGGAGTAACAAACTTCATGATGACCGACATCTCAACGTACTCCCAACAAAAGGTTCTCCGGGAGAAGGTAGACACCCCCGTCCCTGAACCCAGGGAACAGGTTAAAATGGTCAATAGGAAAATCATGAAGCACATGGTCCGCCTGTTCAAAGAAAAAGGGCTGAAACCGCGGATTTTGACGTGTGACGACTTCATCAAGAATGTCCGATCGGATGCTGCCATTGGGTCATGGAGCCAAGACGTCCCTTGGACCAAGGTGACCACTGCCGTCAATGACCCCCGGTTTTGGGAACTAGTAAACCGGGAAAGAAAACTCCACCTGGCCGGGGACTGTGCGATGTGCGTGTACAACACCATGGGGAAAAAAGAGAAGCAACCGACCATAGCTGGGGAGCCGAAAGGATCCCGGACCATTTGGTATATGTGGCTGGGAAGTCGATATCTGGAATATGAGGCCTTGGGCTTCCTCAACGAAGACCATTGGGTAGCCCGTGAAAATTTCCCGGGTGGCGTGGGAGGTCTCGGCGTAAACTACTTTGGCTATTACTTGTCAGAAATAGCTTCAAAAGGAAAGTTTTTCGTTGCCGATGACATAGCTGGCTGGGACACTCGCATTAGTCAGGCGGATTTGGCCGACGAAGAGTTCTTCATCCTCAACTCGATTGAGGATGATTACCATAGAGCTCTGGCGGAGTCGGTCATGAAATTTGCCTACCAAAATATTGTGGCCCTGTTTCCCCGAACCCATTCTAAATTCGGGAGTGGAACGGTCATGGATGTGGTTTCCCGATCGGATCAGCGAGGCTCGGGGCAGGTGGTGACATATGCCTCGAACACAATCACCAATGGAAAGGTTCAGATTGGCCGAACCCTTGAAAGTGAAGGGCTACTCGAAGCTGAACCAGTGGTGACCGACAAATGGCTCTCGCGGAACATGGTCGAAAAACTGGAGGGAATGGTGATCGCTGGAGATGACGTGGTCGTGGCCACAAACGACACCAATTTCGCAAAGTCGTTGACCTACCTAAATGAAACCGGGAAAATCCGGAAAAATATACCAATTGACTCGTTTTCACTTGTGGAGACGATCTGGGAGCGCGTTGAGTTTTGCTCCCATCACTTCCATCCACTCCATCTCAAAGATGGAAGGAAAATAATCGTTCCATGCCGCCACGAGCACGAAATCATTGGGAGAAGTCGAGTCCAAAAAGGAGGGCTCGTGACCATCCCAGAAAGTGCTTGTCTGTCAAAAGCCCACGGACAAATGTGGGCTCTGTACTTTTTCCATCGGCGTGATCTGCGGGTGGGGTACGCAGCCATACATGCATCCGTTCCAACAGATTGGGTCCCAGAGGGGAGGTCCATCCACCAGCAATACGAGTGGATGACCACGGAAAACATGCTTGATGTGTGGAACAGGGTTTAGATCACTTTCGATCTAGCTCCCGCTCGCGATAAGAGCTATCGGGTCTCGCTTCCCGAGATCCACCCGGTAGAGGGTCTAACGTTGTATGTTACCAATAAAATCAGAGTTTGCATCAACCTTCAGACAAGTCGTGTCTCCCTGTCGGTCCGCGAATTAAAGTTGCCTTGAGTCCCAGTACGCCGCGTT
>SRR11006539_NODE_4_length_1766_cov_7.404381
GAAGTAGGACGTCAAGGAAGTGGAACTAAAAGTGTACCCGAGACCACGAAATAGAGGGAGTTTTACTAGAGTCGATCTGTAAGTGTTTTCTTTCGCGGAGTGTCACGAGCGTAGCGCCGACCCTGAGGCTTGGAGACGGGGGTCTCATCTAGGCTGGGAGTAACACGGCCTGCAAGTTACACTTTGGCGCCCAACGTGGGGCTGGCTTTTCGAAAAATGGGGTATTTCACACTCTCATGCACGTCACTCGAGGTGAACCAGTTAAATGGCGTGGGCGAGTTGTCGTTCCTCACTCTGGTAGTGCCTTGCGCGACGTGGTGTCGTATGGTGGACCTTGGCAGTTGGACACCCCCACTACCACGGAAGACCTCGTGCTGATGGCTTGCAAACCGGACAAGACCATTGAGTACCATCGGTACAGGCCGGGAGTCATGAGTATTGACGGTGAACCTGTCATGTTCATTAGTGATGATTTCGGAAAAGGATCTTCTGGCTCACCGTTCTTCATCAATGGCGAGCCCGTCGGGTTCTATGGTTTTGGGTTCTATGTGAACGGTGTTTATCGCTCAACAGTAGCAGGTGGTAAACCAACCGATGTCACGGAGAACTTGAACTGTGATTCGACCAGGCGGTTCGTGACATGGCATCCAGGAAAAGGAAAGACGCGCAAGGTTATTGTCGAAGAAACCAAGAAGAACTATGATTCCAACCAACGGACCGTGATCTTAACACCCACCCGGGTAGTCATGGCTGAGGTCGTTGAGGCCTTGAAGAACTCAGGCATGAGGAGTGATAAGAACCTGTCGTACTGCACCAGAAACCTAATAACGGTTGCATGTCACGCAACGTTCACGAAATTTGTTCTTAGCCATGGCGCCAAGAAAGTGCGGGAACCATACAAGTACCTTGCTCGTTGGGAGCACTTCAGTTTCTATTGAGTGTGCCCTTAACCCTATCTCGCAAGGATGGCGTCTGGCTCGGCACGTGGTGGATCGGTATCGACGGTTTGGCGTGTCTGGTGTTGCAGGAGTGTGGCAGGATTTGGTTGGAAAGTTTTCGGTTGGTGCCTTCTTCTCCAACACAACCCTTCTGGTCATTTTTGTCCTCGCTGCCCTGATTGACAAACGCATAGCCTTTCTATTGGTTTTAGGGGGGTATTTTTACTATGTGCGGGCTGATCTGGGGTGTGGAATTGACACCACGAGAAAAACCATCTCGTGCGGCAGCGGCGCTTTTGTGTGGAAACACTTGGGCGTTGGCATTTCCAATGATCATGCTGTGGAACTTGAAGATTACTCGTTCACTGACTTGTACATAAAGGATATGTTTAGCTGGACCACGAAACCCTGCTTGATTTGTGAGGATGCTTTGCAGTGCGTAGCCCTGCGCAGAGCTGCTTTCTCTGCTGTTGGGTCGATGGGTCCTGAACAGGTGTATGTAAATGACACTTTGGCACCCAACGTGAATTGTCTTTGGCATTCCGTGCTAGGGAAACACTTTAGATTCTGATAACTTTTCTTTGCGGAGGTCTCTGGGAAAACATCCCGAAGTCACTTACGGAATTGACGTCACGAACTACTTTGGAGTTGTTCAGAACTTGTAATCATTGTTACCATAACGGAGGTCTTGGAAGTCCCAAGTGGCAAGATAGCTACCAATCATTGTTGAGAACGAATTTAAAACAGAATCGGAGTAATTTGTTAAATTTTGCGATAGAATTGCGGAAGTTATCTTGATCTGTGTGTTTCGGAGAAGAGTGTTGAGAA
>SRR11006539_NODE_5_length_1488_cov_7.588235
TAACTAAAAAGTGATTAACTTTGAGTAGAGTTCCACCGAGTCTAAATAGTAAAATTTAAAACAAAGTTTACAAATTTTAAACAAGATGATGTAGGTGAATGTTCCGAGCTTCAGGCTACGGAGTGAAAAATTCGGTTAGAACGGTTAAAATTAAAGAAGAAGGTTTCCCGGCCGGGAGGCGGCTGGGTTGGTGGCCCAAGTGGGCTGCCGAAGAAGCGGACGGGTTCGGTTGTTGGCAAAACAACCGACCAAAAACAAAAAATTGTGGCGACGCAGAGACCCCCATCAGGGGGCAGCCTCCTCGCCATAAAAGGAAAAGACCGGCAAACTGTACAACGGAAAAAAGGGAAAATGGACTTTGGATGGATTGACGTGTTGCGGGCAGATGCAATGAGGGCCATAATGTTATTGGTCATTATCCTCAGAAACGCGTTCCGTGATTACAATGCGAAATTCTCGAACTTGTTTCAACGAGTTCGCCGGCTTGAAAAACGCAGATCAACATATGGCATCAATGGCTCACTCATCATCTGGCTTATCATATCCTGGGTACTGATCCTCGTAACGGCAAAGCACACTATTGACGTGCGAATGACGGCTGAGAAGGAACTTAAGCTCTTTAAGGATGGAGAAGAAGTGGTTGACTCGACTGAGTTTAAATTACCAAGTGACGTGTGCTCGACAGGAATATGTATTTATCTCGAAGCATTGTCCCATGGTAAAGACTATGAACAAACTGAGTGCCATTGATTGCGGATCCACCCATTACGACTTTGAGGTTCGGTACAACCGATGTCGCACGGACGCCAAGAGCCGGGTGAAGCGAAGTGCCCCTACTGCAAAACCGAGTACTGGAGGGATGGGAATCTTAGAGGAGGTGGAGTTCATCTTGTTCAAAATCATTCGGGGAAACACATGGTTTGGGCTCATTGCCTTTCTGTGCATTGGCCTCAAAATGCGGTGGCCCGTATGGATTATGATTCTAATTGGAGTTGTGACCTGGAACGCTGTGAGGGCGGATGTTATTGAACCCCTGTACATCCTCAAGCAGGAGAAGATGACATTCTTGGAGACTCGAATGTTTTAAGCGAAATATCAACTATCGCGACACCAAATGGGCTCCTCCAGGTAAGCATGGGGAATTCTCATGTGATTAGAGGACAAGACTACAAAACCCTTCTAACGGATTGCGAAGTGGGACAGTCATATTCCACTGATGTGTGCCCTGGTGGTTCACAATTGAATCTAGGAGGGGTTCGCAATGAGAATCGCACTTGCCAGGTGCTGCCATACAATCGAGGATGGGGGACTGGATGCCTTGAGTTTGGCATGGGAATGACGGCGACTTGTGTGGAACTTGAATGTTCCACATCGTACGCTGTGAAGCTGTTATCTAGCTCTGGAGTAGTCTCTAACATGACTATTGGATACCATGGGAAGAATGAGACAAAACTCATAGCCAACAACATCCCCCAAACGTTTAAGTTT
>SRR11006539_NODE_6_length_1427_cov_38.106667
ACAATCGAGGAACTCGAGGAACCGAAGTTACATATTTAGGAGATGGCTGTGTTTCAACACACTGGTGAGACCCGGGGAGATTTGGGAAGACTGCCATCTCGGTTCTTTAACGGAGAACTTGAGAACGAAAATCATCGTGTGCTACGAGTCATGACGGCATCAGACCATGTAACGAGCGTCTGTGGGAAAGCTATCGCTTTCCAATATGACTTCGTGGGATTCCGTCGAACGCTGTACGGGTCAAATGTACAGTTAAAAGTGTCGCAGACCGTTTCGAGCAATTGTCCCACTTATCTCGCTGGACTCGCCGTGAAAAATGATAGGACCTTCTTCACTGATGGAATGTTCTGGATGTCCAGCCGCAAGCAAGGGAACGAGACAGAATACACAATCGAGGAACTCGAGACGCACCAAGCGAGGAAATGCATCTGGCCAAAGCAGTACACGGCCGATAGCCTAAACGACCCTACCGATCAATGGATGTTCATGCCACCGACCTGGGGAGGGCCCATTTCTAGGGCTAACCACATACCAGGATACAAAATGCAAACGGATTTTCCGTGGCATGTGTCTCCAATTCGCTTCATCCCCGGTCCGGTGCCCGGAACCCACGTCAAGGTTGACCCAAAGTGTGAAGGACGTTCAGCTGCGTCTGTGGTAAAACCCGGTGAGCAATCCAATTGGTGTTGCGAAAATTGTTCCCACCCAATACATTTTCAAGTGGGGCCGGCCTTGTATTACCCCATGGAGATACAAAAAGCAGTCACAATCACAGATAGCAATCCAAAAGTCTCAAAGCTGAAATTGACGGAAACGCCTTTGTCTGATGATCCTGAACCGACCGTTGAAGAACGACTCAAAATGTGGCGAACTGGGGCGCACGCATCACAACCAAGCGGAACGGTTTTCCGGGGCCTTGGGGTAGAGACCAGGAAGGGCTACCTCGAGGATCATATAGTCAACTTCCTCGGTTTAATGTTGTGTTTACAAGCGATATCGAACTCTCGTCCACGTCAACGGCCTCTAGCATATTGGGTATTGTCTTGGCTGGCGTTAGCTGTCTTTGGGCTACCATCGGTTTTTTCGTGCGTCGGTTTTGGCTCTTGGCTAGTTCTACTACATGCCTCAACGTCATCAATCCGAGTCTCCCAAATGATGATCCCACTATGGATGTTACTCCACGTGGGACAAGTGTCCAATCCCAATACTCTTCAGTCTGTACTCCAACAGACAATCGAGGAACTCGAGGAACCGAAGTTACATATTTAGGAGATGGCTGTGTTTCAACACACTGGTGAGACCCGGGGAGATTTGGGAAGACTGCCATCTCGGTTCTTTAACGGAGAACTTGAGAACGAAAATCATCGTGTGCTACGAGTCATGACGGCATCAGACCATGTAACGAGCGTCTGTGGGAAAGCTATCGC
>SRR11006539_NODE_7_length_1262_cov_22.016034
ACTTGGATCAGCTTGGTTCGTGTATGGAGACGTTGGTTGCGGGATAGACACTGACCGGAAAACCTTAGTTTGTGGTGGGGGATTGTTCGTCTGGAAAGGGATTGGACAGTATCCCACCGCTAACCACTCAGTGGAGCTGGCTTCCTATGACCTAATCACGAAATATCTTTTTGAGATGTTCAAGGAAACCAAAAAGGGGTGCATCATTTGTGAGGACAAGTTACAGTGCGCAGCGGCCCGAAGCTGCCTCGTCAAAACTTGGACACCCACTGGTGTATCTTAACATCTCTAATTCGTACGGCTCGGTTTTAGATGAGCTTCCCAAAGCAAGGCGTAGAATAACGCTTGGAACTGAAAGCGTGGAAATGGTGGTATACCAACACACTGGGGAGCCAAAAGGTGATTTCGGAACGCTCCCATCACGATATTTTCGCGGGGACATGGAGAACGAAAATCACTATGTTCTGCGGGTAATGACTGCCTCAGACCACGTGCACAGGGTGTGTGGAAAGGCGATTGCGTTCCAGTACGACTTTGTGGGATACCGCCGGACCCTGTACGGATCCAATGTGCAGCTCAAGGTCTCACAAGTGGTATCAAGCTACTGCCCAATGTATCTGGCAGGATTGGCTGTCAAGAACGATCGTACCATATTCACAGACGGTATGTTTTGGATGTCAAGTCGAAAACAGGGAAATGAAACTGAGTACACAATCGAGGACCTGGAGACGACGCAAGCGCGAAAGTGTATTTGGCCAAAACAATACACATCTGACAGTGTGAAAGACCCAACGGACCAGCGGCTTTTCATGCCTCCCACGTGGGGAGGACCGATCTCGCGGGCTAATCACATCCCCGGATACAAGATGCAAACCGACTTCCCATGGCACGTTACCCCGATCAAGATGATTGCGGGACCAGTACCTGGAACTCATGTGAAAGTTGACCCGGGATGCGAAGGGCGGTCATCAGCCACCATCGTGGAACCTAGTGAAACCTGGTGAACAGGCGAATTGGTGTTGTAAGAACTGCTCAAATCCCATCCACTTCCGGGTCGGACCCGCATTGTATTACCCCATGGAAATTCAAAAGGCCACTAAGAGCACTGATAGTAGTCCCAAGTTGGCAAAGATGAAGCTGACGGAGACTCCACTATCAGATGATCCGGAACCAAGTGTTGAGGAGTTGAATCTAGGAGGGGTTCGCAATGAGAATCGCACTTGCCAGGTGCTGCCATACAATCGAGGATGGGGGACTGGATG
>SRR11006539_NODE_8_length_863_cov_4.015267
AATTATGTATAACGATTATAACACGTAAGATGAAACCGTTTCACCCTCCTTCTCTCTGTACACTGCTTTGTGTATGGGCCTCGAAAACGACCAAAACCCATATATGGGGTCATCCATTAAGTACGTCATGCTATTAGGGGAAAGGAGGTATTCTGTAAGATGACGATTCATACAAATTTTTGAAAGGTTCCGTATAAAAAGTGTAACGTAGGGCAAATGAACGTGGTTGTTGTAGAAAATGGTAATTTTTCCGTCACGTACTTAATGGAAACCCCCTAATGTATACNNNNNNNNNNCATTTTACTAAATCAATCATTGAACCAACACCTCGGCTCCTGACGTGTTTTATTGAATCTCCCTTGAAACATTAGGGGACGTCCATAAATCGCGCTAAATGTTACCATTCTCAATTCCTCTCCACCTTGGGCACAGTTTTTTCACTGGAAAGTGCAAAAATTTGGTATGAATCGTTGCGATTTCCTGAACCCTCCCCCTTCTCCCTTATAACGTTACGTAATTTATGGATGACCCTTTATATGTGATTACATAAAGCATTAAGTTGTTCTGCCGACGGATTTTGGAATGCAAGAACCATACATATTTGTTTTCCTATCTCGATCCAACATTTTGCACTGCAAATAATAAGGAACATTGTATGCCTAACTTGACGCACAAGATTTTCATACAAAAAATGTTTTAACCCTTAGAAATAATAGAATTTTGACCTCAATTCTTGAATAAAAGAATATTGCTGACTGTTATTGATAATATTGCACAATAACAGCACAATATTTCTAAGAAAATTGATTAACAATATTTAGCACATTCACTAAGAAAAGAAAAAAATGACGCACTTGTCGTAC
>SRR11006539_NODE_9_length_811_cov_5.752044
TTTGATCATAAAGTTGAAAAGATTGATTAGTCGCTCGTTAATATAAAAATGCAATTAAATGCTGTTCTATATTTTGGTTACATTGCATTTTTGAGGCAGATGGCCTTTACTGCAGTTTGGTTACGTTAGGTGTGAGTTGATATGGATTAACAGTGGTTCTTAAATGGAATGCCATTACAACTGTCATGCAGGTTGCAATAACATGCATAGGTCCGATTCCTGAGTCTGTTAATGGCTGTTGTTGCTGCTGGTTAATTAGTGATGCACTTTTTGTGATTGCCTTTAGTTCAACCAGTAGTTGATAATAAATATACACTATCAGGCAAAATCCTATCAGCGAAACTATTAACACAATTATCACGTTATTTGGTACTTTCATTGTCTTTACTGTCGGGGTCACCATGTGTTCCGATTATGCTACCACATTCTTGATCTTGTTTCTTGTGGAGATAGGGGAGATCCTCCCTCTTTTCGACCCATTTTTTATGTTTCATCCATGGGTTGTCTTGGATCCAAACGCGATTCCATACAGTGAGCATGTCCTCTGTTGTCATCCATTCACAGTTTTGATGAATGGACCACGACGTTCGGCCTTCAGGGAACCATTCCACAGGAACACTAGAAGCGATGGCCGCGAATCCTAACCTCAAGTCTCTTCAGTGGAAGAAGTACAAAGCCCACATCTGGCTGTATGCTTTGGCTAGACACGCGCTGTCTGATATCGCTTCGCAGAAGGTTAGAGTCGTAAAACGTAGGGACGAGTAGAAGGAGTCGAAGATCTTGCACACCAGACCGACGGTAGCAGGGAGGG
>SRR11006539_NODE_10_length_749_cov_11.934524
GCATTTGCGGGGAGCTCGATTAACAGTTCGATCGATCGCGATAGGCAACGATCGGACCACAATTATTTTGTCACGCTGACCTCAGCATATGTGCTCCAGAACTCTTCACCCATTACTTCTAGGCAAAACCATTAATGTAGCACATACCGGTGCAACACTTTTAGGCCTATTTAAGGAATCCAGATTCATTGAATACAGCAGTTCAATTTGGGTCTTCGAACCAAGCAAGTCTTTTAATCAATGATTAAATATCACCTTCTTCGGTCTAGTAGACTAGCCTCGTACGACCTAATCACGAAATACCTCTTTGAGATGTTCAAAGAGACTACAAAAGAGTGTATTGTGAGCGAAGACAAGTTGCAGTGCGCAGCAGCCCGAAGTGTGGCCTACCACGCTTTGACGAAACTTGGCCATCCGACTGTCTACCTGAACATTTCCAATTCCTACGATTCAGTATTTGATGAGCTTACGAAAACACGACGCAAGATCACACTTGGAACCGAAAGTGTGGAGATGGCCGTTTACCAGCATACGGGGGAAACCAAAGGCGATTTGGGGAAATTGCCATCCCGGTTTTTCAGTGGAGAGCTTGAGAATGAGAACCACCACGTCTTAAGGGTCATGACGGCCTCAGACTATGCGACGAGTGTGTGTGAAAAAGCGATTGCATTCCAATACGACTTTGTCGGGTTTCGACGGACTTTGTATGGATCGAACGTGCAGCTTAAGGTATCACAGACTGTCTCAAG
>SRR11006539_NODE_11_length_715_cov_2.885580
AAAAATGAACCCCGATGGTGTGCATGAGGTACCGTTCAAATTACCGGGGGTGCACGGTATTTGAAACAAGCAGAAGGCATTTAGTATTTTGATATTAAAATCTTAAAATTTTCTTGGATGGGATTTAGTAGACTGCAAGACTTTCCATCGACTTGAACCATAAAATTAGAGGCAAAGAATCAAGCACCAATCCAAACCACAGTATGTTTATAAGCCTTATTTTTTAAATAGAATAAGAAATTGATTTAACTTTTATACATATATTAAATTCATTCTATGTGATATTTCGAAGACGGTGCAAATAAATAAATAAATAAATAGTAATCTAAACCCAAGCTACATTGTTTGAAACAGTTTTAAAATCTTACTTCTTGTAGTTTAAACCTTGAACAGAACACACACCAAAAAAAGTTATAGGGGATATTACTTTTAAGTCCATTTAACAATACGGCTCGTAAAATATAAGGAAAATATACAAACATGTGTTTATATTAAAAAGACATCAATAGATGCCTAACTATAAATTTCAAAGTTTCCTTCCCTTCCATCTTACGAACTTGTTACAATATTTTTAGTCGAATACTTTGATCACTCGCGACAAAAAAAACTGACGATTTTTATGGGGAAGATTTTTGGTAGACTTCTGGCATTATGTCAGTGGCAAAACCCGGGGAAAAAGGAGGGGATCAGGGCTCACCGAAGTTGTTTTTGTAAT
>SRR11006539_NODE_12_length_708_cov_21.305864
CTAACATGACTATTGGATACCATGGGAAGAATGAGACAAAACTCATAGCCAACAACATCCCCCAAACGTTTAAGTTTGGAGGATTTGGCAAGACAGTGGTCACCTGCCAATTGGAAAACGACCGGTTGGCGACTACGAACTATGCCATTGTTGGAGATGACGGAGCGGGATTGTTCCTCAAAAAACTAATCGATGATTGGCCTGGTGTGTTTCGAACGCAGAAGCACATGATCGGCATGGATCGAGTCGTGAATTGGGGACCAGCAACTCCAAATGAAATCCCGGTGGTGTCAATAGACAACCCACATCTTGACTGGAAGGCAGGGAAAAAGGGAGGAACCCCAGAACTTGACACAATATTCTGGTGCCGAACTGTCCTGGAAAAATTGATAACTGGAGAATTCTCCCCCTGTAAAATAACGTTGAGAGCAACGGTTGTGCAAGGGGGTTACGGAAATGAGGGAGTCCTTGTTGTGCAGACAGACGATGATGTTCCTGAAATCTGCAGTATCGCGCTTGAATGCGTGAGCTGTGGACTCACGTCAAAACGAATGATGTTTCAACCGGGGACTAAGACTGGCCAAGCCCACGTCACGTGTGGGAACAAGTCCATGTTCGTCCTACTCATCGTACTTGGATCAGCTTGGTTCGTGTATGGAGACGTTGGTTGCGGGATAGACACTGACCGGAAAACCTTAGTTTGTGGTG
>SRR11006539_NODE_13_length_706_cov_15.131955
AACGCGTGTGTCCCTGACGTGCAAAATCGATTTTCCAGCATGCCAGACGGAGTCTACCGAATCAAGTCCAAAGGAGTTGCCATTGATCGTCAACGGGGTGTTGGGGTTGTAAGACGAGGAGTTTTTCACACCCTCTACCATGTAACGCGTGGTGGTCTTGTGTACTGGCGAGGGCAGGCAGTTCAACCACACTCTGGTAGTGTGACTGAAGATGTCATCTCTTATGGTGGACCGTGGAATCTGCCAAAGCCTGAACTTGTCAACGAAATTGACGTCCTGGCTTGTCTACCGGACGGCACTGTGGAATATCATAAATATGAGCCCAGCACCATCACCATAGATGGCACTCCCACAATGTTCGTGACAAAAGATTTTGGCTTCGGATCTTCAGGATCTCCCTTCTATTTGGAGGGCGAGCCGGTCGGACTTTATGGGTATGGCTTTCAATATAATGGAAAATACCATTCCATAGTCACGACCTATGAGCAAGATCCGAACCAGGTTCATCTTCCAGGCATTGATCTAACGAGCACGGCACAAAGAACATTCATCGATTGGCACCCTGGCAAGGGAAAGACACGGAAATACATTGTTGAAGAGACACTGAAAAACGTGGAGCTCAAGCGGCGCACCCTCATTTTGACCCCCACCCGAGTTGTTATGGAGGAAGTAAGAAAGGCCTTCGGTGAAACGGAATTCAAGATAG
>SRR11006539_NODE_14_length_604_cov_5.250474
GCAAGAAAATGCCGGCCCACCACCAAGGAACGTCATTCCAAGATCGGACAAATCGTCCGGAGGCCACGAAGGGGACTCATAAGGATGGAGGGGAGGATAAGGACTCATCGAATATATCACAAACCAAGCTGAGAACCAAGTCGTCTCGGCACAGGAGCACTGAAAAGACAATCAACAACAACCAACGAGTCGCTTTGGAGATCTCAGGGCGCATGGATTCAGAACGATTTTTTTTTTTTTTTGCAGCAGCAAGCAGAGAGCATTCGACAGAAAAGTGATCAAGTATCATGTTCATGCTTCTCATCGTGCCCGGATCAGCTTGATTTGTGTATGGTGATGTGGGGTGTGGTATTGACACCGACAGAAAGACACTTGTATGTGGAGGAGGTCTGTTCGTCTGGAAGGGCATTGGGCAGTATCCAACTGCCGACCACTCCGTAGAACTAGCCTCGTACGACCTAATCACGAAATACCTCTTTGAGATGTTCAAAGAGACTACCAAAGGGTGTATTGTGTGCGAAGACAAATTGCAGTGCGCAGCAGCCCGAAGTGTGGCCTACCACGCTTTGACGAAACTTGGCCATCCGACTGTCTACCTGAACAT
>SRR11006539_NODE_15_length_589_cov_22.927734
TGCAGCTTAAGGTATCACAGACTGTCTCAAGTAATTGCCCAACGTACCTAGCAGGGTTAGCCGTGAAGAACGACCGAACGATTTTTACGGACGGCATGTTTTGGATGTCTAGTCGTAAACAAGGCAATGAGACTGAGTACACGATTGAGGATTTGGAAACCATGCAAGCCAGAAAGTGCATTTGGCCTAAACAATACACGGCTGACAGATGCAAACTGATTTCACTTGGCATGTCACCCCAATTCGGCTAATTTCGGGGCCTGTCCCGGGAACACACGTGAAAGTGGATCCGAAATGTGAGGGACGATCATCGGCGAATGTGGTTAGACCAGGCGAGCAAGCAAATTGGTGCTGTAAGAACTGCTCACACCCCATTCATTTCCAGGTTGGACCGGCCCTATACTATCCAATGGAGATTCAGAAAGCTGGATAGCAAACCAAAGGTGTCTAAAATGAAGTTGACCGAGACTCCCCTCTCGGATGACCCTGAACCAAGCGTCGAAGAGAGGTTGAGGATGTGGAGGACGGAGGCGCATGCCTCGCAGCCGAGTGGAGCGGTTTTCCGCGGCCTCGGGGTGGAGGTGAGGAA
>SRR11006539_NODE_16_length_588_cov_3.868885
ATAGCAAATGTGTCCGTGATGTGCTCAGGACCTCTTTTGAAAGCAAAAGCCTCGTATTATCACATTTTTAGCAACTTAGTGGAAGATCGTGCATAAGGGGCGAGACATACGTGCAAGCACGGATCCCTGCCACCTTCCGTCGACAAAAATCGTTAGATTTTTGTATGCTACTTCGGTCCCTTGATTACCTTTTGACTCCCCAGTGTGTTGGTATACCGCCATTTCCACGCTTTCAGTTCCAAGCGTTACTCTACGCCTTGCTTTGGGTAGCTCATCGAAAACCGAGTCGTACGAATTTGAGATGTTAAGATACACCAGTGGGTGTCCAAGTTTTGACGAGGCATGATAAGCCACGCTTCGGGCCGCTGCGCACTGTAACTTGTCCTCACAAATGATGCACCCCTTTGTGGTTTCCTTGAACATCTCAAAAAGATATTTCGTGATTAGGTCAGCTCCACTGAGTGGTCAGCGGTGGGATACTGTCCAATCCCTTTCCAGACGAACAACCCCACACCACAAACTAAGGTTTTCCGGTCAGTGTCTATCCCGCAACCAACGTCTCCATACACGAACCAAGCTGATCCAAGT
>SRR11006539_NODE_17_length_576_cov_3.641283
GTATGCTATTCACTAAGGTTGTTCACTTTGTCCGTTTGCCTAGTAATCGTTTTCGCCGGTAGGCCGGGAGCGTAATATGACACCTTTTTAATTAATAACCGCGAGCACCGATTGCGCCGATGCGACTTAACACGACCGGGGTTGCACTCGAACTGACTTTCTGGGATGGTCACGAGCCCTCCTTTTTGGACTCGACTTCTCCCAATGATTTCGTGCTGTTTTTTACTTTTTAGATATTTGAATATTCTGTGTTACTTCATTTAAGTGTATTTGTAATAAGGTAATATTAATAAAGAATGTTTTTGAATTCTAATACTTTGTAAAATATATGAGAATTATATGGTGTTATTGAAATTTAACTTAACTTGATTATACACCACACGTCTAACCTAATCTTCTACTTTTTCTTCATATGATTTTACCCTACTCTTATGAACTAAATCTTTAATTCTGCAGTTTTATTAAACTCTGCCGTTCGCTTCGTTTTCTCCTCTATCAAACGGTTCCTAACTTCGCTATGACATATTTGCAATCTGCACTTTAATTGCTTGCAATAGTCATCTACATTATAAATAG
>SRR11006539_NODE_18_length_506_cov_4.624709
AGAGTGTAGTGACAATGACATGGGTCATTGCCTGAGTTGTAATCTGGAAAAGGTTGGCAATAATTTGGTTTGAATGTTAGCATGATATGAATGCTTGGGAATTGTGAAGTAAGGTTTTTATGATCGTGGGAAGGTTCAGCATTTCAGTTGATGTGAAATTTAGTTTTACTGTTTTATGCTTTTCACACTCTTAAGGATTTGTGAGAGCTAGGAAACGTTCTGTAATTTGATATTCTTTATGAACATCGGAACATGAACATGTTCTAATGCTTGAGATGAATTATTTATGTTTTTTGAATATTAACTTTGTAATGCAAGTCTATCATGCTACAATACTCTTCTTTCACTAGTGGCATGCTTAGCTGGTCTAACACCATTTGTGCTTCCAGCCAACAAACCCAGTCATATGGATCCTCCTTGGTAACAGCATCAACTGGATATACATATGTACCTGGGGCATTTCGCCCAGTTCGCCCTCGTCGCTGCACCATAGATGATGTTGTGAT
>SRR11006539_NODE_19_length_503_cov_5.194836
AACATTGAGCAATGTTCGGTGTGTAGGAGCATCCATAGGGGGATCATCATTTGTGACAGCCGGATCGACGATGTCGACGCGTGTAGTAGAACCAGCCATGAGCCGAAACCTATGCACGAGAAGACAGATCCAAAGGCCGCAAAAGCCAACCACGACAGTAGCCAACAGTCAAACTTTCGCTGGCGTGGACATGTGTTGGAGATTACTTGAAGACAAAGCATGAGTCCCAGGAAGTTCACGATGTGGTCCTCGAGGTAGCCCTTCCTCACTTCCACCCCGAGACCCCGGAAAACCGAACCACGTGGTTGCAGAGCGTGAGCTTCCGTCCTCCACATTTTCAGCCTCTCATCTATTGGAAGTACACAAAGACAATTCCAATTCCAGGATACTGACTGATAACTCAATTAGCTGGTTCTACTACACGCATCGACATCGTCGATCCGGCTGTCACAAATGATGATCCCCCTATGGATGCTCCTACACACCGAACATTGCTCAATGTT
>SRR11006539_NODE_20_length_466_cov_2.655527
CGTGGCATGTGTCTCCAATTCGCTTCATCCCCGGTCCGGTGCCCGGAACCCACGTCAAGGTTGACCCAAAGTGTGAAAGACGTGTGGTGGATGCACCCCCTGTTTACGCCTATGTGCGGCATGAAGGAGGTCGTGGAATCGAACGATGAGTGTTATGCTTTGTAAGCATAAACATCCAGCGTTCGAGAACGATAACCTACCGTAATGCACACGCAGCGAAATGGGCTGTAGCATACCACCTCGGTAGAATGCTAGAGTTAAGTAAGAATGAAAAATAAATGAGAATGAAAGTAACCATAGACCGGACCAGTTCATTGGCTATCACTCACCCAGTCATTGGGACATAACATGGCGATCCTTTGCCAGTGACTACACCAAACGAATCAATCAGTGCAAGTTAATTATGTGATTAACCCCGCAAGTGGACGTACAAAACCTTCAGTGGAACTACGGTGAATTATCCATG
>SRR11006539_NODE_21_length_445_cov_3.758152
AATGTATTGGGTGGGAACAATTTTCGCAACACCAATTGGATTGCTCACCGGGTTTTACCACAGACGCAGCTGAACGTTTTATTATCCTTACCATTCAGGATTGTGATATTTCATACAACAACACTTCTGATCTTGTCATGATCAATGATAACTGATAATTTCTTGTATTTTTGCCTATGGTTCTTAGTTTTATTCAAGTTACATTTTTTTGTGTAGAGTTTCTGCTGTTTGATATTAATCTATGATCACGCCTTCAAATGCGCTCACACCACTCGAGAAGTGTATAGAGAGAATAGAAGATAGTGGGAGTTAGGAAAATAGTAGCGAAAGGCGAGAAGCTTCGCTGAGAGCCGTTCGCGCATCGCACACGTTGGTGAGAACAAGAGGTGTAAAATAGGAGAAAGATAATTGTCAGAACGTTCTATTTTGGTCGGATTCAGTTTAC
>SRR11006539_NODE_22_length_429_cov_4.298295
CTTGAGACAGTCTGTGATACCTTAAGCTGCACGTTCGATCCATACAAAGTCCGTCGAAACCCGACAAAGTCGTATTGAAATGCAATCGCTTTTCCACACACACTCGTCGCATAGTCTGAGGCCGTCATGACCCTTAAGACGTGGTGGTTTTCACTTCCACTACCAATGATTTGATTTTAATGTATCTGCTATCAGGTGAAAAATATTGCACCTCACTATATTCACTGACTTTTGGTGTTTCTTCTGTCTGGATGTTTAGAGGCTTGTACTTAATTCTTCTTTTCCGCATGGTGTACACTTTTCTAGCCCGTTTTACATTAATAGGTTGTGTTCTTCAGTATTGTTTTAATTTTTCTTATTCACTTGCACATTCAAAGAAGATTTGTCGTTGATTCGGCCATCTTCATTGTTTTGCGCTTAATATGTTTT
>SRR11006539_NODE_24_length_390_cov_10.466454
CCTACTGGGTGTTATCCTGGTTGGCTTTTGCTGTTTTTGGATTGCCGTCGGTCTTCTCATGCGTTGGCTTTGGTTCGTGGTTGGTTCTGTTGCACGCTTCAACGTCGTCGATCCGCTTGTCCCAGATGATGATTCCTCTGCGGATGCTACTTCACGTAGGGCATTGCTCGATGTTCTTCCTAGGGTATCTACTAGAACACAAACTGAGGGCAATTGGGATCGGACTCAACCCGATCTTGAGCAACATGTTATCAATCTGTGCCATAGGAATCGCATGGACCTTGTCCAGGCAATTGAATCTGTTCTCGTGGTGCTTGGAGATTGTGAACGTGGTTGTTGTCCTCGGGATGGGACCACGGCTGTTCCAAATACTGCCCAAAGTAACCGTCG
>SRR11006539_NODE_25_length_381_cov_2.934211
TTCCCCAACTGGCAGAAATTGATTATCAACTCACACTGCCACCGAAAGCCACCAGGAAGCGCAACTATTTGCCCATCTCGTGTTGTTTTGCGAAAGCCAAATGAATCGACTTTGGGAAGCAATTTCCCGGAGTCAACAACAGCACACGAACGGACGGACGGAATGGCGTGTCATAAACTTTCTCATTTGGCACACGGTTGCCCCAACAGTCAGTGCTCGGCTCGTCCCGATAAGATTGTTGCACTTTCATTTGCCCTATGGCCACCAGACTTGGGCCTCGCAGTTGTCCGAAGACGACGGCTGATGGATAAACTTTCCAAGTGAGTTTGATGGAAGAAGCACTTTATGAAGACGGATCCAGGAGCTTCTTTCTAGCACTAT
>SRR11006539_NODE_26_length_372_cov_4.423729
GGACTCTCTTCAAAATACTGTAAAGATTTATTTCCGAGAAGACTCATATTCTAAACAGGTCTTCTGAATCTGATTTCTTATGGAACATCAAAAATATAAAGTTAACTCCCCATAACTCAATATTGAAGACACCATTGCATTGAGTTGGAGATACTGAGTTATTTATTTATTCATTATTTATTTACTTGGTGTTACATCAATTAGTTTGATAAAGCATCGTTAACGATGTTACGCCAATTTACTCGATCCATTGCTTTGTCCCTTCAACTTAGAGTTTAGCCCACGCTCTCCAGATCATGTTGCACCTGATCAAACTACCTCGCTCGCTGTGCTCCACGCCTACTTGTACTAACCGGATTCGACGCGAACACC
>SRR11006539_NODE_27_length_372_cov_2.491525
TTGAGAACGGAATTGGATTCAGGCATGGCAGTATTTTGGTGCTTGAGTCAAAAATGTGTTCCTCAGTGTTATCGAACTTTTTTTTTAAAGAAACATGTAGCGAAATCTATGTAAGGATCCTTCGATGATTTTTTGGTTAAATACCAATAATAATTTCTGATAGAAAACCCTATAAAATCTATGGAAGAATCTTACCTATTAATGATTAAAACTCTGAAAGAGCTTCTGGATAAAATTTACTTATTTATTTATTTAATTTCTTATTTATAAATACCGTTTTGATTCATATTACGGGCAGCTTCAAATTCCGGACACTCTCGTTTGTATGGGAAACATTTCACACGAAATGTTTCAATTTTCGCCGTCCAAAAG
>SRR11006539_NODE_28_length_368_cov_4.140893
ACTAGTTTTGATTTTAGATAAATTCGATGTTCTACAAAGTTTTTACAAATTTAATTATAAAGCTATTTATGCTAAAAGTTTCAAGATCGATTGAAAAATTACAAAGTTATGTTTATTTCACTGAAGGTCATTTTTCATAACTTGAAAATTCACCTTCAAGACGCTTGCGCCACCTCTAAATGTTAATATTTTTGGCTCATATTTTGAGGTTTCTCTTTTAATGTGATGAGAATTCAGTAGAGCATACGAATTTTTGGTTTTGAGAACTTTTGAAAAATAAGCCGCACCCTAATGTTCATGCCACCGACCTGGGGAGGGCCCATTTCTAGGGCTAACCACATACCAGGATACAAAATGCAAACGGATTT
>SRR11006539_NODE_29_length_365_cov_2.888889
TTTGCGACTGGTAACAGTCGCAAATCACTTCGAGAGTCCGGTTCTCTGTTTGACAAAAGACTGGCTGTATTTCTCAAATGTTCGGGTTATATAGCTTACAAAGTTGCAATGGTTAACATATGCTTGTCTATAGTTCAATGTGTTAAAAAGAGAAAGAATTAACTAGATTTCTGGGACAGAATGCTGATAATAATATGAATTTTGGCTATACACCCATCGATGCCAATGTTTTGGTTATTTGACTCTTTTGGATGTACCCTGCACTGCGGGGCCACTACACTCGGTAATACTTTTGGGGTTCTTCACGTTCTACTCCCCCAAGGGTGTACCCTGCCACGCGCATAACTCGTTCTTCCATCACTGCC
>SRR11006539_NODE_30_length_363_cov_3.353147
TCTGGAAAAATCGAATGATTTTGTATGTTTCAGTGGAGTATTATGAAGTAAAGACATTGAACTTGCTGTTAGACTTTACAAAACATAAATCCGTCTGAGATATAATTGCGGAAAAGCGTTCAAAATGTATTTCAGCTACTAAGAGGTATATTACTAGCATTGAAACCCTATGTTATTAGCTGTTAGAAAATTGAACAGCTCGTCTCCTTTACCATTCAAAAAACCGAGCGTTCAAATTCCACACATTTAGAAAATTATTTGGATCCATTAGCGCAACGCAATCCAACAGTTTTATAAGTAAATTTAACACCAACTGCTTGGAACATGGAAACAGATTTTTCAGTGGATTCAAATTAACATTTT
>SRR11006539_NODE_31_length_360_cov_10.325088
CTCACATTTCGGATCCACTTTCACGTGTGTTCCCGGGACAGGCCCCGAAATTAGCCGAATTGGGGTGACATGCCAAGGGAAATCAGTTTGCATCTTGTAACCCGGGATGTGATTCGCCCGCGAGATGGGGCCGCCCCACGCCGGAGGCATGAATAACCGTTGGTCAGTTGGGTCATCCAAACTGTCAGCCGTGTATTGTTTAGGCCAAATGCTCAATCGTGTACTCAGTCTCATTGCCTTGTTTACGACTAGACATCCAAAACATGCCGTCCGTAAAAATCGCTCGGTCGTTCTTCACGGCTAACCCTGCTAGGTACGTTGGGCAATTACTTGAGACAGTCTGTGATACCTTAAGCTGCA
>SRR11006539_NODE_33_length_341_cov_2.666667
ATATGGCGTCAATTAGATTTTAATCAGCCAATACAAATTTTTCACTAAATTCTCTTAAAATTTCACTTCGGCTTTAATTTTGACGCCACCAGAAAGCATTGACGATTCCCAATTGTGTAGTATCTCAGACTTTCCTCTCTCATAAAACTTCAAATTTATTCTTGTTTTTTTTTCGAAGTATTGTTTTTCTGCTTCTGTTTCCAATAAACTCCGCATAACCAGCAATTTGATATATCGGAAAACCCTCTCAGTGTCCACAACTTCGCCGTAATGAGACCGCAGAAATATGGGTAATGCTTGTTTGGTCATTTTTCGAAATGATGTGGTCTGTAATGGCGTAT
>SRR11006539_NODE_34_length_196_cov_4.411765
TTGAATCTAGGAGGGGTTCGCAATGAGAATCGCACTTGCCAGGTGCTGCCATACAATCGAGGATGGGGGACTGGATGACGGCGACTTGTGTGGAACTTGAATGTTCCACGTCGTACACCGTGAAGCTGTTATCTAGCTCTGGAGTAGTCGCTAACATGACTATTGGATACCATGGGAAGAATGAGACAAAACTCAT
>SRR11006539_NODE_35_length_173_cov_29.666667
CGCGGCCTCGGGGTGGAGGTGAGGAAGGGCTACCTCGAGGACCACATCGTGAACTTCCTAGGTTTAATGCTGTGTCTCCAGGTGATTTCAAACGCCCGGCCACGCCAACGGCCATTGGCCTACTGGGTGTTATCCTGGTTGGCTTTTGCTGTTTTTGGATTGCCGTCGGTCTT
>SRR11006539_NODE_36_length_172_cov_7.294737
CTCAACCTCTCTTCGACGCTTGGTTCAGGGTCATCCGAGAGGGGAGTCTCGGTCAACTTCATTTTAGACACCTTTGGGTTGCTATTAGTGATCTCTCCAGCTTTCTGAATCTCCATTGGATAGTATAGGGCCGGTCCAACCTGGAAATGAATGGGGTGTGAGCAGTTCTTAC
>SRR11006539_NODE_37_length_165_cov_23.840909
TTTTTGAGATGTTCAAGGAAACCAAAAAGGGGTGCATCATTTGTGAGGACAAGTTACAGTGCGCAGCGGCCCGAAGCGCTGTTTATCATGCCTCGTCAAAACTTGGACACCCACTGGTGTATCTTAACATCTCTAATTCGTACGGCTCGGTTTTAGATGAGCTTC
>SRR11006539_NODE_38_length_159_cov_8.841463
CATATGTACCTGGGGCATTTCGCCCAGTTCGCCCTCGTCGCTGCACCATAGATGATGTTGTGATGGGCTGCTTTCGCTGTTGCTATCTTGAATTCCGTTTCACCGAAGGCCTTTCTTACTTCCTCCATAACAACTCGGGTGGGGGTCAAAATGAGGGTG
>SRR11006539_NODE_39_length_157_cov_5.900000
GATGGGGGACTGGATGCCTTGAGTTTGGCATGGGAATGACGGCGACTTGTGTGGAACTTGAATGTTCCACATCGTACACTGTGAAGCTGTTATCTAGCTCTGGAGTAGTCGCTAACATGACTATTGGATACCATGGGAAGAATGAGACAAAACTCAT
>SRR11006539_NODE_40_length_155_cov_12.807692
TGGTCTAACACCATTTGTGCTTCCAGCCAACAAACCCAGTCATATGGATCCTCCTTGGTAGCAGCGTCAACTGGATAAACATATGTACCTGGGGCATTTCGCCCAGTTCGCCCTCGTCGCTGCACCATAGATGATGTTGTGATGGGCTGCTTTCG
>SRR11006539_NODE_41_length_155_cov_10.935897
ACCATTTGTGCTTCCAGCCAACAAACCCAGTCATATGGATCCTCCTTGGTAGCAGCGTCAACTGGATATACATATGTTCCTGGGGCATTTCGCCCAGTTCGCCCTCGTCGCTGCACCATAGATGATGTTGTGATGGGCTGCTTTCGCAAGATGAC
>SRR11006539_NODE_42_length_155_cov_5.833333
ATTGCCGTCGGTCTTCTCATGCGTTGGCTTTGGTTCGGACTAACTTATCGGAGTGGAAACCCATTGGGATCCTGGGATAACGCGTGTGTCCCTGACGTGCAAAATCGATTTTCCAGCATGCCAGACGGAGTCTACCGAATCAAGTCCAAAGGAGT
>SRR11006539_NODE_43_length_153_cov_2.631579
GAGAACGAAAATCATCGTGTGCTACGAGTCATGACGGCATCAGACCATGTAACGAGCGTCTGTGGGAAAGCTATCGCAAATGTACAGTTAAAAGTGTCGCAGACCGTTTCGAGCAATTGTCCCACTTATCTCGCTGGACTCGCCGTGAAAAAT
>SRR11006539_NODE_44_length_151_cov_4.337838
CCGTCGGTCTTCTCATGCGTTGGCTTTGGTTCGGACTAACTTATCGGAGTGGAAACCCATTGGGATCCTGGGAGAACGCGTGTGTCCCTGACGTGCAAAATCGATTTTCCAGCATGCCAGACGGAGTCTACCGAATCAAGTCCAAAGGAGT
>SRR11006539_NODE_45_length_131_cov_46.481481
GGTCTCACCAGTGTGTTGAAACACAGCCATCTCCTAAATATGTAACTTCGGTTCCTCGAGTTCCTCGATTGTGTATTCTGTCTCGTTCCCTTGCTTGCGGCTGGACATCCAGAACATTCCATCAGTGAAGA
>SRR11006539_NODE_46_length_131_cov_20.037037
TTGGAAAGCGATAGCTTTCCCACAGACGCTCGTTACATGGTCTGATGCCGTCATGACTCGTAGCACACGATGATTTTTGTTCTCAAGTTCTCCGTTAAAGAACCGAGATGGCAGTCTTCCCAAATCTCCCC
>SRR11006539_NODE_47_length_131_cov_18.611111
GTTCTCAAGTTCTCCGTTAAAGAACCGAGATGGCAGTCTTCCCAAATCTCCCCCGGTCTCACCAGTGTGTTGAAACACAGCCATCTCCTAAATATGTAACTTCGGTTCCTCGAGTTCCTCGATTGTGTATT
>SRR11006539_NODE_48_length_123_cov_33.782609
CAATACGACTTTGTCGGGTTTCGACGGACTTTGTATGGATCGAACGTGCAGCTTAAGGTATCACAGACTGTCTCAAGTAATTGCCCAACGTACCTAGCAGGGTTAGCCGTGAAGAACGACCGA
>SRR11006539_NODE_49_length_108_cov_11.870968
AAACTTAAACGTTTGGGGGATGTTGTTGGCTATGAGTTTTGTCTCATTCTTCCCATGGTATCCAATAGTCATGTTAGCGACTACTCCAGAGCTAGATAACAGCTTCAC
>SRR11006539_NODE_50_length_101_cov_11.541667
TGTTTCAACACACTGGTGAGACCGGGGGAGATTTGGGAAGACTGCCATCTCGGTTCTTTAACGGAGAACTTGAGAACAAAAATCATCGTGTGCTACGAGTC
>SRR11006539_NODE_51_length_101_cov_7.875000
GACTCGTAGCACACGATGATTTTTGTTCTCAAGTTCTCCGTTAAAGAACCGAGATGGCAGTCTTCCCAAATCTCCCCGGGTCTCACCAGTGTGTTGAAACA
>SRR11006539_NODE_52_length_101_cov_3.500000
TGTTTCAACACACTGGTGAGACCGGGGGAGATTTGGGAAGACTGCCATCTCGGTTCTTTAACGGAGAACTTGAGAACGAAAATCATCGTGTGCTACGAGTC
>SRR11006539_NODE_53_length_82_cov_29.600000
CCCCGGGTCTCACCAGTGTGTTGAAACACAGCCATCTCCTAAATATGTAACTTCGGTTCCTCGAGTTCCTCGATTGTGTATT
>SRR11006701_NODE_1_length_1339_cov_5.279715
GTACACAAAAACAGAATTATAAAAAAATAACTAAAAAGTGATTAACTTTGAGTAGAGTTCCACCGAGTCTAAATAGTAAAATTTAAAACAAAGTTTACAAATTTTAAACAAGATGATGTAGGTGAATGTTCCGAGCTTCAGGCTACGGAGTGAAAAATTCGGTTAGAACGGTTAAAATTAAAGAAGAAGGTTTCCCGGCCGGGAGGCGGCTGGGTTGGTGGCCCAAGTGGGCTGCCGAAGAAGCGGACGGGTTCGGTTGTTGGCAAAACAACCGACCAAAAACAAAAAATTGTGGCGACGCAGAGACCCCCATCAGGGGGCAGCCTCCTCGCCATAAAAGGAAAAGACCGGCAAACTGCACAACGGAAAAAAGGGAAAATGGACTTTGGATGGATTGACGTGTTGCGGGCAGATGCAATGAGGGCCATAATGTTATTGGTCATTATCCTCAGAAACGCGTTCCGTGATTACAATGCGAAATTCTCGAACTTGTTTCAACGAGTTCGCCGGCTTGAAAAACGCAGATCAACATATGGCATCAATGGCTCACTCATCATCTGGCTTATCATATCCTGGGTACTGATCCTCGTAACGGCAAAGCACACGATTGACGTGCGAATGACGGCTGAGAAGGAAATTAAGCTCTTTAAGGATGGAGAAGAAGTGGTTGACTCGACTGGGTTTAAATTACCAAGTGACGTGTGCTCGACAGGAATCTTTATCTCGAAGCATTGTCCCATGGTAAAGACTATGAACAAACTGAGTGCCATTGATTGCGGATTCACCCATTACGACTTTGAGGTTCGGTACAACCGATGTCGCACGGACGCCAAGAGCCGGGTGAAGCGAAGTGCCCCTACTGCAAAACCGAGTACTGGAGGGATGGGAATCTTAGAGGAGGTGGAGTTCATCTTGTTCAAAATCATTCGGGGAAACACATGGTTTGGGCTCATTGCCTTTCTGTGCATTGGCCTCAAAATGCGGTGGCCCGTATGGATTATGATTCTAATTGGAGTTGTGACCTGGAACGCTGTGAGGGCAGATGTTATTGAACCCCTGTACATCCTCAAGCAGGAGAAGATGACATTCTTGGAGACTCGAATGTTTTAAGCGAAATATCAACTATCGCGACACCAAATGGGCTCCTCCAGGTAAGCATGGGGGATTCTCATGTGATTAGAGGACAAGACTACAAAACCCTTCTAACGGATTGCGAAGTGGGACAGTCATATTCCACTGATGTGTGCCCTGGTGGTTCACAATTGAATCTAGGAGGGGTTCGCAATGAGAATCGCACTTGCCAGGTGCTGCCATACAATCGAGGATGGGGGACTGGATG
>SRR11006701_NODE_2_length_1272_cov_3.700418
AAGAAGTAGTATATGAGAAGAAATTCAAAAATAATTCAATAAATGCGCTATCTTTTGTGTTGTTTTGTATTTTGTATTCAAGTTCATTCAGGACCTTTAACAAATGTTCAAGTGTTTTTGGTTAAGTGTATGTCCTTCAAGGTTAGTCACCAGCACCAATTTCAAAACTTGTCCCAGTCTCCGAATTCCATCAACTTTTTACTGCTTTTGTTGCTTCTTCTTTTTCGCACTCTTAACGGAACCGAATGTAGCCAATGTCTTCACGCTTCCATTTGTCGACTTGCGAACTATGATTAGCGGATATCAAATGTCGGATTGCACAATCAACTAATTGATTGTGCATTAAATTTACCGTGGTGGGAGGATAGTACATTTCAGCTGTTGAGTTTCTGCTTGTGGACAGTCGAACCAACCGCCCACTGTAGGTATGTTGCAGAGTTTCAAGCTTCCGCATCACCTCCACCGGATATGGGCATAGGACCTTAAAACAGAACTGGGCCTCCGGATTGGTCTTCAACCACCTCTCGAGAACATCAAGGACGACCAGCGTTCTGGTTTTTTCCTTCCGGAAATCAGGATCACTCTCCCCGATGTCACAAAGGACAGTTTCACACAGAGTTGGTTCAAGCTTGAAGACATTTGTCCGACTCTTTAGGGTGACTAGGTTGTAACCATACGTTATGAACTTTTGGGGTTCTTCACGTTCTACTCCCCCAAGGGTGTACCCTGTCACGCGCATAACTCGTTCTTCCATCACTGCCCTCTGCGACCGTCCTCCTCGTCCACATCCAAGGTCAACGACACGTCCAGCTGGTCGAAAGCCGTATTTCCTGATGATTTCGTCCATTTTCAATCCCCCACGAGACACATAGTCACCTCGGGGAGTTTCGTTCACGCCTCGGGATTTGTAGGATTGGAATCGAACTTGGGACATTTCATTTAACATGTTCTTCCACTTCACCCCCAAACCTGTTGCTGCTGTTTTTTTCCAGAGAGCGCATTCCGCCCAGTGTTGGAAACAACCCCAGCACCATTCGAAACACGAACAGGGAGGCCCGGAGGGGGATGTCCGTAAGGTATCCAATGCCAACAAAGTTTACAATTGAGCCAAAGTCCATAAACTGGTGATACCGAGACTTGGGATTTATTAACATCCAATAGCAGTATACTCCTATTGGAAGCCCAACGATGGCATCAACTACATTTCGGGAACAGACGGTCCAAAGGAATATAAACCCCATTGGAAAGCCATAGACGTATCCTTTCGTGTTG
>SRR11006701_NODE_3_length_1055_cov_11.840491
ATTCGAGCCAACTGATGGAGCCTGTCCGGGTGGCGTCGCGGAGAGATAGACAACATTTATCCCAGCATTGGATGGTAAATTTAAGTAATCCATCACTCCCCGGGCCGCTATTGACATCGGGTCCAAAAAGTGGCATTCGGACCTTAATTTGGCCAACACCTCTACTCTTGACAAAATCCACAAACGTTGCATGGCAGGCGATCGTCACAGCATTGTTCTTGCAGTAGGCAACATTTGTTCCTATCTTGAATTCCGTTTCACCGAAGGCCTTTCTTACTTCCTCCATAACAACTCGGGTGGGGGTCAAAATAAGGGTGCGCCGCTTGAGCTCCACGTTTTTCAGTGTCTCTTCAACAATGTATTTCCGTGTCTTTCCCTTGCCAGGGTGCCAATCGATGAATGTTCTTTGTACCGTGCTCGTTAGATCAATGCCTGGAAGATGAACCTGGTTCGGATCTTGCTCATAGGTCGTGACTATGGAATGGTATTTTCCATTATATTGAAAGCCATACCCATAAAGTCCGACCGGCTCGCCCTCCAAATAGAAGGGACATCCTGAAGATCCGAAGCCAAAATCTTTTGTCACGAACATTGTGGGAGTGCCATCTATGGTGATGGTGCTGGGCTCATATTTATGATATTCCACAGTGCCGTCCGGTAGACAAGCCAGGACGTCAATTTCGTTGACAAGTTCAGGCTTTGGCAGATTCCACGGTCCACCATAAGAGATGACATCTTCAGTCACACTACCAGAGTGTGGTTGAACTGCCTGCCCTCGCCAGTACACCAGACCACCACGCGTTACATGGTAGAGGGTGTGAAAAACTCCTCGTCTTACAACCCCAACACCCCGTTGACGATCAATGGCAACTCCTTTGGACTTGATTCGGTAGACTCCGTCTGGCATGCTGGAAAATCGATTTTGCACGTCAGGGACACACGCGTTCTCCCAGGATCCCAATGGGTTTCCACTCCGAAAAGTTAGTCCGAACCAAAGCCAACGCATGAGAAGACCGACGGCAATCCAAAAACAGCAAAAGCCAACCAGGATAACA
>SRR11006701_NODE_4_length_1017_cov_7.658511
CACGCTGACCTCAGCATATGTGCTCCAGAACCCTTCACCCATTACTTCTAGGCAAAACCATTAATGTAGCACATACCGGTGCAACACTTTTAGGCCTATTTAAGGAATCCAGATTCATTGAATACAGCAGTTCAATTTGGGTCTTCGAACCAAGCAAGTCTTTTAATCAATGATTAAATATCACCTTCTTCGGTCTAGTAGACTAGCCTCGTACGACCTAATCACGAAATACCTCTTTGAGATGTTCAAAGAGACTACAAAAGAGTGTATTGTGAGCGAAGACAAGTTGCAGTGCGCAGCAGCCCGAAGTGTGGCCTACCACGCTTTGACGAAACTTGGCCATCCGACTGTCTACCTGAACATGTCCAATTCCTACGATTCAGTCTTTGATGAGCTTCCGAAAACACGACGCAAGATCACACTTGGAACCGAAAGTGTGGAGATGGCCGTTTACCAGCATACGGGGGAAACCAAAGGCGATTTGGGGAAATTGCCATCCCGGTTTTTCAGTGGAGAGCTTGAGAATGAGAACCACCACGTCTTAAGGGTCATGACGGCCTCAGACTATGTGACGAGTGTGTGTGGAAAAGCGATTGCATTCCAATACGACTTTGTCGGGTTTCGACGGACTTTGTATGGATCGAACGTGCAGCTTAAGGTATCACAGACTGTCTCAAGTAATTGCCCAACGTACCTAGCAGGGTTAGCCGTGAAGAACGACCGAACGATTTTTACGGACGGCATGTTTTGGATGTCTAGTCGTAAACAAGGCAATGAGACTGAGTACACGATTGAGGATTTGGAAACCATGCAAGCCGAAAGTGCATTTGGCCTAAACAATACACGGCTGACAGTTTGGATGACCCAACTGACCAACGGTTATTCATGCCTCCGGCGTGGGGCGGCCCCATCTAGCGGGCGAATCACATCCCGGGTTACAAGATGCAAACTGATTTCCCTTGGCATGTCACCCCAATTCGGCTAATTTCGGGGCCTGTCCCGGGAACACACGTGAAA
>SRR11006701_NODE_5_length_970_cov_13.580067
CAAAAAGGGGTGCATCATTTGTGAGGACAAGTTACAGTGCGCAGCGGCCCGAAGCGCTGTTTATCATGCCTCGTCAAAACTTGGACACCCACTGGTGTATCTTAACATCTCTAATTCGTACGGCTCGGTTTTAGATCAGCTTCCCAAAGCAAGGCGTAGAATAACGCTTGGAACTGAAAGCGTGGAAATGGTGGTATACCAACACACTGGGGAGCCAAAAGGTGATTTCGGAACGCTCCCATCACGATATTTTCGCGGGGACATGGAGAACGAAAATCACTATGTTCTGCGGGTAATGACTGCCTCAGACCACGTGCACAGGGTGTGTGGAAAGGCGATTGCGTTCCAGTACGACTTTGTGGGATACCGCCGGACCCTGTACGGATCCAATGTGCAGCTCAAGGTCTCACAAGTGGTATCAAGCTACTGCCCAATGTATCTGGCAGGATTGGCTGTCAAGAACGATCGTACCATATTCACAGACGGTATGTTTTGGATGTCAAGTCGAAAACAGGGAAATGAAACTGAGTACACAATCGAGGACCTGGAGACGACGCAAGCGCGAAAGTGTATTTGGCCAAAACAATACACATCTGACAGTGTGGAAGACCCAACGGACCAGCGGCTTTTCATGCCTCCCACGTGGGGAGGACCGATCTCGCGGGCTAATCACATCCCCGGATACAAGATGCAAACCGACTTCCCATGGCACGTTACCCCGATCAAGATGATTGCGGGACCAGTACCTGGAACTCATGTGAAAGTTGACCCGGGATGCGAAGGGCGGTCATCAGCCACCATCGTGGAACCTAGTGAAACCTGGTGAACAGGCGAATTGGTGTTGTAAGAACTGCTCAAATCCCATCCACTTCCGGGTCGGACCCGCATTGTATTACCCCATGGAAATTCAAAAGGCCACTAAGAGCACTGATAGTAGTCCCAAGTTGGCAAAGATGAAGCTGACGGAGAC
>SRR11006701_NODE_6_length_937_cov_5.096512
GGCGTACTGGGACTCAAGGCAACTTTAATTCGCGGACCGACAGGGAGACACGACTTGTCTGAAGGTTGATGCAAACTCTGATTTTATTGGTAACATACAACGTTAGACCCTCTACCGGGTGGATCTCGGGAAGCGAGACCCGATAGCTCTTATCGCGAGCGGGAGCTAGATCGAAAGTGATCTAAACCCTGTTCCACACATCAAGCATGTTTTCCGTGGTCATCCACTCGTATTGCTGGTGGATGGACCTCCCCTCTGGGACCCAATCTGTTGGAACGGATGCATGTATGGCTGCGTACCCCACCCGCAGATCACGCCGATGGAAAAAGTACAGAGCCCACATTTGTCCGTGGGCTTTTGACAGACAAGCACTTTCTGGGATGGTCACGAGCCCTCCTTTTTGGACTCGACTTCTCCCAATGATTTCGTGCTCGTGGCGGCATGGAACGATTATTTTCCTTCCATCTTTGAGATGGAGTGGATGGAAGTGATGGGAGCAAAACTCAACGCGCTCCCAGATCGTCTCCACAAGTGAAAACGAGTCAATTGGTATATTTTTCCGGATTTTCCCGGTTTCATTTAGGTAGGTCAACGACTTTGCGAAATTGGTGTCGTTTGTGGCCACGACCACAGTTAGTGTTTTCCTATGCTGGATGCATAAAAAAAATACTTTATTTCTTTTAACTTAAAACTAACACATTTCACTGTTATACACTTATCACTAATCTAGCTTTAGGTAGCTAGCCTACCTGACTTGTAGTCTGTTCGGAATGAGAAATGAATCTGAATCTGCAATGGAATGCCCTAGCTATTTATACAAATGGTTGGTAAGCCAATATTATACAAAAGGTTGGTATGCAAATATCAGCTGTTGTGGCTTCCCTTTATCGGTTGTTATGGCTCGTGGTTTTACGATGTCTTCGCATGTTTCCAATTA
>SRR11006701_NODE_7_length_923_cov_3.413712
TACCCCATGGAAATTCAAAAGGCCACTAAGAGCACTGATAGTAGTCCCAAGTTGGCAAAGATGAAGCTGACGGAGACTCCACTATCAGATGATCCGGAACCAAGTGTTGAGGATGTTGAGATTGTAGTGTCGCACCCGTAGGTAGAATATACGGGAATCGTCGGTGGTAGTATTTAGAGGTATGTTATGCTGTGCTTAGTGGAAATGAATTGTAGATACCTGGATGAAATAAAAGGAACAGCAGTTGCTAATTGAGTTATCAGTCAGTATCCTGGAATTGGAATTGTCTTTGTGTACTTCCAATAGATGAGAGGCTGAAAATGTGGAGGACGGAAGCTCACGCTCTGCAACCACGTGGTTCGGTTTTCCGGGGTCTCGGGGTGGAAGTGAGGAAGGGCTACCTCGAGGACCACATTGTGAACTTCCTGGGACTCATGCTTTGTCTTCAAGTAATCTCCAACACATGTCCACGCCAGCGAAAGTTTGACTGTTGGCTACTGTCGTGGTTGGCTTTTGCGGCCTTTGGATCTGTCTTCTCGTGCATAGGTTTCGGCTCATGGCTGGTTCTACTACACGCGTCGACATCGTCGATCCGGCTGTCACAAATGATGATCCCCCTATGGATGCTCCTACACACCGAACATTGCTCAATGTTCTTCCTTGGGTATCTATTGGAACACAAACTGAGGGCAGTTGGGATTGGCCTCAACCCGATCCTAAACAACATGTCAAATGTCGGGGAGCTTCGTTCGCCCAAGCCCCAACATCGAAATGGGTGGTAGTTTGTCCACGGAAGGTGTTTAGAGGGGGTGATCCAATTATTCACATGCAACACATAGTTCCGTAAAACACTACACGGTTCAATTAAATTTATTCACATATATTACAGTTAAACTACATTCCACAAATATATAAAATGTAGC
>SRR11006701_NODE_8_length_911_cov_9.919664
AAGACCGACGGCAATCCAAAAACAGCAAAAGCCAACCAGGATAACACCCAGTAGGCCAATGGCCGTTGGCGTGGCCGTTTCATAGTCCGTCCGTGGACTATGTATTGCACATCGATATGTTACTGATCTTAGTCTATTCCTAAATAGTTAGCAGTACCTGATTACCAGGTTGCTAGAGGGATGTTTCGGTATACACCAGAGGTGCATTGAAACGCATAGATTCAGAGTCAGAACAAGACTGTTCTTTCATTGGAACATCAGCTCCTTTTATTTAGTGGCTTTCTGTAATACATTAACACAAATAATACAATCATACAATGTTATGCTAATGGCAAAGATGCCTGGGTCGGCGGTGACAATATTTGGCAATAACAATTTGGGTTGAAATATGAGCCTAGCGCATCGTCCAAACGGACGACCACCAACGAGTAAACATGCAGCCAGCATAAAATGTAGCGCACTCGAGTGCCTTGATGCAAATTGCTTACGCATGTTGGCCATCGCACCCATGCTGACCTGACCTAGTCAATTTGTGACAAAACATTCTGTGTTGTATTTATTGCTTGGCTGATAGCTGCTGGAAGGATGTTTTGGGTCGATGCGTGTATAGCACAGCCGGGCGTTTGAAATCACCTGCAGACACAGCATTAAACCTAGGAAGTTCACGATGTGGTCCTCGAGGTAGCCCTTCCTCACCTCCACCCCGAGGCCGCGGAAAACCGCTCCACTCGGCTGCGAGGCATGCGCCTTGTGCTTCCAGCCAACAAACCCAGTCATATGGATCCTCCTTGGTAGCAGCGTCAACTGGATATACATATGTACCTGGGGCATTTCGCCCAGTTCGCCCTCGTCGCTGCACCATAGATGATGTTGTGATGGGCTGCTTTCGCAAGATGACCTCATCCTCACTT
>SRR11006701_NODE_9_length_901_cov_6.978155
TTGAATCTAGGAGGGGTTCGCAATGAGAATCGCACTTGCCAGGTGCTGCCATACAATCGAGGATGGGGGACTGGATGCCTTGAGTTTGGCATGGGAATGACGGCGACTTGTGTGGAACTTGAATGTTCCACATCGTACGCTGTGAAGCTGTTATCTAGCTCTGGAGTAGTCTCTAACATGACTATTGGATACCATGGGAAGAATGAGACAAAACTCATAGCCAACAACATCCCCCAAACGTTTAAGTTTGGAGGATTTGGCAAGACAGTGGTCACCTGCCAATTGGAAAACGACCGGTTGGCGACTACGAACTATGCCATTGTTGGAGATGACGGAGCGGGATTGTTCCTCAAAAAACTAATCGATGATTGGCCTGGTGTGTTTCGAACGCAGAAGCACATGATCGGCATGGATCGAGTCGTGAATTGGGGACCAGCAACTCCAAATGAAATCCCGGTGGTGTCAATAGACAACCCACATCTTGACTGGAAGGCAGGGAAAAAGGGAGGAACCCCAGAACTTGACACAATATTCTGGTGCCGAACTGTCCTGGAAAAATTGATAACTGGAGAATTCTCCCCCTGTAAAATAACGTTGAGAGCAACGGTTGTGCAAGGGGGTTACGGAAATGAGGGAGTCCTTGTTGTGCAGACAGACGATGATGTTCCTGAAATCTGCAGTATCGCGCTGGAATGCGTGAGCTGTGGACTCACGTCAAAACGAATGATGTTTCAACCGGGGACTAAGACTGGCCAAGCCCACGTCACGTGTGGGAACAAGTCCATGTTCGTCCTACTCATCGTCCTTGGATCAGCTTGGTTCGTGTATGGAGACGTTGGTTGCGGGATAGACACTGACCGGAAAACCTTAGTTTGTGGTGGGGGATTGTTCGTCTGGAAAG
>SRR11006701_NODE_10_length_789_cov_3.776685
TGAACCTGAAACCGTTCGGGTGTTTCAATGCCAAATGTCCGAACGACACATGGCGACCATGACCGGACAACGTGGGCAAAGGAAGTTGAAAACACTGTCGTCCAAGTTCGACAGATACTCGACAAGGAAACAGGAAGACAGAACAGATACTTCGACGATATCAGACAGCGCGTGTCTAGCCAAAGCATACAGCCAGATGTGGGCTTTGTACTTCTTCCACAGAAGAGACTTGAGGTTAGGATTCGCGGCCATCTCTTCTAGTGTTCCTGTGGAATGGTTCCCTGAAGGCCGAACGTCGTGGTCCATCCAATAAAACCTGTGAATGGATGACAACAGAGGACATGCTCACTGTATGGAATCGCGTATGGATCCAAGACAACCCATGGATGAAACATAAAGAATGGGTCGAAAAGTGGGAGGATCTCCCCTATCTCCACAAGAAACAAGATCAAGAATGTGGTAGCATAATCGGAACACATGGTGACCCCGACAGTAAAGACAATGAAAGTACCAAATAACGTGATAATTGTGTTAATAGTTTCTCTGATAGGATTTTGCCTGATAGTGTATATTTATTATCAACTACTGGTTGAACTAAAGGCAATCACAAGAAGTGCATCACTAATTAACCAGCTAAGTGATTTAAAGTGAATAAGTGAATACCTACAGCAAGAAAATAGAAGATAGTGATTAAACAACAGCAGCAGCAACAACAGCCATTAACAGATTCAGGAATCGGACCTATGCATGTTATTGCACCCTGCATGACCGTGTGCTATAATCGCATTC
>SRR11006701_NODE_11_length_741_cov_12.125000
ATTGGGTAGCCCGTGAAAATTTCCCGGGTGGCGTGGGAGGTCTCGGCGTAAACTACTTTGGCTATTACTTGTCAGAAGTTTTTCGTTGCCGATGACATAGCTGGCTGGGACACTCGCATTAGTCAGGCGGATTTGGCCGACGAAGAGTTCTTCATCCTCAACTCGATTGAGGATGATTACCATAGAGCTCTGGCGGAGTCGGTCATGAAATTTGCCTACCAAAATATTGTGGCCCTGTTTCCCCGAACCCATTCTAAATTCGGGAGTGGAACGGTCATGGATGTGGTTTCCCGATCGGATCAGCGAGGCTCGGGGCAGGTGGTGACATATGCCTTGAACACAATCACCAATGGAAAGGTTCAGATTGGCCGAACCCTTGAAAGTGAAGGGCTACTCGAAGCTGAACCAGTGGTGATCGACAAATGGCTCTCGCGGAACATGGTCGAAAAACTGGAGGGAATGGTGATCGCTGGAGATGACGTGGAGTTAGCACCATCCCGATCATCCTTCACGCCTTAGACGGACAAAACAAATTTAACAAATTTTATACAACAAAAAATATATCAAGAAAGAAATATATAACAAAGTGAAACAAACAAGTGAAACAAATAAGTGAAACAAGCAATTATAACAAGAATACAAGAAAAAATTATTTATTACAATCAAATTTAAAACCGATAAAATATTTTTGCAACTCGGTTGCAAATGAATCAGCTTTTCATTGAGAAGATGATCGACATA
>SRR11006701_NODE_12_length_699_cov_24.244373
CTAAGCACTTGGTTTTTTGACAAGAACAACCCCTACCAGACTTTTAAGTACCATGGTTCGTACGTGACAGATGACGTCAAAGTTGGTGGTCAAACTGTCAACCCTCTTGTCCGGAAGATTATGTGGCCTTGGGAAGCCGTTGGAGGAGTAACAAACTTCATGATGACGGACATATCCACTTACTCCCAACAAAAGGTTCTCCGGGAGAAGGTAGACACCCCCGTCCCTGAACCCAGGGAACAGGTTAAAATGGTCAATAGGAAAATCATGAAGCACATGGTCCGCCTGTTCAAAGAAAAAGGGCTGAAACCGCGGATTTTGACGTGTGACGACTTCATCAAGAATGTCCGATCGGATGCTGCCATTGGGTCATGGAGCCAAGACGTCCCTTGGACCAAGGTGACCACTGCCGTCAATGACCCCCGGTTTTGGGAACTAGTAAACCGGGAAAGAAAACTCCACCTGGCCGGGGACTGTGCGATGTGCGTGTACAACACCATGGGGAAAAAAGAGAAGCAACCGACCATAGCTGGGGAGCCGAAAGGATCCCGGACCATTTGGTATATGTGGCTGGGAAGTCGATATCTGGAATATGAGGCCTTGGGCTTCCTCAACGAAGACCATTGGGTAGCCCGTGAAAATTTCCCGGGTGGCGTGGGAGGTCTCGGCGTAAACTACTTTGGCTATTACTTGTCAGAA
>SRR11006701_NODE_13_length_677_cov_26.041667
GCGATAGCTTTCCCACAGACGCTCGTTACATGGTCTGATGCCGTCATGACTCGTAGCACACGATGATTTTCGTTCTCAAGTTCTCCGTTAAAGAACCGAGATGGCAGTCTTCCCAAATCTCCCCGGGTCTCACCAGTGTGTTGAAACACAGCCATCTCCTAAATATGTAACTTCGGTTCCTCGAGTTCCTCGATTGTCTGTTGGAGTACAGACTGAAGAGTATTGGGATTGGACACTTGTCCCACGTGGAGTAACATCCATAGTGGGATCATCATTTGGGAGACTCGGATTGATGACGTTGAGGCATGTAGTAGAACTAGCCAAGAGCCAAAACCGACGCACGAAAAAACCGATGGTAGCCCAAAGACAGCAAACGCCAGCCAAGACAATACCCAATATGCTAGAGGCCGTTGACGTGGACGAGAGTTCGATATCGCTTGTAAACACAACATTAAACCGAGGAAGTTGACTATATGATCCTCGAGGTAGCCCTTCCTGGTCTCTACCCCAAGGCCCCGGAAAACCGTTCCGCTTGGTTGTGATGCGTGCGCCCCAGTTCGCCACATTTTGAGTCGTTCTTCAACGGTCGGTTCAGGATCATCAGACAAAGGCGTTTCCGTCAATTTCAGCTTTGAGACTTTTGGATTGCTATCTGTGATTGTGACTGCTTTTTGTAT
>SRR11006701_NODE_14_length_662_cov_3.374359
GACTCGACCACATATAACTCGGACTCCTCCTCATCCATATACGCATCTGGTGCGCGAACATACATCCCGTTTGCCGACATAACGATTAGGTATCTGAAAAGTATCGATTGAAACGAATTGATAAAATACTTTGTTGCGTATACAACCATCCAATTGTCACTATATTTTAGTAGACATACTGATTATGCCTACTTGAGCCTCTTCAGTGATAAACGACTTTCCCAGTTCATCCTTTGGCCATACATACAACCATTTATTGTTTGTTATTAACCTCTAGAACTTTCTTGTTTCTTGTGACAAGCTCTTCCCAGAGAGTGTATGAACTCCTGGATTGTAATTAGTTATATCGCGGGTGATCAACATGTGGGAATGCTCGCACCGAAATCATAAATGGTTATCTAAACGCATTACAATTTCCCTATTCCATCACGTGCGCTATTGCTAGTGTCTTAAATGACGGACTCTCGTCAACGCTTTATTCTGCAAACTTTTACGGATGTTCATGACATGCCCCTATGCGAACTCTCGTCAACGCTCAGTGGGGGAAACCTGTCTCTTTTTCATTTGGTTTACTCGATATCTACTACTGGTCTCTATGGTTTTTCAACACTCATCTTTACAGTAATTAAACGCTTTTAATGGCGGTCTCAGCTCATTGATCA
>SRR11006701_NODE_15_length_641_cov_2.744681
TTGGATGGTCACTGGAGACACGCCATGAAGATTTTTGCCTTCCTCTTGTCTTTCAATCACCATAATTTTTTCTCTGGAACCTCCGCCAGAGGTTTCCCCCAAACGGGGGAAATCAAGGTTGTTCATCTGGCTCGGTTATCGCCAGCTGATTTTGATTTAATTTGCACTCGCGTATGCTATTCACTAAGGTTGTTCACTTTGTCCGTTTGCCTAGTAATCGTTTTCGCCGGTAGGCCGGGAGCGTAATATGACACCTTTTTAATTAATAACCGCGAGCACCGATTGCGCCGATGCGACTTAACACGACCGGGGTTGCACTCGAACTGACTTTCTGGGATGGTCACGAGCCCTCCTTTTTGGACTCGACTTCTCCCAATGATTTCGTGCTGTTTTTTACTTTTTAGATATTTGAATATTCTGTGTTACTTCATTTAAGTGTATTTGTAATAAGGTAATATTAATAAAGAATGTTTTTGAATTCTAATACTTTGTAAAATATATGAGAATTATATGGTGTTATTGAAATTTAACTTAACTTGATTATACACCACACGTCTAACCTAATCTTCTACTTTTTCTTCATATGATTTTACCCTACTCTTATGAACTAAATCTTTAATTCTGCAGTTTTATTAAACTCT
>SRR11006701_NODE_16_length_631_cov_3.700361
CTCAGACTTTTCTTCTCGGCGAAACAACCACCCAAAGATTAGAGAGATGAGGGACTGTAGGAGCAGTAAGCCAATGACGATGGAAGCCCCCGACAGGAGAGCGATCCAGCCAGCAATGGCTTTGTCAACCTCGAAGTCAGGAGTAGTGTCATTTGCTATATCTCGTAAGACATATAACGATCCCAACACGTTTTTAGCGTGCTGGACCCAGTCCACCCGCCATAGGGCACTCCAAAAATCACTACGCGTTGAGAGGATGAACTTCAGAGTTGGCTCGCGGACACTCCATGGCAACCTTTCGAACCGTTGATCCAGAAATTTTGGCCGATACACCATGCGCCCATCTGATGTGTGCACGGTGTCTTCATCAGGCAAGTCCCTTTCATTGAATACCATGTCATGCTTCTGGTTGAAACTGTTCGCCCACTTCCAAGCCAACCATATTGGCACATTTGGCCGCTCCATGAACCGGAAGAACCTATCTCGACTTTCGCCGATCAGACGAAAAGCTCCAGGGGGTTGTCCGTAAGCATACTCTTCCTTCATTAGTGGCATGCTTAGCTGGTCTAACACCATTTGTGCTTCCAGCCAACAAACCCAGTCATATGGATCCTCCTTGGTAGCAGCGTCA
>SRR11006701_NODE_17_length_588_cov_12.712329
CTTTCTCTGATGCCCAAATAGCGAACAGACTCATAGATATCAACAATGCTATCGTTGAGTTGCCCCTGTAGCTGCGTAATCCGGTCCCACTGCAACCGCTCGCGTTGAAGATCGCCTTGTATTTTTTCATGATCAATATCAGTGCATAGCCGATTCCCATCACCGCCGTCACACTGAGTCCAGTTGTCGCACAATACGCGACGGTTACTTTGGGCAGTATTTGGAACAGCCGTGGTCCCATCCCGAGGACAACAACCACGTTCACAATCTCCAAGCACCACGAGAACAGATTCAATTTCCTGGACAAGGTCCATGCGATTCCTATGGCACAGATTGATAACATGTTGCTCAAGATCGGGTTGAGTCCGATCCCAATTGCCCTCAGTTTGTGTTCCAGTAGATACCCTAGGAAGAACATCGAGCAATGCCCTACGTGAAGTAGCATCCACAGAGGAATCATCATCTGGGACAAGCGGATCGACGACGTTGAAGCGTGCAACAGAACCAACCACGAACCAAAGCCAACGCATGAGAAGACCGACGGCAATCCAAAAACAGCAAAAGCCAACCAGGATAACACCCAGTAGG
>SRR11006701_NODE_18_length_587_cov_36.080392
TCAGACAAAGGCGTTTCCGTCAATTTCAGCTTTGAGACTTTTGGATTGCTATCTGTGATTGTGACTGCTTTTTGTATCTCCATGGGGTAATACAAGGCCGGCCCCACTTGAAAATGTATTGGGTGGGAACAATTTTCGCAACACCAATTGGATTGCTCACCGGGTTTTACCACAGACGCAGCTGAACGTCCTTCACACTTTGGGTCAACCTTGACGTGGGTTCCGGGCACCGGACCGGGGATGAGGCGAATTGGAGACACATGCCACGGAAAATCCGTTTGCATTTTGTATCCTGGTATGTGGTTAGCCCTGGAAAAAGGGCCCTCCCCAGGTCGGTGGCATGAACATCCATTGATCGGTAGGGTCGTTTAGGCTATCGGCCGTGTACTGCTTTGGCCAGATGCATTTCCTCGCTTGGTGCGTCTCGAGTTCCTCGATTGTGTATTCTGTCTCGTTCCCTTGCTTGCGGCTGGACATCCAGAACATTCCATCAGTGAAGAAGGTCCTATCATTTTTCACGGCGAGTCCAGCGAGATAAGTGGGACAATTGCTCGAAACGGTCTGCGACACTTTTAACTGTACATTTG
>SRR11006701_NODE_19_length_569_cov_3.837398
GGATAAAACTGAGAATCATTTGACGGTTTTCTAGAGTCTGTTTGCACTTAGAATCGTCCTAGGGATATTTCTTCGATAAATGGTATTTGCGACTGGTAACAGTCGCAAATCACTTCGAGAGTCCGGTTCTCTGTTTGACAAAAGACTGGCTGTATTTCTCAAATGTTCGGGTTATATAGCTTACAAAGTTGCAATGGTTAACATATGCTTGTCTATAGTTCAATGTGTTAAAAAGAGAAAGAATTAACTAGATTTCTGGGACAGAATGCTGATAATAATATGAATTTTGGCTATACACCCATCGATGCCAATGTTTTGGTTATTTGACTCTTTTGGATGTACCCAGCCCTGCGGGGCCACTACACTCGGTAATACTTTTGGGGTTCTTCACGTTCTACTCCCCCAAGGGTGTACCCTGCCACGCGCATAACTTGTTCTTCCATCACTGCCCTCTGCGACCATCCTCCTCGTCCACATCCAAGGTCAACGACGCGTCCAGCTGGTCGAAAGCCGTATTTCCTGATGATTTCGTCCATTTTCAATCCCCCACGAGACACATAGTCACCTCG
>SRR11006701_NODE_20_length_536_cov_5.880174
ACGTCATCTGTCACGTACGAACCATGGTACTTAAAAGTCTGGTAGGGGTTGTTCTTGTCAAAAAACCAAGTGCTTAGGTTTTCATCCCGGAGTTTATTAACCCTGGTTTGGGTCATATCCTTGATTTTCGTTTGGGGGTCAGCCCGTGTCCCTCTTCGGACCTTCGGAGTGTCGTTTATGATTGGCTCGCCAGTTGAGCGCATGCGACCTATGAGTGAGCCAAGTGTCATGTACACGTCCCTGGCATAAAATACCTGGAGAAATCTCTGAAAGAAACTGAATTTTATTAAAGATCCCTACAGGAGTATGCTTAGTGAAATTCCAAGTTTACTCGGAATAGTTCCTGCGAAAACTCTTCAAAGATCCTAACCGTTTATAGTAAAAATTTTGAGAAAAAATACTTCGAATGCGAGTGTATTTTAAAAAAATCTATTATTGAGTTTTTGAATTTAACGATAATACGGAATATCTTTAAAATGAGAATATTTGCTGAGTGGCTTAGAGATTCATTCATTTCAATTTTTCACCGGCCGATT
>SRR11006701_NODE_21_length_473_cov_2.845960
AGCTGAGAACCAAGTCGTCTCGGCACAGGAGCACTGAAAAGACAATCAACAACAACCAACGAGTCGCTTTGGAGATCTCAGAGCGCATGGATTCAGAACGATTTTTTTTTTGCAGCAGCAAGCAGAGAGCATTCGACAGAAAAGTGATCAAGTATCATGTTCATGCTTCTCATCGTGCCCGGATCAGCTTGGTTTGTGTATGGTGATGTGGGGTGTGGTATTGACACCGACAGAAAGACACTTGTATGTGGAGGAGGTCTGTTCGTCTGGAAGGGCATTGGGCAGTATCCAACTGCCGACCACTCCGTAGAACTAGCCTCGTACGACCTAATCACGAAATACCTCTTTGAGATGTTTAAAGAGACTACAAAAGGGTGTATTGTGTGCGAAGACAAATTGCAGTGCGCAGCAGCCCGAAGTGTGGCCTACCACGCTTTGACGAAACTTGGCCATCCGACTGTCTACCTGAACAT
>SRR11006701_NODE_22_length_472_cov_4.668354
CATGAACTAAAGCTGTGGATTATTCTGTGCTTAATCAGTTTACAAGTGTTCTATACTGCATTCAAAGTTATGCAAAAACATATTAAGCGCAAAACAATGAAGATGGCCAAATCAACGACAAATCTTGTTTGAATGTGCAAGTGAATAAGAAAAATTAAAACAATACTGAAGAACACAACCTATTAATGTAAAACGGGCTAGAAAAGTGTACACCATGCGGAAAAGAAGAATTAAGTACAAGCCTCTAAACATCCAGACAGAAGAAACACCAAAAGTCAGTGAATATAGTGAGGTGCAATATTTTTCACCTGATAGCAGATACATTAAAATCAAATCATTGGTAGTGGAAGTGAGAACCACCACGTCTTAAGGGTCATGACGGCCTCAGACTATGCGACGAGTGTGTGTGGAAAAGCGATTGCATTCCAATACGACTTTGTCGGGTTTCGACGGACTTTGTATGGATCGAACG
>SRR11006701_NODE_23_length_462_cov_36.293506
GCCCAGTTCGCCCTCGTCGCTGCACCATAGATGATGTTGTGATGGGCTGCTTTCGCAAGATGACCTCATCCTCACTTTGTATGACTGGTTTCACAGCTGTTCTCAAGTCAATCACGAGGTCAACGTTGTAATTGGCTCCCATCTCAGAAATTTCCGTCGAATAGATGATTTTTGTCTCAGGGTCAAGGGCCTTCGCATAATTCTCCTCAAAATTGTCCCGATGCAGAGAAACGGCTCCCGCGGATGAGTCCGCAAACCGTTCCGACTGGTCCTGGGATGGGACGAACGCTATCGTCTTTCCAGCTCCATGCTGTCGGACAATGCTCTCAAACCACTCAGAACTGAGTTTTCGAGTGCTAGGGGCCGCGTACTCCCGAATCGTATAATTCGAGCCAACTGATGGAGCCTGTCCGGGTGGCGTCGCGGAGAGATAGACAACATTTATCCCAGCATTGGATGGTA
>SRR11006701_NODE_24_length_429_cov_4.184659
GAGAGGTTTACTGTAAAATAAGACGCCCAACGAAAAGAGAAGTCCTTTCATTCGTAATGAGTGTGTTTGACCCACTGGGCCTAATATCTAACATCACGATTCATGGGAAAATACTTATACAAGACCTTCATAAGGAGACATCAGAGTGGGACAAGGAAATATCAGAAAAACAACAGCCAGCATGGGAAAACTGGCTAGAACAAGTAGAAGCATCAAAGTACGTCAGAATTCCAAGATGGCTACTTGAAAATACAGGAAACCAAGTGGAACTGCATACTTTTGTCGATGCTTCAGAAAAAGCATTCGCTGCAGTTGTTTACTGTAGAAGCAATACCGGAGGAACACCAACTAACAAATTAAGGTCCACACCATCATGATGGACGAATGCCACTTTTTGGACCCGATGTCAATAGCGGCCCGGGGAGTGAT
>SRR11006701_NODE_26_length_399_cov_28.596273
AGATGCAAACTGATTTCCCTTGGCATGTCACCCCAATTCGGCTAATTTCGGGGCCTGTCCCGGGAACACACGTGAAAGTGGATCCGAAATGTGAGGGACGATCATCGGCGAATGTGGTTAGACCAGGCGAGCAAGCAAATTGGTGCTGTAAGAACTGCTCACACCCCATTCATTTCCAGGTTGGACCGGCCCTATACTATCCAATGGAGATTCAGAAAGCTGGATAGCAACCCAAAGGTGTCTAAAATGAAGTTGACCGAGACTCCCCTCTCGGATGACCCTGAACCAAGCGTCGAAGAGAGGTTGAGGATGTGGAGGACGGAGGCGCATGCCTCGCAGCCGAGTGGAGCGGTTTTCCGCGGCCTCGGGGTGGAGGTGAGGAAGGGCTACCTCGAGGAC
>SRR11006701_NODE_28_length_359_cov_3.312057
TCCAATGTACATCGGATTTATTCTCGCTAGAAATCAACATTTGGTCAGAAACAGAAGGTTTTAAAATATTCTATCGAAAAAATTTTATCCATACATTTTGTACGGGCTAATATGCGTCGAAAATGTTTTTTCATGTGTTTTAGTATTCCGTAATAGCTAAAACTATAAATCAAAAAGTTACCGACGGATTATTTGAAAACTTTCCAATTTTGAAAATATGACTCAAATACTGAACTCTAGCGAGGAAAAATCCGATGTACATGTAACGTACTTCAATCAATTTTTTTAGATTTAAAAAAATCACGGTTTTAGTACTTCAAACACTTGACACCACAAATTCGCAGGCAGAATAAGCATAT
>SRR11006701_NODE_29_length_345_cov_3.276119
ATAGTATAGGGCCGGTCCAACCTGGAAATGAATGGGGTGTGAGCAGTTCTTACAGCACCAATTTGCTTGCTCGCCTGCCATTTCTTTGACATTGAGAATTTCTGGACACTTGTCAATAAGAAATCTTTGGATGGTCAGAACGTAGGACATCTTCGCAAACGACAATAGTCCGACAGTGTGCTTGCACAAGTCGCCAAATAAGCTGTTCTGTTGAGACATTCCCAATATGGCCTGAAAAAAATAGCGTCGGAATTCGAAACATCCGGACATTATCGTGTTGGCATGCTGGAGGGACTCAGTCTGCGGTTTGTATTGTAATAGTTGTGGAGGAGGCACATACCCAAT
>SRR11006701_NODE_30_length_288_cov_8.947867
ATCACTCCCCGGGCCGCTATTGACATCGGGTCCAAAAAGTGGCATTCGTCCATCATGATGGTGTGGACCTTAATTTGGCCAACACCTCTACTCTTAACAAAATCCATAAACGTTGCATGGCAGGCGATCGTCACAGCATTGTTCTTGCACGTCAGGGACACACGTGTTCTCCCAGGATCCTAATGGGTTTCCACTCCGATAAGTTAGTCCGAACCAAAGCCAACGCATGAGAAGACCGACGGCAATCCAAAAACAGCAAAAGCCAACCAGGATAACACCCAGTAGGCC
>SRR11006701_NODE_31_length_258_cov_3.165746
CAATGACTGGGTGAGTGATAGCCAATGAACTGGTCCGGTCTATGGTTACTTTCATTCTCATTTATTTTTCATTCTTACTTAACTCTAGCATTCTACCGAGGTGGTATGCTACAGCCCATTTCGCTGCGTGTGCATTACGGTAGGTTATCGTTCCCGAACGCTGGATGTTTATGCTTACAAAGCATAACACTCATCGTTCGATTCCACGACCTCCTTCATGCCGCACATAGGCGTAAACAGGGGGTGCATCCACCACAG
>SRR11006701_NODE_32_length_256_cov_2.888268
ATCCATAAATTACGTAACGTTATAAGGGAGAAGGGGGAGGGTTCAGGAAATCGCAACGATTCATACCAAATTTTTGCACTTTCCAGTGAAAAAACTGTGCCCAAGGTGGAGAGGAATTGAGAATGGTAACATTTAGCGCGATTTATGGACGTCCCCTAATGTTTCAAGTGAGATTCAATAAAACACGTCAGGAGCCGAGGTGTTGGTTCAATGATTGATTTAGTAAAATGTATACATTAGGGGGTTTCCATTAAGT
>SRR11006701_NODE_33_length_256_cov_2.474860
TGCTTGATTCAGTATAATTTGCAACGTTAGTTTCATTTGAGTATGATTTGGTATACCTTTTCCTGTCCAATAGTGATGATGAACATCGCAACAATTTACCTGTAAAGAAAAATAAAAGTTTTTGTTTTAGAAATTTGTTATATCTGATATTTTTATATTTCTAATATTTTTTATGCACTTTTCTATACCCTTGACAGAACACGTAACATAGAAAAACCGCAGTACCCATCTGCCATCATTTGATTTGTCATCAGCC
>SRR11006701_NODE_35_length_251_cov_6.166667
TCAGACAAAGGCGTTTCCGTCAATTTCAGCTTTGAGACTTTTGGATTGCTATCTGTGATTGTGACTGCTTTTTGTATTTCCATGGGGTAATATAAGGCCGGCCCCACTTATTGGAGACACATGCCACGGAAAATCCGTTTGCATTTTGTATCCTGGTATGTGGTTAGCCCTAGTAATGGGCCCTCCCCAGGTCGGTGGCATGAACATCCATTGATCGGTAGGGTCGTTTAGGCTATCGGCCGTGTACTGCT
>SRR11006701_NODE_36_length_250_cov_2.554913
TAAGAATGAAAAATAAATGAGAATGAAAGTAACCATAGACCGGACCAGTTCATTGGCTATCACTCACCCAGTCATTGAGACATAACAGGACAGTATCCCACCGCTAACCACTCAGTGGAGCTGGCTTCCTATGACCTAATCAAGAAATATCTTTTTGAGATGTTCAAGGAAACCAAAAAGGGGTGCATCATTTGTGAGGACAAGTTACAGTGCGCAGCGGCCCGAAGCGCTGTTTATCATGCCTCGTCAA
>SRR11006701_NODE_37_length_248_cov_3.005848
CCTCACTGGGACAAAGCCTGCCTCTCAGTTTAGTTTTCTTTTGAGCACTATCGAAGTTTTGAATTGCTTTATTTAGCAAAGTTGTCATGTTTTCAATGAATCAATTGTCACCAAACACGCAGCAAGACATTGTCATCTCCTATTCTTGTTGCAACAATTTTATTCCGCAATATCAGCTTGTCAACACTTGAACAGAATATGACAAAGATCGATCATCACGTGCGCAGCGATTTTCTGGGCTTCGCATT
>SRR11006701_NODE_38_length_244_cov_5.089820
GTATGGAGACGTTGGTTGCGGGATAGACACTGACCGGAAAACCTTAGTTTGTGGTGGGGGATTGTTCGTCTGGAAAGAGATTGGACAGTATCTCACCGCTAACCACTCAGTGGAGCTGGCTTCCTATGACCTAATCAAGAAATATCTTTTTGAGATGTTCAAGGAAACAAAAAGGGGTGCATCATTTGTGAGGACAAGTTACAGTGCGCAGCGGCCCGAAGCGCTGTTTATCATGCCTCGTCAA
>SRR11006701_NODE_39_length_235_cov_4.664557
ATCGATCTTTGTAATATTCTGGTGATAAATCAAGTGGTGATAAACTGATGTTACGGAATAAAATTGTTGCAACAAGAACAGGAGATGACAATGTCTTGCTGCTTTTTTGGTGACACTGGGCTGGGGATTAACGAACCATTCTCAATGTGCACAATTCGAGAGATCAACGTTTAAAAAGTTAATAACGGCGCTGGCCACGTCCTTACGATCATCGGGGATGAGAAGGAAAATTGGT
>SRR11006701_NODE_40_length_214_cov_15.051095
CCAGCATTGGATGGTAAATTTAAGTAATCCATCACTCCCCGGGCCGCTATTGACATCGGGTCCAAAAAGTGGCATTCATCCATCATGATGGTGTGGACCTTAATTTGGCCAACACCTCTACTCTTGACAAAATCCATAAACGTTGCATGGCAGGCGATCGTCACAGCATTGTTCTTGCAGTAGGCAACATTTGTTCCTATCTTGAATTCCGTTT
>SRR11006701_NODE_41_length_202_cov_8.384000
ACGTCATCTGTCACGTACGAACCATGGTACTTAAAAGTCTGGTAGGGGTTGTTCTTGTCAAAAAACCAAGTGCTTAGATTTTCATCCCGGAGTTTATTAACCCTGGTTTGGGTCATGCTAGGATCCATATCCTTGATTTTCGTTTGGGGGTCAGCCCGTGTCCCTCTTCGGACCTTCGGAGTGTCGTTTATGATTGGCTCGC
>SRR11006701_NODE_42_length_198_cov_36.834711
ATTTTTCACGGCGAGTCCAGCGAGATAAGTGGGACAATTGCTCGAAACGGTCTGCGACACTTTTAACTGTACATTTGACCCGTACAGCGTTCGACGGAATCCCACGAAGTCATATTGGAAAGCGATAGCTTTCCCACAGACGCTCGTTACATGGTCTGATGCCGTCATGACTCGTAGCACACGATGATTTTCGTTCTC
>SRR11006701_NODE_43_length_191_cov_7.552632
TACCCCATGGAAATTCAAAAGGCCACTAAGAGCACTGATAGTAGTCCCAAGTTGGCAAAGATGAAGCTGACGGAGACACCACTATCAGATGATCCGGAACCAAGTGATGAGGAGTTGAATCTAGGAGGGGTTCGCAATGAGAATCGCACTTGCCAGGTGCTGCCATACAATCGAGGATGGGGGACTGGATG
>SRR11006701_NODE_44_length_176_cov_11.101010
GCCCAACGTACCTAGCAGGGTTAGCCGTGAAGAACGACCGAACGATTTTTACGGACGGCATGTTTTGGATGTCTAGTTGTAAACAAGGCAATGAGACTTAGTACACGATTGAGGATTTGGAAACCATGCAAGCCAGAAAGTGCATTTGGCCTAAACAATACACGGCTGACAGATGC
>SRR11006701_NODE_45_length_174_cov_12.958763
TTGGGTCAACCTTGACGTGGGTTCCGGGCACCGGACCGGGGATGAGGCGAATTGGAGACACATGCCACGGAAAATCCGTTTGCATTTTGTATCCTGGTATGTGGTTAGCCCTAGAAATGGGCCCTCCCCAGGTCGGTGGCATGAACATCCATTGATCGGTAGGGTCGTTTAGGC
>SRR11006701_NODE_46_length_172_cov_21.168421
GCGTGGCCGGGCGTTTGAAATCACCTGGAGACACAGCATTAAACCTAGGAAGTTCACGATGTGATCCTCGAGGTAGCCCTTCCTCACCTCCACCGCGAGGCCGCGGAAAACCGCTCCACTCGGCTGCGAGGCATGCGCCTCCGTCCTCCACATCCTCAACCTCTCTTCGACG
>SRR11006701_NODE_47_length_170_cov_9.107527
GCCATCCCGGTTTTTCAGTGGAGAGCTTGAGAATGAGAACCACCACGTCTTAAGGGTCATGACGGCCTCAGACTATGCGACGAGTGTGTGTGAAAAAGCGATTGCATTCCAATACGACTTTGTCGGGTTTCGACGGACTTTGTATGGATCGAACGTGCAGCTTAAGGTAT
>SRR11006701_NODE_48_length_169_cov_21.000000
ATTGGGTAGCCCGTGAAAATTTCCCGGGTGGCGTGGGAGGTCTCGGCGTAAACTACTTTGGCTATTACTTGTCAGAAATAGCTTCAAAAGGAAAGTTTTTCGTTGCCGATGACATAGCTGGCTGGGACACTCGCATTAGTCAGGCGGATTTGGCCGACGAAGAGTTCTT
>SRR11006701_NODE_49_length_168_cov_18.637363
CAAATTAAGGTCCACACCATCATGATGGACGAATGCCACTTTTTGGACCCGATGTCAATAGCGGCCCGGGGAGTGATGGATTACTTAAATATACCATCCAATGCTGGGATAAATGTTGTCTATCTCTCCGCGACGCCACCCGGACAGGCTCCATCAGTTGGCTCGAAT
>SRR11006701_NODE_50_length_168_cov_5.758242
GCTACCTCGAGGATCACATCGTGAACTTCCTAGGTTTAATGCTGTGTCTCCAGGTGATTTCAAACGCCCGGCCACGCTAACGGCCATTGGCCTGTGGTGGATGCACCCCCTGTTTACGCCTATGTGCGGCATGAAGGAGGTCGTGGAATCGAACGATGAGTGTTATGC
>SRR11006701_NODE_51_length_164_cov_4.149425
TAAGAATGAAAAATAAATGAGAATGAAAGTAACCATAGACCGGACCAGTTCATTGGCTATCACTCACCCAGTCATTGGGACATAACAGGCCTACTGGGTGTTATCCTGGTTGGCTTTTGCTGTTTTTGGATTGCCGTCGGTCTTCTCATGCGTTGGCTTTGGTT
>SRR11006701_NODE_52_length_163_cov_4.720930
TCTTCGACGCTTGGTTCAGGGTCATCCGAGAGGGGAGTCTCGGTCAACTTCATTTTAGACACCTTTGGGTTGCTATCAGTTATCTTTCCAGCTTTCTGAATCTCCATTGGATAGTATAGGGCCGGTCCAACCTGGAAATGAATGGGGTGTGAGCAGTTCTTAC
>SRR11006701_NODE_53_length_162_cov_2.988235
GTATGGAGACGTTGGTTGCGGGATAGACACTGACCGGAAAACCTTAGTTTGTGGTGGGGGATTGTTCGTCTGGAAAGGGATTGGACTGTGGTGGATGCACCCCCTGTTTACGCCTATGTGCGGCATGAAGGAGGTCGTGGAATCGAACGATGAGTGTTATGC
>SRR11006701_NODE_54_length_156_cov_5.189873
ACAGCAAAAGCCAACCAGGATAACACCCAGTAGGCCAATGGCCGTTGGCGTGGCCGGGCGTTTGAAATCACCTGCAGGAAAGTTCACGATGTGGTCCTCGAGGTAGCCCTTCCTCACCTCCACCCCGAGGCCGCGGAAAACCGCTCCACTCGGCTG
>SRR11006701_NODE_55_length_155_cov_6.833333
GGTCGAAAGCCGTATTTCCTGATGATTTCGTCCATTTTCAATCCCCCACGAGACACATAGTCACCTCGGGGAGTTTCATTCACGCCTCGGGATTTTATTTTTTATTGGACAAAACCAAGAATCTCTCCTCCTATTCTGTGTTTCCATGCATCTTG
>SRR11006701_NODE_56_length_155_cov_6.679487
GGTTCCGGGCACCGGACCGGGGATGAGGCGAATTGGAGACACATGCCACGGAAAATCCGTTTGCATTTTGTATCCTGTTATGTGGTTAGCCCTAGAAATGGGCCCTCCCCAGGTCGGTGGCATGAACATCCATTGATCGGTAGGGTCGTTTAGGC
>SRR11006701_NODE_57_length_155_cov_5.166667
TGCTTCCAGCCAACAAACCCAGTCATATGGATCCTCCTTGGTAGCAGCGTCAACTGGATAAACATATGTACCTGGGGTATTTTGCCCAGTTCGCCCTCGTCGCTGCACCATAGATGATGTTGTGATGGGCTGCTTTCGCAAGATGACCTCATCCT
>SRR11006701_NODE_58_length_153_cov_23.552632
TTCCTCACCTCCACCCCGAGGCCGCGGAAAACCGCTCCACTCGGCTGCGAGGCATGCGCCTCCGTCCTCCACATCCTGCTTAGCTGGTCTAACACCATTTGTGCTTCCAGCCAACAAACCCAGTCATATGGATCCTCCTTGGTAGCAGCGTCA
>SRR11006701_NODE_59_length_153_cov_11.947368
ATTTTTCACGGCGAGTCCAGCGAGATAAGTGGGACAATTGCTCGAAACGGTCTGCGACACTTTTAACTGTACATTTGCGATAGCTTTCCCACAGACGCTCGTTACATGGTCTGATGCCGTCATGACTCGTAGCACACGATGATTTTCGTTCTC
>SRR11006701_NODE_60_length_150_cov_15.397260
AGGATGAGGTCATCTTGCGAAAGCAGCCCATCACAACATCATCTATGGTGCAGCGACGAGGGCGAACTGGGCAAAATGCCCCAGGTACATATGTATATCCAGTTGACGCTGCTACCAAGGAGGATCCATATGACTGGGTTTGTTGGCTGG
>SRR11006701_NODE_61_length_148_cov_10.774648
TTTCACGTGTGTTCCCGGGACAGGCCCCGAAATTAGCCGAATTGGGGTGACATGCCAAGGGAAATCAGTTTGCATCTGTCAGCCGTGTATTGTTTAGGCCAAATGCACTTTCTGGCTTGCATGGTTTCCAAATCCTCAATCGTGTACT
>SRR11006701_NODE_62_length_138_cov_6.901639
TGCTTCCAGCCAACAAACCCAGTCATATGGATCCTCCTTGGTAGCAGCGTCAACTGGATAAACATATGTACCTGGGGCATTTCGCCCAGTTCGCCCTCGTCGCTGCACCATAGATGATGTTGTGATGGGCTGCTTTCG
>SRR11006701_NODE_63_length_137_cov_3.916667
CTGATGATTTCGTCCATTTTCAATCCCCCACGAGACACATAGTCACCTCGGGGAGTTTCGTTCACGCCTCGGGATTTTATTTTTTATTGGACAAAACCAAGAATCTCTCCTCCTATTCTGTGTTTCCATGCATCTTG
>SRR11006701_NODE_64_length_136_cov_22.389831
CCCCGGGTCTCACCAGTGTGTTGAAACACAGCCATCTCCTAAATATGTAACTTCGGTTCCTCGAGTTCCTCGATTGTGTATTCTGTCTCGTTCCCTTGCTTGCGGCTGGACATCCAGAACATTCCATCAGTGAAGA
>SRR11006701_NODE_65_length_129_cov_30.903846
GAAGGGCTACCTCGAGGACCACATCGTGAACTTCCTAGGTTTAATGCTGTGTCTGCAGGTGATTTCAAACGCCCGGCCACGCCAACGGCCATTGGCCTACTGGGTGTTATCCTGGTTGGCTTTTGCTGT
>SRR11006701_NODE_66_length_127_cov_16.080000
GCTACCTCGAGGATCACATCGTGAACTTCCTAGGTTTAATGCTGTGTCTCCAGGTGATTTCAAACGCCCGGCCACGCCAACGGCCATTGGCCTACTGGGTGTTATCCTGGTTGGCTTTTGCTGTTTT
>SRR11006701_NODE_67_length_119_cov_6.857143
GCATGTTTTGGATGTCTAGTCGTAAACAAGGCAATGAGACTGAGTACACGATTGAGGATTTGGAAACCATGCAAGCCAGAAAGTGCATTTGGCCTAAACAATACACGGCTGACAGATGC
>SRR11006701_NODE_68_length_97_cov_42.250000
AACCAAAGCCAACGCATGAGAAGACCGACGGCAATCCAAAAACAGCAAAAGCCAACCAGGATAACACCCAGTAGGCCAATGGCCGTTGGCGTGGCCG
>SRR11006701_NODE_69_length_95_cov_43.055556
CAGGTGATTTCAAACGCCCGGCCACGCCAACGGCCATTGGCCTACTGGGTGTTATCCTGGTTGGCTTTTGCTGTTTTTGGATTGCCGTCGGTCTT
>SRR11006701_NODE_70_length_95_cov_9.444444
TATGTGGTTAGCCCTAGAAATGGGCCCTCCCCAGGTCGGTGGCATGAACATCCATTGATCGGTAGGGTCGTTTAGGCTATCGGCCGTGTACTGCT
>SRR11006701_NODE_71_length_94_cov_7.352941
TGGTCTAACACCATTTGTGCTTCCAGCCAACAAACCCAGTCATATGGATCCTCCTTGGTAGCAGCGTCAACTGGATAAACATATGTACCTGGGG
>SRR11006701_NODE_72_length_91_cov_13.500000
TGGTCTAACACCATTTGTGCTTCCAGCCAACAAACCCAGTCATATGGATCCTCCTTGGTAGCAGCGTCAACTGGATATACATATGTACCTG
>SRR11006701_NODE_73_length_85_cov_22.125000
TGCTTAGCTGGTCTAACACCATTTGTGCTTCCAGCCAACAAACCCAGTCATATGGATCCTCCTTGGTAGCAGCGTCAACTGGATA
>SRR11006701_NODE_74_length_82_cov_18.200000
ATTTTGCCCAGTTCGCCCTCGTCGCTGCACCATAGATGATGTTGTGATGGGCTGCTTTCGCAAGATGACCTCATCCTCACTT
>SRR11006701_NODE_76_length_80_cov_35.666667
CTGCAGGTGATTTCAAACGCCCGGCCACGCCAACGGCCATTGGCCTACTGGGTGTTATCCTGGTTGGCTTTTGCTGTTTT
>SRR11006701_NODE_77_length_80_cov_20.333333
CAAAGCAGTACACGGCCGATAGCCTAAACGACCCTACCGATCAATGGATGTTCATGCCACCGACCTGGGGAGGGCCCATT
>SRR11006817_NODE_1_length_3295_cov_5.269111
ACTGATCCTCCGTATTATCATAACGTGGGTAATGATCCTCCTAACGTCTAAGCACCCGATTTACGTGCGAATGAGGGCTGAGAAGGAAGGTAAGCTCTTTAAGGATGGAGAAGAAGTGGTTGACTCGACTGGGTTTAAATTACCAAGTGACGTGTGCTCGACAGGAATCTTTATCTCGAAGCATTGTCCCATGGTAAAGACTATGAACAAACTGAGTGCCATTGATTGCGGATTCCCCCATTACGACTTTGAGGTTCGGTACAACCGATGTCGCACGGACGCCAAGAGCCGGGTGAAGCGAAGTGCCCCTACTGCAAAACCGAGTACTGGAGGGATGGGAATCTTAGAGGAGGTGGAGTTCATCTTGTTCAAAATCATTCGGGAAAACACATGGTTTGGGCTCATTGCCTTTCTGTGCATTGGCCTCAAAATGCGGTGGCCCGTATGGATTATGATTCTAATTGGAGTTGTGACCTGGAACGCTGTGAGGGCTGATGTTATTGAACCCCTCAAGCAGGAGAAGATGACATTCTTGGAGACTCGAATGTTTTAAGCGAAATATCAACTATCGCGACACCAAATGGGCTCCTCCAGGTAAGCATGGGGAATTCTCATGTGATTAGAGGACAAGACTACAAAACCCTTCTAACGGATTGCGAAGTGGGACAGTCATATTCCACTGATGTGTGCCCTGGTGGTTCACAATTGAATCTAGGAGGGGTTCGCAATGAGAATCGCACTTGCCAGGTGCTGCCATACAATCGAGGATGGGGGACTGGATGCCTTGAGTTTGGCATGGGAATGACGGCGACTTGTGTGGAACTTGAATGTTCCACATCGTACGCTGTGAAGCTGTTATCTAGCTCTGGAGTAGTCTCTAACATGACTATTGGATACCATGGGAAGAATGAGACAAAACTCATAGCCAACAACATCCCCCAAACGTTTAAGTTTGGAGGATTTGGCAAGACAGTGGTCACCTGCCAATTGGAAAACGACCGGTTGGCGACTACGAACTATGCCATTGTTGGAGATGACGGAGCGGGATTGTTCCTCAAAAAACTAATCGATGATTGGCCTGGTGTGTTTCGAACGCAGAAGCACATGATCGGCATGGATCGAGTCGTGAATTGGGGACCAGCAACTCCAAATGAAATCCCGGTGGTGTCAATAGACAACCCACATCTTGACTGGAAGGCAGGGAAAAAGGGAGGAACCCCAGAACTTGACACAATATTCTGGTGCCGAACTGTCCTGGAAAAATTGATAACTGGAGAATTCTCCCCCTGTAAAATAACGTTGAGAGCAACGGTTGTGCAAGGGGGTTACGGAAATGAGGGAGTCCTTGTTGTGCAGACAGACGATGATGTTCCTGAAATCTGCAGTATCGCGCTGGAATGCGTGAGCTGTGGACTCACGTCAAAACGAATGATGTTTCAACCGGGGACTAAGACTGGCCAAGCCCACGTCACGTGTGGGAACAAGTCCATGTTCGTCCTACTCATCGTCCTTGGATCAGCTTGGTTCGTGTATGGAGACGTTGGTTGCGGGATAGACACTGACCGGAAAACCTTAGTTTGTGGTGGGGGATTGTTCGTCTGGAAAGAGATTGGACAGTATCCCACCGCTAACCACTCAGTGGAGCTGGCTTCCTATGACCTAATCAAGAAATATTTTTTTGAGATGTTCAAGGAAACAAAAAGGGGTGCATCATTTGTGAGGACAAGTTACAGTGCGCAGCGGCCCGAAGCGCTGTTTATCATGCCTCGTCAAAACTTGGACACCCACTGGTGTATCTTAACATCTCTAATTCGTACGGCTCGGTTTTAGATCAGCTTCCCAAAGCAAGGCGTAGAATAACGCTTGGAACTGAAAGCGTGGAAATGGTGGTATACCAACACACTGGGGAGCCAAAAGGTGATTTCGGAACGCTCCCATCACGATATTTTCGCGGGGACATGGAGAACGAAAATCACTATGTTCTGCGGGTAATGACTGCCTCAGACCACGTGCACAGGGTGTGTGGAAAGGCGATTGCGTTCCAGTACGACTTTGTGGGATACCGCCGGACCCTGTACGGATCCAATGTGCAGCTCAAGGTCTCACAAGTGGTATCAAGCTACTGCCCAATGTATCTGGCAGGATTGGCTGTCAAGAACGATCGTACCATATTCACAGACGGTATGTTTTGGATGTCAAGTCGAAAACAGGGAAATGAAACTGAGTACACAATCGAGGACCTGGAGACGACGCAAGCGCGAAAGTGTATTTGGCCAAAACAATACACATCTGACAGTGTGGAAGACCCAACGGACCAGCGGCTTTTCATGCCTCCCACGTGGGGAGGACCGATATCGCGGGCTAATCACATCCCCGGATACAAGATGCAAACCGACTTCCCATGGCACGTTACCCCGATCAAGATGATTGCGGGACCAGTACCTGGAACTCATGTGAAAGTTGACCCGGGATGCGAAGGGCGGTCATCAGCCACCATCGTGGAACCTAGTGAAACCTAGTGAACAGGCGAATTGGTGTTGTAAGAACTGCTCAAATCCCATCCACTTCCGGGTCGGACCCGCATTGTATTACCCCATGGAAATTCAAAAGGCCACTAAGAGCACTGATAGTAGTCCCAAGTTGGCAAAGATGAAGCTGACGGAGACTCCACTATCAGATGATCCGGAACCAAGTGTTGAGGATGTTGAGATTGTAGTGTCGCACCCGTAGGTAGAATATACGGGAATCGTCGGTGGTAGTATTTAGAGGTATGTTATGCTGTGCTTAGTGGAAATGAATTGTAGATACCTGGATGAAATAAAAGGAACAGCAGTTGCTAATTGAGTTATCAGTCAGTATCCTGGAATTGGAATTGTCTTTGTGTACTTCCAATAGATGAGAGGCTGAAAATGTGGAGGACGGAAGCTCACGCTCTGCAACCACGTGGTTCGGTTTTCCGGGGTCTCGGGGTGGAAGTGAGGAAGGGCTACCTCGAGGACCACATCGTGAACTTCCTGGGACTCATGCTTTGTCTTCAAGTAATCTCCAACACATGTCCACGCCAGCGAAAGTTTGACTGTTGGCTACTGTCGTGGTTGGCTTTTGCGGCCTTTGGATCTGTCTTCTCGTGCATAGGTTTCGGCTCATGGCTGGTTCTACTACACGCGTCGACATCGTCGATCCGGCTGTCACAAATGATGATCCCCCTATGGATGCTCCTACACACCGAACATTGCTCAATGTTCTTCCTTGGGTATCTATTGGAACACAAACTGAGGGCAGTTGGGATTGGCCT
>SRR11006817_NODE_2_length_1833_cov_16.559226
TCTTCACTGATGGAATGTTCTGGATGTCCAGCCGCAAGCAAGGGAACGAGACAGAATACACAATCGAGGAACTCGAGGAACCGAAGTTACATATTTAGGAGATGGCTGTGTTTCAACACACTGGTGAGACCCGGGGAGATTTGGGAAGACTGCCATCTCGGTTCTTTAACGGAGAACTTGAGAACGAAAATCATCGTGTGCTACGAGTCATGACGGCATCAGACCATGTAACGAGCGTCTGTGGGAAAGCTATCGCTTTCCAATATGACTTCGTGGGATTCCGTCGAACGCTGTACGGGTCAAATGTACAGTTAAAAGTGTCGCAGACCGTTTCGAGCAATTGTCCCACTTATCTCGCTGGACTCGCCGTGAAAAATGATAGGACCTTCTTCACTGATGGAATGTTCTGGATGTCCAGCCGCAAGCAAGGGAACGAGACAGAATACACAATCGAGGAACTCGAGACGCACCAAGCGAGGAAATGCATCTGGCCAAAGCAGTACACGGCCGATAGCCTAAACGACCCTACCGATCAATGGATGTTCATGCCACCGACCTGGGGAGGGCCCATTTCTAGGGCTAACCACATACCAGGATACAAAATGCAAACGGATTTTCCGTGGCATGTGTCTCCAATTCGCTTCATCCCCGGTCCGGTGCCCGGAACCCACGTCAAGGTTGACCCAAAGTGTGAAGGACGTTCAGCTGCGTCTGTGGTAAAACCCGGTGAGCAATCCAATTGGTGTTGCGAAAATTGTTCCCACCCAATACATTTTCAATTGGGGCCGGCCTTGTATTACCCCATGGAGATACAAAAAGCAGTCACAATCACAGATAGCAATCCAAAAGTCTCAAAGCTGAAATTGACGGAAACGCCTTTGTCTGATGATCCTGAACCGACCGTTGAAGAACGACTCAAAATGTGGCGAACTGGGGCGCACGCATCACAACCAAGCGGAACGGTTTTCCGGGGCCTTGGGGTAGAGACCAGGAAGGGCTACCTCGAGGATCATATGGTCAACTTCCTCGGTTTAATGTTGTGTTTACAAGCGATATCGAACTCTCGTCCACGTCAACGGCCTCTAGCATATTGGGTATTGTCTTGGCTGGCGTTTGCTGTCTTTGGGCTACCATCGGTTTTTTCGTGCGTCGGTTTTGGCTCTTGGTTAGTTCTACTACATGCCTCAACGTCATCAATCCGAGTCTCCCAAATGATGATCCCACTATGGATGTTACTCCACGTGGGACAAGTGTCCAATCCCAATACTCTTCAGTCTGTACTCCAACAGACAATCGAGGAACTCGAGGAACCGAAGTTACATATTTAGGAGATGGCTGTGTTTCAACACACTGGTGAGACCCGGGGAGATTTGGGAAGACTGCCATCTCGGTTCTTTAACGGAGAACTTGAGAACGAAAATCATCGTGTGCTACGAGTCATGACGGCATCAGACCATGTAACGAGCGTCTGTGGGAAAGCTATCGCTTTCCAATATGACTTCGTGGGATTCCGTCGAACGCTGTACGGGTCAAATGTACAGTTAAAAGTGTCGCAGACCGTTTCGAGCAATTGTCCCACTTATCTCGCTGGACTCGCCGTGAAAAATGATAGGACCTTCTTCACTGATGGAATGTTCTGGATGTCCAGCCGCAAGCAAGGGAACGAGACAGAATACACAATCGAGGAACTCGAGGAACCGAAGTTACATATTTAGGAGATGGCTGTGTTTCAACACACTGCACAGTGATTTTTTTTGCCGATTTTGTGATCGAAATAGAATAGCGTCTAAACCGTTGGTTTTAGTGAAAAAGTTTGTTCAGAGAAGTTTCTTG
>SRR11006817_NODE_3_length_1219_cov_5.216287
AATGCCAAGGGTTCTGGCGGTGTTCAACACGGGAAACTTCACCAGTTTTTTGATTGGAACATTTTTCACCTGTGTTGTGTTCATATTTTGGGCACAAATGTACAAGTGGAATAGATCCGAGAAAGTCGTTGTGGCTCTTGAAGCGCGCGATCAAAAACACTCCCAGGTCACCAACATCATTGATAGGACCCCGCATGACAACACGAAAGGATACGTCTATGGCTTTCCAATGGGGTTTATATTCCTTTGGACCGTCTGTTCCCGAAATGTAGTTGATGCCATCGTTGGGCTTCCAATAGGAGTATACTGCTATTGGATGTTAATAAATCCCAAGTCTCGGTATCACCAGTTTATGGACTTTGGCTCAATTGTAAACTTTGTTGGCATTGGATACCTTACGGACATCCCCCTCCGGGCCTCCCTGTTCGTGTTTCGAATGGTGCTGGGGTTGTTTCCAACACTGGGCGGAATGCGCTCTCTGGAAAAAAACAGCAGCAACAGGTTTGGGGGTGAAGTGGAAGAACATGTTAAATGAAATGTCCCAAGTTCGATTCCAATCCTACAAATCCCGAGGCGTGAACGAAACTCCCCGAGGTGACTATGTGTCTCGTGGGGGATTGAAAATGGACGAAATCATCAGGAAATACGGCTTTCGACCAGCTGGACGCGTCGTTGACCTTGGATGTGGACGAGGAGGATGGTCGCAGAGGGCAGTGATGGAAGAACGAGTTATGCGCGTGGCAGGGTACACCCTTGGGGGAGTAGAACGTGAAGAACCCCAAAAGTTCATAACGTATGGTTACAACCTAGTCACCCTAAAGAGTCGGACAAATGTCTTCAAGCTTGAACCAACTCTGTGTGAAACTGTCCTTTGTGACATCGGGGAGAGTGATCCTGATTTCCGGAAGGAAAAAACCAGAACGCTGGTCGTCCTTGATGTTCTCGAGAGGTGGTTGAAGACCAATCCGGAGGCCCAGTTCTGTTTTAAGGTCCTATGCCCATATCCGGTGGAGGTGATGCGGAAGCTTGAAACTCTGCAACATACCTACAGTGGGCGGTTGGTTCGACTGTCCACAAGCAGAAACTCAACAGCTGAAATGTACTATCCTCCCACCACGGTAAATTTAATGCACAATCAATTAGTTGATTGTGCAATCCGACATTTGATATCCGCTAATCATAGTTCGCAAGTCGACAAATGGAAGCGTGAAGACATTGG
>SRR11006817_NODE_4_length_1187_cov_3.941441
TGTAGAACACCGCAAGAGCACTTGGCATTATAGCATGCCACTGCAGATGATCCAGACGGAACCCAGCCACCCAGGGTCGCATCTCAGGTTGTTTGGCAACATAGTCTTTTAACATGCTCGTCTCCATTCCCCAAGCGAACGCTTTCACGCACATAACTGTGAGCAAGAAGTACACTTGCAAGACATTCAGCAGATTTAGGGTGTCAGGCCTGGCTAACACAAACGAGAATCTGGGGAACTTAAACGTGCTCCCGGGTTACTCGGCTAGTAGGACGAACTTTGATATGTCAGATGCTATATTGGGAAATGATCGTTGTTCCCAGGCAAAAATTCCGGCTAGAATGAGAAAGATTACTATGACCCACTTCAATAGATCCAGGTCCCCATAGCTTCGCTGACCGCTGGTTCGTTCCATAATTTCTTGGAAGATGAACAAAAATATCATCAGCAAGATTATAAAGCTAACAGCCACATTCAAGTAATGGAAGATCGTAGGTATTGTCCAAAAAACGGTTTGGCTGACAGTTTTGGTATTACCGAAGGAAGATCTATAGTACTCAGACTTTTCTTCTCGGCGAAACAGCCACCCAAAGATTGGAGAGATGAGGGACTGTAGGAGCAGTAAGCCAATGACGATGGAAGCCCCCGACAGGAGAGCGATCCAGCCAGCAATGGCTTTGTCAACCTCGAAGTCAGGAGTAGTGTCATTTGCTATATCTCGTAAGACATATAACGATCCCAACACGTTTTTAGCGTGCTGGACCCAGTCCACCCGCCATAGGGCACTCCAAAAATCACTACGCGTTGAGAGGATGAACTTCAGAGTTGGCTCGCGGACACTCCATGGAAACCTTTCGAACCGTTGATCCAGAAATTTTGGCCGATACACCATGCGCCCATCTGATGTGTGCACGGTGTCTTCATCAGGCAAGTCCCTTTCATTGAATACCATGTCATGCTTCTGGTTGAAACTGTTCGCCCACTTCCAAGCCAACCATATTGGCACATTTGGCCGCTCCATGAACCGGAAGAACCTATCTCGACTTTCGCCGATCAGACGAAAAGCTCCAGGGGGTTGTCCGTAAGCATACTCTTCCTTCATTAGTGGCATGCTTAGCTGGTCTAACACCATTTGTGCTTCCAGCCAACAAACCCAGTCATATGGATCCTCCTTGGTAGCAGCGTCA
>SRR11006817_NODE_5_length_1185_cov_4.180505
AACTTTGACGTCATCTGTCACGTACGAACCATGGTACTTAAAAGTCTTAAAAGGTAGGGGTTGTTCTTGTCAAAAAACCAAGTGCTTAGATTTTCATCCCGGAGTTTATTAACCCTGCACTTGAAAGTTCCGTTCAGTTAATGATCATGAATAGAGCTCTTACAAACGAAATAAAAAACTCCATCATTGGAAAACATAATTAATTTGAATAAAACTTAAACCTTGGCATTGTTGGCACTTCCATAATGGAATATTGGATATTGGAATAGTTTTAGCATGCGTTAAAAATGTCATGAAGTGTAGGAATTGCTATTAAATTGAAAACATTTTAAAATTTCTTGAACCTAGAATTATTTTGTGATTCCTGGAAAAAACTGTAGACACACAGTGTCTAGTTGCTGGTTCTCAGCGGTATAGAGGTATTCTTATCGGAATCTAGACAATTGCTTGGAAAACTTTCCCGCGGGGTCTAACAGTTCCGTAATAGAATCCTCTGCAAAACTTACTTAGTCTCACGAGGTCCTTGACCCCGACCTCCGATCACTGACCTTTCCCACCAAGTAAATAATCACAACGCGGCGTACTGGGACTCAAGGCAACTTTAATTCGCGGACCGACAGGGAGACACGACTTGTCTGAAGGTTGATGCAAACTCTGATTTTATTGGTAACATACAACGTTAGACCCTCTACCGGGTGGATCTCGGGAAGCGAGACCCGATAGCTCTTATCGCGAGCGGGAGCTAGATCGAAAGTGATCTAAACCCTGTTCCACACATCAAGCATGTTTTCCGTGGTCATCCACTCGTATTGCTGGTGGATGGACCTCCCCTCTGGGACCCAATCTGTTGGAACGGATGCATGTATGGCTGCGTACCCCACCCGCAGATCACGCCGATGGAAAAAGTACAGAGCCCACATTTGTCCGTGGGCTTTTGACAGACAAGCACTTTCTGGGATGGTCACGAGCCCTCCTTTTTGGACTCGACTTCTCCCAATGATTTCGTGCTCGTGGCGGCATGGAACGATTATTTTCCTTCCATCTTTGAGATGGAGTGGATGGAAGTGATGGGAGCAAAACTCAACGCGCTCCCAGATCGTCTCCACAAGTGAAAACGAGTCAATTGGTATATTTTTCCGGATTTTCCCGGTTTCATTTAGGTAGGTCAACGACTTTGCGAAATTG
>SRR11006817_NODE_6_length_866_cov_3.847909
TATTCTGTTCTGGAAAATGTTATGTGCGTTTTATTGCTTATGCTGATAGATGAGGGAAAGATGTTTTGGGTGAATGCGATTATAGCACAATGTCATGCAGGTTGCAATAACATGCATAGGGCCGATTCCTGAGTCTGTTAATGGCTGTTGTTGCTGCTGCTGTTGTTGAATCACTATCTTCTATTTTCTTGCTGTAGGTATTCACTTATTCACTTTTAATCATTTAGCTGGTTAATTAGTGATGCACTTCTTGTGATTGCCTTTAGTTCAACCAGTAGTTGATAATAAATATACACTATCAGGCAAAATCCTATCAGCGAAACTATTAACACAATTATCACGTTATTTGGTACTTTCATTGTCTTTACTGTCGGGGTCACCATGTGTTCCGATTATGCTACCACATTCTTGATCTTGTTTCTTGTGGAGATAGGGGAGATCCTCCCACTTTTCGACCCATTTTTTATGTTTCATCCATGGGTTGTCTTGGATCCAAACGCGATTCCATACAGTGAGCATGTCCTCTGTTGTCATCCATTCACAGTTTTGATGAATGGACCACGACGTTCGGCCTTCAGGGAACCATTCCACAGGAACACTAGAAGCGATGGCCGCGAATCCTAACCTCAAGTCTCTTCTGTGGAAGAAGTACAAAGCCCACATCTGGCTGTATGCTTTGGCTAGACACGCGCTGTCTGATATCGTCGAAGTATCTGTTCTGTCTTCCTGTTTCCTTGTCGAGTATCTGTCGAACTTGGACGACAGTGTTTTCAACTTCCTTTGCCCACTCACATAGTCCGACCGAAGACTATGGAGGATATCAAACTAATTGTTGACTGGCCCATTAACTATCCCAAGTGGTTAGC
>SRR11006817_NODE_7_length_812_cov_21.712925
TGGTCTAACACCATTTGTGCTTCCAGCCAACAAACCCAGTCATATGGATCCTCCTTGGTAGCAGCGTCAACTGGATAAACATATGTACCTGGGGCATTTTGCCCAGTTCGCCCTCGTCGCTGCACCATAGATGATGTTGTGATGGGCTGCTTTCGCAAGATGACCTCATCCTCACTTTGTATGACTGGTTTCACAGCTGTTCTCAAGTCAATCACGAGGTCAACGTTGTAATTGGCTCCCATCTCAGAAATTTCCGTCGAATAGATGATTTTTGTCTCAGGGTCAAGGGCCTTCGCATAATTCTCCTCAAAATTGTCCCGATGCAGAGAAACGGCTCCCGCGGATGAGTCCGCAAACCGTTCCGACTGGTCCTGGGATGGGACGAACGCTATCGTCTTTCCAGCTCCATGCTGTCGGACAATGCTCTCAAACCACTCAGAACTGAGTTTTCGAGTGCTAGGGGCCGCGTACTCCCGAATCGTATAATTCGAGCCAACTGATGGAGCCTGTCCGGGTGGCGTCGCGGAGAGATAGACAACATTTATCCCAGCATTGGATGGTAAATTTAAGTAATCCATCACTCCCCGGGCCGCTATTGACATCGGGTCCAAAAAGTGGCATTCATCCATCATGATGGTGTGGACCTTAATTTGGCCAACACCTCTACTCTTGACAAAATCCATAAACGTTGCATGGCAGGCGATCGTCACAGCATTGTTCTTGCAGTAGGCAACATTTGTTCCTATCTTGAATTCCGTTTCACCGAAGGCCTTTCTTACTTCCTCCATAACAACTCGGGTGGGGGTCAAAAT
>SRR11006817_NODE_8_length_737_cov_3.037879
TGTAGCCGTTCCTCGGATTGTGATATTGACATGCGTACTTGTACATAGCGTTCAAACTGAAGATCAGAAACACAACGGTAGCGAGAGACAGGGCCATTAGCACGGTAAGGGAGCGCTCAGTTGTAGACCGGTCACGCAGTTCTCCATTCCCGGTCAAAGATCCATGATGTCATGGATTTTGGCTCCATGGTGTCTGCCATAGGGTTGCTAGAAATGAACTACCTTTTTTATAGGTTCATGCACATTGCCGCTAGAGCCTTGGGCGCGGTAGCCCCCTTCAACCAGTTTCGAGCTCTGGAAAAGTCAACAGGACGATCATGAAGCATTTTATCCGGTTCTTTAAGAATCGCAACTTACGACCGCGTATTTTATCAAAAGAAGAATTCATCGCCAACGTTCGAAATGATGCGGCTATAGGATCGTGGAGCAGGGATGTGCCATGGCGAGATGTGCAAGAAGCCATTCAGGACCAGTGCTTCTGGGATCCCATCCTCGTCGCCACTTTTATGTTCTATACTGATTGTTCTTTTTAGGTTTACTGCTATTAGTTTCTCGGATTGAAGGTACAACAAAATAGGTGTTGTTTGGTCGAAAGTCGACGATAAAAGAGGGCGAGCCCAGCTCGCTGTGTTTATTTTATTCTCTGCTTATCACTACTACATGTATATAATATATTCAGATTGTGACATATATCACACGTTCATCCCGTTTCGACCTTTAGCTCCTCCATAATGAGT
>SRR11006817_NODE_9_length_731_cov_13.723242
TTGCAGTGCGCAGCAGCCCGAAGTGTGGCCTACCACGCTTTGACGAAACTTGGCCATCCGACTGTCTACCTGAACATGTCCAATTCCTACGATTCAGTATTTGATGAGCTTCCGAAAACACGACGCAAGATCACACTTGGAACCGAAAGTGTGGAGATGGCCGTTTACCAGCATACGGGGGAAACCAAAGGCGATTTGGGGAAATTGCCATCCCGGTTTTTCAGTGGAGAGCTTGAGAATGAGAACCACCACGTCTTAAGGGTCATGACGGCCTCAGACTATGCGACGAGTGTGTGTGGAAAAGCGATTGCATTCCAATACGACTTTGTCGGGTTTCGACGGACTTTGTATGGATCGAACGTGCAGCTTAAGGTATCACAGACTGTCTCAAGTAATTGCCCAACGTACCTAGCAGGGTTAGCCGTGAAGAACGACCGAACGATTTTTACGGACGGCATGTTTTGGATGTCTAGTCGTAAACAAGGCAATGAGACTGAGTACACGATTGAGGATTTGGAAACCATGCAAGCCGAAAGTGCATTTGGCCTAAACAACACACGGCTGACAGTTTGGATGACCCAACTGACCAACGGTTATTCATGCCTCCGGCGTGGGGCGGCCCCATCTCGCGGGCGAATCACATCCCGGGTTACAAGATGCAAACTGATTTCCCTTGGCATGTCACCCCAATTCGGCTAATTTCGGGGCCTGTCCCGGGAACACACGTGAAA
>SRR11006817_NODE_10_length_710_cov_3.906793
AAGCCAGATGATGAGTGAGCCATTGATGCCATATGTTGATCTGCGTTTTTCAAGCCGGCGAACTCGTTGAAACAAGTTCGAGAATTTCGCATTGTAATCACGGAACGCGTTTCTGAGGATAATGACCAATAACATTATGGCCCTCATTGCATCTGCCCGCAACACGTCAATCCATCCAAAGTCCATTTTCCCTTTTTTCCGTTGTACAGTTTGCCGGTCTTTTCCTTTTATGGCGAGGAGGCTGCCCCCTGATGGGGGTCTCTGCGTCGCCACAATTTTTTGTTTTTGGTCGGTTGTTTTGCCAACAACCGAACCCGTCCGCTTCTTCGGCAGCCCACTTGGGCCACCAACCCAGCCGCCTCCCGGCCGGGAAACCTTCTTCTTTAATTTTAACCGTTCTAACCGAATTTTTCACTCCGTAGCCTGAAGCTCGGAACATTCACCTACATCATCTTGTTTAAAATTTGTAAACTTTGTTTTAAATTTTACTATTTAGACTCGGTGGAACTCTACTCAAAGTTAATCACTTTTTAGTTATATTTTTATAATTCTGTTTTTGTGTACAATGATTGTTTTTCCTGTGGTTACGTTTTGAATTTCACAATTTGGTTCATTTATTGAAATTACTGTATATGGTCCAATATAAAATGAGTCAAGTTTTCTTCTATTTTCGTTTTTTAAATACACTGTATTGTTAATATTGATGTAAA
>SRR11006817_NODE_11_length_701_cov_12.597756
GGCTGCTGCCACCTGGATATTGGCTTTCTCTGATGCCCAAATAGCGAACAGACTCATAGATATCAACAATGCTATCATTGAGTTGCCCCTGTAGCTGCGTAATCCGGTCCCACTGCAACCGCTCGCGTTGAAGATCGCCTTGTATTTTTTCATGACCAATATCAGTGCATAGCCGATTCCCATCACCGCCGTCACACTGAGTCCAGTTGTCGCACAATACGCGACGGTTACTTTGGGCAGTATTTGGAACAGCCGTGGTCCCATCCCGAGGACAACAACCACGTTCACAATCTCCAAGCACCACGAGAACAGATTCAATTTCCTGGACAAGGTCCATGCGATTCCTATGGCACAGATTGATAACATGTTGCTCAAAATCGGGTTGAGTCCGATCCCAATTGCCCTCAGTTTGTGTTCCAGTAGATACCCTAGGAAGAACATCGAGCAATGCCCTACGTGAAGTAGCATCCACAGAGGAATCATCATCTGGGACAAGCGGATCGACGACGTTGAAGCGTGCAACAGAACCAACCACGAACCAAAGCCAACGCATGAGAAGACCGACGGCAATCCAAAAACAGCAAAAGCCAACCAGGATAACACCCAGTAGGCCAATGGCCGTTGGCGTGGCCGGGCGTTTGAAATCACCTGGAGACACAGCATTAAACCTAGGAAGTTCACGATGTGATCCTCGAGGTAGC
>SRR11006817_NODE_12_length_536_cov_2.888889
AGCAATATTCTTTTATTCAAGAATTTAGGTAAAAATTTTATTATTTCTAAGGGTTTAAACATTTTTTTGTATGAAAATCTTGTGCGTCAAGTTAGGCATACAATGTTCTTTATTATTTGCAGTACAAAATGTTGGATCGAAATAGGAAAACAAATATGTATGGTTCTTGCATTCAAAAATCCGTCGGCAGAACAACTTAATGCTTTATGTAATCACATATAAAGGGTCATCCATAAATTACGTAACGTTATAAGGGAGAAGGGGGAGGGTTCAGGAAAACGCAACGATTCATACCAAATTTTTGCACTTTCCAGTGAAAAAACTGTGCCCAAGGTGGAGAGGAATTGAGAATGGTAACATTTAGCGCGATTTATGGACGTCCCCTAATGTTTCAAGGGAGATTCAATAAAACACGTCAGGAGCCGAGGTGTTGGTTCAATGATTGATTTAGTAAAATGTATACATTAGGGGGTTTCCATTAAGTACGTGACGGAAAAATTACCATTTTCTACAACAACCACGTTCATTTGCCCTAC
>SRR11006817_NODE_13_length_517_cov_14.706818
GTGAAAACGAGTCAATTGGTATATTTTTCCGGATTTTCCCGGTTTCATTTAGGTAGGTCAACGACTTTGCGAAATTGGTGTCGTTTGTGGCCACGACCACGTCATCTCCAGCGATCACCATTCCCTCCAGTTTTTCGACCATGTTCCGCGAGAGCCATTTGTCGATCACCACTGGTTCAGCTTCGAGTAGCCCTTCACTTTCAAGGGTTCGGCCAATCTGAATCTTTCCATTGGTGATTGTGTTCAAGGCATATGTCACCACCTGCCCCGAGCCTCGCTGATCCGATCGGGAAACCACATCCATGACCGTTCCACTCCCGAATTTAGAATGGGTTCGGGGAAACAGGGCCACAATATTTTGGTAGGCAAATTTCATGACCGACTCCGCCAGAGCTCTATGGTAATCATCCTCAATCGAGTTGAGGATGAAGAACTCTTCGTCGGCCAAATCCGCCTGACTAATGCGAGTGTCCCAGCCAGCTATGTCATCGGCAACGAAAAACTTTCCTTTTGAAGC
>SRR11006817_NODE_14_length_515_cov_24.333333
CGCCGAGACCTCCCACGCCACCCGGGAAATTTTCACGGGCTACCCAATGGTCTTCGTTGAGGAAGCCCAAGGCCTCATATTCCAGATATCGACTTCCCAGCCACATATACCAAATGGTCCGGGATCCTTTCGGCTCCCCAGCTATGGTCGGTTGCTTCTCTTTTTTCCCCATGGTGTTGTACACGCACATCGCACAGTCCCCGGCCAGGTGGAGTTTTCTTTCCCGGTTTACTAGTTCCCAAAACCGGGGGTCATTGACGGCAGTGGTCACCTTGGTCCAAGGGACGTCTTGGCTCCATGACCCAATGGCAGCATCCGATCGGACATTCTTGATGAAGTCGTCACACGTCAAAATCCGCGGTTTCAGCCCTTTTTCTTTGAACAGGCGGACCATGTGCTTCATGATTTTCCTATTGACCATTTTAACCTGTTCCCTGGGTTCAGGGACGGGGGTGTCTACCTTCTCCCGGAGAACCTTTTGTTGGGAGTACGTTGAGATGTCGGTCATCATGAAG
>SRR11006817_NODE_15_length_493_cov_9.281250
TGGCTTTTGCTGTTTTTGGATTGCCGTCGGTCTTCTCATGCGTTGGCTTTGGTTCGGACTAACTTTTAGGAGTGGAAACCCATTGGGATCCTGGGAGAACGCGTGTGTCCCTGACGTGCAAAATCGATTTTCCAGCATGCCAGACGGAGTCTACCGAATCAAGTCCAAAGGAGTTGCCATTGATCGTCAACGGGGTGTTGGGGTTGTAAGACGAGGAGTTTTTCACACCCTCTACCATGTAACGCGTGGTGGTCTGGTGTACTGGCGAGGGCAGGCAGTTCAACCACACTCTGGTAGTGTGACTGAAGATGTCATCTCTTATGGTGGACCGTGGAATCTGCCAAAGCCTGAACTTGTCAACGAAATTGACGTCCTGGCTTGTCTACCGGACGGCACTGTGGAATATCATAAATATGAGCCCAGCACCATCACCATAGATGGCACTCCCACAATGTTCGTGACAAAAGATTTTGGCTTCGGATCTTCAGGATCT
>SRR11006817_NODE_16_length_485_cov_3.725490
ATATCACAAACCAAGCTGAGAACCAAGTCGTCTCGGCACAGGAGCACTGAAAAGACAATCAACAACAACCAACGAGTCGCTTTGGAGATCTCAGGGCGCATGGATTCAGAACGATTTTTTTTTGCAGCAGCAAGCAGAGAGCATTCGACAGAAAAGTGATCAAGTATCATGTTCATGCTTCTCATCGTGCCCGGATCAGCTTGGTTTGTGTATGGTGATGTGGGGTGTGGTATTGACACCGACAGAAAGACACTTGTATGTGGAAGAGGTCTGTTCGTCTGGAAGGGCATTGGGCAGTATCCAACTGCCGACCACTCCGTAGAACTAGCCTCGTACGACCTAATCACGAAATACCTCTCTGAGATGTTCAAAGAGACTACAAAAGGGTGTATTGTGTGCGAAGACAAATTGCAGTGCGCAGCAGCCCGAAGTGTGGCCTACCACGCTTTGACGAAACTTGGCCATCCGACTGTCTACCTGAACAT
>SRR11006817_NODE_17_length_464_cov_3.519380
CAATTTCGCAAAGTCGTTGACCTACCTAAATGAAACCGGGAAAATCCGGAAAAATATACCAATTGACTCGTTTTCACAAGTGGAGACGATCTGGGAGCGCGTTGAGTTTTGCTCCCATCACTTCCATCCACTCCAAACAACGAAAACAGCGACAAATCTCCCGCATAACTAGTGGTCAACCATCAAACAGCATAAAAAACCACCAGCCACCTGAACGCAGCAGGAATTTAGGACTCGACAAAGAGCTACTGGCTACGGCCAAAGTTCAATTTGCTGGTCCATCTTCCAACACAGACCATCCAATTTCTGGCCTCTCAGTCCCGAAGCCAATCAGTTTTACAAAGGGCGAAACTATTAATCCGTATCGTCCAGAAAAAGGAATCCAAGGAAATTCAACGCCCCTACATTCGTATGTCACTCACCATCATCCACCTCAACAACCAGTCGAGTTTAACTATCCGGTG
>SRR11006817_NODE_18_length_421_cov_4.113372
CTAAAGCTGTGGATTATTCTGTGCTTAATCAGTTTACAAGTGTTCTATACTGCATTCAAAGTTATGCAAAAACATATTAAGCGCAAAACAATGAAGATGGCCAAATCAACGACAAATCTTGTTTGAATGTGCAAGTGAATAAGAAAAATTAAAACAATACTGAAGAACACAACCTATTAATGTAAAACGGGCTAGAAAAGTGTACACCATGCGGAAAAGAAGAATTAAGTACAAGCCTCTAAACATCCAGACAGAAGAAACACCAAAAGTCAGTGAATATAGTGAGGTGCAATATTTTTCACCTGATAGCAGATACATTAAAATCAAATCATTGGTAGTGGAAGTGAGAACCACCACGTCTTAAGGGTCATGACGGCCTCAGACTATGCGACGAGTGTGTGTGGAAAAGCGATTGCATTCC
>SRR11006817_NODE_19_length_390_cov_4.421725
ATGTTCAGGTAGACAGTCGGATGGCCAAGTTTCGTCAAAGCGTGGTAGGCCACACTTCGGGCTGCTGCGCACTGCAACTTGTCTTCGCTCACAATACACTCTTTTGTAGTCTCTTTGAACATCTCAAAGAGGTATTTCGTGATTAGGTCGTACGAGGCTAGTCTACTAGACCGAAGAAGGTGATATTTAATCATTGATTAAAAGACTTGCTTGGTTCGAAGACCCAAATTGAACTGCTGTATTCAATGAATCTGGATTCCTTAAATAGGCCTAAAAGTGTTGCACCGGTATGTGCTACATTAATGGTTTTGCCTAGAAGTAATGGGTGAAGGGTTCTGGAGCACATATGCTGAGGTCAGCGTGACAAAATAATTGTGGTTCGATCGTTGC
>SRR11006817_NODE_20_length_367_cov_24.937931
CGAGGCCGCGGAAAACCGCTCCACTCGGCTGCGAGGCATGCGCCTCCGTCCTCCACATCCTCAACCTCTCTTCGACGCTTGGTTCAGGGTCATCCGAGAGGGGAGTCTCGGTCAACTTCATTTTAGACACCTTTGGGTTGCTATCCAGCTTTCTGAATCTCCATTGGATAGTATAGGGCCGGTCCAACCTGGAAATGAATGGGGTGTGAGCAGTTCTTACAGCACCAATTTGCTTGCTCGCCTGGTCTAACCACATTCGCCGATGATCGTCCCTCACATTTCGGATCCACTTTCACGTGTGTTCCCGGGACAGGCCCCGAAATTAGCCGAATTGGGGTGACATGCCAAGGGAAATCAGTTTGCATCT
>SRR11006817_NODE_21_length_340_cov_5.441065
AGCAAATTTTCTCATTTTAAAGATATTCCGTATTATCGTTAAATTCAAAAACTCAAGAATAGATTTTTTTTTTAAATACACTCGCATTCGAAGTCTTTTTTCTCAAAAATATTTACTATAAACGGTTAGGATCTTTGAAGAGTTTTCGCAGGAACTATTCCGAGTAAACTTGGAATTTCACTAAGCATACTCCTGTAGGGATCTTTAATAAAATTCAGTTTCTTTCAGAGATTTCTCCAGGTATTTTATGCCAGGGACGTGTACATGACACTTGGCTCACTCATAGGTCGCATGCGCTCAACTGGCGAGCCAATCATAAACGACACTCCGAAGGTCCGAA
>SRR11006817_NODE_22_length_332_cov_6.690196
ATTAACCTCTTGTTTCTTGTGACAAGCTCTTCCCAGAGAGTATGAACTCCTGGATTGTAATTAGTTATATCGCGGGTGATCAACATGGGGGAATGCTCGCACCGAAATCATAAATGGTTATCTAAACGCATTACAATTTCCCTATTCCATCACGTGCGCTATTGCTAGTGTCTTAAATGACGGACTCTCGTCAACGCTTTATTCTGCAAACTTTTACGGATGTTCATGACATGCCCCTATGCGAACTCTCGTCAACGCTCAGTGGGGGAAACCTGTCTCTTTTTCATTTGGTTTACTCGATATCTACTACTGGTCTCTATGGTTTTTCAACA
>SRR11006817_NODE_23_length_332_cov_3.098039
GAATAATAGATAAAAACGAATAATTGATTGAAACGAAAGGACTCTCTTCAAAATACTGTAAAGATTTATTTCCGAGAAGACTCATATTCTAAACAGGTCTTCTGAATCTGATTTCTTATGGAACATCAAAAATATAAAGTTAACTCCCCATAACTCAATATTGAAGACACCATTGCATTGAGTTGGAGATACTGAGTTATTTATTTATTCATTATTTATTTACTTGGTGTTACATCAATTAGTTTGATAAAGCATCGTTAACGATGTTACGCCAATTTACTCGATCCATTGCTTTGTCCCTTCAACTTAGAGTTTAGCCCACGCTCTCCAGA
>SRR11006817_NODE_24_length_330_cov_3.185771
CATAATAAAGAAAACTCAAACAATTTCTGAAAGGCTTTCAACAAAATATGCAATAAGAATTTGAAAAGATGTTGTTTATTCACATAAGTTAATTTGTTGATGAGAAGAAACAAAGATTTGCATTATTCTTTTTTCTACGCTGTTACTGAATAAGGGCCTAACTGACATGAGCGATTTCTCTTCATTGATCCTCTCATTCGCTAATAACTTTGCTTAATAATATAAATCTATAATAACTCTTGTAATCTTGCTTCAGATATAGTGATTCTGTACGAAATATGTTACGAAAAGAGAATCAGTTTTCTGCAATAACGCGAAAAGAGTAACGAT
>SRR11006817_NODE_25_length_320_cov_9.156379
GCGCCGCTTGAGCTCCACGTTTTTCAGTGTCTCTTCAACAATGTATTTCCGTGTCTTTCCCTTGCCAGGGTGCCAATCGATGAATGTTCTTTGTACCGTGCTCGTTAGATCAATGCCTGGAAGATGAACCTGGTTCGGATCTTGCTCATAGGTCGTGACTATGGAATGGTATTTTCCATTATATTGAAAGCCATACCCATAAAGTCCGACCGGCTCGCCCTCCAAATAGAAGGGAGATCCTGAAGATCCTGAAGATCCGAAGCCAAAATCTTTTGTCACGAACATTGTGGGAGTGCCATCTATGGTGATGGTGCTGGGCT
>SRR11006817_NODE_26_length_234_cov_2.477707
CCGATATATCAAATTGCTGGTTATGCGGAGTTTATTGGAAACAGAAGCAGAAAAACAATACTTCGAAAAAAAAACAAGAATAAATTTGAAGTTTTATGAGAGAGGAAAGTCTGAGATACTACACAATTGGGAATCGTCAATGCTTTCTGGTGGCGTCAAAATTAAAGCCGAAGTGAAATTTTAAGAGAATTTAGTGAAAAATTTGTATTGGCTGATTAAAATCTAATTGACGCC
>SRR11006817_NODE_27_length_220_cov_11.419580
GGGACGGGGGTGTCTACCTTCTCCCGGAGAACCTTTTGTTGGGAGTACGTTGAGATGTCGGTCATCATGAAGATTGTTACTCCTCCAACGGCTTCCCAAGGCCACATAATCTTCCGGACAAGAGGGTTGACAGTTTGACCACCAACTTTGACGTCATCTGTCACGTACGAACCATGGTACTTAAAAGTCTTAAAAGGTAGGGGTTGTTCTTGTCAAAAAA
>SRR11006817_NODE_28_length_190_cov_8.814159
GCATGTTTTGGATGTCTAGTCGTAAACAAGGCAATGAGACTGAGTACACGATTGAGGATTTGGAAACCATGCAAGCCAGAAAGTGCATTTGGCCTAAACAATACACGGCTGACAGATGCAAACTGATTTCCCTTGGCATGTCACCCCAATTCGGCTAATTTCGGGGCCTGTCCCGGGAACACACGTGAAA
>SRR11006817_NODE_29_length_186_cov_25.871560
TGAGGCCTTGGGCTTCCTCAACGAAGACCATTGGGTAGCCCGTGAAAATTTCCCGGGTGGCGTGGGAGGTCTCGGCGTAAACTACTTTGGCTATTACTTGTCAGAAATAGCTTCAAAAGGAAAGTTTTTCGTTGCCGATGACATAGCTGGCTGGGACACTCGCATTAGTCAGGCGGATTTGGCCGA
>SRR11006817_NODE_30_length_184_cov_7.841121
GTTCAGGGACGGGGGTGTCTACCTTCTCCCGGAGAACCTTTTGTTGGGAGTACGTTGAGATGTCGGTCATCATGAAGTTTGTTACTCCTCCAACGGCTTCCCAAGGTCACATAATCTTCCGGACAAGAGGGTTGACAGTTTGACCACCAACTTTGACGTCATCTGTCACGTACGAACCATGGTA
>SRR11006817_NODE_31_length_177_cov_14.640000
GTTCAGGGACGGGGGTGTCTACCTTCTCCCGGAGAACCTTTTGTTGGGAGTACGTTGAGATGTCGGTCATCATGAAGATTGTAACTCCTCCAACGGCTTTCCAAGGCCACATAATCTTCCGGACAAGAGGGTTGACAGTTTGACCACCAACTTTGACGTCATCTGTCACGTACGAAC
>SRR11006817_NODE_32_length_177_cov_13.580000
AAGTGAGGATGAGGTCATCTTGCGAAAGCAGCCCATCACAACATCATCTATGGTGCAGCGACGAGGGCGAACTGGGCGAAATGCCCCAGGTACATATGTATATCCAGTTGACGCTGCTACCAAGGAGGATCCATATGACTGGGTTTGTTGGCTGGAAGCACAAATGGTGTTAGACCA
>SRR11006817_NODE_33_length_173_cov_10.552083
AACTTTGACGTCATCTGTCACGTACGAACCATGGTACTTAAAAGTCTTAAAAGGTAGGGGTTGTTCTTGTCAAAAAAACCAAGTGCTTAGATTTTCATCCCGGAGTTTATTAACCCTGGTTTGGGTCATGCTAGGATCCATATCCTTGATTTTCGTTTGGGGGTCAGCCCGTG
>SRR11006817_NODE_34_length_172_cov_11.273684
GCGTGGCCGGGCGTTTGAAATCACCTGGAGACACAGCATTAAACCTAGGAAGTTCACGATGTGATCCTCGAGGTAGCCCTTCCTCACCTCCACCGCGAGGCCGCGGAAAACCGCTCCACTCGGCTGCGAGGCATGCGCCTCCGTCCTCCACATCCTCAACCTCTCTTCGACG
>SRR11006817_NODE_35_length_161_cov_19.833333
TTCCTCACCTCCACCGCGAGGCCGCGGAAAACCGCTCCACTCGGCTGCGAGGCATGCGCCTCCGTCCTCCACATCCTGCTTAGCTGGTCTAACACCATTTGTGCTTCCAGCCAACAAACCCAGTCATATGGATCCTCCTTGGTAGCAGCGTCAACTGGATA
>SRR11006817_NODE_36_length_155_cov_7.974359
CACCCTGGCAAGGGAAAGACACGGAAATACATTGTTGAAGAGACACTGAAAAACGTGGAGCTCAAGCGGCGCACCCTTATTTTGACCCCCACCCGAGTTGTTATGGAGGAAGTAAGAAAGGCCTTCGGTGAAACGGAATTCAAGATAGGAACAAA
>SRR11006817_NODE_37_length_155_cov_6.974359
ATTGGCACCCTGGCAAGGGAAAGACACGGAAATACATTGTTGAAGAGACACTGAAAAACGTGGAGCTCAAGCGGCGCGCCCTCATTTTGACCCCCACCCGAGTTGTTATGGAGGAAGTAAGAAAGGCCTTCGGTGAAACGGAATTCAAGATAGGA
>SRR11006817_NODE_38_length_155_cov_6.346154
GGAGTTTATTAACCCTGGTTTGGGTCATGCTAGGATCCATATCCTTGATTTTCGTTTGGGGGTCAGCCCGTGTCCCTGTTCGGACCTTCGGAGTGTCGTTTATGATTGGCTCGCCAGTTGAGCGCATGCGACCTATGAGTGAGCCAAGTGTCATG
>SRR11006817_NODE_39_length_155_cov_4.641026
GCTACCTCGAGGATCACATCGTGAACTTCCTAGGTTTAATGCTGTGTCTCCAGGTGATTTCAAACGCCCGGCCACGCTAACGGCCATTGGCCTACTGGGTGTTATCCTGGCTGGCTTTTGCTGTTTTTGGATTGCCGTCGGTCTTCTCATGCGTT
>SRR11006817_NODE_40_length_155_cov_4.102564
CACTTGGCTCACTCATAGGTCGCATGCGCTCAACTGGCGAGCCAATCATAAACGACACTCCGAAGGTCCGAAGAGGGGCACGGGCTGACCCCCAAACGAAAATCAAGGATATGGATCCTAGCATGACCCAAACCAGGGTTAATAAACTCCGGGAT
>SRR11006817_NODE_41_length_153_cov_3.013158
TGAGGCCTTGGGCTTCCTCAACGAAGACCATTGGGTAGCCCGTGAAAATTTCCCGGGTGGCGTGGGAGGTCTCGGCGCTTCAAAAGGAAAGTTTTTCGTTGCCGATGACATAGCTGGCTGGGACACTCGCATTAGTCAGGCGGATTTGGCCGA
>SRR11006817_NODE_42_length_150_cov_3.383562
TCCTATCTTGAATTCCGTTTCACCGAAGGCCTTTCTTACTTCCTCCATAACAACTCGGGTGGGGGTCAAAATGAGGGTGCGCCGCTTGAGCTCCACGTTTTTCAGTGTCTCTTCAACAATGTATTTCCGTGTCTTTCCCTTGCCAGGGTG
>SRR11006817_NODE_43_length_150_cov_2.520548
GGAGTTTATTAACCCTGGTTTGGGTCATGCTAGGATCCATATCCTTGATTTTCGTTTGGGGGTCAGCCCGTGTCCCTCTTCGGACCTTCGGAGTGTCGTTTATGATTGGCTCGCCAGTTGAGCGCATGCGACCTATGAGTGAGCCAAGTG
>SRR11006817_NODE_44_length_139_cov_6.032258
TTTCCATTATATTGAAAGCCATACCCATAAAGTCCGACCGGCTCGCCCTCCAAATAGAAGGGAGATCCTGAAGATCCGAAGCCAAAATCTTTTGTCACGAACATTGTGGGAGTGCCATCTATGGTGATGGTGCTGGGCT
>SRR11006817_NODE_45_length_138_cov_32.442623
CGCGGCCTCGGGGTGGAGGTGAGGAAGGGCTACCTCGAGGACCACATCGTGAACTTCCTAGGTTTAATGCTGTGTCTGCAGGTGATTTCAAACGCCCGGCCACGCCAACGGCCATTGGCCTACTGGGTGTTATCCTGG
>SRR11006817_NODE_46_length_128_cov_32.117647
AGGATGTGGAGGACGGAGGCGCATGCCTCGCAGCCGAGTGGAGCGGTTTTCCGCGGCCTCGGGGTGGAGGTGAGGAAGGGCTACCTCGAGGACCACATCGTGAACTTCCTAGGTTTAATGCTGTGTCT
>SRR11006817_NODE_47_length_122_cov_5.755556
AACGCATGAGAAGACCGACGGCAATCCAAAAACAGCAAAAGCCAGCCAGGATAACACCCAGTAGGCCAATGGCCGTTGGCGTGGCCGGGCGTTTGAAATCACCTGCAGACACAGCATTAAAC
>SRR11006817_NODE_48_length_119_cov_11.428571
CGCGGCCTCGGGGTGGAGGTGAGGAAGGGCTACCTCGAGGACCACATCGTGAACTTCCTAGGTTTAATGCTGTGTCTCCAGGTGATTTCAAACGCCCGGCCACGCCAACGGCCATTGGC
>SRR11006817_NODE_50_length_98_cov_5.714286
TTCCACTCCTAAAAGTTAGTCCGAACCAAAGCCAACGCATGAGAAGACCGACGGCAATCCAAAAACAGCAAAAGCCAGCCAGGATAACACCCAGTAGG
>SRR11006817_NODE_52_length_94_cov_24.705882
GTTTAATGCTGTGTCTGCAGGTGATTTCAAACGCCCGGCCACGCCAACGGCCATTGGCCTACTGGGTGTTATCCTGGTTGGCTTTTGCTGTTTT
>SRR11006817_NODE_55_length_89_cov_8.833333
CGAACCAAAGCCAACGCATGAGAAGACCGACGGCAATCCAAAAACAGCAAAAGCCAGCCAGGATAACACCCAGTAGGCCAATGGCCGTT
>SRR11006817_NODE_56_length_82_cov_8.600000
TTTGTTCCTATCTTGAATTCCGTTTCACCGAAGGCCTTTCTTACTTCCTCCATAACAACTCGGGTGGGGGTCAAAATGAGGG
>SRR11006817_NODE_57_length_82_cov_7.400000
ATCCCGGAGTTTATTAACCCTGGTTTGGGTCATGCTAGGATCCATATCCTTGATTTTCGTTTGGGGGTCAGCCCGTGTCCCT
>SRR11006817_NODE_58_length_82_cov_7.000000
CCCTCTTCGGACCTTCGGAGTGTCGTTTATGATTGGCTCGCCAGTTGAGCGCATGCGACCTATGAGTGAGCCAAGTGTCATG
>SRR11006817_NODE_59_length_82_cov_7.000000
AGGGTGCGCCGCTTGAGCTCCACGTTTTTCAGTGTCTCTTCAACAATGTATTTCCGTGTCTTTCCCTTGCCAGGGTGCCAAT
>SRR11006749_NODE_1_length_3921_cov_5.607440
GGAAAAACAATCATTTTACACAAAAACAGAATTATAAAAATATAACTAAAAAGTGATTAACTTTGAGTAGAGATCCACCGAGTCTAAATAGTAAAATTTAAAACAAAGTTTACAAATTTTAAACAAGATGATGTAGGTGAATGTTCCGAGCTTCAGGCTACGGAGTGAAAAATTCGGTTAGAACGGTTAAAATTAAAGAAGAAGGTTTCCCGGCCGGGAGGCGGCTGGGTTGGTGGCCCAAGTGGGCTGCCGAAGAAGCGGACGGGTTCGGTTGTTGGCAAAACAACCGACCAAAAACAAAAAATTGTGGCGACGCAGAGACCCCCATCAGGGGGCAGCCTCCTCGCCATAAAAGGAAAAGACCGGCAAACTGTACAACGGAAAAAAGGGAAAATGGACTTTGGATGGATTGACGTGTTGCGGGCAGATGCAATGAGGGCCATAATGTTATTGGTCATTATCCTCAGAAACGCGTTCCGTGATTACAATGCGAAATTCTCGAACTTGTTTCAACGAGTTCGCCGGCTTGAAAAACGCAGATCAACATATGGCATCAATGGCTCACTCATCATCTGGCTTATCATATCCTGGGTACTGATCCTCGTAACGGCAAAGCACACGATTGACGTGCGAATGACGGCTGAGAAGGAAATTAAGCTCTTTAAGGATGGAGAAGAAGTGGTTGACTCGACTGGGTTTAAATTACCAAGTGACGTGTGCTCGACAGGAATCTTTATCTCGAAGCATTGTCCCATGGTAAAGACTATGAACAAACTGAGTGCCATTGATTGCGGATTCACCCATTACGACTTTGAGGTTCGGTACAACCGATGTCGCACGGACGCCAAGAGCCGGGTGAAGCGAAGTGCCCCTACTGCAAAACCGAGTACTGGAGGGATGGGAATCTTAGAGGAGGTGGAGTTCATCTTGTTCAAAATCATTCGGGAAAACACATGGTTTGGGCTCATTGCCTTTCTGTGCATTGGCCTCAAAATGCGGTGGCCCGTATGGATTATGATTCTAATTGGAGTTGTGACCTGGAACGCTGTGAGGGCTGATGTTATTGAACCCCTCAAGCAGGAGAAGATGACATTCTTGGAGACTCGAATGTTTTAAGCGAAATATCAACTATCGCGACACCAAATGGGCTCCTCCAGGTAAGCATGGGGAATTCTCATGTGATTAGAGGACAAGACTACAAAACCCTTCTAACGGATTGCGAAGTGGGACAGTCATATTCCACTGATGTGTGCCCTGGTGGTTCACAATTGAATCTAGGAGGGGTTCGCAATGAGAATCGCACTTGCCAGGTGCTGCCATACAATCGAGGATGGGGGACTGGATGCCTTGAGTTTGGCATGGGAATGACGGCGACTTGTGTGGAACTTGAATGTTCCACATCGTACGCTGTGAAGCTGTTATCTAGCTCTGGAGTAGTCTCTAACATGACTATTGGATACCATGGGAAGAATGAGACAAAACTCATAGCCAACAACATCCCCCAAACGTTTAAGTTTGGAGGATTTGGCAAGACAGTGGTCACCTGCCAATTGGAAAACGACCGGTTGGCGACTACGAACTATGCCATTGTTGGAGATGACGGAGCGGGATTGTTCCTCAAAAAACTAATCGATGATTGGCCTGGTGTGTTTCGAACGCAGAAGCACATGATCGGCATGGATCGAGTCGTGAATTGGGGACCAGCAACTCCAAATGAAATCCCGGTGGTGTCAATAGACAACCCACATCTTGACTGGAAGGCAGGGAAAAAGGGAGGAACCCCAGAACTTGACACAATATTCTGGTGCCGAACTGTCCTGGAAAAATTGATAACTGGAGAATTCTCCCCCTGTAAAATAACGTTGAGAGCAACGGTTGTGCAAGGGGGTTACGGAAATGAGAGAGTCCTTGTTGTGCAGACAGACGATGATGTTCCTGAAATCTGCAGTATCGCGCTGGAATGCGTGAGCTGTGGACTCACGTCAAAACGAATGATGTTTCAACCGGGGACTAAGACTGGCCAAGCCCACGTCACGTGTGGGAACAAGTCCATGTTCGTCCTACTCATCGTCCTTGGATCAGCTTGGTTCGTGTATGGAGACGTTGGTTGCGGGATAGACACTGACCGGAAAACCTTAGTTTGTGGTGGGGGATTGTTCGTCTGGAAAGAGATTGGACAGTATCCCACCGCTAACCACTCAGTGGAGCTGGCTTCCTATGACCTAATCAAGAAATATCTTTTTGAGATGTTCAAGGAAACAAAAAGGGGTGCATCATTTGTGAGGACAAGTTACAGTGCGCAGCGGCCCGAAGCGCTGTTTATCATGCCTCGTCAAAACTTGGACACCCACTGGTGTATCTTAACATCTCTAATTCGTACGGCTCGGTTTTAGATCAGCTTCCCAAAGCAAGGCGTAGAATAACGCTTGGAACTGAAAGCGTGGAAATGGTGGTATACCAACACACTGGGGAGCCAAAAGGTGATTTCGGAACGCTCCCATCACGATATTTTCGCGGGGACATGGAGAACGAAAATCACTATGTTCTGCGGGTAATGACTGCCTCAGACCACGTGCACAGGGTGTGTGGAAAGGCGATTGCGTTCCAGTACGACTTTGTGGGATACCGCCGGACCCTGTACGGATCCAATGTGCAGCTCAAGGTCTCACAAGTGGTATCAAGCTACTGCCCAATGTATCTGGCAGGATTGGCTGTCAAGAACGATCGTACCATATTCACAGACGGTATGTTTTGGATGTCAAGTCGAAAACAGGGAAATGAAACTGAGTACACAATCGAGGACCTGGAGACGACGCAAGCGCGAAAGTGTATTTGGCCAAAACAATACACATCTGACAGTGTGGAAGACCCAACGGACCAGCGGCTTTTCATGCCTCCCACGTGGGGAGGACCGATATCGCGGGCTAATCACATCCCCGGATACAAGATGCAAACCGACTTCCCATGGCACGTTACCCCGATCAAGATGATTGCGGGACCAGTACCTGGAACTCATGTGAAAGTTGACCCGGGATGCGAAGGGCGGTCATCAGCCACCATCGTGGAACCTAGTGAAACCTAGTGAACAGGCGAATTGGTGTTGTAAGAACTACTCAAATCCCATCCACTTCCGGGTCGGACGCATTGTATTACCCCATGGAAATTCAAAAGGCCACTAAGAGCACTGATAGTAGTCCCAAGTTGGCAAAGATGAAGCTGACGGAGACTCCACTATCAGATGATCCGGAACCAAGTGTTGAGGATGTTGAGATTGTAGTGTCGCACCCGTAGGTAGAATATACGGGAATCGTCGGTGGTAGTATTTAGAGGTATGTTATGCTGTGCTTAGTGGAAATGAATTGTAGATACCTGGATGAAATAAAAGGAACAGCAGTTGCTAATTGAGTTATCAGTCAGTATCCTGGAATTGGAATTGTCTTTGTGTACTTCCAATAGATGAGAGGCTGAAAATGTGGAGGACGGAAGCTCACGCTCTGCAACCACGTGGTTCGGTTTTCCGGGGTCTCGGGGTGGAAGTGAGGAAGGGCTACCTCGAGGACCACATCGTGAACTTCCTGGGACTCATGCTTTGTCTTCAAGTAATCTCCAACACATGTCCACGCCAGCGAAAGTTTGACTGTTGGCTACTGTCGTGGTTGGCTTTTGCGGCCTTTGGATCTGTCTTCTCGTGCATAGGTTTCGGCTCATGGCTGGTTCTACTACACGCGTCGACATCGTCGATCCGGCTGTCACAAATGATGATCCCCCTATGGATGCTCCTACACACCGAACATTGCTCAATGTTCTTCCTTGGGTATCTATTGGAACACAAACTGAGGGCAGTTGGGATTGGCCTCAACCCGATCCTAAACAACATGTCAAATGTCGGGGAGCTTCCTTCGCCCAAGCCCCAACATCGAA
>SRR11006749_NODE_2_length_2282_cov_5.785941
CTCAAGAATATATTTTTTTTAAATACACTCGCATTCGAAGTCTTTTTTCTCAAAATTTTTACTATAAACGGTTAGGATCTTTGAAGAGTTTTCGCAGGAACTATACTGAGTAAACTTGGAATTTCACTAAGCATACTCCTGTAGGGATCTTTAATAAAATTCAGTTTCTTTCATAGATTTCTCCAGGTATTTTATGCCTGGGACGTGTACATGACACTTGGCTCACTCATAGGTCGCATGCGCTCAACTGGCGAGCCAATCATAAACGACACTCCGAAGGTCCGAACAGGGACACGGGCTGACCCTCAAACGAAAATCAAGGATATGGATCCTAGCATGACCCAAACCAGGGTTAATAAACTCCGGGATGAAAATCTAAGCACTTGGTTTTTTGACAAGAACAACCCCTACCAGACTTTTAAGTACCATGGTTCGTACGTGACAGATGACGTCAAAGTTGGTGGTCAAACTGTCAACCCTCTTGTCCGGAAGATTATGTGGCCTTGGGAAGCCGTTGGAGGAGTAACAAACTTCATGATGACCGACATCTCAACGTACTCCCAACAAAAGGTTCTCCGGGAGAAGGTAGACACCCCCGTCCCTGAACCCAGGGAACAGGTTAAAATGGTCAATAGGAATATCATGAAGCACATGGTCCGCCTGTTCAAAGAAAAAGGGTTGAAACCGCGGATTTTGACGTGTGGCGACTTCATCAAGAATGTCCGATCGGATGCTGCCATTTGGTCATGGAGCCAAGACGTCCCTTGGACCAAGGTGACCACTGCCGTCAATGACCCCCGGTTTTGGGAACTAGTAAACCGGGAAAGAAAACTCCACCTGGCCGGGGACTGTGCGATGTGCGTGTACAACACCATGGGGAAAAAAGAGAAGCAACCGACCATAGCTGGGGGGCCGAAAGGATCCCGGACCATTTGGTATATGTGGCTGGGAAGTCGATATCTGGAATATGAGGCCTTGGGCTTCCTCAACGAAGACCATTGGGTAGCCCGTGAAAATTTCCCGGGTGGCGTGGGAGGTCTCGGCGTAAACTACTTTGGCTATTACTTGTCAGAAATAGCTTCAAAAGGAAAGTTTTTCGTTGCCGATGACATAGCTGGCTGGGACACTCGCATTAGTCAGGCGGATTTGGCCGACGAAGAGTTCTTCATCCTCAACTCGATTGAGGATGATTACCATAGAGCTCTGGCGGAGTCGGTCATGAAATTTGCCTACCAAAATATTGTGGCCCTGTTTCCCCGAACCCATTCTAAATTCGGGAGTGGAACGGTCATGGATGTGGTTTCCCGATCGGATCAGCGAGGCTCGGGGCAGGTGGTGACATATGCCTTGAACACAATCACCAATGGAAAGGTTCAGATTGGCCGAACCCTTGAAAGTGAAGGGCTACTCGAAGCTGAACCAGTGGTGATCGACAAATGGCTCTCGCGGAACATGGTCGAAAAACTGGAGGGAATGGTGATCGCTGGAGATGACGTGGTCGTGGTCACAAACGACACCAATTTCGCAAAGTCGTTGACCTACCTAAATGAAACCGGGAAAATCCGGAAAAATATACCAATTGACTCGTTTTCACTCGTGGAGACGATCTGGGAGCGCGTTGAGTTTTGCTCCCATCACTTCCATCCACTCCATCTCAAAGATGGAAGTAAAATAATCGTTCCATGCCGCCACGAGCACGAAATCATTGGGAGAAGTCGAGTCCAAAAAGGAGGGCTCGTGACCATCCCAGAAAGTGCTTGTCTGTCAAAAGCCCACGGACAAATGTGGGCTCTGTACTTTTTCCATCGGCGTGATCTGCGGGTGGGGTACGCAGCCATACATGCATCCATGCCAACAGATTGGGTCCCAGAGGGGAGGACATCATGGTCCATCCACCAGCAATACGAGTGGATGACCACGGAAAACATGCTTGATGTGTGGAACAGGGTTTAGATCACTTTCGATCTAGCTCCCGCTCGCGATAAGAGCTATCGGGTCTCGCTTCCCGAGATCCACCCGGTAGAGGGTCTAACGTTGTATGTTACCAATAAAATCAGAGTTTGCATCAACCTTCAGACAAGTCGTGTCTCCCTGTCGGTCCGCGAATTAAAGTTGCCTTGAGTCCCAGTACGCCGCGTTGTGATTATTTACTTGGTGAGAAAGGTCAGTGATCGGAGGTCGGGGTCAAGGACCTCGTGAGACTAAGTAAGTTGTTCAGAGGATTCTATTACGGAACTGTTAGACCCCGCGGGAAAGTTTTCCATGCAATTGTCTAGATTCCG
>SRR11006749_NODE_3_length_1707_cov_7.530675
GATCAAGATAACTTCCGCAATTCTATCGCAAAATTTAACAAATTACTCCGATCCTGTTTTAAATTCGTTCTCAACAATGATTGGTAGCTATCTTGCCACTTGGGACTTCCAAGACCTCCGTTATGGTAACAATGATTACAAGTTCTGAACAACTCCAAAGTAGTTCGTGACGTCAATTCCGTAAGTGACTTCGGGATGTTTTCCCAGAGACCTCCGCAAAGAAAAGTTATCAGAATCTAAAGTGTTTCCCTAGCACGGAATGCCAAAGACAATTCACGTTGGGTGCCAAAGTGTCATTTACATACACCTGTTCAGGACCCATCGACCCAACAGCAGAGAAAGCAGCTCTGCGCAGGGCTACGCACTGCAAAGCATCCTCACAAATCAAGCAGGGTTTCGTGGTCCAGCTAAACATATCCTTTATGTACAAGTCAGTGAACGAGTAATCTTCAAGTTCCACAGCATGATCATTGGAAATGCCAACGCCCAAGTGTTTCCACACAAAAGCGCCGCTGCCGCACGAGATGGTTTTTCTCGTGGTGTCAATTCCACACCCCAGATCAGCCCGCACATAGTAAAAATACCCCCCTAAAACCAATAGAAAGGCTATGCGTTTGTCAATCAGGGCAGCGAGGACAAAAATGACCAGAAGGGTTGTGTTGGAGAAGAAGGCACCAACCGAAAACTTTCCAACCAAATCCTGCCACACTCCTGCAACACCAGACACGCCAAACCGTCGATACCGATCCACCACGTGCCGAGCCAGACGCCATCCTTGCGAGATAGGGTTAAGGGCACACTCAATAGAAACTGAAGTGCTCCCAACGAGCAAGGTACTTGTATGGTTCCCGCACTTTCTTGGCGCCATGGCTAAGAACAAATTTCGTGAACGTTGCGTGACATGCAACCGTTATTAGGTTTCTGGTGCAGTACGACAGGTTCTTATCACTCCTCATGCCTGAGTTCTTCAAGGCCTCAACGACCTCAGCCATGACTACCCGGGTGGGTGTTAAGATCACGGTCCGTTGGTTGGAATCATAGTTCTTCTTGGTTTCTTCGACAATAACCTTGCGCGTCTTTCCTTTTCCTGGATGCCATGTCACGAACCGCCTGGTCGAATCACAGTTCAAGTTCTCCGTGACATCGGTTGGTTTACCACCTGCTACTGTTGAGCGATAAACACCGTTCACATAGAACCCAAAACCATAGAACCCGACGGGCTCGCCATTGATGAAGAACGGTGAGCCAGAAGATCCTTTTCCGAAATCATCACTAATGAACATGACAGGTTCACCGTCAATACTCATGACTCCCGGCCTGTACCGATGGTACTCAATGGTCTTGTCCGGTTTGCAAGCCATCAGCACGAGGTCTTCCGTGGTAGTGGGGGTGTCCAACTGCCAAGGTCCACCATACGACACCACGTCGCGCAAGGCACTACCAGAGTGAGGAACGACAACTCGCCCACGCCATTTAACTGGTTCACCTCGAGTGACGTGCATGAGAGTGTGAAATACCCCATTTTTCGAAAAGCCAGCCCCACGTTGGGCGCCAAAGTGTAACTTGCAGGCCGTGTTACTCCCAGCCTAGATGAGACCCCCGTCTCCAAGCCTCAGGGTCGGCGCTACGCTCGTGACACTCCGCGAAAGAAAACACTTACAGATCGACTCTAGTAAAACTCCCTCTATTTCGTGGTCTCGGGTACAC
>SRR11006749_NODE_4_length_1291_cov_7.152389
CACCCTCATTTTGACCCCCACCCGAGTTGTTATGGAGGAAGTAAGAAAGGCCTTCGGTGAAACGGAATTCAAGATAGCAACAGCGAAAGCAGCCCATCACAACATCATCTATGGTGCAGCGACGAGGGCGAACTGGGCGAAATGCCCCAGGTACATATGTTTATCCAGTTGACGCTGCTACCAAGGAGGATCCATATGACTGGGTTTGTTGGCTGGAAGCACAAATGGTGTTAGACCAGCTAAGCATGCCACTAATGAAGGAAGAGTATGCTTATGGACAACCCCCTGGAGCTTTTCGTCTGATCGGCGAAAGTCGAGATAGGTTCTTCCGGTTCATGGAGCGGCCAAATGTGCCAATATGGCTGGCTTGGAAGTGGGCGAACAGTTTCAACCAGAAGCATGACATGATCTTCAATGGAAGGGACTTGCCTGATGAAGACACCGTGCACAGATCAGATGGGCGCATGGTGTATCGGCCAAAGTTTCTGGATCAACGGTTCGAAAGGTTGCCATGGAGTGTCCGCGAGCCAACTCTGAAGTTCATCCTCTCAACGCGTAGTGATTTTTGGAGTGCCCTATGGCGGGTGGACTGGGTCCAGCACGCTAAAAACGTGTTGGGATCGTTATATGTCTTACGAGATATAGCAAATGACACTACTCCTGACTTCGAGGTTGACAAAGCCATTGCTGGCTGGATCGCTCTCCTGTCGGGGGCTTCCATCGTCATTGGCTTACTGCTCCTACAGTCCCTCATCTCTCTAATCTTTGGGTGGCTAAAAAAACCAAAACTGTCAGCCAAACCGTTTTTTGGACAATACCTACGATCTTCCATTACTTGAATGTGGCTGTTAGCTTTATAATCTTGCTGATGATATTTTTGTTCATCTTCCAAGAAATTATGGAACGAACCAGCGGTCAGCGAAGCTATGGGGACCTGGATCTATTGAAGTGGGTCATAGTAATCTTTCTCATTCTAGCCGGAATTTTTGCCTGGGAACAACGATCATTTCCCAATATAGCATCTGACATATCAAAGTTCGTCCTACTAGCCGAGTAACCCGGGAGCACGTTTAAGTTCCCCAGATTCTCGTTTGTGTTAGCCAGGCCTGACACCCTAAATCTGCTGAATGTCTTGCAAGTGTACTTCTAGCTCACAGTTATGTGCGTGAAAGCGTTCGCTTGGGGAATGGAGACGAGCATGTTAAAAGACTATGTTGCCAAACAACCTGAGATGCGACCCTGGGTGGCTGGGTTCCGTCTGGATCATTTGCAGTGGCATGCTATAATGCCA
>SRR11006749_NODE_5_length_1206_cov_4.534101
AGTGGCATGCTATAATGCCAAGTGCGCTTGCGGTGTTCTACACGGGAAACTTCACCAGTTTCTTGATTGGAACATTTTTCACCTGTGTTGTGTTCATATTTTTGGCACAAATGTACAAGTGGAATAGATCCGAGAAAGTCGTTGTGGCTCTTGAAGCGCGCGATCAAAAACACTCCCAGGTCACCAACATCATTGATAGGACCCCGCATGACAACACGAAAGGATACGTCTATGGCTTTCCAATGGGGTTTATATTCCTTTGGACCGTCTGTTCCCGAAATGTAGTTGATGCCATCGTTGGGCTTCCAATAGGAGTATACTGCTATTGGATGTTAACAAATCCCAAGTCTCGGTATCACCAGTTTATGGACTTTGGCTGAATTGTAAACTTTGTTGGCATTGGATACCTTACGGACATCCCCCTCCGGACCTCCCTGTTCGTGTTTCGAATGGTGCTGGGGTTGTTTCCAACACTGGGCGGAATGCGCTCTCTGGAAAAAAACAGCAGCAACAGGTTTGGGGGTGAAGTGGAAGAACATGTTAAATGAAATGTCCCAAGTTCGATTCCAATCCTACAAATCCCGAGGCGTGAACGAAACTCCCCGAGGTGACTATGTGTCTCGTGGGGGATTGAAAATGGACGAAATCATCAGGAAATACGGCTTTCGACCAGCTGGACGCGTCGTTGACCTTGGATGTGGACGAGGAGGATGGTCGCAGAGGGCAGTGATGGAAGAACGAGTTATGCGCGTGGCAGGGTACACCCTTGGGGGAGTAGAACGTGAAGAACCCCAAAAGTTCATAACGTATGGTTACAACCTAGTCACCCTAAAGAGTCGGACAAATGTCTTCAAGCTTGAACCAACTCTGTGTGAAACTGTCCTTTGTGACATCGGGGAGAGTGATCCTGATTTCCGGAAGGAAAAAACCAGAACGCTGGTCGTCCTTGATGTTCTCGAGAGGTGGTTGAAGACCAATCCGGAGGCCCAGTTCTGTTTTAAGGTCCTATGCCCATATCCGGTGGAGGTGATGCGGAAGCTTGAAACTCTGCAACATACCTACAGTGGGCGGTTGGTTCGACTGTCCACAAGCAGAAACTCAACAGCTGAAATGTACTATCCTCCCACCACGGTAAATTTAATGCACAATCAATTAGTTGATTGTGCAATCCGACATTTGATATCCGCTAATCATAGTTCGCAAGTC
>SRR11006749_NODE_6_length_1186_cov_36.391344
CAAATGTACAGTTAAAAGTGTCGCAGACCGTTTCGAGCAATTGTCCCACTTATCTCGCTGGACTCGCCGTGAAAAATGATAGGACCATCTTCACTGATGGAATGTTCTGGATGTCCAGCCGCAAGCAAGGGAACGAGACAGAATACACAATCGAGGAACTCGAGACGCACCAAGCGAGGAAATGCATCTGGCCAAAGCAGTACACGGCCGATAGCCTAAACGACCCTACCGATCAATGGATGTTCATGCCACCGACCTGGGGAGGGCCCATTTCTAGGGCTAACCACATACCAGGATACAAAATGCAAACGGATTTTCCGTGGCATGTGTCTCCAATTCGCTTCATCCCCGGTCCGGTGCCCGGAACCCACGTCAAGGTTGACCCAAAGTGTGAAGGACGTTCAGCTGCGTCTGTGGTAAAACCCGGTGAGCAATCCAATTGGTGTTGCGAAAATTGTTCCCACCCAATACATTTTCAAGTAGGGCCGGCCTTGTATTACCCCATGGAGATACAAAAAGCAGTCACAATCACAGATAGCAATCCAAAAGTCTCAAAGCTGAAATTGACGGAAACGCCTTTGTCTGATGATCCTGAACCGACCGTTGAAGAACGACTCAAAATGTGGCGAACTGGGGCGCACGCATCACAACCAAGCGGAACGGTTTTCCGGGGCCTTGGGGTAGAGACCAGGAAGGGCTACCTCGAGGATCATATGGTCAACTTCCTCGGTTTAATGTTGTGTTTACAAGCGATATCGAACTCTCGTCCACGTCAACGGCCTCTAGCATATTGGGTATTGTCTTGGCTGGCGTTTGCTGTCTTTGGGCTACCATCGGTTTTTTCGTGCGTCGGTTTTGGCTCTTGGCTAGTTCTACTACATGCCTCAACGTCATCAATCCGAGTCTCCCAAATGATGATCCCACTATGGATGTTACTCCACGTGGGACAAGTGTCCAATCCCAATACTCTTCAGTCTGTACTCCAACAGACAATCGAGGAACTCGAGGAACCGAAGTTACATATTTAGGAGATGGCTGTGTTTCAACACACTGGTGAGACCCGGGGAGATTTGGGAAGACTGCCATCTCGGTTCTTTAACGGAGAACTTGAGAACGAAAATCATCGGGTGCTACGAGTCATGACGGCATCAGACCATGTAACGAGCGTCTGTGGGAAAGCTATCGC
>SRR11006749_NODE_7_length_1105_cov_3.020428
AACTTTTTCAATGAAAACAAAATAACTCCTTATGTAGTAGCTACAGGTCGAAGCGAGATGAACGTGTGATATATGTCACAATCTGAATATATTATATACATGTAGTAGTGATAAGCAGAGAATAAAATAAACACAGCGAGCTGGGCTCGCCCTCTTTTATCGTCGACTTTCGACCAAACAACACCTATTTTGTTGTACCTTCAATCCGAGAAACTAATAGCAGTAAACCTAAAAAGAACAATCAGTATAGAACATAAAAGTGGCGACGAGGATGGGATCCCAGAAGCACTGGTCCTGAATGGCTTCTTGCACATCTCGCCATGGCACATCCCTGCTCCACGATCCTATAGCCGCATCATTTCGAACGTTGGCGATGAATTCTTCTTTTGATAAAATACGCGGTCGTAAGTTGCGATTCTTAAAGAACCGGATAAAATGCTTCATGATCGTCCTGTTGACTTTTCCAGAGCTCGAAACTGGTTGAAGGGGGCTACCGCGCCCAAGGCTCTAGCGGCAATGTGCATGAACCTATAAAAAAGGTAGTTCATTTCTAGCAACCCTATGGCAGACACCATGGAGCCAAAATCCATGACATCATGGATCTTTGACCGGGAATGGAGAACTGCGTGACCGGTCTACAACTGAGCGCTCCCTTACCGTGCTAATGGCCCTGTCTCTCGCTACCGTTGTGTTTCTGATCTTCAGTTTGAACGCTATGTACAAGTACGCATGTCAATATCACAATCCGAGGAACGGCTACAGAGACTCTGGCGCGAATTTATGGTTTTGGACTGTATCCTTGGCGAGCGCTGGGGGAATCTGGGCGGCGGAGAAAGCTCACCAACCAACGGTGGCAGCTGTCCTAGCCTTTACAATGATAGTGCTCTTTCTTTACATGGAACAAACGAGCGTTAGTATGGAGCTTGAGTTCATCTCAGCTGGAGAGACTCCCGAAGGAGTGTCAACCGAATATGATGACGGGATAAGTATTCCTGACTTAAAAGTGGCGACGAGTTAAAACAGTGTTTAACGCGTGCAAAAGTTCATGTGAAAATCTAAGTGAATTTGTCTTTTGTCATCTTCCTGTGGAGTTTAATCACCGTTT
>SRR11006749_NODE_8_length_918_cov_6.602854
AAATGGAGTACCATTACAACTGTCATGCAGGTTGCAATAACATGCATAGGTCCGATTCCTGAGTCTGTTAATGGCTGTTGTTGCTGCTGCTGTTGTTGAATCACTATCTCCTCTGGCTTGGATTGTCCAGATCCCATTTTCTTGCTGTAGGTATTCACTTATTCACTTTTAATCACTTAGCTGGTTAATTAGTGATGCACTTCTTGTGATTGCCTTTAGTTCAACCAGTAGTTGATAATAAATATACACTATCAGGCAAAATCCTATCAGCGAAACTATTAACACAATTATCACGTTATTTGGTACTTTCATTGTCTTTACTGTCGGGGTCACCATGTGTTCCGATTATGCTACCACATTCTTGATCTTGTTTCTTGTGGAGATAGGGGAGATCCTCCCACTTTTCGACCCATTTTTTATGTTTCATCCATGGGTTGTCTTGGATCCAAACGCGATTCCATACAGTGAGCATGTCCTCTGTTGTCATCCATTCACAGTTTTGATGGATGGACCACGACGTTCGGCCTTCAGGGAACCATTCCACAGGAACACTAGAAGCGATGGCCGCGAATCCTAACCTCAAGTCTCTTCTGTGGAAGAAGTACAAAGCCCACATCTGGCTGTATGCTTTGGCTAGACACGCGCTGTCTGATATCGCTTCGCAGAAGGTTAGAGTCGTAAAACGTAGGGACGAGTAGAAGGAGTCGAAGATCTTGCACACCAGACCGACGGTAGCAGGGATGGATAAAACGGTCATTACATTAATGACAGGAAGATGCGGCCACCCATGCCTCTTGGCGTATGAACGGATGAATGGTGTGGATACGTAAGCGACAAGCAATGTGGAGATGGGATTATGGAAGGTCACGCGGATAAACGAGACGACGCCGGATTTCAAAAGATAAAACATATATTTTA
>SRR11006749_NODE_9_length_740_cov_3.612368
ATGTTCAGGTAGACAGTCGGATGGCCAAGTTTCGTCAAAGCGTGGTAGGCCACACTTCGGGCTGCTGCGCACTGCAATTTGTCTTCGCACACAATACACCCTTTGGTAGTCTCTTTGAACATCTCAAAGAGGTATTTCGTGATTAGGTCGTACGAGGCTAGTTCTACGGAGTGGTCGGCAGTTGGATACTGCCCAATGCCCTTCCAGACGAACAGACCTCCTCCACATACAAGTGTCTTTCTGTCGGTGTCAATACCACACCCCACATCACCATACACAAATCAAGCTGATCCGGGCACGATGAGAAGCATGAACATGATACTTGATCACTTTTCTGTCGAATGCTCTCTGCTTGCTGCTGCAAAAAAAAAAAAAAATCGTTCTGAATCCATGCGCCCTGAGATCTCCAAAGCGACTCGTTGGTTGTTGTTGATTGTCTTTTCAGTGCTCCTGTGCCGAGACGACTTGGTTCTCAGCTTGGTTTGTGATATATTCGATGAGTCCTTATCCTCCCCTCCATCCTTATGAGTCCCCTTAGTGGCCTCCGGACGATTTGTCCGATCTTGGAATGACGTTCCTTGGTGGTGGGCCGGCATTTTCTTGCACTTTTTGCACAGCTTCTTTTATGTTAGTGAAAGTCGCTGACTTTAATATCAGTTTAGTTTCAAAGCTGTTGGTGCCGTTTATCAAAGCATCAACACCTACTTTCGTCGACATCGTCCCTGCTACCCCATCCGGTA
>SRR11006749_NODE_10_length_732_cov_14.903817
CCTGGGGCATTTCGCCCAGTTCGCCCTCGTCGCTGCACCATAGATGATGTTGTGATGGGCTGCTTTCGCAAGATGACCTCATCCTCACTTTGTATGACTGGTTTCACAGCTGTTCTCAAGTCAATCACGAGGTCAACGTTGTAATTGGCTCCCATCTCAGAAATTTCCGTCGAATAGATGATTTTTGTCTCAGGGTCAAGGGCCTTCGCATAATTCTCCTCAAAATTGTCCCAATGCAGAGAAACGGCTCCCGCGGATGAGTCCGCAAACCGTTCCGACTGGTCCTGGGATGGGACGAACGCTATCGTCTTTCCAGCTCCATGCTGTCAGACAATGCTCTCAAACCACTCAGAACTGAGTTTTCGAGTGGTAGGGGCCGCGTACTCCCGAATCGTATAATTCGAGCCAACTGATGGAGCCTGTCCGGGTGGCGTCGCGGAGAGATAGACAACATTTATCCCAGCATTGGATGGTAAATTTAAGTAATCCATCACTCCCCGGGCCGCTATTGACATCGGGTCCAAAAAGTGGCATTCGTCCATCATGATGGTGTGGACCTTAATTTGGCCAACACCTCTACTCTTGACAAAATCCATAAACGTTGCATGGCAGGCGATCGTCACAGCATTGTTCTTGCAGTAGGCAACATTTGTTCCTATCTTGAATTCCGTTTCACCGAAGGCCTTTCTTACTTCCTCCATAACAACTCGGGTGGGGGTCAAAATGAGGGTG
>SRR11006749_NODE_11_length_714_cov_3.682889
CGCGGCCTCGGGGTGGAGGTGAGGAAGGGCTACCTCGAGGACCACATCGTGAACTTCCTAGGTTTAATGCTGTGTCTGCAGGTGATTTCAAACGCCCGGCTGTGCTATACACGCATCGACCCAAAACATCCTTCCAGCAGCTATCAGCCAAGCAATAAATACAACACAGAATGTTTTGTCACAAATTGACTAGGTCAGGTCAGCATGGGTGCGATGGCCAACATGCGTAAGCAATTTGCATCAAGGCACTCGAGTGCGCTACATGTTATGCTGACTGCATGTTTACTCGTTGGTGATCGTCCGTTTGGACGATGCGCTAGGCTCATATTTCAACCCAAATTGTTATTGCCAAATATTGTCACCGCCGACCCAGGCATCTTTGCCATTAGCATAAGATTGTATGATTGTATTATTTGTGTTAATGTATTACAGAAAGCCACTAAATAAAAGGAGCTGATGTTCCAATGAAAGAACAGTCTTCTTCTGACTCTGAAGCTATGCGTTTCAATGCACCTCTGGTGTATACCGAAACATCCCTCTAGCAACCTGGTAATCAGGTACTGCTAACTATTTAGGAATAGACTAAGATCAGTAACATATCGATGTGCAATACATAGTCCACGGACGGGCTATGAAACGGCCACGCCAACGGCCATTGGCCTACTGGGTGTTATCCTGGTTGGCTTTTGCTGTTTTTGGATTGCCGTCGGTCTT
>SRR11006749_NODE_12_length_551_cov_3.603376
ATAGTATAGGGCCGGTCCAACCTGGAAATGAATGGGGTGTGAGCAGTTCTTACAGCACCAATTTGCTTGCTCGCCTGCCATTTCTTTGACATTGAGAATTTCTGGACACTTGTCAATAAGAAATCTTTGGATTGTCAGAACGTAGGACATCTCCGCAAACGACAATAGTCCGACAGTGTGCTTGCACAAGTCGCCAAATAAGCTGTTCTGTTGAGACATTCCCAATATGGCCTGAAAAAAATAGCGTCGGAATTCGAAACATCCGGACATTATCGTGTTGGCATGCTGGAGGGACTCAGTCTGCGGTTTGTATTATAATAGTTGTGGAGGAGGCACATACCCAATACTGTTGAAGCTTGCCATCAGTCTGCGCTTGAACCACTCGTCAGTAGCCGCTGTTGTGATGCTTTTCCCTATTGTTTGAAACAATACAGTGGCAAGTGCCAGGGTACACTCGTGCGTTCTCCATCCCTGCCTGTGGATCATATCCCAGTAAGCTGCTGCGTATGGGTTATCTTGTGCCAATCCGGTCCTATAATCTTGTTCTGTTT
>SRR11006749_NODE_13_length_547_cov_15.708511
GTGTACTGGCGAGGGCAGGCAGTTCAACCACACTCTGGTAGTGTGACTGAAGATGTCATCTCTTATGGTGGACCGTGGAATCTGCCAAAGCCTGAACTTGTCAACGAAATTGACGTCCTGGCTTGTCTACCGGACGGCACTGTGGAATATCATAAATATGAGCCCAGCACCATCACCATAGATGGCACTCCCACAATGTTCGTGACAAAAGATTTTGGCTTCGGATCTTCAGGATCTCCCTTCTATTTGGAGGGCGAGCCGGTCGGACTTTATGGGTATGGCTTTCAATATAATGGAAAATACCATTCCATAGTCACGACCTATGAGCAAGATCCGAACCAGGTTCATCTTCCAGGCATTGATCTAACGAGCACGGCACAAAGAACATTCATCGATTGGCACCCTGGCAAGGGAAAGACACGGAAATACATTGTTGAAGAGACACTGAAAAACGTGGAGCTCAAGCGGCGCACCCTCATTTTGACCCCCACCCGAGTTGTTATGGAGGAAGTAAGAAAGGCCTTCGGTGAAACGGAATTCAAGATAG
>SRR11006749_NODE_14_length_527_cov_4.397778
GGTCTTCTTTGCAGCAATGACTGTTCCACAATAACTTTGGATGGTCACTGGAGACACGCCATGAAGATTTTTGCCTTCCTCTTGTCTTTCAATCACCATAATTTTTTCTCTGGAACCTCCGCCAGAGGTTTCCCCCAAACGGGGGAAATCAAGGTTGTTCATCTGGCTCGGTTATCGCCAGCTGATTTTGATTTAATTTGCACTCGCGTATGCTATTCACTAAGGTTGTTCACTTTGTCCGTTTGCCTAGTAATCGTTTTCGCCGGTAGGCCGGGAGCGTAATATGACACCTTTTTAATTAATAACCGCGAGCACCGATTGCGCCGATGCGACTTAACACGACCGGGGTTGCACTCGAACTGACTTTCTGGGATGGTCACGAGCCCTCCTTTTTGGACTCGACTTCTCCCAATGATTTCGTGCTGTTTTTTACTTTTTAGATATTTGAATATTCTGTGTTACTTCATTTAAGTGTATTTGTAATAAGGTAATATTAATAAAGAATGTTTTTGAATTCTAATACTTTG
>SRR11006749_NODE_15_length_510_cov_17.002309
CTCAATCGTGTACTCAGTCTCATTGCCTTGTTTACGACTAGACATCCAAAACATGCCGTCCGTAAAAATCGTTCGGTCGTTCTTCACGGCTAACCCTGCTAGGTACGTTGGGCAATTACTTGAGACAGTCTGTGATACCTTAAGCTGCACGTTCGATCCATACAAAGTCCGTCGAAACCCGACAAAGTCGTATTGGAATGCAATCGCTTTTTCACACACACTCGTCCCATAGTCTGAGGCCGTCATGACCCTTAAGACGTGGTGGTTCTCATTCTCAAGCTCTCCACTGAAAAACCGGGATGGCAATTTCCCCAAATCGCCTTTGGTTTCCCCCGTATGCTGGTAAACGGCCATCTCCACACTTTCGGTTCCAAGTGTGATCTTGCGTCGTGTTTTCGGAAGCTCATCAAAGACTGAATCGTAGGAATTGGACATGTTCAGGTAGACAGTCGGATGGCCAAGTTTCGTCAAAGCGTGGTAGGCCACACTTCGGGCTGCTGCGCACTGCAA
>SRR11006749_NODE_16_length_502_cov_3.080000
AAAATCGTTGAAATCATCTTTTGCCACGATTCATTCGTTATATACTTAGATTAAGTTAAATAAAAGCGGAATTAAATTGTATAGTACTGAATTCGGTTTTTTCATCTACTTATAGGTATTCTACTAAACAGCTCGAAGATTCATTATAAATAAAAGCGTTTTTTTTCTAAAGAATCAAATCAACCTGTTAAAAATGTATAAAAAAAAAAAAATAAAAAAACCAAAAATGAACCAAAACAAGTTTTTTCTTCGGAGGTATTTTTGTGCCGTTGATTCATTTAGTAGAACTCCTCTGCATAAAATTTTCCAGAACCAGATATCATCCGGCTAGAGTGCTGACCCATTGCAACCTAAACTCGTTTTGAAGAAGAACCTGGTTTCCTGGTCACTGGCTTTCGGCAATAAATGGAAACGAAATGCTTTTGTAAGCACAAATTAGCTGCAAAAGCAGATGCCCCTTCTTATGTCGTTATGCACCATTGATTTCAATAACGATTCCATC
>SRR11006749_NODE_17_length_501_cov_12.155660
CTCAACCTCTCTTCGACGCTTGGTTCAGGGTCATCCGAGAGGGGAGTCTCGGTCAACTTCATTTTAGACACCTTTGGTTTGCTATCCAGCTTTCTGAATCTCCATTGGATAGTATAGGGCCGGTCCAACCTGGAAATGAATGGGGTGTGAGCAGTTCTTACAGCACCAATTTGCTTGCTCGCCTGGTCTAACCACATTCGCCGATGATCGTCCCTCACATTTCGGATCCACTTTCACGTGTGTTCCCGGGACAGGCCCCGAAATTAGCCGAATTGGGGTGACATGCCAAGGGAAATCAGTTTGCATCTTGTAACCCGGGATGTGATTCGCCCGCGAGATGGGGCCGCCCCACGCCGGAGGCATGAATAACCGTTGGTCAGTTGGGTCATCCAAACTGTCAGCCGTGTATTGTTTAGGCCAAATGCTCAATCGTGTACTCAGTCTCATTGCCTTGTTTACGACTAGACATCCAAAACATGCCGTCCGTAAAAATCGTTCGGT
>SRR11006749_NODE_18_length_497_cov_3.580952
GGTAATACAAGGCCGGCCCTACTTGAAAATGTATTGGGTGGGAACAATTTTCGCAACACCAATTGGATTGCTCACCGTCTATGGTCTATCGCCAGCTTTCTAGGCGAATCCTGACAATATACCTTCCCCAACCCCAACTCCGTAGCACTTATGAGGGTGTCGCTGAGTCGGTGGCCTCTCATTAAGTAAGTGCTACATCAACATTTCCTTCCCCTATCCCAAGTTACGGTAAAGATGGGCGTGGCCGGGAATAGCGATATTCATGCTTTTAGTATTCTTGTTTATGATTTGAACAAGGTATACTCCCCTGCCTTGTTCTTGAAAGTAGTCAGGATGAGATTATTAAAAAGAAACATGAATGCTGCTAGTATCCAATCTACGAAGTATACCGTAACTACGCTAACGCTAACGCTAACGCTAACCAATTGGATTGCTCACCGGGTTTTACCACAGACGCAGCTGAACGTCCTTCACACTTTGGGTCAACCTTGACGTGG
>SRR11006749_NODE_19_length_486_cov_3.217604
GATTATTCTGTGCTTAATCAGTTTACAAGTGTTCTATACTGCATTCAAAGTTATGCAAAAACATATTAAGCGCAAAACAATGAAGATGGCCGAATCAACGACAAATCTTGTTTGAATGTGCAAGTGAATAAGAAAAATTAAAACAATACTGAAGAACACAACCTATTAATGTAAAACGGGCTAGAAAAGTGTACACCATGCGGAAAAGAAGAATTAAGTACAAGCCTCTAAACATCCAGACAGAAGAAACACCAAAAGTCAGTGAATATAGTGAGGTGCAATATTTTTCACCTGATAGCAGATACATTAAAATCAAATCATTGGTAGTGGAAGTGAAAACCACCACGTCTTAAGGGTCATGACGGCCTCAGACTATGCGACGAGTGTGTGTGGAAAAGCGATTGCATTTCAATACGACTTTGTCGGGTTTCGACGGACTTTGTATGGATCGAACGTGCAGCTTAAGGTATCACAGACTGTCTCAAG
>SRR11006749_NODE_20_length_477_cov_5.132500
AATATATGCTGACGCGGACGATGAACCAACATCTAGGTTCCACGCATTTGCGGGGAGCTCGATTAACAGTTCGATCGATCGCGATAGGCAACGATCGGACCACAATTATTTTGTCACGCTGACCTCAGCATATGTGCTCCAGAACTCTTCACCCATTACTTCTAGGCAAAACCATTAATGTAGCACATACCGGTGCAACACTTTTAGGCCTATTTAAGGAATCCAGATTCATTGAATACAGCAGTTCAATTTGGGTCTTCGAACCAAGCAAGTCTTTTAATCAATGATTAAATATCACCTTCTTCGGTCTAGTAGACTAGCCTCGTACGACCTAATCACGAAATACCTCTTTGAGATGTTCAAAGAGACTACAAAAGAGTGTATTGTGAGCGAAGACAAGTTGCAGTGCGCAGCAGCCCGAAGTGTGGCCTACCACGCTTTGACGAAACTTGGCCATCCGACTGTCTACCTGAACAT
>SRR11006749_NODE_21_length_430_cov_3.733711
TACATACAACCATTTATTGTTTGTTATTAACCTCTAGAACTGTCTTGTTTCTTGTGACAAGCTCTTCCCAGAGAGTGTATGAACTCCTGGATTGTAATTAGTTATATCGCGGGTGATCAACATGTGGGAATGCTCGCACCGAAATCATAAATGGTTATCTAAACGCATTACAATTTCCCTATTCCATCACGTGCGCTATTGCTAGTGTCTTAAATGACGGACTCTCGTCAACGCTTTATTCTGCAAACTTTTACGGATGTTCATGACATGCCCCTATGCGAACTCTCGTCAACGCTCAGTGGGGGAAACCTGTCTCTTTTTCATTTGGTTTACTCGATATCTACTACTGGTCTCTATGGTTTTTCAACACTCATCTTTACAGTAATTAAACGCTTTTAATGGCGGTCTCAGCTCATTGATCATTTTGTTC
>SRR11006749_NODE_22_length_419_cov_4.453216
CTCAGAAATTTCCGTCGAATAGATGATTTTTGTCTCAGGGTCAAGGGCCTTCGCATAATTCTCCTCAAAATTGTCCCGATGCAGAGAAACGGCTCCCGCGGATGAGTCCGCAAACCGTTCCGACTGGACATAAGTTTGGATGAGGGATGTCCCCAATTTGATGTCGACAGTAGGCATTTTTACTTCCCTTTTAAATGATAACCTTTTAGAAATAATAGCCGCTCTAACTACTGTTTTAAATTTAGGTTTTAATATAATTGAATTATTTAGTAGTTTTAGAGAGTCTTCAGTTATTGTTTTAAGAGTTTGATATTTTTGACATTCCGTATTCCATAAATCTGATGCGATGGAATTTTGTGCGCTTAGCAAGATAATTTAATATTGTTTTAAAAGTTTTATTAAAAATTTCTTTTTTTGTA
>SRR11006749_NODE_23_length_410_cov_2.732733
ATCACAACATCATCTATGGTGCAGCGACGAGGGCGAACTGGGCGAAATGCCCCAGGTACATATGTATATCCAGTTGATGCTGTTACCAAGGAGGATCCATATGACTGGGTTTGTTGGCTGGAAGCACAAATGGTGTTAGACCAGCTAAGCATGCCACTAGTGAAAGAAGAGTATTGTAGCATGATAGACTTGCATTACAAAGTTAATATTCAAAAAACATAAATAATTCATCTCAAGCATTAGAACATGTTCATGTTCCGATGTTCATAAAGAATATCAAATTACAGAACGTTTCCTAGCTCTCACAAATCCTTAAGAGTGTGAAAAGCATAAAACAGTAAAACTAAATTTCACATCAACTGAAATGCTGAACCTTCCCACGATCATAAAAACCTTACTTCACAATTCCC
>SRR11006749_NODE_24_length_404_cov_2.896024
AGTAAAACGGTCTGTATAGTCTGAGTTTAGGTCGTAAGACGAATCGGCGCTAAAAGAGGTTTCTTATTGTGTAAGTTCTTCACCCAGCTGACACATCATGACGCATTGCCCAGAGGCTACAGCCAATCACCCTGTCAGCTGAAACGAGAATGAATAGTGCTAGAAAGAAGCTCCTGGATCCGTCTTCATAAAGTGCTTCTTCCATCAAACTCACTTGGAAAGTTTATCCATCAGCCGTCGTCATCATCGTCGTCGTCTTCGGACAACTGCGAGGCCCAAGTCTGGTGGCCATAGGGCAAATGAAAGTGCAACAATCTTATCGGGACGAGCCGAGCACTGACTGTTGGGGCAACCGTGTGCCAAATGAGAAAGTTTATGACACGCCATTCCGTCCGTCCGTCCGT
>SRR11006749_NODE_25_length_395_cov_2.764151
AATTGTCATGACAATCACAGGGCGCAACCTTTTCAATTCGCGATTGATCAGTTATTTTAAACACTAAACCAAGTTTGTTTTATGGATGCTTTTCGATAATGTGTCAATGTTTACCAGCACGGAGAAAGTTCTCGAAAATTGCAATGCGAAGCCCAGAAAATCGCTGCGCACGTGATGATCGATCTTTGTCATATTCTGTTCAAGTGTTGACAAGCTGATATTGCGGAATAAAATTGTTGCAACAAGAATAGGAGATGACAATGTCTTGCTGCGTGTTTGGTGACAATTGATTCATTGAAAACATGACAACTTTGCTAAATAAAGCAATTCAAAACTTCGATAGTGCTCAAAAGAAAACTAAACTGAGAGGCAGGCTTTGTCCCAGTGAGGACGTA
>SRR11006749_NODE_26_length_382_cov_21.301639
CGTTGACGATCAATGGCAACTCCTTTGGACTTGATTCGGTAGACTCCGTCTGGCATGCTGGAAAATCGATTTTGCACGTCAGGGACACACGCGTTATCCCAGGATCCCAATGGGTTTCCACTCCGATAAGTTAGTCCGAACCAAAGCCAACGCATGAGAAGACCGACGGCAATCCAAAAACAGCAAAAGCCAACCAGGATAACACCCAGTAGGCCAATGGCCGTTGGCGTGGCCGGGCGTTTGAAATCACCTGGAGACACAGCATTAAACCTAGGAAGTTCACGATGTGGTCCTCGAGGTAGCCCTTCCTCACCTCCACCCCGAGGCCGCGGAAAACCGCTCCACTCGGCTGCGAGGCATGCGCCTCCGTCCTCCACATCCT
>SRR11006749_NODE_27_length_376_cov_2.692308
CTTCTGAATCTGATTTCTTATGGAACATCAAAAATATAAAGTTAACTCCCCATAACTCAATATTGAAGACACCATTGCATTGAGTTGGAGATACTGAGTTATTTATTTATTCATTATTTATTTACTTGGTGTTACATCAATTAGTTTGATAAAACATCGTTAACGATGTTACGCCAATTTACTCGATCCATTGCTTTGTCCCTTCAACTTCGAGTTTAGCCCACGCTCTCCAGATCATGTTGCACCTGATCAAACTACCTCGCTCGCTGTGCTCCACGCCTACTTGTACTAACCGGATTCGACGCGAACACCATCTTTGCGGGATTGTTGTTCGGTAGTCTTGTAACATGCCCTGCCCAACGCATCCTTCCGCCTT
>SRR11006749_NODE_28_length_375_cov_2.711409
GGACCAATAAGCTCTTAGATGCCTGTAAAATGCAATACGCCATTACAGACCACATCATTTCGAAAAATGACCAAACAAGCATTACCCATATTTCTGCGGTCTCCTTACGGCGAAGTTGTGGACACTGAGAGGGTTTTCCGATATATCAAATTGCTGGTTATGCGGAGTTTATTGGAAACAGAAGCAGAAAAACAATACTTCGAAAAAAAAACAAGAATAAATTTGAAGTTTTATGAGAGAGGAAAGTCTGAGATACTACACAATTGGGAATCGTCAATGCTTTCTGGTGGCGTCAAAATTAAAGCCGAAGTGAAATTTTAAGAGAATTTAGTGAAAAATTTGTATTGGCTGATTAAAATCTAACTGACGCCATAT
>SRR11006749_NODE_29_length_364_cov_7.595819
CCTACTGGGTGTTATCCTGGTTGGCTTTTGCTGTTTTTGGATTGCCGTCGGTCTTCTCATGCGTTGGCTTTGGTTCGTGGTTGGTTCTGTTGCACGCTTCAACGTCGTCGATCCGCTTGTCCCAGATGATGATTCCTCTGCGGATGCTACTTCACGTAGGGCATTGCTCGATGTTCTTCCTAGGGTATCTACTGGAACACAAACTGAGGGCAACTGGGATCGGGTTCAACCCGATCTTGAGCAACATGTTATCAATATGTGCCATAGGAATCGCATGGACCTTGTCCAGGCAATTGAATCTGTTCTCGTGGTGCTTGGAGATTGTGAACGTGGTTGTTGTCCTCGGGATGAGACCACGGCTGTT
>SRR11006749_NODE_30_length_329_cov_2.630952
TCCAACGGAACCTTGAAATAACAGCTTATTTAAGAAAAAGGGCAAATTTCTGGTGAAATGTTTGCAGCTATGACGTGAATGATCACTGTAACAACGTTATTTATTTATTTATTTATTGTTTAATTCAACTGACATTACAATCTTATTGAATATCTTAATTCTAGTTAAACAATCAAAACAAATGAAACGCTGCGAAACATTTTAAAATAATTCTCGACAATCAAATTCAACAAACAAAACCACTAAAGAGTATCGCATTTTAAAACACACTTTAACACAACAATCTGTACAAACGTTCATCGACAGCTAACACATCTACTGAATGATTT
>SRR11006749_NODE_31_length_291_cov_2.757009
TTCTAATTGGCATGTCATCACGGCGGTTCCAAGAACTCCGAAAGAAAACGTTTGAGGTACATTGCTTGACATGAGCTTTGTGTCGCGTTCCGTTTGGAAGGTCATCGTGGTGTTCGCCATAATTACTGAATCTGAAAGAATCGATATATCATGGTGCTCCGAGCAAGAGACTTCTACACATGTTCCAACAGATCCTAATCCCCAGATCAAGCATCCGGTTCCCCAACCACGGTTGTATGTGGATGTTTTGCAAATTCGGTTAGCTGTCACGATTTGGGCCATATTTACTTG
>SRR11006749_NODE_33_length_229_cov_11.322368
ACCGAACGATTTTTACGGACGGCATGTTTTGGATGTCTAGTCGTAAACAAGGCAATGAGACTGAGTACACGATTGAGGATTTGGAAACCATGCAAGCCAGAAAGTGCATTTGGCCTAAACAATACACGGCTGACAGATGCAAACTGATTTCACTTGGCATGTCACCCCAATTCGGCTAATTTCGGGGCCTGTCCCGGGAACACACGTGAAAGTGGATCCGAAATGTGAG
>SRR11006749_NODE_34_length_218_cov_8.375887
GTGCAAAATCGATTTTCCAGCATGCCAGACGGAGTCTACCGAATCAAGTCCAAAGGAGTTGCCATTGATCGTCAACGGGGTGTTGGGGTTGTAAGACGAGGAGTTTTTCACACCCTCTACCATGTAACGCGTGGTGGTCTGGTGTACTGGCGAGGGCAGGCAGTTCAACCACACTCTGGTAGTGTGACTGAAGATGTCATCTCTTATGGTGGACCGTG
>SRR11006749_NODE_35_length_198_cov_55.107438
GAGAACGAAAATCATCGGGTGCTACGAGTCATGACGGCATCAGACCATGTAACGAGCGTCTGTGGGAAAGCTATCGCTTTCCAATATGACTTCGTGGGATTCCGTCGAACGCTGTACGGGTCAAATGTACAGTTAAAAGTGTCGCAGACCGTTTCGAGCAATTGTCCCACTTATCTCGCTGGACTCGCCGTGAAAAAT
>SRR11006749_NODE_36_length_186_cov_8.963303
TGTTATCCTGGTTGGCTTTTGCTGTTTTTGGATTGCCGTCGGTCTTCTCATGCGTTGGCTTTGGTTCGGACTAACTTTTCGGAGTGGAAACCCATTGGGATCCTGGGAGAACGCGTGTGTCCCTGACGTGCAAAATCGATTTTCCAGCATGCCAGACGGAGTCTACCGAATCAAGTCCAAAGGAGT
>SRR11006749_NODE_37_length_174_cov_10.597938
ATTTGGCCAACACCTCTACTCTTAACAAAATCCATAAACGTTGCATGGCAGGCGATCGTCACAGCATTGTTCTTGCACGTCAGGGACACACGTGTTCTCCCAGGATCCCAATGGGTTTCCACTCCGATAAGTTAGTCCGAACCAAAGCCAACGCATGAGAAGACCGACGGCAAT
>SRR11006749_NODE_38_length_172_cov_7.284211
GTAAGAACTGCTCACACCCCATTCATTTCCAGGTTGGACCGGCCCTATACTATCCAATGGAGATTCAGAAAGCTGGAGAGATCACTAATAGCAACCCAAAGGTGTCTAAAATGAAGTTGACCGAGACTCCCCTCTCGGATGACCCTGAACCAAGCGTCGAAGAGAGGTTGAG
>SRR11006749_NODE_39_length_168_cov_3.615385
GTGCAAAATCGATTTTCCAGCATGCCAGACGGAGTCTACCGAATCAAGTCCAAAGGAGTTGCCATTGATCGTCAACGAGGAGTTTTTCACGCCCTCTACCATGTAACGCGTGGTGGTCTGGTGTACTGGCGAGGGCAGGCAGTTCAACCACACTCTGGTAGTGTGACT
>SRR11006749_NODE_40_length_155_cov_26.051282
CCGGAACCCACGTCAAGGTTGACCCAAAGTGTGAAAGACGTTCAGCTGCGTCTGTGGTAAAACCCGGTGAGCAATCCGATTGGTGTTGCGAAAATTGTTCCCACCCAATACATTTTCAAGTGGGGCCGGCCTTGTATTACCCCATGGAGATACAA
>SRR11006749_NODE_41_length_155_cov_19.371795
ACGGTCGGTTCAGGATCATCAGACAAAGGCGTTTCCGTCAATTTCAGCTTTGAGACTTTTGGATTGCTATCTGTGATCGTGACTGCTTTTTGTATCTCCATGGGGTAATACAAGGCCGGCCCCACTTGAAAATGTATTGGGTGGGAACAATTTTC
>SRR11006749_NODE_42_length_155_cov_11.923077
GTCATCTTGCGAAAGCAGCCCATCACAACATCATCTATGGTGCAGCGACGAGGGCGAACTGGGCGAAATGCCCCAGGAACATATGTATATCCAGTTGACGCTGCTACCAAGGAGGATCCATATGACTGGGTTTGTTGGCTGGAAGCACAAATGGT
>SRR11006749_NODE_43_length_155_cov_10.858974
ATTGATCGTCAACGGGGTGTTGGGGTTGTAAGACGAGGAGTTTTTCACACCCTCTACCATGTAACGCGTGGTGGTCTTGTGTACTGGCGAGGGCAGGCAGTTCAACCACACTCTGGTAGTGTGACTGAAGATGTCATCTCTTATGGTGGACCGTG
>SRR11006749_NODE_44_length_155_cov_9.871795
CCCGAGGCCGCGGAAAACCGCTCCACTCGGCTGCGAGGCATGCGCCTCCGTCCTCCACATCCTGCTTAGCTGGTCTATCACCATTTGTGCTTCCAGCCAACAAACCCAGTCATATGGATCCTCCTTGGTAGCAGCGTCAACTGGATATACATATG
>SRR11006749_NODE_45_length_153_cov_7.447368
GAGAACGAAAATCATCGGGTGCTACGAGTCATGACGGCATCAGACCATGTAACGAGCGTCTGTGGGAAAGCTATCGCAAATGTACAGTTAAAAGTGTCGCAGACCGTTTCGAGCAATTGTCCCACTTATCTCGCTGGACTCGCCGTGAAAAAT
>SRR11006749_NODE_46_length_152_cov_29.640000
TTCCTCACCTCCACCCCGAGGCCGCGGAAAACCGCTCCACTCGGCTGCGAGGCATGCGCCTCCGTCCTCCACATCCTCAACCTCTCTTCGACGCTTGGTTCAGGGTCATCCGAGAGGGGAGTCTCGGTCAACTTCATTTTAGACACCTTTGG
>SRR11006749_NODE_47_length_139_cov_5.354839
TGACGCTGCTACCAAGGAGGATCCATATGACTGGGTTTGTTGGCTGGAAGCACAAATGGTGTTAGACCAGCTAAGCAGGATGTGGAGGACGGAGGCGCATGCCTCGCAGCCGAGTGGAGCGGTTTTCCGCGGCCTCGGG
>SRR11006749_NODE_48_length_136_cov_24.186441
CCCCGGGTCTCACCAGTGTGTTGAAACACAGCCATCTCCTAAATATGTAACTTCGGTTCCTCGAGTTCCTCGATTGTGTATTCTGTCTCGTTCCCTTGCTTGCGGCTGGACATCCAGAACATTCCATCAGTGAAGA
>SRR11006749_NODE_49_length_134_cov_4.508772
ATCACAACATCATCTATGGTGCAGCGACGAGGGCGAACTGGGCGAAATGCCCCAGGTACATATGTATATCCAGTTGACGCTGCTACCAAGGAGGATCCATATGACTGGGTTTGTTGGCTGGAAGCACAAATGGT
>SRR11006749_NODE_50_length_132_cov_6.454545
GAAGGGCTACCTCGAGGACCACATCGTGAACTTCCTAGGTTTAATGCTGTGTCTGCAGGTGATTTCAAACGCCCGGCCACGCCAACGGCCATTGGCCTACTGGGTGTTATCCTGGTTGGCTTTTGCTGTTTT
>SRR11006749_NODE_51_length_131_cov_7.648148
TGCAAGAACAATGCTGTGACGATCGCCTGCCATGCAACGTTTATGGATTTTGTTAAGAGTAGAGGTGTTGGCCAAATTAAGGTCCACACCATCATGATGGACGAATGCCACTTTTTGGACCCGATGTCAAT
>SRR11006749_NODE_52_length_119_cov_40.595238
GGATTGCTCACCGGGTTTTACCACAGACGCAGCTGAACGTCTTTCACACTTTGGGTCAACCTTGACGTGGGTTCCGGGCACCGGACCGGGGATGAAGCGAATTGGAGACACATGCCACG
>SRR11006749_NODE_53_length_113_cov_14.666667
ATGTATTGGGTGGGAACAATTTTCGCAACACCAATTGGATTGCTCACCGGGTTTTACCACAGACGCAGCTGAACGTCTTTCACACTTTGGGTCAACCTTGACGTGGGTTCCGG
>SRR11006749_NODE_54_length_111_cov_7.852941
TTGTATCTCCATGGGGTAATACAAGGCCGGCCCCACTTGAAAATGTATTGGGTGGGAACAATTTTCGCAACACCAATTGGATTGCTCACCGGGTTTTACCACAGACGCAGC
>SRR11006749_NODE_55_length_110_cov_6.090909
GAAAATTGTTCCCACCCAATACATTTTCAAGTGGGGCCGGCCTTGTATTACCCCATGGAGATACAAAAAGCAGTCACAATCACAGATAGCAATCCAAAAGTCTCAAAGCT
>SRR11006749_NODE_56_length_101_cov_2.625000
ATTTGGCCAACACCTCTACTCTTAACAAAATCCATAAACGTTGCATGGCAGGCGATCGTCACAGCATTGTTCTTGCAGTAGGCAACATTTGTTCCTATCTT
>SRR11006749_NODE_58_length_89_cov_8.583333
TCAACTGGATATACATATGTACCTGGGGCATTTCGCCCAGTTCGCCCTCGTCGCTGCACCATAGATGATGTTGTGATGGGCTGCTTTCG
>SRR11006749_NODE_59_length_88_cov_32.181818
GTGACTGCTTTTTGTATCTCCATGGGGTAATACAAGGCCGGCCCCACTTGAAAATGTATTGGGTGGGAACAATTTTCGCAACACCAAT
>SRR11006749_NODE_60_length_85_cov_10.750000
GTCATCTTGCGAAAGCAGCCCATCACAACATCATCTATGGTGCAGCGACGAGGGCGAACTGGGCGAAATGCCCCAGGTACATATG
>SRR11006749_NODE_61_length_85_cov_5.000000
TGGTCTAACACCATTTGTGCTTCCAGCCAACAAACCCAGTCATATGGATCCTCCTTGGTAGCAGCGTCAACTGGATATACATATG
>SRR11006749_NODE_62_length_78_cov_18.000000
CACCATTTGTGCTTCCAGCCAACAAACCCAGTCATATGGATCCTCCTTGGTAGCAGCGTCAACTGGATATACATATGT
>SRR11006908_NODE_1_length_4081_cov_5.981768
CCGTGTAGTGTTTTACGGAACTATGTGTTGCATGTGAATAATTGGATCACCCCCTCTAAACACCTTCCGTGGGCAAACTACCACCCATTTCGATGTTGGGGCTTGGGCGAAGGAAGCTCCCCGACATTTGACATGTTGTTTAGGATCGGGTTGAGGCCAATCCCAACTGCCCTCAGTTTGTGTTCCAATAGATACCCAAGGAAGAACATTGAGCAATGTTCGGTGTGTAGGAGCATCCATAGGGGGATCATCATTTGTGACAGCCGGATCGACGATGTCGACGCGTGTAGTAGAACCAGCCATGAGCCGAAACCTATGCACGAGAAGACAGATCCAAAGGCCGCAAAAGCCAACAACGACAGTAGCCAACAGTCAAACTTTCGCTGGCGTGGACATGTGTTGGAGATTACTTGAAGACAAAGCATGAGTCCCAGGAAGTTCACGATGTGGTCCTCGAGGTAGCCCTTCCTCACTTCCACCCCGAGACCCCGGAAAACCGAACCACGTGGTTGCAGAGCGTGAGCTTCCGTCCTCCACATTTTCAGCCTCTCATCTATTGGAAGTACACAAAGACAATTCCAATTCCAGGATACTGACTGATAACTCAATTAGCAACTGCTGTTCCTTTTATTTCATCCAGGTATCTACAATTCATTTCCACTAAGCACAGCATAACATACCTCTAAATACTACCACCGACGATTCCCGTATATTCTACCTACGGGTGCGACACTACAATCTCAACATCCTCAACACTTGGTTCCGGATCATCTGATAGTGGAGTCTCCGTCAGCTTCATCTTTGCCAACTTGGGACTACTATCAGTGCTCTTAGTGGCCTTTTGAATTTCCATGGGGTAATACAATGCGGGTCCGACCCGGAAGTGGATGGGATTTGAGCAGTTCTTACAACACCAATTCGCCTGTTCACTAGGTTTCACTAGGTTCCACGATGGTGGCTGATGACCGCCCTTCGCATCCCGGGTCAACTTTCACATGAGTTCCAGGTACTGGTCCCGCAATCATCTTGATCGGGGTAACGTGCCATGGGAAGTCGGTTTGCATCTTGTATCCGGGGATGTGATTAGCCCGCGATATCGGTCCTCCCCACGTGGGAGGCATGAAAAGCCGCTGGTCCGTTGGGTCTTCCACACTGTCAGATGTGTATTGTTTTGGCCAAATACACTTTCGCGCTTGCGTCGTCTCCAGGTCCTCGATTGTGTACTCAGTTTCATTTCCCTGTTTTCGACTTGACATCCAAAACATACCGTCTGTGAATATGGTACGATCGTTCTTGACAGCCAATCCTGCCAGATACATTGGGCAGTAGCTTGATACCACTTGTGAGACCTTGAGCTGCACATTGGATCCGTACAGGGTCCAGCGGTATCCCACAAAGTCGTACTGGAACGCAATCGCCTTTCCACACACCCTGTGCACGTGGTCTGAGGCAGTCATTACCCGCAGAACATAGTGATTTTCGTTCTCCATGTCCCCGCGAAAATATCGTGATGGGAGCGTTCCGAAATCACCTTTTGGCTCCCCAGTGTGTTGGTATACCACCATTTCCACGCTTTCAGTTCCAAGCGTTATTCTACGCCTTGCTTTGGGAAGCTGATCTAAAACCGAGCCGTACGAATTAGAGATGTTAAGATACACCAGTGGGTGTCCAAGTTTTGACGAGGCATGATAAACAGCGCTTCGGGCCGCTGCGCACTGTAACTTGTCCTCACAAATGATGCACCCCTTTTTGTTTCCTTGAACATCTCAAAAAGATATTTCTTGATTAGGTCATAGGAAGCCAGCTCCACTGAGTGGTTAGCGGTGGGATACTGTCCAATCTCTTTCCAGACGAACAATCCCCCACCACAAACTAAGGTTTTCCGGTCAGTGTCTATCCCGCAACCAACGTCTCCATACACGAACCAAGCTGATCCAAGGACGATGAGTAGGACGAACATGGACTTGTTCCCACACGTGACGTGGGCTTGGCCAGTCTTAGTCCCCGGTTGAAACATCATTCGTTTTGACGTGAGTCCACAGCTCACGCATTCCAGCGCGATACTGCAGATTTCAGGAACATCATCGTCTGTCTGCACAACAAGGACTCCCTCATTTCCGTAACCCCCTTGCACAACCGTTGCTCTCAACGTTATTTTACAGGGGGAGAATTCTCCAGTTATCAATTTTTCCAGGACAGTTCGGCACCAGAATATTGTGTCAAGTTCTGGGGTTCCTCCCTTTTTCCCTGCCTTCCAGTCAAGATGTGGGTTGTCTATTGACACCACCGGGATTTCATTTGGAGTTGCTGGTCCCCAATTCACGACTCGATCCATGCCGATCATGTGCTTCTGCGTTCGAAACACACCAGGCCAATCATCGATTAGTTTTTTGAGGAACAATCCCGCTCCGTCATCTCCAACAATGGCATAGTTCGTAGTCGCCAACCGGTCGTTTTCCAATTGGCAGGTGACCACTGTCTTGCCAAATCCTCCAAACTTAAACGTTTGGGGGATGTTGTTGGCTATGAGTTTTGTCTCATTCTTCCCATGGTATCCAATAGTCATGTTAGAGACTACTCCAGAGCTAGATAACAGCTTCACAGCGTACGATGTGGAACATTCAAGTTCCACACAAGTCGCCGTCATTCCCATGCCAAACTCAAGGCATCCAGTCCCCCATCCTCGATTGTATGGCAGCACCTGGCAAGTGCGATTCTCATTGCGAACCCCTCCTAGATTCAATTGTGAACCACCAGGGCACACATCAGTGGAATATGACTGTCCCACTTCGCAATCCGTTAGAAGGGTTTTGTAGTCTTGTCCTCTAATCACATGAGAATTCCCCATGCTTACCTGGAGGAGCCCATTTGGTGTCGCGATAGTTGATATTTCGCTTAAAACATTCGAGTCTCCAAGAATGTCATCTTCTCCTGCTTGAGGGGTTCAATAACATCAGCCCTCACAGCGTTCCAGGTCACAACTCCAATTAGAATCATAATCCATACGGGCCACCGCATTTTGAGGCCAATGCACAGAAAGGCAATGAGCCCAAACCATGTGTTTTCCCGAATGATTTTGAACAAGATGAACTCCACCTCCTCTAAGATTCCCATCCCTCCAGTACTCGGTTTTGCAGTAGGGGCACTTCGCTTCACCCGGCTCTTGGCGTCCGTGCGACATCGGTTGTACCGAACCTCAAAGTCGTAATGGGTGAATCAGCAATCAATGGCACGCAGTTTGTTCATAGTCTTTACCATGGGACAATGCTTCGAGATAAAGATTCCTGTCGAGCACACGTCACTTGGTAATTTAAACCCAGTCGAGTCAACCACTTCTTCTCCATCCTTAAAGAGCTTAATTTCCTTCTCAGCCGTCATTCGCACGTCAATCGTGTGCTTTGCCGTTACGAGGATCAGTACCCAGGATATGATAAGCCAGATGATGAGTGAGCCATTGATGCCATATGTTGATCTGCGTTTTTGAAGCCGGCGAACTCGTTGAAACAAGTTCGAGAATTTCGCAGTGTAATCACGGAACGCGTTTCTGAGGATAATGACCAATCACATTATGGCCCTCATTGCATCTGCCCGCAACACGTCAATCCATCCAAAGTCCATTTTCCCTTTTTTCCGTTGTACAGTTTGCCGGTCTTTTCCTTTTATGGCGAGGAGGCTGCCCCCTGATGGGGGTCTCTGCGTCGCCACAATTTTTTGTTTTTGGTCGGTTGTTTTGCCAACAACCGAACCCGTCCGCTTCTTCGGCAGCCCACTTGGGCCACCAACCCAGCCGCCTCCCGGCCGGGAAACCTTCTTCTTTAATTTTAACCGTTCTAACCGAATTTTTCACTCCGTAGCCTGAAGCTCGGAACATTCACCTACATCATCTTGTTTAAAATTTGTAAACTTTGTTTTAAATTTTACTATTTAGACTCGGTGGAACTCTACTCAAAGTTAATCACTTTTTAGTTATATTTTTATAATTCTGTTTTTGTGTACAATGATTGTTTTTCCTGTGGTTACGTTTTGAATTTCACAATTTGGTTCATTTATTGAAATTACTGTATATGGTCCAATATAAAAT
>SRR11006908_NODE_2_length_2830_cov_8.229931
ATCCGCGGGAGCCGTTTCTCTGCATCGGGACAATTTTGAGGAGAATTATGCGAAGGCCCTTGACCCTGAGACAAAAATCATCTATTCGACGGAAATTTCTGAGATGGGAGCCAATTACAACGTTGACCTCGTGATTGACTTGAGAACAGCTGTGAAACCAGTCATACAAAGTGAGGATGAGGTCATCTTGCGAAAGCAGCCCATCACAACATCATCTATGGTGCAGCGACGAGGGCGAACTGGGCGAAATGCCCCAGGTACATATGTATATCCAGTTGACGCTGCTACCAAGGAGGATCCATATGACTGGGTTTGTTGGCTGGAAGCACAAATGGTGTTAGACCAGCTAAGCATGCCACTAATGAAGGAAGAGTATGCTTATGGACAACCCCCTGGAGCTTTTCGTCTGATCGGCGAAAGTCGAGATAGGTTCTTCCGGTTCATGGAGCGGCCAAATGTGCCAATATGGCTGGCTTGGAAGTGGGCGAACAGTTTCAACCAGAAGCATGACATGATCTTCAATGGAAGGGACTTGCCTGATGAAGACACCGTGCACAGATCAGATGGGCGCATGGTGTATCGGCCAAAGTTTCTGGATCAACGGTTCGAAAGGTTGCCATGGAGTGTCCGCGAGCCAACTCTGAAGTTCATCCTCTCAACGCGTAGTGATTTTTGGAGTGCCCTATGGCGGGTGGACTGGGTCCAGCACGCTAAAAACGTGTTGGGATCGTTATATGTCTTACGAGATATAGCAAATGACACTACTCCTGACTTCGAGGTTGACAAAGCCATTGCTGGCTGGATCGCTCTCCTGTCGGGGGCTTCCATCGTCATTGGCTTACTGCTCCTACAGTCCCTCATCTCTCTAATCTTTGGGTGGCTAAAAAAACCAAAACTGTCAGCCAAACCGTTTTTTGGACAATACCTACGATCTTCCATTACTTGAATGTGGCTGTTAGCTTTATAATCTTGCTGATGATATTTTTGTTCATCTTCCAAGAAATTATGGAACGAACCAGCGGTCAGCGAAGCTATGGGGACCTGGATCTATTGAAGTGGGTCATAGTAATCTTTCTCATTCTAGCCGGAATTTTTGCCTGGGAACAACGATCATTTCCCAATATAGCATCTGACATATCAAAGTTCGTCCTACTAGCCGAGTAACCCGGGAGCACGTTTAAGTTCCCCAGATTCTCGTTTGTGTTAGCCAGGCCTGACACCCTAAATCTGCTGAATGTCTTGCAAGTGTACTTCTAGCTCACAGTTATGTGCGTGAAAGCGTTCGCTTGGGGAATGGAGAAGAGCATGTTAAAAGACTATGTTGCCAAACAACCTGAGATGCGACCCTGGGTGGCTGGGTTCCGTCTGGATCATCTGCAGTGGCATGCTATAATGCCAAGTGCTCTTGCGGTGTTCTACACGGGAAACTTCACCAGTATTTTGATTGGAACATTTTTCACCTGTGTTGTGTTCATATTTTTGGCACAAATGTACAAGTGGAATAGATCCGAGAAAGTCGGTGTGGCTCTTGAAGCGCGCGATCAAAAACACTCCCAGGTCACCAACATCATTGATAGGACCCCGCATGACAACACGAAAGGATACGTCTATGGCTTTCCAATGGGGTTTATATTCCTTTGGACCGTCTGTTCCCGAAATGTAGTTGATGCCATCGTTGGGCTTCCAATAGGAGTATACTGCTATTGGATGTTAACAAATCCCAAGTCTCGGTATCACCAGTTTATGGACTTTGGCTCAATTGTAAACTTTGTTGGCATTGGATACCTTACGGACATCCCCCTCCGGGCCTCCCTGTTCGTGTTTCGAATGGTGCTGGGGTTGTTTCCAACACTGGGCGGAATGCGCTCTCTGGAAAAAAAACAGCAGCAACAGGTTTGGGGGTGAAGTGGAAGAACATGTTAAATGAAATGTCCCAAGTTCGATTCAAATCCTACAAATCCCGAGGCGTGAACGAAACTCCCCGAGGTGACTATGTGTCTCGTGGGGGATTGAAAATGGACGAAATCATCAGGAAATACGGCTTTCGACCAGCTGGACGCGTCGTTGACCTTGGATGTGGACGAGGAGGATGGTCGCAGAGGGCAGTGATGGAAGAACGAGTTATGCGCGTGGCAGGGTACACCCTTGGGGGAGTAGAACGTGAAGAACCCCAAAAGTTCATAACGTATGGTTACAACCTAGTCACCCTAAAGAGTCGGACAAATGTCTTCAAGCTTGAACCAACTCTGTGTGAAACTGTCCTTTGTGACATCGGGGAGAGTGATCCTGATTTCCGGAAGGAAAAAACCAGAACGCTGGTCGTCCTTGATGTTCTCGAGAGGTGGTTGAAGACCAATCCGGAGGCCCAGTTCTGTTTTAAGGTCCTATGCCCATATCCGGTGGAGGTGATGCGGAAGCTTGAAACTCTGCAACATACCTACAGTGGGCGGTTGGTTCGACTGTCCACAAGCAGAAACTCAACAGCTGAAATGTACTATCCTCCCACCACGGTAAATTTAATGCACAATCAATTAGTTGATTGTGCAATCCGACATTTGATATCCGCTAATCATAGTTCGCAAGTCGACAAATGGAAGCGTGAAGACATTGGCTACATTCGGTTCCGTTAAGAGTGCGAAAAAGAAGAAGCAACAAAAGCAGTAAAAAGTTGATGGAATTCGGAGACTGGGACAAGTTTTGAAATTGGTGCTGGTGACTAACCTTGAAGGACATACACTTAACCAAAAACACTTGAACATTTGTTAAAGGTCCTGAATGAACTTGAATACAAAATACAAAACAACACAAAAGATAGCGCATTTATTGAATT
>SRR11006908_NODE_3_length_2357_cov_4.387719
CTGGTGGCCAATGTTTTTGGCACACCAGGTAACATACAACGTTAGACCCGCTTTCGGGTGGATCTCGGGAAGCGAGACCCGATAGCTCTTATCGCGAGCAGGAGCTAGATCGAAAGTGATCTAAACCCTGTTCCACACATCAAGCATGTTTTCCGTGGTCATCCACTCGTATTGCTGGTGGATGGACCATGATGTCCTCCCCTCTGGGACCCAATCTGTTGGAACGGATGCATGTATGGCTGCGTACCCCACCCGCAGATCACGCCGATGGAAAAAGTACAGAGCCCACATTTGTCCGTGGGCTTTTGACAGACAAGCACTTTCTGGGATGGTCACGAGCCCTCCTTTTTGGACTCGACTTCTCCCAATGATTTCGTGCTCGTGGCGGCATGGAACGATTATTTTCCTTCCATCTTTGAGATGGAGTGGATGGAAGTGATGAGAGCAAAACTCAACGCGCTCCCAGATCGTCTCCACAAGTGAATACGAGTCAATTGGTATATTTTTCCGGATTTTCCCGGTTTCATTTAGGTAGGTCAACGACTTTGCGAAATTGGTATCGTTTGTGGCCACGACCACGTCATCTCCAGCGATCACCATTCCCTCCAGTTTTTCGACCATGTTCCGCGAGAGCCATTTGTCGATCACCACTGGTTCAGCATCGAGTAGCCCTTCACTTTCAAGGGTTCGGCCAATCTGAACCTTTCCATTGGTGATTGTGTTCGAGGCATATGTCACCACCTGCCCCGAGCCTCGCTGATCCGATCGGGAAACCACATCCATGACCGTTCCACTCCCGAATTTAGAATGGGTTCGGGGAAACAGGGCCACAATATTTTGCTAGGCAAATTTCATGACCGACTCCGCCAGAGCTCTATGGTAATCATCCTCAATCGAGTTGAGGATGAAGAACTCTTCGTCGGCCAAATCCGCCTGACTAATGCGAGTGTCCCAGCCAGCTATGTCATCGGCAACGAAAAACTTTCCTTTTGAAGCTATTTCTGACAAGTAATAGCCAAAGTAGTTTACGCCGAGACCTCCCACACTGTTAAAAATAATGAAGATTACACGTCATGTAAACTTCATTTATACGATGTAAACATGACGTCATGTAAATTTAAATCTGAAATCATGTAAAAATGTATTATATGTCATGTAATCACTCAGGATCCTGCTGGTTTACATGACATATAATTGAAGTTTACATGACATATGATGTAAATATCCATGATATTACACGCTCCAATTATGTGCATTATATGTCTCAGAAATTTACACGTTTCGTTCGAACTGTGCACGCCACCCGGGAAATTTTCACGGGCTACCCAATGGTCTTCGTTGAGAAGGCCCAAGGCCTCATATTCCAGATATCGACTTCCCAGCCACATATACCAAATGGTCCGGGATCCTTTCGGCTCCCCAGCTATGGTCGGTTTCTTCTCTTTTTTCCCCATGGTGTTGTACACGCACATCGCACAGTCCCCGGCCAGGTGGAGTTTTCTTTCCCGGTTTACTAGTTCCCAAAACCGGGGGTCATTGACGGCACTGGTCACCTTGGTCCAAGGGACGTCTTGGCTCCATGACCCAATGGCAGCATCCGATCGGACATTCTTGATGAAGTCGTCGCACGTCAAAATCCGCGGTTTCAGCCCTTTTTCTTTGAACAGGCGGACCATGTGCTTCATGATATTCCTATTGACCATTTTAACCTGTTCCCTGGGTTCAGGGACGGGGGTGTCTACCTTCTCCCGGAGAACCTTTTGTTGGGAGTAAGTTGATATGTCCGTCATCATGAAGTTTGTTACTCCTCCAACGGCTTCCCAAGGCCACATAATCTTCCGGACAAAAGGGTTGACAGTTTGACCACCAACTTCGACGTCATCTGTCACGTACGAACCATGGTACTTTAAAGTCTGGTAGGGGTTGTTCTTGTCAAAAAACCAAGTGCTTAGATTTTCATCCCGGAGTTTATTAACCCTGGTTTGGGTCATGCTAGGATCCATATCCTTGATTTTCGTTTGGGGGTCAGCCCGTGTAACTGTTCGGACCTTCGGAGTGTCGTTTATGATTGGCTCGCCAGTTGAGCGCATGCGACCTATGAGTGAGCCAAGTGTCATGTACACGTCCCTGGCATAAAATACCTGGAGAAATCTCTGAAAGAAACTGAATTTTATTAAAGATCCCTACAGGAGTATGCTTAGTGAAATTCCAAGTTTACTCGGAATAGTTCCTGCGAAAACTCTTCAAAGATCCTAACCGTTTATAGTAAAAATTTTGAGAAAAAAGACTTCGAATGCGAGTGTATTTAAAAAATATCTATTCTTGAGTTTTTGAATTTAACGATAATACGGAATATC
>SRR11006908_NODE_4_length_1685_cov_17.098881
GCTTTCTCTGATGCCCAAATAGCGAACAGACTCATAGATATCAACAATGCTATCATTGAGTTGCCCCTGTAGCTGCGTAATCCGGTCCCACTGCAACCGCTCGCGTTGAAGATCGCCTTGTATTTTTTCATGATCAATATCAGTGCATAGCCGATTCCCATCACCGCCGTCACACTGAGTCCAGTTGTCGCACAATACGCGACGGTTACTTTGGGCAGTATTTGGAACAGCCGTGGTCCCATCCCGAGGACAACAACCACGTTCACAATCTCCAAGCACCACGAGAACAGATTCAATTGCCTGGACAAGGTCCATGCGATTCCTATGGCACAGATTGATAACATGTTGCTCAAGATCGGGTTGAGTCCGATCCCAATTGCCCTCAGTTTGTGTTCCAGTAGATACCCTAGGAAGAACATCGAGCAATGCCCTACGTGAAGTAGCATCCGCAGAGGAATCATCATCTGGGACAAGCGGATCGACGACGTTGAAGCGTGCAACAGAACCAACCACGAACCAAAGCCAACGCATGAGAAGACCGACGGCAATCCAAAAACAGCAAAAGCCAACCAGGATAACACCCAGTAGGCCAATGGCCGTTGGCGTGGCCGGGCGTTTGAAATCACCTGGAGACACAGCATTAAACCTAGGAAGTTCACGATGTGGTCCTCGAGGTAGCCCTTCCTCACCTCCACCCCGAGGCCGCGGAAAACCGCTCCACTCGGCTGCGAGGCATGCGCCTCCGTCCTCCACATCCTCAACCTCTCTTCGACGCTTGGTTCAGGGTCATCCGAGAGGGGAGTCTCGGTCAACTTCATTTTAGACACCTTTGGTTTGCTATCCAGCTTTCTGAATCTCCATTGGATAGTATAGGGCCGGTCCAACCTGGAAATGAATGGGGTGTGAGCAGTTCTTACAGCACCAATTTGCTTGCTCGCCTGGTCTAACCACATTCGCCGATGATCGTCCCTCACATTTCGGATCCACTTTCACGTGTGTTCCCGGGACAGGCCCCGAAATTAGCCGAATTGGGGTGACATGCCAAGGGAAATCAGTTTGCATCTGTCAGCCGTGTATTGTTTAGGCCAAATGCACTTTCTGGCTTGCATGGTTTCCAAATCCTCAATCGTGTACTCAGTCTCATTGCCTTGTTTACGACTAGACATCCAAAACATGCCGTCCGTAAAAATCGTTCGGTCGTTCTTCACGGCTAACCCTGCTAGGTACGTTGGGCAATTACTTGAGACAGTCTGTGATACCTTAAGCTGCACGTTCGATCCATACAAAGTCCGTCGAAACCCGACAAAGTCGTATTGAAATGCAATCGCTTTTCCACACACACTCGTCGCATAGTCTGAGGCCGTCATGACCCTTAAGACGTGGTGGTTCTCACTTCCACTACCAATGATTTGATTTTAATGTATCTGCTATCAGGTGAAAAATATTGCACCTCACTATATTCACTGACTTTTGGTGTTTCTTCTGTCTGGATGTTTAGAGGCTTGTACTTAATTCTTCTTTTCCGCATGGTGTACACTTTTCTAGCCCGTTTTACATTAATAGGTTGTGTTCTTCAGTATTGTTTTAATTTTTCTTATTCACTTGCACATTCAAACAAGATTTGTCGTTGATTCGGCCATCTTCATTGTTTTGCGCTTAATATGTTTTTGCATAACTTTGAATGC
>SRR11006908_NODE_5_length_1307_cov_58.071545
AATGTATTGGGTGGGAACAATTTTCGCAACACCAATTGGATTGCTCACCGGGTTTTACCACAGACGCAGCTGAACGTCCTTCACACTTTGGGTCAACCTTGACGTGGGTTCCGGGCACCGGACCGGGGATGAAGCGAATTGGAGACACATGCCACGGAAAATCCGTTTGCATTTTGTATCCTGGTATGTGGTTAGCCCTAGAAATGGGCCCTCCCCAGGTCGGTGGCATGAACATCCATTGATCAGTAGGGTCGTTTAGGCTATCGGCCGTGTACTGCTTTGGCCAGATGCATTTCCTCGCTTGGTGCGTCTCGAGTTCCTCAATTGTGTATTCTGTCTCGTTCCCTTGCTTGCGGCTGGACATCCAGAACATTCCATCAGTAAAGATGGTCCTATCATTTTTCACGGCGAGTCCAGCGAGATAAGTGGGACAATTGCTCGAAACGGTCTGCGACACTTTTAACTGTACATTTGACCCGTACAGCGTTCGACGGAATCCCACGAAGTCATATTGGAAAGCGATAGCTTTCCCACAGACGCTCGTTACATGGTCTGATGCCGTCATGACTCGTAGCACACGATGATTTTCGTTCTCAAGTTCTCCGTTAAAGAACCGAGATGGCAGTCTTCCCAAATCTCCCCGGGTCTCACCAGTGTGTTGAAACACAGCCATCTCCTAAATATGTAACTTCGGTTCCTCGAGTTCCTCGATTGTCTGTTGGAGTACAGACTGAAGAGTATTGGGATTGGACACTTGTCCCACGTGGAGTAACATCCATAGTGGGATCATCATTTGGGAGACTCGGATTGATGACGTTGAGGCATGTAGTAGAACTAACCAAGAGCCAAAACCGACGCACGAAAAAACCGATGGTAGCCCAAAGACAGCAAACGCCAGCCAAGACAATACCCAATATGCTAGAGGCCGTTGACGTGGACGAGAGTTCGATATCGCTTGTAAACACAACATTAAACCGAGGAAGTTGACTATATGATCCTCGAGGTAGCCCTTCCTGGTCTCTACCCCAAGGCCCCGGAAAACCGTTCCGCTTGGTTGTGATGCGTGCGCCCCAGTTCGCCACATTTTGAGTCGTTCTTCAACGGTCGGTTCAGGATCATCAGACAAAGGCGTTTCCGTCAATTTCAGCTTTGAGACTTTTGGATTGCTATCTGTGATTGTGACTGCTTTTTGTATCTCCATGGGGTAATACAAGGCCGGCCCCACTTGAAAATGTATTGGGTGGGAACAATTTTCGCAACACCAATTGGATTGCTCACCGGGTTTTACCACAGACGCAGCTGAACGT
>SRR11006908_NODE_6_length_1220_cov_15.252843
AGTCCGCAAACCGTTCCGACTGGTCCTGGGATGGGACGAACGCTATCGTCTTTCCAGCTCCATGCTGTCGGACAATGCTCTCAAACCACTCAGAACTGAGTTTTCGAGTGCTAGGGGCCGCGTACTCCCGAATCGTATAATTCGAGCCAACTGATGGAGCCTGTCCGGGTGGCGTCGCGGAGAGATAGACAACATTTATCCCAGCATTGGATGGTAAATTTAAGTAATCCATCACTCCCCGGGCCGCTATTGACATCGGGTCCAAAAAGTGGCATTCGTCCATCATGATGGTGTGGACCTTAATTTGGCCAACACCTCTACTCTTGACAAAATCCATAAACGTTGCATGGCAGGCGATCGTCACAGCATTGTTCTTGCAGTAGGCAACATTTGTTCCTATCTTGAATTCCGTTTCACCGAAGGCCTTTCTTACTTCCTCCATAACAACTCGGGTGGGGGTCAAAATGAGGGTGCGCCGCTTGAGCTCCACGTTTTTCAGTGTCTCTTCAACAATGTATTTCCGTGTCTTTCCCTTGCCAGGGTGCCAATCGATGAATGTTCTTTGTGCCGTGCTCGTTAGATCAATGCCTGGAAGATGAACCTGGTTCGGATCTTGCTCATAGGTCGTGACTATGGAATGGTATTTTCCATTATATTGAAAGCCATACCCATAAAGTCCGACCGGCTCGCCCTCCAAATAGAAGGGAGATCCTGAAGATCCGAAGCCAAAATCTTTTGTCACGAACATTGTGGGAGTGCCATCTATGGTGATGGTGCTGGGCTCATATTTATGATATTCCACAGTGCCGTCCGGTAGACAAGCCAGGACGTCAATTTCGTTGACAAGTTCAGGCTTTGGCAGATTCCACGGTCCACCATAAGAGATGACATCTTCAGTCACACTACCAGAGTGTGGTTGAACTGCCTGCCCTCGCCAGTACACCAGACCACCACGCGTTACATGGTAGAGGGTGTGAAAAACTCCTCGTCTTACAACCCCAACACCCCGTTGACGATCAATGGCAACTCCTTTGGACTTGATTCGGTAGACTCCGTCTGGCATGCTGGAAAATCGATTTTGCACGTCAGGGACACACGGATTCTCCCAGGATCCCAATGGGTTTCCACTCCGATAAGTTAGTCCGAACCAAAGCCAACGCATGAGAAGACCGACGGCAATCCAAAAACAGCAAAAGCCAACCAGGATAACACCCAGTAGG
>SRR11006908_NODE_7_length_923_cov_4.656028
TTGAGCCAAGCGCGTCGTTCAACGAACGACCACCAACGAGTAAAGTGTAGTCAGCAAAACATGTGCACTCGAGAGCGTCGGTGCAAAGTGCTTATGCGCGCTGCACCGAGGCCATCGTTTGCGCCTATGCGGACCTGACCTATTCTGTTCTGGAAAATGTTATGTGCGTTTTATTGCTTATGCTGATAGATGAGGGAAAGATGTTTTGGGTGAATGCGATTATAGCACACTGTCATGCAGGTTGCAATAACATGCATAGGTCCGATTCCTGAGTCTGTTAATGGCTGTTGTTGCTGCTGCTGTTGTTGAATCACTATCTTCTATTTTCTTGCTGTAGGTATTCACTTATTCACTTTTAATCACTTAGCTGGTTAATTAGTGATGCACTTCTTGTGATTGCCTTTAGTTCAACCAGTAGTTGATAATAAATATACACTATCAGGCAAAATCCTATCAGCGAAACTATTAACACAATTATCACGTTATTTGGTACTTTCATTGTCTTTACTGTCGGGGTCACCATGTGTTCCGATTATGCTACCACATTCTTGATCTTGTTTCTTGTGGAGATAGGGGAGATCCTCCCACTTTTCGACCCATTCTTTATGTTTCATCCATGGTCAACGAGGTAGAGTCAATGAAACAGTGCGATGGGCGGAAAGCGACGACGAATTCCTCATAGGGCATTGGGGACACAGGAACGGATAGTATCTTAGGAAACCATCCGTGGAGTGAATACGGAAGTGAGAGATTATGGAGTGCGCGTGGAATAACCATACCGAATGCGTCGGGACAGTAAAACACACACAGGTCGTGTGGTGCGGGAAAAGGTGGGTTCCTCGGCTTACACTTCAAGGGACGGGAGGGACGGATCGAGAAGGAGACGATCGTCAGGCAAAGAATAATACAGCTTAGAAAATTCA
>SRR11006908_NODE_8_length_693_cov_3.250000
ACAGCAAAAGCCAACCAGGATAACACCCAGTAGGCCAATGGCCGTTGGCGTGGCCGTTTCATAGTCCGTCCGTGGACTATGTATTGCACATCGATATGTTACTGATCTTAGTCTATTCCTAAATAGTTAGCAGTACCTGATTACCAGGTTGCTAGAGGGATGTTTCGGTATACACCAGAGGTGCATTGAAACGCATAGATTCAGAGTCAGAACAAGACTGTTCTTTCATTGGAACATCAGCTCCTTTTATTTAGTGGCTTTCTGTAATACATTAACACAAATAATACAATCATACAATCTTATGCTAATGGCAAAGATGCCTGGGTCGGCGGTGACAATATTTGGCAATAACAATTTGGGTTGAAATATGAGCCTAGCGCATCGTCCAAACGGACGACCACCAACGAGTAAACATGCAGTCAGCATAACATGTAGCGCACTCGAGTGCCTTGATGCAAATTGCTTACGCATGTTGGCCATCGCACCCATGCTGACCTGACCTAGTCAATTTGTGACAAAACATTCTGTGTTGTATTTATTGCTTGGCAGATCGCTGCTGGAAGGATGTTTTGGGTCGATGCGTGTATAGCACAGCCGGGCGTTTGAAATCACCTGCAGACACAGCATTAAACCTAGGAAGTTCACGATGTGGTCCTCGAGGTAGCCCTTCCTCACCTCCACCCCGAGGCCGCG
>SRR11006908_NODE_9_length_578_cov_8.756487
AAGACGTGGTGGTTCTCATTCTCAAGCTCTCCACTGAAAAACCGGGATGGCAATTTCCCCAAATCGCCTTTGGTTTCCCCCGTATGCTGGTAAACGGCCATCTCCACACTTTCGGTTCCAAGTGTGATCTTGCGTCGTGTTTTCGGAAGCTCATCAAATACTGAATCGTAGGAATTGGAAATGTTCAGGTAGACAGTCGGATGGCCAAGTTTCGTCAAAGCGTGGTAGGCCACACTTCGGGCTGCTGCGCACTGCAATTTGTCTTCGCACACAATACACCCTTTGGTAGTCTCTTTGAACATCTCAAAGAGGTATTTCGTGATTAGGTCGTACGAGGCTAGTTCTACGGAGTGGTCGGCAGTTGGATACTGCCCAATGCCCTTCCAGACGAACAGACCTCCTCCACATACAAGTGTCTTTCTGTCGGTGTCAATACCACACCCCACATCACCATACACAAATCAAGCTGATCCGGGCACGATGAGAAGCATGAACATGATACTTGATCACTTTTCTGTCGAATGCTCTCTGCTTGCTGCTGCAAAAAAAAAAAAAAATCGTTCTGAATCCATGCGCCC
>SRR11006908_NODE_10_length_527_cov_3.982222
CATTCTTGATCTTGTTTCTTGTGGAGATAGGGGAGATCCTCCCACTTTTCGACCCATTCTTTATGTTTCATCCATGGGTTGTCTTGGATCCATACGCGATTCCATACAGTGAGCATGTCCTCTGTTGTCATCCATTCACAGTTTTGATGGATGGACCACGACGTTCGGCCTTCAGGGAACCATTCCACAGGAACACTAGAAGCGATGGCCGCGAATCCTAACCTCAAGTCTCTTCTGTGGAAGAAGTACAAAGCCCACATCTGTCTGTATGCTTTGGCTAGACACGCGCTGTCTGATATCGCTTCGCAGAAGGTTAGAGTCGTAAAACGTAGGGTCGAGTAGAAGGAGTCGAAGATCTTGCACACCAGACCGACGGTAGCAGGGATGGATAAAACGGTCATTACATTAATGACAGGAAAATGCGGCCACCCATGCCTCTTGGCGTATGAACGGATGAATGGTGTGGATACGTAAGCGACAAGTAATGTGGAGATGGGATTATGGAAGGTCACGCGGATAAACGAGAC
>SRR11006908_NODE_12_length_416_cov_3.495575
AAGACGTGGTGGTTCTCATTCTCAAGCTCTCCACTGAAAAACCGGGATGGCAATTTCCCCAAATCGCCTTTGGTTTCACCCGTATGCTGGTAAACGGCCATCTCCACACTTTCGGTTCCAAGTGTGATCTTGCGTCGTGTTTTGTCGTCTTTGCGTTCGTGTGTCGTGGAAGCTCATCAAAGACTGAATCGTAGGAATTGGAAATGTTCAGGTAGACAGTCGGATGGTGTGGGGGACGGTCCAAATCCAGAGGAAGCGAAGGAATTCCTCTAAGTCGCAGAACGAGATCTAGTTTCCTAGATCCGTAAAAACTCTTTGACTATTCTCCCAAACAGGGAGCGGATTTGTATCTCTCGTAAAAAGTAGGGATTTCCTACCGGAGAGAGTCGACCCCTTGTTTTGGAGTTCGGATATTT
>SRR11006908_NODE_13_length_351_cov_2.959854
GGATTGCACGGTTTAGTAAACAAAGGCGAAAGATAACCAAAAAGTATTGTAAAGATATTGAAAGAGGTAAACAGTTGTAATACTTTGTAGTTCAATAAAAAACCAGACCTGAATGACCCTTTAAAGGGTTAAAAGGTCTTTAAACAATAAAAAAAAAAAAATAAAAAAAAAAGTGGCGAACATATTGTAGGCCTCGAGCAGCTGAAGATATTCAGTAACGAATGGATTTGAAGCTTGATTTATTGGAACGTTCATATCTCCTACAACTAAACAATCGTTTCCTTTTCGAACACCCGAATACATTTGGTCCAATTCAGCGATGAACCTTCTGCTATCAAATGACGGTGGCCT
>SRR11006908_NODE_14_length_336_cov_3.687259
TTCTCCTATTTTACACCTCTTGTTCTCACCAACGTGTGCGATGCGCGAACGGCTCTCAGCGAAGCTTCTCGCCTTTCGCTACTATTTTCCTAACTCCCACTATCTTCTATTCTCTCTATACACTTCTCGCGTGGTGTGAGCGCATTTGAAGGCGTGGTCATAGATTAATAGCAAACAGCAGAAACTCTACACAAAAAAATGTAACTTGAATAAAACTAAGAACCATAGGCAAAAATACAAGAAATTATCAGTTATCATTGATCATGACAAGATCAGAAGTGTTGTTGTATGAAATATCACAATCCTGAATGGTAAGGATAATAAAACGTTCAGCTG
>SRR11006908_NODE_15_length_313_cov_4.050847
TCCATTGCAGAGTCAGATTCATTTCTCATTCCGAACAGACTACAAGTCAGGTAGGCTAGCTACCTAAAGCTAGATTAGTGATAAGTGTATAACAGTGAAATGTGTTAGTTTTAAGTTAAAAGAAATAAAGTATTTTTTTTATGCATCCAGCATAGGAAAACACTAACTGTGGTCGTGGCCACAAACGACACCAATTTCGCAAAGTCGTTGACCTACCTAAATGAAACCGGGAAAATCCGGAAAAATATACCAATTGACTCGTTTTCATTTGTGGAGACGATCTGGGAGCGCGTTGAGTTTTGCTCCCGTCCCC
>SRR11006908_NODE_16_length_277_cov_5.400000
GCATGTTTTGGATGTCTAGTCGTAAACAAGGCAATGAGACTGAGTACACGATTGAGGATTTGGAAACCATGCAAGCCGAAAGTGCATTTGGCCTAAACAATACACGGCTGACAGTTTGGATGACCCAACTGACCAACGGTTATTCATGCCTCCGGCGTGGGGCGGCCCCATCTCGCGGGCGAATCACATCCCGGGTTACAAGATGCAAACTGATTTCCCTTGGCATGTCACCCCAATTCGGCTAATTTCGGGGCCTGTCCCGGGAACACACGTGAAA
>SRR11006908_NODE_17_length_247_cov_2.823529
CAAACTGTCAACCCTTTTGTCCGGAAGATTATGTGGCCTTGGGAAGCCGTTGGAGGAGTAACAAACTTCATGATGACCGACATCTCAACGTGCCTACCAAAATATTGTGGCCCTGTTTCCCCGAACCCATTCTAAATTCGGGAGTGGAACGGTCATGGATGTGGTTTCCTGATCGGATCAGCGAGGCTCGGGGCAGGTGGTGACATATGCCTCGAACACAATCACCAATGGAAAGGTTCAGATTGGC
>SRR11006908_NODE_18_length_245_cov_2.613095
TTTTGTGCACACGACTGTTAACATTCTGTGAATACTTCTGTGGAAACTTCTGTTCACACTTCTTAGGATGCTTTCTGGATACTTTTATGCACATTTTCGTGGACGCTTCTGTTAACACCTCTATGGAACATTTTGTGGAAACATCCGAGGACACTTTTATGCACACTACTGTTGACATTCTATGTATTCGTCTGTGAATATTTCTGTGGACACTTCTGTGGGCACTTATCAGGACACTTTGGGAT
>SRR11006908_NODE_19_length_237_cov_3.212500
TTCATATCCGCATTTGGACAATATTTACAAATATTATAACGGAATATAATTACAAAATATATACAAAACTCATGACCGCTACAACTTCTAGTGTAGAATCAATAACAGATTGTATATTATTTAATACAAAAAACAAAGAAATGCCTTATTTGTGAACATCATGCTAGAAATGAGATTCATTCCGACAGTAATCGACTAGTCACTAGTTTGTTGAACAAATGTCGTATTCCCTTTACT
>SRR11006908_NODE_20_length_212_cov_21.288889
GAAACCAAAGGCGATTTGGGGAAATTGCCATCCCGGTTTTTCAGTGGAGAGCTTGAGAATGAGAACCACCACGTCTTAAGGGTCATGACGGCCTCAGACTATGTGACGAGTGTGTGTGGAAAAGCGATTGCATTCCAATACGACTTTGTCGGGTTTCGACGGACTTTGTATGGATCGAACGTGCAGCTTAAGGTATCACAGACTGTCTCAAG
>SRR11006908_NODE_21_length_186_cov_3.220183
TGCTGTTTTTGGATTGCCGTCGGTCTTCTCATGCGTTGGCTTTGGTTCGGACTAACTTATCGGAGTGGAAACCCATTAGGATCCTGGGAGAACACGTGTGTCCCTGACGTGCAAGAACAATGCTGTGACGATCGCCTGCCATGCAACGTTTATGGATTTTGTCAAGAGTAGAGGTGTTGGCCAAAT
>SRR11006908_NODE_22_length_172_cov_9.715789
CTCAACCTCTCTTCGACGCTTGGTTCAGGGTCATCCGAGAGGGGAGTCTCGGTCAACTTCATTTTAGACACCTTTGGGTTGCTATCAGTGATCTTTCCAGCTTTCTGAATCTCCATTGGATAGTATAGGGCCGGTCCAACCTGGAAATGAATGGGGTGTGAGCAGTTCTTAC
>SRR11006908_NODE_23_length_164_cov_8.908046
GCGAGCCGGTCGGACTTTATGGGTATGGCTTTCAATATAATGGAAAATACCATTCCATAGTCACGACCTATGAGCAAAATCCGAACAAGGTTCATCTTCCAGGCATTGATCTAACGAGCACGGTACAAAGAACATTCATCGATTGGCACCCTGGCAAGGGAAAG
>SRR11006908_NODE_24_length_160_cov_34.843373
TCTTCACTGATGGAATGTTCTGGATGTCCAGCCGCAAGCAAGGGAACGAGACAGAATACACAATCGAGGAACTCGAGGAACTAAAGTTACATATTTAGGAGATGGCTGTGTTTCAACACACTGGTGAGACCCGGGGAGATTTGGGAAGACTGCCATCTCG
>SRR11006908_NODE_25_length_154_cov_37.506494
CTCGAGTTCCTCGATTGTGTATTCTGTCTCGTTCCCTTGCTTGCGGCTGGACATCCAGAACATTCCATCAGTGAAGAAGGTCCTATCATTTTTCACGGCGAGTCCAGCGAGATAAGTGGGACAATTGCTCGAAACGGTCTGCGACACTTTTAAC
>SRR11006908_NODE_26_length_153_cov_23.434211
TGACGCTGCTACCAAGGAGGATCCATATGACTGGGTTTGTTGGCTGGAAGCACAAATGGTGTTAGACCAGCTAAGCAGGATGTGGAGGACGGAGGCGCATGCCTCGCAGCCGAGTGGAGCGGTTTTCCGCGGCCTCGGGGTGGAGGTGAGGAA
>SRR11006908_NODE_27_length_153_cov_10.000000
GAGAACGAAAATCATCGTGTGCTACGAGTCATGACGGCATCAGACCATGTAACGAGCGTCTGTGGGAAAGCTATCGCAAATGTACAGTTAAAAGTGTCGCAGACCGTTTCGAGCAATTGTCCCACTTATCTCGCTGGACTCGCCGTGAAAAAT
>SRR11006908_NODE_28_length_153_cov_2.921053
GGATCCGAAATGTGAGGGACGATCATCGGCGAATGTGGTTAGACCAGGCGAGCAAGCAAATTGGTGCTGTAAGAACTAAGTAGATGAAAAAACCGAATTTAGTACTATACCATTTAATTCCACTAGAGTTTGTATCCTTTGACAGATACGCGT
>SRR11006908_NODE_29_length_152_cov_19.533333
TTGTCTCAGGGTCAAGGGCCTTCGCATAATTCTCCTCAAAATTGTCCCGATGCAGAGAAACGGCTCCCGCGGATGAGTCCGCAAACCGTTCCGACTGGTCCTGGGATGGGACGAACGCTATCGTCTTTCCAGCTCCATGCTGTCGGACAATG
>SRR11006908_NODE_30_length_152_cov_13.026667
ACTGGTGAGACCCGGGGAGATTTGGGAAGACTGCCATCTCGGTTCTTTAACGGAGAACTTGAGAACGAAAATCATCGAGTCATGACGGCATCAGACCATGTAACGAGCGTCTGTGGGAAAGCTATCGCTTTCCAATATGACTTCGTGGGATT
>SRR11006908_NODE_31_length_152_cov_9.866667
TTGTCTCAGGGTCAAGGGCCTTCGCATAATTCTCCTCAAAATTGTCCCGATGCAGAGAAACGGCTCCCGCGGATAAGTCCGCAAACCGTTCCGACTGGTCCTGGGATGGGACGAACGCTATCGTCTTTCCAGCTCCATGCTGTCGGACAATG
>SRR11006908_NODE_32_length_152_cov_6.813333
CAGCTGTTCTCAAGTCAATCACGAGGTCAACGTTGTAATTGGCTCCCATCTCAGAAATTTCCGTCGAATAGATGATTGTTGTCTCAGGGTCAAGGGCCTTCGCATAATTCTCCTCAAAATTGTCCCGATGCAGAGAAACGGCTCCCGCGGAT
>SRR11006908_NODE_33_length_152_cov_5.853333
GATCATGACAAGATCAGAAGTGTTGTTGTATGAAATATCACAATCCTGAATGGTAAGGATAATAAAACGTTCAGCTGTTAAAAGTGTCGCAGACCGTTTCGAGCAATTGTCCCACTTATCTCGCTGGACTCGCCGTGAAAAATGATAGGACC
>SRR11006908_NODE_34_length_146_cov_2.478261
CTCAGACTATGCGACGAGTGTGTGTGGAAAAGCGATTGCATTTCAATACGACTTTGTCGGGTTTCGACGGACTTTGTCGGGTTTCGACGGACTTTGTATGGATCGAACGTGCAGCTTAAGGTATCACAGACTGTCTCAAGTAATTG
>SRR11006908_NODE_35_length_143_cov_4.984848
GATCATGACAAGATCAGAAGTGTTGTTGTATGAAATATCACAATCCTGAATGGTAAGGATAATAAAACGTTCAGCTGCGTCTGTGGTAAAACCCGGTGAGCAATCCAATTGGTGTTGCGAAAATTGTTCCCACCCAATACATT
>SRR11006908_NODE_36_length_137_cov_33.216667
GTAGGGTCGTTTAGGCTATCGGCCGTGTACTGCTTTGGCCAGATGCATTTCCTCGCTTGGTGCGTCTCGAGTTCCTCGATTGTGTATTCTGTCTCGTTCCCTTGCTTGCGGCTGGACATCCAGAACATTCCATCAGT
>SRR11006908_NODE_37_length_137_cov_25.200000
ATTGTGTATTCTGTCTCGTTCCCTTGCTTGCGGCTGGACATCCAGAACATTCCATCAGTGAAGATGGTCCTATCATTTTTCACGGCGAGTCCAGCGAGATAAGTGGGACAATTGCTCGAAACGGTCTGCGACACTTT
>SRR11006908_NODE_38_length_132_cov_8.509091
AAAACAGCAAAAGCCAACCAGGATAACACCCAGTAGGCCAATGGCCGTTGGCGTGGCCGGGCGTTTGAAATCACCTGCAGACACAGCATTAAACCTAGGAAGTTCACGATGTGGTCCTCGAGGTAGCCCTTC
>SRR11006908_NODE_39_length_118_cov_3.878049
CTTTCCCTTGCCAGGGTGCCAATCGATGAATGTTCTTTGTACCGTGCTCGTTAGATCAATGCCTGGAAGATGAACCTGGTTCGGATCTTGCTCATAGGTCGTGACTATGGAATGGTAT
>SRR11006908_NODE_40_length_114_cov_9.432432
CGTTTTTCAGTGTCTCTTCAACAATGTATTTCCGTGTCTTTCCCTTGCCAGGGTGCCAATCGATGAATGTTCTTTGTACCGTGCTCGTTAGATCAATGCCTGGAAGATGAACCT
>SRR11006908_NODE_41_length_95_cov_6.944444
TGCGTCTCGAGTTCCTCGATTGTGTATTCTGTCTCGTTCCCTTGCTTGCGGCTGGACATCCAGAACATTCCATCAGTAAAGATGGTCCTATCATT
>SRR11006908_NODE_42_length_95_cov_5.666667
TGCGTCTCGAGTTCCTCAATTGTGTATTCTGTCTCGTTCCCTTGCTTGCGGCTGGACATCCAGAACATTCCATCAGTGAAGATGGTCCTATCATT
>SRR11006908_NODE_43_length_90_cov_19.461538
CTCGAGTTCCTCGATTGTGTATTCTGTCTCGTTCCCTTGCTTGCGGCTGGACATCCAGAACATTCCATCAGTGAAGATGGTCCTATCATT
>SRR11006908_NODE_44_length_82_cov_25.200000
TGCGTCTCGAGTTCCTCGATTGTGTATTCTGTCTCGTTCCCTTGCTTGCGGCTGGACATCCAGAACATTCCATCAGTGAAGA
>SRR11006908_NODE_45_length_80_cov_9.333333
CTCATCCGCGGGAGCCGTTTCTCTGCATCGGGACAATTTTGAGGAGAATTATGCGAAGGCCCTTGACCCTGAGACAAAAA
>SRR11006908_NODE_46_length_80_cov_3.000000
TTGTTGTCTCAGGGTCAAGGGCCTTCGCATAATTCTCCTCAAAATTGTCCCGATGCAGAGAAACGGCTCCCGCGGATAAG
>SRR11006908_NODE_47_length_80_cov_3.000000
TTGTTGTCTCAGGGTCAAGGGCCTTCGCATAATTCTCCTCAAAATTGTCCCGATGCAGAGAAACGGCTCCCGCGGATGAG
>SRR11006908_NODE_48_length_80_cov_2.666667
TTTTTGTCTCAGGGTCAAGGGCCTTCGCATAATTCTCCTCAAAATTGTCCCGATGCAGAGAAACGGCTCCCGCGGATAAG
>SRR11006908_NODE_49_length_78_cov_26.000000
AGGTCCTATCATTTTTCACGGCGAGTCCAGCGAGATAAGTGGGACAATTGCTCGAAACGGTCTGCGACACTTTTAACT
>SRR11006908_NODE_50_length_78_cov_8.000000
TGTTAAAAGTGTCGCAGACCGTTTCGAGCAATTGTCCCACTTATCTCGCTGGACTCGCCGTGAAAAATGATAGGACCT
>SRR11006908_NODE_51_length_78_cov_3.000000
TGTTAAAAGTGTCGCAGACCGTTTCGAGCAATTGTCCCACTTATCTCGCTGGACTCGCCGTGAAAAATGATAGGACCA
>SRR11006564_NODE_1_length_3893_cov_6.058962
CATTTGACATGTTGTTTAGGATCGGGTTGAGGCCAATCCCAACTGCCCTCAGTTTGTGTTCCAATAGATACCCAAGGAAGAACATTGAGCAATGTTCGGTGTGTAGGAGCATCCATAGGGGGATCATCATTTGTGACAGCCGGATCGACGATGTCGACGCGTGTAGTAGAACCAGCCATGAGCCGAAACCTATGCACGAGAAGACAGATCCAAAGGCCGCAAAAGCCAACCACGACAGTAGCCAACAGTCAAACTTTCGCTGGCGTGGACATGTGTTGGAGATTACTTGAAGACAAAGCATGAGTCCCAGGAAGTTCACGATGTGGTCCTCGAGGTAGCCCTTCCTCACTTCCACCCCGAGACCCCGGAAAACCGAACCACGTGGTTGCAGAGCGTGAGCTTCCGTCCTCCACATTTTCAGCCTCTCATCTATTGGAAGTACACAAAGACAATTCCAATTCCAGGATACTGACTGATAACTCAATTAGCAACTGCTGTTCCTTTTATTTCATCCAGGTATCTACAATTCATTTCCACTAAGCACAGCATAACATACCTCTAAATACTACCACCGACGATTCCCGTATATTCTACCTACGGGTGCGACACTACAATCTCAACATCCTCAACACTTGGTTCCGGATCATCTGATAGTGGAGTCTCCGTCAGCTTCATCTTTGCCAACTTGGGACTACTATCAGTGCTCTTAGTGGCCTTTTGAATTTCCATGGGGTAATACAATGCGGGTCCGACCCGGAAGTGGATGGGATTTGAGCAGTTCTTACAACACCAATTCGCCTGTTCACTAGGTTTCACTAGGTTCCACGATGGTGGCTGATGACCGCCCTTCGCATCCCGGGTCAACTTTCACATGAGTTCCAGGTACTGGTCCCGCAATCATCTTGATCGGGGTAACGTGCCATGGGAAGTCGGTTTGCATCTTGTATCCGGGGATGTGATTAGCCCGCGATATCGGTCCTCCCCACGTGGGAGGCATGAAAAGCCGCTGGTCCGTTGGGTCTTCCACACTGTCAGATGTGTATTGTTTTGGCCAAATACACTTTCGCGCTTGCGTCGTCTCCAGGTCCTCGATTGTGTACTCAGTTTCATTTCCCTGTTTTCGACTTGACATCCAAAACATACCGTCTGTGAATATGGTACGATCGTTCTTGACAGCCAATCCTGCCAGATACATTGGGCAGTAGCTTGATACCACTTGTGAGACCTTGAGCTGCACATTGGATCCGTACAGGGTCCGGCGGTATCCCACAAAGTCGTACTGGAACGCAATCGCCTTTCCACACACCCTGTGCACGTGGTCTGAGGCAGTCATTACCCGCAGAACATAGTGATTTTCGTTCTCCATGTCCCCGCGAAAATATCGTGATGGGAGCGTTCCGAAATCACCTTTTGGCTCCCCAGTGTGTTGGTATACCACCATTTCCACGCTTTCAGTTCCAAGCGTTATTCTACGCCTTGCTTTGGGAAGCTGATCTAAAACCGAGCCGTACGAATTAGAGATGTTAAGATACACCAGTGGGTGTCCAAGTTTTGACGAGGCATGATAAACAGCGCTTCGGGCCGCTGCGCACTGTAACTTGTCCTCACAAATGATGCACCCCTTTTTGTTTCCTTGAACATCTCAAAAAGATATTTCTTGATTAGGTCATAGGAAGCCAGCTCCACTGAGTGGTTAGCGGTGGGATACTGTCCAATCTCTTTCCAGACGAACAATCCCCCACCACAAACTAAGGTTTTCCGGTCAGTGTCTATCCCGCAACCAACGTCTCCATACACGAACCAAGCTGATCCAAGGACGATGAGTAGGACGAACATGGACTTGTTCCCACACGTGACGTGGGCTTGGCCAGTCTTAGTCCCCGGTTGAAACATCATTCGTTTTGACGTGAGTCCACAGCTCACGCATTCCAGCGCGATACTGCAGATTTCAGGAACATCATCGTCTGTCTGCACAACAAGGACTCCCTCATTTCCGTAACCCCCTTGCACAACCGTTGCTCTCAACGTTATTTTACAGGGGGAGAATTCTCCAGTTATCAATTTTTCCAGGACAGTTCGGCACCAGAATATTGTGTCAAGTTCTGGGGTTCCTCCCTTTTTCCCTGCCTTCCAGTCAAGATGTGGGTTGTCTATTGACACCACCGGGATTTCATTTGGAGTTGCTGGTCCCCAATTCACGACTCGATCCATGCCGATCATGTGCTTCTGCGTTCGAAACACACCAGGCCAATCATCGATTAGTTTTTTGAGGAACAATCCCGCTCCGTCATCTCCAACAATGGCATAGTTCGTAGTCGCCAACCGGTCGTTTTCCAATTGGCAGGTGACCACTGTCTTGCCAAATCCTCCAAACTTAAACGTTTGGGGGATGTTGTTGGCTATGAGTTTTGTCTCATTCTTCCCATGGTATCCAATAGTCATGTTAGAGACTACTCCAGAGCTAGATAACAGCTTCACAGCGTACGATGTGGAACATTCAAGTTCCACACAAGTCGCCGTCATTCCCATGCCAAACTCAAGGCATCCAGTCCCCCATCCTCGATTGTATGGCAGCACCTGGCAAGTGCGATTCTCATTGCGAACCCCTCCTAGATTCAATTGTGAACCACCAGGGCACACATCAGTGGAATATGACTGTCCCACTTCGCAATCCGTTAGAAGGGTTTTGTAGTCTTGTCCTCTAATCACATGAGAATTCCCCATGCTTACCTGGAGGAGCCCATTTGGTGTCGCGATAGTTGATATTTCGCTTAAAACATTCGAGTCTCCAAGAATGTCATCTTCTCCTGCTTGAGGGGTTCAATAACATCAGCCCTCACAGCGTTCCAGGTCACAACTCCAATTAGAATCATAATCCATACGGGCCACCGCATTTTGAGGCCAATGCACAGAAAGGCAATGAGCCCAAACCATGTGTTTTCCCGAATGATTTTGAACAAGATGAACTCCACCTCCTCTAAGATTCCCATCCCTCCAGTACTCGGTTTTGCAGTAGGGGCACTTCGCTTCACCCGGCTCTTGGCGTCCGTGCGACATCGGTTGTACCGAACCTCAAAGTCGTAATGGGTGAATCCGCAATCAATGGCACTCAGTTTGTTCATAGTCTTTACCATGGGACAATGCTTCGAGATAAAGATTCCTGTCGAGCACACGTCACTTGGTAATTTAAACCCAGTCGAGTCAACCACTTCTTCTCCATCCTTAAAGAGCTTAATTTCCTTCTCAGCCGTCATTCGCACGTCAATCGTGTGCTTTGCCGTTACGAGGATCAGTACCCAGGATATGATAAGCCAGATGATGAGTGAGCCATTGATGCCATATGTTGATCTGCGTTTTTCAAGCCGGCGAACTCGTTGAAACAAGTTCGAGAATTTCGCATTGTAATCACGGAACGCGTTTCTGAGGATAATGACCAATAACATTATGGCCCTCATTGCATCTGCCCGCAACACGTCAATCCATCCAAAGTCCATTTTCCCTTTTTTCCGTTGTACAGTTTGCCGGTCTTTTCCTTTTATGGCGAGGAGGCTGCCCCCTGATGGGGGTCTCTGCGTCGCCACAATTTTTTGTTTTTGGTCGGTTGTTTTGCCAACAACCGAACCCGTCCGCTTCTTCGGCAGCCCACTTGGGCCACCAACCCAGCCGCCTCCCGGCCGGGAAACCTTCTTCTTTAATTTTAACCGTTCTAACCGAATTTTTCACTCCGTAGCCTGAAGCTCGGAACATTCACCTACATCATCTTGTTTAAAATTTGTAAACTTTGTTTTAAATTTTACTATTTAGACTCGGTGGAACTCTACTCAAAGTTAATCACTTTTTAGTTATATTTTTATAATTCTGTTTTTGTGTATAATGATTTTTTTTCCTGTCGT
>SRR11006564_NODE_2_length_2751_cov_11.924832
CAGCTTTCTGAATCTCCATTGGATAGTATAGGGCCGGTCCAACCTGGAAATGAATGGGGTGTGAGCAGTTCTTACAGCACCAATTTGCTTGCTCGCCTGGTCTAACCACATTCGCCGATGATCGTCCCTCACATTTCGGATCCACTTTCACGTGTGTTCCCGGGACAGGCCCCGAAATTAGCCGAATTGGGGTGACATGCCAAGGGAAATCAGTTTGCATCTTGTAACCCGGGATGTGATTCGCCCGCGAGATGGGGCCGCCCCACGCCGGAGGCATGAATAACCGTTGGTCAGTTGGGTCATCCAAACTGTCAGCCGTGTATTGTTTAGGCCAAATGCTCAATCGTGTACTCAGTCTCATTGCCTTGTTTACGACTAGACATCCAAAACATGCCGTCCGTAAAAATCGCTCGGTCGTTCTTCACGGCTAACCCTGCTAGGTACGTTGGGCAATTACTTGAGACAGTCTGTGATACCTTAAGCTGCACGTTCGATCCATACAAAGTCCGTCGAAACCCGACAAAGTCGTATTGGAATGCAATCGCTTTTCCACACACACTCGTCGCATAGTCTGAGGCCGTCATGACCCTTAAGACGTGGTGGTTCTCATTCTCAAGCTCTCCACTGAAAAACCGGGATGGCAATTTCCCCAAATCGCCTTTGGTTTCCCCCGTATGCTGGTAAACGGCCATCTCCACACTTTCGGTTCCAAGTGTGATCTTGCGTCGTGTTTTCGGAAGCTCATCAAAGACTGAATCGTAGGAATTGGACATGTTCAGGTAGACAGTCGGATGGCCAAGTTTCGTCAAAGCGTGGTAGGCCACACTTCGGGCTGCTGCGCACTGCAACTTGTCTTCGCTCACAATACACTCTTTTGTAGTCTCTTTGAACATCTCAAAGAGGTATTTCGTGATTAGGTCGTACGAGGCTAGTCTACTAGACCGAAGAAGGTGATATTTAATCATTGATTAAAAGACTTGCTTGGTTCGAAGACCCAAATTGAACTGCTGTATTCAATGAATCTGGATTCCTTAAATAGGCCTAAAAGTGTTGCACCGGTATGTGCTACATTAATGGTTTTGCCTAGAAGTAATGGGTGAAGAGTTCTGGAGCACATATGCTGAGGTCAGCGTGACAAAATAATAATGGTCCGATCGTTGCCTATCGCGAATGATCGAACTGTTAATCGAGCTTCATACACATGCGTAGAGCCTCAATGTTGGTTTATCGTTCGCGTCAGCATATATGTTTTTGTGTTACCACCGAATTGATTTTACAGGAGGTGGGCACATCTTTTGACTGGTACACCACACACAGTAGTGATGTTGTTCAAGGCATATGTCACCACCTGCCCCGAGCCTCGCTGATCCGATCGGGAAACCACATCCATGACCGTTCCACTCCCGAATTTAGAATGGGTTCGGGGAAACAGGGCCACAATATTTTGGTAGGCAAATTTCATGACCGACTCCGCCAGAGCTCTATGGTAATCATCCTCAATCGAGTTGAGGATGAAGAACTCTTCGTCGGCCAAATCCGCCTGACTAATGCGAGTGTCCCAGCCAGCTATGTCATCGGCAACGAAAAACTTTCCTTTTGAAGCTATTTCTGACAAGTAATAGCCAAAGTAGTTTACGCCGAGACCTCCCACGCCACCCGGGAAATTTTCACGGGCTACCCAATGGTCTTCGTTGAGGAAGCCCAAGGCCTCATATTCCAGATATCGACTTCCCAGCCACATATACCAAATGGTCCGGGATCCTTTCGGCTCCCCAGCTATGGTCGGTTGCTTCTCTTTTTTCCCCATGGTGTTGTACACGCACATCGCACAGTCCCCGGCCAGGTGGAGTTTTCTTTCCCGGTTTACTAGTTCCCAAAACCGGGGGTCATTGACGGCAGTGGTCACCTTGGTCCAAGGGACGTCTTGGCTCCATGACCCAATGGCAGCATCCGATCGGACATTCTTGATGAAGTCGTCACACGTCAAAATCCGCGGTTTCAGCCCTTTTTCTTTGAACAGGCGGACCATGTGCTTCATGATTTTCCTATTGACCATTTTAACCTGTTCCCTGGGTTCAGGGACGGGGGTGTCTACCTTCTCCCGGAGAACCTTTTGTTGGGAGTACGTTGAGATGTCGGTCATCATGAAGTTTGTTACTCCTCCAACGGCTTCCCAAGGCCACATAATCTTCCGGACAAGAGGGTTGACAGTTTGACCACCAACTTTGACGTCATCTGTCACGTACGAACCATGGTACTTAGAAGTCTGGTAGGGGTTGTTCTTGTCAAAAAACCAAGTACTTAGATTTTCATCCCGGAGTTTATTAACCCTGGTTTGGGTCATGCTAGGATCCATATCCTTGATTTTCGTTTGGGGGTCAGCCCGTGTCCCTGTTCGGACCTTCGGAGTGTCGTTTATGATTGGCTCGCCAGTTGAGCGCATGCGACCTATGAGTGAGCCAAGTGTCATGTACACGTCCCTGGCATAAAATACCTGGATAAATCTCTGAAAGAAACTGAATTTTATTAAAGATCCCTACAGGAGTATGCTTAGTGAAATTCCAAGTTTACTCGGAATAGTTCCTGCGAAAACTCTTCAAAGATCCTAACCGTTTATAGTAAAAATTTTGAGAAAAAAGACTTCAAATGCGAGTGTATTTAAAAAAAATCTATTCTTGAGTTTTTGAATTTAACGGTAATACGGAATATCTTTAAAATGAGTAAATTTGCTGAGTGGCTTAGAGTGATTCA
>SRR11006564_NODE_3_length_2706_cov_7.957398
CGAAAGCAGCCCATCACAACATCATCTATGGTGCAGCGACGAGGGCGAACTGGGCGAAATGCCCCAGGTACATATGTTTATCCAGTTGACGCTGCTACCAAGGAGGATCCATATGACTGGGTTTGTTGGCTGGAAGCACAAATGGTGTTAGACCAGCTAAGCATGCCACTAATGAAGGAAGAGTATGCTTATGGACAACCCCCTGGAGCTTTTCGTCTGATCGGCGAAAGTCGAGATAGGTTCTTCCGGTTCATGGAGCGGCCAAATGTGCCAATATGGCTGGCTTGGAAGTGGGCGAACAGTTTCAACCAGAAGCATGACATGATCTTCAATGGAAGGGACTTGCCTGATGAAGACACCGTGCACACATCAGATGGGCGCATGGTGTATCGGCCAAAGTTTCTGGATCAACGGTTCGAAAGGTTGCCATGGAGTGTCCGCGAGCCAACTCTGAAGTTCATCCTCTCAACGCGTAGTGATTTTTGGAGTGCCCTATGGCGGGTGGACTGGGTCCAGCACGCTAAAAACGTGTTGGGATCGTTATATGTCTTACGAGATATAGCAAATGACACTACTCCTGACTTCGAGGTTGACAAAGCCATTGCTGGCTGGATCGCTCTCCTGTCGGGGGCTTCCATCGTCATTGGCTTACTGCTCCTACAGTCCCTCATCTCTCTAATCTTTGAGTGGCTAAAAAAACCAAAACTGTCAGCCAAACCGTTTTTTGGACAATACCTACGATCTTCCATTACTTGAATGTGGCTGTTAGCTTTATAATCTTGCTGATGATATTTTTGTTCATCTTCCAAGAAATTATGGAACGACCAGCGGTCAGCGAAGCTATGGGGACCTGGATCTATTGAAGTGGGTCATAGTAATCTTTCTCATTCTAGCCGGAATTTTTGCCTGGGAACAACGATCATTTCCCAATATAGCATCTGACATATCAAAGTTCGTCCTACTAGCCGAGTAACCCGGGAGCACGTTTAAGTTCCCCAGATTCTCGTTTGTGTTAGCCAGGCCTGACACCCTAAATCTGCTGAATGTCTTGCAAGTGTACTTCTTGCTCACAGTTATGTGCGTGAAAGCGTTCGCTTGGGGAATGGAGACGAGCATGTTAAAAGACTATGTTGCCAAACAACCTGAGATGCGACCCTGGGTGGCTGGGTTCCGTCTGGATCATTTGCAGTGGCATGCTATAATGCCAAGTGCTCTTGCGGTGTTCTACACGGGAAACTTCACCAGTTTTTTGATTGGAACATTTTTCACCTGTGTTGTGTTCATATTTTTGGCACAAATGTACAAGTGGAATAGATCCGAGAAAGTCGTTGTGGCTCTTGAAGCGCGCGATCAAAAACACTCCCAGGGCACCAACATCATTGATAGGACCCCGCATGACAACACGAAAGGATACGTCTATGGCTTTCCAATGGGGTTTATATTCCTTTGGACCGTCTGTTCCCGAAATGTAGTTGATGCCATCGTTGGGCTTCCAATAGGAGTATACTGCTATTGGATGTTAACAAATCCCAAGTCTCGGTATCACCAGTTTATGGACTTTGGCTGAATTGTAAACTTTGTTGGCATTGGATACCTTACGGACATCCCCCTCCGGGCCTCCCTGTTCGTGTTTCGAATGGTGCTGGGGTTGTTTCCAACACTGGGCGGAATGCGCTCTCTGGAAAAAAACAGCAGCAACAGGTTTGGGGGTGAAGTGGAAGAACATGTTAAATGAAATGTCCCAAGTTCGATTCCAATCCTACAAATCCCGAGGCGTGAACGAAACTCCCCGAGGTGACTATGTGTCTCGTGGGGGATTGAAAATGGACGAAATCATCAGGAAATACGGCTTTCGACCAGCTGGACGCGTCGTTGACCTTGGATGTGGACGAGGAGGATGGTCGCAGAGGGCAGTGATGGAAGAACGAGTTATGCGCGTGGCAGGGTACACCCTTGGGGGAGTAGAACGTGAAGAACCCCAAAAGTTCATAACGTATGGTTACAACCTAGTCACCCTAAAGAGTCGGACAAATGTCTTCAAGCTTGAACCAACTCTGTGTGAAACTGTCCTTTGTGACATCGGGGAGAGTGATCCTGATTTCCGGAAGGAAAAAACCAGAACGCTGGTCGTCCTTGATGTTCTCGAGAGGTGGTTGAAGACCAATCCGGAGGCCCAGTTCTGTTTTAAGGTCCTATGCCCATATCCGGTGGAGGTGATGCGGAAGCTTGAAACTCTGCAACATACCTACAGTGGGCGGTTGGTTCGACTGTCCACAAGCAGAAACTCAACAGCTGAAATGTACTATCCTCCCACCACGGTAAATTTAATGCACAATCAATTAGTTGATTGTGCAATCCGACATTTGATATCCGCTAATCATAGTTCGCAAGTCGACAAATGGAAGCGTGAAGACATTGGCTACATTCGGTTCCGTTAAGAGTGCGAAAAAGAAGAAGCAACAAAAGCAGTAAAAAGTTGATGGAATTCGGAGACTGGGACAAGTTTTGAAATTGGTGCTGGTGACTAACCTTGAAGGACATACACTTAACCAAAAACACTTGAACATTTGTTAAAGGTCCTGAATGAACTTGAATACAAAATACAAAACAACACAAAAGATAGCGCATTTATTGAATTATTTTTGAATTTCTTCTCATATACTACTTCTTATTTTCTAGCTTGAAGCCTTAGAACGACACATCGGA
>SRR11006564_NODE_4_length_1614_cov_3.482108
TCTGTAAGTGTTTTCTTTCGCGGAGTGTCACGAGCGTAGCGCCGACCCTGAGGCTTGGAGACGGGGGTCTCATCTAGGCTGGGAGTAACACGGCCTGCAAGTTACACTTTGGCGCCCAACGTGGGGCTGGCTTTTCGAAAAATGGGGTATTTCACACTCTCATGCACGTCACTCGAGGTGAACCAGTTAAATGGCGTGGGCGAGTTGTCGTTCCTCACTCTGGTAGTGCCTTGCGCGACGTGGTGTCGTATGGTGGACCTTGGCAGTTGGACACCCCCACTACCACGGAAGACCTCGTGCTGATGGCTTGCAAACCGGACAAGACCATTGAGTACCATCGGTACAGGCCGGGAGTCATGAGTATTGACGGTGAACCTGTCATGTTCATTAGTGATGATTTCGGAAAAGGATCTTCTGGCTCACCGTTCTTCATCAATGGCGAGCCCGTCGGGTTCTATGGTTTTGGGTTCTATGTGAACGGTGTTTATCGCTCAACAGTAGCAGGTGGTAAACCAACCGATGTCACGGAGAACTTGAACTGTGATTCGACCAGGCGGTTCGTGACATGGCATCCAGGAAAAGGAAAGACGCGCAAGGTTATTGTCGAAGAAACCAAGAAGAACTATGATTCCAACCAACGGACCGTGATCTTAACACCCACCCGGGTAGTCATGGCTGAGGTCGTTGAGGCCTTGAAGAACTCAGGCATGAGGAGTGATAAGAACCTGTCGTACTGCACCAGAAACCTAATAACGGTTGCATGTCACGCAACGTTCACGAAATTTGTTCTTAGCCATGGCGCCAAGAAAGTGCGGGAACCATACAAGTACCTTGCTCGTTGGGAGCACTTCAGTTTCTATTGAGTGTGCCCTTAACCCTATCTCGCAAGGATGGCGTCTGGCTCGGCACGTGGTGGATCGGTATCGACGGTTTGGCGTGTCTGGTGTTGCAGGAGTGTGGCAGGATTTGGTTGGAAAGTTTTCGGTTGGTGCCTTCTTCTCCAACACAACCCTTCTGGTCATTTTTGTCCTCGCTGCCCTGATTGACAAACGCATAGCCTTTCTATTGGTTTTAGGGGGGTATTTTTACTATGTGCGGGCTGATCTGGGGTGTGGAATTGACACCACGAGAAAAACCATCTCGTGCGGCAGCGGCGCTTTTGTGTGGAAACACTTGGGCGTTGGCATTTCCAATGATCATGCTGTGGAACTTGAAGATTACTCGTTCACTGACTTGTACATAAAGGATATGTTTAGCTGGACCACGAAACCCTGCTTGATTTGTGAGGATGCTTTGCAGTGCGTAGCCCTGCGCAGAGCTGCTTTCTCTGCTGTTGGGTCGATGGGTCCTGAACAGGTGTATGTAAATGACACTTTGGCACCCAACGTGAATTGTCTTTGGCATTCCGTGCTAGGGAAACACTTTAGATTCTGATAACTTTTCTTTGCGGAGGTCTCTGGGAAAACATCCCGAAGTCACTTACGGAATTGACGTCACGAACTACTTTGGAGTTGTTCAGAACTTGTAATCATTGTTACCATAACGGAGGTCTTGGAAGTCCCAAGTGGCAAGATAGCTACCAATCATTGTTGAGAACGAATTTAAAACAGAATC
>SRR11006564_NODE_5_length_902_cov_2.881212
TGAGGCAGATGGCCTTTACTGCAGTTTGGTTACGTTAGGTGTGAGTTGATATGGATTAACAGTGGTTCTTAAATGGAATGCCATTACAACTGTCATGCAGGTTGCAATAACATGCATAGGTCCGATTCCTGAGTCTGTTAATGGCTGTTGTTGCTGCTGCTGTTGTTGAATCACTATCTCCTCTGGCTTGGATTGTCCAGATCCCATTTTCTTGCTGTAGGTATTCACTTATTCACTTTTAATCACTTAGCTGGTTAATTAGTGATGCACTTTTTGTGATTGCCTTTAGTTCAACCAGTAGTTGATAATAAATATACACTATCAGGCAAAATCCTATCAGCGAAACTATTAACACAATTATCACGTTATTTGGTACTTTCATTGTCTTTACTGTCGGGGTCACCATGTGTTCCGATTATACTACCACATTCTTGATCTTGTTTCTTGTGGAGATAGGGGAGATCGTCCCACTTTTCGACCCATTCTTTATGTTTCATCCATGGGTTGTCTTGGATCCAAACGCGATTCCATACAGTGAGCATGTCCTCTGTTGTCATCCATTCACAGTTTTGATGAATGGACCACGACGTTCGGCCTTCAGGGAACCATTCCACAGGAACACTAGAAGAGATGGCCGCGAATCCTAACCTCAAGTCTCTTCTGTGGAAGAAGTACAAAGCCCACATCTGGCTGTATGCTTTGGCTAGACACGCGCTGTCTGATATCGTCGAAGTATCTGTTCTGTCTTCCTGTTTCCTTGTCGAGTATCTGTCGAACTTGGACGACAGTGTTTTCAACTTCCTTTGCCCACTCACATAGTCCGACCGAAGAATATGGAGGATATCAAACTAATTGTTGACTGGCCCATTAACTATCCCAAGTGGTTAGCAGTATCTGTGGTA
>SRR11006564_NODE_6_length_786_cov_4.880113
AGGTTGATGCAAACTCTGATTTTATTGGTAACATGCAACGTTAGACCCTCTACCGGGTGGATCTCGGGAAGCGAGACCCGATAGCTCTTATCGCGAGCGGGAGCTAGATCGAAAGTGATCTAAACCCTGTTCCACACATCAAGCATGTTTTCCGTGGTCATCCACTCGTATTGCTGGTGGATGGACCTCCCCTCTGGGACCCAATCTGTTGGAACGGATGCATGTATGGCTGCGTACCCCACCCGCAGATCACGCCGATGGAAAAAGTACAGAGCCCACATTTGTCCGTGGGCTTTTGACAGACAAGCACTTTCTGGGATGGTCACGAGCCCTCCTTTTTGGACTCGACTTCTCCCAATGATTTCGTGCTCGTGGCGGCATGGAACGATTATTTTCCTTCCATCTTTGAGATGGAGTGGATGGAAGTGATGGGAGCAAAACTCAACGCGCTCCCAGATCGTCTCCACAAGTGAAAACGAGTCAATTGGTATATTTTTCCGGATTTTCCCGGTTTCATTTAGGTAGGTCAACGACTTTGCGAAATTGGTGTCGTTTGTGGCCACGACCACGTCATCTCCAGCGATCACCATTCCCTCCAGTTTTTCGACCATGTTCCGCGAGAGCCATTTGTCGATCACCACTGGTTCAGCTTCGAGTAGCCCTTCACTTTCAAGGGTTCGGCCAATCTGAATCTTTCCATTGGTGATTGTGTTCAAGGCATATGTCACCACCTGCCCCGAGCCTCGCTGATCCGATCGGGAAACCACATCCATGACCGTTCCACTC
>SRR11006564_NODE_7_length_736_cov_32.531108
AGGGCTAACCACATACCAGGATACAAAATGCAAACGGATTTTCCGTGGCATGTGTCTCCAATTCGCCTCATCCCCGGTCCGGTGCCCGGAACCCACGTCAAGGTTGACCCAAAGTGTGAAGGACGTTCAGCTGCGTCTGTGGTAAAACCCGGTGAGCAATCCAATTGGTGTTGCGAAAATTGTTCCCACCCAATACATTTTCAAGTGGGGCCGGCCTTGTATTACCCCATGGAGATACAAAAAGCAGTCACAATCAGAGATAGCAATCCAAAAGTCTCAAAGCTGAAATTGACGGAAACGCCTTTGTCTGATGATCCTGAACCGACCGTTGAAGAACGACTCAAAATGTGGCGAACTGGGGCGCACGCATCACAACCAAGCGGAACGGTTTTCCGGGGCCTTGGGGTAGAGACCAGGAAGGGCTACCTCGAGGATCATATAGTCAACTTCCTCGGTTTAATGTTGTGTTTACAAGCGATATCGAACTCTCGTCCACGTCAACGGCCTCTAGCATATTGGGTATTGTCTTGGCTGGCGTTTGCTGTCTTTGGGCTACCATCGGTTTTTTCGTGCGTCGGTTTTGGCTCTTGGCTAGTTCTACTACATGCCTCAACGTCATCAATCCGAGTCTCCCAAATGATGATCCCACTATGGATGTTACTCCACGTGGGACAAGTGTCCAATCCCAATACTCTTCAGTCTGTACTCCAACAGACAATCGAGGAACTCGAGGAAC
>SRR11006564_NODE_8_length_727_cov_8.023077
GTATGCTGGTAAACGGCCATCTCCACACTTTCGGTTCCAAGTGTGATCTTGCGTCGTGTTTTCGGAAGCTCATCAAATACTGAATCGTAGGAATTGGAAATGTTCAGGTAGACAGTCGGATGGCCAAGTTTCGTCAAAGCGTGGTAGGCCACACTTCGGGCTGCTGCGCACTGCAATTTGTCTTCGCACACAATACACCCTTTTGTAGTCTCTTTGAACATCTCAAAGAGGTATTTCGTGATTAGGTCGTACGAGGCTAGTTCTACGGAGTGGTCGGCAGTTGGATACTGCCCAATGCCCTTCCAGACGAACAGACCTCCTCCACATACAAGTGTCTTTCTGTCGGTGTCAATACCACACCCCACATCACCATACACAAACCAAGCTGATCCGGGCACGATGAGAAGCATGAACATGATACTTGATCACTTTTCTGTCGAATGCTCTCTGCTTGCTGCTGCAAAAAAAAATCGTTCTGAATCCATGCGCCCTGAGATCTCCAAAGCGACTCGTTGGTTGTTGTTGATTGTCTTTTCAGTGCTCCTGTGCCGAGACGACTTGGTTCTCAGCTTGGTTTGTGATATATTCGATGAGTCCTTATCCTCCCCTCCATCCTTATGAGTCCCCTTAGTGGCCTCCGGACGATTTGTCCGATCTTGAAATGACGTTCCTTGGTGGTGGGCCGGCATTTTCTTGCACTTTTTGCACAGCTTCTTTTATGTTAGTG
>SRR11006564_NODE_9_length_717_cov_9.420312
ATTGACATCGGGTCCAAAAAGTGGCATTCGTCCATCATGATGGTGTGGACCTTAATTTGGCCAACACCTCTACTCTTGACAAAATCCATAAACGTTGCATGGCAGGCGATCGTCACAGCATTGTTCTTGCAGTAGGCAACATTTGTTCCTATCTTGAATTCCGTTTCACCGAAGGCCTTTCTTACTTCCTCCATAACAACTCGGGTGGGGGTCAAAATGAGGGTGCGCCGCTTGAGCTCCACGTTTTTCAGTGTCTCTTCAACAATGTATTTCCGTGTCTTTCCCTTGCCAGGGTGCCAATCGATGAATGTTCTTTGTGCCGTGCTCGTTAGATCAATGCCTGGAAGATGAACCTGGTTCGGATCTTGCTCATAGGTCGTGACTATGGAATGGTATTTCATATTTATGATATTCCACAGTGCCGTCCGGTAGACAAGCCAGGACGTCAATTTCGTTGACAAGTTCAGGCTTTGGCAGATTCCACGGTCCACCATAAGAGATGACATCTTCAGTCACACTACCAGAGTGTGGTTGAACTGCCTGCCCTCGCCAGTACACAAGACCACCACGCGTTACATGGTAGAGGGTGTGAAAAACTCCTCGTCTTACAACCCCAACACCCCGTTGACGATCAATGGCAACTCCTTTGGACTTGATTCGGTAGACTCCGTCTGGCATGCTGGAAAATCGATTTTGCACGTCAGGGACACACGCGTT
>SRR11006564_NODE_10_length_593_cov_16.217054
AAGAGTAGAGGTGTTGGCCAAATTAAGGTCCACACCATCATGATGGACGAATGCCACTTTTTGGACCCGATGTCAATAGCGGCCCGGGGAGTGATGGATTACTTAAATTTACCATCCAATGCTGGGATAAATGTTGTCTATCTCTCCGCGACGCCACCCGGACAGGCTCCATCAGTTGGCTCGAATTATACGATTCGGGAGTACGCGGCCCCTAGCACTCGAAAACTCAGTTCTGAGTGGTTTGAGAGCATTGTCCGACAGCATGGAGCTGGAAAGACGATAGCGTTCGTCCCATCCCAGGACCAGTCGGAACGGTTTGCGGACTCATCCGCGGGAGCCGTTTCTCTGCATCGGGACAATTTTGAGGAGAATTATGCGAAGGCCCTTGACCCTGAGACAAAAATCATCTATTCGACGGAAATTTCTGAGATGGGAGCCAATTACAACGTTGACCTCGTGATTGACTTGAGAACAGCTGTGAAACCAGTCATACAAAGTGAGGATGAGGTCATCTTGCGAAAGCAGCCCATCACAACATCATCTATGGTGCAGCGACGAGGGCGAACTGGGCGAAATGCCCCAGGTACATATGT
>SRR11006564_NODE_11_length_457_cov_2.957895
AGCAATATTCTTTTATTCAAGAATTGAGGTCAAAATTGTATTATTTCTAAGGGTTAAAACATTTTTTGTATGAAAATCTTGTGCGTCAAGTTAGGCATACAATGTTCCTTATTATTTGCAGTACAAAATGTTGGATCGAGATAGGAAAACAAATATGTATGGTTCTTGCATTCCAAAATCCGTCGGCAGAACAACTTAATGCTTTATGTAATCACATATAAAGGGTCATCCATAAATTACGTAACGTTATAAGGGAGAAGGGGGAGGGTTCAGGAAATCGCAACGATTCATACCAAATTTTTGCACTTTCCAGTGAAAAAACTGTGCCCAAGGTGGAGAGGAATTGAGAATGGTAACATTTAGCGCGATTTATGGACGTCCCCTAATGTTTCAAGGGAGATTCAATAAAACACGTCAGGACCTCGGCTCCTGACGACCTTGGTTCAATGATTGATTT
>SRR11006564_NODE_12_length_422_cov_3.197101
AGGGGGTTTTCCGATATATCAAATTGCTGGTTATGCGGAGTTTATTGGAAACAGAAGCAGAAAAACAATACTTCGAAAAAAAACAAGAATAAATTTGAAGTTTTATGAGAGAGGAAAGTCTGAGATACTACACAATTGGGAATCGTCAATGCTTTCTGGTGGCGTCAAAATTAAAGCCGAAGTGAAATTTTAAGAGAATTTAGTGAAAAATTTGTATTGGCTGATTAAAATCTAACTGACGCCATATGCCAATTATATATGTGATATGGTGTTCTGAATTATACCTTATTCAAGTTTACTCGTGGCAAGATGAAAGTCAGTCCCCATAGTAACAGAGGAGGGAATATCTATATGTACAGGAAAATCCATTCAACAAGTCCTGAGAAATATCCAAGGAAAAAAATATAATTGAATATTAGAAA
>SRR11006564_NODE_15_length_337_cov_2.819231
GTAAGGCTCTTGGTTTTGAAATTCCGATTTCACTCCTGTATAGAGAATTTTTATTTTACTTTCAAACTGTGCGGCATAATCATTCGGCATTCAGTTCCCGATGGTTAGTGCCTGTGCTTTTACTGTTCATAAGTCGCAAGGTGGAACTTTCCCCGAGGTCGTGTACGACTATGACAAAAGCCAGGATCAATTGGTATTTATTTATTTATTTATTTGATGGTGTATTCATTTGACAATATTGTGTGTCTTAATGAATCTATAGTTAGAGTATAAGCGTCATTATTAAATAAAATCTATGTTATGATACATTTGATTGAAAATGTTCATCATTGATCGA
>SRR11006564_NODE_16_length_318_cov_2.746888
AGTTCGCATAGGGGCATGTCATGAACATCCGTAAAAGTTTGCAGAATAAAGCGTTGACGAGAGTCCGTCATTTAAGACACTAGCAATAGCGCACGTGATGGAATAGGGAAATTGTAATGCGTTTAGATAACCATTTATGATTTCGGTGCGAGCATTCCCACATGTTGATCACCCGCGATATAACTAATTACAATCCAGGAGTTCATACACTCTCTGGGAAGAGCTTGTCACAAGAAACAAGAAAGTTCTAGAGGTTAATAACAAACAATAAATGGTTGTATGTATGGCCAAGGGATGAACTGGGAAAGTCATTTATCA
>SRR11006564_NODE_17_length_290_cov_7.521127
GTGCTCGTTAGATCAATGCCTGGAAGATGAACCTGGTTCGGATCTTGCTCATAGGTCGTGACTATGGAATGGTATTTTCCATTATATTGAAAGCCATACCCATAAAGTCCGACCGGCTCGCCCTCCAAATAGAAGGGAGATCCTGAAGATCCGAAGCCAAAATCTTTTGTCACGAACATTGTGGGAGTGCCATCTATGGTGATGGTGCTGGGCTCATATTTATGATATTCCACAGTGCCGTCCGGTAGACAAGCCAGGACGTCAATTTCGTTGACAAGTTCAGGCTTTGG
>SRR11006564_NODE_18_length_290_cov_5.521127
TCAACCCGATCTTGAGCAACATGTTATCAATCTGTGCCATAGGAATCGCATGGACCTTGTCCAGGCAATTGAATCTGTTCTCGTGGTGCTTGGAGATTGTGAACGTGGTTGTTGTCCTCGGGATGGGACCACGGCTGTTCCAAATACTGCCCAAAGTAACCGTCGCGTATTGTGCGACAACTGGACTCAGTGTGACGGCGGTGATGGGAATCGGCTATGCACTGATATTGATCATGAAAAAATACAAGGCGATCTTCAACGCGAGCGGTTGCAGTGGGACCGGATTACGC
>SRR11006564_NODE_19_length_266_cov_3.349206
CTTTGGGAAGCAATTTCCTCGAGTCAACAACAGCACACGGACGGACGGAATGGCGTGTCATAAACTTTCTCATTTGGCACACGGTTGCTCCAACTGTCAGTGCTCGGCTCTTCCTGATAAGATTGTTGCACTTTCATTTGCCCTATGGCCACCAGACTTGGGCCTCACAGTTGTCCGAAGACGACGACGACGATGACGACGGCTGATGGATAAACTTTCCAAGTGAGTTTGATGGAAGCAGCACTTTATGAAGACGGATACTGGAG
>SRR11006564_NODE_20_length_253_cov_2.517045
GTAATAAATGAATAAGTTAGTCTCAACTCAGAATTCAAGCGTGTCGCGTCGTTTCTCATATCACGGTCTTGTGATCGAGCTAGGTGGGGCTAGTTCGAGACTAATTAATTTCGATTAACGATCGTTCGGTGGAAGCCCTAGCGGGAGCGGGGCCAATCGAAGGTTGTTTGCTAGAACAGGGCTGAAACCGCGGATTTTGACGTGTGACGACTTCATCAAGAATGTCCGATCGGATGCTGCCATTGGGTCATGG
>SRR11006564_NODE_21_length_239_cov_11.222222
TTGGCTTTGGTTCGTGGTTGGTTCTGTTGCACGCTTCAACGTCGTCGATCCGCTTGTCCCAGATGATGATTCCTCTGTGGATGCTACTTCACGTAGGGCATTGCTCGATGTTCTTCCTAGGGTATCTACTGGAACACAAACTGAGGGCAACTGGGATCGGGTTCAACCCGATCTTGAGCAACATGTTATCAATCTGTGCCATAGGAATCGCATGGACCTTGTCCAGGCAATTGAATCTG
>SRR11006564_NODE_22_length_228_cov_5.198675
ATTGCCGTCGGTCTTCTCATGCGTTGGCTTTGGTTCGGACTAACTTATCGGAGTGGAAACCCATTGGGATCCTGGGAGAACACGTATGTCCCTGACGTGCAAGAACAATGCTGTGACGATCGCCTGCCATGCAACGTTTATGGATTTTGTTAAGAGTAGAGGTGTTGGCCAAATTAAGGTCCACACCATCATGATGGACGAATGCCACTTTTTGGACCCGATGTCAAT
>SRR11006564_NODE_23_length_214_cov_20.941606
GGAGACACATGCCACGGAAAATCCGTTTGCATTTTGTATCCTGGTATGTGGTTAGCCCTAGAAATGGGCCCTCCCCATGTCGGTGGCATGAACATCCATTGATCGGTAGGGTCGTTTAGGCTATCGGCCGTGTACCTCTTTGGCCAGATGCATTTCCTCGCTTGGTGCGTCTCGAGTTCCTCGATTGTGTATTCTGTCTCGTTCCCTTGCTTGC
>SRR11006564_NODE_24_length_186_cov_9.467890
TGTTATCCTGGTTGGCTTTTGCTGTTTTTGGATTGCCGTCGGTCTTCTCATGCGTTGGCTTTGGTTCGGACTAACTTTTCGGAGTGGAAACCCATTGGGATCCTGGGAGAACGCGTGTGTCCCTGACGTGCAAAATCGATTTTCCAGCATGCCAGACGGAGTCTACCGAATCAAGTCCAAAGGAGT
>SRR11006564_NODE_25_length_180_cov_52.116505
GTGCTACGAGTCATGACGGCATCAGACCATGTAACGAGCGTCTGTGGGAAAGCTATCGCTTTCCAATATGACTTCGTGGGATTCCGTCGAACGCTGTACGGGTCAAATGTACAGTTAAAAGTGTCGCAGACCGTTTCGAGCAATTGTCCCACTTATCTCGCTGGACTCGCCGTGAAAAAT
>SRR11006564_NODE_26_length_174_cov_7.494845
CGAGGCCGCGGAAAACCGCTCCACTCGGCTGCGAGGCATGCGCCTCCGTCCTCCACATCCTCAACCTCTCTTCGAGGCTTGGTTCAGGGTCATCCGAGAGGGGAGTCTCGGTCAACTTCATTTTAGACACCTTTGGGTTGCTATCCAGCTTTCTGAATCTCCATTGGATAGTAT
>SRR11006564_NODE_27_length_172_cov_18.315789
CTCAACCTCTCTTCGACGCTTGGTTCAGGGTCATCCGAGAGGGGAGTCTCGGTCAACTTCATTTTAGACACCTTTGGGTTGCTATCAGTGATCTTTCCAGCTTTCTGAATCTCCATTGGATAGTATAGGGCCGGTCCAACCTGGAAATGAATGGGGTGTGAGCAGTTCTTAC
>SRR11006564_NODE_28_length_170_cov_22.903226
TCAGACAAAGGCGTTTCCGTCAATTTCAGCTTTGAGACTTTTGGATTGCTATCTGTGATTGTGACTGCTTTTTGTATTTCCATGGGGTAATATAAGGCCGGCCCCACTTGAAAATGTACTGGGTGGGAACAATTTTCGCAACACCAATTGGATTGCTCACCGGGTTTTAC
>SRR11006564_NODE_29_length_168_cov_2.824176
CATCTTGTAACCCGGGATGTGATTCGCCCGCGAGATGGGGCCGCCCCACGCCGGAGGCATGAATAACCGTTGGTCAGCTGGGTCATCCAAACTGTCAGCCGTGTATTGTTTAGGCCAAATGCACTTTCTGGCTTGCATGGTTTCCAAATCCTCAATCGTGTACTCAGT
>SRR11006564_NODE_30_length_164_cov_70.482759
CAAATGTACAGTTAAAAGTGTCGCAGACCGTTTCGAGCAATTGTCCCACTTATCTCGCTGGACTCGCCGTGAAAAATGATAGGACCATCTTCACTGATGGAATGTTCTGGATGTCCAGCCGCAAGCAAGGGAACGAGACAGAATACACAATCGAGGAACTCGAG
>SRR11006564_NODE_31_length_163_cov_7.325581
CTCAACCTCTCTTCGACGCTTGGTTCAGGGTCATCCGAGAGGGGAGTCTCGGTCAACTTCATTTTAGACACCTTTGGTTTGCTATTCAGCTTTCTGAATCTCCATTGGATAGTATAGGGCCGGTCCAACCTGGAAATGAATGGGGTGTGAGCAGTTCTTACAG
>SRR11006564_NODE_32_length_161_cov_28.809524
CAAAGCAGTACACGGCCGATAGCCTAAACGACCCTACCGATCAATGGATGTTCATGCCACCGACCTGGGGAGGGCCCTTTTTCCAGGGCTAACCACATACCAGGATACAAAATGCAAACGGATTTTCCGTGGCATGTGTCTCCAATTCGCCTCATCCCCGG
>SRR11006564_NODE_33_length_160_cov_6.108434
GCGTGTTTTGGATGTCTAGTCGTAAACAAGGCAATGAGACTGAGTACACGATTGAGGATTTGGAAACCATGCAAGCCGAAAGTGCATTTGGCCTAAACAATACACGGCTGACAGTTTGGATGACCCAACTGACCAACGGTTATTCATGCCTCCGGCGTGG
>SRR11006564_NODE_34_length_158_cov_4.049383
TGCTACTTCACGTAGGGCATTGCTCGATGTTCTTCCTAGGGTATCTACTGGAACACAAACTGAGGGCAATTGGGATCGGACTCAACCCGATCTTGAGCAACATGTTATCAATCTGTGCCATAGGAATCGCATGGACCTTGTCCAGGCAATTGAATCTG
>SRR11006564_NODE_35_length_155_cov_53.564103
ACTGGTGAGACCCGGGGAGATTTGGGAAGACTGCCATCTCGGTTCTTTAACGGAGAACTTGAGAACGAAAATCATCGTGTGCTACGAGTCATGACGGCATCAGACCATGTAACGAGCGTCTGTGGGAAAGCTATCGCTTTCCAATATGACTTCGT
>SRR11006564_NODE_36_length_155_cov_18.474359
CGCGGCCTCGGGGTGGAGGTGAGGAAGGGCTACCTCGAGGACCACATCGTGAACTTCCTAGGTTTAATGCTGTGTCTGCAGGTGATTTCAAACGCCCGGCCACGCCAACGGCCATTGGCCTACTGGGTGTTATCCTGGTTGGCTTTTGCTGTTTT
>SRR11006564_NODE_37_length_155_cov_15.153846
AGACTGTCTCAAGTAATTGCCCAACGTACCTAGCAGGGTTAGCCGTGAAGAACGACCGAACGATTTTTACGGACGGCATGTTTTGGATGTCTAGTCGTAAACAAGGCAATGAGACTGAGTACACGATTGAGGATTTGGAAACCATGCAAGCCAGA
>SRR11006564_NODE_38_length_155_cov_7.615385
TCCACTCGGCTGCGAGGCATGCGCCTCCGTCCTCCACATCCTCAACCTCTCTTCGACGCTTGGTTCAGGGTCATCCGTGAGGGGAGTCTCGGTCAACTTCATTTTAGACACCTTTGGGTTGCTATCCAGCTTTCTGAATCTCCATTGGATAGTAT
>SRR11006564_NODE_39_length_155_cov_5.935897
TGGTCTAACACCATTTGTGCTTCCAGCCAACAAACCCAGTCATATGGATCCTCCTTGGTAGCAGCGTCAACTGGATATACATATGTACCTGGGGCATTTCGCCCAGTTCGCCCTCGTCGCTGCACCATAGATGATGTTGTGATGGGCTGCTTTCG
>SRR11006564_NODE_40_length_155_cov_5.589744
CTTCATTAGTGGCATGCTTAGCTGGTCTAACACCATTTGTGCTTCCAGCCAACAAACCCAGTCATATGGATCCTCCTAGGTAGCAGCGTCAACTGGATAAACATATGTACCTGGGGCATTTCGCCCAGTTCGCCCTCGTCGCTGCACCATAGATG
>SRR11006564_NODE_41_length_155_cov_5.243590
ATTGCCGTCGGTCTTCTCATGCGTTGGCTTTGGTTCGGACTAACTTATCGGAGTGGAAACCCATTGGGATCCTGGGATAACGCGTGTGTCCCTGACGTGCAAAATCGATTTTCCAGCATGCCAGACGGAGTCTACCGAATCAAGTCCAAAGGAGT
>SRR11006564_NODE_42_length_155_cov_3.833333
GCTTTGGTTCGTGGTTGGTTCTGTTGCACGCTTCAACGTCGTCGATCCGCTTGTCCCAGATGATGATTCCTCTGCGGGTGCTACTTCACGTAGGGCATTGCTCGATGTTCTTCCTAGGGTATCTACTGGAACACAAACTGAGGGCAATTGGGATC
>SRR11006564_NODE_43_length_155_cov_2.756410
GCTTTGGTTCGTGGTTGGTTCTGTTGCACGCTTCAACGTCGTCGATCCGCTTGTCCCAGATGATGATTCCTCTGCGGATGCTACTTCACGTAGGGCATTGCTCGATGTTCTTCCTAGGGTATCTACTGGAACACAAACTGAGGGCAATTGGGATC
>SRR11006564_NODE_44_length_153_cov_9.960526
TGACGCTGCTACCAAGGAGGATCCATATGACTGGGTTTGTTGGCTGGAAGCACAAATGGTGTTAGACCAGCTAAGCAGGATGTGGAGGACGGAGGCGCATGCCTCGCAGCCGAGTGGAGCGGTTTTCCGCGGCCTCGGGGTGGAGGTGAGGAA
>SRR11006564_NODE_45_length_153_cov_9.513158
GAGAACGAAAATCATCGGGTGCTACGAGTCATGACGGCATCAGACCATGTAACGAGCGTCTGTGGGAAAGCTATCGCAAATGTACAGTTAAAAGTGTCGCAGACCGTTTCGAGCAATTGTCCCACTTATCTCGCTGGACTCGCCGTGAAAAAT
>SRR11006564_NODE_46_length_153_cov_8.592105
TCGAAGAGAGGTTGAGGATGTGGAGGACGGAGGCGCATGCCTCGCAGCCGAGTGGAGCGGTTTTCCGCGGCCTCGCGGTGGAGGTGAGGAAGGGCTACCTCGAGGATCACATCGTGAACTTCCTAGGTTTAATGCTGTGTCTCCAGGTGATTT
>SRR11006564_NODE_47_length_152_cov_10.346667
ACTGAGTACACGATTGAGGATTTGGAAACCATGCAAGCCAGAAAGTGCATTTGGCCTAAACAATACACGGCTGACAGATGCAAACTGATTTCCCTTGGCATGTCACCCCAATTCGGCTAATTTCGGGGCCTGTCCCGGGAACACACGTGAAA
>SRR11006564_NODE_48_length_152_cov_7.560000
GGCTTGCATGGTTTCCAAATCCTCAATCGTGTACTCAGTCTCATTGCCTTGTTTACGACTAGACATCCAAAACACGCCGTCCGTAAAAATCGTTCGGTCGTTCTTCACGGCTAACCCTGCTAGGTACGTTGGGCAATTACTTGAGACAGTCT
>SRR11006564_NODE_49_length_149_cov_28.750000
GGGCCCTCCCCAGGTCGGTGGCATGAACATCCATTGATCGGTAGGGTCGTTTAGGCTATCGGCCGTGTACTGCTTTGGCCAGATGCATTTCCTCGCTTGGTGCGTCTCGAGTTCCTCGATTGTGTATTCTGTCTCGTTCCCTTGCTTGC
>SRR11006564_NODE_50_length_142_cov_4.338462
CAAAGCAGTACACGGCCGATAGCCTAAACGACCCTACCGATCAATGGATGTTCATGCCACCGACCTGGGGAGGGCCCATTTCTAGGGCTAACCACATACCAGGATACAAAATGCAAACGGATTTTCCGTGGCATGTGTCTCC
>SRR11006564_NODE_52_length_137_cov_6.050000
GCGATAGCTTTCCCACAGACGCTCGTTACATGGTCTGATGCCGTCATGACTCGTAGCACCCGATGATTTTCGTTCTCAAGTTCTCCGTTAAAGAACCGAGATGGCAGTCTTCCCAAATCTCCCCGGGTCTCACCAGT
>SRR11006564_NODE_53_length_132_cov_20.672727
TCAGACAAAGGCGTTTCCGTCAATTTCAGCTTTGAGACTTTTGGATTGCTATCTGTGATTGTGACTGCTTTTTGTATCTCCATGGGGTAATACAAGGCCGGCCCCACTTGAAAATGTATTGGGTGGGAACAA
>SRR11006564_NODE_54_length_132_cov_18.818182
CCCCGGGTCTCACCAGTGTGTTGAAACACAGCCATCTCCTAAATATGTAACTTCGGTTCCTCGAGTTCCTCGATTGTCTGTTGGAGTACAGACTGAAGAGTATTGGGATTGGACACTTGTCCCACGTGGAGT
>SRR11006564_NODE_55_length_132_cov_6.581818
CCCCGGGTCTCACCAGTGTGTTGAAACACAGCCATCTCCTAAATATGTAACTTCAGTTCCTCGAGTTCCTCGATTGTGTATTCTGTCTCGTTCCCTTGCTTGCGGCTGGACATCCAGAACATTCCATCAGTG
>SRR11006564_NODE_56_length_132_cov_5.418182
CCCCGGGTCTCACCAGTGTGTTGAAACACAGCCATCTCCTAAATATGTAACTTCGGTTCCTCGAGTTCCTCGATTGTGTATTCTGTCTCGTTCCCTTGCTTGCGGCTGGACATCCAGAACATTCCATCAGTG
>SRR11006564_NODE_57_length_132_cov_2.781818
CCCCGGGTCTCACCAGTGTGTTGAAACACAGCCATCTCCTAAATATGTAACTTCAGTTCCTCGAGTTCCTCGATTGTCTGTTGGAGTACAGACTGAAGAGTATTGGGATTGGACACTTGTCCCACGTGGAGT
>SRR11006564_NODE_58_length_129_cov_7.615385
TGGATTGCTATCTCTGATTGTGACTGCTTTTTGTATCTCCATGGGGTAATACAAGGCCGGCCCCACTTGAAAATGTACTGGGTGGGAACAATTTTCGCAACACCAATTGGATTGCTCACCGGGTTTTAC
>SRR11006564_NODE_59_length_124_cov_2.744681
GAGGCGCATGCCTCGCAGCCGAGTGGAGCGGTTTTCCGCGGCCTCGGGGTGGAGGTGAGGAAGGGCTACCTCGAGGATCACATCGTGAACTTCCTAGGTTTAATGCTGTGTCTCCAGGTGATTT
>SRR11006564_NODE_60_length_123_cov_14.695652
GAGGGGAGTCTCGGTCAACTTCATTTTAGACACCTTTGGGTTGCTATCCAGCTTTCTGAATCTCCATTGGATAGTATAGGGCCGGTCCAACCTGGAAATGAATGGGGTGTGAGCAGTTCTTAC
>SRR11006564_NODE_61_length_119_cov_7.095238
CGCGGCCTCGGGGTGGAGGTGAGGAAGGGCTACCTCGAGGACCACATCGTGAACTTCCTAGGTTTAATGCTGTGTCTCCAGGTGATTTCAAACGCCCGGCCACGCCAACGGCCATTGGC
>SRR11006564_NODE_62_length_117_cov_38.525000
CAGGTGATTTCAAACGCCCGGCCACGCCAACGGCCATTGGCCTACTGGGTGTTATCCTGGTTGGCTTTTGCTGTTTTTGGATTGCCGTCGGTCTTCTCATGCGTTGGCTTTGGTTCG
>SRR11006564_NODE_63_length_117_cov_18.500000
TCCACTCGGCTGCGAGGCATGCGCCTCCGTCCTCCACATCCTCAACCTCTCTTCGACGCTTGGTTCAGGGTCATCCGAGAGGGGAGTCTCGGTCAACTTCATTTTAGACACCTTTGG
>SRR11006564_NODE_64_length_114_cov_41.405405
GAAGTTACATATTTAGGAGATGGCTGTGTTTCAACACACTGGTGAGACCCGGGGAGATTTGGGAAGACTGCCATCTCGGTTCTTTAACGGAGAACTTGAGAACGAAAATCATCG
>SRR11006564_NODE_65_length_113_cov_35.555556
AGACACAGCATTAAACCTAGGAAGTTCACGATGTGGTCCTCGAGGTAGCCCTTCCTCACCTCCACCCCGAGGCCGCGGAAAACCGCTCCACTCGGCTGCGAGGCATGCGCCTC
>SRR11006564_NODE_66_length_113_cov_24.388889
CACATCGTGAACTTCCTAGGTTTAATGCTGTGTCTCCAGGTGATTTCAAACGCCCGGCCACGCCAACGGCCATTGGCCTACTGGGTGTTATCCTGGTTGGCTTTTGCTGTTTT
>SRR11006564_NODE_67_length_112_cov_16.857143
TGTTTTGGATGTCTAGTCGTAAACAAGGCAATGAGACTGAGTACACGATTGAGGATTTGGAAACCATGCAAGCCAGAAAGTGCATTTGGCCTAAACAATACACGGCTGACAG
>SRR11006564_NODE_68_length_110_cov_48.212121
CTTTGGCCAGATGCATTTCCTCGCTTGGTGCGTCTCGAGTTCCTCGATTGTGTATTCTGTCTCGTTCCCTTGCTTGCGGCTGGACATCCAGAACATTCCATCAGTGAAGA
>SRR11006564_NODE_69_length_108_cov_14.161290
GGTGGAGGTGAGGAAGGGCTACCTCGAGGATCACATCGTGAACTTCCTAGGTTTAATGCTGTGTCTCCAGGTGATTTCAAACGCCCGGCCACGCCAACGGCCATTGGC
>SRR11006564_NODE_70_length_108_cov_5.387097
TGTTATCCTGGTTGGCTTTTGCTGTTTTTGGATTGCCGTCGGTCTTCTCATGCGTTGGCTTTGGTTCGGACTAACTTATCGGAGTGGAAACCCATTGGGATCCTGGGA
>SRR11006564_NODE_71_length_103_cov_26.923077
GTGAAGGACGTTCAGCTGCGTCTGTGGTAAAACCCGGTGAGCAATCCAATTGGTGTTGCGAAAATTGTTCCCACCCAGTACATTTTCAAGTGGGGCCGGCCTT
>SRR11006564_NODE_72_length_100_cov_28.086957
GAGATGGCAGTCTTCCCAAATCTCCCCGGGTCTCACCAGTGTGTTGAAACACAGCCATCTCCTAAATATGTAACTTCGGTTCCTCGAGTTCCTCGATTGT
>SRR11006564_NODE_73_length_100_cov_27.565217
CTTCAACGGTCGGTTCAGGATCATCAGACAAAGGCGTTTCCGTCAATTTCAGCTTTGAGACTTTTGGATTGCTATCTGTGATTGTGACTGCTTTTTGTAT
>SRR11006564_NODE_74_length_100_cov_5.913043
GAGATGGCAGTCTTCCCAAATCTCCCCGGGTCTCACCAGTGTGTTGAAACACAGCCATCTCCTAAATATGTAACTTCAGTTCCTCGAGTTCCTCGATTGT
>SRR11006564_NODE_75_length_96_cov_26.578947
CGGATGACCCTGAACCAAGCGTCGAAGAGAGGTTGAGGATGTGGAGGACGGAGGCGCATGCCTCGCAGCCGAGTGGAGCGGTTTTCCGCGGCCTCG
>SRR11006564_NODE_76_length_95_cov_27.277778
CCGGGGATGAGGCGAATTGGAGACACATGCCACGGAAAATCCGTTTGCATTTTGTATCCTGGTATGTGGTTAGCCCTAGAAATGGGCCCTCCCCA
>SRR11006564_NODE_77_length_95_cov_26.944444
TGCAGCTTAAGGTATCACAGACTGTCTCAAGTAATTGCCCAACGTACCTAGCAGGGTTAGCCGTGAAGAACGACCGAACGATTTTTACGGACGGC
>SRR11006564_NODE_78_length_95_cov_2.888889
GAGAACGAAAATCATCGGGTGCTACGAGTCATGACGGCATCAGACCATGTAACGAGCGTCTGTGGGAAAGCTATCGCTTTCCAATATGACTTCGT
>SRR11006564_NODE_82_length_81_cov_17.000000
TCTTCACTGATGGAATGTTCTGGATGTCCAGCCGCAAGCAAGGGAACGAGACAGAATACACAATCGAGGAACTCGAGGAAC
>SRR11006564_NODE_83_length_80_cov_7.000000
TTGGCTTTGGTTCGTGGTTGGTTCTGTTGCACGCTTCAACGTCGTCGATCCGCTTGTCCCAGATGATGATTCCTCTGCGG
>SRR11006564_NODE_84_length_80_cov_5.000000
TCTGGCTTGCATGGTTTCCAAATCCTCAATCGTGTACTCAGTCTCATTGCCTTGTTTACGACTAGACATCCAAAACACGC
>SRR11006564_NODE_85_length_79_cov_27.500000
CTGTAAGAACTGCTCACACCCCATTCATTTCCAGGTTGGACCGGCCCTATACTATCCAATGGAGATTCAGAAAGCTGGA
>SRR11006812_NODE_1_length_4393_cov_7.374189
CTCATGAAATAACAAAACAAAAGCTTTTAGAACATAAACAACAAAGGAAAATGCAATATGATAATGTAGTTAACCAAATTTACATCAATATTAACAATACAGTGTATTTAAAAAACGAAAATAGAAGAAAACTTGACTCATTTTATATTGGACCATATACAGTAATTTCAATAAATGAACCAAATTGTGAAATTCAAAACGTAACCACAGGAAAAACAATCATTGTACACAAAAACAGAATTATAAAAATATAACTAAAAAGTGATTAACTTTGAGTAAAGTTCCACCGAGTCTAAATAGTAAAATTTAAAACAAAGTTTACAAATTTTAAACAAGATGATGTAGGTGAATGTTCCGAGCTTCAGGCTACGGAGTGAAAAATTCGGTTAGAACGGTTAAAATTAAAGAAGAAGGTTTCCCGGCCGGGAGGCGGCTGGGTTGGTGGCCCAAGTGGGCTGCCGAAGAAGCGGACGGGTTCGGTTGTTGGCAAAACAACCGACCAAAAACAAAAAATTGTGGCGACGCAGAGACCCCCATCAGGGGGCAGCCTCCTCGCCATAAAAGGAAAAGACCGGCAAACTGTACAACGGAAAAAAGGGAAAATGGACTTTGGATGGATTGACGTGTTGCGGGCAGATGCAATGAGGGCCATAATGTTATTGGTCATTATCCTCAGAAACGCGTTCCGTGATTACAATGCGAAATTCTCGAACTTGTTTCAACGAGTTCGCCGGCTTGAAAAACGCAGATCAACATATGGCATCAATGGCTCACTCATCATCTGGCATAGAACATCATGGGAACGCATCCTCGTAACGGGAAAGCACACGATTGACGTGCGAATGACGGCTGAGAAGGAAATGAAGCTCTTTAAGGATGGAGAAGAAGTGGTTGACTCGACTGGGTTTAAATTACCAAGTGACGTGTGCTCGACAGGAATCTTTATCTCGAAGCATTGTCCCATGGTAAAGACTATGAACAAACTGAGTGCCATTGATTGCGGATTCACCCATTACGACTTTGAGGTTCGGTACAACCGATGTCGCACGGACGCCAAGAGCCGGGTGAAGCGAAGTGCCCCTACTGCAAAACCGAGTACTGGAGGGATGGGAATCTTAGAGGAGGTGGAGTTCATCTTGTTCAAAATCATTCGGGAAAACACATGGTTTGGGCTCATTGCCTTTCTGTGCATTGGCCTCAAAATGCGGTGGCCCGTATGGATTATGATTCTAATTGGAGTTGTGACCTGGAACGCTGTGAGGGCTGATGTTATTGAACCCCTCAAGCAGGAGAAGATGACATTCTTGGAGACTCGAATGTTTTAAGCGAAATATCAACTATCGCGACACCAAATGGGCTCCTCCAGGTAAGCATGGGGAATTCTCATGTGATTAGAGGACAAGACTACAAAACCCTTCTAACGGATTGCGAAGTGGGACAGTCATATTCCACTGATGTGTGCCCTGGTGGTTCACAATTGAATCTAGGAGGGGTTCGCAATGAGAATCGCACTTGCCAGGTGCTGCCATACAATCGAGGATGGGGGACTGGATGCCTTGAGTTTGGCATGGGAATGACGGCGACTTGTGTGGAACTTGAATGTTCCACATCGTACGCTGTGAAGCTGTTATCTAGCTCTGGAGTAGTCTCTAACATGACTATTGGATACCATGGGAAGAATGAGACAAAACTCATAGCCAACAACATCCCCCAAACGTTTAAGTTTGGAGGATTTGGCAAGACAGTGGTCACCTGCCAATTGGAAAACGACCGGTTGGCGACTACGAACTATGCCATTGTTGGAGATGACGGAGCGGGATTGTTCCTCAAAAAACTAATCGATGATTGGCCTGGTGTGTTTCGAACGCAGAAGCACATGATCGGCATGGATCGAGTCGTGAATTGGGGACCAGCAACTCCAAATGAAATCCCGGTGGTGTCAATAGACAACCCACATCTTGACTGGAAGGCAGGGAAAAAGGGAGGAACCCCAGAACTTGACACAATATTCTGGTGCCGAACTGTCCTGGAAAAATTGATAACTGGAGAATTCTCCCCCTGTAAAATAACGTTGAGAGCAACGGTTGTGCAAGGGGGTTACGGAAATGAGGGAGTCCTTGTTGTGCAGACAGACGATGATGTTCCTGAAATCTGCAGTATCGCGCTGGAATGCGTGAGCTGTGGACTCACGTCAAAACGAATGATGTTTCAACCGGGGACTAAGACTGGCCAAGCCCACGTCACGTGTGGGAACAAGTCCATGTTCGTCCTACTCATCGTCCTTGGATCAGCTTGGTTCGTGTATGGAGACGTTGGTTGCGGGATAGACACTGACCGGAAAACCTTAGTTTGTGGTGGGGGATTGTTCGTCTGGAAAGAGATTGGACAGTATCCCACCGCTAACCACTCAGTGGAGCTGGCTTCCTATGACCTAATCAAGAAATATCTTTTTGAGATGTTCAAGGAAACAAAAAGGGGTGCATCATTTGTGAGGACAAGTTACAGTGCGCAGCGGCCCGAAGCGCTGTTTATCATGCCTCGTCAAAACTTGGACACCCACTGGTGTATCTTAACATCTCTAATTCGTACGGCTCGGTTTTAGATCAGCTTCCCAAAGCAAGGCGTAGAATAACGCTTGGAACTGAAAGCGTGGAAATGGTGGTATACCAACACACTGGGGAGCCAAAAGGTGATTTCGGAACGCTCCCATCACGATATTTTCGCGGGGACATGGAGAACGAAAATCACTATGTTCTGCGGGTAATGACTGCCTCAGACCACGTGCACAGGGTGTGTGGAAAGGCGATTGCGTTCCAGTACGACTTTGTGGGATACCGCCGGACCCTGTACGGATCCAATGTGCAGCTCAAGGTCTCACAAGTGGTATCAAGCTACTGCCCAATGTATCTGGCAGGATTGGCTGTCAAGAACGATCGTACCATATTCACAGACGGTATGTTTTGGATGTCAAGTCGAAAACAGGGAAATGAAACTGAGTACACAATCGAGGACCTGGAGACGACGCAAGCGCGAAAGTGTATTTGGCCAAAACAATACACATCTGACAGTGTGGAAGACCCAACGGACCAGCGGCTTTTCATGCCTCCCACGTGGGGAGGACCGATATCGCGGGCTAATCACATCCCCGGATACAAGATGCAAACCGACTTCCCATGGCACGTTACCCCGATCAAGATGATTGCGGGACCAGTACCTGGAACTCATGTGAAAGTTGACCCGGGATGCGAAGGGCGGTCATCAGCCACCATCGTGGAACCTAGTGAAACCTAGTGAACAGGCGAATTGGTGTTGTAAGAACTGCTCAAATCCCATCCACTTCCGGGTCGGACCCGCATTGTATTACCCCATGGAAATTCAAAAGGCCACTAAGAGCACTGATAGTAGTCCCAAGTTGGCAAAGATGAAGCTGACGGAGACTCCACTATCAGATGATCCGGAACCAAGTGTTGAGGATGTTGAGATTGTAGTGTCGCACCCGTAGGTAGAATATACGGGAATCGTCGGTGGTAGTATTTAGAGGTATGTTATGCTGTGCTTAGTGGAAATGAATTGTAGATACCTGGATGAAATAAAAGGAACAGCAGTTGCTAATTGAGTTATCAGTCAGTATCCTGGAATTGGAATTGTCTTTGTGTACTTCCAATAGATGAGAGGCTGAAAATGTGGAGGACGGAAGCTCACGCTCTGCAACCACGTGGTTCGGTTTTCCGGGGTCTCGGGGTGGAAGTGAGGAAGGGCTACCTCGAGGACCACATCGTGAACTTCCTGGGACTCATGCTTTGTCTTCAAGTAATCTCCAACACATGTCCACGCCAGCGAAAGTTTGACTGTTGGCTACTGTCGTGGTTGGCTTTTGCGGCCTTTGGATCTGTCTTCTCGTGCATAGGTTTCGGCTCATGGCTGGTTCTACTACACGCGTCGACATCGTCGATCCGGCTGTCACAAATGATGATCCCCCTATGGATGCTCCTACACACCGAACATTGCTCAATGTTCTTCCTTGGGTATCTATTGGAACACAAACTGAGGGCAGTTGGGATTGGCCTCAACCCGATCCTAAACAACATGTCAAATGTCGGGGAGCTTCCTTCGCCCACGCCCCAACATCGAAATGGGTGGTAGTTTGCCCACGGAAGGTGTTTAGAGGGGGTGATCCAATTATTCACATGCAACACATAGTTCCGTAAAACACTACACGGTTCAATTAAATTTATTCACCTATATTAGCGTTAGCGTAGTTACGGTACCAATAGGATGGTCGAAATAGTCTTCAAAAACGAAAGAAAGGATGCAAACAATATGTGTCAGCCTGGCTGCTAATTAATATAAATTTCCTTCAAATAAATAAACAATAAACTAAATTAATCAATTA
>SRR11006812_NODE_2_length_1801_cov_9.490139
ATGTCGATCATCTTTTCAATGAAAAGCTGATTCATTTGCAACCGAGTTGCAAAAATATTTTATCGGTTTTAAATTTGATTGTAATAAATAATTTTTTCTTGTATTCTTGTTATAATTGCTTGTTTCACTTTTTTGTTTCACTTATTTGTTTTACTTATTTGTTTCACTTGTTTGTTTCACTTTGTTATGTATTTCTTTCTTGATATATTTTTTGTTGTATAAAATTTGTTAAATTTGTTTTGTCCGTCTAAGGCGTGAAGGATGATCGGGATGGTGCTAACTCCACGTCATCTCCAGCGATCACCATTCCCTCCAGTTTTTCGACCATGTTCCGCGAGAGCCATTTGTCGATCACCACTGGTTCAGCTTCGAGTAGCCCTTCACTTTCAAGGGTTCGGCCAATCTGAACCTTTCCATTGGTGATTGTGTTCAAGGCATATGTCACCACCTGCCCCGAGCCTCGCTGATCCGATTGGGAAACCACATCCATGACCGTTCCACTCCCGAATTCAGAATGGGTTCGGGGAAACAGGGCCACAATATTTTGGTAGGCAAATTTCATGACCGACTCCGCCAGAGCTCTATGGTAATCATCCTCAATCGAGTTGAGGATGAAGAACTCTTCGTCGGCCAAATCCGCCTGACTAATGCGAGTGTCCCAGCCAGCTATGTCATCGGCAACGAAAAACTTTCCTTTTGAAGCTATTTCTGACAAGTAATAGCCAAAGTAGTTTACGCCGAGACCTCCCACGCCACCCGGGAAATTTTCACGGGCTACCCAATGGTCTTCGTTGAGGAAGCCCAAGGCCTCATATTCCAGATATCGACTTCCCAGCCACATATACCAAATGGTCCGGGATCCTTTCGGCTCCCCAGCTATGGTCGGTTGCTTCTCTTTTTTCCCCATGGTGTTGTACACGCACATCGCACAGTCCCCGGCCAGGTGGAGTTTTCTTTCCCGGTTTACTAGTTCCCAAAACCGGGGGTCATTGACGGCAGTGCTCACCTTGGTCCAAGGGACGTCTTGGCTCCATGACCCAATGGCAGCATCCGATCGGACATTCTTGATGAAGTCGTCACACGTCAAAATCCGCGGTTTCAGCCCTTTTTCTTTGAACAGGCGGACCATGTGCTTCATGATTTTCCTATTGACCATTTTAACCTGTTCCCTGGGTTCAGGGACGGGGGTGTCTACCTTCTCCCGGAGAACCTTTTGTTGGGAGTACGTTGAAATGTCGGTCATCATGAAGTTTGTTACTCCTCCAACGGCTTCCCAAGGTCACATAATCTTCCGGACAAGAGGGTTGACAGTTTGACCACCAACTTTGACGTCATCTGTCACGTATGAACCATGGTACTTAGAAGTCTGGTAGGGGTTGTTCTTGTCAAAAAACCAAGTACTTAGATTTTCATCCCGGAGTTTATTAACCCTGGTTTGGGTCATGCTAGGATCCATATCCTTGATTTTCGTTTGGGGGTCAGCCCGTGTCCCTGTTCGGACCTTCGGAGTGTCGTTTATGATTGGCTCGCCAGTTGAGCGCATGCGACCTATGAGTGAGCCAAGTGTCATGTACACGTCCCTGGCATAAAATACCTGGAGAAATCTCTGAAAGAAACTGAATTTTATTAAAGATCCCTACAGGAGTATGCTTAGTGAAATTCCAAGTTTACTCGGAATAGTTCCTGCGAAAACTCTTCAAAGATCCTAACCGATTATAGTAAAAATTTTGAGAAAAAAGACTTCTATAACAAGCCGAAACTTACGGTGCATGATGTTTCGTAGACACGGTGTACTTTCGCG
>SRR11006812_NODE_3_length_1432_cov_16.838376
CGTTTTTGATTATTCCTTTCTTCGCGCGGGTGCTGCTTTTGTCTAAGACTGGCGTACTTACGGTGTCCAATAGCTAGTTCGGAAAATTTTGAGATGGCACCTTTTCCTGCCTCTGTCTTTCTATCTTTCTCCAGAGTCAGGTTTGATGTCAATGCACTTCTATCGTTGCCCATATGTTGGGTCGGGTTTGTTTTCTTTTTCCTAGGTTATTGACCGACTGGAGGTCGATCGGAATCAATTTCACTTTGCTAATTTGCCAATAATTGAATCTGTAAATTATAAAACTATCGCGTCAGTGACATCAGGAGTAGTGTCATTTGCTATATCTCGTATAACATATAACGATCCCAACACGTTTTTAGCGTGCTGGACCCAGTCCACCCGCCATAGGGCACTCCAAAAATCACTACGCGTTGAGAGGATGAACTTCAGAGTTGGCTCGCGGACACTCCATGGCAACCTTTCGAACCGTTGATCCAGAAACTTTGGCCGATACACCATGCGCCCATCTGATCTGTGCACGGTGTCTTCATCAGGCAAGTCCCTTCCATTGAAGATCATGTCATGCTTCTGGTTGAAACTGTTCGCCCACTTCCAAGCCAGCCATATTGGCACATTTGGCCGCTCCATGAACCGGAAGAACCTATCTCGACTTTCGCCGATCAGACGAAAAGCTCCAGGGGGTTGTCCATAAGCATACTCTTCCTTCACTGGCATGCTTAGCTGGTCTAACACCATTTGTGCTTCCAGCCAACAAACCCAGTCATATGGATCCTCCTTGGTAGCAGCGTCAACTGGATATACATATGTACCTGGGGCATTTCGCCCAGTTCGCCCTCGTCGCTGCACCATAGATGATGTTGTGATGGGCTGCTTTCGCTGTTGCTATCTTGAATTCCGTTTCACCGAAGGCCTTTCTTACTTCCTCCATAACAACTCGGGTGGGGGTCAAAATGAGGGTGCGCCGCTTGAGCTCCACGTTTTTCAGTGTCTCTTCAACAATGTATTTCCGTGTCTTTCCCTTGCCAGGGTGCCAATCGATGAATGTTCTTTGTACCGTGCTCGTTAGATCAATGCCTGGAAGATGAACCTGGTTCGGATCTTGCTCATAGGTCGTGACTATGGAATGGTATTTTCCATTATATTGAAAGCCATACCCATAAAGTCCGACCGGCTCGCCCTCCAAATAGAAGGGAGATCCTGAAGATCCGAAGCCAAAATCTTTTGTCACGAACATTGTGGGAGTGCCATCTATGGTGATGGTGCTGGGCTCATATTTATGATATTCCACAGTGCCGTCCGGTAGACAAGCCAGGACGTCAATTTCGTTGACAAGTTCAGGCTTTGGCAGATTCCACGGTCCACCATAAGAGATGACATCTTCAGTCACACTACCAGAGTGTGGTTGAACTGCCTGCCCTCGCCAGTACAC
>SRR11006812_NODE_4_length_1307_cov_40.972358
GTAGGGTCGTTTAGGCTATCGGCCGTGTACTGCTTTGGCCAGATGCATTTCCTCGCTTGGTGCGTCTCGAGTTCCTCAATTGTGTATTCTGTCTCGTTCCCTTGCTTGCGGCTGGACATCCAGAACATTCCATCAGTAAAGATGGTCCTATCATTTTTCACGGCGAGTCCAGCGAGATAAGTGGGACAATTGCTCGAAACGGTCTGCGACACTTTTAACTGTACATTTGACCCGTACAGCGTTCGACGGAATCCCACGAAGTCATATTGGAAAGCGATAGCTTTCCCACAGACGCTCGTTACATGGTCTGATGCCGTCATGACTCGTAGCACACGATGATTTTCGTTCTCAAGTTCTCCGTTAAAGAACCGAGATGGCAGTCTTCCCAAATCTCCCCGGGTCTCACCAGTGTGTTGAAACACAGCCATCTCCTAAATATGTAACTTCGGTTCCTCGAGTTCCTCGATTGTCTGTTGGAGTACAGACTGAAGAGTATTGGGATTGGACACTTGTCCCACGTGGAGTAACATCCATAGTGGGATCATCATTTGGGAGACTCGGATTGATGACGTTGAGGCATGTAGTAGAACTAGCCAAGAGCCAAAACCGACGCACGAAAAAACCGATGGTAGCCCAAAGACAGCAAACGCCAGCCAAGACAATACCCAATATGCTAGAGGCCGTTGACGTGGACGAGAGTTCGATATCGCTTGTAAACACAACATTAAACCGAGGAAGTTGACTATATGATCCTCGAGGTAGCCCTTCCTGGTCTCTACCCCAAGGCCCCGGAAAACCGTTCCGCTTGGTTGTGATGCGTGCGCCCCAGTTCGCCACATTTTGAGTCGTTCTTCAACGGTCGGTTCAGGATCATCAGACAAAGGCGTTTCCGTCAATTTCAGCTTTGAGACTTTTGGATTGCTATCTGTGATTGTGACTGCTTTTTGTATCTCCATGGGGTAATACAAGGCCGGCCCCACTTGAAAATGTATTGGGTGGGAACAATTTTCGCAACACCAATTGGATTGCTCACCGGGTTTTACCACAGACGCAGCTGAACGTCCTTCACACTTTGGGTCAACCTTGACGTGGGTTCCGGGCACCGGACCGGGGATGAAGCGAATTGGAGACACATGCCACGGAAAATCCGTTTGCATTTTGTATCCTGGTATGTGGTTAGCCCTAGAAATGGGCCCTCCCCAGGTCGGTGGCATGAACATCCATTGATCAGTAGGGTCGTTTAGGCTATCGGCCGTGTACTGCTTTGGCCAGATGCATTTCCTCGCTTGGTGCGTCTCGAGTTCCTC
>SRR11006812_NODE_5_length_1254_cov_4.552251
CTGTTTGGTTCATTTGGTGCTAAAACTTGATGATTTTAATAAATTTATTTTCGTTGCAAGAAGAAAATATCGGACTCGCCCTTATTCAATATCATTCCATTCGTTGTTTTTCTTCCGTCAACAACGAAACAAAATCCCGATCTGCCATAGTGAAAATCGTGCCGGCAGCGGTGGATGGCCCCATTGTTTACGTTGAAAGTAGGTACGTGAAAATTGCGTTATCTGTCACTTCGCGGGGGGGTTGGATATATGTCACAATCTGAATATATTATATACATGTAGTAGTGATAAGCAGAGAATAAAATAAACACAGCGAGCTGGGCTCGCCCTCTTTTATCGTCGACTTTCGACCAAACAACACCTATTTTGTTGTACCTTCAATCCGAGAAACTAATAGCAGTAAACCTAAAAAGAACAATCAGTATAGAACATAAAAGTGGCGACGAGGATGGGATCCCAGAAGCACTGGTCCTGAATGGCTTCTTGCACATCTCGCCATGGCACATCCCTGCTCCACGATCCTATAGCCGCATCATTTCGAACGTTGGCGATGAATTCTTCTTTTGATAAAATACGCGGTCGTAAGTTGCGATTCTTAAAGAACCGGATAAAATGCTTCATGATCGTCCTGTTGACTTTTCCAGAGCTCGAAACTGGTTGAAGGGGGCTACCGCGCCCAAGGCTCTAGCGGCAATGTGCATGAACCTATAAAAAAGGTAGTTCATTTCTAGCAACCCTATGGCAGACACCATGGAGCCAAAATCCATGACATCATGGATCTTTGACCGGGAATGGAGAACTGCGTGACCGGTCTACAACTGAGCGCTCCCTTACCGTGCTAATGGCCCTGTCTCTCGCTACCGTTGTGTTTCTGATCTTCAGTTTGAACGCTATGTACAAGTACGCATGTCAATATCACAATCCGAGGAACGGCTACAGAGACTCTGGCGCGAATTTATGGTTTTGGACTGTATCCTTGGCGAGCGCTGGGGGAATCTGGGCGGCGGAGAAAGCTCACCAACCAACGGTGGCAGCTGTCCTAGCCTTTACAATGATAGTGCTCTTTCTTTACATGGAACAAACGAGCGTTAGTATGGAGCTTGAGTTCATCTCAGCTGGAGAGACTCCCGAAGGAGTGTCAACCGAATATGATGACGGGATAAGTATTCCTGACTTAAAAGTGGCGACGAGTTAAAACAGTGTTTAACGCGTGCAAAAGTTCATGTGAAAATCTAAGTGAATTTGTCTTTTGTC
>SRR11006812_NODE_6_length_1170_cov_4.864593
CCCGTCTGTTCCCGAAATGTAGTTGATGCCATCGTTGGGCTTCCAATAGGAGTATACTGCTATTGGATGTTAACAAATCCCAAGTCTCGGTATCACCAGTTTATGGACTTTGGCTGAATTGTAAACTTTGTTGGCATTGGATACCTTACGGACATCCCCCTCCGGACCTCCCTGTTCGTGTTTCGAATGGTGCTGGGGTTGTTTCCAACACTGGGCGGAATGCGCTCTCTGGAAAAAAACAGCAGCAACAGGTTTGGGGGTGAAGTGGAAGAACATGTTAAATGAAATGTCCCAAGTTCGATTCCAATCCTACAAATCCCGAGGCGTGAACGAAACTCCCCGAGGTGACTATGTGTCTCGTGGGGGATTGAAAATGGACGAAATCATCAGGAAATACGGCTTTCGACCAGCTGGACGCGTCGTTGACCTTGGATGTGGACGAGGAGGATGGTCGCAGAGGGCAGTGATGGAAGAACGAGTTATGCGCGTGGCAGGGTACACCCTTGGGGGAGTAGAACGTGAAGAACCCCAAAAGTTCATAACGTATGGTTACAACCTAGTCACCCTAAAGAGTCGGACAAATGTCTTCAAGCTTGAACCAACTCTGTGTGAAACTGTCCTTTGTGACATCGGGGAGAGTGATCCTGATTTCCGGAAGGAAAAAACCAGAACGCTGGTCGTCCTTGATGTTCTCGAGAGGTGGTTGAAGACCAATCCGGAGGCCCAGTTCTGTTTTAAGGTCCTATGCCCATATCCGGTGGAGGTGATGCGGAAGCTTGAAACTCTGCAACATACCTACAGTGGGCGGTTGGTTCGACTGTCCACAAGCAGAAACTCAACAGCTGAAATGTACTATCCTCCCACCACGGTAAATTTAATGCACAATCAATTAGTTGATTGTGCAATCCGACATTTGATATCCGCTAATCATAGTTCGCAAGTCGACAAATGGAAGCGTGAAGACATTGGCTACATTCGGTTCCGTTAAGAGTGCGAAAAAGAAGAAGCAACAAAAGCAGTAAAAAGTTGATGGAATTCGGAGACTGGGACAAGTTTTGAAATTGGTGCTGGTGACTAACCTTGAAGGACATACACTTAACCAAAAACACTTGAACATTTGTTAAAGGTCCTGAATGAACTTGAATACAAAATACAAAACAACACAAAAGA
>SRR11006812_NODE_7_length_821_cov_28.370968
GCATGTTTTGGATGTCTAGTCGTAAACAAGGCAATGAGACTGAGTACACGATTGAGGATTTGGAAACCATGCAAGCCAGAAAGTGCATTTGGCCTAAACAATACACGGCTGACAGATGCAAACTGATTTCCCTTGGCATGTCACCCCAATTCGGCTAATTTCGGGGCCTGTCCCGGGAACACACGTGAAAGTGGATCCGAAATGTGAGGGACGATCATCGGCGAATGTGGTTAGACCAGGCGAGCAAGCAAATTGGTGCTGTAAGAACTGCTCACACCCCATTCATTTCCAGGTTGGACCGGCCCTATACTATCCAATGGAGATTCAGAAAGCTGGAAAGATAACTGATAGCAACCCAAAGGTGTCTAAAATGAAGTTGACCGAGACTCCCCTCTCGGATGACCCTGAACCAAGCCTCGAAGAGAGGTTGAGGATGTGGAGGACGGAGGCGCATGCCTCGCAGCCGAGTGGAGCGGTTTTCCGCGGCCTCGGGGTGGAGGTGAGGAAGGGCTACCTCGAGGACCACATCGTGAACTTCCTAGGTTTAATGCTGTGTCTCCAGGTGATTTCAAACGCCCGGCCACGCCAACGGCCATTGGCCTACTGGGTGTTATCCTGGTTGGCTTTTGCTGTTTTTGGATTGCCGTCGGTCTTCTCATGCGTTGGCTTTGGTTCGGACTAACTTTTCGGAGTGGAAACCCATTGGGATCCTGGGAGAACGCGTGTGTCCCTGACGTGCAAAATCGATTTTCCAGCATGCCAGACGGAGTCTACCGAATCAAGTCCAAAGGAGTTGCCATTGATCGTCAACGGGGTGTTGG
>SRR11006812_NODE_8_length_814_cov_3.097693
ACAAAGCCATTGCTGGCTGGATCGCTCTCCTGTCGGGAGCTACCCTCGTCATTGGCTTACTGCTCCTACAGTCCCTCATCTCTCTAATCTTTGGGTGGCTAAAAAAACCAAAACTGTCAGCCAAACCGTTTTTTGGACAATACCTACGATCTTCCATTACTTGAATGTGGCTGTTAGCTTTATAATCTTGCTGATGATATTTTTGTTCATCTTCCAAGAAATTATGGAACGAACCAGCGGTCAGCGAAGCTATGGGGACCTGGATCTATTGAAGTGGGTCATAGTAATCTTTCTCATTCTAGCCGGAATTTTTGCCTGGGAACAACGATCATTTCCCAATATAGCATCTGACATATCAAAGTTCGTCCTACTAGCCGAGTAACCCGGGAGCACGTTTAAGTTCCCCAGATTCTCGTTTGTGTTAGCCAGGCCTGACACCCTAAATCTGCTGAATGTCTTGCAAGTGTACTTCTAGCTCACAGTTATGTGCGTGAAAGCGTTCGCTTGGGGAATGGAGACGAGCATGTTAAAAGACTATGTTGCCAAACAACCTGAGATGCGACCCTGGGTGGCTGGGTTCCGTCTGGATCATTTGCAGTGGCATGCTATAATGCCAAGTGCTCTTGCGGTGTTCTACACGGGAAACTTCACCAGTTTTTTGATTGGAACATTTTTCACCTGTGTTGTGTTCATATTTTTGGCACAAATGTACAAGTGGAATAGATCCGAGAACGTCGTTGTGGCTCTTGAAGCGCGCGATCAAAAACACTCCCAGGTCACCACCATCATTGATAGGACCCGGCATGCCAACACG
>SRR11006812_NODE_9_length_742_cov_4.553383
TCATCAAAGACTGAATCGTAGGAATTGGACATGTTCAGGTAGACAGTCGGATGGCCAAGTTTCGTCAAAGCGTGGTAGGCCACACTTCGGGCTGCTGCGCACTGCAATTTGTCTTCGCACACTATACACCCTTTTGTAGTCTCTTTGAACATCTCAAAGAGGTATTTCGTGATTAGGTCGTACGAGGCTAGTTCTACGGAGTGGTCGGCAGTTGGATACTGCCCAATGCCCTTCCAGACGAACAGACCTCTTCCACATACAAGTGTCTTTCTGTCGGTGTCAATACCACACCCCACATCACCATACACAAACCAAGCTGATCCGGGCACGATGAGAAGCATGAACATGATACTTGATCACTTTTCTGTCGAATGCTCTCTGCTTGCTGCTGCAAAAAAAAATCGTTCTGAATCCATGCGCCCTGAGATCTCCAAAGCGACTCGTTGGTTGTTGTTGATTGTCTTTTCAGTACTCCTGTGCCGAGACGACTTGGTTCTCAGCTTGGTTTGTGATATATTCGATGAGTCCTTCTCCTCCCCTCCATCCTTATGAGTCCCCTTAGTGGCCTCCGGACGATTTGTCCGATCTTGAAATGACGTTCCTTGGTGGTGGGCCGGCATTTTCTTGCACTTTTTGCACAGCTTCTTTTATGTTCGTGAAAGTCGCTGACTTTAATATCAGTTTAGTTTCAAAGCTGTTGGTGCCGTTTATCAAAGCATCAACACCTACTTTCGTCGACATC
>SRR11006812_NODE_10_length_740_cov_42.069382
CACCCTCATTTTGACCCCCACCCGAGTTGTTATGGAGGAAGTAAGAAAGGCCTTCGGTGAAACGGAATTCAAGATAGGAACAAATGTTGCCTACTGCAAGAACAATGCTGTGACGATCGCCTGCCATGCAACGTTTATGGATTTTGTCAAGAGTAGAGGTGTTGGCCAAATTAAGGTCCACACCATCATGATGGACGAATGCCACTTTTTGGACCCGATGTCAATAGCGGCCCGGGGAGTGATGGATTACTTAAATTTACCATCCAATGCTGGGATAAATGTTGTCTATCTCTCCGCGACGCCACCCGGACAGGCTCCATCAGTTGGCTCGAATTATACGATTCGGGAGTACGCGGCCCCTAGCACTCGAAAACTCAGTTCTGAGTGGTTTGAGAGCATTGTCCGACAGCATGGAGCTGGAAAGACGATAGCGTTCGTCCCATCCCAGGACCAGTCGGAACGGTTTGCGGACTCATCCGCGGGAGCCGTTTCTCTGCATCGGGACAATTTTGAGGAGAATTATGCGAAGGCCCTTGACCCTGAGACAAAAATCATCTATTCGACGGAAATTTCTGAGATGGGAGCCAATTACAACGTTGACCTCGTGATTGACTTGAGAACAGCTGTGAAACCAGTCATACAAAGTGAGGATGAGGTCATCTTGCGAAAGCAGCCCATCACAACATCATCTATGGTGCAGCGACGAGGGCGAACTGGGCGAAATGCCCCAGGTACATATG
>SRR11006812_NODE_11_length_692_cov_4.434146
ACCTAAAGCTAGATTAGTGATAAGTGTATAACTGTGAAATGTGTTAGTTTTAAGTTAAAAGAAATAAAGTATTTTTTTTATGCATCCAGCATAGGAAAACACTAACTGTGGTCGTGGCCACAAACGACACCAATTTCGCAAAGTCGTTGACCTACCTAAATGAAACCGGGAAAATCCGGAAAAATATACCAATTGACTCGTTTTCACTTGTGGAGACGATCTGGGAGCGCGTTGAGTTTTGCTCCCATCACTTCCATCCACTCCATCTCAAAGATGGAAGGAAAATAATCGTTCCATGCCGCCACGAGCACGAAATCATTGGGAGAAGTCGAGTCCAAAAAGGAGGGCTCGTGACCATCCCAGAAAGTGCTTGTCTGTCAAAAGCCCACGGACAAATGTGGGCTCTGTACTTTTTCCATCGGCGTGATCTGCGGGTGGGGTACGCAGCCATACATGCATCCGTTCCAACAGATTGGGTCCCAGAGGGGAGGACATCATGGTCCATCCACCAGCAATACGAGTGGATGACCACGGAAAACATGCTTGATGTGTGGAACAGGGTTTAGATCACTTTCGATCTAGCTCCCGCTCGCGATAAGAGCTATCGGGTCTCGCTTCCCGAGATCCACGTTGTATGTTACCAATAAAATCAGAGTTTGCATCAACCTTCAGACAAGTCGTGTCTCCCTGTC
>SRR11006812_NODE_12_length_569_cov_16.426829
CCTACTGGGTGTTATCCTGGTTGGCTTTTGCTGTTTTTGGATTGCCGTCGGTCTTCTCATGCGTTGGCTTTGGTTCGTGGTTGGTTCTGTTGCACGCTTCAACGTCGTCGATCCGCTTGTCCCAGATGATGATTCCTCTGCGGATGCTACTTCACGTAGGGCATTGCTCGATGTTCTTCCTAGGGTATCTACTGGAACACAAACTGAGGGCAATTGGGATCGGACTCAACCCGATCTTGAGCAACATGTTATCAATCTGTGCCATAGGAATCGCATGGACCTTGTCCAGGCAATTGAATCTGTTCTCGTGGTGCTTGGAGATTGTGAACGTGGTTGTTGTCCTCGGGATGGGACCACGGCTGTTCCAAATACTGCCCAAAGTAACCGTCGCGTATTGTGCGACAACTGGACTCAGTGTGACGGCGGTGATGGGAATCGGCTACGCAAGTCGACTATTCGGCCTTGCAGGTGGACGCTACGGTCCCGATGGACGGCTAAGGTCCCACAGATGGACGCAGGGGTCCGGATGGACGGCAGAGGTCCGGCGCATGGACGGCTACGGTCCGGCG
>SRR11006812_NODE_13_length_563_cov_3.450617
CATCTAATAAAAAAAGGTTTATGAACTCCGCGAAGTGACCGGTTGGAACAGGTAAAATGAGGTGCGACAATACACGAGAATATAATAAAAAATAAAAATAAAAAAAATGAAAAAAATAAATAAAACAAATATTTACAAAGCATCGTTAGTTCCATAATATCCGACGTCCATGTAAGTATAAACGGAAACCGCAGAAACAGGTGACACTCCAAAACGCGAAAATCTGATCTCACAATCGTTACGTCTAATTCGGGTTTTCTGTATAAAAGGAACGGACTCACCAAATGCTTGCATCCTCCGGAAAAAAAAGTTGCTTAATCCTCCACCGTCACGCCGGTCAACGTTCACCACACTCTTGATTGAAGTACTGCACTAGAGCAAAAGCTGCAAACCCCGCTTCTACTATCCTTATTTTATTTTTATTTATTGGGGATTGCAAACGGAAGTTGCAAATTATTCTCACAGGTTCACAAACTGAATGCATTCGGTTATTTTCAACGCGACTCTGAACAACACATAAAACGCGGAAGAGGAACAATTTAATGCCGGAAGAATACTTCACT
>SRR11006812_NODE_14_length_534_cov_3.330416
ACTTTGATCGGGTACTGTAATGATCCACTTTACTTTGTATGGATAACATTTCACACGAAAAGTTTCAATATTTGTCGTTCAAGAGGCTCACTTTCTAGGCTCGTGTTTATAAGCATTTTTCATAGATTCTTGGACATCTCTTAATTCATTTGTTTATTTATTTATGTATTGTTTATTTGTTAAATAATCATCAGACCTTATGGTAGTCTCAATGACAAAACCTGGTTTAGGTTTACACAAATCTTATTAATTTCGTGACGAATATTTTTTTCTAGGCAGTGCTAGAAACTGAAAACGGATTATGAGCTGTGCGAAAATCCAAACAAAGCGTCCGGAATGTATGGCAAAAGCGAGGAAGCATTCGTAATCAGAATCATTAAAAGTTCACACATTTCTAGTTATTTCAAATTATTCATGTTATGGAATCGAAATCTTTACCTGCTATTAGGGCTATGCACCGTGAAGGTTTCGGTATCGGTATCGGCAATATATCGGATTTGACATTATCGATATCGGACCTATACTCGATAATTT
>SRR11006812_NODE_15_length_532_cov_3.292308
GAATCAATGAAGTATCTCGAAAATAAGGAAGACGTGTCTGAAAAAATTCTTGGTGTCTATTGGAACACTAATAAAGGTAGCATTGGATTTCAAGTAAAACTTGAGAGATTACCTCGAGAGGTTTACTGTAAAATAAGACGCCCAACGAAAAGAGAAGTCCTTTCATTCGTAATGAGTGTGGGTCTAATATCTAACATCACGATTCATGGGAAAATACTTATACAAGACCTTCATAAGGAGACATCAGAGTGGGACAAGGAAATATCAGAAAAACAACAGCCAGCATGGGAAAACTGGCTAGAACAAGTAGAAGCATCAAAGTACGTCAGAATTCCAAGATGGCTACTTGAAAATACAGGAAACCAAGTGGAACTGCATACTTTTGTCGATGCTTCAGAAAAAGCATTCGCTGCAGTTGTTTACTGTAGAAGCAATACCGGAGGAACACCAACTAACAAATTAAGGTCCACACCATCATGATGGACGAATGCCACTTTTTGGACCCGATGTCAATAGCGGCCCGGGGAGTGAT
>SRR11006812_NODE_16_length_501_cov_27.478774
TACCACGCTTTGACGAAACTTGGCCATCCGACTGTCTACCTGAACATGTCCAATTCCTACGATTCAGTCTTTGATGAGCTTCCGAAAACACGACGCAAGATCACACTTGGAACCGAAAGTGTGGAGATGGCCGTTTACCAGCATACGGGGGAAACCAAAGGCGATTTGGGGAAATTGCCATCCCGGTTTTTCAGTGGAGAGCTTGAGAATGAGAACCACCACGTCTTAAGGGTCATGACGGCCTCAGACTATGCGACGAGTGTGTGTGAAAAAGCGATTGCATTCCAATACGACTTTGTCGGGTTTCGACGGACTTTGTATGGATCGAACGTGCAGCTTAAGGTATCACAGACTGTCTCAAGTAATTGCCCAACGTACCTAGCAGGGTTAGCCGTGAAGAACGACCGAACGATTTTTACGGACGGCATGTTTTGGATGTCTAGTCGTAAACAAGGCAATGAGACTGAGTACACGATTGAGGATTTGGAAACCATGCAAGCC
>SRR11006812_NODE_17_length_489_cov_5.177184
ATGAATTTCTCCAATAAGTTATTCTTCTATTGCAATCTTACTCCAGAGATTCTTCCAAAAATCTCTTCTTTTTCTTGGCACTACGTCCTCACTGGGACAAAGCCTGCCTCTCAGTTTAGTTTTCTTTTGAGCACTATCGAAGTTTTGAATTGCTTTATTTAGCAAAGTTGTCATGTTTTCAATGAATCAATTGTCACCAAACACGCAGCAAGACATTGTCATCTCCTATTCTTGTTGCAACAATTTTATTCCGCAATATCAGCTTGTCAACACTTGAACAGAATATGACAAAGATCGATCATCACGTGCGCAGCGATTTTCTGGGCTTCGCATTGCAATTTTCGAGAACTTTCTCCGTGCTGGTAAACATTGACACATTATCGAAAAGCATCCATAAAACAAACTTGGTTTAGTGTTTAAAATAACTGATCAATCGCGAATTGAAAAGGTTGCGCACTGTGATTGTCATGACAATTTTGTTTTAATTGT
>SRR11006812_NODE_18_length_467_cov_3.200000
TACTATCCGTTCCTGTGTCCCCAATGCCCTATGAGGAATTCGTCGTCGCTTTCCGCCCATTGCACTGTTTCATTGACTCTACCTCGTTGACCATAGATGAAACATAAAGAATGGGTCGAAAAGTGGGAGGATCTCCCCTATCTCCACAAGAAACACTATCAAGAATGTGGTAGCATAATCGGAACACATGGTGACCCCGACAGTAAAGACAATGAAAGTACCAAATAACGTGATAATTGTGTTAATAGTTTCGCAGATAGGATTTTGCCTGATAGTGTATATTTATTATCAACTACTGGTTGAACTAAAGGCAATCACAAGAAGTGCATCACTAATTAACCAGCTAAGTGATTAAAAGGGAATAAGTGAATACCTACAGCAAGAAAATAGAAGATTGTGATTCAACAACAGCAGCAGCAACAACAAACTCAGGAATCGGACCTATGCATGTTATTGCAACCTGCATG
>SRR11006812_NODE_19_length_456_cov_4.973615
AATGATGTTATTTTGCATAGGGACCTGTGGTGCACAGTCAAAAGACGTGCCCATCTTCAGTTAAGTTAATTCGGTGGTCATAAAAATATATGCTGACGCGAACGATGAACCAACATCTAGGTTCCACGCATTTGCGGGGAGCTCGATTAACAGTTCGATCGATCGCGATAGGCAACGATCGGACCACAATTATTTTGTCACGCTGACCTCAGCATATGTGCTCCAGAACCCTTCACCCATTACTTCTAGGCAAAACCATTAATGTAGCACATACCGGTGCAACACTTTTAGGCCTATTTAAGGAATCCAGATTCATTGAATACAGCAGTTCAATTTGGGTCTTCGAACCAAGCAAGTCTTTTAATCAATGATTAAATATCACCTTCTTCGGTCTAGTAGACTAGCCTCGTACGACCTAATCACGAAATACCTCTTTGAGATGTTCAAAGAGACTAC
>SRR11006812_NODE_20_length_434_cov_2.459384
TTTTTATGCATTTATTTTCAGATGTCAAGAATGATTCGATTCTGATGGGCCTCTCCCTTGCCGACTTTTGATGATACTCTTCACTAAATTAAATATCGGATTGATGTTCATATTCCACGATTATGGCTCTGTTATGGTCTGTTGCCGTGTGAGCCTCTAGTTTTAAGTTTGATTTGTAACGTTTCTTGAAAAGATAAAGAGGTTTTGTGCCTCTTTGAGAATGATTTCAAAAAGAAATCACTCAAAGGGGTTTTTCCCTCTTTCAAGATTTTAGATTAAAATAAATAAATAAATAAATAAATAAATAACTAAATAAATAAATAAAGAACCCTTCACAATAGGGTCCTAAATTTTTCAATGATATCTTGATTTTACTAAATTATGAAACAGAGCATGTACTTGATACTACTTTGGCTAATTTTCCCGCTCAAATA
>SRR11006812_NODE_21_length_426_cov_2.724928
TCATATTAAGCGCAAAACAATGAAGATGGCCGAATCAACGACAAATCTTGTTTGAATGTGCAAGTGAATAAGAAAAATTAAAACAATACTGAAGAACACAACCTATTAATGTAAAACGGGCTAGAAAAGTGTACACCATGCGGAAAAGAAGAATTAAGTACAAGCCTCTAAACATCCAGACAGAAGAAACACCAAAAGTCAGTGAATATAGTGAGGTGCAATATTTTTCACCTGATAGCAGATACATTAAAATCAAATCATTGGTAGTGGAAGTGAGAACCACCACGTCTTAAGGGTCATGACGGCCTCAGACTATGCGACGAGTGTGTGTGGAAAAGCGATTGCATTTCAATACGACTTTGTCGGGTTTCGACGGACTTTGTATGGATCGAACGTGCAGCTTAAGGTATCACAGACTGTCTCAAG
>SRR11006812_NODE_22_length_345_cov_3.541045
TATGCTTGTCTATAGTTCAATGTGTTAAAAAGAGAAAGAATTAACTAGATTTCTGGGACAGAATGCTGATAATAATATGAATTTTGGCTATACACCCATCGATGCCAATGTTTTGGTTATTTGACTCTTTTGGATGTACCCAGCCCTGCGGGGCCACTACACTCGGTAATACTTTTGGGGTTCTTCACGTTCTACTCCCCCAAGGGTGTACCCTGCCACGCGCATGAGTAACTTGGCACTTTACTCTGGTATATCAACTTTCTTTACTGGAATAGTCTCGTAAAGTCCCTCTATTTTTTCACTTCGTTTAGTACTTTCAGAAGGCATGAGTTTTTGTATATCTTA
>SRR11006812_NODE_23_length_339_cov_2.522901
TTGTTTGTTGAATTTGATTGTCGAGAATTAGTTTAAAATGTTTCGCAGCGTTTCATTTGTTTTGATTGTTTAACTAGAATTAAGATATTCAATAAGACTGTAATGTTAGTTGAATTAAACAATAAATAAATAAATAAATAACGTTGTTACAGTGATCATTCACGTCATAGCTGCAAACATTTCACCAGAAATTTGCCCTTTTTCTTAAATAAGCTGTTATTTCAAGGTTTCGTTGGAAAAGATAGTCATTCATATTTCCATATAGAATCGCTTTTTTAAAGGAATATGTCCTGAAGGCACTCACTAAAGTGAATCCTGCTATATTTTTAATCAGAAATG
>SRR11006812_NODE_24_length_333_cov_3.167969
TATATATTTTTGAGGTGCAGTACAACTGAAATAAATGTATGCAATACTTTTTTTTATGTCAGTCCATATATGAAACAGACAATTCAATCAATCATTAAAATCAATTCCACTCCTCTATTTGGCAAGGTTCAATCAAGCTTTCTGTCTCGACCAATTGTTTGTCGCACAAACTTTGGATGAAGAGTGCCACTGGCATTTGCCGTTTTTATTTTGTTCATACTCCTTCACTTGAATGCCCTCTTCTTTCACAACTTAATTGGCTGTCTTGGTAGTGTCATTCTCAAAACACACCCAAGCCGTTCCCATAGGGGACGTTAGCCACAAGGAAGTGAC
>SRR11006812_NODE_25_length_323_cov_9.158537
ATTTTAACCTGTTCCCTGGGTTCAGGGACGGGGGTGTCTACCTTCTCCCGGAGAACCTTTTGTTGGGAGTACGTTGAGATGTCGGTCATCATGAAGTTTGTTACTCCTCCAACGGCTTCCCAAGGCCACATAATCTTCCGGACAAGAGGGTTGACAGTTTGACCACCAACTTTGACGTCATCTGTCACGTACGAACCATGGTACTTAAAAGTCTGGTAGGGATTGTTCTTGTCAAAAAACCAAGTGCTTAGATTTTCATCCCGGAGTTTATTAACCCTGGTTTGGGTCATGCTAGGATCCATATCCTTGATTTTCGTTTGGGG
>SRR11006812_NODE_26_length_287_cov_3.142857
CTTGCCGCGAGTAAACTTGAATAAGGTATAATTCAGAACACCATATCACATATCTAATTGGCATATGGCGTCAGTTAGATTTTAATCAGCCAATACAAATTTTTCACTAAATTCTCTTAAAATTTCACTTCGGCTTTAATTTTGACGCCACCAGAAAGCATTGACGATTCCCAATTGTGTAGTATCTCAGACTTTCCTCTCTCATAAAACTTCAAATTTATTCTTGTTTTTTTTTTCGAAGTATTGTTTTTCTGCTTCTGTTTCCAATAAACTCCGCATAACCAGCA
>SRR11006812_NODE_27_length_286_cov_3.526316
TTTACTAAATCAATCATTGAACCAACACCTCGGCTCCTGACGTGTTTTATTGAATCTCACTTGAAACATTAGGGGACGTCCATAAATCGCGCTAAATGTTACCATTCTCAATTCCTCTCCACCTTGGGCACAGTTTTTTCACTGGAAAGTGCAAAAATTTGGTATGAATCGTTGCGATTTCCTGAACCCTCCCCCTTCTCCCTTATAACGTTACGTAATTTATGGATGACCCTTTATATGTGATTACATAAAGCATTAAGTTGTTCTGCCGACGGATTTTTGAATG
>SRR11006812_NODE_28_length_284_cov_2.483092
[truncated: 11,943,483 more chars]
