# Supplementary material for: Large-scale reference-free analysis of flavivirus sequences in Aedes aegypti whole genome DNA sequencing data
Source: Parasit Vectors. 2023 Aug 5;16:265. doi: 10.1186/s13071-023-05898-8 (PMC10403824; doi:10.1186/s13071-023-05898-8)
Supplement: Supplementary file 1 — Additional file 1. Analysis input data and scripts. [file 13071_2023_5898_MOESM1_ESM.zip › nrEVEs-AedesAegypti/InputData/allAssembliesVsEVE.tsv]

NC_001564.2	323	3780	SRR11006682_NODE_1_length_4074_cov_4.196147	282	3739	97.253	0.0
NC_001564.2	323	3780	SRR11006956_NODE_3_length_3674_cov_4.033361	64	3521	97.253	0.0
NC_001564.2	323	3780	SRR11006889_NODE_2_length_3799_cov_4.686459	241	3698	97.253	0.0
NC_001564.2	323	3780	SRR11006900_NODE_3_length_3605_cov_4.964853	133	3590	97.253	0.0
NC_001564.2	323	3780	SRR11006704_NODE_3_length_3930_cov_5.261095	3540	83	97.253	0.0
NC_001564.2	323	3780	SRR11006955_NODE_1_length_4132_cov_7.141800	3838	381	97.253	0.0
NC_001564.2	323	3780	SRR11006598_NODE_2_length_3649_cov_4.786954	3508	51	97.253	0.0
NC_001564.2	323	3780	SRR11006856_NODE_1_length_3756_cov_4.999185	3703	246	97.253	0.0
NC_001564.2	323	3780	SRR11006944_NODE_2_length_3888_cov_4.484387	146	3603	97.253	0.0
NC_001564.2	323	3780	SRR11006693_NODE_2_length_3914_cov_5.142038	366	3823	97.253	0.0
NC_001564.2	323	3778	SRR11006922_NODE_1_length_3667_cov_3.720056	3536	81	97.222	0.0
NC_001564.2	323	3780	SRR11006845_NODE_1_length_3672_cov_3.744924	180	3637	97.195	0.0
NC_001564.2	323	3780	SRR11006957_NODE_1_length_3596_cov_3.654163	3552	87	96.913	0.0
NC_001564.2	1816	4667	SRR11006638_NODE_1_length_5177_cov_4.632157	2305	5157	97.511	0.0
NC_001564.2	4953	6564	SRR11006638_NODE_1_length_5177_cov_4.632157	342	1953	97.767	0.0
NC_001564.2	739	1094	SRR11006638_NODE_1_length_5177_cov_4.632157	1951	2306	98.876	6.95e-178
NC_001564.2	4559	5270	SRR11006567_NODE_4_length_1467_cov_3.196403	1365	657	97.753	0.0
NC_001564.2	1925	2498	SRR11006567_NODE_4_length_1467_cov_3.196403	665	92	96.690	0.0
NC_001564.2	4559	5270	SRR11006904_NODE_3_length_1952_cov_3.299200	299	1007	97.753	0.0
NC_001564.2	1925	2498	SRR11006904_NODE_3_length_1952_cov_3.299200	999	1572	96.690	0.0
NC_001564.2	4559	5270	SRR11006952_NODE_4_length_1621_cov_3.660622	1507	799	97.753	0.0
NC_001564.2	1925	2498	SRR11006952_NODE_4_length_1621_cov_3.660622	807	234	96.690	0.0
NC_001564.2	4559	5270	SRR11006923_NODE_4_length_1376_cov_5.480370	1332	624	97.753	0.0
NC_001564.2	1925	2498	SRR11006923_NODE_4_length_1376_cov_5.480370	632	59	96.690	0.0
NC_001564.2	4559	5270	SRR11006615_NODE_4_length_1697_cov_3.635802	1560	852	97.753	0.0
NC_001564.2	1925	2498	SRR11006615_NODE_4_length_1697_cov_3.635802	860	287	96.690	0.0
NC_001564.2	4559	5270	SRR11006829_NODE_2_length_1594_cov_4.764667	1496	788	97.753	0.0
NC_001564.2	1925	2498	SRR11006829_NODE_2_length_1594_cov_4.764667	796	223	96.690	0.0
NC_001564.2	4559	5270	SRR11006679_NODE_4_length_1709_cov_4.460172	1460	752	97.753	0.0
NC_001564.2	1925	2498	SRR11006679_NODE_4_length_1709_cov_4.460172	760	187	96.690	0.0
NC_001564.2	4559	5270	SRR11006907_NODE_3_length_1808_cov_4.596187	354	1062	97.753	0.0
NC_001564.2	1925	2498	SRR11006907_NODE_3_length_1808_cov_4.596187	1054	1627	96.690	0.0
NC_001564.2	4559	5270	SRR11006561_NODE_2_length_1834_cov_4.924872	1568	860	97.753	0.0
NC_001564.2	1925	2498	SRR11006561_NODE_2_length_1834_cov_4.924872	868	295	96.690	0.0
NC_001564.2	4559	5270	SRR11006747_NODE_3_length_1996_cov_7.460657	396	1104	97.753	0.0
NC_001564.2	1925	2498	SRR11006747_NODE_3_length_1996_cov_7.460657	1096	1669	96.690	0.0
NC_001564.2	4559	5270	SRR11006855_NODE_4_length_1668_cov_4.745443	1460	752	97.753	0.0
NC_001564.2	1925	2498	SRR11006855_NODE_4_length_1668_cov_4.745443	760	187	96.690	0.0
NC_001564.2	4559	5270	SRR11006864_NODE_2_length_1796_cov_3.805701	223	931	97.753	0.0
NC_001564.2	1925	2498	SRR11006864_NODE_2_length_1796_cov_3.805701	923	1496	96.690	0.0
NC_001564.2	4559	5270	SRR11006706_NODE_3_length_1633_cov_9.557841	1454	746	97.753	0.0
NC_001564.2	1925	2498	SRR11006706_NODE_3_length_1633_cov_9.557841	754	181	96.690	0.0
NC_001564.2	4559	5270	SRR11006543_NODE_5_length_1679_cov_4.800250	71	779	97.753	0.0
NC_001564.2	1925	2498	SRR11006543_NODE_5_length_1679_cov_4.800250	771	1344	96.690	0.0
NC_001564.2	4559	5270	SRR11006720_NODE_3_length_1433_cov_4.836283	1338	630	97.753	0.0
NC_001564.2	1925	2498	SRR11006720_NODE_3_length_1433_cov_4.836283	638	65	96.690	0.0
NC_001564.2	4559	5270	SRR11006883_NODE_5_length_1460_cov_2.972523	1345	637	97.753	0.0
NC_001564.2	1925	2498	SRR11006883_NODE_5_length_1460_cov_2.972523	645	72	96.690	0.0
NC_001564.2	4559	5270	SRR11006558_NODE_5_length_1696_cov_4.487338	1395	687	97.753	0.0
NC_001564.2	1925	2498	SRR11006558_NODE_5_length_1696_cov_4.487338	695	122	96.690	0.0
NC_001564.2	4559	5270	SRR11006898_NODE_4_length_1952_cov_6.690133	300	1008	97.753	0.0
NC_001564.2	1925	2498	SRR11006898_NODE_4_length_1952_cov_6.690133	1000	1573	96.690	0.0
NC_001564.2	4559	5270	SRR11006616_NODE_3_length_1738_cov_3.792294	1425	717	97.753	0.0
NC_001564.2	1925	2498	SRR11006616_NODE_3_length_1738_cov_3.792294	725	152	96.690	0.0
NC_001564.2	4559	5270	SRR11006925_NODE_4_length_1545_cov_3.527929	155	863	97.753	0.0
NC_001564.2	1925	2498	SRR11006925_NODE_4_length_1545_cov_3.527929	855	1428	96.690	0.0
NC_001564.2	4559	5270	SRR11006936_NODE_5_length_1551_cov_3.573270	1462	754	97.753	0.0
NC_001564.2	1925	2498	SRR11006936_NODE_5_length_1551_cov_3.573270	762	189	96.690	0.0
NC_001564.2	4559	5270	SRR11006509_NODE_2_length_1798_cov_4.436374	135	843	97.753	0.0
NC_001564.2	1925	2498	SRR11006509_NODE_2_length_1798_cov_4.436374	835	1408	96.690	0.0
NC_001564.2	4559	5270	SRR11006722_NODE_5_length_1633_cov_2.972365	1421	713	97.753	0.0
NC_001564.2	1925	2498	SRR11006722_NODE_5_length_1633_cov_2.972365	721	148	96.516	0.0
NC_001564.2	4559	5270	SRR11006890_NODE_4_length_1671_cov_2.834379	1480	772	97.753	0.0
NC_001564.2	1925	2498	SRR11006890_NODE_4_length_1671_cov_2.834379	780	207	96.690	0.0
NC_001564.2	4559	5270	SRR11006689_NODE_4_length_1673_cov_3.812030	109	817	97.753	0.0
NC_001564.2	1925	2498	SRR11006689_NODE_4_length_1673_cov_3.812030	809	1382	96.690	0.0
NC_001564.2	4559	5270	SRR11006734_NODE_3_length_1626_cov_5.047773	1374	666	97.753	0.0
NC_001564.2	1925	2498	SRR11006734_NODE_3_length_1626_cov_5.047773	674	101	96.690	0.0
NC_001564.2	4559	5270	SRR11006604_NODE_4_length_1939_cov_4.038668	1590	882	97.753	0.0
NC_001564.2	1925	2498	SRR11006604_NODE_4_length_1939_cov_4.038668	890	317	96.690	0.0
NC_001564.2	4559	5270	SRR11006557_NODE_3_length_1612_cov_5.145277	1383	675	97.753	0.0
NC_001564.2	1925	2498	SRR11006557_NODE_3_length_1612_cov_5.145277	683	110	96.690	0.0
NC_001564.2	4559	5270	SRR11006483_NODE_3_length_1609_cov_3.495431	227	935	97.753	0.0
NC_001564.2	1925	2498	SRR11006483_NODE_3_length_1609_cov_3.495431	927	1500	96.516	0.0
NC_001564.2	4559	5270	SRR11006681_NODE_4_length_1517_cov_3.452083	129	837	97.753	0.0
NC_001564.2	1925	2498	SRR11006681_NODE_4_length_1517_cov_3.452083	829	1402	96.690	0.0
NC_001564.2	4559	5270	SRR11006589_NODE_4_length_1594_cov_4.384311	140	848	97.753	0.0
NC_001564.2	1925	2498	SRR11006589_NODE_4_length_1594_cov_4.384311	840	1413	96.690	0.0
NC_001564.2	4559	5270	SRR11006592_NODE_6_length_1420_cov_4.559940	1351	643	97.753	0.0
NC_001564.2	1925	2498	SRR11006592_NODE_6_length_1420_cov_4.559940	651	78	96.690	0.0
NC_001564.2	4559	5270	SRR11006740_NODE_4_length_1358_cov_3.700234	35	743	97.753	0.0
NC_001564.2	1925	2498	SRR11006740_NODE_4_length_1358_cov_3.700234	735	1308	96.690	0.0
NC_001564.2	4559	5270	SRR11006759_NODE_6_length_1388_cov_3.057971	57	765	97.753	0.0
NC_001564.2	1925	2498	SRR11006759_NODE_6_length_1388_cov_3.057971	757	1330	96.690	0.0
NC_001564.2	4559	5270	SRR11006873_NODE_4_length_1537_cov_3.922603	1445	737	97.753	0.0
NC_001564.2	1925	2498	SRR11006873_NODE_4_length_1537_cov_3.922603	745	172	96.690	0.0
NC_001564.2	4559	5270	SRR11006831_NODE_4_length_1531_cov_4.365887	86	794	97.753	0.0
NC_001564.2	1925	2498	SRR11006831_NODE_4_length_1531_cov_4.365887	786	1359	96.690	0.0
NC_001564.2	4559	5270	SRR11006617_NODE_3_length_1843_cov_4.945074	1668	960	97.753	0.0
NC_001564.2	1925	2498	SRR11006617_NODE_3_length_1843_cov_4.945074	968	395	96.690	0.0
NC_001564.2	4559	5270	SRR11006688_NODE_3_length_1520_cov_3.312543	1416	708	97.753	0.0
NC_001564.2	1925	2498	SRR11006688_NODE_3_length_1520_cov_3.312543	716	143	96.690	0.0
NC_001564.2	4559	5270	SRR11006541_NODE_3_length_1453_cov_3.550145	113	821	97.753	0.0
NC_001564.2	1925	2498	SRR11006541_NODE_3_length_1453_cov_3.550145	813	1386	96.690	0.0
NC_001564.2	4559	5270	SRR11006912_NODE_2_length_1835_cov_5.781001	139	847	97.753	0.0
NC_001564.2	1925	2498	SRR11006912_NODE_2_length_1835_cov_5.781001	839	1412	96.690	0.0
NC_001564.2	4559	5270	SRR11006928_NODE_3_length_1661_cov_3.707071	278	986	97.753	0.0
NC_001564.2	1925	2498	SRR11006928_NODE_3_length_1661_cov_3.707071	978	1551	96.690	0.0
NC_001564.2	4559	5270	SRR11006916_NODE_3_length_1558_cov_3.327481	1392	684	97.753	0.0
NC_001564.2	1925	2498	SRR11006916_NODE_3_length_1558_cov_3.327481	692	119	96.690	0.0
NC_001564.2	4559	5270	SRR11006506_NODE_6_length_1020_cov_3.246023	203	911	97.753	0.0
NC_001564.2	1925	2042	SRR11006506_NODE_6_length_1020_cov_3.246023	903	1020	94.068	2.44e-44
NC_001564.2	4559	5270	SRR11006702_NODE_4_length_1529_cov_3.983471	1331	623	97.753	0.0
NC_001564.2	1925	2498	SRR11006702_NODE_4_length_1529_cov_3.983471	631	58	96.690	0.0
NC_001564.2	4559	5270	SRR11006545_NODE_3_length_1715_cov_6.421245	1489	781	97.753	0.0
NC_001564.2	1925	2498	SRR11006545_NODE_3_length_1715_cov_6.421245	789	216	96.690	0.0
NC_001564.2	4559	5270	SRR11006612_NODE_4_length_1625_cov_3.085271	1589	881	97.753	0.0
NC_001564.2	1925	2498	SRR11006612_NODE_4_length_1625_cov_3.085271	889	316	96.690	0.0
NC_001564.2	4559	5270	SRR11006926_NODE_4_length_2002_cov_7.164675	1647	939	97.753	0.0
NC_001564.2	1925	2498	SRR11006926_NODE_4_length_2002_cov_7.164675	947	374	96.690	0.0
NC_001564.2	4559	5270	SRR11006622_NODE_5_length_1619_cov_4.042802	71	779	97.753	0.0
NC_001564.2	1925	2498	SRR11006622_NODE_5_length_1619_cov_4.042802	771	1344	96.690	0.0
NC_001564.2	4559	5270	SRR11006700_NODE_4_length_1638_cov_4.745035	244	952	97.753	0.0
NC_001564.2	1925	2498	SRR11006700_NODE_4_length_1638_cov_4.745035	944	1517	96.690	0.0
NC_001564.2	4559	5270	SRR11006750_NODE_3_length_2035_cov_7.148621	1616	908	97.753	0.0
NC_001564.2	1925	2498	SRR11006750_NODE_3_length_2035_cov_7.148621	916	343	96.690	0.0
NC_001564.2	4559	5270	SRR11006488_NODE_4_length_1576_cov_4.474316	135	843	97.753	0.0
NC_001564.2	1925	2498	SRR11006488_NODE_4_length_1576_cov_4.474316	835	1408	96.690	0.0
NC_001564.2	4559	5270	SRR11006799_NODE_3_length_1893_cov_4.174009	116	824	97.753	0.0
NC_001564.2	1925	2498	SRR11006799_NODE_3_length_1893_cov_4.174009	816	1389	96.690	0.0
NC_001564.2	4559	5270	SRR11006526_NODE_3_length_1765_cov_4.471564	390	1098	97.753	0.0
NC_001564.2	1925	2498	SRR11006526_NODE_3_length_1765_cov_4.471564	1090	1663	96.690	0.0
NC_001564.2	4559	5270	SRR11006788_NODE_4_length_1784_cov_2.876977	1462	754	97.753	0.0
NC_001564.2	1925	2498	SRR11006788_NODE_4_length_1784_cov_2.876977	762	189	96.690	0.0
NC_001564.2	4559	5270	SRR11006834_NODE_4_length_1682_cov_2.568847	248	956	97.753	0.0
NC_001564.2	1925	2498	SRR11006834_NODE_4_length_1682_cov_2.568847	948	1521	96.690	0.0
NC_001564.2	4559	5270	SRR11006505_NODE_4_length_2009_cov_6.649586	337	1045	97.753	0.0
NC_001564.2	1925	2498	SRR11006505_NODE_4_length_2009_cov_6.649586	1037	1610	96.690	0.0
NC_001564.2	4559	5270	SRR11006920_NODE_5_length_1560_cov_4.392448	196	904	97.753	0.0
NC_001564.2	1925	2498	SRR11006920_NODE_5_length_1560_cov_4.392448	896	1469	96.690	0.0
NC_001564.2	4559	5270	SRR11006795_NODE_5_length_1457_cov_5.223913	88	796	97.753	0.0
NC_001564.2	1925	2498	SRR11006795_NODE_5_length_1457_cov_5.223913	788	1361	96.690	0.0
NC_001564.2	4559	5270	SRR11006613_NODE_5_length_1662_cov_3.639117	89	797	97.753	0.0
NC_001564.2	1925	2498	SRR11006613_NODE_5_length_1662_cov_3.639117	789	1362	96.690	0.0
NC_001564.2	4559	5270	SRR11006602_NODE_6_length_1469_cov_5.378592	1368	660	97.753	0.0
NC_001564.2	1925	2498	SRR11006602_NODE_6_length_1469_cov_5.378592	668	95	96.690	0.0
NC_001564.2	4559	5270	SRR11006745_NODE_3_length_1566_cov_3.736064	125	833	97.753	0.0
NC_001564.2	1925	2498	SRR11006745_NODE_3_length_1566_cov_3.736064	825	1398	96.690	0.0
NC_001564.2	4559	5270	SRR11006893_NODE_4_length_1522_cov_3.952941	1394	686	97.753	0.0
NC_001564.2	1925	2498	SRR11006893_NODE_4_length_1522_cov_3.952941	694	121	96.690	0.0
NC_001564.2	4559	5270	SRR11006651_NODE_2_length_1602_cov_5.078033	143	851	97.753	0.0
NC_001564.2	1925	2498	SRR11006651_NODE_2_length_1602_cov_5.078033	843	1416	96.690	0.0
NC_001564.2	4559	5270	SRR11006551_NODE_5_length_1520_cov_6.168399	1388	680	97.753	0.0
NC_001564.2	1925	2498	SRR11006551_NODE_5_length_1520_cov_6.168399	688	115	96.690	0.0
NC_001564.2	4559	5270	SRR11006573_NODE_3_length_1769_cov_3.241135	119	827	97.753	0.0
NC_001564.2	1925	2498	SRR11006573_NODE_3_length_1769_cov_3.241135	819	1392	96.690	0.0
NC_001564.2	4559	5270	SRR11006585_NODE_4_length_1457_cov_2.644928	1353	645	97.753	0.0
NC_001564.2	1925	2498	SRR11006585_NODE_4_length_1457_cov_2.644928	653	80	96.690	0.0
NC_001564.2	4559	5270	SRR11006629_NODE_4_length_1531_cov_3.378955	1422	714	97.753	0.0
NC_001564.2	1925	2498	SRR11006629_NODE_4_length_1531_cov_3.378955	722	149	96.690	0.0
NC_001564.2	4559	5270	SRR11006859_NODE_5_length_1784_cov_5.094903	302	1010	97.753	0.0
NC_001564.2	1925	2498	SRR11006859_NODE_5_length_1784_cov_5.094903	1002	1575	96.690	0.0
NC_001564.2	4559	5270	SRR11006566_NODE_4_length_1835_cov_3.993743	140	848	97.753	0.0
NC_001564.2	1925	2498	SRR11006566_NODE_4_length_1835_cov_3.993743	840	1413	96.690	0.0
NC_001564.2	4559	5270	SRR11006789_NODE_3_length_1823_cov_3.175830	1619	911	97.753	0.0
NC_001564.2	1925	2498	SRR11006789_NODE_3_length_1823_cov_3.175830	919	346	96.690	0.0
NC_001564.2	4559	5270	SRR11006947_NODE_2_length_1895_cov_6.124862	1490	782	97.753	0.0
NC_001564.2	1925	2498	SRR11006947_NODE_2_length_1895_cov_6.124862	790	217	96.690	0.0
NC_001564.2	4559	5270	SRR11006672_NODE_4_length_1638_cov_4.155669	235	943	97.753	0.0
NC_001564.2	1925	2498	SRR11006672_NODE_4_length_1638_cov_4.155669	935	1508	96.690	0.0
NC_001564.2	4559	5270	SRR11006627_NODE_5_length_1415_cov_3.075486	109	817	97.753	0.0
NC_001564.2	1925	2498	SRR11006627_NODE_5_length_1415_cov_3.075486	809	1382	96.690	0.0
NC_001564.2	4559	5270	SRR11006802_NODE_4_length_1588_cov_3.433488	1400	692	97.753	0.0
NC_001564.2	1925	2498	SRR11006802_NODE_4_length_1588_cov_3.433488	700	127	96.690	0.0
NC_001564.2	4559	5270	SRR11006607_NODE_3_length_1781_cov_2.777582	1353	645	97.753	0.0
NC_001564.2	1925	2498	SRR11006607_NODE_3_length_1781_cov_2.777582	653	80	96.690	0.0
NC_001564.2	4559	5270	SRR11006586_NODE_3_length_1659_cov_3.360303	167	875	97.753	0.0
NC_001564.2	1925	2498	SRR11006586_NODE_3_length_1659_cov_3.360303	867	1440	96.690	0.0
NC_001564.2	4559	5270	SRR11006507_NODE_3_length_1688_cov_5.885164	1525	817	97.753	0.0
NC_001564.2	1925	2498	SRR11006507_NODE_3_length_1688_cov_5.885164	825	252	96.690	0.0
NC_001564.2	4559	5270	SRR11006860_NODE_4_length_1794_cov_4.841584	103	811	97.753	0.0
NC_001564.2	1925	2498	SRR11006860_NODE_4_length_1794_cov_4.841584	803	1376	96.690	0.0
NC_001564.2	4559	5270	SRR11006625_NODE_4_length_1842_cov_5.767139	238	946	97.753	0.0
NC_001564.2	1925	2498	SRR11006625_NODE_4_length_1842_cov_5.767139	938	1511	96.690	0.0
NC_001564.2	4559	5270	SRR11006687_NODE_4_length_1761_cov_3.267815	234	942	97.753	0.0
NC_001564.2	1925	2498	SRR11006687_NODE_4_length_1761_cov_3.267815	934	1507	96.690	0.0
NC_001564.2	4559	5270	SRR11006489_NODE_4_length_1611_cov_4.696871	140	848	97.753	0.0
NC_001564.2	1925	2498	SRR11006489_NODE_4_length_1611_cov_4.696871	840	1413	96.690	0.0
NC_001564.2	4559	5270	SRR11006546_NODE_2_length_1719_cov_4.632156	203	911	97.753	0.0
NC_001564.2	1925	2498	SRR11006546_NODE_2_length_1719_cov_4.632156	903	1476	96.690	0.0
NC_001564.2	4559	5270	SRR11006686_NODE_5_length_1620_cov_3.389501	247	955	97.753	0.0
NC_001564.2	1925	2498	SRR11006686_NODE_5_length_1620_cov_3.389501	947	1520	96.690	0.0
NC_001564.2	4559	5270	SRR11006563_NODE_4_length_1637_cov_4.347436	118	826	97.753	0.0
NC_001564.2	1925	2498	SRR11006563_NODE_4_length_1637_cov_4.347436	818	1391	96.690	0.0
NC_001564.2	4559	5270	SRR11006578_NODE_3_length_1730_cov_3.766485	329	1037	97.753	0.0
NC_001564.2	1925	2498	SRR11006578_NODE_3_length_1730_cov_3.766485	1029	1602	96.690	0.0
NC_001564.2	4559	5270	SRR11006892_NODE_4_length_1846_cov_4.893725	110	818	97.753	0.0
NC_001564.2	1925	2498	SRR11006892_NODE_4_length_1846_cov_4.893725	810	1383	96.690	0.0
NC_001564.2	4559	5270	SRR11006924_NODE_4_length_1774_cov_6.615793	1509	801	97.753	0.0
NC_001564.2	1925	2498	SRR11006924_NODE_4_length_1774_cov_6.615793	809	236	96.690	0.0
NC_001564.2	4559	5270	SRR11006820_NODE_4_length_1491_cov_8.589816	160	868	97.753	0.0
NC_001564.2	1925	2498	SRR11006820_NODE_4_length_1491_cov_8.589816	860	1433	96.690	0.0
NC_001564.2	4559	5270	SRR11006871_NODE_3_length_1769_cov_6.702128	196	904	97.753	0.0
NC_001564.2	1925	2498	SRR11006871_NODE_3_length_1769_cov_6.702128	896	1469	96.690	0.0
NC_001564.2	4559	5270	SRR11006746_NODE_3_length_1858_cov_7.601348	231	939	97.753	0.0
NC_001564.2	1925	2498	SRR11006746_NODE_3_length_1858_cov_7.601348	931	1504	96.690	0.0
NC_001564.2	4559	5270	SRR11006503_NODE_4_length_1585_cov_5.248011	1381	673	97.753	0.0
NC_001564.2	1925	2498	SRR11006503_NODE_4_length_1585_cov_5.248011	681	108	96.690	0.0
NC_001564.2	4559	5270	SRR11006504_NODE_3_length_1713_cov_5.655868	223	931	97.753	0.0
NC_001564.2	1925	2498	SRR11006504_NODE_3_length_1713_cov_5.655868	923	1496	96.690	0.0
NC_001564.2	4559	5270	SRR11006494_NODE_4_length_1650_cov_3.963764	128	836	97.753	0.0
NC_001564.2	1925	2498	SRR11006494_NODE_4_length_1650_cov_3.963764	828	1401	96.690	0.0
NC_001564.2	4559	5270	SRR11006913_NODE_3_length_1594_cov_4.485827	1504	796	97.753	0.0
NC_001564.2	1925	2498	SRR11006913_NODE_3_length_1594_cov_4.485827	804	231	96.690	0.0
NC_001564.2	4559	5270	SRR11006945_NODE_5_length_1783_cov_4.317116	1451	743	97.753	0.0
NC_001564.2	1925	2498	SRR11006945_NODE_5_length_1783_cov_4.317116	751	178	96.690	0.0
NC_001564.2	4559	5270	SRR11006813_NODE_3_length_1719_cov_3.992692	334	1042	97.753	0.0
NC_001564.2	1925	2498	SRR11006813_NODE_3_length_1719_cov_3.992692	1034	1607	96.690	0.0
NC_001564.2	4559	5270	SRR11006481_NODE_3_length_1725_cov_3.706311	139	847	97.753	0.0
NC_001564.2	1925	2498	SRR11006481_NODE_3_length_1725_cov_3.706311	839	1412	96.341	0.0
NC_001564.2	4559	5270	SRR11006554_NODE_3_length_2054_cov_11.325240	1717	1009	97.753	0.0
NC_001564.2	1925	2498	SRR11006554_NODE_3_length_2054_cov_11.325240	1017	444	96.690	0.0
NC_001564.2	4559	5270	SRR11006540_NODE_4_length_1646_cov_4.029955	156	864	97.753	0.0
NC_001564.2	1925	2498	SRR11006540_NODE_4_length_1646_cov_4.029955	856	1429	96.690	0.0
NC_001564.2	4559	5270	SRR11006806_NODE_5_length_1746_cov_5.529059	1477	769	97.753	0.0
NC_001564.2	1925	2498	SRR11006806_NODE_5_length_1746_cov_5.529059	777	204	96.690	0.0
NC_001564.2	4559	5270	SRR11006779_NODE_3_length_1998_cov_6.166059	1618	910	97.753	0.0
NC_001564.2	1925	2498	SRR11006779_NODE_3_length_1998_cov_6.166059	918	345	96.690	0.0
NC_001564.2	4559	5270	SRR11006633_NODE_3_length_1666_cov_3.920076	221	929	97.753	0.0
NC_001564.2	1925	2498	SRR11006633_NODE_3_length_1666_cov_3.920076	921	1494	96.690	0.0
NC_001564.2	4559	5270	SRR11006915_NODE_3_length_1708_cov_5.546291	247	955	97.753	0.0
NC_001564.2	1925	2498	SRR11006915_NODE_3_length_1708_cov_5.546291	947	1520	96.690	0.0
NC_001564.2	4559	5270	SRR11006857_NODE_3_length_1716_cov_8.910921	244	952	97.753	0.0
NC_001564.2	1925	2498	SRR11006857_NODE_3_length_1716_cov_8.910921	944	1517	96.690	0.0
NC_001564.2	4559	5270	SRR11006768_NODE_4_length_1701_cov_4.728448	1495	787	97.753	0.0
NC_001564.2	1925	2498	SRR11006768_NODE_4_length_1701_cov_4.728448	795	222	96.690	0.0
NC_001564.2	4559	5270	SRR11006579_NODE_8_length_938_cov_3.225319	80	788	97.753	0.0
NC_001564.2	1925	2074	SRR11006579_NODE_8_length_938_cov_3.225319	780	929	86.000	1.04e-42
NC_001564.2	4559	5270	SRR11006942_NODE_4_length_1571_cov_4.431058	51	759	97.753	0.0
NC_001564.2	1925	2498	SRR11006942_NODE_4_length_1571_cov_4.431058	751	1324	96.690	0.0
NC_001564.2	4559	5270	SRR11006891_NODE_4_length_1539_cov_2.834473	1382	674	97.753	0.0
NC_001564.2	1925	2498	SRR11006891_NODE_4_length_1539_cov_2.834473	682	109	96.690	0.0
NC_001564.2	4559	5270	SRR11006562_NODE_4_length_1667_cov_3.622013	109	817	97.753	0.0
NC_001564.2	1925	2498	SRR11006562_NODE_4_length_1667_cov_3.622013	809	1382	96.690	0.0
NC_001564.2	4559	5270	SRR11006550_NODE_4_length_1764_cov_4.702430	262	970	97.753	0.0
NC_001564.2	1925	2498	SRR11006550_NODE_4_length_1764_cov_4.702430	962	1535	96.690	0.0
NC_001564.2	4559	5270	SRR11006921_NODE_4_length_1554_cov_5.739336	129	837	97.753	0.0
NC_001564.2	1925	2498	SRR11006921_NODE_4_length_1554_cov_5.739336	829	1402	96.690	0.0
NC_001564.2	4559	5270	SRR11006902_NODE_2_length_1734_cov_4.024140	397	1105	97.753	0.0
NC_001564.2	1925	2498	SRR11006902_NODE_2_length_1734_cov_4.024140	1097	1670	96.690	0.0
NC_001564.2	4559	5270	SRR11006556_NODE_4_length_1585_cov_5.415782	105	813	97.753	0.0
NC_001564.2	1925	2498	SRR11006556_NODE_4_length_1585_cov_5.415782	805	1378	96.690	0.0
NC_001564.2	4559	5270	SRR11006564_NODE_4_length_1614_cov_3.482108	108	816	97.753	0.0
NC_001564.2	1925	2498	SRR11006564_NODE_4_length_1614_cov_3.482108	808	1381	96.690	0.0
NC_001564.2	4559	5270	SRR11006749_NODE_3_length_1707_cov_7.530675	1556	848	97.753	0.0
NC_001564.2	1925	2498	SRR11006749_NODE_3_length_1707_cov_7.530675	856	283	96.690	0.0
NC_001564.2	4559	5270	SRR11006539_NODE_4_length_1766_cov_7.404381	183	891	97.753	0.0
NC_001564.2	1925	2498	SRR11006539_NODE_4_length_1766_cov_7.404381	883	1456	96.690	0.0
NC_001564.2	4559	5270	SRR11006630_NODE_3_length_1573_cov_2.792781	1382	674	97.753	0.0
NC_001564.2	1925	2498	SRR11006630_NODE_3_length_1573_cov_2.792781	682	109	96.690	0.0
NC_001564.2	4559	5270	SRR11006918_NODE_3_length_1651_cov_3.254130	1561	853	97.753	0.0
NC_001564.2	1925	2498	SRR11006918_NODE_3_length_1651_cov_3.254130	861	288	96.690	0.0
NC_001564.2	4559	5270	SRR11006882_NODE_4_length_1821_cov_4.115826	1682	974	97.753	0.0
NC_001564.2	1925	2498	SRR11006882_NODE_4_length_1821_cov_4.115826	982	409	96.690	0.0
NC_001564.2	4559	5270	SRR11006718_NODE_4_length_1593_cov_2.711741	127	835	97.612	0.0
NC_001564.2	1925	2498	SRR11006718_NODE_4_length_1593_cov_2.711741	827	1400	96.690	0.0
NC_001564.2	4559	5270	SRR11006861_NODE_3_length_1851_cov_6.049042	1758	1050	97.612	0.0
NC_001564.2	1925	2498	SRR11006861_NODE_3_length_1851_cov_6.049042	1058	485	96.690	0.0
NC_001564.2	4559	5270	SRR11006791_NODE_4_length_1858_cov_3.021336	1589	881	97.612	0.0
NC_001564.2	1925	2498	SRR11006791_NODE_4_length_1858_cov_3.021336	889	316	96.167	0.0
NC_001564.2	4559	5270	SRR11006869_NODE_3_length_1551_cov_2.928087	61	769	97.612	0.0
NC_001564.2	1925	2498	SRR11006869_NODE_3_length_1551_cov_2.928087	761	1334	96.690	0.0
NC_001564.2	4559	5270	SRR11006572_NODE_4_length_1681_cov_3.301122	1353	645	97.472	0.0
NC_001564.2	1925	2498	SRR11006572_NODE_4_length_1681_cov_3.301122	653	80	96.690	0.0
NC_001564.2	4577	5270	SRR11006910_NODE_4_length_1395_cov_3.295903	1	694	98.271	0.0
NC_001564.2	1925	2498	SRR11006910_NODE_4_length_1395_cov_3.295903	686	1259	96.690	0.0
NC_001564.2	4559	5270	SRR11006698_NODE_4_length_1510_cov_4.565946	1386	678	97.051	0.0
NC_001564.2	1925	2498	SRR11006698_NODE_4_length_1510_cov_4.565946	686	113	96.690	0.0
NC_001564.2	4591	5270	SRR11006552_NODE_4_length_1347_cov_2.474803	1347	668	98.529	0.0
NC_001564.2	1925	2498	SRR11006552_NODE_4_length_1347_cov_2.474803	676	103	96.690	0.0
NC_001564.2	4574	5270	SRR11006715_NODE_3_length_1499_cov_3.829817	1497	801	97.418	0.0
NC_001564.2	1925	2498	SRR11006715_NODE_3_length_1499_cov_3.829817	809	236	96.690	0.0
NC_001564.2	4621	5270	SRR11006548_NODE_7_length_925_cov_2.610849	925	276	98.615	0.0
NC_001564.2	1925	2208	SRR11006548_NODE_7_length_925_cov_2.610849	284	1	94.718	1.34e-123
NC_001564.2	4559	5270	SRR11006763_NODE_3_length_1709_cov_3.813725	1574	877	94.663	0.0
NC_001564.2	1925	2498	SRR11006763_NODE_3_length_1709_cov_3.813725	885	312	96.690	0.0
NC_001564.2	4559	5270	SRR11006569_NODE_5_length_1431_cov_2.670606	1312	624	93.539	0.0
NC_001564.2	1925	2498	SRR11006569_NODE_5_length_1431_cov_2.670606	632	59	96.690	0.0
NC_001564.2	4653	5270	SRR11006596_NODE_4_length_1389_cov_2.512957	1389	772	98.382	0.0
NC_001564.2	1925	2498	SRR11006596_NODE_4_length_1389_cov_2.512957	780	207	96.690	0.0
NC_001564.2	4660	5270	SRR11006610_NODE_6_length_1204_cov_2.621118	1	611	98.527	0.0
NC_001564.2	1925	2498	SRR11006610_NODE_6_length_1204_cov_2.621118	603	1176	96.690	0.0
NC_001564.2	4638	5252	SRR11006870_NODE_4_length_1358_cov_3.084309	1	615	97.236	0.0
NC_001564.2	1940	2498	SRR11006870_NODE_4_length_1358_cov_3.084309	653	1211	96.422	0.0
NC_001564.2	4559	5159	SRR11006881_NODE_10_length_785_cov_3.782486	188	785	97.671	0.0
NC_001564.2	4693	5270	SRR11006776_NODE_4_length_1385_cov_4.244648	1	578	98.443	0.0
NC_001564.2	1925	2498	SRR11006776_NODE_4_length_1385_cov_4.244648	570	1143	96.690	0.0
NC_001564.2	4699	5270	SRR11006493_NODE_5_length_1281_cov_2.465947	1281	710	98.427	0.0
NC_001564.2	1925	2498	SRR11006493_NODE_5_length_1281_cov_2.465947	718	145	96.690	0.0
NC_001564.2	4719	5270	SRR11006606_NODE_8_length_785_cov_2.588983	785	234	98.188	0.0
NC_001564.2	1925	2166	SRR11006606_NODE_8_length_785_cov_2.588983	242	1	94.628	1.64e-103
NC_001564.2	1925	2498	SRR11006577_NODE_5_length_1236_cov_2.917170	715	142	96.690	0.0
NC_001564.2	4741	5270	SRR11006577_NODE_5_length_1236_cov_2.917170	1236	707	98.113	0.0
NC_001564.2	1925	2498	SRR11006881_NODE_11_length_713_cov_2.742138	670	97	96.516	0.0
NC_001564.2	5219	5270	SRR11006881_NODE_11_length_713_cov_2.742138	713	662	100.000	2.79e-18
NC_001564.2	1925	2498	SRR11006533_NODE_7_length_928_cov_2.544066	259	837	94.473	0.0
NC_001564.2	5004	5270	SRR11006533_NODE_7_length_928_cov_2.544066	1	267	98.127	6.10e-128
NC_001564.2	1925	2498	SRR11006491_NODE_8_length_780_cov_3.098151	107	680	94.425	0.0
NC_001564.2	5156	5270	SRR11006491_NODE_8_length_780_cov_3.098151	1	115	98.261	9.09e-50
NC_001564.2	2015	2498	SRR11006600_NODE_6_length_656_cov_3.305699	3	486	97.107	0.0
NC_001564.2	4807	5270	SRR11006690_NODE_4_length_1287_cov_2.453719	1	464	98.276	0.0
NC_001564.2	2146	2498	SRR11006690_NODE_4_length_1287_cov_2.453719	612	964	97.450	3.37e-169
NC_001564.2	1925	2070	SRR11006690_NODE_4_length_1287_cov_2.453719	456	601	94.521	1.87e-58
NC_001564.2	743	1349	SRR11006710_NODE_5_length_805_cov_9.807692	648	42	86.491	0.0
NC_001564.2	743	1349	SRR11006707_NODE_4_length_1382_cov_10.271264	903	297	86.491	0.0
NC_001564.2	743	1349	SRR11006709_NODE_5_length_1058_cov_15.205912	268	874	86.491	0.0
NC_001564.2	743	1349	SRR11006708_NODE_6_length_790_cov_3.524544	71	677	86.491	0.0
NC_001564.2	2074	2498	SRR11006824_NODE_6_length_668_cov_3.082910	668	244	97.412	0.0
NC_001564.2	3914	4254	SRR11006763_NODE_7_length_1084_cov_3.539225	583	242	97.661	9.04e-164
NC_001564.2	8549	8737	SRR11006763_NODE_7_length_1084_cov_3.539225	792	980	96.296	6.98e-83
NC_001564.2	7311	7486	SRR11006763_NODE_7_length_1084_cov_3.539225	629	806	97.753	3.61e-80
NC_001564.2	6313	6369	SRR11006763_NODE_7_length_1084_cov_3.539225	638	582	98.246	2.29e-19
NC_001564.2	3914	4254	SRR11006682_NODE_5_length_1222_cov_6.441921	772	1113	97.661	9.04e-164
NC_001564.2	8549	8737	SRR11006682_NODE_5_length_1222_cov_6.441921	563	375	96.296	6.98e-83
NC_001564.2	7311	7486	SRR11006682_NODE_5_length_1222_cov_6.441921	726	549	97.753	3.61e-80
NC_001564.2	6313	6369	SRR11006682_NODE_5_length_1222_cov_6.441921	717	773	98.246	2.29e-19
NC_001564.2	3914	4254	SRR11006756_NODE_8_length_767_cov_2.737681	196	537	97.661	9.04e-164
NC_001564.2	7311	7460	SRR11006756_NODE_8_length_767_cov_2.737681	150	1	98.667	9.08e-69
NC_001564.2	6313	6369	SRR11006756_NODE_8_length_767_cov_2.737681	141	197	98.246	2.29e-19
NC_001564.2	3914	4254	SRR11006660_NODE_5_length_1333_cov_4.690287	583	924	97.661	9.04e-164
NC_001564.2	8549	8737	SRR11006660_NODE_5_length_1333_cov_4.690287	374	186	96.296	6.98e-83
NC_001564.2	7311	7486	SRR11006660_NODE_5_length_1333_cov_4.690287	537	360	97.753	3.61e-80
NC_001564.2	6313	6369	SRR11006660_NODE_5_length_1333_cov_4.690287	528	584	98.246	2.29e-19
NC_001564.2	3914	4254	SRR11006634_NODE_11_length_723_cov_3.297214	480	139	97.661	9.04e-164
NC_001564.2	7311	7486	SRR11006634_NODE_11_length_723_cov_3.297214	526	703	97.753	3.61e-80
NC_001564.2	6313	6369	SRR11006634_NODE_11_length_723_cov_3.297214	535	479	98.246	2.29e-19
NC_001564.2	3914	4254	SRR11006720_NODE_6_length_1292_cov_5.348971	608	949	97.661	9.04e-164
NC_001564.2	8549	8737	SRR11006720_NODE_6_length_1292_cov_5.348971	399	211	96.296	6.98e-83
NC_001564.2	7311	7486	SRR11006720_NODE_6_length_1292_cov_5.348971	562	385	97.753	3.61e-80
NC_001564.2	6313	6369	SRR11006720_NODE_6_length_1292_cov_5.348971	553	609	98.246	2.29e-19
NC_001564.2	3914	4254	SRR11006671_NODE_4_length_1423_cov_3.425706	747	406	97.661	9.04e-164
NC_001564.2	8549	8737	SRR11006671_NODE_4_length_1423_cov_3.425706	956	1144	96.296	6.98e-83
NC_001564.2	7311	7486	SRR11006671_NODE_4_length_1423_cov_3.425706	793	970	97.753	3.61e-80
NC_001564.2	6313	6369	SRR11006671_NODE_4_length_1423_cov_3.425706	802	746	98.246	2.29e-19
NC_001564.2	3914	4254	SRR11006714_NODE_6_length_1196_cov_3.013405	680	339	97.661	9.04e-164
NC_001564.2	8549	8737	SRR11006714_NODE_6_length_1196_cov_3.013405	889	1077	96.296	6.98e-83
NC_001564.2	7311	7486	SRR11006714_NODE_6_length_1196_cov_3.013405	726	903	97.753	3.61e-80
NC_001564.2	6313	6369	SRR11006714_NODE_6_length_1196_cov_3.013405	735	679	98.246	2.29e-19
NC_001564.2	3914	4254	SRR11006719_NODE_6_length_907_cov_2.584337	461	802	97.661	9.04e-164
NC_001564.2	8549	8737	SRR11006719_NODE_6_length_907_cov_2.584337	252	64	96.296	6.98e-83
NC_001564.2	7311	7486	SRR11006719_NODE_6_length_907_cov_2.584337	415	238	97.753	3.61e-80
NC_001564.2	6313	6369	SRR11006719_NODE_6_length_907_cov_2.584337	406	462	98.246	2.29e-19
NC_001564.2	3914	4254	SRR11006718_NODE_6_length_1095_cov_5.576621	683	1024	97.661	9.04e-164
NC_001564.2	8549	8737	SRR11006718_NODE_6_length_1095_cov_5.576621	474	286	96.296	6.98e-83
NC_001564.2	7311	7486	SRR11006718_NODE_6_length_1095_cov_5.576621	637	460	97.753	3.61e-80
NC_001564.2	6313	6369	SRR11006718_NODE_6_length_1095_cov_5.576621	628	684	98.246	2.29e-19
NC_001564.2	3914	4254	SRR11006956_NODE_7_length_1299_cov_6.739771	587	246	97.661	9.04e-164
NC_001564.2	8549	8737	SRR11006956_NODE_7_length_1299_cov_6.739771	796	984	96.296	6.98e-83
NC_001564.2	7311	7486	SRR11006956_NODE_7_length_1299_cov_6.739771	633	810	97.753	3.61e-80
NC_001564.2	6313	6369	SRR11006956_NODE_7_length_1299_cov_6.739771	642	586	98.246	2.29e-19
NC_001564.2	3914	4254	SRR11006932_NODE_5_length_1040_cov_5.628245	500	841	97.661	9.04e-164
NC_001564.2	8549	8737	SRR11006932_NODE_5_length_1040_cov_5.628245	291	103	96.296	6.98e-83
NC_001564.2	7311	7486	SRR11006932_NODE_5_length_1040_cov_5.628245	454	277	97.753	3.61e-80
NC_001564.2	6313	6369	SRR11006932_NODE_5_length_1040_cov_5.628245	445	501	98.246	2.29e-19
NC_001564.2	3914	4254	SRR11006722_NODE_7_length_1271_cov_5.795645	657	998	97.661	9.04e-164
NC_001564.2	8549	8737	SRR11006722_NODE_7_length_1271_cov_5.795645	448	260	96.296	6.98e-83
NC_001564.2	7311	7486	SRR11006722_NODE_7_length_1271_cov_5.795645	611	434	97.753	3.61e-80
NC_001564.2	6313	6369	SRR11006722_NODE_7_length_1271_cov_5.795645	602	658	98.246	2.29e-19
NC_001564.2	3914	4254	SRR11006889_NODE_4_length_1518_cov_6.824427	806	1147	97.661	9.04e-164
NC_001564.2	8549	8737	SRR11006889_NODE_4_length_1518_cov_6.824427	597	409	96.296	6.98e-83
NC_001564.2	7311	7486	SRR11006889_NODE_4_length_1518_cov_6.824427	760	583	97.753	3.61e-80
NC_001564.2	6313	6369	SRR11006889_NODE_4_length_1518_cov_6.824427	751	807	98.246	2.29e-19
NC_001564.2	3914	4254	SRR11006765_NODE_5_length_1225_cov_6.180314	651	992	97.661	9.04e-164
NC_001564.2	8549	8737	SRR11006765_NODE_5_length_1225_cov_6.180314	442	254	96.296	6.98e-83
NC_001564.2	7311	7486	SRR11006765_NODE_5_length_1225_cov_6.180314	605	428	97.753	3.61e-80
NC_001564.2	6313	6369	SRR11006765_NODE_5_length_1225_cov_6.180314	596	652	98.246	2.29e-19
NC_001564.2	3914	4254	SRR11006617_NODE_5_length_1503_cov_2.755961	659	318	97.661	9.04e-164
NC_001564.2	8549	8737	SRR11006617_NODE_5_length_1503_cov_2.755961	868	1056	96.296	6.98e-83
NC_001564.2	7311	7486	SRR11006617_NODE_5_length_1503_cov_2.755961	705	882	97.753	3.61e-80
NC_001564.2	6313	6369	SRR11006617_NODE_5_length_1503_cov_2.755961	714	658	98.246	2.29e-19
NC_001564.2	3914	4254	SRR11006487_NODE_3_length_1429_cov_6.400888	619	278	97.661	9.04e-164
NC_001564.2	8549	8737	SRR11006487_NODE_3_length_1429_cov_6.400888	828	1016	96.296	6.98e-83
NC_001564.2	7311	7486	SRR11006487_NODE_3_length_1429_cov_6.400888	665	842	97.753	3.61e-80
NC_001564.2	6313	6369	SRR11006487_NODE_3_length_1429_cov_6.400888	674	618	98.246	2.29e-19
NC_001564.2	3914	4254	SRR11006818_NODE_8_length_945_cov_4.647465	398	57	97.661	9.04e-164
NC_001564.2	8549	8737	SRR11006818_NODE_8_length_945_cov_4.647465	607	795	96.296	6.98e-83
NC_001564.2	7311	7486	SRR11006818_NODE_8_length_945_cov_4.647465	444	621	97.753	3.61e-80
NC_001564.2	6313	6369	SRR11006818_NODE_8_length_945_cov_4.647465	453	397	98.246	2.29e-19
NC_001564.2	3914	4254	SRR11006878_NODE_6_length_1165_cov_4.873162	745	1086	97.661	9.04e-164
NC_001564.2	8549	8737	SRR11006878_NODE_6_length_1165_cov_4.873162	536	348	96.296	6.98e-83
NC_001564.2	7311	7486	SRR11006878_NODE_6_length_1165_cov_4.873162	699	522	97.753	3.61e-80
NC_001564.2	6313	6369	SRR11006878_NODE_6_length_1165_cov_4.873162	690	746	98.246	2.29e-19
NC_001564.2	3914	4254	SRR11006637_NODE_9_length_879_cov_3.271820	402	61	97.661	9.04e-164
NC_001564.2	8549	8737	SRR11006637_NODE_9_length_879_cov_3.271820	611	799	96.296	6.98e-83
NC_001564.2	7311	7486	SRR11006637_NODE_9_length_879_cov_3.271820	448	625	97.191	4.40e-79
NC_001564.2	6313	6369	SRR11006637_NODE_9_length_879_cov_3.271820	457	401	98.246	2.29e-19
NC_001564.2	3914	4254	SRR11006644_NODE_5_length_1221_cov_3.085664	630	289	97.661	9.04e-164
NC_001564.2	8549	8737	SRR11006644_NODE_5_length_1221_cov_3.085664	839	1027	96.296	6.98e-83
NC_001564.2	7311	7486	SRR11006644_NODE_5_length_1221_cov_3.085664	676	853	97.753	3.61e-80
NC_001564.2	6313	6369	SRR11006644_NODE_5_length_1221_cov_3.085664	685	629	98.246	2.29e-19
NC_001564.2	3914	4254	SRR11006900_NODE_7_length_1305_cov_6.798046	650	309	97.661	9.04e-164
NC_001564.2	8549	8737	SRR11006900_NODE_7_length_1305_cov_6.798046	859	1047	96.296	6.98e-83
NC_001564.2	7311	7486	SRR11006900_NODE_7_length_1305_cov_6.798046	696	873	97.753	3.61e-80
NC_001564.2	6313	6369	SRR11006900_NODE_7_length_1305_cov_6.798046	705	649	98.246	2.29e-19
NC_001564.2	3914	4254	SRR11006816_NODE_4_length_1439_cov_4.723201	632	291	97.661	9.04e-164
NC_001564.2	8549	8737	SRR11006816_NODE_4_length_1439_cov_4.723201	841	1029	96.296	6.98e-83
NC_001564.2	7311	7486	SRR11006816_NODE_4_length_1439_cov_4.723201	678	855	97.753	3.61e-80
NC_001564.2	6313	6369	SRR11006816_NODE_4_length_1439_cov_4.723201	687	631	98.246	2.29e-19
NC_001564.2	3914	4254	SRR11006704_NODE_5_length_1577_cov_5.963333	708	367	97.661	9.04e-164
NC_001564.2	8549	8737	SRR11006704_NODE_5_length_1577_cov_5.963333	917	1105	96.296	6.98e-83
NC_001564.2	7311	7486	SRR11006704_NODE_5_length_1577_cov_5.963333	754	931	97.753	3.61e-80
NC_001564.2	6313	6369	SRR11006704_NODE_5_length_1577_cov_5.963333	763	707	98.246	2.29e-19
NC_001564.2	3914	4254	SRR11006808_NODE_5_length_1266_cov_3.304458	614	273	97.661	9.04e-164
NC_001564.2	8549	8737	SRR11006808_NODE_5_length_1266_cov_3.304458	823	1011	96.296	6.98e-83
NC_001564.2	7311	7486	SRR11006808_NODE_5_length_1266_cov_3.304458	660	837	97.753	3.61e-80
NC_001564.2	6313	6369	SRR11006808_NODE_5_length_1266_cov_3.304458	669	613	98.246	2.29e-19
NC_001564.2	3914	4254	SRR11006755_NODE_7_length_1061_cov_2.756098	466	807	97.661	9.04e-164
NC_001564.2	8549	8737	SRR11006755_NODE_7_length_1061_cov_2.756098	257	69	96.296	6.98e-83
NC_001564.2	7311	7486	SRR11006755_NODE_7_length_1061_cov_2.756098	420	243	97.753	3.61e-80
NC_001564.2	6313	6369	SRR11006755_NODE_7_length_1061_cov_2.756098	411	467	98.246	2.29e-19
NC_001564.2	3914	4254	SRR11006840_NODE_5_length_996_cov_2.496192	615	956	97.661	9.04e-164
NC_001564.2	8549	8737	SRR11006840_NODE_5_length_996_cov_2.496192	406	218	96.296	6.98e-83
NC_001564.2	7311	7486	SRR11006840_NODE_5_length_996_cov_2.496192	569	392	97.753	3.61e-80
NC_001564.2	6313	6369	SRR11006840_NODE_5_length_996_cov_2.496192	560	616	98.246	2.29e-19
NC_001564.2	3914	4254	SRR11006728_NODE_5_length_1313_cov_3.650485	673	332	97.661	9.04e-164
NC_001564.2	8549	8737	SRR11006728_NODE_5_length_1313_cov_3.650485	882	1070	96.296	6.98e-83
NC_001564.2	7311	7486	SRR11006728_NODE_5_length_1313_cov_3.650485	719	896	97.191	4.40e-79
NC_001564.2	6313	6369	SRR11006728_NODE_5_length_1313_cov_3.650485	728	672	98.246	2.29e-19
NC_001564.2	3914	4254	SRR11006666_NODE_5_length_1434_cov_3.461312	609	950	97.661	9.04e-164
NC_001564.2	8549	8737	SRR11006666_NODE_5_length_1434_cov_3.461312	400	212	96.296	6.98e-83
NC_001564.2	7311	7486	SRR11006666_NODE_5_length_1434_cov_3.461312	563	386	97.753	3.61e-80
NC_001564.2	6313	6369	SRR11006666_NODE_5_length_1434_cov_3.461312	554	610	98.246	2.29e-19
NC_001564.2	3914	4254	SRR11006651_NODE_7_length_1059_cov_2.848269	611	952	97.661	9.04e-164
NC_001564.2	8549	8737	SRR11006651_NODE_7_length_1059_cov_2.848269	402	214	96.296	6.98e-83
NC_001564.2	7311	7486	SRR11006651_NODE_7_length_1059_cov_2.848269	565	388	97.753	3.61e-80
NC_001564.2	6313	6369	SRR11006651_NODE_7_length_1059_cov_2.848269	556	612	98.246	2.29e-19
NC_001564.2	3914	4254	SRR11006911_NODE_6_length_1278_cov_4.667777	640	981	97.661	9.04e-164
NC_001564.2	8549	8737	SRR11006911_NODE_6_length_1278_cov_4.667777	431	243	96.296	6.98e-83
NC_001564.2	7311	7486	SRR11006911_NODE_6_length_1278_cov_4.667777	594	417	97.753	3.61e-80
NC_001564.2	6313	6369	SRR11006911_NODE_6_length_1278_cov_4.667777	585	641	98.246	2.29e-19
NC_001564.2	3914	4254	SRR11006508_NODE_6_length_1041_cov_3.519710	555	896	97.661	9.04e-164
NC_001564.2	8549	8737	SRR11006508_NODE_6_length_1041_cov_3.519710	346	158	96.296	6.98e-83
NC_001564.2	7311	7486	SRR11006508_NODE_6_length_1041_cov_3.519710	509	332	97.753	3.61e-80
NC_001564.2	6313	6369	SRR11006508_NODE_6_length_1041_cov_3.519710	500	556	98.246	2.29e-19
NC_001564.2	3914	4254	SRR11006838_NODE_6_length_928_cov_3.190364	452	111	97.661	9.04e-164
NC_001564.2	8549	8737	SRR11006838_NODE_6_length_928_cov_3.190364	661	849	96.296	6.98e-83
NC_001564.2	7311	7486	SRR11006838_NODE_6_length_928_cov_3.190364	498	675	97.753	3.61e-80
NC_001564.2	6313	6369	SRR11006838_NODE_6_length_928_cov_3.190364	507	451	98.246	2.29e-19
NC_001564.2	3914	4254	SRR11006641_NODE_6_length_1213_cov_3.491197	557	898	97.661	9.04e-164
NC_001564.2	8549	8737	SRR11006641_NODE_6_length_1213_cov_3.491197	348	160	96.296	6.98e-83
NC_001564.2	7311	7486	SRR11006641_NODE_6_length_1213_cov_3.491197	511	334	97.753	3.61e-80
NC_001564.2	6313	6369	SRR11006641_NODE_6_length_1213_cov_3.491197	502	558	98.246	2.29e-19
NC_001564.2	3914	4254	SRR11006713_NODE_7_length_1027_cov_3.170526	487	146	97.661	9.04e-164
NC_001564.2	8549	8737	SRR11006713_NODE_7_length_1027_cov_3.170526	696	884	96.296	6.98e-83
NC_001564.2	7311	7486	SRR11006713_NODE_7_length_1027_cov_3.170526	533	710	97.753	3.61e-80
NC_001564.2	6313	6369	SRR11006713_NODE_7_length_1027_cov_3.170526	542	486	98.246	2.29e-19
NC_001564.2	3914	4254	SRR11006597_NODE_5_length_1078_cov_2.735265	437	96	97.661	9.04e-164
NC_001564.2	8549	8737	SRR11006597_NODE_5_length_1078_cov_2.735265	646	834	96.296	6.98e-83
NC_001564.2	7311	7486	SRR11006597_NODE_5_length_1078_cov_2.735265	483	660	97.753	3.61e-80
NC_001564.2	6313	6369	SRR11006597_NODE_5_length_1078_cov_2.735265	492	436	98.246	2.29e-19
NC_001564.2	3914	4254	SRR11006510_NODE_7_length_1091_cov_4.030572	637	978	97.661	9.04e-164
NC_001564.2	8549	8737	SRR11006510_NODE_7_length_1091_cov_4.030572	428	240	96.296	6.98e-83
NC_001564.2	7311	7486	SRR11006510_NODE_7_length_1091_cov_4.030572	591	414	97.753	3.61e-80
NC_001564.2	6313	6369	SRR11006510_NODE_7_length_1091_cov_4.030572	582	638	98.246	2.29e-19
NC_001564.2	3914	4254	SRR11006723_NODE_7_length_843_cov_2.789817	402	743	97.661	9.04e-164
NC_001564.2	8549	8737	SRR11006723_NODE_7_length_843_cov_2.789817	193	5	96.296	6.98e-83
NC_001564.2	7311	7486	SRR11006723_NODE_7_length_843_cov_2.789817	356	179	97.753	3.61e-80
NC_001564.2	6313	6369	SRR11006723_NODE_7_length_843_cov_2.789817	347	403	98.246	2.29e-19
NC_001564.2	3914	4254	SRR11006635_NODE_7_length_1017_cov_2.703191	419	78	97.661	9.04e-164
NC_001564.2	8549	8737	SRR11006635_NODE_7_length_1017_cov_2.703191	628	816	96.296	6.98e-83
NC_001564.2	7311	7486	SRR11006635_NODE_7_length_1017_cov_2.703191	465	642	97.753	3.61e-80
NC_001564.2	6313	6369	SRR11006635_NODE_7_length_1017_cov_2.703191	474	418	98.246	2.29e-19
NC_001564.2	3914	4254	SRR11006815_NODE_5_length_1231_cov_2.499133	642	983	97.661	9.04e-164
NC_001564.2	8549	8737	SRR11006815_NODE_5_length_1231_cov_2.499133	433	245	96.296	6.98e-83
NC_001564.2	7311	7486	SRR11006815_NODE_5_length_1231_cov_2.499133	596	419	97.753	3.61e-80
NC_001564.2	6313	6369	SRR11006815_NODE_5_length_1231_cov_2.499133	587	643	98.246	2.29e-19
NC_001564.2	3914	4254	SRR11006650_NODE_7_length_1008_cov_4.444683	573	914	97.661	9.04e-164
NC_001564.2	8549	8737	SRR11006650_NODE_7_length_1008_cov_4.444683	364	176	96.296	6.98e-83
NC_001564.2	7311	7486	SRR11006650_NODE_7_length_1008_cov_4.444683	527	350	97.753	3.61e-80
NC_001564.2	6313	6369	SRR11006650_NODE_7_length_1008_cov_4.444683	518	574	98.246	2.29e-19
NC_001564.2	3914	4254	SRR11006860_NODE_5_length_1322_cov_3.951807	745	1086	97.661	9.04e-164
NC_001564.2	8549	8737	SRR11006860_NODE_5_length_1322_cov_3.951807	536	348	96.296	6.98e-83
NC_001564.2	7311	7486	SRR11006860_NODE_5_length_1322_cov_3.951807	699	522	97.753	3.61e-80
NC_001564.2	6313	6369	SRR11006860_NODE_5_length_1322_cov_3.951807	690	746	98.246	2.29e-19
NC_001564.2	3914	4254	SRR11006640_NODE_7_length_993_cov_2.638646	569	910	97.661	9.04e-164
NC_001564.2	8549	8737	SRR11006640_NODE_7_length_993_cov_2.638646	360	172	96.296	6.98e-83
NC_001564.2	7311	7486	SRR11006640_NODE_7_length_993_cov_2.638646	523	346	97.753	3.61e-80
NC_001564.2	6313	6369	SRR11006640_NODE_7_length_993_cov_2.638646	514	570	98.246	2.29e-19
NC_001564.2	3914	4254	SRR11006814_NODE_5_length_1100_cov_3.127077	583	924	97.661	9.04e-164
NC_001564.2	8549	8737	SRR11006814_NODE_5_length_1100_cov_3.127077	374	186	96.296	6.98e-83
NC_001564.2	7311	7486	SRR11006814_NODE_5_length_1100_cov_3.127077	537	360	97.753	3.61e-80
NC_001564.2	6313	6369	SRR11006814_NODE_5_length_1100_cov_3.127077	528	584	98.246	2.29e-19
NC_001564.2	3914	4254	SRR11006623_NODE_8_length_900_cov_2.568651	438	97	97.661	9.04e-164
NC_001564.2	8549	8737	SRR11006623_NODE_8_length_900_cov_2.568651	647	835	96.296	6.98e-83
NC_001564.2	7311	7486	SRR11006623_NODE_8_length_900_cov_2.568651	484	661	97.753	3.61e-80
NC_001564.2	6313	6369	SRR11006623_NODE_8_length_900_cov_2.568651	493	437	98.246	2.29e-19
NC_001564.2	3914	4254	SRR11006955_NODE_7_length_964_cov_3.057497	507	166	97.661	9.04e-164
NC_001564.2	8549	8737	SRR11006955_NODE_7_length_964_cov_3.057497	716	904	96.296	6.98e-83
NC_001564.2	7311	7486	SRR11006955_NODE_7_length_964_cov_3.057497	553	730	97.753	3.61e-80
NC_001564.2	6313	6369	SRR11006955_NODE_7_length_964_cov_3.057497	562	506	98.246	2.29e-19
NC_001564.2	3914	4254	SRR11006721_NODE_6_length_1059_cov_3.075356	522	181	97.661	9.04e-164
NC_001564.2	8549	8737	SRR11006721_NODE_6_length_1059_cov_3.075356	731	919	96.296	6.98e-83
NC_001564.2	7311	7486	SRR11006721_NODE_6_length_1059_cov_3.075356	568	745	97.753	3.61e-80
NC_001564.2	6313	6369	SRR11006721_NODE_6_length_1059_cov_3.075356	577	521	98.246	2.29e-19
NC_001564.2	3914	4254	SRR11006598_NODE_7_length_1141_cov_4.286654	698	357	97.661	9.04e-164
NC_001564.2	8549	8737	SRR11006598_NODE_7_length_1141_cov_4.286654	907	1095	96.296	6.98e-83
NC_001564.2	7311	7486	SRR11006598_NODE_7_length_1141_cov_4.286654	744	921	97.753	3.61e-80
NC_001564.2	6313	6369	SRR11006598_NODE_7_length_1141_cov_4.286654	753	697	98.246	2.29e-19
NC_001564.2	3914	4254	SRR11006715_NODE_10_length_836_cov_2.847167	373	714	97.661	9.04e-164
NC_001564.2	7311	7486	SRR11006715_NODE_10_length_836_cov_2.847167	327	150	97.753	3.61e-80
NC_001564.2	8549	8712	SRR11006715_NODE_10_length_836_cov_2.847167	164	1	96.341	6.12e-71
NC_001564.2	6313	6369	SRR11006715_NODE_10_length_836_cov_2.847167	318	374	98.246	2.29e-19
NC_001564.2	3914	4254	SRR11006845_NODE_7_length_1097_cov_6.128431	450	109	97.661	9.04e-164
NC_001564.2	8549	8737	SRR11006845_NODE_7_length_1097_cov_6.128431	659	847	96.296	6.98e-83
NC_001564.2	7311	7486	SRR11006845_NODE_7_length_1097_cov_6.128431	496	673	97.753	3.61e-80
NC_001564.2	6313	6369	SRR11006845_NODE_7_length_1097_cov_6.128431	505	449	98.246	2.29e-19
NC_001564.2	3914	4254	SRR11006856_NODE_6_length_1417_cov_3.916418	795	1136	97.661	9.04e-164
NC_001564.2	8549	8737	SRR11006856_NODE_6_length_1417_cov_3.916418	586	398	96.296	6.98e-83
NC_001564.2	7311	7486	SRR11006856_NODE_6_length_1417_cov_3.916418	749	572	97.753	3.61e-80
NC_001564.2	6313	6369	SRR11006856_NODE_6_length_1417_cov_3.916418	740	796	98.246	2.29e-19
NC_001564.2	3914	4254	SRR11006636_NODE_6_length_1146_cov_4.614593	445	104	97.661	9.04e-164
NC_001564.2	8549	8737	SRR11006636_NODE_6_length_1146_cov_4.614593	654	842	96.296	6.98e-83
NC_001564.2	7311	7486	SRR11006636_NODE_6_length_1146_cov_4.614593	491	668	97.753	3.61e-80
NC_001564.2	6313	6369	SRR11006636_NODE_6_length_1146_cov_4.614593	500	444	98.246	2.29e-19
NC_001564.2	3914	4254	SRR11006922_NODE_8_length_1183_cov_6.767631	625	966	97.661	9.04e-164
NC_001564.2	8549	8737	SRR11006922_NODE_8_length_1183_cov_6.767631	416	228	96.296	6.98e-83
NC_001564.2	7311	7486	SRR11006922_NODE_8_length_1183_cov_6.767631	579	402	97.753	3.61e-80
NC_001564.2	6313	6369	SRR11006922_NODE_8_length_1183_cov_6.767631	570	626	98.246	2.29e-19
NC_001564.2	3914	4254	SRR11006620_NODE_7_length_1201_cov_3.867438	633	974	97.661	9.04e-164
NC_001564.2	8549	8737	SRR11006620_NODE_7_length_1201_cov_3.867438	424	236	96.296	6.98e-83
NC_001564.2	7311	7486	SRR11006620_NODE_7_length_1201_cov_3.867438	587	410	97.753	3.61e-80
NC_001564.2	6313	6369	SRR11006620_NODE_7_length_1201_cov_3.867438	578	634	98.246	2.29e-19
NC_001564.2	3914	4254	SRR11006836_NODE_9_length_719_cov_3.239875	268	609	97.661	9.04e-164
NC_001564.2	7311	7486	SRR11006836_NODE_9_length_719_cov_3.239875	222	45	97.753	3.61e-80
NC_001564.2	6313	6369	SRR11006836_NODE_9_length_719_cov_3.239875	213	269	98.246	2.29e-19
NC_001564.2	8549	8607	SRR11006836_NODE_9_length_719_cov_3.239875	59	1	93.220	1.18e-16
NC_001564.2	3914	4254	SRR11006933_NODE_6_length_1089_cov_2.903162	520	179	97.661	9.04e-164
NC_001564.2	8549	8737	SRR11006933_NODE_6_length_1089_cov_2.903162	729	917	96.296	6.98e-83
NC_001564.2	7311	7486	SRR11006933_NODE_6_length_1089_cov_2.903162	566	743	97.753	3.61e-80
NC_001564.2	6313	6369	SRR11006933_NODE_6_length_1089_cov_2.903162	575	519	98.246	2.29e-19
NC_001564.2	3914	4254	SRR11006639_NODE_7_length_1034_cov_3.840125	442	101	97.661	9.04e-164
NC_001564.2	8549	8737	SRR11006639_NODE_7_length_1034_cov_3.840125	651	839	96.296	6.98e-83
NC_001564.2	7311	7486	SRR11006639_NODE_7_length_1034_cov_3.840125	488	665	97.753	3.61e-80
NC_001564.2	6313	6369	SRR11006639_NODE_7_length_1034_cov_3.840125	497	441	98.246	2.29e-19
NC_001564.2	3914	4254	SRR11006957_NODE_6_length_1309_cov_4.218344	679	338	97.661	9.04e-164
NC_001564.2	8549	8737	SRR11006957_NODE_6_length_1309_cov_4.218344	888	1076	96.296	6.98e-83
NC_001564.2	7311	7486	SRR11006957_NODE_6_length_1309_cov_4.218344	725	902	97.753	3.61e-80
NC_001564.2	6313	6369	SRR11006957_NODE_6_length_1309_cov_4.218344	734	678	98.246	2.29e-19
NC_001564.2	3914	4254	SRR11006695_NODE_5_length_1148_cov_4.277311	675	1016	97.661	9.04e-164
NC_001564.2	8549	8737	SRR11006695_NODE_5_length_1148_cov_4.277311	466	278	96.296	6.98e-83
NC_001564.2	7311	7486	SRR11006695_NODE_5_length_1148_cov_4.277311	629	452	97.753	3.61e-80
NC_001564.2	6313	6369	SRR11006695_NODE_5_length_1148_cov_4.277311	620	676	98.246	2.29e-19
NC_001564.2	3914	4254	SRR11006512_NODE_6_length_1061_cov_3.945122	474	815	97.661	9.04e-164
NC_001564.2	8549	8737	SRR11006512_NODE_6_length_1061_cov_3.945122	265	77	96.296	6.98e-83
NC_001564.2	7311	7486	SRR11006512_NODE_6_length_1061_cov_3.945122	428	251	97.753	3.61e-80
NC_001564.2	6313	6369	SRR11006512_NODE_6_length_1061_cov_3.945122	419	475	98.246	2.29e-19
NC_001564.2	3914	4254	SRR11006944_NODE_7_length_1395_cov_5.656297	639	298	97.661	9.04e-164
NC_001564.2	8549	8737	SRR11006944_NODE_7_length_1395_cov_5.656297	848	1036	96.296	6.98e-83
NC_001564.2	7311	7486	SRR11006944_NODE_7_length_1395_cov_5.656297	685	862	97.753	3.61e-80
NC_001564.2	6313	6369	SRR11006944_NODE_7_length_1395_cov_5.656297	694	638	98.246	2.29e-19
NC_001564.2	3914	4254	SRR11006751_NODE_7_length_852_cov_3.970323	385	44	97.661	9.04e-164
NC_001564.2	8549	8737	SRR11006751_NODE_7_length_852_cov_3.970323	594	782	96.296	6.98e-83
NC_001564.2	7311	7486	SRR11006751_NODE_7_length_852_cov_3.970323	431	608	97.753	3.61e-80
NC_001564.2	6313	6369	SRR11006751_NODE_7_length_852_cov_3.970323	440	384	98.246	2.29e-19
NC_001564.2	3914	4254	SRR11006711_NODE_5_length_1347_cov_5.183465	635	976	97.661	9.04e-164
NC_001564.2	8549	8737	SRR11006711_NODE_5_length_1347_cov_5.183465	426	238	96.296	6.98e-83
NC_001564.2	7311	7486	SRR11006711_NODE_5_length_1347_cov_5.183465	589	412	97.753	3.61e-80
NC_001564.2	6313	6369	SRR11006711_NODE_5_length_1347_cov_5.183465	580	636	98.246	2.29e-19
NC_001564.2	3914	4254	SRR11006643_NODE_8_length_1073_cov_3.068273	635	976	97.661	9.04e-164
NC_001564.2	8549	8737	SRR11006643_NODE_8_length_1073_cov_3.068273	426	238	96.296	6.98e-83
NC_001564.2	7311	7486	SRR11006643_NODE_8_length_1073_cov_3.068273	589	412	97.753	3.61e-80
NC_001564.2	6313	6369	SRR11006643_NODE_8_length_1073_cov_3.068273	580	636	98.246	2.29e-19
NC_001564.2	3914	4254	SRR11006953_NODE_7_length_1127_cov_2.630476	756	415	97.661	9.04e-164
NC_001564.2	7311	7486	SRR11006953_NODE_7_length_1127_cov_2.630476	802	979	97.753	3.61e-80
NC_001564.2	8549	8709	SRR11006953_NODE_7_length_1127_cov_2.630476	965	1125	96.894	2.14e-70
NC_001564.2	6313	6369	SRR11006953_NODE_7_length_1127_cov_2.630476	811	755	98.246	2.29e-19
NC_001564.2	3914	4254	SRR11006812_NODE_5_length_1254_cov_4.552251	845	1186	97.661	9.04e-164
NC_001564.2	8549	8737	SRR11006812_NODE_5_length_1254_cov_4.552251	636	448	96.296	6.98e-83
NC_001564.2	7311	7486	SRR11006812_NODE_5_length_1254_cov_4.552251	799	622	97.753	3.61e-80
NC_001564.2	6313	6369	SRR11006812_NODE_5_length_1254_cov_4.552251	790	846	98.246	2.29e-19
NC_001564.2	3914	4254	SRR11006749_NODE_7_length_1105_cov_3.020428	668	1009	97.661	9.04e-164
NC_001564.2	8549	8737	SRR11006749_NODE_7_length_1105_cov_3.020428	459	271	96.296	6.98e-83
NC_001564.2	7311	7486	SRR11006749_NODE_7_length_1105_cov_3.020428	622	445	97.753	3.61e-80
NC_001564.2	6313	6369	SRR11006749_NODE_7_length_1105_cov_3.020428	613	669	98.246	2.29e-19
NC_001564.2	3914	4254	SRR11006693_NODE_6_length_1351_cov_6.228414	612	271	97.661	9.04e-164
NC_001564.2	8549	8737	SRR11006693_NODE_6_length_1351_cov_6.228414	821	1009	96.296	6.98e-83
NC_001564.2	7311	7486	SRR11006693_NODE_6_length_1351_cov_6.228414	658	835	97.753	3.61e-80
NC_001564.2	6313	6369	SRR11006693_NODE_6_length_1351_cov_6.228414	667	611	98.246	2.29e-19
NC_001564.2	3914	4250	SRR11006725_NODE_6_length_1174_cov_3.298086	487	823	97.923	3.16e-163
NC_001564.2	8549	8737	SRR11006725_NODE_6_length_1174_cov_3.298086	278	90	96.296	6.98e-83
NC_001564.2	7311	7486	SRR11006725_NODE_6_length_1174_cov_3.298086	441	264	97.753	3.61e-80
NC_001564.2	6313	6369	SRR11006725_NODE_6_length_1174_cov_3.298086	432	488	98.246	2.29e-19
NC_001564.2	3914	4254	SRR11006757_NODE_4_length_1372_cov_5.713514	731	1072	97.368	3.84e-162
NC_001564.2	8549	8737	SRR11006757_NODE_4_length_1372_cov_5.713514	522	334	96.296	6.98e-83
NC_001564.2	7311	7486	SRR11006757_NODE_4_length_1372_cov_5.713514	685	508	97.753	3.61e-80
NC_001564.2	6313	6369	SRR11006757_NODE_4_length_1372_cov_5.713514	676	732	98.246	2.29e-19
NC_001564.2	2183	2498	SRR11006606_NODE_12_length_534_cov_2.743982	3	318	98.418	1.53e-154
NC_001564.2	3933	4254	SRR11006843_NODE_12_length_438_cov_2.443213	1	323	97.523	1.87e-153
NC_001564.2	2168	2479	SRR11006548_NODE_12_length_312_cov_2.502128	312	1	97.756	1.18e-149
NC_001564.2	4942	5228	SRR11006760_NODE_20_length_287_cov_2.804762	1	287	97.909	1.03e-137
NC_001564.2	4014	4254	SRR11006626_NODE_26_length_308_cov_2.536797	1	242	97.107	1.44e-110
NC_001564.2	5048	5270	SRR11006621_NODE_14_length_459_cov_3.282723	459	237	98.655	9.07e-107
NC_001564.2	1925	2169	SRR11006621_NODE_14_length_459_cov_3.282723	245	1	94.694	3.86e-105
NC_001564.2	3914	4110	SRR11006835_NODE_11_length_464_cov_3.222222	268	464	99.492	2.28e-95
NC_001564.2	7311	7486	SRR11006835_NODE_11_length_464_cov_3.222222	222	45	97.753	3.61e-80
NC_001564.2	6313	6369	SRR11006835_NODE_11_length_464_cov_3.222222	213	269	98.246	2.29e-19
NC_001564.2	8549	8607	SRR11006835_NODE_11_length_464_cov_3.222222	59	1	93.220	1.18e-16
NC_001564.2	8303	9864	SRR11006585_NODE_2_length_2276_cov_8.262847	1693	132	65.496	5.73e-84
NC_001564.2	8549	8737	SRR11006756_NODE_19_length_391_cov_3.882166	367	179	96.296	6.98e-83
NC_001564.2	8549	8737	SRR11006626_NODE_12_length_645_cov_2.605634	273	85	96.296	6.98e-83
NC_001564.2	7311	7486	SRR11006626_NODE_12_length_645_cov_2.605634	436	259	97.753	3.61e-80
NC_001564.2	3914	4076	SRR11006626_NODE_12_length_645_cov_2.605634	482	644	94.479	4.70e-66
NC_001564.2	6313	6369	SRR11006626_NODE_12_length_645_cov_2.605634	427	483	98.246	2.29e-19
NC_001564.2	8549	8737	SRR11006817_NODE_8_length_737_cov_3.037879	303	491	96.296	6.98e-83
NC_001564.2	7311	7486	SRR11006817_NODE_8_length_737_cov_3.037879	140	317	97.753	3.61e-80
NC_001564.2	3914	4007	SRR11006817_NODE_8_length_737_cov_3.037879	94	1	98.936	1.88e-39
NC_001564.2	6313	6369	SRR11006817_NODE_8_length_737_cov_3.037879	149	93	98.246	2.29e-19
NC_001564.2	8303	9864	SRR11006744_NODE_3_length_2227_cov_11.297674	1879	318	65.491	8.50e-82
NC_001564.2	8303	9864	SRR11006506_NODE_3_length_2102_cov_11.347160	419	1980	65.307	2.97e-81
NC_001564.2	8303	9864	SRR11006600_NODE_3_length_2145_cov_10.728240	381	1942	65.307	2.97e-81
NC_001564.2	8303	9864	SRR11006497_NODE_2_length_2243_cov_18.484765	1859	298	65.329	2.97e-81
NC_001564.2	8303	9864	SRR11006551_NODE_3_length_2403_cov_10.463457	386	1947	65.307	3.61e-80
NC_001564.2	8303	9864	SRR11006595_NODE_3_length_2447_cov_10.541772	1866	305	65.266	1.26e-79
NC_001564.2	8303	9864	SRR11006824_NODE_3_length_2097_cov_9.551485	381	1942	65.329	1.26e-79
NC_001564.2	8303	9864	SRR11006801_NODE_3_length_2145_cov_13.219052	449	2010	65.160	4.40e-79
NC_001564.2	8303	9864	SRR11006556_NODE_2_length_2189_cov_16.249527	1682	121	65.332	4.40e-79
NC_001564.2	8303	9864	SRR11006752_NODE_3_length_1815_cov_13.934407	1770	209	65.245	1.54e-78
NC_001564.2	8303	9864	SRR11006777_NODE_2_length_2439_cov_14.552075	552	2113	65.182	1.54e-78
NC_001564.2	8303	9864	SRR11006799_NODE_4_length_1880_cov_14.703272	35	1596	65.204	1.54e-78
NC_001564.2	8303	9864	SRR11006495_NODE_4_length_2156_cov_8.265993	1856	295	65.204	1.54e-78
NC_001564.2	8303	9864	SRR11006516_NODE_2_length_2260_cov_6.879066	419	1970	65.160	1.87e-77
NC_001564.2	8303	9864	SRR11006660_NODE_3_length_2448_cov_47.229017	26	1587	65.119	1.87e-77
NC_001564.2	8303	8430	SRR11006660_NODE_3_length_2448_cov_47.229017	2275	2402	74.419	7.48e-13
NC_001564.2	8303	9864	SRR11006785_NODE_3_length_2177_cov_7.437619	1735	174	65.182	1.87e-77
NC_001564.2	8303	9864	SRR11006784_NODE_3_length_2380_cov_10.385584	429	1990	65.182	1.87e-77
NC_001564.2	8303	9864	SRR11006738_NODE_2_length_2284_cov_10.046670	544	2105	65.119	1.87e-77
NC_001564.2	8303	9864	SRR11006708_NODE_2_length_2050_cov_4.776989	342	1903	65.182	1.87e-77
NC_001564.2	8303	9864	SRR11006566_NODE_2_length_2403_cov_12.247206	1935	384	65.078	6.53e-77
NC_001564.2	8303	9864	SRR11006563_NODE_2_length_2265_cov_11.069470	1715	163	65.182	6.53e-77
NC_001564.2	8334	9864	SRR11006561_NODE_3_length_1716_cov_7.541184	1	1531	65.131	6.53e-77
NC_001564.2	8303	9864	SRR11006548_NODE_3_length_2235_cov_17.584337	1887	336	65.119	7.96e-76
NC_001564.2	9161	9232	SRR11006548_NODE_3_length_2235_cov_17.584337	2233	2161	78.082	7.00e-07
NC_001564.2	8303	9864	SRR11006690_NODE_2_length_2130_cov_7.675110	328	1889	65.078	7.96e-76
NC_001564.2	8303	9864	SRR11006707_NODE_2_length_2373_cov_11.790070	1927	366	65.078	7.96e-76
NC_001564.2	8318	9864	SRR11006762_NODE_2_length_2364_cov_13.389156	508	2055	65.054	2.78e-75
NC_001564.2	8303	9864	SRR11006735_NODE_3_length_2043_cov_13.299593	306	1861	65.166	9.70e-75
NC_001564.2	8303	9864	SRR11006892_NODE_3_length_2218_cov_6.815974	1881	319	65.091	9.70e-75
NC_001564.2	8303	9864	SRR11006767_NODE_2_length_2227_cov_7.009302	545	2096	64.994	9.70e-75
NC_001564.2	8303	9864	SRR11006895_NODE_3_length_2330_cov_50.567244	431	1992	64.994	9.70e-75
NC_001564.2	9149	9232	SRR11006895_NODE_3_length_2330_cov_50.567244	73	157	76.471	5.75e-08
NC_001564.2	8303	9864	SRR11006547_NODE_3_length_1824_cov_6.884373	174	1737	65.122	9.70e-75
NC_001564.2	8303	9864	SRR11006729_NODE_3_length_2256_cov_12.307939	1746	194	64.994	3.38e-74
NC_001564.2	8303	9864	SRR11006840_NODE_3_length_2244_cov_10.508537	368	1920	64.994	3.38e-74
NC_001564.2	8303	9864	SRR11006727_NODE_2_length_2028_cov_21.023065	1983	431	64.994	3.38e-74
NC_001564.2	8303	9864	SRR11006572_NODE_3_length_2209_cov_13.068480	1836	284	64.994	3.38e-74
NC_001564.2	8303	9864	SRR11006603_NODE_2_length_2557_cov_10.185484	2013	461	64.994	3.38e-74
NC_001564.2	8303	9864	SRR11006761_NODE_3_length_2481_cov_9.580283	1924	372	65.056	3.38e-74
NC_001564.2	8303	9864	SRR11006656_NODE_3_length_2482_cov_12.165489	1915	363	64.994	3.38e-74
NC_001564.2	8303	9864	SRR11006753_NODE_4_length_2088_cov_11.797613	1627	71	64.991	3.38e-74
NC_001564.2	8303	9864	SRR11006749_NODE_2_length_2282_cov_5.785941	382	1943	65.038	3.38e-74
NC_001564.2	8303	9864	SRR11006765_NODE_3_length_2435_cov_17.356658	634	2186	65.059	1.18e-73
NC_001564.2	8303	9864	SRR11006606_NODE_1_length_4458_cov_9.687971	3980	2428	64.909	4.12e-73
NC_001564.2	8303	9330	SRR11006606_NODE_1_length_4458_cov_9.687971	1740	713	66.065	2.97e-62
NC_001564.2	9539	9710	SRR11006606_NODE_1_length_4458_cov_9.687971	504	333	66.860	8.53e-06
NC_001564.2	8329	9864	SRR11006485_NODE_2_length_2251_cov_6.464121	1879	344	64.901	4.12e-73
NC_001564.2	8303	9864	SRR11006788_NODE_3_length_2122_cov_15.111491	1679	127	64.931	4.12e-73
NC_001564.2	8303	9864	SRR11006825_NODE_2_length_2106_cov_10.067028	359	1911	64.931	4.12e-73
NC_001564.2	8303	9864	SRR11006780_NODE_4_length_2170_cov_8.492594	1788	236	64.931	4.12e-73
NC_001564.2	8303	9864	SRR11006836_NODE_2_length_2316_cov_10.276463	525	2077	64.931	4.12e-73
NC_001564.2	8303	9864	SRR11006632_NODE_3_length_2357_cov_9.121491	1982	430	64.931	4.12e-73
NC_001564.2	8303	9864	SRR11006711_NODE_2_length_2388_cov_12.050195	490	2042	64.931	4.12e-73
NC_001564.2	8303	9864	SRR11006528_NODE_3_length_2092_cov_5.842184	1684	132	64.953	1.44e-72
NC_001564.2	8303	9864	SRR11006617_NODE_1_length_2305_cov_13.099641	1727	175	64.953	1.44e-72
NC_001564.2	8303	9864	SRR11006521_NODE_3_length_2148_cov_5.386770	1760	202	65.056	1.44e-72
NC_001564.2	8303	9864	SRR11006797_NODE_3_length_2135_cov_6.665695	1742	189	64.953	1.44e-72
NC_001564.2	8303	9845	SRR11006668_NODE_3_length_2329_cov_11.508881	1858	316	64.933	5.02e-72
NC_001564.2	8303	9864	SRR11006898_NODE_3_length_2574_cov_24.480176	1673	121	64.868	1.75e-71
NC_001564.2	9161	9232	SRR11006898_NODE_3_length_2574_cov_24.480176	2019	1947	78.082	7.00e-07
NC_001564.2	8303	9864	SRR11006887_NODE_2_length_2189_cov_31.713068	349	1901	64.868	1.75e-71
NC_001564.2	9161	9232	SRR11006887_NODE_2_length_2189_cov_31.713068	3	75	78.082	7.00e-07
NC_001564.2	8303	9864	SRR11006626_NODE_2_length_2543_cov_13.336172	1899	347	64.868	1.75e-71
NC_001564.2	8331	9864	SRR11006534_NODE_2_length_1641_cov_10.013427	1	1525	64.792	1.75e-71
NC_001564.2	8303	9864	SRR11006856_NODE_4_length_1814_cov_17.496258	188	1740	64.868	1.75e-71
NC_001564.2	8303	9864	SRR11006938_NODE_3_length_2191_cov_11.866131	341	1893	64.868	1.75e-71
NC_001564.2	8303	9864	SRR11006732_NODE_3_length_2356_cov_6.154454	1998	446	64.890	1.75e-71
NC_001564.2	8303	9853	SRR11006646_NODE_2_length_2550_cov_13.090578	1869	318	64.877	6.12e-71
NC_001564.2	8303	9853	SRR11006638_NODE_3_length_3164_cov_12.906706	2695	1144	64.877	6.12e-71
NC_001564.2	8786	8925	SRR11006638_NODE_3_length_3164_cov_12.906706	146	7	74.286	3.39e-17
NC_001564.2	8303	9864	SRR11006680_NODE_2_length_3095_cov_18.503645	680	2232	64.806	2.14e-70
NC_001564.2	8823	9071	SRR11006680_NODE_2_length_3095_cov_18.503645	10	258	68.254	3.39e-17
NC_001564.2	8303	8430	SRR11006680_NODE_2_length_3095_cov_18.503645	2917	3044	74.419	7.48e-13
NC_001564.2	8303	9864	SRR11006596_NODE_3_length_2078_cov_22.798101	1730	178	64.868	2.14e-70
NC_001564.2	9161	9232	SRR11006596_NODE_3_length_2078_cov_22.798101	2076	2004	78.082	7.00e-07
NC_001564.2	8303	9864	SRR11006512_NODE_2_length_2099_cov_16.570722	1751	199	64.806	2.14e-70
NC_001564.2	9161	9232	SRR11006512_NODE_2_length_2099_cov_16.570722	2097	2025	78.082	7.00e-07
NC_001564.2	8318	9864	SRR11006882_NODE_3_length_2287_cov_14.461538	1831	306	64.721	2.14e-70
NC_001564.2	8318	9864	SRR11006850_NODE_3_length_2376_cov_8.045237	523	2066	64.773	7.46e-70
NC_001564.2	8303	9864	SRR11006834_NODE_2_length_2131_cov_9.038462	425	1977	64.828	7.46e-70
NC_001564.2	8303	9864	SRR11006710_NODE_2_length_1791_cov_3.581680	1592	42	64.658	7.46e-70
NC_001564.2	8303	9864	SRR11006630_NODE_2_length_2161_cov_7.720729	525	2073	64.828	7.46e-70
NC_001564.2	8303	9864	SRR11006741_NODE_3_length_2318_cov_4.611334	1906	345	64.861	2.60e-69
NC_001564.2	8303	9864	SRR11006835_NODE_2_length_2253_cov_3.644761	507	2048	64.721	2.60e-69
NC_001564.2	8753	9853	SRR11006804_NODE_2_length_3541_cov_19.520497	2463	1363	66.278	2.60e-69
NC_001564.2	8303	8958	SRR11006804_NODE_2_length_3541_cov_19.520497	664	9	66.018	7.47e-32
NC_001564.2	9519	9710	SRR11006804_NODE_2_length_3541_cov_19.520497	3438	3247	67.358	7.00e-07
NC_001564.2	8303	9864	SRR11006539_NODE_3_length_2095_cov_6.976214	347	1899	64.809	2.60e-69
NC_001564.2	8303	9864	SRR11006633_NODE_2_length_1817_cov_12.535057	1761	229	64.532	2.60e-69
NC_001564.2	8303	9736	SRR11006956_NODE_4_length_2326_cov_29.554913	830	2263	65.143	9.08e-69
NC_001564.2	9770	9864	SRR11006956_NODE_4_length_2326_cov_29.554913	48	142	73.684	2.01e-07
NC_001564.2	8303	9864	SRR11006483_NODE_2_length_2170_cov_8.046345	529	2086	64.728	9.08e-69
NC_001564.2	8303	9864	SRR11006805_NODE_2_length_2427_cov_8.298723	534	2086	64.743	9.08e-69
NC_001564.2	8753	9864	SRR11006791_NODE_2_length_2258_cov_10.915177	1348	237	66.075	9.08e-69
NC_001564.2	8303	8512	SRR11006791_NODE_2_length_2258_cov_10.915177	1691	1482	69.406	1.76e-14
NC_001564.2	8753	9853	SRR11006648_NODE_3_length_2486_cov_8.988792	981	2081	66.068	3.17e-68
NC_001564.2	8303	8514	SRR11006648_NODE_3_length_2486_cov_8.988792	463	674	69.683	1.44e-15
NC_001564.2	9232	9297	SRR11006648_NODE_3_length_2486_cov_8.988792	12	77	78.788	7.00e-07
NC_001564.2	8303	9864	SRR11006821_NODE_2_length_2046_cov_10.079736	358	1907	64.743	3.17e-68
NC_001564.2	8303	9864	SRR11006853_NODE_3_length_2057_cov_4.776768	331	1883	64.787	3.17e-68
NC_001564.2	8303	9864	SRR11006530_NODE_3_length_2421_cov_10.896758	539	2079	64.721	3.17e-68
NC_001564.2	8303	9864	SRR11006851_NODE_2_length_2196_cov_6.090609	1781	240	64.658	3.17e-68
NC_001564.2	8303	9864	SRR11006842_NODE_3_length_2137_cov_7.934466	1786	245	64.658	3.17e-68
NC_001564.2	8303	9864	SRR11006529_NODE_1_length_2756_cov_11.437477	485	2038	64.950	1.11e-67
NC_001564.2	8303	9864	SRR11006747_NODE_1_length_2371_cov_10.100262	1851	299	64.680	1.11e-67
NC_001564.2	8303	9736	SRR11006538_NODE_2_length_1849_cov_10.094244	409	1842	65.075	1.11e-67
NC_001564.2	8303	9864	SRR11006751_NODE_3_length_2372_cov_10.135076	1831	279	64.617	1.11e-67
NC_001564.2	8303	9864	SRR11006852_NODE_3_length_2276_cov_7.264666	1771	219	64.662	3.86e-67
NC_001564.2	8303	9864	SRR11006854_NODE_2_length_1978_cov_6.011573	303	1844	64.595	1.35e-66
NC_001564.2	8303	9736	SRR11006884_NODE_2_length_1947_cov_18.003743	1484	64	65.003	1.35e-66
NC_001564.2	8303	9330	SRR11006774_NODE_2_length_2932_cov_14.064098	1542	2569	66.255	5.73e-65
NC_001564.2	8303	9232	SRR11006774_NODE_2_length_2932_cov_14.064098	338	1268	65.582	1.11e-48
NC_001564.2	8303	9330	SRR11006672_NODE_3_length_1904_cov_9.044882	1486	459	66.255	5.73e-65
NC_001564.2	8303	9330	SRR11006645_NODE_3_length_2774_cov_12.152021	530	1557	66.255	5.73e-65
NC_001564.2	9519	9853	SRR11006645_NODE_3_length_2774_cov_12.152021	2201	2535	68.452	2.00e-26
NC_001564.2	8303	9864	SRR11006562_NODE_3_length_2233_cov_8.734694	396	1948	64.555	5.73e-65
NC_001564.2	8459	9845	SRR11006511_NODE_3_length_1563_cov_12.380888	1478	92	65.060	2.00e-64
NC_001564.2	8303	9330	SRR11006667_NODE_2_length_2099_cov_10.707221	1511	484	66.223	6.98e-64
NC_001564.2	8303	9330	SRR11006881_NODE_2_length_1936_cov_8.927380	1468	441	66.444	6.98e-64
NC_001564.2	8303	9330	SRR11006567_NODE_3_length_1716_cov_11.555217	1324	297	66.160	6.98e-64
NC_001564.2	8303	9330	SRR11006843_NODE_3_length_2127_cov_9.652195	527	1554	66.160	6.98e-64
NC_001564.2	8303	9330	SRR11006950_NODE_2_length_1799_cov_7.817654	398	1425	66.160	6.98e-64
NC_001564.2	8303	9330	SRR11006604_NODE_5_length_1871_cov_12.835563	1194	167	66.160	6.98e-64
NC_001564.2	8303	9330	SRR11006759_NODE_1_length_4467_cov_10.822096	2944	3971	66.160	6.98e-64
NC_001564.2	8303	9262	SRR11006759_NODE_1_length_4467_cov_10.822096	527	1486	65.479	2.60e-50
NC_001564.2	9519	9864	SRR11006759_NODE_1_length_4467_cov_10.822096	2042	2378	67.147	5.38e-21
NC_001564.2	8303	9330	SRR11006545_NODE_4_length_1607_cov_18.263399	395	1422	66.160	6.98e-64
NC_001564.2	8303	9330	SRR11006657_NODE_2_length_2036_cov_8.018377	669	1696	66.160	6.98e-64
NC_001564.2	8303	9330	SRR11006542_NODE_2_length_1666_cov_6.082442	1182	155	66.160	6.98e-64
NC_001564.2	8303	9864	SRR11006814_NODE_3_length_2222_cov_7.784149	1808	267	64.429	6.98e-64
NC_001564.2	8303	9330	SRR11006847_NODE_3_length_2014_cov_17.802272	1511	484	66.160	6.98e-64
NC_001564.2	8318	9330	SRR11006931_NODE_4_length_1640_cov_5.825976	1397	379	66.123	2.44e-63
NC_001564.2	8303	9864	SRR11006724_NODE_3_length_2268_cov_9.385212	577	2126	64.393	2.44e-63
NC_001564.2	8753	9864	SRR11006696_NODE_3_length_1235_cov_24.675302	7	1109	65.719	8.51e-63
NC_001564.2	8303	9330	SRR11006925_NODE_3_length_1865_cov_10.100112	416	1443	66.316	8.51e-63
NC_001564.2	8459	9822	SRR11006601_NODE_1_length_1962_cov_10.249337	1365	2	65.202	8.51e-63
NC_001564.2	8753	9864	SRR11006629_NODE_3_length_1898_cov_8.129050	1188	86	65.719	8.51e-63
NC_001564.2	8303	9330	SRR11006486_NODE_3_length_2113_cov_7.528978	1459	432	66.348	8.51e-63
NC_001564.2	8303	9330	SRR11006940_NODE_3_length_1430_cov_8.927568	1424	397	66.065	2.97e-62
NC_001564.2	8303	9330	SRR11006576_NODE_4_length_1455_cov_21.126270	90	1117	66.065	2.97e-62
NC_001564.2	8303	9330	SRR11006698_NODE_2_length_2765_cov_7.456101	1576	2603	66.065	2.97e-62
NC_001564.2	9519	9864	SRR11006698_NODE_2_length_2765_cov_7.456101	552	888	67.147	5.38e-21
NC_001564.2	8303	9330	SRR11006800_NODE_3_length_1807_cov_6.054335	1464	437	66.065	2.97e-62
NC_001564.2	8303	9330	SRR11006634_NODE_2_length_2772_cov_11.214100	1358	331	66.065	2.97e-62
NC_001564.2	8753	9048	SRR11006634_NODE_2_length_2772_cov_11.214100	2502	2207	69.565	1.65e-27
NC_001564.2	8303	9330	SRR11006691_NODE_3_length_1760_cov_15.128936	1213	186	66.065	2.97e-62
NC_001564.2	8318	9330	SRR11006490_NODE_2_length_2079_cov_11.408591	1494	481	66.343	2.97e-62
NC_001564.2	8303	9330	SRR11006480_NODE_2_length_2224_cov_22.111318	1367	340	66.065	2.97e-62
NC_001564.2	9161	9232	SRR11006480_NODE_2_length_2224_cov_22.111318	1713	1641	78.082	7.00e-07
NC_001564.2	8303	9330	SRR11006665_NODE_3_length_1362_cov_18.026459	1190	163	66.065	2.97e-62
NC_001564.2	8303	9330	SRR11006900_NODE_4_length_2326_cov_72.823477	1285	2312	66.065	2.97e-62
NC_001564.2	9519	9864	SRR11006900_NODE_4_length_2326_cov_72.823477	252	597	68.300	5.74e-27
NC_001564.2	8303	9330	SRR11006704_NODE_4_length_2326_cov_67.137839	1178	151	66.065	2.97e-62
NC_001564.2	9519	9864	SRR11006704_NODE_4_length_2326_cov_67.137839	2211	1866	68.300	5.74e-27
NC_001564.2	8303	9330	SRR11006700_NODE_3_length_1877_cov_9.308889	1318	291	66.065	2.97e-62
NC_001564.2	8303	9330	SRR11006750_NODE_5_length_1794_cov_13.033197	1265	238	66.065	2.97e-62
NC_001564.2	8303	9330	SRR11006535_NODE_4_length_1738_cov_8.824202	1230	203	66.065	2.97e-62
NC_001564.2	8303	9330	SRR11006501_NODE_3_length_2022_cov_11.209769	543	1570	66.065	2.97e-62
NC_001564.2	8786	9853	SRR11006639_NODE_3_length_2300_cov_9.181736	1543	476	65.989	2.97e-62
NC_001564.2	8303	8514	SRR11006639_NODE_3_length_2300_cov_9.181736	1937	1726	69.683	1.44e-15
NC_001564.2	8303	9330	SRR11006901_NODE_6_length_1316_cov_8.443906	19	1046	66.065	2.97e-62
NC_001564.2	8303	9330	SRR11006610_NODE_4_length_1704_cov_6.224954	316	1343	66.097	2.97e-62
NC_001564.2	8303	9330	SRR11006844_NODE_2_length_2638_cov_9.078094	587	1606	65.970	1.04e-61
NC_001564.2	9149	9282	SRR11006844_NODE_2_length_2638_cov_9.078094	2139	2272	74.627	1.18e-16
NC_001564.2	8753	9864	SRR11006803_NODE_2_length_2259_cov_15.318973	2242	1140	65.631	1.04e-61
NC_001564.2	8303	8514	SRR11006803_NODE_2_length_2259_cov_15.318973	510	299	69.683	1.44e-15
NC_001564.2	8753	9864	SRR11006802_NODE_3_length_2171_cov_18.362464	1311	209	65.631	1.04e-61
NC_001564.2	8303	8514	SRR11006802_NODE_3_length_2171_cov_18.362464	1715	1504	69.683	1.44e-15
NC_001564.2	8303	9330	SRR11006647_NODE_2_length_1880_cov_11.791459	1485	471	65.872	3.62e-61
NC_001564.2	9519	9736	SRR11006647_NODE_2_length_1880_cov_11.791459	282	64	68.182	3.18e-11
NC_001564.2	8303	9330	SRR11006661_NODE_3_length_1760_cov_5.416518	1409	380	66.129	3.62e-61
NC_001564.2	8303	9330	SRR11006554_NODE_5_length_1505_cov_13.373950	1437	410	65.937	3.62e-61
NC_001564.2	8303	9330	SRR11006806_NODE_3_length_1983_cov_10.221406	1596	570	66.065	3.62e-61
NC_001564.2	8303	9330	SRR11006583_NODE_4_length_1888_cov_12.790171	481	1508	66.032	3.62e-61
NC_001564.2	8303	9330	SRR11006904_NODE_4_length_1904_cov_7.372742	541	1568	65.970	3.62e-61
NC_001564.2	8303	9330	SRR11006941_NODE_3_length_1940_cov_7.858293	477	1504	65.970	3.62e-61
NC_001564.2	8303	9330	SRR11006615_NODE_3_length_1959_cov_14.697131	1392	360	65.941	3.62e-61
NC_001564.2	8303	9330	SRR11006655_NODE_3_length_1813_cov_9.989055	1470	443	65.970	3.62e-61
NC_001564.2	8303	9330	SRR11006833_NODE_4_length_1689_cov_6.210918	311	1338	65.970	3.62e-61
NC_001564.2	8303	9330	SRR11006500_NODE_2_length_1982_cov_9.582677	588	1615	65.970	3.62e-61
NC_001564.2	8303	9330	SRR11006830_NODE_2_length_1749_cov_6.431220	413	1445	65.941	3.62e-61
NC_001564.2	8303	9864	SRR11006909_NODE_2_length_2237_cov_8.811111	379	1926	64.330	3.62e-61
NC_001564.2	8303	9330	SRR11006503_NODE_3_length_1754_cov_9.577221	1190	163	66.097	1.26e-60
NC_001564.2	8303	9864	SRR11006794_NODE_1_length_2164_cov_10.734547	1781	238	64.304	1.26e-60
NC_001564.2	8303	9330	SRR11006848_NODE_3_length_1377_cov_22.103846	1190	163	65.939	1.26e-60
NC_001564.2	8303	9330	SRR11006531_NODE_3_length_1926_cov_7.930773	419	1446	66.092	1.26e-60
NC_001564.2	8303	9330	SRR11006679_NODE_3_length_2021_cov_7.943930	1419	392	65.877	4.41e-60
NC_001564.2	8303	9330	SRR11006681_NODE_2_length_2284_cov_6.177164	1762	735	66.157	4.41e-60
NC_001564.2	8303	9330	SRR11006589_NODE_3_length_1920_cov_10.358112	577	1604	66.157	4.41e-60
NC_001564.2	8303	9330	SRR11006559_NODE_2_length_2046_cov_4.538852	426	1453	65.875	1.54e-59
NC_001564.2	8303	9330	SRR11006558_NODE_4_length_1707_cov_12.752761	1190	163	65.875	1.54e-59
NC_001564.2	8303	9330	SRR11006930_NODE_3_length_1878_cov_5.345919	1260	233	65.875	1.54e-59
NC_001564.2	8303	9330	SRR11006616_NODE_2_length_1826_cov_5.522584	1304	277	65.875	1.54e-59
NC_001564.2	8303	9330	SRR11006929_NODE_3_length_1761_cov_4.264846	1285	258	65.875	1.54e-59
NC_001564.2	8303	9330	SRR11006743_NODE_2_length_2102_cov_9.630123	583	1610	66.094	1.54e-59
NC_001564.2	8303	9330	SRR11006635_NODE_3_length_2645_cov_11.739875	1562	535	65.875	1.54e-59
NC_001564.2	8823	9071	SRR11006635_NODE_3_length_2645_cov_11.739875	2636	2388	68.254	3.39e-17
NC_001564.2	8303	9330	SRR11006754_NODE_3_length_1859_cov_7.381594	531	1558	65.875	1.54e-59
NC_001564.2	8318	9330	SRR11006654_NODE_4_length_1453_cov_8.232558	1144	126	65.835	1.54e-59
NC_001564.2	8303	9330	SRR11006932_NODE_3_length_1662_cov_9.703470	344	1371	66.002	1.54e-59
NC_001564.2	8318	9330	SRR11006934_NODE_4_length_1839_cov_6.034620	1494	476	65.835	1.54e-59
NC_001564.2	8303	9330	SRR11006770_NODE_3_length_1774_cov_8.008839	425	1451	65.777	1.54e-59
NC_001564.2	8753	9864	SRR11006496_NODE_2_length_2402_cov_11.141505	1494	390	65.514	5.37e-59
NC_001564.2	8303	8430	SRR11006496_NODE_2_length_2402_cov_11.141505	1917	1790	74.419	7.48e-13
NC_001564.2	8303	9864	SRR11006796_NODE_3_length_2238_cov_14.047200	1677	134	64.241	5.37e-59
NC_001564.2	8303	9864	SRR11006883_NODE_2_length_2095_cov_5.591675	1631	88	64.362	1.87e-58
NC_001564.2	8303	9330	SRR11006689_NODE_3_length_1859_cov_5.274972	508	1535	65.747	1.87e-58
NC_001564.2	8303	9330	SRR11006815_NODE_3_length_1448_cov_5.748359	79	1105	65.779	1.87e-58
NC_001564.2	8753	9864	SRR11006769_NODE_2_length_1684_cov_10.426882	237	1340	65.453	1.87e-58
NC_001564.2	8303	9330	SRR11006494_NODE_3_length_1654_cov_9.092581	1210	184	65.875	1.87e-58
NC_001564.2	8303	9330	SRR11006945_NODE_4_length_1859_cov_6.909652	357	1384	65.842	1.87e-58
NC_001564.2	8303	9330	SRR11006620_NODE_4_length_1569_cov_14.613941	339	1371	66.032	1.87e-58
NC_001564.2	8303	9330	SRR11006492_NODE_2_length_2078_cov_13.448776	1575	548	65.779	1.87e-58
NC_001564.2	8303	9330	SRR11006569_NODE_3_length_2646_cov_5.326586	344	1371	65.779	1.87e-58
NC_001564.2	9602	9864	SRR11006569_NODE_3_length_2646_cov_5.326586	2263	2515	68.441	6.55e-20
NC_001564.2	8303	9330	SRR11006702_NODE_3_length_2031_cov_9.799898	461	1488	65.779	1.87e-58
NC_001564.2	8303	9330	SRR11006733_NODE_3_length_1315_cov_2.967690	32	1059	65.779	1.87e-58
NC_001564.2	8753	9864	SRR11006766_NODE_3_length_2231_cov_11.677809	2082	984	65.306	1.87e-58
NC_001564.2	8303	8514	SRR11006766_NODE_3_length_2231_cov_11.677809	296	80	68.584	7.48e-13
NC_001564.2	8303	9330	SRR11006812_NODE_2_length_1801_cov_9.490139	1399	372	65.779	1.87e-58
NC_001564.2	8753	9864	SRR11006536_NODE_5_length_1147_cov_11.463551	1112	20	65.364	2.28e-57
NC_001564.2	8303	9330	SRR11006520_NODE_4_length_1583_cov_5.727092	1320	291	65.750	2.28e-57
NC_001564.2	8753	9864	SRR11006869_NODE_4_length_1463_cov_11.158730	82	1184	65.306	2.28e-57
NC_001564.2	8303	9330	SRR11006756_NODE_4_length_1663_cov_7.389029	426	1453	65.684	7.97e-57
NC_001564.2	8303	9279	SRR11006792_NODE_2_length_2762_cov_11.323650	2267	1291	65.866	7.97e-57
NC_001564.2	9519	9864	SRR11006792_NODE_2_length_2762_cov_11.323650	1076	731	68.300	5.74e-27
NC_001564.2	8303	9330	SRR11006622_NODE_3_length_2015_cov_7.876677	609	1636	65.779	7.97e-57
NC_001564.2	8303	9330	SRR11006522_NODE_4_length_1801_cov_6.258701	1464	441	65.747	7.97e-57
NC_001564.2	8303	9330	SRR11006591_NODE_3_length_1653_cov_4.870558	434	1461	65.812	7.97e-57
NC_001564.2	8303	9330	SRR11006685_NODE_3_length_1808_cov_6.876950	428	1460	65.784	7.97e-57
NC_001564.2	8303	9330	SRR11006903_NODE_2_length_1610_cov_4.515329	1372	340	65.595	7.97e-57
NC_001564.2	8303	9330	SRR11006893_NODE_5_length_1420_cov_7.252420	1410	401	65.589	2.78e-56
NC_001564.2	8303	9330	SRR11006593_NODE_3_length_2032_cov_9.362148	1471	443	65.784	2.78e-56
NC_001564.2	8303	9330	SRR11006837_NODE_3_length_1713_cov_5.255501	487	1503	65.557	2.78e-56
NC_001564.2	8753	9736	SRR11006954_NODE_4_length_1114_cov_24.283510	1047	64	65.932	2.78e-56
NC_001564.2	8303	9330	SRR11006787_NODE_2_length_1528_cov_15.827016	1457	442	65.494	2.78e-56
NC_001564.2	8303	9330	SRR11006537_NODE_2_length_1957_cov_4.929255	1530	530	65.547	2.78e-56
NC_001564.2	8303	9330	SRR11006841_NODE_2_length_1945_cov_5.850107	365	1381	65.557	2.78e-56
NC_001564.2	8325	9330	SRR11006715_NODE_2_length_1627_cov_7.583871	1245	240	65.728	9.71e-56
NC_001564.2	8303	9282	SRR11006918_NODE_1_length_8841_cov_15.164765	8334	7355	65.768	9.71e-56
NC_001564.2	7547	7711	SRR11006918_NODE_1_length_8841_cov_15.164765	931	767	69.697	9.11e-12
NC_001564.2	2707	2875	SRR11006918_NODE_1_length_8841_cov_15.164765	6584	6416	69.231	3.18e-11
NC_001564.2	8303	9279	SRR11006885_NODE_2_length_1819_cov_25.420781	1813	837	65.766	9.71e-56
NC_001564.2	8303	9330	SRR11006855_NODE_3_length_1949_cov_10.841880	1505	487	65.494	3.39e-55
NC_001564.2	8303	9330	SRR11006625_NODE_3_length_1872_cov_5.394986	1339	309	65.592	3.39e-55
NC_001564.2	8303	9297	SRR11006658_NODE_3_length_1449_cov_16.519679	1309	322	65.585	3.39e-55
NC_001564.2	8362	9330	SRR11006779_NODE_4_length_1596_cov_13.197498	1131	163	65.726	3.39e-55
NC_001564.2	8303	9330	SRR11006499_NODE_3_length_1497_cov_10.703521	1177	163	65.242	1.18e-54
NC_001564.2	8459	9330	SRR11006487_NODE_7_length_1098_cov_56.794319	1039	168	66.404	1.18e-54
NC_001564.2	8303	9330	SRR11006670_NODE_2_length_1852_cov_6.469296	1327	300	65.498	1.18e-54
NC_001564.2	8303	9330	SRR11006728_NODE_4_length_1956_cov_6.126663	519	1545	65.589	1.18e-54
NC_001564.2	8303	9282	SRR11006686_NODE_3_length_1876_cov_113.164536	1528	549	65.669	1.18e-54
NC_001564.2	9161	9232	SRR11006686_NODE_3_length_1876_cov_113.164536	1874	1802	78.082	7.00e-07
NC_001564.2	8303	9282	SRR11006564_NODE_2_length_2751_cov_11.924832	2299	1320	65.669	1.18e-54
NC_001564.2	2702	2875	SRR11006564_NODE_2_length_2751_cov_11.924832	554	381	68.966	3.18e-11
NC_001564.2	2977	3079	SRR11006564_NODE_2_length_2751_cov_11.924832	302	200	72.816	5.75e-08
NC_001564.2	8303	9279	SRR11006677_NODE_3_length_2287_cov_14.070136	489	1465	65.666	4.13e-54
NC_001564.2	9519	9864	SRR11006677_NODE_3_length_2287_cov_14.070136	1680	2016	67.147	5.38e-21
NC_001564.2	8303	9279	SRR11006676_NODE_3_length_2269_cov_9.699818	1750	774	65.666	4.13e-54
NC_001564.2	9519	9864	SRR11006676_NODE_3_length_2269_cov_9.699818	559	223	67.147	5.38e-21
NC_001564.2	8303	9298	SRR11006709_NODE_1_length_1333_cov_3.388535	1022	27	65.622	4.13e-54
NC_001564.2	8303	9279	SRR11006768_NODE_3_length_1715_cov_23.503663	1528	552	65.666	4.13e-54
NC_001564.2	8318	9330	SRR11006952_NODE_2_length_1871_cov_6.298774	621	1639	65.451	4.13e-54
NC_001564.2	8753	9330	SRR11006858_NODE_5_length_1208_cov_16.112290	347	924	68.664	1.44e-53
NC_001564.2	8303	8416	SRR11006858_NODE_5_length_1208_cov_16.112290	2	115	73.043	5.75e-08
NC_001564.2	4119	4254	SRR11006835_NODE_16_length_300_cov_2.968610	300	164	94.891	1.44e-53
NC_001564.2	8753	9330	SRR11006478_NODE_6_length_1206_cov_5.816652	124	701	68.664	1.44e-53
NC_001564.2	8753	9330	SRR11006922_NODE_11_length_764_cov_45.704512	667	90	68.664	1.44e-53
NC_001564.2	8354	9864	SRR11006742_NODE_2_length_1731_cov_10.707981	1730	238	64.008	1.44e-53
NC_001564.2	8303	9864	SRR11006730_NODE_3_length_2184_cov_9.874703	479	1998	63.739	1.44e-53
NC_001564.2	8459	9330	SRR11006532_NODE_6_length_1060_cov_24.104781	1034	163	66.291	1.44e-53
NC_001564.2	8303	9330	SRR11006513_NODE_4_length_1776_cov_11.693349	1178	163	65.304	1.44e-53
NC_001564.2	8363	9330	SRR11006612_NODE_5_length_1559_cov_9.062078	237	1204	65.590	5.03e-53
NC_001564.2	8303	9282	SRR11006631_NODE_1_length_3915_cov_9.937207	3476	2497	65.569	5.03e-53
NC_001564.2	2702	2875	SRR11006631_NODE_1_length_3915_cov_9.937207	1731	1558	69.540	2.61e-12
NC_001564.2	2945	3079	SRR11006631_NODE_1_length_3915_cov_9.937207	1482	1348	70.370	4.72e-09
NC_001564.2	8303	9330	SRR11006942_NODE_3_length_1874_cov_6.834725	1491	464	65.461	5.03e-53
NC_001564.2	8303	9330	SRR11006523_NODE_4_length_1523_cov_8.883817	343	1361	65.583	5.03e-53
NC_001564.2	8847	9864	SRR11006598_NODE_4_length_1762_cov_27.196439	1748	731	65.601	5.03e-53
NC_001564.2	8847	9864	SRR11006891_NODE_2_length_2631_cov_6.821065	2631	1612	65.700	5.03e-53
NC_001564.2	8847	9330	SRR11006891_NODE_2_length_2631_cov_6.821065	512	29	67.959	7.97e-38
NC_001564.2	8303	8514	SRR11006891_NODE_2_length_2631_cov_6.821065	976	765	68.778	7.48e-13
NC_001564.2	8753	9330	SRR11006839_NODE_5_length_1373_cov_13.881173	763	186	68.493	1.75e-52
NC_001564.2	8303	8430	SRR11006839_NODE_5_length_1373_cov_13.881173	1186	1059	74.419	7.48e-13
NC_001564.2	8753	9330	SRR11006515_NODE_7_length_845_cov_17.638021	82	659	68.493	1.75e-52
NC_001564.2	8303	9330	SRR11006599_NODE_3_length_1564_cov_6.509751	318	1336	65.432	1.75e-52
NC_001564.2	8753	9330	SRR11006948_NODE_3_length_1724_cov_16.281724	651	1228	68.493	1.75e-52
NC_001564.2	8753	9330	SRR11006773_NODE_8_length_746_cov_17.928251	740	163	68.493	1.75e-52
NC_001564.2	8753	9330	SRR11006597_NODE_3_length_1918_cov_8.592613	1912	1335	68.664	1.75e-52
NC_001564.2	9519	9864	SRR11006597_NODE_3_length_1918_cov_8.592613	689	353	67.147	5.38e-21
NC_001564.2	8753	9330	SRR11006820_NODE_3_length_1511_cov_11.272664	571	1148	68.493	1.75e-52
NC_001564.2	8303	8514	SRR11006820_NODE_3_length_1511_cov_11.272664	149	360	69.683	1.44e-15
NC_001564.2	8753	9330	SRR11006636_NODE_3_length_1605_cov_14.184555	1196	619	68.493	1.75e-52
NC_001564.2	8303	9330	SRR11006524_NODE_1_length_1692_cov_4.242105	1364	344	65.304	6.13e-52
NC_001564.2	8303	9330	SRR11006946_NODE_4_length_1989_cov_9.449268	703	1714	65.209	6.13e-52
NC_001564.2	8303	9330	SRR11006533_NODE_3_length_1660_cov_5.945041	339	1331	65.081	6.13e-52
NC_001564.2	8303	9282	SRR11006659_NODE_2_length_2052_cov_4.209620	1627	648	65.469	6.13e-52
NC_001564.2	8847	9864	SRR11006488_NODE_2_length_2086_cov_9.402688	1153	136	65.504	2.14e-51
NC_001564.2	8303	8514	SRR11006488_NODE_2_length_2086_cov_9.402688	1636	1425	69.683	1.44e-15
NC_001564.2	8303	9330	SRR11006827_NODE_4_length_1207_cov_19.480531	1059	41	65.209	2.14e-51
NC_001564.2	8303	9330	SRR11006526_NODE_2_length_2414_cov_21.706461	1731	713	65.209	2.14e-51
NC_001564.2	8303	9330	SRR11006924_NODE_3_length_2055_cov_5.600607	1506	490	65.180	2.14e-51
NC_001564.2	8303	9330	SRR11006721_NODE_3_length_1880_cov_17.579590	700	1718	65.209	2.14e-51
NC_001564.2	8303	9330	SRR11006565_NODE_2_length_1999_cov_7.624350	1494	476	65.209	2.14e-51
NC_001564.2	8753	9330	SRR11006678_NODE_3_length_2128_cov_8.390541	1099	1676	68.322	7.46e-51
NC_001564.2	9519	9845	SRR11006678_NODE_3_length_2128_cov_8.390541	445	771	68.293	8.52e-25
NC_001564.2	8753	9330	SRR11006838_NODE_8_length_759_cov_15.165689	90	667	68.322	7.46e-51
NC_001564.2	8753	9330	SRR11006504_NODE_5_length_1581_cov_15.278590	667	90	68.322	7.46e-51
NC_001564.2	8753	9330	SRR11006888_NODE_5_length_1583_cov_11.110226	944	367	68.322	7.46e-51
NC_001564.2	8753	9330	SRR11006921_NODE_10_length_777_cov_14.168571	38	615	68.322	7.46e-51
NC_001564.2	8851	9864	SRR11006745_NODE_5_length_1327_cov_9.996800	1	1014	65.467	7.46e-51
NC_001564.2	8786	9330	SRR11006871_NODE_4_length_1663_cov_11.123581	707	163	68.784	7.46e-51
NC_001564.2	8303	8514	SRR11006871_NODE_4_length_1663_cov_11.123581	1101	890	69.683	1.44e-15
NC_001564.2	8303	9330	SRR11006653_NODE_2_length_1613_cov_5.996745	1235	208	65.436	2.60e-50
NC_001564.2	8303	9262	SRR11006722_NODE_3_length_2738_cov_9.542277	2198	1239	65.479	2.60e-50
NC_001564.2	9519	9864	SRR11006722_NODE_3_length_2738_cov_9.542277	682	337	68.012	2.44e-25
NC_001564.2	8303	9282	SRR11006859_NODE_2_length_2454_cov_10.414809	2035	1056	65.369	2.60e-50
NC_001564.2	2702	2875	SRR11006859_NODE_2_length_2454_cov_10.414809	290	117	69.540	2.61e-12
NC_001564.2	8753	9298	SRR11006947_NODE_10_length_777_cov_25.447143	551	6	68.545	2.60e-50
NC_001564.2	8753	9864	SRR11006605_NODE_4_length_2006_cov_9.605495	756	1849	64.831	2.60e-50
NC_001564.2	8303	8514	SRR11006605_NODE_4_length_2006_cov_9.605495	381	592	69.683	1.44e-15
NC_001564.2	8303	9262	SRR11006818_NODE_1_length_2926_cov_11.490698	2325	1366	65.615	2.60e-50
NC_001564.2	9519	9864	SRR11006818_NODE_1_length_2926_cov_11.490698	835	499	67.147	5.38e-21
NC_001564.2	8459	9736	SRR11006557_NODE_4_length_1411_cov_23.019490	1328	64	64.489	9.09e-50
NC_001564.2	8765	9330	SRR11006568_NODE_3_length_1926_cov_8.832342	810	1375	68.357	9.09e-50
NC_001564.2	8303	8514	SRR11006568_NODE_3_length_1926_cov_8.832342	468	679	69.683	1.44e-15
NC_001564.2	8303	9330	SRR11006544_NODE_2_length_1771_cov_6.170602	1415	413	64.824	9.09e-50
NC_001564.2	8329	9330	SRR11006489_NODE_5_length_1532_cov_9.299656	378	1370	65.073	9.09e-50
NC_001564.2	8303	9262	SRR11006712_NODE_2_length_2526_cov_12.021233	581	1540	65.676	3.17e-49
NC_001564.2	9519	9864	SRR11006712_NODE_2_length_2526_cov_12.021233	2071	2406	67.723	2.97e-24
NC_001564.2	8786	9330	SRR11006584_NODE_3_length_1575_cov_13.320427	707	163	68.603	3.17e-49
NC_001564.2	8303	8514	SRR11006584_NODE_3_length_1575_cov_13.320427	1101	890	69.683	1.44e-15
NC_001564.2	8363	9864	SRR11006493_NODE_3_length_2102_cov_8.528395	2101	631	63.666	3.17e-49
NC_001564.2	8303	9252	SRR11006571_NODE_3_length_2806_cov_13.156101	501	1450	65.432	3.17e-49
NC_001564.2	9519	9864	SRR11006571_NODE_3_length_2806_cov_13.156101	2016	2352	67.147	5.38e-21
NC_001564.2	8303	9252	SRR11006527_NODE_4_length_1457_cov_21.700000	506	1455	65.432	3.17e-49
NC_001564.2	9179	9297	SRR11006527_NODE_4_length_1457_cov_21.700000	2	120	75.630	5.04e-15
NC_001564.2	8847	9845	SRR11006857_NODE_2_length_2161_cov_12.475048	1031	2029	65.385	3.17e-49
NC_001564.2	8303	8514	SRR11006857_NODE_2_length_2161_cov_12.475048	567	778	69.683	1.44e-15
NC_001564.2	8303	9262	SRR11006786_NODE_2_length_2650_cov_5.659541	2120	1161	65.514	1.11e-48
NC_001564.2	9519	9864	SRR11006786_NODE_2_length_2650_cov_5.659541	614	278	67.147	5.38e-21
NC_001564.2	8753	9330	SRR11006912_NODE_7_length_942_cov_6.767630	36	612	68.151	1.11e-48
NC_001564.2	8753	9330	SRR11006581_NODE_7_length_1093_cov_9.228346	969	392	67.979	3.87e-48
NC_001564.2	8318	9330	SRR11006609_NODE_2_length_1934_cov_9.973075	542	1536	64.802	3.87e-48
NC_001564.2	8753	9330	SRR11006484_NODE_10_length_844_cov_19.623207	82	659	67.979	3.87e-48
NC_001564.2	8786	9330	SRR11006644_NODE_2_length_2803_cov_9.741012	1081	537	68.421	3.87e-48
NC_001564.2	9519	9853	SRR11006644_NODE_2_length_2803_cov_9.741012	2414	2079	67.656	1.54e-21
NC_001564.2	8789	9330	SRR11006874_NODE_13_length_631_cov_17.554152	1	542	68.431	1.35e-47
NC_001564.2	8789	9330	SRR11006760_NODE_4_length_1338_cov_9.043616	1044	503	68.431	1.35e-47
NC_001564.2	8753	9330	SRR11006614_NODE_4_length_1099_cov_3.351272	137	714	68.089	1.35e-47
NC_001564.2	8303	9330	SRR11006623_NODE_2_length_1915_cov_10.401523	558	1563	64.824	1.35e-47
NC_001564.2	8753	9330	SRR11006481_NODE_8_length_850_cov_10.086675	742	167	67.979	1.35e-47
NC_001564.2	8847	9864	SRR11006525_NODE_6_length_1382_cov_15.594636	1	1009	65.116	4.71e-47
NC_001564.2	8303	9330	SRR11006737_NODE_3_length_1716_cov_7.718731	1350	327	64.901	4.71e-47
NC_001564.2	8303	9232	SRR11006878_NODE_2_length_2326_cov_59.026234	941	11	65.477	4.71e-47
NC_001564.2	9167	9864	SRR11006878_NODE_2_length_2326_cov_59.026234	2326	1629	65.960	4.13e-35
NC_001564.2	8303	9232	SRR11006683_NODE_4_length_1641_cov_7.947570	401	1331	65.477	4.71e-47
NC_001564.2	8303	9232	SRR11006580_NODE_2_length_1594_cov_15.676335	652	1582	65.477	4.71e-47
NC_001564.2	8303	9330	SRR11006910_NODE_3_length_1448_cov_16.884026	336	1359	64.901	4.71e-47
NC_001564.2	8789	9330	SRR11006880_NODE_5_length_1223_cov_4.595113	305	846	68.248	1.64e-46
NC_001564.2	8789	9330	SRR11006926_NODE_6_length_1003_cov_3.642549	805	264	68.248	1.64e-46
NC_001564.2	8789	9330	SRR11006877_NODE_4_length_1241_cov_3.302405	276	817	68.248	1.64e-46
NC_001564.2	8753	9288	SRR11006684_NODE_8_length_711_cov_43.375394	537	2	68.148	1.64e-46
NC_001564.2	8303	9330	SRR11006552_NODE_3_length_1470_cov_5.275664	1162	170	64.795	1.64e-46
NC_001564.2	8303	9232	SRR11006706_NODE_4_length_1538_cov_59.036961	933	3	65.373	5.74e-46
NC_001564.2	8318	9282	SRR11006498_NODE_4_length_1743_cov_6.310924	585	1555	65.385	5.74e-46
NC_001564.2	8303	9232	SRR11006936_NODE_2_length_2331_cov_17.354925	1832	902	65.373	5.74e-46
NC_001564.2	9161	9291	SRR11006936_NODE_2_length_2331_cov_17.354925	455	323	74.436	5.04e-15
NC_001564.2	8847	9864	SRR11006828_NODE_3_length_2178_cov_7.575440	1207	199	65.116	5.74e-46
NC_001564.2	8325	8514	SRR11006828_NODE_3_length_2178_cov_7.575440	1649	1460	69.192	2.14e-13
NC_001564.2	8303	9232	SRR11006675_NODE_3_length_1694_cov_51.493506	1236	306	65.373	5.74e-46
NC_001564.2	8303	9232	SRR11006920_NODE_4_length_2082_cov_25.466334	1670	740	65.373	5.74e-46
NC_001564.2	9161	9330	SRR11006920_NODE_4_length_2082_cov_25.466334	332	163	75.000	3.62e-23
NC_001564.2	8789	9330	SRR11006574_NODE_5_length_1013_cov_6.754274	751	210	68.066	6.99e-45
NC_001564.2	8303	9262	SRR11006716_NODE_2_length_2807_cov_3.595238	408	1367	65.071	6.99e-45
NC_001564.2	9519	9864	SRR11006716_NODE_2_length_2807_cov_3.595238	1923	2268	68.300	5.74e-27
NC_001564.2	8789	9330	SRR11006582_NODE_9_length_631_cov_17.812274	1	542	68.066	6.99e-45
NC_001564.2	8303	9252	SRR11006865_NODE_3_length_1657_cov_4.392405	437	1386	65.123	6.99e-45
NC_001564.2	8303	9330	SRR11006479_NODE_2_length_1495_cov_9.355430	75	1069	64.286	6.99e-45
NC_001564.2	8303	9252	SRR11006864_NODE_3_length_1653_cov_5.126269	1128	179	65.145	2.44e-44
NC_001564.2	8303	9223	SRR11006778_NODE_4_length_1348_cov_14.087333	917	10	65.106	2.44e-44
NC_001564.2	8753	9330	SRR11006755_NODE_2_length_1788_cov_6.133840	1026	449	67.466	2.44e-44
NC_001564.2	8303	8430	SRR11006755_NODE_2_length_1788_cov_6.133840	1461	1334	74.419	7.48e-13
NC_001564.2	8303	9208	SRR11006933_NODE_2_length_2326_cov_27.131614	906	1	65.302	2.44e-44
NC_001564.2	9149	9864	SRR11006933_NODE_2_length_2326_cov_27.131614	2309	1594	66.253	1.88e-39
NC_001564.2	8303	9232	SRR11006662_NODE_4_length_1341_cov_16.174051	922	3	65.053	2.44e-44
NC_001564.2	8303	9330	SRR11006831_NODE_3_length_1914_cov_8.656505	524	1519	64.354	8.51e-44
NC_001564.2	8951	9864	SRR11006908_NODE_3_length_2357_cov_4.387719	1044	131	65.409	8.51e-44
NC_001564.2	8303	8925	SRR11006908_NODE_3_length_2357_cov_4.387719	1946	1324	65.781	3.18e-30
NC_001564.2	8331	9330	SRR11006907_NODE_9_length_1026_cov_5.697576	1026	62	64.481	8.51e-44
NC_001564.2	8303	9262	SRR11006575_NODE_3_length_2370_cov_4.658526	405	1364	65.071	8.51e-44
NC_001564.2	9519	9864	SRR11006575_NODE_3_length_2370_cov_4.658526	1920	2256	66.859	6.55e-20
NC_001564.2	8459	9295	SRR11006555_NODE_4_length_2195_cov_5.590179	1676	846	65.529	2.97e-43
NC_001564.2	8303	9864	SRR11006692_NODE_2_length_2399_cov_6.174849	424	1937	63.174	1.04e-42
NC_001564.2	8334	9232	SRR11006949_NODE_8_length_902_cov_19.916364	902	3	65.147	1.04e-42
NC_001564.2	8303	9864	SRR11006731_NODE_2_length_2172_cov_6.247255	1696	183	63.174	1.04e-42
NC_001564.2	8303	9267	SRR11006508_NODE_4_length_1513_cov_13.353064	955	3	64.742	1.04e-42
NC_001564.2	8303	9208	SRR11006944_NODE_5_length_1651_cov_32.728717	906	1	65.194	1.04e-42
NC_001564.2	8363	9262	SRR11006592_NODE_3_length_2117_cov_9.193627	2	901	65.038	1.04e-42
NC_001564.2	9519	9864	SRR11006592_NODE_3_length_2117_cov_9.193627	1457	1802	68.012	2.44e-25
NC_001564.2	9158	9864	SRR11006914_NODE_7_length_913_cov_6.254785	3	709	66.667	1.04e-42
NC_001564.2	8303	9330	SRR11006714_NODE_4_length_1664_cov_11.327032	495	1479	64.272	3.62e-42
NC_001564.2	8753	9736	SRR11006588_NODE_3_length_1825_cov_4.748856	1038	64	64.830	3.62e-42
NC_001564.2	8303	8430	SRR11006588_NODE_3_length_1825_cov_4.748856	1479	1352	72.868	3.87e-10
NC_001564.2	8303	9232	SRR11006540_NODE_3_length_1743_cov_36.424370	132	1053	65.263	3.62e-42
NC_001564.2	8303	8514	SRR11006540_NODE_3_length_1743_cov_36.424370	1327	1538	68.778	7.48e-13
NC_001564.2	8765	9275	SRR11006899_NODE_14_length_519_cov_11.687783	9	519	67.961	3.62e-42
NC_001564.2	9149	9864	SRR11006781_NODE_5_length_1175_cov_7.172131	1010	295	66.529	3.62e-42
NC_001564.2	9149	9864	SRR11006782_NODE_4_length_1235_cov_16.773748	1097	382	66.437	1.26e-41
NC_001564.2	8303	9330	SRR11006505_NODE_3_length_2252_cov_14.055632	672	1646	64.129	1.26e-41
NC_001564.2	8303	9252	SRR11006863_NODE_3_length_1611_cov_8.138201	1257	308	64.938	1.26e-41
NC_001564.2	8939	9845	SRR11006798_NODE_4_length_1291_cov_9.740527	1275	369	65.364	1.26e-41
NC_001564.2	8753	9330	SRR11006809_NODE_9_length_748_cov_22.460507	731	163	66.952	4.41e-41
NC_001564.2	8801	9330	SRR11006573_NODE_2_length_1965_cov_12.414725	942	1471	67.970	4.41e-41
NC_001564.2	8303	8514	SRR11006573_NODE_2_length_1965_cov_12.414725	509	720	69.683	1.44e-15
NC_001564.2	8939	9864	SRR11006911_NODE_2_length_2326_cov_30.232548	17	942	65.213	4.41e-41
NC_001564.2	8303	8989	SRR11006911_NODE_2_length_2326_cov_30.232548	1630	2316	65.532	1.76e-33
NC_001564.2	8303	9330	SRR11006608_NODE_4_length_1855_cov_17.951069	339	1345	64.354	4.41e-41
NC_001564.2	8303	9214	SRR11006618_NODE_4_length_1331_cov_8.053429	1126	215	64.989	1.54e-40
NC_001564.2	9149	9864	SRR11006693_NODE_4_length_1470_cov_29.964824	1455	740	66.391	1.54e-40
NC_001564.2	8753	9262	SRR11006642_NODE_2_length_2532_cov_12.738900	167	676	67.704	1.54e-40
NC_001564.2	9519	9864	SRR11006642_NODE_2_length_2532_cov_12.738900	1231	1567	67.147	5.38e-21
NC_001564.2	8318	8514	SRR11006642_NODE_2_length_2532_cov_12.738900	2270	2467	69.903	1.44e-15
NC_001564.2	8753	9262	SRR11006951_NODE_12_length_740_cov_22.197587	231	740	67.704	1.54e-40
NC_001564.2	8318	9232	SRR11006541_NODE_4_length_1394_cov_4.743356	1101	180	64.899	5.37e-40
NC_001564.2	8823	9330	SRR11006705_NODE_14_length_584_cov_25.629191	5	512	67.899	5.37e-40
NC_001564.2	8303	9232	SRR11006939_NODE_6_length_1193_cov_13.635305	934	3	65.031	5.37e-40
NC_001564.2	8801	9330	SRR11006602_NODE_7_length_1458_cov_3.366401	712	183	67.537	5.37e-40
NC_001564.2	8303	8514	SRR11006602_NODE_7_length_1458_cov_3.366401	1145	934	69.683	1.44e-15
NC_001564.2	9161	9864	SRR11006783_NODE_6_length_807_cov_8.663014	3	706	66.199	5.37e-40
NC_001564.2	8303	9330	SRR11006577_NODE_3_length_1556_cov_5.639621	1119	123	64.245	5.37e-40
NC_001564.2	8303	9194	SRR11006694_NODE_2_length_1961_cov_8.637473	1069	1960	64.989	1.88e-39
NC_001564.2	9519	9864	SRR11006694_NODE_2_length_1961_cov_8.637473	104	440	67.147	5.38e-21
NC_001564.2	8786	9330	SRR11006897_NODE_3_length_1571_cov_3.860107	719	183	67.151	1.88e-39
NC_001564.2	8329	8514	SRR11006897_NODE_3_length_1571_cov_3.860107	1087	902	68.041	3.87e-10
NC_001564.2	8303	9071	SRR11006808_NODE_4_length_1359_cov_20.960998	587	1355	65.570	1.88e-39
NC_001564.2	8303	9071	SRR11006861_NODE_2_length_2411_cov_14.896315	796	28	65.570	1.88e-39
NC_001564.2	9519	9864	SRR11006861_NODE_2_length_2411_cov_14.896315	1829	1484	68.012	2.44e-25
NC_001564.2	9158	9330	SRR11006861_NODE_2_length_2411_cov_14.896315	2409	2237	74.857	1.04e-23
NC_001564.2	8303	9071	SRR11006669_NODE_4_length_2112_cov_9.334644	1299	2067	65.570	1.88e-39
NC_001564.2	9519	9864	SRR11006669_NODE_4_length_2112_cov_9.334644	277	613	66.859	6.55e-20
NC_001564.2	8303	9071	SRR11006628_NODE_6_length_1437_cov_9.418382	965	197	65.570	1.88e-39
NC_001564.2	8303	9071	SRR11006590_NODE_3_length_1248_cov_8.783091	470	1238	65.570	1.88e-39
NC_001564.2	8303	9864	SRR11006816_NODE_2_length_2250_cov_10.047400	457	1974	63.247	6.55e-39
NC_001564.2	8303	9048	SRR11006953_NODE_2_length_2130_cov_11.812470	1363	2108	65.711	6.55e-39
NC_001564.2	9519	9853	SRR11006953_NODE_2_length_2130_cov_11.812470	332	666	69.048	3.87e-29
NC_001564.2	8804	9330	SRR11006550_NODE_14_length_618_cov_13.273567	616	90	67.355	2.28e-38
NC_001564.2	8303	9071	SRR11006832_NODE_2_length_1670_cov_11.244821	543	1311	65.443	7.97e-38
NC_001564.2	8303	9071	SRR11006914_NODE_5_length_1366_cov_42.013964	814	46	65.443	7.97e-38
NC_001564.2	8303	9232	SRR11006789_NODE_4_length_1438_cov_9.470977	932	3	65.084	7.97e-38
NC_001564.2	8303	9071	SRR11006723_NODE_3_length_1270_cov_16.849958	95	863	65.443	7.97e-38
NC_001564.2	9185	9330	SRR11006723_NODE_3_length_1270_cov_16.849958	921	1060	70.946	1.11e-10
NC_001564.2	8351	9232	SRR11006650_NODE_3_length_1519_cov_8.766297	897	15	65.145	7.97e-38
NC_001564.2	8303	9071	SRR11006896_NODE_7_length_896_cov_130.081807	851	83	65.443	7.97e-38
NC_001564.2	8753	9262	SRR11006713_NODE_1_length_2137_cov_8.296602	792	1301	67.315	7.97e-38
NC_001564.2	8303	8514	SRR11006713_NODE_1_length_2137_cov_8.296602	370	581	69.683	1.44e-15
NC_001564.2	9519	9736	SRR11006713_NODE_1_length_2137_cov_8.296602	1857	2074	69.406	1.44e-15
NC_001564.2	8303	9048	SRR11006546_NODE_6_length_1177_cov_12.771818	422	1167	65.580	7.97e-38
NC_001564.2	8303	9071	SRR11006719_NODE_3_length_2238_cov_9.506247	552	1322	65.776	2.78e-37
NC_001564.2	9519	9864	SRR11006719_NODE_3_length_2238_cov_9.506247	1708	2053	68.300	5.74e-27
NC_001564.2	9185	9330	SRR11006719_NODE_3_length_2238_cov_9.506247	1380	1519	70.946	1.11e-10
NC_001564.2	8303	9071	SRR11006517_NODE_4_length_1429_cov_6.889053	988	220	65.689	9.71e-37
NC_001564.2	8951	9864	SRR11006594_NODE_3_length_2592_cov_10.132803	1065	161	64.871	9.71e-37
NC_001564.2	8303	8925	SRR11006594_NODE_3_length_2592_cov_10.132803	1967	1345	65.785	9.10e-31
NC_001564.2	8847	9330	SRR11006763_NODE_4_length_1469_cov_10.817529	563	80	67.755	9.71e-37
NC_001564.2	8303	8514	SRR11006763_NODE_4_length_1469_cov_10.817529	1027	816	69.683	1.44e-15
NC_001564.2	8847	9330	SRR11006549_NODE_3_length_1860_cov_6.408861	836	353	67.755	9.71e-37
NC_001564.2	8303	8514	SRR11006549_NODE_3_length_1860_cov_6.408861	1300	1089	69.683	1.44e-15
NC_001564.2	8847	9330	SRR11006641_NODE_12_length_570_cov_26.407708	556	73	67.755	9.71e-37
NC_001564.2	8847	9330	SRR11006687_NODE_3_length_1880_cov_4.926789	696	213	67.755	9.71e-37
NC_001564.2	8303	8514	SRR11006687_NODE_3_length_1880_cov_4.926789	1160	949	69.683	1.44e-15
NC_001564.2	8303	9071	SRR11006579_NODE_3_length_1363_cov_7.983670	1003	235	65.316	9.71e-37
NC_001564.2	8847	9330	SRR11006826_NODE_2_length_1743_cov_11.288115	901	418	67.755	9.71e-37
NC_001564.2	8303	8514	SRR11006826_NODE_2_length_1743_cov_11.288115	1361	1150	68.778	7.48e-13
NC_001564.2	8847	9330	SRR11006890_NODE_2_length_2633_cov_4.966354	793	310	67.821	3.39e-36
NC_001564.2	9519	9864	SRR11006890_NODE_2_length_2633_cov_4.966354	2239	1893	68.391	2.00e-26
NC_001564.2	8303	8514	SRR11006890_NODE_2_length_2633_cov_4.966354	1257	1046	68.778	7.48e-13
NC_001564.2	8753	9232	SRR11006829_NODE_14_length_623_cov_21.699634	141	621	67.629	1.18e-35
NC_001564.2	8753	9232	SRR11006919_NODE_2_length_2605_cov_26.751187	1213	733	67.629	1.18e-35
NC_001564.2	9519	9845	SRR11006919_NODE_2_length_2605_cov_26.751187	2325	1999	67.683	4.41e-22
NC_001564.2	8303	8514	SRR11006919_NODE_2_length_2605_cov_26.751187	459	248	68.778	7.48e-13
NC_001564.2	8753	9232	SRR11006870_NODE_5_length_1203_cov_53.797513	1171	691	67.629	1.18e-35
NC_001564.2	8303	8514	SRR11006870_NODE_5_length_1203_cov_53.797513	417	206	69.683	1.44e-15
NC_001564.2	8753	9232	SRR11006875_NODE_3_length_1177_cov_117.356364	7	487	67.629	1.18e-35
NC_001564.2	8303	8514	SRR11006875_NODE_3_length_1177_cov_117.356364	761	972	68.778	7.48e-13
NC_001564.2	8847	9330	SRR11006510_NODE_3_length_1712_cov_7.008563	735	252	67.418	1.18e-35
NC_001564.2	8318	8514	SRR11006510_NODE_3_length_1712_cov_7.008563	1190	988	68.720	7.48e-13
NC_001564.2	8753	9232	SRR11006879_NODE_6_length_896_cov_26.810745	786	306	67.629	1.18e-35
NC_001564.2	8847	9297	SRR11006916_NODE_4_length_1394_cov_14.170843	1383	933	67.912	1.18e-35
NC_001564.2	8303	8430	SRR11006916_NODE_4_length_1394_cov_14.170843	174	47	72.868	3.87e-10
NC_001564.2	8303	9044	SRR11006736_NODE_3_length_1280_cov_20.574397	539	1280	65.400	1.18e-35
NC_001564.2	8847	9330	SRR11006771_NODE_4_length_1545_cov_5.948229	776	1259	67.551	4.13e-35
NC_001564.2	9149	9864	SRR11006923_NODE_3_length_1620_cov_5.654569	136	845	65.706	1.44e-34
NC_001564.2	8303	8429	SRR11006923_NODE_3_length_1620_cov_5.654569	1481	1607	73.438	3.18e-11
NC_001564.2	8945	9864	SRR11006624_NODE_3_length_1655_cov_7.314322	2	912	64.668	1.44e-34
NC_001564.2	8303	8430	SRR11006624_NODE_3_length_1655_cov_7.314322	1492	1619	74.419	7.48e-13
NC_001564.2	8795	9864	SRR11006703_NODE_1_length_2110_cov_9.237580	836	1863	63.561	5.03e-34
NC_001564.2	8303	8514	SRR11006703_NODE_1_length_2110_cov_9.237580	442	653	69.683	1.44e-15
NC_001564.2	8753	9210	SRR11006682_NODE_18_length_555_cov_89.282427	98	555	67.532	5.03e-34
NC_001564.2	9161	9864	SRR11006688_NODE_7_length_1154_cov_3.247911	1152	458	65.686	5.03e-34
NC_001564.2	8847	9330	SRR11006772_NODE_1_length_2116_cov_6.697891	999	1482	67.347	5.03e-34
NC_001564.2	8303	8514	SRR11006772_NODE_1_length_2116_cov_6.697891	535	746	69.231	1.76e-14
NC_001564.2	8303	9071	SRR11006587_NODE_3_length_1768_cov_5.713187	614	1382	65.063	5.03e-34
NC_001564.2	9149	9864	SRR11006746_NODE_7_length_875_cov_5.740602	840	134	65.517	5.03e-34
NC_001564.2	8753	9210	SRR11006845_NODE_10_length_811_cov_71.754768	458	1	67.532	5.03e-34
NC_001564.2	8303	8989	SRR11006782_NODE_5_length_1222_cov_39.746725	693	7	65.532	1.76e-33
NC_001564.2	8823	9282	SRR11006674_NODE_3_length_1890_cov_15.434639	1881	1422	67.457	1.76e-33
NC_001564.2	2702	2875	SRR11006674_NODE_3_length_1890_cov_15.434639	656	483	69.540	2.61e-12
NC_001564.2	8855	9330	SRR11006637_NODE_16_length_548_cov_29.104034	548	73	67.427	1.76e-33
NC_001564.2	8855	9330	SRR11006649_NODE_10_length_548_cov_19.878981	548	73	67.427	1.76e-33
NC_001564.2	8855	9330	SRR11006640_NODE_3_length_2059_cov_12.470737	2059	1584	67.427	1.76e-33
NC_001564.2	8303	8925	SRR11006640_NODE_3_length_2059_cov_12.470737	629	7	65.367	1.65e-27
NC_001564.2	8303	8989	SRR11006955_NODE_4_length_1767_cov_62.654438	697	11	65.532	1.76e-33
NC_001564.2	9519	9864	SRR11006955_NODE_4_length_1767_cov_62.654438	1730	1385	68.300	5.74e-27
NC_001564.2	8303	8989	SRR11006957_NODE_12_length_722_cov_73.581395	697	11	65.532	1.76e-33
NC_001564.2	9149	9864	SRR11006757_NODE_6_length_957_cov_7.204545	840	134	65.565	1.76e-33
NC_001564.2	8855	9330	SRR11006643_NODE_13_length_548_cov_27.025478	548	73	67.427	1.76e-33
NC_001564.2	8303	8989	SRR11006701_NODE_12_length_699_cov_24.244373	7	693	65.532	1.76e-33
NC_001564.2	8303	8958	SRR11006798_NODE_5_length_1221_cov_11.276224	560	1215	65.727	6.13e-33
NC_001564.2	8789	9262	SRR11006894_NODE_12_length_474_cov_17.808564	474	1	67.155	6.13e-33
NC_001564.2	9158	9864	SRR11006651_NODE_6_length_1084_cov_7.480636	199	896	65.551	6.13e-33
NC_001564.2	8847	9330	SRR11006943_NODE_3_length_1799_cov_8.794425	785	302	67.143	2.14e-32
NC_001564.2	8303	8514	SRR11006943_NODE_3_length_1799_cov_8.794425	1249	1038	69.231	1.76e-14
NC_001564.2	8847	9330	SRR11006663_NODE_2_length_1493_cov_4.507062	646	163	67.143	2.14e-32
NC_001564.2	8303	8514	SRR11006663_NODE_2_length_1493_cov_4.507062	1109	898	69.302	9.11e-12
NC_001564.2	8847	9330	SRR11006776_NODE_3_length_1689_cov_7.053970	797	314	67.143	2.14e-32
NC_001564.2	8303	8514	SRR11006776_NODE_3_length_1689_cov_7.053970	1257	1046	69.231	1.76e-14
NC_001564.2	8852	9330	SRR11006519_NODE_14_length_568_cov_22.710794	1	479	67.216	2.14e-32
NC_001564.2	8303	8976	SRR11006781_NODE_7_length_861_cov_22.735969	674	1	65.462	7.47e-32
NC_001564.2	8303	8958	SRR11006740_NODE_5_length_1113_cov_16.766409	740	85	65.579	7.47e-32
NC_001564.2	8303	8958	SRR11006807_NODE_4_length_1178_cov_17.435059	515	1170	65.579	7.47e-32
NC_001564.2	8303	8958	SRR11006627_NODE_6_length_1355_cov_14.004695	664	9	65.579	7.47e-32
NC_001564.2	8303	8958	SRR11006915_NODE_4_length_1257_cov_10.723729	664	9	65.579	7.47e-32
NC_001564.2	8823	9330	SRR11006717_NODE_3_length_1485_cov_9.107955	5	503	66.537	7.47e-32
NC_001564.2	9519	9864	SRR11006717_NODE_3_length_1485_cov_9.107955	1130	1466	67.147	5.38e-21
NC_001564.2	9158	9864	SRR11006611_NODE_5_length_912_cov_5.459880	84	781	65.411	2.61e-31
NC_001564.2	9149	9843	SRR11006915_NODE_5_length_1149_cov_6.635261	151	839	65.537	2.61e-31
NC_001564.2	8823	9275	SRR11006664_NODE_17_length_457_cov_28.607895	5	457	67.177	2.61e-31
NC_001564.2	8303	9071	SRR11006673_NODE_5_length_1299_cov_16.217676	873	120	64.557	2.61e-31
NC_001564.2	8823	9267	SRR11006775_NODE_17_length_456_cov_25.569921	10	454	67.261	9.10e-31
NC_001564.2	8303	8925	SRR11006519_NODE_4_length_1208_cov_12.495137	603	1205	65.561	9.10e-31
NC_001564.2	8303	8976	SRR11006502_NODE_5_length_1317_cov_18.929839	746	73	65.318	9.10e-31
NC_001564.2	8753	9071	SRR11006746_NODE_14_length_591_cov_17.177043	174	492	69.565	9.10e-31
NC_001564.2	8459	9071	SRR11006621_NODE_4_length_1203_cov_14.561279	613	1	65.760	3.18e-30
NC_001564.2	8303	8958	SRR11006570_NODE_3_length_1256_cov_11.586938	663	8	65.430	3.18e-30
NC_001564.2	8459	9071	SRR11006935_NODE_8_length_739_cov_21.897281	8	620	65.760	3.18e-30
NC_001564.2	8303	8910	SRR11006543_NODE_2_length_2474_cov_12.852315	1948	1341	65.815	3.18e-30
NC_001564.2	9519	9864	SRR11006543_NODE_2_length_2474_cov_12.852315	786	441	68.588	4.71e-28
NC_001564.2	8303	8925	SRR11006636_NODE_4_length_1604_cov_8.185986	629	7	65.679	3.18e-30
NC_001564.2	9519	9864	SRR11006499_NODE_4_length_1033_cov_5.256276	577	232	68.876	1.11e-29
NC_001564.2	8372	9071	SRR11006611_NODE_7_length_745_cov_11.949102	1	700	64.861	3.87e-29
NC_001564.2	8303	9048	SRR11006509_NODE_5_length_1466_cov_5.704824	872	136	64.668	3.87e-29
NC_001564.2	9519	9853	SRR11006906_NODE_1_length_2624_cov_17.742049	1621	1287	69.048	3.87e-29
NC_001564.2	8823	9255	SRR11006906_NODE_1_length_2624_cov_17.742049	2616	2184	66.819	5.74e-27
NC_001564.2	8303	8891	SRR11006906_NODE_1_length_2624_cov_17.742049	589	1	65.568	2.00e-26
NC_001564.2	8303	8895	SRR11006699_NODE_3_length_1281_cov_16.923588	593	1	65.794	1.35e-28
NC_001564.2	8823	9232	SRR11006699_NODE_3_length_1281_cov_16.923588	1277	867	66.988	8.52e-25
NC_001564.2	8303	8925	SRR11006718_NODE_3_length_2159_cov_7.613833	1766	1144	65.523	1.35e-28
NC_001564.2	9519	9736	SRR11006718_NODE_3_length_2159_cov_7.613833	281	64	68.950	1.76e-14
NC_001564.2	9149	9262	SRR11006718_NODE_3_length_2159_cov_7.613833	950	837	72.807	1.35e-09
NC_001564.2	8303	8910	SRR11006819_NODE_3_length_1446_cov_7.387874	283	890	65.655	1.35e-28
NC_001564.2	8303	8925	SRR11006795_NODE_3_length_1828_cov_12.834380	1201	1828	65.480	1.35e-28
NC_001564.2	9519	9864	SRR11006795_NODE_3_length_1828_cov_12.834380	177	513	67.147	5.38e-21
NC_001564.2	8939	9339	SRR11006905_NODE_3_length_1692_cov_8.593808	876	1276	67.980	1.35e-28
NC_001564.2	8303	8514	SRR11006905_NODE_3_length_1692_cov_8.593808	307	518	69.231	1.76e-14
NC_001564.2	9519	9864	SRR11006576_NODE_8_length_671_cov_5.377104	471	126	68.588	4.71e-28
NC_001564.2	9519	9864	SRR11006589_NODE_6_length_1174_cov_5.014585	527	872	68.588	4.71e-28
NC_001564.2	9519	9864	SRR11006702_NODE_10_length_535_cov_3.718341	523	178	68.588	4.71e-28
NC_001564.2	8890	9330	SRR11006570_NODE_11_length_628_cov_16.401089	627	187	67.114	4.71e-28
NC_001564.2	9519	9864	SRR11006527_NODE_7_length_1089_cov_8.588933	392	737	68.588	4.71e-28
NC_001564.2	9149	9736	SRR11006944_NODE_12_length_666_cov_28.745331	651	64	66.054	4.71e-28
NC_001564.2	9665	9954	SRR11006843_NODE_6_length_738_cov_3.447806	114	403	69.655	4.71e-28
NC_001564.2	8795	9232	SRR11006688_NODE_8_length_744_cov_50.595202	744	306	67.043	4.71e-28
NC_001564.2	8753	9071	SRR11006514_NODE_10_length_672_cov_51.421849	277	595	68.944	4.71e-28
NC_001564.2	8753	9071	SRR11006553_NODE_4_length_1480_cov_8.215966	438	120	68.944	4.71e-28
NC_001564.2	9519	9845	SRR11006553_NODE_4_length_1480_cov_8.215966	1092	766	68.293	8.52e-25
NC_001564.2	9665	9954	SRR11006728_NODE_7_length_914_cov_5.743130	633	344	69.655	4.71e-28
NC_001564.2	9519	9864	SRR11006478_NODE_8_length_988_cov_4.199780	596	251	68.966	4.71e-28
NC_001564.2	8753	9071	SRR11006927_NODE_3_length_1362_cov_15.892607	438	120	68.944	4.71e-28
NC_001564.2	9213	9330	SRR11006927_NODE_3_length_1362_cov_15.892607	1362	1245	73.333	3.87e-10
NC_001564.2	8753	9071	SRR11006586_NODE_8_length_926_cov_7.338045	828	510	68.944	4.71e-28
NC_001564.2	9665	9954	SRR11006640_NODE_9_length_766_cov_5.876633	413	124	69.655	4.71e-28
NC_001564.2	8753	9071	SRR11006726_NODE_9_length_633_cov_21.692446	270	588	68.944	4.71e-28
NC_001564.2	9165	9864	SRR11006726_NODE_6_length_931_cov_6.800937	87	776	65.070	4.71e-28
NC_001564.2	8753	9071	SRR11006913_NODE_24_length_445_cov_20.103261	15	333	68.944	4.71e-28
NC_001564.2	8753	9071	SRR11006757_NODE_14_length_526_cov_34.859688	356	38	68.944	4.71e-28
NC_001564.2	9519	9864	SRR11006902_NODE_9_length_877_cov_4.227500	340	686	68.678	1.65e-27
NC_001564.2	9686	9954	SRR11006858_NODE_7_length_1028_cov_4.457413	784	516	70.260	1.65e-27
NC_001564.2	9665	9954	SRR11006956_NODE_8_length_786_cov_5.428773	192	481	70.205	1.65e-27
NC_001564.2	8303	8910	SRR11006928_NODE_5_length_1304_cov_26.631622	695	1302	65.495	1.65e-27
NC_001564.2	9149	9297	SRR11006928_NODE_5_length_1304_cov_26.631622	173	321	75.839	4.41e-22
NC_001564.2	8303	8895	SRR11006748_NODE_7_length_870_cov_28.591425	593	1	65.630	1.65e-27
NC_001564.2	8939	9330	SRR11006819_NODE_19_length_502_cov_16.407059	22	413	67.839	1.65e-27
NC_001564.2	9665	9954	SRR11006900_NODE_8_length_785_cov_7.877119	540	251	70.205	1.65e-27
NC_001564.2	9665	9954	SRR11006840_NODE_6_length_901_cov_3.274272	271	560	70.205	1.65e-27
NC_001564.2	9665	9954	SRR11006639_NODE_6_length_1056_cov_7.754852	690	401	70.205	1.65e-27
NC_001564.2	9161	9736	SRR11006873_NODE_17_length_641_cov_11.657801	639	64	66.041	5.74e-27
NC_001564.2	9152	9864	SRR11006514_NODE_5_length_978_cov_7.648169	81	782	65.007	5.74e-27
NC_001564.2	9149	9864	SRR11006613_NODE_6_length_1112_cov_6.268599	105	816	65.068	5.74e-27
NC_001564.2	9519	9864	SRR11006682_NODE_4_length_1244_cov_36.628106	38	383	68.300	5.74e-27
NC_001564.2	8303	8430	SRR11006682_NODE_4_length_1244_cov_36.628106	1071	1198	74.419	7.48e-13
NC_001564.2	9519	9864	SRR11006655_NODE_5_length_1169_cov_6.923077	454	799	68.300	5.74e-27
NC_001564.2	9519	9864	SRR11006533_NODE_8_length_680_cov_3.791045	352	7	68.300	5.74e-27
NC_001564.2	9519	9864	SRR11006574_NODE_11_length_706_cov_3.228935	474	129	68.300	5.74e-27
NC_001564.2	9519	9864	SRR11006691_NODE_15_length_366_cov_3.038062	347	2	68.300	5.74e-27
NC_001564.2	9519	9864	SRR11006671_NODE_8_length_781_cov_30.150568	744	399	68.300	5.74e-27
NC_001564.2	9519	9864	SRR11006558_NODE_12_length_625_cov_6.197080	545	200	68.300	5.74e-27
NC_001564.2	9519	9864	SRR11006734_NODE_7_length_867_cov_7.464557	691	346	68.300	5.74e-27
NC_001564.2	9519	9864	SRR11006737_NODE_16_length_547_cov_2.885106	35	380	68.300	5.74e-27
NC_001564.2	9519	9864	SRR11006889_NODE_5_length_1244_cov_30.428449	1207	862	68.300	5.74e-27
NC_001564.2	8303	8430	SRR11006889_NODE_5_length_1244_cov_30.428449	174	47	74.419	7.48e-13
NC_001564.2	9519	9864	SRR11006681_NODE_8_length_883_cov_5.011166	570	225	68.300	5.74e-27
NC_001564.2	9519	9864	SRR11006599_NODE_7_length_886_cov_2.971570	428	773	68.300	5.74e-27
NC_001564.2	9519	9864	SRR11006928_NODE_4_length_1419_cov_6.769747	592	937	68.300	5.74e-27
NC_001564.2	9519	9864	SRR11006897_NODE_6_length_868_cov_2.797724	208	553	68.300	5.74e-27
NC_001564.2	9519	9864	SRR11006755_NODE_6_length_1090_cov_3.845015	354	699	68.300	5.74e-27
NC_001564.2	9519	9864	SRR11006513_NODE_9_length_655_cov_5.230104	576	231	68.300	5.74e-27
NC_001564.2	9519	9864	SRR11006700_NODE_6_length_1157_cov_7.034259	493	838	68.300	5.74e-27
NC_001564.2	9519	9864	SRR11006927_NODE_16_length_539_cov_5.471861	81	426	68.300	5.74e-27
NC_001564.2	9519	9864	SRR11006570_NODE_10_length_722_cov_6.294574	643	298	68.300	5.74e-27
NC_001564.2	9519	9864	SRR11006733_NODE_7_length_825_cov_5.303476	469	124	68.300	5.74e-27
NC_001564.2	9519	9864	SRR11006875_NODE_5_length_1030_cov_6.345226	345	690	68.300	5.74e-27
NC_001564.2	9519	9864	SRR11006776_NODE_8_length_879_cov_3.155860	511	166	68.300	5.74e-27
NC_001564.2	9519	9864	SRR11006510_NODE_5_length_1196_cov_3.764969	447	792	68.300	5.74e-27
NC_001564.2	8847	9330	SRR11006607_NODE_5_length_1102_cov_17.116098	539	1013	66.122	5.74e-27
NC_001564.2	8303	8514	SRR11006607_NODE_5_length_1102_cov_17.116098	75	286	69.683	1.44e-15
NC_001564.2	9519	9864	SRR11006686_NODE_6_length_1243_cov_4.452830	570	915	68.300	5.74e-27
NC_001564.2	9519	9864	SRR11006661_NODE_7_length_864_cov_2.918679	534	189	68.300	5.74e-27
NC_001564.2	9519	9864	SRR11006721_NODE_11_length_690_cov_4.076672	611	266	68.300	5.74e-27
NC_001564.2	9519	9864	SRR11006504_NODE_9_length_788_cov_7.095640	177	522	68.300	5.74e-27
NC_001564.2	9519	9864	SRR11006697_NODE_8_length_793_cov_4.444134	75	420	68.300	5.74e-27
NC_001564.2	9519	9864	SRR11006577_NODE_7_length_935_cov_2.945221	442	787	68.300	5.74e-27
NC_001564.2	9519	9864	SRR11006922_NODE_6_length_1500_cov_19.386507	1463	1118	68.300	5.74e-27
NC_001564.2	8303	8524	SRR11006922_NODE_6_length_1500_cov_19.386507	430	209	69.697	3.39e-17
NC_001564.2	9519	9864	SRR11006481_NODE_13_length_574_cov_3.595573	100	445	68.300	5.74e-27
NC_001564.2	9519	9864	SRR11006554_NODE_8_length_1004_cov_7.895361	437	782	68.300	5.74e-27
NC_001564.2	9519	9864	SRR11006519_NODE_8_length_793_cov_9.272346	617	272	68.300	5.74e-27
NC_001564.2	9519	9864	SRR11006957_NODE_4_length_1645_cov_17.792730	1085	740	68.300	5.74e-27
NC_001564.2	9519	9864	SRR11006552_NODE_7_length_720_cov_3.720062	228	573	68.300	5.74e-27
NC_001564.2	9519	9864	SRR11006550_NODE_8_length_876_cov_8.068836	700	355	68.300	5.74e-27
NC_001564.2	9519	9864	SRR11006812_NODE_11_length_692_cov_4.434146	211	556	68.300	5.74e-27
NC_001564.2	9665	9954	SRR11006567_NODE_5_length_1051_cov_3.010267	266	555	69.310	2.00e-26
NC_001564.2	9665	9954	SRR11006904_NODE_5_length_1048_cov_4.618950	720	431	69.310	2.00e-26
NC_001564.2	9665	9954	SRR11006809_NODE_6_length_1035_cov_5.358038	331	620	69.310	2.00e-26
NC_001564.2	9665	9954	SRR11006818_NODE_7_length_1008_cov_6.199785	307	596	69.310	2.00e-26
NC_001564.2	9665	9954	SRR11006705_NODE_16_length_481_cov_3.383663	299	10	69.310	2.00e-26
NC_001564.2	9665	9954	SRR11006670_NODE_10_length_609_cov_3.443609	408	119	69.310	2.00e-26
NC_001564.2	9665	9954	SRR11006549_NODE_8_length_663_cov_4.626280	46	335	69.310	2.00e-26
NC_001564.2	8753	9071	SRR11006482_NODE_17_length_543_cov_18.360515	336	18	68.634	2.00e-26
NC_001564.2	9665	9954	SRR11006672_NODE_8_length_956_cov_4.044369	756	467	69.310	2.00e-26
NC_001564.2	9665	9954	SRR11006860_NODE_10_length_677_cov_13.296667	64	353	69.310	2.00e-26
NC_001564.2	9665	9954	SRR11006537_NODE_9_length_737_cov_3.866667	560	271	69.310	2.00e-26
NC_001564.2	9665	9954	SRR11006632_NODE_6_length_1148_cov_6.747899	716	427	69.310	2.00e-26
NC_001564.2	9665	9954	SRR11006662_NODE_5_length_1091_cov_3.881657	843	554	69.310	2.00e-26
NC_001564.2	9665	9954	SRR11006724_NODE_6_length_779_cov_3.799145	172	461	69.310	2.00e-26
NC_001564.2	9519	9864	SRR11006615_NODE_8_length_963_cov_5.538375	550	204	68.391	2.00e-26
NC_001564.2	9519	9864	SRR11006893_NODE_6_length_1092_cov_4.206897	721	375	68.391	2.00e-26
NC_001564.2	9698	9954	SRR11006638_NODE_8_length_1041_cov_7.643154	388	644	70.428	2.00e-26
NC_001564.2	9519	9864	SRR11006896_NODE_5_length_1117_cov_4.780769	446	792	68.391	2.00e-26
NC_001564.2	9686	9954	SRR11006576_NODE_7_length_851_cov_2.587855	621	353	69.888	6.99e-26
NC_001564.2	8303	8925	SRR11006720_NODE_7_length_1227_cov_11.133913	721	99	65.211	6.99e-26
NC_001564.2	9686	9954	SRR11006870_NODE_11_length_763_cov_3.922741	357	625	69.888	6.99e-26
NC_001564.2	9686	9954	SRR11006622_NODE_6_length_919_cov_4.395487	656	388	69.888	6.99e-26
NC_001564.2	9519	9845	SRR11006666_NODE_8_length_755_cov_5.612094	357	683	68.598	6.99e-26
NC_001564.2	8939	9330	SRR11006507_NODE_15_length_511_cov_15.260369	31	422	67.588	6.99e-26
NC_001564.2	8939	9330	SRR11006957_NODE_16_length_570_cov_52.135903	554	163	67.588	6.99e-26
NC_001564.2	8939	9330	SRR11006491_NODE_10_length_612_cov_9.000000	577	186	67.588	6.99e-26
NC_001564.2	9149	9330	SRR11006509_NODE_22_length_346_cov_3.453532	43	224	75.000	6.99e-26
NC_001564.2	9149	9330	SRR11006902_NODE_11_length_687_cov_7.908197	139	320	75.000	6.99e-26
NC_001564.2	9686	9954	SRR11006855_NODE_7_length_892_cov_3.658896	138	406	70.480	2.44e-25
NC_001564.2	9519	9864	SRR11006699_NODE_2_length_1797_cov_4.775000	1120	775	68.012	2.44e-25
NC_001564.2	9149	9252	SRR11006699_NODE_2_length_1797_cov_4.775000	1790	1687	73.077	1.65e-08
NC_001564.2	9686	9954	SRR11006642_NODE_12_length_649_cov_3.889860	322	590	70.480	2.44e-25
NC_001564.2	9519	9864	SRR11006881_NODE_7_length_899_cov_5.681265	481	136	68.012	2.44e-25
NC_001564.2	9519	9864	SRR11006546_NODE_13_length_661_cov_5.357877	485	140	68.012	2.44e-25
NC_001564.2	9686	9954	SRR11006862_NODE_8_length_817_cov_2.805405	565	297	70.480	2.44e-25
NC_001564.2	9519	9864	SRR11006593_NODE_7_length_1024_cov_6.898627	334	679	68.012	2.44e-25
NC_001564.2	8753	9044	SRR11006695_NODE_15_length_510_cov_18.632794	219	510	69.153	2.44e-25
NC_001564.2	9519	9864	SRR11006579_NODE_10_length_731_cov_4.363914	267	602	68.012	2.44e-25
NC_001564.2	9602	9864	SRR11006590_NODE_12_length_513_cov_2.479358	3	265	69.962	2.44e-25
NC_001564.2	9149	9330	SRR11006953_NODE_19_length_427_cov_12.505714	156	338	75.000	2.44e-25
NC_001564.2	9519	9864	SRR11006770_NODE_7_length_867_cov_6.555696	563	218	68.012	2.44e-25
NC_001564.2	9232	9330	SRR11006770_NODE_7_length_867_cov_6.555696	850	752	73.267	2.44e-06
NC_001564.2	9665	9954	SRR11006940_NODE_6_length_988_cov_5.102086	743	454	68.966	2.44e-25
NC_001564.2	9665	9954	SRR11006752_NODE_8_length_770_cov_5.391053	64	353	68.966	2.44e-25
NC_001564.2	9665	9954	SRR11006712_NODE_6_length_1006_cov_5.363832	770	481	68.966	2.44e-25
NC_001564.2	9665	9954	SRR11006490_NODE_8_length_916_cov_4.542312	725	436	68.966	2.44e-25
NC_001564.2	9665	9954	SRR11006498_NODE_10_length_703_cov_3.384984	634	345	68.966	2.44e-25
NC_001564.2	9665	9954	SRR11006932_NODE_8_length_841_cov_3.844241	622	333	68.966	2.44e-25
NC_001564.2	9665	9954	SRR11006827_NODE_8_length_791_cov_5.739496	580	291	68.966	2.44e-25
NC_001564.2	9665	9954	SRR11006928_NODE_7_length_1081_cov_2.471116	675	386	68.966	2.44e-25
NC_001564.2	9665	9954	SRR11006916_NODE_7_length_936_cov_2.491269	623	334	68.966	2.44e-25
NC_001564.2	9665	9954	SRR11006893_NODE_11_length_805_cov_5.487637	527	238	68.966	2.44e-25
NC_001564.2	9665	9954	SRR11006657_NODE_7_length_923_cov_3.743499	645	356	68.966	2.44e-25
NC_001564.2	9665	9954	SRR11006584_NODE_4_length_1090_cov_8.142152	782	493	68.966	2.44e-25
NC_001564.2	9665	9954	SRR11006825_NODE_10_length_649_cov_5.608392	64	353	68.966	2.44e-25
NC_001564.2	9665	9954	SRR11006743_NODE_8_length_614_cov_5.843575	525	236	68.966	2.44e-25
NC_001564.2	9665	9954	SRR11006797_NODE_8_length_885_cov_5.795792	548	259	68.966	2.44e-25
NC_001564.2	9665	9954	SRR11006891_NODE_8_length_1027_cov_2.818947	329	618	68.966	2.44e-25
NC_001564.2	9665	9954	SRR11006938_NODE_8_length_1068_cov_10.334006	299	588	68.966	2.44e-25
NC_001564.2	9665	9954	SRR11006711_NODE_9_length_950_cov_5.679267	255	544	68.966	2.44e-25
NC_001564.2	9665	9954	SRR11006531_NODE_5_length_1036_cov_6.803962	716	427	68.966	2.44e-25
NC_001564.2	9665	9954	SRR11006556_NODE_10_length_734_cov_6.762557	135	424	68.966	2.44e-25
NC_001564.2	8303	8907	SRR11006643_NODE_5_length_1219_cov_9.246935	607	3	65.280	2.44e-25
NC_001564.2	9665	9954	SRR11006564_NODE_5_length_902_cov_2.881212	725	436	68.966	2.44e-25
NC_001564.2	8753	8989	SRR11006671_NODE_30_length_344_cov_82.483146	247	11	70.886	8.52e-25
NC_001564.2	9519	9864	SRR11006714_NODE_14_length_444_cov_9.087193	364	18	68.103	8.52e-25
NC_001564.2	8753	8989	SRR11006889_NODE_13_length_600_cov_71.495220	247	11	70.886	8.52e-25
NC_001564.2	9698	9954	SRR11006589_NODE_15_length_572_cov_4.565657	162	418	70.039	8.52e-25
NC_001564.2	9698	9954	SRR11006683_NODE_7_length_983_cov_3.774834	356	612	70.039	8.52e-25
NC_001564.2	9698	9954	SRR11006684_NODE_4_length_1087_cov_3.728713	732	476	70.039	8.52e-25
NC_001564.2	9698	9954	SRR11006510_NODE_8_length_1005_cov_3.814655	667	411	70.039	8.52e-25
NC_001564.2	8303	8888	SRR11006775_NODE_12_length_594_cov_24.003868	7	592	65.397	8.52e-25
NC_001564.2	9665	9951	SRR11006761_NODE_5_length_957_cov_2.596591	729	443	68.990	8.52e-25
NC_001564.2	9698	9954	SRR11006934_NODE_8_length_884_cov_6.643123	696	440	70.039	8.52e-25
NC_001564.2	8753	8989	SRR11006693_NODE_15_length_675_cov_81.804348	354	590	70.886	8.52e-25
NC_001564.2	9665	9954	SRR11006839_NODE_8_length_795_cov_3.083565	698	408	69.072	8.52e-25
NC_001564.2	9665	9954	SRR11006946_NODE_8_length_842_cov_7.415686	233	523	69.072	8.52e-25
NC_001564.2	9665	9954	SRR11006529_NODE_10_length_634_cov_4.353680	531	241	69.072	8.52e-25
NC_001564.2	9686	9954	SRR11006682_NODE_9_length_883_cov_3.589330	605	337	69.517	8.52e-25
NC_001564.2	9665	9954	SRR11006756_NODE_7_length_916_cov_3.851013	242	532	69.072	8.52e-25
NC_001564.2	9665	9954	SRR11006615_NODE_9_length_747_cov_5.294030	305	595	69.072	8.52e-25
NC_001564.2	9665	9954	SRR11006647_NODE_5_length_1147_cov_8.326168	711	421	69.072	8.52e-25
NC_001564.2	9665	9954	SRR11006829_NODE_26_length_363_cov_5.877622	64	354	69.072	8.52e-25
NC_001564.2	9665	9954	SRR11006660_NODE_6_length_1188_cov_7.090909	784	494	69.072	8.52e-25
NC_001564.2	9665	9954	SRR11006692_NODE_6_length_863_cov_4.558524	221	511	69.072	8.52e-25
NC_001564.2	9665	9954	SRR11006634_NODE_6_length_1146_cov_7.066417	842	552	69.072	8.52e-25
NC_001564.2	9686	9954	SRR11006499_NODE_7_length_769_cov_2.800578	610	342	69.517	8.52e-25
NC_001564.2	9665	9954	SRR11006864_NODE_7_length_1008_cov_5.309345	824	534	69.072	8.52e-25
NC_001564.2	8939	9330	SRR11006671_NODE_10_length_636_cov_46.118068	620	229	67.337	8.52e-25
NC_001564.2	9665	9954	SRR11006898_NODE_7_length_927_cov_4.116471	664	374	69.072	8.52e-25
NC_001564.2	9665	9954	SRR11006925_NODE_10_length_576_cov_4.124248	100	390	69.072	8.52e-25
NC_001564.2	9665	9954	SRR11006569_NODE_7_length_624_cov_2.592322	553	263	69.072	8.52e-25
NC_001564.2	9665	9954	SRR11006532_NODE_10_length_668_cov_4.042301	135	425	69.072	8.52e-25
NC_001564.2	9665	9954	SRR11006487_NODE_4_length_1282_cov_9.520332	816	526	69.072	8.52e-25
NC_001564.2	9665	9954	SRR11006541_NODE_6_length_805_cov_2.843407	688	398	69.072	8.52e-25
NC_001564.2	9665	9954	SRR11006819_NODE_9_length_820_cov_9.374159	562	272	69.072	8.52e-25
NC_001564.2	9665	9954	SRR11006621_NODE_6_length_770_cov_5.499278	295	585	69.072	8.52e-25
NC_001564.2	9665	9954	SRR11006545_NODE_13_length_659_cov_6.121993	534	244	69.072	8.52e-25
NC_001564.2	9665	9954	SRR11006644_NODE_8_length_966_cov_4.895388	345	635	69.072	8.52e-25
NC_001564.2	9665	9954	SRR11006848_NODE_7_length_1121_cov_5.488506	776	486	69.072	8.52e-25
NC_001564.2	9519	9845	SRR11006739_NODE_4_length_1104_cov_5.222006	531	857	68.293	8.52e-25
NC_001564.2	9665	9954	SRR11006516_NODE_8_length_893_cov_3.042892	629	339	69.072	8.52e-25
NC_001564.2	9665	9954	SRR11006646_NODE_5_length_988_cov_6.383095	694	404	69.072	8.52e-25
NC_001564.2	9665	9954	SRR11006538_NODE_6_length_804_cov_4.096286	71	361	69.072	8.52e-25
NC_001564.2	9686	9949	SRR11006939_NODE_8_length_671_cov_3.094276	363	100	69.697	8.52e-25
NC_001564.2	9665	9954	SRR11006641_NODE_8_length_1114_cov_5.292189	739	449	69.072	8.52e-25
NC_001564.2	9686	9954	SRR11006789_NODE_7_length_928_cov_3.905993	304	572	69.517	8.52e-25
NC_001564.2	9665	9954	SRR11006844_NODE_6_length_1084_cov_4.192651	709	419	69.072	8.52e-25
NC_001564.2	9665	9954	SRR11006627_NODE_8_length_764_cov_2.882096	681	391	69.072	8.52e-25
NC_001564.2	9665	9954	SRR11006802_NODE_6_length_1035_cov_6.397704	649	359	69.072	8.52e-25
NC_001564.2	9665	9954	SRR11006635_NODE_5_length_1028_cov_6.228181	217	507	69.072	8.52e-25
NC_001564.2	9665	9954	SRR11006869_NODE_8_length_974_cov_3.547380	218	508	69.072	8.52e-25
NC_001564.2	9665	9954	SRR11006594_NODE_7_length_984_cov_5.084895	359	649	69.072	8.52e-25
NC_001564.2	9665	9954	SRR11006625_NODE_12_length_614_cov_3.990689	55	345	69.072	8.52e-25
NC_001564.2	9665	9954	SRR11006924_NODE_9_length_779_cov_3.408832	160	450	69.072	8.52e-25
NC_001564.2	9665	9954	SRR11006781_NODE_9_length_650_cov_5.438045	581	291	69.072	8.52e-25
NC_001564.2	9665	9954	SRR11006623_NODE_12_length_688_cov_3.181669	634	344	69.072	8.52e-25
NC_001564.2	8939	9330	SRR11006955_NODE_19_length_497_cov_68.376190	481	90	67.337	8.52e-25
NC_001564.2	9665	9954	SRR11006955_NODE_8_length_899_cov_4.036496	369	659	69.072	8.52e-25
NC_001564.2	9665	9954	SRR11006721_NODE_8_length_872_cov_4.108176	87	377	69.072	8.52e-25
NC_001564.2	9665	9954	SRR11006872_NODE_4_length_1082_cov_6.078607	720	430	69.072	8.52e-25
NC_001564.2	9519	9845	SRR11006787_NODE_7_length_1030_cov_6.437566	554	228	68.293	8.52e-25
NC_001564.2	9665	9954	SRR11006631_NODE_6_length_703_cov_2.876997	459	169	69.072	8.52e-25
NC_001564.2	9665	9954	SRR11006746_NODE_9_length_756_cov_4.486009	666	376	69.072	8.52e-25
NC_001564.2	9665	9954	SRR11006494_NODE_19_length_409_cov_4.424699	110	400	69.072	8.52e-25
NC_001564.2	9665	9954	SRR11006865_NODE_7_length_933_cov_3.859813	225	515	69.072	8.52e-25
NC_001564.2	9665	9954	SRR11006636_NODE_8_length_1021_cov_8.585805	587	297	69.072	8.52e-25
NC_001564.2	9665	9954	SRR11006922_NODE_9_length_1067_cov_6.879798	361	651	69.072	8.52e-25
NC_001564.2	9665	9954	SRR11006481_NODE_7_length_852_cov_3.776774	658	368	69.072	8.52e-25
NC_001564.2	9665	9954	SRR11006620_NODE_11_length_775_cov_6.171920	463	173	69.072	8.52e-25
NC_001564.2	9665	9954	SRR11006836_NODE_12_length_574_cov_2.503018	282	572	69.072	8.52e-25
NC_001564.2	9519	9845	SRR11006806_NODE_14_length_503_cov_5.509390	424	98	68.293	8.52e-25
NC_001564.2	9200	9864	SRR11006899_NODE_8_length_884_cov_4.131351	2	657	65.385	8.52e-25
NC_001564.2	9665	9954	SRR11006957_NODE_9_length_913_cov_6.076555	262	552	69.072	8.52e-25
NC_001564.2	9665	9954	SRR11006757_NODE_5_length_1013_cov_3.993590	705	415	69.072	8.52e-25
NC_001564.2	9665	9954	SRR11006888_NODE_7_length_1000_cov_3.921993	738	448	69.072	8.52e-25
NC_001564.2	9665	9954	SRR11006841_NODE_6_length_909_cov_3.829327	719	429	69.072	8.52e-25
NC_001564.2	9665	9954	SRR11006530_NODE_9_length_914_cov_6.126643	217	507	69.072	8.52e-25
NC_001564.2	9665	9954	SRR11006645_NODE_5_length_1089_cov_4.702569	755	465	69.072	8.52e-25
NC_001564.2	9665	9954	SRR11006643_NODE_9_length_1021_cov_5.824153	678	388	69.072	8.52e-25
NC_001564.2	9665	9954	SRR11006953_NODE_20_length_413_cov_4.770833	64	354	69.072	8.52e-25
NC_001564.2	9665	9954	SRR11006701_NODE_10_length_789_cov_3.776685	158	448	69.072	8.52e-25
NC_001564.2	9686	9949	SRR11006693_NODE_14_length_700_cov_5.975923	299	562	69.697	8.52e-25
NC_001564.2	9665	9954	SRR11006863_NODE_11_length_771_cov_3.645533	708	418	69.072	8.52e-25
NC_001564.2	9539	9864	SRR11006763_NODE_8_length_1014_cov_5.490928	621	296	67.791	2.97e-24
NC_001564.2	9149	9330	SRR11006740_NODE_19_length_421_cov_17.619186	271	90	74.457	2.97e-24
NC_001564.2	9149	9330	SRR11006818_NODE_10_length_643_cov_6.217314	505	324	74.457	2.97e-24
NC_001564.2	9149	9330	SRR11006560_NODE_15_length_471_cov_13.474619	367	186	74.457	2.97e-24
NC_001564.2	9149	9330	SRR11006860_NODE_41_length_239_cov_5.672840	8	189	74.457	2.97e-24
NC_001564.2	9149	9330	SRR11006845_NODE_26_length_425_cov_46.304598	410	229	74.457	2.97e-24
NC_001564.2	9539	9864	SRR11006779_NODE_7_length_956_cov_5.415245	499	824	67.791	2.97e-24
NC_001564.2	9149	9330	SRR11006695_NODE_13_length_548_cov_15.169851	367	186	74.457	2.97e-24
NC_001564.2	9149	9330	SRR11006590_NODE_20_length_332_cov_7.976471	145	326	74.457	2.97e-24
NC_001564.2	9149	9330	SRR11006701_NODE_11_length_741_cov_12.125000	214	395	74.457	2.97e-24
NC_001564.2	9519	9864	SRR11006904_NODE_7_length_880_cov_3.859278	491	146	67.723	2.97e-24
NC_001564.2	9686	9954	SRR11006671_NODE_7_length_877_cov_6.321250	244	513	69.630	2.97e-24
NC_001564.2	9665	9954	SRR11006731_NODE_8_length_897_cov_5.001220	232	521	68.707	2.97e-24
NC_001564.2	8945	9330	SRR11006748_NODE_15_length_548_cov_18.545648	548	163	67.347	2.97e-24
NC_001564.2	9519	9864	SRR11006517_NODE_6_length_1016_cov_8.493078	694	359	67.723	2.97e-24
NC_001564.2	9665	9954	SRR11006601_NODE_9_length_909_cov_5.971154	157	446	68.707	2.97e-24
NC_001564.2	9519	9864	SRR11006926_NODE_10_length_715_cov_4.680251	496	151	67.723	2.97e-24
NC_001564.2	9665	9954	SRR11006700_NODE_9_length_969_cov_6.571749	657	368	68.707	2.97e-24
NC_001564.2	9686	9954	SRR11006649_NODE_21_length_354_cov_7.180505	3	272	69.630	2.97e-24
NC_001564.2	9665	9954	SRR11006629_NODE_7_length_882_cov_3.541615	234	523	68.707	2.97e-24
NC_001564.2	9665	9954	SRR11006560_NODE_9_length_808_cov_4.463748	47	336	68.707	2.97e-24
NC_001564.2	9519	9864	SRR11006709_NODE_9_length_736_cov_2.784522	569	224	67.723	2.97e-24
NC_001564.2	9519	9864	SRR11006758_NODE_4_length_1145_cov_3.913858	629	284	67.723	2.97e-24
NC_001564.2	9665	9954	SRR11006830_NODE_9_length_907_cov_3.497590	606	317	68.707	2.97e-24
NC_001564.2	8303	8869	SRR11006507_NODE_9_length_654_cov_14.779896	648	82	65.470	2.97e-24
NC_001564.2	8847	9261	SRR11006697_NODE_5_length_1383_cov_11.040582	969	1383	66.587	2.97e-24
NC_001564.2	8303	8514	SRR11006697_NODE_5_length_1383_cov_11.040582	505	716	69.231	1.76e-14
NC_001564.2	9665	9954	SRR11006910_NODE_22_length_547_cov_5.072340	458	169	68.707	2.97e-24
NC_001564.2	9665	9954	SRR11006749_NODE_8_length_918_cov_6.602854	655	366	68.707	2.97e-24
NC_001564.2	9665	9954	SRR11006952_NODE_10_length_829_cov_3.551862	734	445	68.621	1.04e-23
NC_001564.2	9686	9951	SRR11006667_NODE_8_length_793_cov_4.784916	234	499	70.149	1.04e-23
NC_001564.2	9665	9954	SRR11006794_NODE_7_length_1095_cov_5.535363	257	546	68.621	1.04e-23
NC_001564.2	9665	9954	SRR11006837_NODE_5_length_810_cov_5.098226	145	434	68.621	1.04e-23
NC_001564.2	9665	9954	SRR11006832_NODE_8_length_744_cov_3.968516	609	320	68.621	1.04e-23
NC_001564.2	8948	9330	SRR11006734_NODE_17_length_472_cov_15.875949	1	383	67.352	1.04e-23
NC_001564.2	8303	8871	SRR11006688_NODE_6_length_1194_cov_35.496867	569	1	65.417	1.04e-23
NC_001564.2	9665	9954	SRR11006912_NODE_8_length_897_cov_4.478049	473	184	68.621	1.04e-23
NC_001564.2	9665	9949	SRR11006506_NODE_7_length_753_cov_3.612426	87	371	68.772	1.04e-23
NC_001564.2	8753	9071	SRR11006526_NODE_11_length_656_cov_5.559585	639	321	68.012	1.04e-23
NC_001564.2	9665	9954	SRR11006762_NODE_6_length_979_cov_5.323725	288	577	68.621	1.04e-23
NC_001564.2	9665	9949	SRR11006626_NODE_10_length_700_cov_3.357945	326	610	68.772	1.04e-23
NC_001564.2	8753	9071	SRR11006572_NODE_14_length_432_cov_7.042254	15	333	68.012	1.04e-23
NC_001564.2	9665	9954	SRR11006771_NODE_8_length_930_cov_3.827667	344	633	68.621	1.04e-23
NC_001564.2	9665	9954	SRR11006801_NODE_6_length_804_cov_9.099037	152	441	68.621	1.04e-23
NC_001564.2	9698	9954	SRR11006535_NODE_8_length_738_cov_3.013616	180	436	69.732	1.04e-23
NC_001564.2	9665	9954	SRR11006733_NODE_6_length_921_cov_5.920616	276	565	68.621	1.04e-23
NC_001564.2	8753	9071	SRR11006713_NODE_15_length_484_cov_4.560197	15	333	68.012	1.04e-23
NC_001564.2	9665	9954	SRR11006659_NODE_8_length_844_cov_4.375489	643	354	68.621	1.04e-23
NC_001564.2	9665	9954	SRR11006780_NODE_6_length_951_cov_6.652174	655	366	68.621	1.04e-23
NC_001564.2	9665	9954	SRR11006856_NODE_8_length_932_cov_5.145029	674	385	68.621	1.04e-23
NC_001564.2	8753	9071	SRR11006554_NODE_14_length_613_cov_7.236940	478	160	68.012	1.04e-23
NC_001564.2	9158	9265	SRR11006554_NODE_14_length_613_cov_7.236940	108	1	74.074	1.11e-10
NC_001564.2	9665	9954	SRR11006608_NODE_6_length_1055_cov_4.210634	649	360	68.621	1.04e-23
NC_001564.2	9665	9954	SRR11006908_NODE_10_length_527_cov_3.982222	299	10	68.621	1.04e-23
NC_001564.2	9665	9954	SRR11006918_NODE_5_length_1056_cov_3.057201	213	502	68.621	1.04e-23
NC_001564.2	9698	9954	SRR11006653_NODE_6_length_1009_cov_5.725322	781	525	69.650	1.04e-23
NC_001564.2	9698	9954	SRR11006561_NODE_9_length_847_cov_4.110390	650	394	69.650	1.04e-23
NC_001564.2	9686	9954	SRR11006674_NODE_9_length_748_cov_3.055142	163	430	69.517	1.04e-23
NC_001564.2	9665	9954	SRR11006720_NODE_10_length_902_cov_4.797576	763	473	68.814	1.04e-23
NC_001564.2	8753	8989	SRR11006734_NODE_22_length_369_cov_13.116438	98	334	70.464	1.04e-23
NC_001564.2	8753	8989	SRR11006819_NODE_30_length_281_cov_15.960784	40	276	70.464	1.04e-23
NC_001564.2	9149	9330	SRR11006665_NODE_24_length_345_cov_5.197761	239	58	73.626	1.04e-23
NC_001564.2	8753	8989	SRR11006651_NODE_35_length_301_cov_15.200893	284	48	70.464	1.04e-23
NC_001564.2	9698	9954	SRR11006911_NODE_9_length_779_cov_7.075499	706	450	69.650	1.04e-23
NC_001564.2	8303	8868	SRR11006813_NODE_15_length_566_cov_47.208589	566	1	65.411	1.04e-23
NC_001564.2	9698	9954	SRR11006593_NODE_10_length_812_cov_4.178231	668	412	69.650	1.04e-23
NC_001564.2	9519	9843	SRR11006921_NODE_15_length_484_cov_8.285012	80	404	68.098	1.04e-23
NC_001564.2	9665	9954	SRR11006763_NODE_16_length_498_cov_5.912114	77	367	68.729	3.62e-23
NC_001564.2	8303	8865	SRR11006874_NODE_5_length_1004_cov_12.220065	442	1004	65.404	3.62e-23
NC_001564.2	9161	9330	SRR11006919_NODE_20_length_236_cov_18.528302	3	172	75.000	3.62e-23
NC_001564.2	9161	9330	SRR11006706_NODE_35_length_334_cov_11.521401	332	163	75.000	3.62e-23
NC_001564.2	9665	9954	SRR11006930_NODE_6_length_950_cov_3.814433	686	396	68.729	3.62e-23
NC_001564.2	9665	9954	SRR11006722_NODE_8_length_900_cov_3.235723	365	655	68.729	3.62e-23
NC_001564.2	9519	9840	SRR11006487_NODE_32_length_420_cov_33.574344	322	1	68.111	3.62e-23
NC_001564.2	9161	9330	SRR11006514_NODE_28_length_239_cov_14.228395	3	172	75.000	3.62e-23
NC_001564.2	9686	9949	SRR11006878_NODE_11_length_629_cov_4.952899	110	373	69.318	3.62e-23
NC_001564.2	9519	9845	SRR11006917_NODE_18_length_542_cov_8.129032	81	407	67.988	3.62e-23
NC_001564.2	9665	9954	SRR11006750_NODE_9_length_687_cov_3.059016	145	435	68.729	3.62e-23
NC_001564.2	9665	9954	SRR11006685_NODE_5_length_1295_cov_3.580460	417	707	68.729	3.62e-23
NC_001564.2	9519	9864	SRR11006535_NODE_7_length_742_cov_8.861654	207	556	67.521	3.62e-23
NC_001564.2	9161	9330	SRR11006939_NODE_35_length_203_cov_9.666667	3	172	75.000	3.62e-23
NC_001564.2	9161	9330	SRR11006789_NODE_14_length_513_cov_3.194954	511	342	75.000	3.62e-23
NC_001564.2	9193	9864	SRR11006775_NODE_5_length_997_cov_8.582609	1	663	64.956	3.62e-23
NC_001564.2	9665	9954	SRR11006605_NODE_6_length_1170_cov_4.502287	780	490	68.729	3.62e-23
NC_001564.2	9665	9954	SRR11006787_NODE_5_length_1108_cov_7.479146	766	476	68.729	3.62e-23
NC_001564.2	9519	9840	SRR11006845_NODE_31_length_359_cov_45.365248	322	1	68.111	3.62e-23
NC_001564.2	9665	9954	SRR11006479_NODE_7_length_988_cov_4.410538	669	379	68.729	3.62e-23
NC_001564.2	9665	9954	SRR11006717_NODE_7_length_665_cov_3.806122	432	142	68.729	3.62e-23
NC_001564.2	9149	9330	SRR11006889_NODE_15_length_593_cov_47.106589	410	229	73.913	3.62e-23
NC_001564.2	9149	9330	SRR11006502_NODE_3_length_1575_cov_7.346462	1532	1351	73.913	3.62e-23
NC_001564.2	9519	9864	SRR11006502_NODE_3_length_1575_cov_7.346462	706	370	67.147	5.38e-21
NC_001564.2	9149	9330	SRR11006621_NODE_16_length_407_cov_11.554545	367	186	73.913	3.62e-23
NC_001564.2	9149	9330	SRR11006917_NODE_29_length_361_cov_11.468310	24	205	73.913	3.62e-23
NC_001564.2	9149	9330	SRR11006609_NODE_39_length_212_cov_3.488889	26	207	73.913	3.62e-23
NC_001564.2	9149	9330	SRR11006526_NODE_43_length_257_cov_14.027778	222	41	73.913	3.62e-23
NC_001564.2	9149	9330	SRR11006795_NODE_24_length_379_cov_24.327815	151	332	73.913	3.62e-23
NC_001564.2	9149	9330	SRR11006807_NODE_9_length_712_cov_15.129134	562	381	73.913	3.62e-23
NC_001564.2	9519	9710	SRR11006807_NODE_9_length_712_cov_15.129134	192	1	67.876	1.65e-08
NC_001564.2	9698	9954	SRR11006803_NODE_6_length_886_cov_7.288010	566	309	69.767	3.62e-23
NC_001564.2	9149	9330	SRR11006673_NODE_15_length_587_cov_6.935294	36	217	73.913	3.62e-23
NC_001564.2	9665	9954	SRR11006673_NODE_9_length_1043_cov_4.634576	652	364	68.707	3.62e-23
NC_001564.2	9149	9330	SRR11006913_NODE_15_length_619_cov_4.033210	577	396	73.913	3.62e-23
NC_001564.2	9149	9330	SRR11006736_NODE_11_length_549_cov_21.247881	182	363	73.913	3.62e-23
NC_001564.2	9149	9330	SRR11006590_NODE_21_length_332_cov_4.270588	188	7	73.913	3.62e-23
NC_001564.2	9149	9330	SRR11006817_NODE_13_length_517_cov_14.706818	367	186	73.913	3.62e-23
NC_001564.2	9665	9954	SRR11006907_NODE_7_length_1266_cov_9.341463	764	475	68.367	1.26e-22
NC_001564.2	9665	9954	SRR11006536_NODE_8_length_925_cov_5.857311	617	328	68.367	1.26e-22
NC_001564.2	9519	9864	SRR11006490_NODE_14_length_498_cov_3.140143	38	373	67.435	1.26e-22
NC_001564.2	9665	9948	SRR11006694_NODE_13_length_582_cov_2.744554	285	1	68.772	1.26e-22
NC_001564.2	9665	9954	SRR11006624_NODE_7_length_727_cov_6.155385	597	308	68.367	1.26e-22
NC_001564.2	9665	9954	SRR11006648_NODE_5_length_785_cov_7.238701	245	534	68.367	1.26e-22
NC_001564.2	9665	9954	SRR11006616_NODE_10_length_875_cov_8.399749	212	501	68.367	1.26e-22
NC_001564.2	9686	9954	SRR11006500_NODE_38_length_315_cov_5.394958	313	44	69.259	1.26e-22
NC_001564.2	9665	9954	SRR11006617_NODE_10_length_974_cov_6.500557	623	334	68.367	1.26e-22
NC_001564.2	9519	9864	SRR11006610_NODE_7_length_1096_cov_3.808636	449	794	67.435	1.26e-22
NC_001564.2	9665	9948	SRR11006748_NODE_17_length_526_cov_8.875278	285	1	68.772	1.26e-22
NC_001564.2	9665	9954	SRR11006799_NODE_7_length_1210_cov_7.625772	739	450	68.367	1.26e-22
NC_001564.2	9665	9954	SRR11006788_NODE_8_length_996_cov_6.374320	669	380	68.367	1.26e-22
NC_001564.2	9665	9954	SRR11006727_NODE_7_length_877_cov_4.596250	673	384	68.367	1.26e-22
NC_001564.2	9519	9864	SRR11006549_NODE_7_length_868_cov_3.164349	373	708	67.435	1.26e-22
NC_001564.2	9665	9954	SRR11006914_NODE_6_length_1157_cov_5.734259	808	519	68.367	1.26e-22
NC_001564.2	9665	9954	SRR11006668_NODE_7_length_837_cov_3.181579	173	462	68.367	1.26e-22
NC_001564.2	9665	9954	SRR11006587_NODE_9_length_764_cov_7.071325	258	547	68.367	1.26e-22
NC_001564.2	8303	8925	SRR11006560_NODE_4_length_1110_cov_11.566312	472	1081	64.587	1.26e-22
NC_001564.2	9665	9954	SRR11006815_NODE_7_length_1021_cov_3.983051	741	452	68.367	1.26e-22
NC_001564.2	9665	9954	SRR11006507_NODE_6_length_985_cov_7.008811	635	346	68.367	1.26e-22
NC_001564.2	9665	9954	SRR11006909_NODE_7_length_867_cov_3.039241	197	486	68.367	1.26e-22
NC_001564.2	9519	9864	SRR11006715_NODE_8_length_1006_cov_5.178687	618	283	67.435	1.26e-22
NC_001564.2	9519	9864	SRR11006494_NODE_11_length_697_cov_5.664516	470	135	67.435	1.26e-22
NC_001564.2	9665	9954	SRR11006540_NODE_9_length_827_cov_6.600000	699	410	68.367	1.26e-22
NC_001564.2	9665	9954	SRR11006804_NODE_6_length_1027_cov_7.780000	849	560	68.367	1.26e-22
NC_001564.2	9665	9954	SRR11006806_NODE_7_length_910_cov_7.894358	723	434	68.367	1.26e-22
NC_001564.2	9519	9864	SRR11006491_NODE_4_length_1129_cov_3.674905	666	331	67.435	1.26e-22
NC_001564.2	9665	9954	SRR11006817_NODE_6_length_866_cov_3.847909	702	413	68.367	1.26e-22
NC_001564.2	9665	9954	SRR11006901_NODE_10_length_941_cov_6.042824	690	401	68.367	1.26e-22
NC_001564.2	9665	9954	SRR11006885_NODE_5_length_1153_cov_3.911710	730	441	68.276	1.26e-22
NC_001564.2	9665	9954	SRR11006718_NODE_7_length_956_cov_4.943117	737	448	68.276	1.26e-22
NC_001564.2	9665	9954	SRR11006835_NODE_10_length_501_cov_2.594340	299	10	68.276	1.26e-22
NC_001564.2	9149	9864	SRR11006936_NODE_7_length_998_cov_6.862106	33	730	64.463	1.26e-22
NC_001564.2	9665	9954	SRR11006730_NODE_7_length_718_cov_3.184087	561	272	68.276	1.26e-22
NC_001564.2	9665	9954	SRR11006873_NODE_8_length_943_cov_4.049654	693	404	68.276	1.26e-22
NC_001564.2	9665	9954	SRR11006831_NODE_11_length_693_cov_4.290584	594	305	68.276	1.26e-22
NC_001564.2	9519	9864	SRR11006748_NODE_13_length_588_cov_13.154599	485	149	67.435	1.26e-22
NC_001564.2	9665	9954	SRR11006850_NODE_6_length_770_cov_6.272727	94	383	68.276	1.26e-22
NC_001564.2	9665	9949	SRR11006580_NODE_7_length_836_cov_4.334651	255	539	68.421	1.26e-22
NC_001564.2	9665	9954	SRR11006805_NODE_5_length_878_cov_3.712859	659	370	68.276	1.26e-22
NC_001564.2	9665	9954	SRR11006555_NODE_9_length_758_cov_6.261380	100	389	68.276	1.26e-22
NC_001564.2	9519	9864	SRR11006587_NODE_7_length_919_cov_5.293349	430	766	67.435	1.26e-22
NC_001564.2	9665	9954	SRR11006570_NODE_9_length_731_cov_2.914373	231	520	68.276	1.26e-22
NC_001564.2	9665	9954	SRR11006875_NODE_9_length_718_cov_4.737910	48	337	68.276	1.26e-22
NC_001564.2	9519	9864	SRR11006838_NODE_9_length_742_cov_2.484211	720	384	67.435	1.26e-22
NC_001564.2	9665	9954	SRR11006597_NODE_6_length_819_cov_2.555256	64	353	68.276	1.26e-22
NC_001564.2	9665	9894	SRR11006935_NODE_21_length_297_cov_4.100000	234	5	70.435	1.26e-22
NC_001564.2	9665	9954	SRR11006824_NODE_9_length_464_cov_3.100775	384	95	68.276	1.26e-22
NC_001564.2	9665	9954	SRR11006596_NODE_6_length_876_cov_3.695870	498	209	68.276	1.26e-22
NC_001564.2	9155	9330	SRR11006669_NODE_12_length_504_cov_2.866511	504	329	74.157	1.26e-22
NC_001564.2	9665	9954	SRR11006669_NODE_7_length_951_cov_4.489703	699	410	68.276	1.26e-22
NC_001564.2	9665	9954	SRR11006716_NODE_7_length_747_cov_2.582090	441	152	68.276	1.26e-22
NC_001564.2	9665	9954	SRR11006758_NODE_15_length_572_cov_3.173737	158	447	68.276	1.26e-22
NC_001564.2	9665	9954	SRR11006534_NODE_7_length_716_cov_5.029734	93	382	68.276	1.26e-22
NC_001564.2	9519	9864	SRR11006582_NODE_8_length_649_cov_8.342657	473	137	67.435	1.26e-22
NC_001564.2	9149	9864	SRR11006578_NODE_5_length_1027_cov_9.924211	227	924	64.463	1.26e-22
NC_001564.2	9665	9954	SRR11006906_NODE_6_length_958_cov_7.363224	648	359	68.276	1.26e-22
NC_001564.2	9519	9864	SRR11006623_NODE_9_length_869_cov_4.890152	595	259	67.435	1.26e-22
NC_001564.2	9665	9954	SRR11006847_NODE_7_length_954_cov_4.077537	670	381	68.276	1.26e-22
NC_001564.2	9665	9954	SRR11006552_NODE_9_length_542_cov_3.167742	64	353	68.276	1.26e-22
NC_001564.2	9193	9845	SRR11006619_NODE_8_length_865_cov_6.864213	865	213	64.910	1.26e-22
NC_001564.2	9665	9954	SRR11006695_NODE_8_length_684_cov_3.909390	354	643	68.276	1.26e-22
NC_001564.2	9665	9954	SRR11006826_NODE_7_length_783_cov_6.715297	580	291	68.276	1.26e-22
NC_001564.2	9665	9954	SRR11006751_NODE_6_length_1072_cov_3.924623	278	567	68.276	1.26e-22
NC_001564.2	9519	9864	SRR11006608_NODE_7_length_977_cov_4.263333	897	561	67.435	1.26e-22
NC_001564.2	9698	9954	SRR11006782_NODE_8_length_849_cov_5.395078	295	551	69.261	4.41e-22
NC_001564.2	9698	9954	SRR11006677_NODE_7_length_713_cov_3.193396	200	456	69.261	4.41e-22
NC_001564.2	9698	9954	SRR11006931_NODE_6_length_884_cov_4.426270	811	555	69.261	4.41e-22
NC_001564.2	9698	9954	SRR11006696_NODE_4_length_849_cov_7.064767	234	490	69.261	4.41e-22
NC_001564.2	9698	9954	SRR11006798_NODE_10_length_820_cov_2.942127	615	359	69.261	4.41e-22
NC_001564.2	9200	9864	SRR11006664_NODE_4_length_1385_cov_7.344801	2	657	64.889	4.41e-22
NC_001564.2	9158	9330	SRR11006778_NODE_15_length_360_cov_8.844523	358	186	74.286	4.41e-22
NC_001564.2	9698	9954	SRR11006483_NODE_8_length_796_cov_4.232267	557	301	69.261	4.41e-22
NC_001564.2	9698	9954	SRR11006665_NODE_7_length_929_cov_6.477700	645	389	69.261	4.41e-22
NC_001564.2	9519	9864	SRR11006750_NODE_7_length_1206_cov_4.690877	454	805	67.139	4.41e-22
NC_001564.2	9698	9954	SRR11006666_NODE_7_length_817_cov_7.044595	74	330	69.261	4.41e-22
NC_001564.2	9698	9954	SRR11006495_NODE_7_length_867_cov_5.944304	100	356	69.261	4.41e-22
NC_001564.2	9698	9954	SRR11006551_NODE_10_length_732_cov_3.138931	98	354	69.261	4.41e-22
NC_001564.2	9698	9954	SRR11006776_NODE_12_length_687_cov_2.477049	563	307	69.261	4.41e-22
NC_001564.2	9698	9954	SRR11006935_NODE_7_length_869_cov_4.227273	694	438	69.261	4.41e-22
NC_001564.2	9698	9954	SRR11006501_NODE_7_length_890_cov_4.298893	634	378	69.261	4.41e-22
NC_001564.2	9158	9330	SRR11006669_NODE_16_length_319_cov_2.772727	317	145	74.286	4.41e-22
NC_001564.2	8753	9048	SRR11006607_NODE_24_length_320_cov_8.427984	15	310	68.227	4.41e-22
NC_001564.2	9698	9954	SRR11006521_NODE_8_length_627_cov_2.581818	49	305	69.261	4.41e-22
NC_001564.2	8753	9048	SRR11006546_NODE_27_length_320_cov_6.650206	15	310	68.227	4.41e-22
NC_001564.2	9698	9954	SRR11006628_NODE_8_length_722_cov_9.201550	172	428	69.261	4.41e-22
NC_001564.2	9698	9954	SRR11006578_NODE_12_length_611_cov_2.889513	448	192	69.261	4.41e-22
NC_001564.2	9158	9330	SRR11006726_NODE_31_length_192_cov_6.469565	190	18	74.286	4.41e-22
NC_001564.2	9698	9954	SRR11006618_NODE_9_length_700_cov_6.027287	558	302	69.261	4.41e-22
NC_001564.2	9152	9298	SRR11006813_NODE_38_length_165_cov_3.761364	164	18	76.190	4.41e-22
NC_001564.2	9698	9954	SRR11006554_NODE_9_length_791_cov_8.099440	348	604	69.261	4.41e-22
NC_001564.2	9698	9954	SRR11006736_NODE_6_length_953_cov_2.946347	306	562	69.261	4.41e-22
NC_001564.2	9698	9954	SRR11006491_NODE_7_length_854_cov_5.177606	207	463	69.261	4.41e-22
NC_001564.2	9698	9954	SRR11006619_NODE_7_length_875_cov_4.541353	741	485	69.261	4.41e-22
NC_001564.2	9698	9954	SRR11006590_NODE_11_length_666_cov_3.492360	593	337	69.261	4.41e-22
NC_001564.2	9200	9864	SRR11006564_NODE_6_length_786_cov_4.880113	785	130	64.889	4.41e-22
NC_001564.2	9161	9330	SRR11006829_NODE_15_length_609_cov_4.317669	607	438	74.419	4.41e-22
NC_001564.2	9665	9954	SRR11006949_NODE_5_length_1071_cov_4.376258	358	648	68.385	4.41e-22
NC_001564.2	9665	9954	SRR11006735_NODE_8_length_698_cov_3.132045	600	311	68.836	4.41e-22
NC_001564.2	9665	9954	SRR11006884_NODE_8_length_753_cov_5.458580	552	263	68.836	4.41e-22
NC_001564.2	9665	9954	SRR11006613_NODE_10_length_630_cov_3.909584	609	319	68.385	4.41e-22
NC_001564.2	9161	9330	SRR11006875_NODE_20_length_472_cov_4.810127	470	301	74.419	4.41e-22
NC_001564.2	9161	9330	SRR11006540_NODE_12_length_509_cov_4.236111	3	172	74.419	4.41e-22
NC_001564.2	9665	9954	SRR11006903_NODE_4_length_1043_cov_3.846791	649	359	68.385	4.41e-22
NC_001564.2	9161	9330	SRR11006662_NODE_13_length_486_cov_8.738386	484	315	74.419	4.41e-22
NC_001564.2	9161	9330	SRR11006879_NODE_9_length_685_cov_5.565789	3	172	74.419	4.41e-22
NC_001564.2	9149	9330	SRR11006682_NODE_27_length_425_cov_31.100575	16	197	73.370	1.54e-21
NC_001564.2	9519	9853	SRR11006634_NODE_5_length_1188_cov_4.761476	479	814	67.656	1.54e-21
NC_001564.2	9665	9946	SRR11006706_NODE_32_length_346_cov_4.955390	283	1	68.551	1.54e-21
NC_001564.2	9698	9954	SRR11006694_NODE_8_length_983_cov_5.173289	740	483	69.380	1.54e-21
NC_001564.2	9149	9330	SRR11006654_NODE_17_length_367_cov_3.131034	324	143	73.370	1.54e-21
NC_001564.2	9149	9330	SRR11006832_NODE_23_length_245_cov_3.994048	49	230	73.370	1.54e-21
NC_001564.2	9149	9330	SRR11006827_NODE_21_length_257_cov_6.333333	222	41	73.370	1.54e-21
NC_001564.2	9519	9853	SRR11006637_NODE_10_length_870_cov_8.089533	677	342	67.656	1.54e-21
NC_001564.2	8753	8958	SRR11006816_NODE_33_length_230_cov_13.281046	18	223	71.359	1.54e-21
NC_001564.2	9149	9330	SRR11006553_NODE_22_length_239_cov_6.117284	204	23	73.370	1.54e-21
NC_001564.2	8753	8958	SRR11006739_NODE_31_length_219_cov_15.816901	7	212	71.359	1.54e-21
NC_001564.2	9704	9954	SRR11006834_NODE_8_length_832_cov_8.137748	132	382	69.323	1.54e-21
NC_001564.2	9519	9853	SRR11006649_NODE_4_length_1672_cov_6.830721	1479	1144	67.656	1.54e-21
NC_001564.2	8786	8925	SRR11006649_NODE_4_length_1672_cov_6.830721	146	7	74.286	3.39e-17
NC_001564.2	9519	9853	SRR11006641_NODE_4_length_1539_cov_6.558140	1457	1122	67.656	1.54e-21
NC_001564.2	8786	8907	SRR11006641_NODE_4_length_1539_cov_6.558140	124	3	75.410	1.44e-15
NC_001564.2	9698	9954	SRR11006484_NODE_8_length_907_cov_4.674699	617	361	69.498	1.54e-21
NC_001564.2	9149	9330	SRR11006482_NODE_12_length_664_cov_5.632027	547	366	73.370	1.54e-21
NC_001564.2	9149	9330	SRR11006546_NODE_19_length_438_cov_14.889197	168	349	73.370	1.54e-21
NC_001564.2	9519	9853	SRR11006640_NODE_10_length_741_cov_6.813253	548	213	67.656	1.54e-21
NC_001564.2	8753	8958	SRR11006578_NODE_14_length_490_cov_22.527845	277	482	71.359	1.54e-21
NC_001564.2	9698	9954	SRR11006577_NODE_10_length_646_cov_2.620387	452	196	69.498	1.54e-21
NC_001564.2	8792	9071	SRR11006813_NODE_25_length_362_cov_49.238596	362	83	68.551	1.54e-21
NC_001564.2	8459	8979	SRR11006725_NODE_13_length_581_cov_23.678571	59	579	65.348	1.54e-21
NC_001564.2	9149	9330	SRR11006658_NODE_16_length_558_cov_3.035343	557	376	73.370	1.54e-21
NC_001564.2	9519	9853	SRR11006643_NODE_4_length_1454_cov_3.461147	378	713	67.656	1.54e-21
NC_001564.2	9665	9954	SRR11006525_NODE_10_length_862_cov_7.598726	269	558	68.027	1.54e-21
NC_001564.2	9665	9954	SRR11006923_NODE_17_length_460_cov_2.697128	128	417	68.027	1.54e-21
NC_001564.2	9665	9954	SRR11006698_NODE_9_length_715_cov_6.211599	84	373	68.027	1.54e-21
NC_001564.2	9519	9864	SRR11006581_NODE_4_length_1464_cov_3.910598	389	734	67.147	1.54e-21
NC_001564.2	9665	9954	SRR11006760_NODE_6_length_1006_cov_4.483315	343	632	68.027	1.54e-21
NC_001564.2	9665	9954	SRR11006919_NODE_8_length_985_cov_3.742291	323	612	68.027	1.54e-21
NC_001564.2	9665	9954	SRR11006741_NODE_9_length_584_cov_4.260355	483	194	68.027	1.54e-21
NC_001564.2	9665	9954	SRR11006691_NODE_6_length_1049_cov_5.401235	386	675	68.027	1.54e-21
NC_001564.2	9665	9954	SRR11006492_NODE_7_length_1022_cov_6.321693	725	436	68.027	1.54e-21
NC_001564.2	9665	9954	SRR11006500_NODE_6_length_990_cov_5.943045	308	597	68.027	1.54e-21
NC_001564.2	9665	9954	SRR11006511_NODE_7_length_1029_cov_6.972689	202	491	68.027	1.54e-21
NC_001564.2	9539	9864	SRR11006740_NODE_11_length_898_cov_3.521315	702	386	67.178	1.54e-21
NC_001564.2	9665	9954	SRR11006740_NODE_7_length_1027_cov_4.224211	764	475	68.027	1.54e-21
NC_001564.2	9665	9954	SRR11006502_NODE_6_length_1145_cov_6.650749	726	437	68.027	1.54e-21
NC_001564.2	8847	9232	SRR11006873_NODE_11_length_753_cov_118.516272	753	367	66.752	1.54e-21
NC_001564.2	9665	9954	SRR11006595_NODE_7_length_1010_cov_4.689175	312	601	68.027	1.54e-21
NC_001564.2	9665	9954	SRR11006828_NODE_6_length_976_cov_14.091212	318	607	68.027	1.54e-21
NC_001564.2	9665	9954	SRR11006480_NODE_12_length_643_cov_3.607774	64	353	68.027	1.54e-21
NC_001564.2	9665	9954	SRR11006785_NODE_7_length_851_cov_5.793282	538	249	68.027	1.54e-21
NC_001564.2	9665	9954	SRR11006568_NODE_5_length_804_cov_4.112792	735	446	68.027	1.54e-21
NC_001564.2	9665	9954	SRR11006702_NODE_9_length_693_cov_4.090909	597	308	68.027	1.54e-21
NC_001564.2	9665	9954	SRR11006796_NODE_7_length_971_cov_10.102908	204	493	68.027	1.54e-21
NC_001564.2	9665	9954	SRR11006777_NODE_6_length_965_cov_6.778153	772	483	68.027	1.54e-21
NC_001564.2	9665	9954	SRR11006881_NODE_8_length_865_cov_4.751269	567	278	68.027	1.54e-21
NC_001564.2	8847	9232	SRR11006666_NODE_4_length_1478_cov_17.697359	1090	1476	66.752	1.54e-21
NC_001564.2	8303	8514	SRR11006666_NODE_4_length_1478_cov_17.697359	626	837	69.231	1.76e-14
NC_001564.2	9665	9954	SRR11006795_NODE_14_length_494_cov_7.424460	440	151	68.027	1.54e-21
NC_001564.2	8753	8925	SRR11006745_NODE_33_length_192_cov_9.834783	18	190	73.410	1.54e-21
NC_001564.2	9665	9954	SRR11006927_NODE_5_length_1155_cov_8.263451	380	669	68.027	1.54e-21
NC_001564.2	9665	9954	SRR11006585_NODE_16_length_463_cov_3.370466	39	328	68.027	1.54e-21
NC_001564.2	9665	9954	SRR11006482_NODE_6_length_990_cov_5.650602	274	563	68.027	1.54e-21
NC_001564.2	9665	9954	SRR11006791_NODE_8_length_952_cov_7.901714	732	443	68.027	1.54e-21
NC_001564.2	9665	9954	SRR11006650_NODE_14_length_518_cov_2.807256	413	124	68.027	1.54e-21
NC_001564.2	9665	9954	SRR11006493_NODE_6_length_983_cov_5.548565	779	490	68.027	1.54e-21
NC_001564.2	9665	9954	SRR11006775_NODE_7_length_910_cov_5.261705	266	555	68.027	1.54e-21
NC_001564.2	8753	8925	SRR11006860_NODE_15_length_534_cov_17.763676	408	236	73.410	1.54e-21
NC_001564.2	9665	9954	SRR11006605_NODE_9_length_608_cov_4.216573	333	44	68.027	1.54e-21
NC_001564.2	9665	9954	SRR11006548_NODE_8_length_863_cov_5.048346	243	532	68.027	1.54e-21
NC_001564.2	9665	9954	SRR11006754_NODE_5_length_1129_cov_5.211027	706	417	68.027	1.54e-21
NC_001564.2	9665	9954	SRR11006769_NODE_6_length_955_cov_3.214123	211	500	68.027	1.54e-21
NC_001564.2	9665	9954	SRR11006915_NODE_8_length_1023_cov_3.295983	284	573	68.027	1.54e-21
NC_001564.2	9665	9954	SRR11006899_NODE_7_length_915_cov_6.083532	278	567	68.027	1.54e-21
NC_001564.2	9665	9954	SRR11006579_NODE_9_length_922_cov_4.536095	742	453	68.027	1.54e-21
NC_001564.2	9665	9954	SRR11006524_NODE_11_length_689_cov_5.929739	85	374	68.027	1.54e-21
NC_001564.2	9665	9954	SRR11006921_NODE_5_length_1257_cov_3.854237	822	533	68.027	1.54e-21
NC_001564.2	9665	9954	SRR11006583_NODE_7_length_1000_cov_4.575298	330	619	68.027	1.54e-21
NC_001564.2	8459	8958	SRR11006817_NODE_14_length_515_cov_24.333333	508	9	65.619	1.54e-21
NC_001564.2	9519	9864	SRR11006567_NODE_8_length_813_cov_3.623641	557	221	67.147	5.38e-21
NC_001564.2	9519	9864	SRR11006946_NODE_6_length_1048_cov_3.795057	319	655	67.147	5.38e-21
NC_001564.2	9519	9864	SRR11006843_NODE_10_length_506_cov_4.340326	23	359	67.147	5.38e-21
NC_001564.2	9519	9864	SRR11006952_NODE_5_length_1246_cov_4.470488	599	263	67.147	5.38e-21
NC_001564.2	9519	9864	SRR11006809_NODE_2_length_1561_cov_7.444070	493	829	67.147	5.38e-21
NC_001564.2	9519	9864	SRR11006941_NODE_5_length_907_cov_3.737349	606	270	67.147	5.38e-21
NC_001564.2	9519	9864	SRR11006874_NODE_7_length_875_cov_6.546366	699	363	67.147	5.38e-21
NC_001564.2	9519	9864	SRR11006523_NODE_9_length_607_cov_6.107547	465	129	67.147	5.38e-21
NC_001564.2	9519	9864	SRR11006885_NODE_9_length_729_cov_7.886503	24	360	67.147	5.38e-21
NC_001564.2	9519	9864	SRR11006833_NODE_7_length_1216_cov_5.139596	747	411	67.147	5.38e-21
NC_001564.2	9698	9954	SRR11006678_NODE_8_length_809_cov_6.364754	74	330	68.966	5.38e-21
NC_001564.2	9665	9954	SRR11006767_NODE_7_length_653_cov_4.092014	492	203	67.931	5.38e-21
NC_001564.2	9698	9954	SRR11006829_NODE_10_length_769_cov_9.998555	74	330	68.966	5.38e-21
NC_001564.2	9519	9864	SRR11006829_NODE_5_length_1238_cov_6.127476	729	393	67.147	5.38e-21
NC_001564.2	9665	9954	SRR11006679_NODE_8_length_1025_cov_4.919831	620	331	67.931	5.38e-21
NC_001564.2	9519	9864	SRR11006679_NODE_7_length_1231_cov_8.279029	490	826	67.147	5.38e-21
NC_001564.2	9519	9864	SRR11006800_NODE_7_length_848_cov_7.950713	470	134	67.147	5.38e-21
NC_001564.2	9698	9954	SRR11006571_NODE_6_length_840_cov_10.313237	74	330	68.966	5.38e-21
NC_001564.2	9519	9864	SRR11006760_NODE_7_length_844_cov_4.737940	471	135	67.147	5.38e-21
NC_001564.2	9519	9864	SRR11006907_NODE_10_length_794_cov_4.454672	468	132	67.147	5.38e-21
NC_001564.2	9698	9954	SRR11006574_NODE_9_length_785_cov_6.275424	222	478	68.966	5.38e-21
NC_001564.2	9519	9864	SRR11006667_NODE_4_length_1232_cov_4.735931	630	966	67.147	5.38e-21
NC_001564.2	9519	9864	SRR11006931_NODE_7_length_876_cov_3.653317	699	363	67.147	5.38e-21
NC_001564.2	9519	9864	SRR11006674_NODE_8_length_867_cov_4.835443	566	230	67.147	5.38e-21
NC_001564.2	9665	9954	SRR11006774_NODE_10_length_735_cov_5.238602	219	508	67.931	5.38e-21
NC_001564.2	9519	9864	SRR11006774_NODE_6_length_1020_cov_4.455992	459	795	67.147	5.38e-21
NC_001564.2	9519	9864	SRR11006858_NODE_8_length_836_cov_8.546772	211	547	67.147	5.38e-21
NC_001564.2	9519	9864	SRR11006864_NODE_8_length_970_cov_3.991041	646	310	67.147	5.38e-21
NC_001564.2	9665	9954	SRR11006880_NODE_10_length_830_cov_4.100930	730	441	67.931	5.38e-21
NC_001564.2	9519	9864	SRR11006880_NODE_9_length_939_cov_5.779582	329	665	67.147	5.38e-21
NC_001564.2	9519	9864	SRR11006706_NODE_8_length_1008_cov_7.433942	545	209	67.147	5.38e-21
NC_001564.2	9519	9864	SRR11006652_NODE_5_length_1059_cov_2.857434	393	729	67.147	5.38e-21
NC_001564.2	9698	9954	SRR11006950_NODE_9_length_869_cov_3.944444	240	496	68.966	5.38e-21
NC_001564.2	9519	9864	SRR11006950_NODE_6_length_1162_cov_5.529032	401	737	67.147	5.38e-21
NC_001564.2	9149	9298	SRR11006731_NODE_20_length_199_cov_3.672131	157	8	75.333	5.38e-21
NC_001564.2	9519	9864	SRR11006930_NODE_7_length_730_cov_6.385911	557	221	67.147	5.38e-21
NC_001564.2	9519	9864	SRR11006837_NODE_10_length_548_cov_5.435244	23	359	67.147	5.38e-21
NC_001564.2	9698	9954	SRR11006654_NODE_9_length_610_cov_2.810507	537	281	68.966	5.38e-21
NC_001564.2	9519	9864	SRR11006654_NODE_7_length_1180_cov_4.295558	466	802	67.147	5.38e-21
NC_001564.2	9698	9954	SRR11006664_NODE_6_length_1008_cov_2.748657	580	324	68.966	5.38e-21
NC_001564.2	9519	9864	SRR11006925_NODE_7_length_797_cov_3.404167	383	719	67.147	5.38e-21
NC_001564.2	9519	9864	SRR11006932_NODE_9_length_830_cov_3.472776	228	564	67.147	5.38e-21
NC_001564.2	9519	9864	SRR11006943_NODE_7_length_787_cov_2.746479	328	664	67.147	5.38e-21
NC_001564.2	9665	9954	SRR11006737_NODE_7_length_985_cov_3.448238	365	654	67.931	5.38e-21
NC_001564.2	9519	9864	SRR11006500_NODE_3_length_1386_cov_5.998472	682	346	67.147	5.38e-21
NC_001564.2	9149	9262	SRR11006500_NODE_3_length_1386_cov_5.998472	1351	1238	73.684	3.18e-11
NC_001564.2	9519	9864	SRR11006778_NODE_8_length_738_cov_4.630862	81	417	67.147	5.38e-21
NC_001564.2	9665	9954	SRR11006765_NODE_7_length_690_cov_2.783034	606	317	67.931	5.38e-21
NC_001564.2	9519	9864	SRR11006827_NODE_9_length_675_cov_6.217391	81	417	67.147	5.38e-21
NC_001564.2	9519	9864	SRR11006532_NODE_4_length_1401_cov_6.781722	761	425	67.147	5.38e-21
NC_001564.2	9698	9954	SRR11006663_NODE_8_length_924_cov_3.409681	691	435	68.966	5.38e-21
NC_001564.2	9519	9864	SRR11006663_NODE_4_length_1090_cov_3.223100	662	326	67.147	5.38e-21
NC_001564.2	9519	9864	SRR11006831_NODE_6_length_1254_cov_5.553951	736	400	67.147	5.38e-21
NC_001564.2	9665	9954	SRR11006496_NODE_9_length_696_cov_3.114701	606	317	67.931	5.38e-21
NC_001564.2	9519	9864	SRR11006912_NODE_4_length_1359_cov_4.675507	1064	728	67.147	5.38e-21
NC_001564.2	8303	8430	SRR11006912_NODE_4_length_1359_cov_4.675507	151	24	74.419	7.48e-13
NC_001564.2	9519	9864	SRR11006772_NODE_5_length_1057_cov_6.038776	587	251	67.147	5.38e-21
NC_001564.2	9698	9954	SRR11006738_NODE_8_length_846_cov_5.214564	248	504	68.966	5.38e-21
NC_001564.2	9519	9864	SRR11006621_NODE_8_length_619_cov_4.428044	539	203	67.147	5.38e-21
NC_001564.2	9665	9954	SRR11006853_NODE_5_length_625_cov_2.859489	576	287	67.931	5.38e-21
NC_001564.2	9519	9864	SRR11006705_NODE_6_length_893_cov_7.469363	194	530	67.147	5.38e-21
NC_001564.2	9665	9954	SRR11006637_NODE_7_length_1123_cov_3.283939	449	738	67.931	5.38e-21
NC_001564.2	9519	9864	SRR11006545_NODE_10_length_714_cov_4.241758	81	417	67.147	5.38e-21
NC_001564.2	9519	9864	SRR11006683_NODE_5_length_1194_cov_4.179946	546	882	67.147	5.38e-21
NC_001564.2	9519	9864	SRR11006665_NODE_8_length_860_cov_4.877395	780	444	67.147	5.38e-21
NC_001564.2	9698	9954	SRR11006917_NODE_5_length_1031_cov_7.189727	941	685	68.966	5.38e-21
NC_001564.2	8459	8925	SRR11006917_NODE_2_length_1255_cov_25.199491	768	1234	65.966	5.38e-21
NC_001564.2	8882	9232	SRR11006917_NODE_2_length_1255_cov_25.199491	13	364	65.730	2.14e-13
NC_001564.2	9519	9864	SRR11006870_NODE_7_length_981_cov_5.659292	288	624	67.147	5.38e-21
NC_001564.2	9519	9864	SRR11006848_NODE_9_length_820_cov_6.585464	23	359	67.147	5.38e-21
NC_001564.2	9665	9954	SRR11006704_NODE_7_length_1240_cov_3.407567	801	512	67.931	5.38e-21
NC_001564.2	9519	9864	SRR11006675_NODE_6_length_1027_cov_5.644211	493	157	67.147	5.38e-21
NC_001564.2	9698	9954	SRR11006926_NODE_9_length_879_cov_7.124688	74	330	68.966	5.38e-21
NC_001564.2	9519	9864	SRR11006808_NODE_8_length_1143_cov_6.172608	677	1013	67.147	5.38e-21
NC_001564.2	9149	9262	SRR11006808_NODE_8_length_1143_cov_6.172608	8	121	72.807	1.35e-09
NC_001564.2	9519	9864	SRR11006609_NODE_5_length_1159_cov_6.085952	699	363	67.147	5.38e-21
NC_001564.2	9698	9954	SRR11006553_NODE_8_length_781_cov_2.988636	382	638	68.966	5.38e-21
NC_001564.2	9519	9864	SRR11006520_NODE_6_length_1108_cov_3.407371	329	665	67.147	5.38e-21
NC_001564.2	9519	9864	SRR11006728_NODE_6_length_1096_cov_7.095191	708	372	67.147	5.38e-21
NC_001564.2	9519	9864	SRR11006894_NODE_5_length_1479_cov_4.334522	847	511	67.147	5.38e-21
NC_001564.2	9665	9954	SRR11006877_NODE_10_length_630_cov_2.737794	256	545	67.931	5.38e-21
NC_001564.2	9519	9864	SRR11006877_NODE_6_length_1013_cov_6.273504	396	732	67.147	5.38e-21
NC_001564.2	9698	9954	SRR11006488_NODE_9_length_818_cov_6.508772	598	342	68.966	5.38e-21
NC_001564.2	9519	9864	SRR11006929_NODE_7_length_904_cov_6.563482	526	190	67.147	5.38e-21
NC_001564.2	9698	9954	SRR11006526_NODE_4_length_1196_cov_11.983914	354	610	68.966	5.38e-21
NC_001564.2	9519	9864	SRR11006670_NODE_4_length_1159_cov_3.638632	479	815	67.147	5.38e-21
NC_001564.2	9665	9954	SRR11006920_NODE_9_length_756_cov_3.969072	372	83	67.931	5.38e-21
NC_001564.2	9519	9864	SRR11006920_NODE_8_length_761_cov_5.214912	80	416	67.147	5.38e-21
NC_001564.2	9635	9864	SRR11006807_NODE_20_length_446_cov_6.008130	2	231	70.000	5.38e-21
NC_001564.2	9519	9864	SRR11006948_NODE_6_length_1174_cov_7.058341	566	902	67.147	5.38e-21
NC_001564.2	9665	9954	SRR11006649_NODE_9_length_932_cov_4.146199	304	593	67.931	5.38e-21
NC_001564.2	9519	9864	SRR11006771_NODE_9_length_707_cov_4.387302	213	549	67.147	5.38e-21
NC_001564.2	9519	9864	SRR11006685_NODE_7_length_1143_cov_4.581614	424	760	67.147	5.38e-21
NC_001564.2	9519	9864	SRR11006657_NODE_4_length_1215_cov_4.792619	514	850	67.147	5.38e-21
NC_001564.2	9698	9954	SRR11006573_NODE_11_length_700_cov_13.107544	91	347	68.966	5.38e-21
NC_001564.2	9519	9864	SRR11006560_NODE_10_length_720_cov_6.219285	81	417	67.147	5.38e-21
NC_001564.2	9519	9864	SRR11006859_NODE_6_length_997_cov_5.577174	475	811	67.147	5.38e-21
NC_001564.2	9519	9864	SRR11006508_NODE_7_length_1035_cov_5.289144	230	566	67.147	5.38e-21
NC_001564.2	9519	9864	SRR11006773_NODE_12_length_518_cov_5.528345	438	102	67.147	5.38e-21
NC_001564.2	9698	9954	SRR11006773_NODE_7_length_773_cov_3.298851	101	357	68.966	5.38e-21
NC_001564.2	9519	9864	SRR11006939_NODE_7_length_913_cov_5.425837	103	439	67.147	5.38e-21
NC_001564.2	9665	9954	SRR11006842_NODE_6_length_964_cov_4.305524	295	584	67.931	5.38e-21
NC_001564.2	9519	9864	SRR11006789_NODE_5_length_1166_cov_3.280992	768	432	67.147	5.38e-21
NC_001564.2	9698	9954	SRR11006527_NODE_9_length_728_cov_10.602151	74	330	68.966	5.38e-21
NC_001564.2	9519	9864	SRR11006484_NODE_15_length_471_cov_4.888325	449	113	67.147	5.38e-21
NC_001564.2	9519	9864	SRR11006905_NODE_5_length_1202_cov_3.948444	688	352	67.147	5.38e-21
NC_001564.2	9519	9864	SRR11006659_NODE_7_length_1096_cov_4.668302	530	866	67.147	5.38e-21
NC_001564.2	9519	9864	SRR11006482_NODE_4_length_1288_cov_3.952931	493	829	67.147	5.38e-21
NC_001564.2	9519	9864	SRR11006844_NODE_7_length_1070_cov_4.697885	336	672	67.147	5.38e-21
NC_001564.2	9519	9864	SRR11006723_NODE_8_length_727_cov_4.212308	705	369	67.147	5.38e-21
NC_001564.2	9149	9864	SRR11006935_NODE_5_length_1094_cov_5.283186	36	733	64.325	5.38e-21
NC_001564.2	9698	9954	SRR11006603_NODE_5_length_1115_cov_7.086705	346	602	68.966	5.38e-21
NC_001564.2	9519	9864	SRR11006627_NODE_11_length_459_cov_9.973822	104	440	67.147	5.38e-21
NC_001564.2	9519	9864	SRR11006542_NODE_5_length_1136_cov_6.078376	553	889	67.147	5.38e-21
NC_001564.2	9519	9864	SRR11006501_NODE_9_length_744_cov_4.530735	568	232	67.147	5.38e-21
NC_001564.2	9519	9864	SRR11006815_NODE_8_length_874_cov_3.996236	285	621	67.147	5.38e-21
NC_001564.2	9519	9864	SRR11006650_NODE_8_length_1003_cov_5.025918	511	175	67.147	5.38e-21
NC_001564.2	9519	9864	SRR11006830_NODE_8_length_917_cov_4.983333	573	237	67.147	5.38e-21
NC_001564.2	9519	9864	SRR11006586_NODE_10_length_732_cov_4.500763	542	206	67.147	5.38e-21
NC_001564.2	9519	9864	SRR11006507_NODE_8_length_880_cov_6.107098	177	513	67.147	5.38e-21
NC_001564.2	9519	9864	SRR11006860_NODE_6_length_1199_cov_7.506239	487	151	67.147	5.38e-21
NC_001564.2	9149	9262	SRR11006860_NODE_6_length_1199_cov_7.506239	1156	1043	72.807	1.35e-09
NC_001564.2	9519	9864	SRR11006687_NODE_5_length_1234_cov_3.681936	476	812	67.147	5.38e-21
NC_001564.2	9698	9954	SRR11006489_NODE_11_length_677_cov_3.825000	99	355	68.966	5.38e-21
NC_001564.2	9519	9864	SRR11006489_NODE_9_length_864_cov_5.161372	773	437	67.147	5.38e-21
NC_001564.2	9519	9864	SRR11006673_NODE_7_length_1222_cov_6.146725	487	823	67.147	5.38e-21
NC_001564.2	9665	9954	SRR11006766_NODE_8_length_758_cov_3.616740	346	635	67.931	5.38e-21
NC_001564.2	9698	9954	SRR11006588_NODE_8_length_983_cov_4.955850	713	457	68.966	5.38e-21
NC_001564.2	9519	9864	SRR11006754_NODE_6_length_1033_cov_4.257322	644	308	67.147	5.38e-21
NC_001564.2	9519	9864	SRR11006628_NODE_7_length_956_cov_4.136519	222	558	67.147	5.38e-21
NC_001564.2	9519	9864	SRR11006614_NODE_7_length_939_cov_3.853828	248	584	67.147	5.38e-21
NC_001564.2	9698	9954	SRR11006820_NODE_10_length_875_cov_6.916040	785	529	68.966	5.38e-21
NC_001564.2	9519	9864	SRR11006871_NODE_6_length_1147_cov_6.071028	516	852	67.147	5.38e-21
NC_001564.2	9665	9954	SRR11006753_NODE_6_length_977_cov_3.377778	165	454	67.931	5.38e-21
NC_001564.2	9519	9864	SRR11006872_NODE_12_length_605_cov_6.873106	250	586	67.147	5.38e-21
NC_001564.2	9519	9864	SRR11006862_NODE_4_length_1051_cov_4.001027	521	185	67.147	5.38e-21
NC_001564.2	9665	9954	SRR11006854_NODE_10_length_545_cov_2.816239	119	408	67.931	5.38e-21
NC_001564.2	9519	9864	SRR11006618_NODE_8_length_960_cov_3.702152	490	826	67.147	5.38e-21
NC_001564.2	9665	9954	SRR11006598_NODE_14_length_524_cov_3.429530	94	383	67.931	5.38e-21
NC_001564.2	9519	9864	SRR11006631_NODE_4_length_966_cov_3.439820	454	790	67.147	5.38e-21
NC_001564.2	9519	9864	SRR11006503_NODE_8_length_744_cov_5.478261	100	436	67.147	5.38e-21
NC_001564.2	9698	9954	SRR11006697_NODE_6_length_852_cov_12.734194	74	330	68.966	5.38e-21
NC_001564.2	9519	9864	SRR11006910_NODE_12_length_724_cov_3.806801	71	407	67.147	5.38e-21
NC_001564.2	9519	9864	SRR11006913_NODE_2_length_2136_cov_7.540068	653	989	67.147	5.38e-21
NC_001564.2	8303	8514	SRR11006913_NODE_2_length_2136_cov_7.540068	1625	1835	68.326	1.11e-10
NC_001564.2	9665	9954	SRR11006845_NODE_9_length_939_cov_4.660093	275	564	67.931	5.38e-21
NC_001564.2	9519	9864	SRR11006945_NODE_8_length_1241_cov_6.707045	876	540	67.147	5.38e-21
NC_001564.2	9698	9954	SRR11006744_NODE_6_length_903_cov_7.441889	584	328	68.966	5.38e-21
NC_001564.2	9519	9864	SRR11006725_NODE_5_length_1346_cov_8.705280	879	1215	67.147	5.38e-21
NC_001564.2	9149	9262	SRR11006725_NODE_5_length_1346_cov_8.705280	209	322	73.684	3.18e-11
NC_001564.2	9519	9864	SRR11006865_NODE_9_length_785_cov_2.724576	486	150	67.147	5.38e-21
NC_001564.2	9519	9864	SRR11006636_NODE_7_length_1090_cov_7.842053	593	257	67.147	5.38e-21
NC_001564.2	9519	9864	SRR11006620_NODE_6_length_1203_cov_4.523979	521	857	67.147	5.38e-21
NC_001564.2	9519	9864	SRR11006540_NODE_6_length_1062_cov_5.725888	644	308	67.147	5.38e-21
NC_001564.2	9665	9954	SRR11006933_NODE_8_length_978_cov_4.758047	263	552	67.931	5.38e-21
NC_001564.2	9519	9864	SRR11006934_NODE_7_length_1201_cov_4.454626	761	425	67.147	5.38e-21
NC_001564.2	9519	9864	SRR11006658_NODE_7_length_1108_cov_5.354025	698	362	67.147	5.38e-21
NC_001564.2	9665	9954	SRR11006779_NODE_8_length_819_cov_2.648248	292	581	67.931	5.38e-21
NC_001564.2	9519	9864	SRR11006736_NODE_8_length_782_cov_5.764539	80	416	67.147	5.38e-21
NC_001564.2	9519	9864	SRR11006695_NODE_9_length_668_cov_5.115059	588	252	67.147	5.38e-21
NC_001564.2	9665	9954	SRR11006768_NODE_20_length_458_cov_6.574803	372	83	67.931	5.38e-21
NC_001564.2	9519	9864	SRR11006768_NODE_10_length_754_cov_11.122600	81	417	67.147	5.38e-21
NC_001564.2	9519	9864	SRR11006826_NODE_5_length_1149_cov_6.698694	494	830	67.147	5.38e-21
NC_001564.2	9519	9864	SRR11006888_NODE_6_length_1002_cov_4.932973	548	212	67.147	5.38e-21
NC_001564.2	9519	9864	SRR11006486_NODE_5_length_1200_cov_4.689225	591	255	67.147	5.38e-21
NC_001564.2	9519	9864	SRR11006942_NODE_8_length_1112_cov_6.409662	418	754	67.147	5.38e-21
NC_001564.2	9519	9864	SRR11006524_NODE_5_length_1183_cov_3.614828	858	522	67.147	5.38e-21
NC_001564.2	9519	9864	SRR11006662_NODE_7_length_916_cov_6.978546	417	753	67.147	5.38e-21
NC_001564.2	9519	9864	SRR11006879_NODE_5_length_1044_cov_5.444674	756	420	67.147	5.38e-21
NC_001564.2	9519	9864	SRR11006531_NODE_7_length_988_cov_5.264544	681	345	67.147	5.38e-21
NC_001564.2	9519	9864	SRR11006583_NODE_8_length_913_cov_6.732057	592	256	67.147	5.38e-21
NC_001564.2	9519	9864	SRR11006817_NODE_5_length_1185_cov_4.180505	1105	769	67.147	5.38e-21
NC_001564.2	9519	9864	SRR11006701_NODE_6_length_937_cov_5.096512	528	192	67.147	5.38e-21
NC_001564.2	9665	9954	SRR11006770_NODE_11_length_636_cov_5.749553	372	83	67.931	5.38e-21
NC_001564.2	9519	9864	SRR11006863_NODE_5_length_996_cov_2.872688	541	877	67.147	5.38e-21
NC_001564.2	9698	9949	SRR11006833_NODE_9_length_722_cov_3.826357	436	185	69.048	5.38e-21
NC_001564.2	9698	9954	SRR11006895_NODE_6_length_790_cov_4.628331	410	154	68.872	5.38e-21
NC_001564.2	9698	9949	SRR11006889_NODE_10_length_726_cov_2.585516	416	165	69.048	5.38e-21
NC_001564.2	9698	9954	SRR11006690_NODE_7_length_703_cov_2.496805	519	263	68.872	5.38e-21
NC_001564.2	9698	9954	SRR11006676_NODE_7_length_807_cov_3.878082	734	478	68.872	5.38e-21
NC_001564.2	9698	9954	SRR11006755_NODE_15_length_558_cov_3.908524	216	472	68.872	5.38e-21
NC_001564.2	9698	9954	SRR11006894_NODE_9_length_682_cov_3.276033	74	330	68.872	5.38e-21
NC_001564.2	9665	9954	SRR11006478_NODE_7_length_1042_cov_6.534715	743	453	68.136	5.38e-21
NC_001564.2	9519	9864	SRR11006526_NODE_10_length_669_cov_8.403716	80	431	66.856	5.38e-21
NC_001564.2	9698	9954	SRR11006703_NODE_8_length_905_cov_4.253623	599	343	68.872	5.38e-21
NC_001564.2	9158	9330	SRR11006605_NODE_14_length_445_cov_4.054348	209	37	73.714	5.38e-21
NC_001564.2	9698	9954	SRR11006896_NODE_6_length_918_cov_3.659929	302	558	68.872	5.38e-21
NC_001564.2	9698	9954	SRR11006871_NODE_17_length_336_cov_2.976834	77	333	68.872	5.38e-21
NC_001564.2	9686	9954	SRR11006746_NODE_33_length_330_cov_3.237154	328	60	68.498	5.38e-21
NC_001564.2	8753	8979	SRR11006491_NODE_26_length_234_cov_16.458599	7	233	70.044	5.38e-21
NC_001564.2	9698	9949	SRR11006944_NODE_8_length_971_cov_3.850112	277	528	69.048	5.38e-21
NC_001564.2	9698	9954	SRR11006879_NODE_8_length_686_cov_4.497537	74	330	68.872	5.38e-21
NC_001564.2	9161	9330	SRR11006677_NODE_16_length_472_cov_7.486076	470	301	73.837	1.88e-20
NC_001564.2	9519	9853	SRR11006653_NODE_8_length_885_cov_5.689356	241	566	67.262	1.88e-20
NC_001564.2	9149	9330	SRR11006907_NODE_8_length_1188_cov_5.374437	815	996	73.224	1.88e-20
NC_001564.2	8303	8430	SRR11006907_NODE_8_length_1188_cov_5.374437	640	767	72.868	3.87e-10
NC_001564.2	9161	9330	SRR11006699_NODE_17_length_518_cov_4.442177	3	172	73.837	1.88e-20
NC_001564.2	9161	9330	SRR11006917_NODE_50_length_189_cov_4.651786	187	18	73.837	1.88e-20
NC_001564.2	8753	8976	SRR11006573_NODE_26_length_320_cov_13.362140	95	318	70.089	1.88e-20
NC_001564.2	9698	9954	SRR11006607_NODE_9_length_890_cov_2.683887	663	406	69.084	1.88e-20
NC_001564.2	8753	8976	SRR11006507_NODE_27_length_245_cov_2.625000	22	245	70.089	1.88e-20
NC_001564.2	9149	9297	SRR11006746_NODE_5_length_923_cov_10.489362	888	740	75.168	1.88e-20
NC_001564.2	8303	8514	SRR11006746_NODE_5_length_923_cov_10.489362	354	143	69.683	1.44e-15
NC_001564.2	9519	9853	SRR11006813_NODE_6_length_1253_cov_6.954932	660	985	67.262	1.88e-20
NC_001564.2	9161	9262	SRR11006813_NODE_6_length_1253_cov_6.954932	3	104	74.510	3.87e-10
NC_001564.2	9686	9954	SRR11006693_NODE_19_length_598_cov_3.723608	3	271	68.401	1.88e-20
NC_001564.2	8753	8958	SRR11006923_NODE_26_length_248_cov_12.356725	214	9	70.874	1.88e-20
NC_001564.2	9149	9330	SRR11006923_NODE_22_length_367_cov_3.944828	360	179	72.826	1.88e-20
NC_001564.2	9698	9954	SRR11006581_NODE_8_length_784_cov_5.594059	573	317	69.112	1.88e-20
NC_001564.2	9149	9330	SRR11006543_NODE_12_length_640_cov_14.531083	274	455	72.826	1.88e-20
NC_001564.2	8847	8925	SRR11006543_NODE_12_length_640_cov_14.531083	2	80	74.684	8.53e-06
NC_001564.2	9698	9954	SRR11006604_NODE_15_length_587_cov_3.898039	466	210	69.112	1.88e-20
NC_001564.2	8753	8923	SRR11006912_NODE_25_length_206_cov_5.000000	36	206	73.099	1.88e-20
NC_001564.2	8753	8923	SRR11006772_NODE_34_length_301_cov_6.040179	131	301	73.099	1.88e-20
NC_001564.2	9519	9864	SRR11006819_NODE_5_length_913_cov_6.273923	739	401	66.954	1.88e-20
NC_001564.2	9698	9949	SRR11006877_NODE_13_length_584_cov_5.471400	511	259	69.170	1.88e-20
NC_001564.2	9149	9330	SRR11006927_NODE_42_length_189_cov_4.383929	185	4	72.826	1.88e-20
NC_001564.2	9206	9864	SRR11006573_NODE_9_length_821_cov_5.245968	821	172	64.723	1.88e-20
NC_001564.2	9704	9954	SRR11006947_NODE_9_length_989_cov_8.276316	633	383	68.924	1.88e-20
NC_001564.2	9149	9330	SRR11006758_NODE_12_length_616_cov_2.686456	44	225	72.826	1.88e-20
NC_001564.2	8753	8923	SRR11006687_NODE_25_length_301_cov_5.093750	131	301	73.099	1.88e-20
NC_001564.2	9149	9330	SRR11006896_NODE_11_length_678_cov_6.665557	606	425	72.826	1.88e-20
NC_001564.2	9149	9330	SRR11006862_NODE_3_length_1766_cov_5.461220	1199	1380	72.826	1.88e-20
NC_001564.2	8325	8514	SRR11006862_NODE_3_length_1766_cov_5.461220	519	708	69.697	5.04e-15
NC_001564.2	8753	8923	SRR11006636_NODE_34_length_320_cov_6.436214	171	1	73.099	1.88e-20
NC_001564.2	9149	9330	SRR11006915_NODE_22_length_361_cov_6.264085	354	173	72.826	1.88e-20
NC_001564.2	8753	8958	SRR11006593_NODE_18_length_411_cov_7.443114	382	177	70.874	1.88e-20
NC_001564.2	9200	9843	SRR11006918_NODE_6_length_901_cov_6.859223	2	635	64.733	1.88e-20
NC_001564.2	9665	9954	SRR11006714_NODE_9_length_576_cov_3.460922	520	231	67.687	6.55e-20
NC_001564.2	8753	8925	SRR11006624_NODE_18_length_299_cov_15.869369	127	299	72.832	6.55e-20
NC_001564.2	9149	9296	SRR11006599_NODE_19_length_171_cov_4.457447	24	171	75.000	6.55e-20
NC_001564.2	8753	8925	SRR11006637_NODE_24_length_385_cov_12.058442	179	7	72.832	6.55e-20
NC_001564.2	8753	8925	SRR11006646_NODE_23_length_385_cov_7.350649	179	7	72.832	6.55e-20
NC_001564.2	9665	9954	SRR11006745_NODE_10_length_735_cov_5.165653	614	325	67.687	6.55e-20
NC_001564.2	8753	8925	SRR11006649_NODE_20_length_360_cov_4.939929	182	354	72.832	6.55e-20
NC_001564.2	8753	8925	SRR11006641_NODE_22_length_385_cov_6.152597	179	7	72.832	6.55e-20
NC_001564.2	8753	8925	SRR11006638_NODE_21_length_385_cov_12.051948	207	379	72.832	6.55e-20
NC_001564.2	8753	8925	SRR11006640_NODE_23_length_385_cov_5.711039	179	7	72.832	6.55e-20
NC_001564.2	9665	9954	SRR11006563_NODE_9_length_817_cov_6.040541	138	427	67.687	6.55e-20
NC_001564.2	8753	8925	SRR11006639_NODE_19_length_385_cov_7.467532	207	379	72.832	6.55e-20
NC_001564.2	8753	8925	SRR11006826_NODE_23_length_313_cov_6.872881	131	303	72.832	6.55e-20
NC_001564.2	8753	8925	SRR11006643_NODE_24_length_385_cov_7.045455	207	379	72.832	6.55e-20
NC_001564.2	9665	9954	SRR11006539_NODE_9_length_811_cov_5.752044	722	433	67.687	6.55e-20
NC_001564.2	9698	9954	SRR11006742_NODE_7_length_788_cov_3.471167	257	513	68.582	6.55e-20
NC_001564.2	9519	9864	SRR11006839_NODE_10_length_541_cov_3.601293	81	417	66.859	6.55e-20
NC_001564.2	9698	9954	SRR11006941_NODE_6_length_747_cov_4.610448	643	387	68.582	6.55e-20
NC_001564.2	9698	9954	SRR11006523_NODE_7_length_1052_cov_7.078974	329	585	68.582	6.55e-20
NC_001564.2	9698	9954	SRR11006655_NODE_6_length_914_cov_3.661888	260	516	68.582	6.55e-20
NC_001564.2	9698	9954	SRR11006747_NODE_9_length_817_cov_6.809459	142	398	68.582	6.55e-20
NC_001564.2	9698	9954	SRR11006652_NODE_6_length_883_cov_4.883375	717	461	68.582	6.55e-20
NC_001564.2	9698	9954	SRR11006543_NODE_9_length_1145_cov_5.961610	449	705	68.582	6.55e-20
NC_001564.2	9698	9954	SRR11006883_NODE_7_length_913_cov_4.122010	494	238	68.582	6.55e-20
NC_001564.2	9698	9954	SRR11006719_NODE_10_length_715_cov_3.879310	618	362	68.582	6.55e-20
NC_001564.2	9698	9954	SRR11006558_NODE_7_length_1011_cov_7.798715	362	618	68.582	6.55e-20
NC_001564.2	9698	9954	SRR11006611_NODE_6_length_757_cov_2.845588	520	264	68.582	6.55e-20
NC_001564.2	9519	9864	SRR11006498_NODE_6_length_1044_cov_4.938987	333	669	66.859	6.55e-20
NC_001564.2	9698	9954	SRR11006936_NODE_8_length_971_cov_3.143177	599	343	68.582	6.55e-20
NC_001564.2	9698	9954	SRR11006509_NODE_7_length_1103_cov_6.921053	733	477	68.582	6.55e-20
NC_001564.2	9698	9954	SRR11006890_NODE_8_length_846_cov_3.253576	152	408	68.582	6.55e-20
NC_001564.2	9519	9864	SRR11006689_NODE_5_length_1143_cov_3.554409	445	781	66.859	6.55e-20
NC_001564.2	9698	9954	SRR11006734_NODE_5_length_1008_cov_8.383459	250	506	68.582	6.55e-20
NC_001564.2	9698	9954	SRR11006642_NODE_7_length_1021_cov_4.265890	681	425	68.582	6.55e-20
NC_001564.2	9698	9954	SRR11006759_NODE_10_length_810_cov_4.076398	283	539	68.582	6.55e-20
NC_001564.2	9698	9954	SRR11006514_NODE_9_length_808_cov_3.961696	724	468	68.582	6.55e-20
NC_001564.2	9698	9954	SRR11006784_NODE_6_length_840_cov_4.982962	217	473	68.582	6.55e-20
NC_001564.2	8459	8910	SRR11006916_NODE_15_length_513_cov_40.970183	454	3	65.944	6.55e-20
NC_001564.2	9698	9954	SRR11006680_NODE_9_length_693_cov_3.391234	608	352	68.582	6.55e-20
NC_001564.2	9698	9954	SRR11006517_NODE_12_length_655_cov_8.629758	582	326	68.582	6.55e-20
NC_001564.2	9698	9954	SRR11006951_NODE_6_length_1126_cov_6.782650	720	464	68.582	6.55e-20
NC_001564.2	9698	9954	SRR11006675_NODE_8_length_693_cov_3.220779	583	327	68.582	6.55e-20
NC_001564.2	9698	9954	SRR11006609_NODE_16_length_508_cov_3.686775	112	368	68.582	6.55e-20
NC_001564.2	9698	9954	SRR11006497_NODE_8_length_784_cov_7.425743	327	583	68.582	6.55e-20
NC_001564.2	9665	9954	SRR11006513_NODE_7_length_864_cov_4.510801	688	399	67.586	6.55e-20
NC_001564.2	9698	9954	SRR11006861_NODE_11_length_739_cov_3.034743	641	385	68.582	6.55e-20
NC_001564.2	9698	9954	SRR11006602_NODE_9_length_707_cov_4.798413	607	351	68.582	6.55e-20
NC_001564.2	9698	9954	SRR11006948_NODE_9_length_822_cov_7.667114	310	566	68.582	6.55e-20
NC_001564.2	9698	9954	SRR11006508_NODE_9_length_858_cov_3.623560	381	637	68.582	6.55e-20
NC_001564.2	9698	9954	SRR11006954_NODE_3_length_1123_cov_4.362333	726	470	68.582	6.55e-20
NC_001564.2	9698	9954	SRR11006566_NODE_11_length_706_cov_5.192369	125	381	68.582	6.55e-20
NC_001564.2	9698	9954	SRR11006713_NODE_8_length_927_cov_4.518824	341	597	68.582	6.55e-20
NC_001564.2	9519	9864	SRR11006672_NODE_7_length_1074_cov_3.858576	523	187	66.859	6.55e-20
NC_001564.2	9698	9954	SRR11006586_NODE_11_length_730_cov_9.638591	74	330	68.582	6.55e-20
NC_001564.2	9698	9954	SRR11006869_NODE_18_length_388_cov_3.774920	294	38	68.582	6.55e-20
NC_001564.2	9698	9954	SRR11006582_NODE_7_length_886_cov_4.436341	608	352	68.582	6.55e-20
NC_001564.2	9698	9954	SRR11006522_NODE_6_length_761_cov_2.681287	210	466	68.582	6.55e-20
NC_001564.2	9698	9954	SRR11006892_NODE_8_length_929_cov_5.849765	374	630	68.582	6.55e-20
NC_001564.2	9698	9954	SRR11006614_NODE_5_length_963_cov_2.713318	653	397	68.582	6.55e-20
NC_001564.2	9519	9864	SRR11006820_NODE_8_length_968_cov_4.777778	552	216	66.859	6.55e-20
NC_001564.2	9542	9864	SRR11006537_NODE_7_length_787_cov_6.214085	519	206	66.873	6.55e-20
NC_001564.2	9665	9954	SRR11006913_NODE_11_length_722_cov_5.368992	169	458	67.586	6.55e-20
NC_001564.2	9665	9894	SRR11006633_NODE_16_length_483_cov_2.933498	255	26	69.565	6.55e-20
NC_001564.2	8303	8851	SRR11006619_NODE_6_length_897_cov_17.982927	349	897	65.079	6.55e-20
NC_001564.2	9161	9232	SRR11006619_NODE_6_length_897_cov_17.982927	3	75	78.082	7.00e-07
NC_001564.2	9698	9954	SRR11006512_NODE_7_length_922_cov_5.510059	339	595	68.582	6.55e-20
NC_001564.2	9698	9954	SRR11006942_NODE_15_length_588_cov_5.888454	112	368	68.582	6.55e-20
NC_001564.2	9698	9954	SRR11006550_NODE_10_length_710_cov_6.698262	74	330	68.582	6.55e-20
NC_001564.2	9698	9954	SRR11006547_NODE_8_length_821_cov_2.865591	760	504	68.582	6.55e-20
NC_001564.2	9698	9954	SRR11006902_NODE_10_length_805_cov_5.954670	698	442	68.582	6.55e-20
NC_001564.2	9698	9954	SRR11006953_NODE_11_length_692_cov_5.100813	619	363	68.582	6.55e-20
NC_001564.2	9149	9298	SRR11006908_NODE_17_length_247_cov_2.823529	92	241	74.667	6.55e-20
NC_001564.2	9519	9864	SRR11006901_NODE_9_length_966_cov_4.469066	627	291	66.859	6.55e-20
NC_001564.2	9149	9295	SRR11006719_NODE_25_length_196_cov_4.579832	50	196	74.830	2.29e-19
NC_001564.2	9698	9954	SRR11006729_NODE_5_length_945_cov_3.123272	281	537	68.482	2.29e-19
NC_001564.2	9698	9949	SRR11006929_NODE_6_length_928_cov_3.608696	331	582	68.651	2.29e-19
NC_001564.2	9149	9295	SRR11006723_NODE_21_length_333_cov_14.113281	147	1	74.830	2.29e-19
NC_001564.2	8939	9282	SRR11006619_NODE_3_length_1264_cov_10.507161	1218	875	66.954	2.29e-19
NC_001564.2	9519	9864	SRR11006949_NODE_10_length_824_cov_2.884873	564	231	66.859	2.29e-19
NC_001564.2	9698	9946	SRR11006706_NODE_37_length_322_cov_3.232653	249	1	68.675	2.29e-19
NC_001564.2	9686	9954	SRR11006487_NODE_40_length_353_cov_7.054348	351	83	68.030	2.29e-19
NC_001564.2	9665	9894	SRR11006488_NODE_23_length_299_cov_3.720721	236	6	69.697	2.29e-19
NC_001564.2	9665	9894	SRR11006602_NODE_19_length_299_cov_2.824324	236	6	69.697	2.29e-19
NC_001564.2	9704	9954	SRR11006807_NODE_5_length_973_cov_11.101562	641	391	68.627	2.29e-19
NC_001564.2	9665	9894	SRR11006911_NODE_28_length_299_cov_8.373874	236	6	69.697	2.29e-19
NC_001564.2	9171	9330	SRR11006650_NODE_23_length_365_cov_3.420139	365	206	74.074	2.29e-19
NC_001564.2	8753	8925	SRR11006636_NODE_20_length_509_cov_3.280093	329	499	72.832	2.29e-19
NC_001564.2	9665	9894	SRR11006658_NODE_6_length_1149_cov_3.657649	101	331	69.697	2.29e-19
NC_001564.2	9665	9894	SRR11006590_NODE_26_length_299_cov_2.608108	64	294	69.697	2.29e-19
NC_001564.2	8753	8923	SRR11006763_NODE_30_length_230_cov_11.176471	171	1	72.515	7.98e-19
NC_001564.2	8753	8923	SRR11006525_NODE_46_length_223_cov_30.082192	171	1	72.515	7.98e-19
NC_001564.2	9698	9954	SRR11006800_NODE_8_length_689_cov_5.547386	74	322	68.482	7.98e-19
NC_001564.2	8753	8958	SRR11006798_NODE_17_length_434_cov_5.635854	212	7	70.388	7.98e-19
NC_001564.2	8753	8923	SRR11006873_NODE_49_length_301_cov_155.424107	171	1	72.515	7.98e-19
[truncated: 107,516 more rows]
