# Supplementary material for: Large-scale reference-free analysis of flavivirus sequences in Aedes aegypti whole genome DNA sequencing data
Source: Parasit Vectors. 2023 Aug 5;16:265. doi: 10.1186/s13071-023-05898-8 (PMC10403824; doi:10.1186/s13071-023-05898-8)
Supplement: Supplementary file 1 — Additional file 1. Analysis input data and scripts. [file 13071_2023_5898_MOESM1_ESM.zip › nrEVEs-AedesAegypti/InputData/allAssembliesVsVir.tsv]

SRR11006575_NODE_1_length_5883_cov_7.935412	1753	3493	MN567479.1	4615	6355	66.610	1.42e-128
SRR11006575_NODE_1_length_5883_cov_7.935412	4168	5358	MN567479.1	7040	8229	65.308	8.95e-68
SRR11006575_NODE_1_length_5883_cov_7.935412	337	915	MN567479.1	2246	2824	65.986	5.66e-26
SRR11006575_NODE_1_length_5883_cov_7.935412	1116	1327	MN567479.1	3122	3333	68.396	4.08e-15
SRR11006575_NODE_1_length_5883_cov_7.935412	1475	1657	MN567479.1	3466	3648	68.306	7.37e-12
SRR11006575_NODE_1_length_5883_cov_7.935412	319	1094	NC_034204.1	2276	3048	68.542	4.95e-71
SRR11006575_NODE_1_length_5883_cov_7.935412	1763	3444	NC_034204.1	4700	6390	63.658	4.96e-52
SRR11006575_NODE_1_length_5883_cov_7.935412	4732	5358	NC_034204.1	7691	8316	67.778	1.73e-51
SRR11006575_NODE_1_length_5883_cov_7.935412	1119	1204	NC_034204.1	3161	3246	73.256	1.98e-06
SRR11006575_NODE_1_length_5883_cov_7.935412	4386	4457	NC_034204.1	7345	7416	75.000	6.90e-06
SRR11006575_NODE_1_length_5883_cov_7.935412	3886	4001	NC_034204.1	6842	6957	68.908	2.94e-04
SRR11006575_NODE_1_length_5883_cov_7.935412	4597	5357	NC_034017.1	7537	8296	67.147	6.88e-63
SRR11006575_NODE_1_length_5883_cov_7.935412	346	1112	NC_034017.1	2284	3050	66.840	1.02e-60
SRR11006575_NODE_1_length_5883_cov_7.935412	2258	3492	NC_034017.1	5188	6416	64.280	1.09e-47
SRR11006575_NODE_1_length_5883_cov_7.935412	1383	1540	NC_034017.1	3409	3587	67.598	2.57e-11
SRR11006575_NODE_1_length_5883_cov_7.935412	3886	3999	NC_034017.1	6823	6936	73.043	3.82e-09
SRR11006575_NODE_1_length_5883_cov_7.935412	4814	5295	NC_005064.1	7588	8069	68.172	7.86e-37
SRR11006575_NODE_1_length_5883_cov_7.935412	841	1014	NC_005064.1	2734	2907	70.690	3.35e-16
SRR11006575_NODE_1_length_5883_cov_7.935412	2906	3168	NC_005064.1	5677	5939	68.519	2.11e-12
SRR11006575_NODE_1_length_5883_cov_7.935412	2531	2592	NC_005064.1	5311	5372	79.032	5.67e-07
SRR11006575_NODE_1_length_5883_cov_7.935412	1804	2027	NC_005064.1	4599	4822	65.217	0.001
SRR11006575_NODE_1_length_5883_cov_7.935412	4813	5359	NC_033694.1	7509	8055	66.004	4.07e-34
SRR11006575_NODE_1_length_5883_cov_7.935412	2528	2594	NC_033694.1	5218	5284	83.582	2.11e-12
SRR11006575_NODE_1_length_5883_cov_7.935412	942	1094	NC_033694.1	2718	2864	70.323	1.62e-07
SRR11006575_NODE_1_length_5883_cov_7.935412	838	1016	NC_034242.1	2699	2877	75.419	1.09e-28
SRR11006575_NODE_1_length_5883_cov_7.935412	838	1016	NC_027817.1	2753	2931	74.302	5.66e-26
SRR11006575_NODE_1_length_5883_cov_7.935412	4769	4960	NC_027817.1	7631	7822	67.179	1.98e-06
SRR11006575_NODE_1_length_5883_cov_7.935412	2830	2961	NC_027817.1	5671	5802	68.148	8.41e-05
SRR11006575_NODE_1_length_5883_cov_7.935412	4813	5148	NC_027819.1	7714	8049	68.314	1.52e-20
SRR11006575_NODE_1_length_5883_cov_7.935412	2528	2592	NC_027819.1	5453	5517	81.538	3.13e-10
SRR11006575_NODE_1_length_5883_cov_7.935412	2894	2959	NC_027819.1	5798	5863	75.758	2.41e-05
SRR11006575_NODE_1_length_5883_cov_7.935412	4804	5358	NC_040645.1	7574	8128	64.894	5.30e-20
SRR11006575_NODE_1_length_5883_cov_7.935412	2528	2592	NC_040645.1	5334	5398	81.538	3.13e-10
SRR11006575_NODE_1_length_5883_cov_7.935412	2920	2959	NC_040645.1	5708	5747	92.500	1.33e-08
SRR11006575_NODE_1_length_5883_cov_7.935412	2264	2316	NC_040645.1	5067	5119	79.245	8.41e-05
SRR11006575_NODE_1_length_5883_cov_7.935412	361	563	NC_040645.1	2067	2269	68.421	8.41e-05
SRR11006575_NODE_1_length_5883_cov_7.935412	831	1016	NC_030401.1	2630	2813	71.505	1.85e-19
SRR11006575_NODE_1_length_5883_cov_7.935412	4823	5063	NC_040682.1	7592	7832	68.571	7.87e-18
SRR11006575_NODE_1_length_5883_cov_7.935412	2446	2562	NC_040682.1	5185	5301	69.231	6.90e-06
SRR11006575_NODE_1_length_5883_cov_7.935412	4823	5303	NC_012932.1	7549	8029	64.256	4.08e-15
SRR11006575_NODE_1_length_5883_cov_7.935412	839	1014	NC_012932.1	2693	2868	70.621	1.42e-14
SRR11006575_NODE_1_length_5883_cov_7.935412	2537	2592	NC_012932.1	5278	5333	83.929	3.82e-09
SRR11006575_NODE_1_length_5883_cov_7.935412	3026	3216	NC_012932.1	5758	5948	66.321	6.90e-06
SRR11006575_NODE_1_length_5883_cov_7.935412	4814	5148	NC_035118.1	7550	7884	66.176	6.05e-13
SRR11006575_NODE_1_length_5883_cov_7.935412	2258	2388	NC_035118.1	4982	5112	67.176	0.001
SRR11006575_NODE_1_length_5883_cov_7.935412	500	567	NC_035118.1	2265	2332	73.529	0.001
SRR11006575_NODE_1_length_5883_cov_7.935412	4819	5358	NC_008604.2	7603	8142	64.286	2.11e-12
SRR11006575_NODE_1_length_5883_cov_7.935412	2527	2597	NC_008604.2	5281	5351	78.873	3.82e-09
SRR11006575_NODE_1_length_5883_cov_7.935412	846	1014	NC_001564.2	2707	2875	69.231	2.11e-12
SRR11006575_NODE_1_length_5883_cov_7.935412	4814	5358	NC_021069.1	7606	8150	63.587	8.98e-11
SRR11006575_NODE_1_length_5883_cov_7.935412	2531	2595	NC_021069.1	5293	5357	80.000	1.33e-08
SRR11006575_NODE_1_length_5883_cov_7.935412	4814	5046	NC_024299.2	7584	7816	66.094	3.13e-10
SRR11006575_NODE_1_length_5883_cov_7.935412	2528	2595	NC_024299.2	5289	5356	77.941	1.62e-07
SRR11006575_NODE_1_length_5883_cov_7.935412	5262	5359	NC_030400.1	7985	8082	73.469	3.82e-09
SRR11006575_NODE_1_length_5883_cov_7.935412	2259	2312	NC_030400.1	4955	5004	79.630	2.41e-05
SRR11006575_NODE_1_length_5883_cov_7.935412	1835	1869	NC_030400.1	4549	4583	85.714	0.004
SRR11006575_NODE_1_length_5883_cov_7.935412	2907	2982	NC_034007.1	5618	5693	76.316	4.65e-08
SRR11006575_NODE_1_length_5883_cov_7.935412	4922	4956	NC_039219.1	7771	7805	94.286	1.62e-07
SRR11006575_NODE_1_length_5883_cov_7.935412	2261	2388	NC_035187.1	4867	4994	69.466	5.67e-07
SRR11006575_NODE_1_length_5883_cov_7.935412	4814	4954	NC_035187.1	7432	7572	69.444	6.90e-06
SRR11006575_NODE_1_length_5883_cov_7.935412	5263	5358	NC_035187.1	7881	7976	70.833	2.41e-05
SRR11006575_NODE_1_length_5883_cov_7.935412	2531	2596	NC_012671.1	5294	5359	77.273	1.98e-06
SRR11006575_NODE_1_length_5883_cov_7.935412	5240	5358	NC_012671.1	8033	8151	68.908	2.41e-05
SRR11006575_NODE_1_length_5883_cov_7.935412	1925	1959	NC_012533.1	4793	4827	91.429	6.90e-06
SRR11006575_NODE_1_length_5883_cov_7.935412	2909	2985	NC_012533.1	5795	5871	72.727	2.94e-04
SRR11006575_NODE_1_length_5883_cov_7.935412	4914	5031	NC_016997.1	7945	8062	71.667	6.90e-06
SRR11006575_NODE_1_length_5883_cov_7.935412	4916	4956	NC_012735.1	7838	7878	85.366	2.41e-05
SRR11006575_NODE_1_length_5883_cov_7.935412	2909	3010	NC_012532.1	5825	5926	70.476	8.41e-05
SRR11006575_NODE_1_length_5883_cov_7.935412	4915	4954	NC_033693.1	7683	7722	85.000	8.41e-05
SRR11006575_NODE_1_length_5883_cov_7.935412	2909	2985	NC_026623.1	5725	5801	72.727	2.94e-04
SRR11006575_NODE_1_length_5883_cov_7.935412	2909	2980	NC_026620.1	5605	5676	73.611	2.94e-04
SRR11006575_NODE_1_length_5883_cov_7.935412	2909	2990	NC_001474.2	5743	5824	72.619	0.001
SRR11006575_NODE_1_length_5883_cov_7.935412	4922	4954	NC_006551.1	7912	7944	87.879	0.001
SRR11006575_NODE_1_length_5883_cov_7.935412	2907	2959	NC_040610.1	5820	5872	77.358	0.001
SRR11006575_NODE_1_length_5883_cov_7.935412	4926	4955	NC_009942.1	7913	7942	90.000	0.004
SRR11006575_NODE_1_length_5883_cov_7.935412	4915	4954	NC_030289.1	7716	7755	82.500	0.004
SRR11006575_NODE_1_length_5883_cov_7.935412	5183	5244	NC_004119.1	8032	8093	74.194	0.004
SRR11006575_NODE_1_length_5883_cov_7.935412	2909	2988	NC_033721.1	5698	5777	72.840	0.004
SRR11006575_NODE_2_length_3905_cov_4.074974	1115	1989	MN567479.1	805	1689	71.316	5.54e-119
SRR11006575_NODE_2_length_3905_cov_4.074974	2294	3391	MN567479.1	2237	3334	64.853	2.70e-53
SRR11006575_NODE_2_length_3905_cov_4.074974	411	557	MN567479.1	105	251	73.510	6.35e-17
SRR11006575_NODE_2_length_3905_cov_4.074974	3735	3807	MN567479.1	3466	3538	76.712	1.08e-07
SRR11006575_NODE_2_length_3905_cov_4.074974	2159	2262	MN567479.1	1859	1962	72.222	1.94e-04
SRR11006575_NODE_2_length_3905_cov_4.074974	2256	3351	NC_034204.1	2246	3330	67.964	2.36e-98
SRR11006575_NODE_2_length_3905_cov_4.074974	1245	2230	NC_034204.1	980	1975	66.633	3.28e-71
SRR11006575_NODE_2_length_3905_cov_4.074974	3434	3486	NC_034204.1	3413	3465	81.132	1.31e-06
SRR11006575_NODE_2_length_3905_cov_4.074974	2297	3269	NC_034017.1	2269	3242	68.308	8.23e-98
SRR11006575_NODE_2_length_3905_cov_4.074974	1120	1948	NC_034017.1	839	1677	65.955	2.70e-53
SRR11006575_NODE_2_length_3905_cov_4.074974	412	568	NC_034017.1	102	265	72.289	1.40e-12
SRR11006575_NODE_2_length_3905_cov_4.074974	3750	3800	NC_034017.1	3537	3587	82.353	1.31e-06
SRR11006575_NODE_2_length_3905_cov_4.074974	2746	3192	NC_034242.1	2642	3082	68.080	6.34e-36
SRR11006575_NODE_2_length_3905_cov_4.074974	2803	3189	NC_030401.1	2635	3015	68.734	7.73e-35
SRR11006575_NODE_2_length_3905_cov_4.074974	1910	1942	NC_030401.1	1495	1527	87.879	6.79e-04
SRR11006575_NODE_2_length_3905_cov_4.074974	2806	3189	NC_005064.1	2734	3111	65.803	4.28e-19
SRR11006575_NODE_2_length_3905_cov_4.074974	2804	3189	NC_012932.1	2693	3072	64.872	7.24e-10
SRR11006575_NODE_2_length_3905_cov_4.074974	3086	3191	NC_033694.1	2889	2993	72.642	3.08e-08
SRR11006575_NODE_2_length_3905_cov_4.074974	2470	2541	NC_008604.2	2368	2440	76.712	1.31e-06
SRR11006575_NODE_2_length_3905_cov_4.074974	1538	1606	NC_040682.1	1199	1267	78.571	1.31e-06
SRR11006575_NODE_2_length_3905_cov_4.074974	2326	2387	NC_040645.1	2066	2127	77.419	4.57e-06
SRR11006575_NODE_2_length_3905_cov_4.074974	3100	3192	NC_021069.1	3003	3096	73.684	1.60e-05
SRR11006575_NODE_2_length_3905_cov_4.074974	1538	1567	NC_021069.1	1216	1245	93.333	5.57e-05
SRR11006575_NODE_2_length_3905_cov_4.074974	3145	3233	NC_030290.1	2945	3033	73.333	1.60e-05
SRR11006575_NODE_2_length_3905_cov_4.074974	2485	2531	NC_030290.1	2291	2337	78.723	0.002
SRR11006575_NODE_2_length_3905_cov_4.074974	1538	1566	NC_027817.1	1241	1269	89.655	0.008
SRR11006575_NODE_2_length_3905_cov_4.074974	1524	1605	NC_035187.1	983	1064	71.429	0.008
SRR11006575_NODE_3_length_2370_cov_4.658526	225	1363	MN567479.1	8261	9399	73.246	0.0
SRR11006575_NODE_3_length_2370_cov_4.658526	1817	2269	MN567479.1	9554	10015	71.058	2.58e-57
SRR11006575_NODE_3_length_2370_cov_4.658526	312	1363	NC_034017.1	8416	9467	72.770	2.57e-171
SRR11006575_NODE_3_length_2370_cov_4.658526	1817	2269	NC_034017.1	9622	10083	71.855	1.52e-66
SRR11006575_NODE_3_length_2370_cov_4.658526	306	1363	NC_034204.1	8429	9486	72.573	1.62e-167
SRR11006575_NODE_3_length_2370_cov_4.658526	1844	2269	NC_034204.1	9668	10102	71.167	2.58e-57
SRR11006575_NODE_3_length_2370_cov_4.658526	404	1363	NC_027817.1	8431	9390	67.905	1.52e-85
SRR11006575_NODE_3_length_2370_cov_4.658526	1919	2242	NC_027817.1	9647	9979	68.563	4.38e-29
SRR11006575_NODE_3_length_2370_cov_4.658526	390	1358	NC_030290.1	8441	9409	67.882	3.36e-81
SRR11006575_NODE_3_length_2370_cov_4.658526	1925	2268	NC_030290.1	9677	10029	64.873	1.99e-14
SRR11006575_NODE_3_length_2370_cov_4.658526	446	1364	NC_035187.1	8229	9147	67.489	2.42e-70
SRR11006575_NODE_3_length_2370_cov_4.658526	1940	2160	NC_035187.1	9424	9644	67.421	6.94e-14
SRR11006575_NODE_3_length_2370_cov_4.658526	404	1363	NC_034242.1	8377	9336	66.975	3.59e-68
SRR11006575_NODE_3_length_2370_cov_4.658526	1817	2268	NC_034242.1	9491	9951	69.807	2.76e-44
SRR11006575_NODE_3_length_2370_cov_4.658526	393	1357	NC_030400.1	8281	9245	66.564	1.25e-67
SRR11006575_NODE_3_length_2370_cov_4.658526	1925	2258	NC_030400.1	9514	9856	66.377	1.34e-16
SRR11006575_NODE_3_length_2370_cov_4.658526	391	1364	NC_005064.1	8330	9303	66.197	1.17e-61
SRR11006575_NODE_3_length_2370_cov_4.658526	1940	2256	NC_005064.1	9580	9905	67.890	1.43e-22
SRR11006575_NODE_3_length_2370_cov_4.658526	558	1363	NC_027819.1	8624	9429	66.585	4.09e-61
SRR11006575_NODE_3_length_2370_cov_4.658526	1940	2269	NC_027819.1	9707	10045	70.175	1.63e-34
SRR11006575_NODE_3_length_2370_cov_4.658526	816	1364	NC_024299.2	8751	9299	69.217	1.43e-60
SRR11006575_NODE_3_length_2370_cov_4.658526	401	616	NC_024299.2	8335	8551	70.183	3.15e-18
SRR11006575_NODE_3_length_2370_cov_4.658526	1925	2256	NC_024299.2	9561	9901	65.407	3.60e-11
SRR11006575_NODE_3_length_2370_cov_4.658526	408	1357	NC_040682.1	8342	9291	66.146	1.74e-59
SRR11006575_NODE_3_length_2370_cov_4.658526	2081	2258	NC_040682.1	9716	9902	68.063	1.03e-11
SRR11006575_NODE_3_length_2370_cov_4.658526	1930	1971	NC_040682.1	9565	9606	83.333	1.18e-04
SRR11006575_NODE_3_length_2370_cov_4.658526	404	1363	NC_030401.1	8313	9272	66.119	1.10e-55
SRR11006575_NODE_3_length_2370_cov_4.658526	1913	2269	NC_030401.1	9523	9888	67.663	2.27e-26
SRR11006575_NODE_3_length_2370_cov_4.658526	483	1158	NC_031327.1	8373	9048	67.201	1.34e-54
SRR11006575_NODE_3_length_2370_cov_4.658526	1940	2257	NC_031327.1	9531	9857	66.972	1.17e-23
SRR11006575_NODE_3_length_2370_cov_4.658526	462	1363	NC_012932.1	8353	9254	65.789	1.63e-53
SRR11006575_NODE_3_length_2370_cov_4.658526	1940	2150	NC_012932.1	9532	9742	67.773	6.94e-14
SRR11006575_NODE_3_length_2370_cov_4.658526	393	1102	NC_033694.1	8254	8963	66.667	3.59e-49
SRR11006575_NODE_3_length_2370_cov_4.658526	1925	2258	NC_033694.1	9487	9829	64.244	4.38e-10
SRR11006575_NODE_3_length_2370_cov_4.658526	405	1364	NC_001564.2	8303	9262	65.071	2.27e-45
SRR11006575_NODE_3_length_2370_cov_4.658526	1920	2256	NC_001564.2	9519	9864	66.571	1.74e-21
SRR11006575_NODE_3_length_2370_cov_4.658526	855	1198	NC_040645.1	8790	9133	71.221	9.63e-44
SRR11006575_NODE_3_length_2370_cov_4.658526	1820	2154	NC_040645.1	9456	9790	69.436	3.59e-30
SRR11006575_NODE_3_length_2370_cov_4.658526	405	617	NC_040645.1	8340	8552	65.258	7.92e-07
SRR11006575_NODE_3_length_2370_cov_4.658526	1263	1358	NC_040645.1	9198	9293	69.792	4.10e-04
SRR11006575_NODE_3_length_2370_cov_4.658526	825	1363	NC_035118.1	8726	9264	67.528	1.43e-41
SRR11006575_NODE_3_length_2370_cov_4.658526	381	616	NC_035118.1	8282	8517	67.373	5.70e-15
SRR11006575_NODE_3_length_2370_cov_4.658526	384	1151	NC_012671.1	8342	9109	64.820	1.63e-34
SRR11006575_NODE_3_length_2370_cov_4.658526	1930	2268	NC_012671.1	9589	9936	67.908	5.33e-28
SRR11006575_NODE_3_length_2370_cov_4.658526	858	1151	NC_021069.1	8815	9108	71.186	5.69e-34
SRR11006575_NODE_3_length_2370_cov_4.658526	1930	2269	NC_021069.1	9588	9936	66.762	1.17e-23
SRR11006575_NODE_3_length_2370_cov_4.658526	441	616	NC_021069.1	8398	8573	69.886	5.70e-15
SRR11006575_NODE_3_length_2370_cov_4.658526	858	1180	NC_008604.2	8807	9129	69.350	2.42e-32
SRR11006575_NODE_3_length_2370_cov_4.658526	1930	2258	NC_008604.2	9580	9917	65.487	1.63e-15
SRR11006575_NODE_3_length_2370_cov_4.658526	402	616	NC_008604.2	8351	8565	66.667	5.34e-09
SRR11006575_NODE_3_length_2370_cov_4.658526	882	1192	NC_043110.1	8815	9128	69.206	6.50e-27
SRR11006575_NODE_3_length_2370_cov_4.658526	1930	1986	NC_043110.1	9582	9638	77.193	1.18e-04
SRR11006575_NODE_3_length_2370_cov_4.658526	807	1150	NC_033699.1	8731	9077	67.335	3.36e-24
SRR11006575_NODE_3_length_2370_cov_4.658526	807	1156	NC_002031.1	8912	9264	67.778	4.10e-23
SRR11006575_NODE_3_length_2370_cov_4.658526	2219	2271	NC_002031.1	10052	10104	88.679	2.95e-12
SRR11006575_NODE_3_length_2370_cov_4.658526	1946	2035	NC_002031.1	9770	9859	72.222	2.76e-06
SRR11006575_NODE_3_length_2370_cov_4.658526	869	1037	NC_026624.1	8860	9030	74.419	4.99e-22
SRR11006575_NODE_3_length_2370_cov_4.658526	2219	2268	NC_026624.1	9937	9986	88.000	1.26e-10
SRR11006575_NODE_3_length_2370_cov_4.658526	873	1026	NC_001672.1	9007	9160	75.484	4.99e-22
SRR11006575_NODE_3_length_2370_cov_4.658526	2222	2268	NC_001672.1	10075	10121	82.979	2.76e-06
SRR11006575_NODE_3_length_2370_cov_4.658526	1119	1150	NC_001672.1	9256	9287	87.500	0.001
SRR11006575_NODE_3_length_2370_cov_4.658526	846	1060	NC_004119.1	8860	9074	70.968	6.08e-21
SRR11006575_NODE_3_length_2370_cov_4.658526	726	1026	NC_003675.1	8644	8947	68.506	2.12e-20
SRR11006575_NODE_3_length_2370_cov_4.658526	1124	1181	NC_003675.1	9045	9102	75.862	4.10e-04
SRR11006575_NODE_3_length_2370_cov_4.658526	2219	2259	NC_003675.1	9844	9884	80.488	0.005
SRR11006575_NODE_3_length_2370_cov_4.658526	807	1163	NC_012532.1	8930	9289	67.213	2.12e-20
SRR11006575_NODE_3_length_2370_cov_4.658526	823	1028	NC_029055.1	8870	9075	70.388	2.12e-20
SRR11006575_NODE_3_length_2370_cov_4.658526	1946	2014	NC_029055.1	9706	9774	76.812	2.27e-07
SRR11006575_NODE_3_length_2370_cov_4.658526	2219	2270	NC_029055.1	9988	10039	80.769	2.76e-06
SRR11006575_NODE_3_length_2370_cov_4.658526	1124	1156	NC_029055.1	9174	9206	90.909	3.37e-05
SRR11006575_NODE_3_length_2370_cov_4.658526	882	1033	NC_005039.1	9061	9212	73.684	7.41e-20
SRR11006575_NODE_3_length_2370_cov_4.658526	2219	2271	NC_005039.1	10123	10175	83.019	6.50e-08
SRR11006575_NODE_3_length_2370_cov_4.658526	882	1026	NC_027709.1	9016	9160	75.342	7.41e-20
SRR11006575_NODE_3_length_2370_cov_4.658526	816	1025	NC_030289.1	8776	8985	70.142	3.15e-18
SRR11006575_NODE_3_length_2370_cov_4.658526	1124	1180	NC_030289.1	9087	9143	78.947	2.76e-06
SRR11006575_NODE_3_length_2370_cov_4.658526	1946	2007	NC_030289.1	9625	9686	74.194	0.001
SRR11006575_NODE_3_length_2370_cov_4.658526	888	1180	NC_033693.1	8815	9110	67.893	1.10e-17
SRR11006575_NODE_3_length_2370_cov_4.658526	2219	2268	NC_033693.1	9874	9923	86.000	5.34e-09
SRR11006575_NODE_3_length_2370_cov_4.658526	807	1060	NC_002640.1	8835	9088	68.359	1.10e-17
SRR11006575_NODE_3_length_2370_cov_4.658526	2199	2268	NC_002640.1	9949	10018	77.143	6.50e-08
SRR11006575_NODE_3_length_2370_cov_4.658526	954	1036	NC_033726.1	8974	9056	83.133	1.10e-17
SRR11006575_NODE_3_length_2370_cov_4.658526	2219	2277	NC_033726.1	9958	10013	83.051	1.53e-09
SRR11006575_NODE_3_length_2370_cov_4.658526	1124	1158	NC_033726.1	9147	9181	85.714	0.001
SRR11006575_NODE_3_length_2370_cov_4.658526	807	1039	NC_033721.1	8824	9056	69.362	3.84e-17
SRR11006575_NODE_3_length_2370_cov_4.658526	2219	2268	NC_033721.1	9955	10004	88.000	1.26e-10
SRR11006575_NODE_3_length_2370_cov_4.658526	816	1029	NC_029054.2	8740	8953	68.692	1.34e-16
SRR11006575_NODE_3_length_2370_cov_4.658526	807	1025	NC_035889.1	8943	9161	68.493	1.34e-16
SRR11006575_NODE_3_length_2370_cov_4.658526	1945	2268	NC_035889.1	9794	10126	64.688	1.26e-10
SRR11006575_NODE_3_length_2370_cov_4.658526	1124	1164	NC_035889.1	9263	9302	85.366	1.18e-04
SRR11006575_NODE_3_length_2370_cov_4.658526	888	1069	NC_001437.1	9036	9217	71.739	1.34e-16
SRR11006575_NODE_3_length_2370_cov_4.658526	2219	2268	NC_001437.1	10095	10144	84.000	6.50e-08
SRR11006575_NODE_3_length_2370_cov_4.658526	846	1026	NC_003635.1	8858	9038	70.166	1.34e-16
SRR11006575_NODE_3_length_2370_cov_4.658526	1930	1966	NC_003635.1	9637	9673	83.784	0.001
SRR11006575_NODE_3_length_2370_cov_4.658526	882	1084	NC_012735.1	8966	9168	68.966	4.68e-16
SRR11006575_NODE_3_length_2370_cov_4.658526	2219	2268	NC_012735.1	10031	10080	84.000	6.50e-08
SRR11006575_NODE_3_length_2370_cov_4.658526	881	1026	NC_033724.1	8850	8995	73.469	4.68e-16
SRR11006575_NODE_3_length_2370_cov_4.658526	2219	2271	NC_033724.1	9907	9959	79.245	3.37e-05
SRR11006575_NODE_3_length_2370_cov_4.658526	1930	2023	NC_033724.1	9609	9702	69.149	0.005
SRR11006575_NODE_3_length_2370_cov_4.658526	882	1026	NC_005062.1	9016	9160	73.288	1.63e-15
SRR11006575_NODE_3_length_2370_cov_4.658526	2222	2269	NC_005062.1	10075	10122	81.250	3.37e-05
SRR11006575_NODE_3_length_2370_cov_4.658526	878	1031	NC_008718.1	8984	9137	71.429	1.63e-15
SRR11006575_NODE_3_length_2370_cov_4.658526	816	1173	NC_034018.1	8863	9223	64.835	5.70e-15
SRR11006575_NODE_3_length_2370_cov_4.658526	882	1026	NC_003690.1	9014	9158	72.603	1.99e-14
SRR11006575_NODE_3_length_2370_cov_4.658526	857	1025	NC_009028.2	8975	9143	70.588	6.94e-14
SRR11006575_NODE_3_length_2370_cov_4.658526	2199	2268	NC_009028.2	10045	10114	79.167	1.86e-08
SRR11006575_NODE_3_length_2370_cov_4.658526	939	1026	NC_039219.1	8950	9037	78.409	2.42e-13
SRR11006575_NODE_3_length_2370_cov_4.658526	882	1039	NC_023424.1	9033	9190	71.069	2.42e-13
SRR11006575_NODE_3_length_2370_cov_4.658526	2219	2268	NC_023424.1	10089	10138	84.000	6.50e-08
SRR11006575_NODE_3_length_2370_cov_4.658526	816	1039	NC_033697.1	8740	8963	68.282	2.42e-13
SRR11006575_NODE_3_length_2370_cov_4.658526	1124	1185	NC_033697.1	9051	9112	74.194	0.001
SRR11006575_NODE_3_length_2370_cov_4.658526	882	1025	NC_026623.1	8920	9063	70.833	8.46e-13
SRR11006575_NODE_3_length_2370_cov_4.658526	2219	2268	NC_026623.1	9985	10034	80.000	3.37e-05
SRR11006575_NODE_3_length_2370_cov_4.658526	882	1067	NC_024017.1	9070	9255	68.280	2.95e-12
SRR11006575_NODE_3_length_2370_cov_4.658526	2219	2256	NC_024017.1	10135	10172	84.211	4.10e-04
SRR11006575_NODE_3_length_2370_cov_4.658526	1946	1990	NC_024017.1	9853	9897	80.000	0.001
SRR11006575_NODE_3_length_2370_cov_4.658526	807	1181	NC_026620.1	8707	9081	64.815	2.95e-12
SRR11006575_NODE_3_length_2370_cov_4.658526	2219	2257	NC_026620.1	9823	9861	82.051	0.005
SRR11006575_NODE_3_length_2370_cov_4.658526	882	1025	NC_024806.1	8947	9090	71.918	2.95e-12
SRR11006575_NODE_3_length_2370_cov_4.658526	882	1025	NC_040610.1	9023	9166	71.918	2.95e-12
SRR11006575_NODE_3_length_2370_cov_4.658526	2218	2269	NC_040610.1	10087	10138	86.538	4.38e-10
SRR11006575_NODE_3_length_2370_cov_4.658526	807	1027	NC_008719.1	8889	9109	67.713	1.03e-11
SRR11006575_NODE_3_length_2370_cov_4.658526	2219	2270	NC_008719.1	10029	10080	84.615	5.34e-09
SRR11006575_NODE_3_length_2370_cov_4.658526	882	1026	NC_001809.1	9013	9157	71.233	1.03e-11
SRR11006575_NODE_3_length_2370_cov_4.658526	2222	2269	NC_001809.1	10072	10119	83.333	7.92e-07
SRR11006575_NODE_3_length_2370_cov_4.658526	882	1025	NC_012533.1	8978	9121	70.139	3.60e-11
SRR11006575_NODE_3_length_2370_cov_4.658526	1125	1192	NC_012533.1	9224	9291	75.000	3.37e-05
SRR11006575_NODE_3_length_2370_cov_4.658526	823	1060	NC_034151.1	8958	9195	65.966	1.26e-10
SRR11006575_NODE_3_length_2370_cov_4.658526	1305	1364	NC_034151.1	9431	9490	76.667	3.37e-05
SRR11006575_NODE_3_length_2370_cov_4.658526	2219	2268	NC_034151.1	10082	10131	80.000	3.37e-05
SRR11006575_NODE_3_length_2370_cov_4.658526	816	1025	NC_040788.1	8884	9093	66.822	1.26e-10
SRR11006575_NODE_3_length_2370_cov_4.658526	2219	2271	NC_040788.1	10009	10061	83.019	6.50e-08
SRR11006575_NODE_3_length_2370_cov_4.658526	1946	2008	NC_040788.1	9727	9789	77.778	7.92e-07
SRR11006575_NODE_3_length_2370_cov_4.658526	2219	2271	NC_033715.1	10103	10155	84.906	1.26e-10
SRR11006575_NODE_3_length_2370_cov_4.658526	873	1025	GQ868509.1	8887	9039	70.130	1.26e-10
SRR11006575_NODE_3_length_2370_cov_4.658526	939	1025	NC_018705.3	9071	9157	75.862	4.38e-10
SRR11006575_NODE_3_length_2370_cov_4.658526	1946	2014	NC_009026.2	9810	9878	79.710	4.38e-10
SRR11006575_NODE_3_length_2370_cov_4.658526	937	1039	NC_009026.2	9079	9181	68.932	4.10e-04
SRR11006575_NODE_3_length_2370_cov_4.658526	873	1025	NC_012534.1	9002	9154	68.627	1.53e-09
SRR11006575_NODE_3_length_2370_cov_4.658526	811	973	NC_034007.1	8724	8885	68.902	1.86e-08
SRR11006575_NODE_3_length_2370_cov_4.658526	1931	2010	NC_034007.1	9538	9617	75.000	6.50e-08
SRR11006575_NODE_3_length_2370_cov_4.658526	2219	2268	NC_033725.1	9904	9953	84.000	6.50e-08
SRR11006575_NODE_3_length_2370_cov_4.658526	1946	2010	NC_033725.1	9622	9686	73.846	0.001
SRR11006575_NODE_3_length_2370_cov_4.658526	1940	2031	NC_003676.1	9532	9623	72.826	2.27e-07
SRR11006575_NODE_3_length_2370_cov_4.658526	2219	2269	NC_003676.1	9820	9870	78.431	4.10e-04
SRR11006575_NODE_3_length_2370_cov_4.658526	954	1025	NC_009029.2	9030	9101	76.389	2.27e-07
SRR11006575_NODE_3_length_2370_cov_4.658526	2220	2268	NC_001475.2	9969	10017	83.673	2.27e-07
SRR11006575_NODE_3_length_2370_cov_4.658526	1946	2110	NC_001475.2	9686	9850	66.867	1.18e-04
SRR11006575_NODE_3_length_2370_cov_4.658526	952	1025	NC_000943.1	9106	9179	75.676	2.27e-07
SRR11006575_NODE_3_length_2370_cov_4.658526	1108	1156	NC_000943.1	9269	9313	81.633	9.65e-06
SRR11006575_NODE_3_length_2370_cov_4.658526	824	1025	NC_015843.2	8950	9151	66.502	2.27e-07
SRR11006575_NODE_3_length_2370_cov_4.658526	2219	2268	NC_015843.2	10073	10122	82.000	2.76e-06
SRR11006575_NODE_3_length_2370_cov_4.658526	2071	2139	NC_033723.1	9789	9857	76.812	2.27e-07
SRR11006575_NODE_3_length_2370_cov_4.658526	954	1039	NC_024805.1	9064	9149	73.256	7.92e-07
SRR11006575_NODE_3_length_2370_cov_4.658526	954	1026	NC_023439.1	9111	9183	75.342	7.92e-07
SRR11006575_NODE_3_length_2370_cov_4.658526	2219	2270	NC_023439.1	10095	10146	78.846	1.18e-04
SRR11006575_NODE_3_length_2370_cov_4.658526	2221	2268	NC_039218.1	9948	9995	83.333	7.92e-07
SRR11006575_NODE_3_length_2370_cov_4.658526	873	1025	NC_040776.1	8997	9149	68.182	2.76e-06
SRR11006575_NODE_3_length_2370_cov_4.658526	2219	2269	NC_040776.1	10071	10121	80.392	9.65e-06
SRR11006575_NODE_3_length_2370_cov_4.658526	952	1025	NC_001563.2	9095	9168	74.324	9.65e-06
SRR11006575_NODE_3_length_2370_cov_4.658526	2199	2269	NC_027999.1	10120	10190	74.648	9.65e-06
SRR11006575_NODE_3_length_2370_cov_4.658526	1124	1156	NC_009942.1	9279	9311	90.909	3.37e-05
SRR11006575_NODE_3_length_2370_cov_4.658526	2199	2268	NC_009942.1	10079	10148	76.056	1.18e-04
SRR11006575_NODE_3_length_2370_cov_4.658526	1125	1184	NC_003687.1	9244	9303	76.667	3.37e-05
SRR11006575_NODE_3_length_2370_cov_4.658526	2219	2268	NC_001474.2	9973	10022	80.000	3.37e-05
SRR11006575_NODE_3_length_2370_cov_4.658526	2219	2268	NC_032088.1	10016	10065	80.000	3.37e-05
SRR11006575_NODE_3_length_2370_cov_4.658526	1945	2010	NC_016997.1	9860	9925	76.471	0.001
SRR11006575_NODE_3_length_2370_cov_4.658526	1125	1158	NC_006551.1	9283	9316	85.294	0.005
SRR11006575_NODE_4_length_1223_cov_42.472949	8	724	NC_034204.1	2766	3482	68.169	7.31e-61
SRR11006575_NODE_4_length_1223_cov_42.472949	8	613	NC_034017.1	2750	3361	67.264	4.32e-51
SRR11006575_NODE_4_length_1223_cov_42.472949	34	420	NC_027817.1	2753	3133	70.361	7.31e-42
SRR11006575_NODE_4_length_1223_cov_42.472949	34	420	NC_034242.1	2699	3079	70.103	7.31e-42
SRR11006575_NODE_4_length_1223_cov_42.472949	34	404	NC_030401.1	2635	2999	69.086	3.55e-33
SRR11006575_NODE_4_length_1223_cov_42.472949	340	612	MN567479.1	3062	3334	67.766	1.09e-20
SRR11006575_NODE_4_length_1223_cov_42.472949	759	1038	MN567479.1	3466	3745	63.929	1.41e-06
SRR11006575_NODE_4_length_1223_cov_42.472949	28	494	NC_012932.1	2685	3146	64.756	2.39e-16
SRR11006575_NODE_4_length_1223_cov_42.472949	338	420	NC_040682.1	2994	3076	74.699	3.33e-08
SRR11006575_NODE_4_length_1223_cov_42.472949	278	420	NC_024299.2	2920	3059	69.231	1.41e-06
SRR11006575_NODE_4_length_1223_cov_42.472949	43	98	NC_040645.1	2523	2578	78.571	4.94e-06
SRR11006575_NODE_4_length_1223_cov_42.472949	181	216	NC_040645.1	2661	2696	83.333	0.003
SRR11006575_NODE_4_length_1223_cov_42.472949	253	396	NC_021069.1	2929	3069	70.068	6.01e-05
SRR11006575_NODE_4_length_1223_cov_42.472949	338	405	NC_030400.1	2924	2991	73.529	2.10e-04
SRR11006575_NODE_4_length_1223_cov_42.472949	379	407	NC_012735.1	3194	3222	89.655	0.003
SRR11006575_NODE_5_length_383_cov_2.663399	274	383	NC_005064.1	9995	9886	74.561	1.93e-11
SRR11006575_NODE_5_length_383_cov_2.663399	324	383	NC_001474.2	10050	9991	78.333	4.25e-07
SRR11006575_NODE_5_length_383_cov_2.663399	324	382	NC_027999.1	10217	10159	77.966	1.49e-06
SRR11006575_NODE_5_length_383_cov_2.663399	246	383	NC_004119.1	10092	9955	68.345	5.18e-06
SRR11006575_NODE_5_length_383_cov_2.663399	333	383	MN567479.1	10033	9983	78.431	6.31e-05
SRR11006575_NODE_5_length_383_cov_2.663399	274	383	NC_001564.2	9954	9845	68.182	2.20e-04
SRR11006575_NODE_5_length_383_cov_2.663399	247	359	NC_040645.1	10018	9906	68.421	0.003
SRR11006575_NODE_5_length_383_cov_2.663399	333	359	NC_006551.1	10170	10144	88.889	0.009
SRR11006575_NODE_6_length_161_cov_26.238095	31	152	NC_034204.1	2705	2826	72.581	2.15e-12
SRR11006575_NODE_6_length_161_cov_26.238095	118	161	NC_030401.1	2635	2678	84.091	5.76e-07
SRR11006575_NODE_7_length_152_cov_39.106667	10	122	NC_034204.1	2826	2705	70.492	1.04e-09
SRR11006575_NODE_7_length_152_cov_39.106667	1	44	NC_030401.1	2678	2635	84.091	5.39e-07
SRR11006901_NODE_1_length_2343_cov_3.256840	144	842	NC_034017.1	8234	7537	67.568	1.72e-59
SRR11006901_NODE_1_length_2343_cov_3.256840	1440	1553	NC_034017.1	6936	6823	73.043	1.51e-09
SRR11006901_NODE_1_length_2343_cov_3.256840	143	625	MN567479.1	8167	7685	70.492	2.10e-58
SRR11006901_NODE_1_length_2343_cov_3.256840	963	1271	MN567479.1	7348	7040	67.308	7.33e-20
SRR11006901_NODE_1_length_2343_cov_3.256840	144	707	NC_034204.1	8253	7691	67.901	6.42e-46
SRR11006901_NODE_1_length_2343_cov_3.256840	982	1053	NC_034204.1	7416	7345	75.000	2.73e-06
SRR11006901_NODE_1_length_2343_cov_3.256840	1438	1553	NC_034204.1	6957	6842	68.908	1.16e-04
SRR11006901_NODE_1_length_2343_cov_3.256840	144	625	NC_005064.1	8069	7588	67.967	3.79e-36
SRR11006901_NODE_1_length_2343_cov_3.256840	144	626	NC_033694.1	7991	7509	65.031	1.41e-22
SRR11006901_NODE_1_length_2343_cov_3.256840	364	626	NC_027819.1	7976	7714	69.030	2.10e-20
SRR11006901_NODE_1_length_2343_cov_3.256840	376	616	NC_040682.1	7832	7592	68.571	3.12e-18
SRR11006901_NODE_1_length_2343_cov_3.256840	293	635	NC_040645.1	7916	7574	66.571	1.09e-17
SRR11006901_NODE_1_length_2343_cov_3.256840	115	143	NC_040645.1	8128	8100	93.103	1.16e-04
SRR11006901_NODE_1_length_2343_cov_3.256840	143	616	NC_012932.1	8022	7549	64.151	1.97e-14
SRR11006901_NODE_1_length_2343_cov_3.256840	291	625	NC_035118.1	7884	7550	66.176	2.40e-13
SRR11006901_NODE_1_length_2343_cov_3.256840	291	625	NC_001564.2	7881	7547	64.985	3.55e-11
SRR11006901_NODE_1_length_2343_cov_3.256840	393	625	NC_024299.2	7816	7584	66.094	1.24e-10
SRR11006901_NODE_1_length_2343_cov_3.256840	483	517	NC_039219.1	7805	7771	94.286	6.43e-08
SRR11006901_NODE_1_length_2343_cov_3.256840	378	625	NC_021069.1	7853	7606	65.060	2.24e-07
SRR11006901_NODE_1_length_2343_cov_3.256840	115	143	NC_021069.1	8150	8122	89.655	0.005
SRR11006901_NODE_1_length_2343_cov_3.256840	479	670	NC_027817.1	7822	7631	67.179	7.83e-07
SRR11006901_NODE_1_length_2343_cov_3.256840	408	525	NC_016997.1	8062	7945	71.667	2.73e-06
SRR11006901_NODE_1_length_2343_cov_3.256840	485	625	NC_035187.1	7572	7432	69.444	2.73e-06
SRR11006901_NODE_1_length_2343_cov_3.256840	483	523	NC_012735.1	7878	7838	85.366	9.54e-06
SRR11006901_NODE_1_length_2343_cov_3.256840	485	524	NC_033693.1	7722	7683	85.000	3.33e-05
SRR11006901_NODE_1_length_2343_cov_3.256840	485	517	NC_006551.1	7944	7912	87.879	4.06e-04
SRR11006901_NODE_1_length_2343_cov_3.256840	484	513	NC_009942.1	7942	7913	90.000	0.001
SRR11006901_NODE_1_length_2343_cov_3.256840	485	524	NC_030289.1	7755	7716	82.500	0.001
SRR11006901_NODE_1_length_2343_cov_3.256840	195	256	NC_004119.1	8093	8032	74.194	0.001
SRR11006901_NODE_1_length_2343_cov_3.256840	485	523	NC_012533.1	7891	7853	82.051	0.005
SRR11006901_NODE_1_length_2343_cov_3.256840	485	523	NC_034151.1	7924	7886	82.051	0.005
SRR11006901_NODE_2_length_1608_cov_9.487916	330	958	NC_034204.1	3048	2420	68.346	3.84e-53
SRR11006901_NODE_2_length_1608_cov_9.487916	220	305	NC_034204.1	3246	3161	73.256	5.35e-07
SRR11006901_NODE_2_length_1608_cov_9.487916	312	925	NC_034017.1	3050	2437	65.909	1.43e-39
SRR11006901_NODE_2_length_1608_cov_9.487916	1	41	NC_034017.1	3449	3409	82.927	2.77e-04
SRR11006901_NODE_2_length_1608_cov_9.487916	408	586	NC_034242.1	2877	2699	75.419	2.96e-29
SRR11006901_NODE_2_length_1608_cov_9.487916	408	586	NC_027817.1	2931	2753	74.302	1.53e-26
SRR11006901_NODE_2_length_1608_cov_9.487916	408	593	NC_030401.1	2813	2630	71.505	5.00e-20
SRR11006901_NODE_2_length_1608_cov_9.487916	410	583	NC_005064.1	2907	2734	70.690	9.05e-17
SRR11006901_NODE_2_length_1608_cov_9.487916	509	955	MN567479.1	2824	2378	65.859	9.05e-17
SRR11006901_NODE_2_length_1608_cov_9.487916	97	308	MN567479.1	3333	3122	68.396	1.10e-15
SRR11006901_NODE_2_length_1608_cov_9.487916	410	585	NC_012932.1	2868	2693	70.621	3.85e-15
SRR11006901_NODE_2_length_1608_cov_9.487916	410	578	NC_001564.2	2875	2707	69.231	5.71e-13
SRR11006901_NODE_2_length_1608_cov_9.487916	330	482	NC_033694.1	2864	2718	70.323	4.39e-08
SRR11006901_NODE_2_length_1608_cov_9.487916	1345	1412	NC_030290.1	8508	8441	73.529	2.77e-04
SRR11006901_NODE_2_length_1608_cov_9.487916	1368	1396	NC_002031.1	8539	8511	89.655	0.003
SRR11006901_NODE_2_length_1608_cov_9.487916	1545	1592	GQ868509.1	4109	4154	79.167	0.003
SRR11006901_NODE_3_length_1573_cov_45.323529	560	1337	NC_034204.1	3482	2705	67.669	2.70e-61
SRR11006901_NODE_3_length_1573_cov_45.323529	1455	1532	NC_034204.1	2974	2897	85.897	5.96e-19
SRR11006901_NODE_3_length_1573_cov_45.323529	796	1297	NC_034017.1	3230	2729	68.651	2.37e-49
SRR11006901_NODE_3_length_1573_cov_45.323529	671	696	NC_034017.1	3361	3336	92.308	0.003
SRR11006901_NODE_3_length_1573_cov_45.323529	864	1250	NC_027817.1	3133	2753	70.619	7.75e-43
SRR11006901_NODE_3_length_1573_cov_45.323529	1459	1571	NC_027817.1	2931	2819	81.416	2.22e-24
SRR11006901_NODE_3_length_1573_cov_45.323529	864	1308	NC_034242.1	3079	2641	69.420	7.75e-43
SRR11006901_NODE_3_length_1573_cov_45.323529	880	1250	NC_030401.1	2999	2635	68.817	1.95e-31
SRR11006901_NODE_3_length_1573_cov_45.323529	1459	1573	NC_030401.1	2813	2699	73.043	6.80e-12
SRR11006901_NODE_3_length_1573_cov_45.323529	672	944	MN567479.1	3334	3062	67.399	5.96e-19
SRR11006901_NODE_3_length_1573_cov_45.323529	246	525	MN567479.1	3745	3466	63.929	1.83e-06
SRR11006901_NODE_3_length_1573_cov_45.323529	793	1256	NC_012932.1	3143	2685	64.530	1.31e-14
SRR11006901_NODE_3_length_1573_cov_45.323529	864	946	NC_040682.1	3076	2994	74.699	4.29e-08
SRR11006901_NODE_3_length_1573_cov_45.323529	864	1006	NC_024299.2	3059	2920	69.231	1.83e-06
SRR11006901_NODE_3_length_1573_cov_45.323529	1186	1241	NC_040645.1	2578	2523	78.571	6.37e-06
SRR11006901_NODE_3_length_1573_cov_45.323529	1455	1490	NC_040645.1	2696	2661	83.333	0.003
SRR11006901_NODE_3_length_1573_cov_45.323529	1068	1103	NC_040645.1	2696	2661	83.333	0.003
SRR11006901_NODE_3_length_1573_cov_45.323529	888	1031	NC_021069.1	3069	2929	70.068	7.76e-05
SRR11006901_NODE_3_length_1573_cov_45.323529	879	946	NC_030400.1	2991	2924	73.529	2.71e-04
SRR11006901_NODE_3_length_1573_cov_45.323529	877	905	NC_012735.1	3222	3194	89.655	0.003
SRR11006901_NODE_4_length_1564_cov_5.854069	66	940	MN567479.1	805	1689	71.316	2.20e-119
SRR11006901_NODE_4_length_1564_cov_5.854069	1245	1484	MN567479.1	2237	2476	69.421	3.99e-21
SRR11006901_NODE_4_length_1564_cov_5.854069	1110	1213	MN567479.1	1859	1962	72.222	7.72e-05
SRR11006901_NODE_4_length_1564_cov_5.854069	196	1181	NC_034204.1	980	1975	66.633	1.30e-71
SRR11006901_NODE_4_length_1564_cov_5.854069	1207	1487	NC_034204.1	2246	2524	71.886	2.52e-36
SRR11006901_NODE_4_length_1564_cov_5.854069	71	899	NC_034017.1	839	1677	65.955	1.07e-53
SRR11006901_NODE_4_length_1564_cov_5.854069	1248	1480	NC_034017.1	2269	2501	71.245	4.26e-27
SRR11006901_NODE_4_length_1564_cov_5.854069	489	557	NC_040682.1	1199	1267	78.571	5.20e-07
SRR11006901_NODE_4_length_1564_cov_5.854069	1277	1338	NC_040645.1	2066	2127	77.419	1.81e-06
SRR11006901_NODE_4_length_1564_cov_5.854069	489	518	NC_021069.1	1216	1245	93.333	2.21e-05
SRR11006901_NODE_4_length_1564_cov_5.854069	1421	1486	NC_008604.2	2368	2433	74.242	2.69e-04
SRR11006901_NODE_4_length_1564_cov_5.854069	1433	1483	NC_030290.1	2287	2337	78.431	2.69e-04
SRR11006901_NODE_4_length_1564_cov_5.854069	861	893	NC_030401.1	1495	1527	87.879	2.69e-04
SRR11006901_NODE_4_length_1564_cov_5.854069	489	517	NC_027817.1	1241	1269	89.655	0.003
SRR11006901_NODE_4_length_1564_cov_5.854069	475	556	NC_035187.1	983	1064	71.429	0.003
SRR11006901_NODE_5_length_1425_cov_8.343472	275	1348	NC_034204.1	2403	3466	67.155	6.13e-88
SRR11006901_NODE_5_length_1425_cov_8.343472	262	1130	NC_034017.1	2374	3242	67.583	4.41e-77
SRR11006901_NODE_5_length_1425_cov_8.343472	275	1136	MN567479.1	2358	3228	65.376	1.35e-45
SRR11006901_NODE_5_length_1425_cov_8.343472	1365	1425	MN567479.1	1206	1266	75.410	2.45e-04
SRR11006901_NODE_5_length_1425_cov_8.343472	607	1053	NC_034242.1	2642	3082	67.634	1.19e-33
SRR11006901_NODE_5_length_1425_cov_8.343472	664	1050	NC_030401.1	2635	3015	68.217	1.45e-32
SRR11006901_NODE_5_length_1425_cov_8.343472	667	1050	NC_005064.1	2734	3111	65.803	1.54e-19
SRR11006901_NODE_5_length_1425_cov_8.343472	665	1050	NC_012932.1	2693	3072	64.872	2.62e-10
SRR11006901_NODE_5_length_1425_cov_8.343472	952	1052	NC_033694.1	2893	2993	72.277	1.11e-08
SRR11006901_NODE_5_length_1425_cov_8.343472	330	402	NC_008604.2	2368	2440	76.712	3.88e-08
SRR11006901_NODE_5_length_1425_cov_8.343472	961	1053	NC_021069.1	3003	3096	73.684	5.76e-06
SRR11006901_NODE_5_length_1425_cov_8.343472	1397	1425	NC_021069.1	1216	1244	93.103	7.02e-05
SRR11006901_NODE_5_length_1425_cov_8.343472	1006	1094	NC_030290.1	2945	3033	73.333	5.76e-06
SRR11006901_NODE_5_length_1425_cov_8.343472	346	392	NC_030290.1	2291	2337	78.723	8.55e-04
SRR11006901_NODE_5_length_1425_cov_8.343472	1397	1425	NC_027817.1	1241	1269	89.655	0.003
SRR11006901_NODE_6_length_1316_cov_8.443906	19	1053	MN567479.1	8441	9475	74.879	0.0
SRR11006901_NODE_6_length_1316_cov_8.443906	18	1079	NC_034017.1	8508	9569	73.872	0.0
SRR11006901_NODE_6_length_1316_cov_8.443906	15	1093	NC_034204.1	8524	9602	73.660	0.0
SRR11006901_NODE_6_length_1316_cov_8.443906	18	1053	NC_027817.1	8431	9466	67.943	1.73e-94
SRR11006901_NODE_6_length_1316_cov_8.443906	4	1007	NC_030290.1	8441	9444	68.204	3.81e-90
SRR11006901_NODE_6_length_1316_cov_8.443906	18	1019	NC_034242.1	8377	9378	67.949	8.39e-86
SRR11006901_NODE_6_length_1316_cov_8.443906	60	1055	NC_035187.1	8229	9224	67.197	3.34e-78
SRR11006901_NODE_6_length_1316_cov_8.443906	7	1019	NC_030400.1	8281	9293	66.960	1.17e-77
SRR11006901_NODE_6_length_1316_cov_8.443906	5	1093	NC_005064.1	8330	9418	66.757	4.07e-77
SRR11006901_NODE_6_length_1316_cov_8.443906	18	1019	NC_030401.1	8313	9314	67.126	2.57e-73
SRR11006901_NODE_6_length_1316_cov_8.443906	430	1019	NC_024299.2	8751	9340	70.000	3.13e-72
SRR11006901_NODE_6_length_1316_cov_8.443906	15	230	NC_024299.2	8335	8551	70.642	4.08e-20
SRR11006901_NODE_6_length_1316_cov_8.443906	76	1079	NC_012932.1	8353	9356	66.338	1.09e-71
SRR11006901_NODE_6_length_1316_cov_8.443906	19	1007	NC_027819.1	8471	9459	66.269	1.62e-69
SRR11006901_NODE_6_length_1316_cov_8.443906	22	1007	NC_040682.1	8342	9327	66.231	1.02e-65
SRR11006901_NODE_6_length_1316_cov_8.443906	97	1031	NC_031327.1	8373	9307	66.032	3.57e-65
SRR11006901_NODE_6_length_1316_cov_8.443906	19	1046	NC_001564.2	8303	9330	66.065	4.35e-64
SRR11006901_NODE_6_length_1316_cov_8.443906	7	1008	NC_033694.1	8254	9255	65.748	4.07e-58
SRR11006901_NODE_6_length_1316_cov_8.443906	439	1055	NC_035118.1	8726	9342	68.226	6.05e-56
SRR11006901_NODE_6_length_1316_cov_8.443906	7	230	NC_035118.1	8294	8517	66.964	4.66e-13
SRR11006901_NODE_6_length_1316_cov_8.443906	469	1053	NC_040645.1	8790	9374	67.747	1.33e-51
SRR11006901_NODE_6_length_1316_cov_8.443906	19	231	NC_040645.1	8340	8552	66.667	1.98e-11
SRR11006901_NODE_6_length_1316_cov_8.443906	472	1079	NC_021069.1	8815	9422	66.721	3.35e-40
SRR11006901_NODE_6_length_1316_cov_8.443906	19	230	NC_021069.1	8362	8573	68.075	4.66e-13
SRR11006901_NODE_6_length_1316_cov_8.443906	1	765	NC_012671.1	8345	9109	65.201	1.42e-38
SRR11006901_NODE_6_length_1316_cov_8.443906	472	1052	NC_008604.2	8807	9387	66.267	2.11e-36
SRR11006901_NODE_6_length_1316_cov_8.443906	16	230	NC_008604.2	8351	8565	68.056	4.66e-13
SRR11006901_NODE_6_length_1316_cov_8.443906	496	806	NC_043110.1	8815	9128	68.889	3.58e-27
SRR11006901_NODE_6_length_1316_cov_8.443906	421	764	NC_033699.1	8731	9077	67.622	1.52e-25
SRR11006901_NODE_6_length_1316_cov_8.443906	421	777	NC_012532.1	8930	9289	67.760	2.26e-23
SRR11006901_NODE_6_length_1316_cov_8.443906	421	770	NC_002031.1	8912	9264	67.590	2.26e-23
SRR11006901_NODE_6_length_1316_cov_8.443906	20	81	NC_002031.1	8511	8572	74.194	7.89e-04
SRR11006901_NODE_6_length_1316_cov_8.443906	483	651	NC_026624.1	8860	9030	74.419	2.75e-22
SRR11006901_NODE_6_length_1316_cov_8.443906	487	640	NC_001672.1	9007	9160	75.484	2.75e-22
SRR11006901_NODE_6_length_1316_cov_8.443906	733	764	NC_001672.1	9256	9287	87.500	7.89e-04
SRR11006901_NODE_6_length_1316_cov_8.443906	460	674	NC_004119.1	8860	9074	70.968	3.35e-21
SRR11006901_NODE_6_length_1316_cov_8.443906	340	402	NC_004119.1	8737	8799	73.016	0.010
SRR11006901_NODE_6_length_1316_cov_8.443906	340	640	NC_003675.1	8644	8947	68.506	1.17e-20
SRR11006901_NODE_6_length_1316_cov_8.443906	919	1040	NC_003675.1	9214	9335	68.033	6.47e-05
SRR11006901_NODE_6_length_1316_cov_8.443906	437	642	NC_029055.1	8870	9075	70.388	1.17e-20
SRR11006901_NODE_6_length_1316_cov_8.443906	738	770	NC_029055.1	9174	9206	90.909	1.85e-05
SRR11006901_NODE_6_length_1316_cov_8.443906	496	647	NC_005039.1	9061	9212	73.684	4.08e-20
SRR11006901_NODE_6_length_1316_cov_8.443906	948	1001	NC_005039.1	9504	9557	81.481	1.25e-07
SRR11006901_NODE_6_length_1316_cov_8.443906	496	640	NC_027709.1	9016	9160	75.342	4.08e-20
SRR11006901_NODE_6_length_1316_cov_8.443906	926	1041	NC_027709.1	9437	9552	75.000	3.14e-15
SRR11006901_NODE_6_length_1316_cov_8.443906	430	639	NC_030289.1	8776	8985	70.142	1.74e-18
SRR11006901_NODE_6_length_1316_cov_8.443906	738	794	NC_030289.1	9087	9143	78.947	1.52e-06
SRR11006901_NODE_6_length_1316_cov_8.443906	502	794	NC_033693.1	8815	9110	67.559	6.06e-18
SRR11006901_NODE_6_length_1316_cov_8.443906	926	992	NC_033693.1	9230	9296	74.627	6.47e-05
SRR11006901_NODE_6_length_1316_cov_8.443906	421	674	NC_002640.1	8835	9088	68.359	6.06e-18
SRR11006901_NODE_6_length_1316_cov_8.443906	568	650	NC_033726.1	8974	9056	83.133	6.06e-18
SRR11006901_NODE_6_length_1316_cov_8.443906	738	770	NC_033726.1	9147	9179	84.848	0.010
SRR11006901_NODE_6_length_1316_cov_8.443906	421	653	NC_033721.1	8824	9056	69.362	2.11e-17
SRR11006901_NODE_6_length_1316_cov_8.443906	919	1014	NC_033721.1	9313	9408	72.917	1.03e-08
SRR11006901_NODE_6_length_1316_cov_8.443906	430	643	NC_029054.2	8740	8953	68.692	7.38e-17
SRR11006901_NODE_6_length_1316_cov_8.443906	421	639	NC_035889.1	8943	9161	68.493	7.38e-17
SRR11006901_NODE_6_length_1316_cov_8.443906	738	778	NC_035889.1	9263	9302	85.366	6.47e-05
SRR11006901_NODE_6_length_1316_cov_8.443906	502	683	NC_001437.1	9036	9217	71.739	7.38e-17
SRR11006901_NODE_6_length_1316_cov_8.443906	460	640	NC_003635.1	8858	9038	70.166	7.38e-17
SRR11006901_NODE_6_length_1316_cov_8.443906	430	787	NC_034018.1	8863	9223	65.110	7.38e-17
SRR11006901_NODE_6_length_1316_cov_8.443906	496	698	NC_012735.1	8966	9168	68.966	2.58e-16
SRR11006901_NODE_6_length_1316_cov_8.443906	495	640	NC_033724.1	8850	8995	73.469	2.58e-16
SRR11006901_NODE_6_length_1316_cov_8.443906	919	1014	NC_033724.1	9265	9360	73.958	8.42e-10
SRR11006901_NODE_6_length_1316_cov_8.443906	496	640	NC_005062.1	9016	9160	73.288	8.99e-16
SRR11006901_NODE_6_length_1316_cov_8.443906	492	645	NC_008718.1	8984	9137	71.429	8.99e-16
SRR11006901_NODE_6_length_1316_cov_8.443906	496	640	NC_003690.1	9014	9158	72.603	1.10e-14
SRR11006901_NODE_6_length_1316_cov_8.443906	949	1014	NC_003690.1	9458	9523	77.273	4.36e-07
SRR11006901_NODE_6_length_1316_cov_8.443906	919	1002	NC_034151.1	9431	9514	79.762	3.82e-14
SRR11006901_NODE_6_length_1316_cov_8.443906	437	674	NC_034151.1	8958	9195	65.966	6.91e-11
SRR11006901_NODE_6_length_1316_cov_8.443906	471	639	NC_009028.2	8975	9143	70.588	3.82e-14
SRR11006901_NODE_6_length_1316_cov_8.443906	553	640	NC_039219.1	8950	9037	78.409	1.33e-13
SRR11006901_NODE_6_length_1316_cov_8.443906	496	653	NC_023424.1	9033	9190	71.069	1.33e-13
SRR11006901_NODE_6_length_1316_cov_8.443906	430	653	NC_033697.1	8740	8963	68.282	1.33e-13
SRR11006901_NODE_6_length_1316_cov_8.443906	496	639	NC_026623.1	8920	9063	70.833	4.66e-13
SRR11006901_NODE_6_length_1316_cov_8.443906	922	1001	NC_026623.1	9337	9416	77.500	6.91e-11
SRR11006901_NODE_6_length_1316_cov_8.443906	496	681	NC_024017.1	9070	9255	68.280	1.63e-12
SRR11006901_NODE_6_length_1316_cov_8.443906	926	1001	NC_024017.1	9491	9566	75.000	4.36e-07
SRR11006901_NODE_6_length_1316_cov_8.443906	421	770	NC_026620.1	8707	9056	65.156	1.63e-12
SRR11006901_NODE_6_length_1316_cov_8.443906	496	639	NC_024806.1	8947	9090	71.918	1.63e-12
SRR11006901_NODE_6_length_1316_cov_8.443906	924	1001	NC_027999.1	9494	9571	79.487	1.63e-12
SRR11006901_NODE_6_length_1316_cov_8.443906	496	639	NC_040610.1	9023	9166	71.918	1.63e-12
SRR11006901_NODE_6_length_1316_cov_8.443906	922	1001	NC_006551.1	9454	9533	78.750	5.67e-12
SRR11006901_NODE_6_length_1316_cov_8.443906	421	641	NC_008719.1	8889	9109	67.713	5.67e-12
SRR11006901_NODE_6_length_1316_cov_8.443906	952	1013	NC_008719.1	9411	9472	75.806	6.47e-05
SRR11006901_NODE_6_length_1316_cov_8.443906	496	640	NC_001809.1	9013	9157	71.233	5.67e-12
SRR11006901_NODE_6_length_1316_cov_8.443906	496	806	NC_012533.1	8978	9291	65.615	1.98e-11
SRR11006901_NODE_6_length_1316_cov_8.443906	928	1008	NC_012533.1	9398	9479	74.390	1.52e-06
SRR11006901_NODE_6_length_1316_cov_8.443906	487	764	NC_039218.1	8881	9161	66.553	1.98e-11
SRR11006901_NODE_6_length_1316_cov_8.443906	430	764	NC_040788.1	8884	9218	65.015	1.98e-11
SRR11006901_NODE_6_length_1316_cov_8.443906	952	993	NC_040788.1	9391	9432	80.952	7.89e-04
SRR11006901_NODE_6_length_1316_cov_8.443906	487	639	GQ868509.1	8887	9039	70.130	6.91e-11
SRR11006901_NODE_6_length_1316_cov_8.443906	553	639	NC_018705.3	9071	9157	75.862	2.41e-10
SRR11006901_NODE_6_length_1316_cov_8.443906	948	1001	NC_023439.1	9482	9535	85.185	2.41e-10
SRR11006901_NODE_6_length_1316_cov_8.443906	568	640	NC_023439.1	9111	9183	75.342	4.36e-07
SRR11006901_NODE_6_length_1316_cov_8.443906	487	639	NC_012534.1	9002	9154	68.627	8.42e-10
SRR11006901_NODE_6_length_1316_cov_8.443906	425	587	NC_034007.1	8724	8885	68.902	1.03e-08
SRR11006901_NODE_6_length_1316_cov_8.443906	568	639	NC_009029.2	9030	9101	76.389	1.25e-07
SRR11006901_NODE_6_length_1316_cov_8.443906	566	639	NC_000943.1	9106	9179	75.676	1.25e-07
SRR11006901_NODE_6_length_1316_cov_8.443906	738	770	NC_000943.1	9281	9313	90.909	1.85e-05
SRR11006901_NODE_6_length_1316_cov_8.443906	438	639	NC_015843.2	8950	9151	66.502	1.25e-07
SRR11006901_NODE_6_length_1316_cov_8.443906	568	795	NC_024805.1	9064	9294	65.385	4.36e-07
SRR11006901_NODE_6_length_1316_cov_8.443906	487	639	NC_040776.1	8997	9149	68.182	1.52e-06
SRR11006901_NODE_6_length_1316_cov_8.443906	566	639	NC_001563.2	9095	9168	74.324	5.31e-06
SRR11006901_NODE_6_length_1316_cov_8.443906	738	770	NC_009942.1	9279	9311	90.909	1.85e-05
SRR11006901_NODE_6_length_1316_cov_8.443906	920	1001	NC_009942.1	9449	9530	70.732	7.89e-04
SRR11006901_NODE_6_length_1316_cov_8.443906	739	798	NC_003687.1	9244	9303	76.667	1.85e-05
SRR11006901_NODE_6_length_1316_cov_8.443906	551	653	NC_009026.2	9079	9181	68.932	2.26e-04
SRR11006901_NODE_7_length_1060_cov_14.378433	154	1058	MN567479.1	4615	5518	69.560	2.86e-103
SRR11006901_NODE_7_length_1060_cov_14.378433	6	58	MN567479.1	3596	3648	77.358	1.81e-04
SRR11006901_NODE_7_length_1060_cov_14.378433	660	1004	NC_034017.1	5188	5532	70.201	4.86e-37
SRR11006901_NODE_7_length_1060_cov_14.378433	164	1060	NC_034204.1	4700	5604	64.642	1.07e-32
SRR11006901_NODE_7_length_1060_cov_14.378433	930	996	NC_033694.1	5218	5284	83.582	3.74e-13
SRR11006901_NODE_7_length_1060_cov_14.378433	930	994	NC_027819.1	5453	5517	81.538	5.55e-11
SRR11006901_NODE_7_length_1060_cov_14.378433	930	994	NC_040645.1	5334	5398	81.538	5.55e-11
SRR11006901_NODE_7_length_1060_cov_14.378433	666	718	NC_040645.1	5067	5119	79.245	1.49e-05
SRR11006901_NODE_7_length_1060_cov_14.378433	484	517	NC_040645.1	4891	4924	85.294	0.002
SRR11006901_NODE_7_length_1060_cov_14.378433	929	999	NC_008604.2	5281	5351	78.873	6.76e-10
SRR11006901_NODE_7_length_1060_cov_14.378433	939	994	NC_012932.1	5278	5333	83.929	6.76e-10
SRR11006901_NODE_7_length_1060_cov_14.378433	933	997	NC_021069.1	5293	5357	80.000	2.36e-09
SRR11006901_NODE_7_length_1060_cov_14.378433	930	997	NC_024299.2	5289	5356	77.941	2.87e-08
SRR11006901_NODE_7_length_1060_cov_14.378433	933	994	NC_005064.1	5311	5372	79.032	1.00e-07
SRR11006901_NODE_7_length_1060_cov_14.378433	663	790	NC_035187.1	4867	4994	69.466	1.00e-07
SRR11006901_NODE_7_length_1060_cov_14.378433	933	998	NC_012671.1	5294	5359	77.273	3.50e-07
SRR11006901_NODE_7_length_1060_cov_14.378433	327	361	NC_012533.1	4793	4827	91.429	1.22e-06
SRR11006901_NODE_7_length_1060_cov_14.378433	848	964	NC_040682.1	5185	5301	69.231	1.22e-06
SRR11006901_NODE_7_length_1060_cov_14.378433	661	714	NC_030400.1	4955	5004	79.630	4.27e-06
SRR11006901_NODE_7_length_1060_cov_14.378433	660	790	NC_035118.1	4982	5112	67.176	1.81e-04
SRR11006901_NODE_7_length_1060_cov_14.378433	663	703	NC_031327.1	4977	5017	80.488	0.002
SRR11006901_NODE_7_length_1060_cov_14.378433	399	426	NC_030290.1	4916	4943	89.286	0.008
SRR11006901_NODE_8_length_993_cov_3.560044	578	659	MN567479.1	186	105	81.707	6.75e-16
SRR11006901_NODE_8_length_993_cov_3.560044	502	658	NC_034017.1	265	102	71.084	1.81e-10
SRR11006901_NODE_9_length_966_cov_4.469066	278	730	NC_034017.1	10083	9622	71.855	6.13e-67
SRR11006901_NODE_9_length_966_cov_4.469066	278	730	MN567479.1	10015	9554	71.058	1.04e-57
SRR11006901_NODE_9_length_966_cov_4.469066	278	703	NC_034204.1	10102	9668	71.167	1.04e-57
SRR11006901_NODE_9_length_966_cov_4.469066	279	730	NC_034242.1	9951	9491	69.807	1.11e-44
SRR11006901_NODE_9_length_966_cov_4.469066	278	607	NC_027819.1	10045	9707	69.883	7.99e-34
SRR11006901_NODE_9_length_966_cov_4.469066	305	628	NC_027817.1	9979	9647	68.862	4.14e-31
SRR11006901_NODE_9_length_966_cov_4.469066	393	727	NC_040645.1	9790	9456	69.436	1.44e-30
SRR11006901_NODE_9_length_966_cov_4.469066	279	617	NC_012671.1	9936	9589	67.908	2.14e-28
SRR11006901_NODE_9_length_966_cov_4.469066	278	634	NC_030401.1	9888	9523	67.663	9.11e-27
SRR11006901_NODE_9_length_966_cov_4.469066	278	617	NC_021069.1	9936	9588	66.762	4.72e-24
SRR11006901_NODE_9_length_966_cov_4.469066	290	607	NC_031327.1	9857	9531	66.972	4.72e-24
SRR11006901_NODE_9_length_966_cov_4.469066	291	607	NC_005064.1	9905	9580	67.890	5.75e-23
SRR11006901_NODE_9_length_966_cov_4.469066	291	627	NC_001564.2	9864	9519	66.571	7.01e-22
SRR11006901_NODE_9_length_966_cov_4.469066	289	622	NC_030400.1	9856	9514	66.377	5.39e-17
SRR11006901_NODE_9_length_966_cov_4.469066	289	617	NC_008604.2	9917	9580	65.487	6.56e-16
SRR11006901_NODE_9_length_966_cov_4.469066	387	607	NC_035187.1	9644	9424	67.421	2.79e-14
SRR11006901_NODE_9_length_966_cov_4.469066	279	622	NC_030290.1	10029	9677	64.589	9.74e-14
SRR11006901_NODE_9_length_966_cov_4.469066	397	607	NC_012932.1	9742	9532	67.299	1.19e-12
SRR11006901_NODE_9_length_966_cov_4.469066	276	328	NC_002031.1	10104	10052	88.679	1.19e-12
SRR11006901_NODE_9_length_966_cov_4.469066	512	601	NC_002031.1	9859	9770	72.222	1.11e-06
SRR11006901_NODE_9_length_966_cov_4.469066	289	466	NC_040682.1	9902	9716	68.063	4.14e-12
SRR11006901_NODE_9_length_966_cov_4.469066	576	617	NC_040682.1	9606	9565	83.333	4.73e-05
SRR11006901_NODE_9_length_966_cov_4.469066	291	622	NC_024299.2	9901	9561	65.407	1.45e-11
SRR11006901_NODE_9_length_966_cov_4.469066	279	602	NC_035889.1	10126	9794	64.688	5.05e-11
SRR11006901_NODE_9_length_966_cov_4.469066	279	328	NC_026624.1	9986	9937	88.000	5.05e-11
SRR11006901_NODE_9_length_966_cov_4.469066	279	328	NC_033721.1	10004	9955	88.000	5.05e-11
SRR11006901_NODE_9_length_966_cov_4.469066	276	328	NC_033715.1	10155	10103	84.906	5.05e-11
SRR11006901_NODE_9_length_966_cov_4.469066	289	622	NC_033694.1	9829	9487	64.244	1.76e-10
SRR11006901_NODE_9_length_966_cov_4.469066	278	329	NC_040610.1	10138	10087	86.538	1.76e-10
SRR11006901_NODE_9_length_966_cov_4.469066	270	328	NC_033726.1	10013	9958	83.051	6.15e-10
SRR11006901_NODE_9_length_966_cov_4.469066	279	328	NC_033693.1	9923	9874	86.000	2.15e-09
SRR11006901_NODE_9_length_966_cov_4.469066	277	328	NC_008719.1	10080	10029	84.615	2.15e-09
SRR11006901_NODE_9_length_966_cov_4.469066	279	348	NC_009028.2	10114	10045	79.167	7.49e-09
SRR11006901_NODE_9_length_966_cov_4.469066	533	601	NC_009026.2	9878	9810	78.261	7.49e-09
SRR11006901_NODE_9_length_966_cov_4.469066	276	328	NC_005039.1	10175	10123	83.019	2.61e-08
SRR11006901_NODE_9_length_966_cov_4.469066	276	328	NC_040788.1	10061	10009	83.019	2.61e-08
SRR11006901_NODE_9_length_966_cov_4.469066	525	601	NC_040788.1	9803	9727	74.026	1.11e-06
SRR11006901_NODE_9_length_966_cov_4.469066	279	328	NC_001437.1	10144	10095	84.000	2.61e-08
SRR11006901_NODE_9_length_966_cov_4.469066	279	348	NC_002640.1	10018	9949	77.143	2.61e-08
SRR11006901_NODE_9_length_966_cov_4.469066	279	328	NC_012735.1	10080	10031	84.000	2.61e-08
SRR11006901_NODE_9_length_966_cov_4.469066	279	328	NC_023424.1	10138	10089	84.000	2.61e-08
SRR11006901_NODE_9_length_966_cov_4.469066	279	328	NC_033725.1	9953	9904	84.000	2.61e-08
SRR11006901_NODE_9_length_966_cov_4.469066	537	601	NC_033725.1	9686	9622	72.308	0.007
SRR11006901_NODE_9_length_966_cov_4.469066	516	607	NC_003676.1	9623	9532	72.826	9.12e-08
SRR11006901_NODE_9_length_966_cov_4.469066	278	328	NC_003676.1	9870	9820	78.431	1.65e-04
SRR11006901_NODE_9_length_966_cov_4.469066	279	327	NC_001475.2	10017	9969	83.673	9.12e-08
SRR11006901_NODE_9_length_966_cov_4.469066	408	476	NC_033723.1	9857	9789	76.812	9.12e-08
SRR11006901_NODE_9_length_966_cov_4.469066	278	325	NC_001809.1	10119	10072	83.333	3.18e-07
SRR11006901_NODE_9_length_966_cov_4.469066	279	326	NC_039218.1	9995	9948	83.333	3.18e-07
SRR11006901_NODE_9_length_966_cov_4.469066	279	328	NC_015843.2	10122	10073	82.000	1.11e-06
SRR11006901_NODE_9_length_966_cov_4.469066	279	325	NC_001672.1	10121	10075	82.979	1.11e-06
SRR11006901_NODE_9_length_966_cov_4.469066	277	328	NC_029055.1	10039	9988	80.769	1.11e-06
SRR11006901_NODE_9_length_966_cov_4.469066	533	601	NC_029055.1	9774	9706	75.362	3.88e-06
SRR11006901_NODE_9_length_966_cov_4.469066	278	348	NC_027999.1	10190	10120	74.648	3.88e-06
SRR11006901_NODE_9_length_966_cov_4.469066	278	328	NC_040776.1	10121	10071	80.392	3.88e-06
SRR11006901_NODE_9_length_966_cov_4.469066	278	325	NC_005062.1	10122	10075	81.250	1.35e-05
SRR11006901_NODE_9_length_966_cov_4.469066	276	328	NC_033724.1	9959	9907	79.245	1.35e-05
SRR11006901_NODE_9_length_966_cov_4.469066	524	617	NC_033724.1	9702	9609	69.149	0.002
SRR11006901_NODE_9_length_966_cov_4.469066	279	328	NC_001474.2	10022	9973	80.000	1.35e-05
SRR11006901_NODE_9_length_966_cov_4.469066	279	328	NC_026623.1	10034	9985	80.000	1.35e-05
SRR11006901_NODE_9_length_966_cov_4.469066	279	328	NC_032088.1	10065	10016	80.000	1.35e-05
SRR11006901_NODE_9_length_966_cov_4.469066	279	328	NC_034151.1	10131	10082	80.000	1.35e-05
SRR11006901_NODE_9_length_966_cov_4.469066	279	348	NC_009942.1	10148	10079	76.056	4.73e-05
SRR11006901_NODE_9_length_966_cov_4.469066	277	328	NC_023439.1	10146	10095	78.846	4.73e-05
SRR11006901_NODE_9_length_966_cov_4.469066	291	328	NC_024017.1	10172	10135	84.211	1.65e-04
SRR11006901_NODE_9_length_966_cov_4.469066	557	601	NC_024017.1	9897	9853	77.778	0.007
SRR11006901_NODE_9_length_966_cov_4.469066	581	617	NC_003635.1	9673	9637	83.784	5.76e-04
SRR11006901_NODE_9_length_966_cov_4.469066	561	617	NC_043110.1	9638	9582	75.439	5.76e-04
SRR11006901_NODE_9_length_966_cov_4.469066	290	328	NC_026620.1	9861	9823	82.051	0.002
SRR11006901_NODE_9_length_966_cov_4.469066	288	328	NC_003675.1	9884	9844	80.488	0.002
SRR11006901_NODE_9_length_966_cov_4.469066	276	328	NC_024806.1	10064	10012	75.472	0.007
SRR11006901_NODE_9_length_966_cov_4.469066	279	328	NC_012532.1	10113	10064	76.000	0.007
SRR11006901_NODE_9_length_966_cov_4.469066	537	602	NC_016997.1	9925	9860	75.000	0.007
SRR11006901_NODE_9_length_966_cov_4.469066	279	348	NC_030289.1	9956	9887	71.429	0.007
SRR11006901_NODE_10_length_941_cov_6.042824	374	680	NC_035187.1	9866	9560	70.550	6.38e-35
SRR11006901_NODE_10_length_941_cov_6.042824	463	690	NC_034017.1	10098	9871	74.026	6.38e-35
SRR11006901_NODE_10_length_941_cov_6.042824	433	684	NC_027817.1	10051	9800	72.835	2.23e-34
SRR11006901_NODE_10_length_941_cov_6.042824	450	684	NC_030401.1	9916	9682	73.191	7.78e-34
SRR11006901_NODE_10_length_941_cov_6.042824	460	694	NC_034242.1	9970	9736	72.340	4.03e-31
SRR11006901_NODE_10_length_941_cov_6.042824	386	669	NC_005064.1	10010	9727	70.833	4.03e-31
SRR11006901_NODE_10_length_941_cov_6.042824	460	679	NC_008604.2	9946	9727	71.818	2.54e-27
SRR11006901_NODE_10_length_941_cov_6.042824	460	685	NC_027819.1	10063	9838	71.239	3.10e-26
SRR11006901_NODE_10_length_941_cov_6.042824	371	685	NC_030290.1	10137	9823	68.354	1.08e-25
SRR11006901_NODE_10_length_941_cov_6.042824	451	655	NC_030400.1	9894	9690	72.816	1.08e-25
SRR11006901_NODE_10_length_941_cov_6.042824	459	654	NC_033694.1	9859	9664	72.449	3.77e-25
SRR11006901_NODE_10_length_941_cov_6.042824	459	654	NC_035118.1	9899	9704	72.449	3.77e-25
SRR11006901_NODE_10_length_941_cov_6.042824	401	690	NC_001564.2	9954	9665	68.367	1.32e-24
SRR11006901_NODE_10_length_941_cov_6.042824	451	678	NC_031327.1	9896	9669	70.175	1.60e-23
SRR11006901_NODE_10_length_941_cov_6.042824	459	669	NC_012671.1	9956	9746	71.163	2.38e-21
SRR11006901_NODE_10_length_941_cov_6.042824	458	655	NC_024299.2	9934	9737	71.357	2.90e-20
SRR11006901_NODE_10_length_941_cov_6.042824	433	678	NC_003690.1	10165	9920	68.675	2.90e-20
SRR11006901_NODE_10_length_941_cov_6.042824	422	558	NC_001474.2	10079	9943	76.087	1.01e-19
SRR11006901_NODE_10_length_941_cov_6.042824	460	685	MN567479.1	10033	9808	69.027	1.01e-19
SRR11006901_NODE_10_length_941_cov_6.042824	450	684	NC_009942.1	10177	9943	69.328	1.01e-19
SRR11006901_NODE_10_length_941_cov_6.042824	450	669	NC_027999.1	10218	9999	70.536	3.53e-19
SRR11006901_NODE_10_length_941_cov_6.042824	374	681	NC_040645.1	10018	9711	66.558	3.53e-19
SRR11006901_NODE_10_length_941_cov_6.042824	460	634	NC_001477.1	10042	9868	71.429	3.53e-19
SRR11006901_NODE_10_length_941_cov_6.042824	377	654	NC_034204.1	10203	9926	66.906	4.30e-18
SRR11006901_NODE_10_length_941_cov_6.042824	460	654	NC_040682.1	9931	9737	69.744	1.50e-17
SRR11006901_NODE_10_length_941_cov_6.042824	461	684	NC_012932.1	9887	9664	68.304	5.24e-17
SRR11006901_NODE_10_length_941_cov_6.042824	479	678	NC_009029.2	10063	9864	70.244	1.83e-16
SRR11006901_NODE_10_length_941_cov_6.042824	374	528	NC_003635.1	10089	9935	72.436	6.39e-16
SRR11006901_NODE_10_length_941_cov_6.042824	619	675	NC_003635.1	9844	9788	75.439	5.60e-04
SRR11006901_NODE_10_length_941_cov_6.042824	467	678	NC_002640.1	10030	9819	69.266	6.39e-16
SRR11006901_NODE_10_length_941_cov_6.042824	450	678	NC_001475.2	10046	9818	68.261	2.23e-15
SRR11006901_NODE_10_length_941_cov_6.042824	470	585	NC_009028.2	10123	10008	75.000	2.23e-15
SRR11006901_NODE_10_length_941_cov_6.042824	460	634	GQ868509.1	10020	9846	69.613	7.78e-15
SRR11006901_NODE_10_length_941_cov_6.042824	479	557	NC_018705.3	10128	10050	81.013	2.72e-14
SRR11006901_NODE_10_length_941_cov_6.042824	457	679	NC_034018.1	10065	9843	68.142	2.72e-14
SRR11006901_NODE_10_length_941_cov_6.042824	401	600	NC_008718.1	10177	9978	68.000	9.48e-14
SRR11006901_NODE_10_length_941_cov_6.042824	479	549	NC_000943.1	10150	10080	81.690	1.16e-12
SRR11006901_NODE_10_length_941_cov_6.042824	467	557	NC_032088.1	10077	9987	76.923	1.16e-12
SRR11006901_NODE_10_length_941_cov_6.042824	465	668	NC_033724.1	9970	9767	68.293	1.16e-12
SRR11006901_NODE_10_length_941_cov_6.042824	460	684	NC_006551.1	10170	9946	68.261	4.03e-12
SRR11006901_NODE_10_length_941_cov_6.042824	479	585	NC_034151.1	10131	10025	73.832	4.03e-12
SRR11006901_NODE_10_length_941_cov_6.042824	450	684	NC_001563.2	10168	9934	66.667	1.41e-11
SRR11006901_NODE_10_length_941_cov_6.042824	479	557	NC_012532.1	10113	10035	78.481	1.41e-11
SRR11006901_NODE_10_length_941_cov_6.042824	613	678	NC_003675.1	9759	9694	81.818	1.41e-11
SRR11006901_NODE_10_length_941_cov_6.042824	457	557	NC_012533.1	10105	10005	74.257	1.41e-11
SRR11006901_NODE_10_length_941_cov_6.042824	466	585	NC_012735.1	10093	9974	73.387	4.91e-11
SRR11006901_NODE_10_length_941_cov_6.042824	479	672	NC_024017.1	10184	9991	69.154	4.91e-11
SRR11006901_NODE_10_length_941_cov_6.042824	450	549	NC_007580.2	10167	10068	74.000	4.91e-11
SRR11006901_NODE_10_length_941_cov_6.042824	478	678	NC_008719.1	10079	9879	67.488	4.91e-11
SRR11006901_NODE_10_length_941_cov_6.042824	478	557	NC_040776.1	10121	10042	77.500	4.91e-11
SRR11006901_NODE_10_length_941_cov_6.042824	467	678	NC_039218.1	10007	9796	66.822	5.98e-10
SRR11006901_NODE_10_length_941_cov_6.042824	467	528	NC_023439.1	10156	10095	80.645	2.09e-09
SRR11006901_NODE_10_length_941_cov_6.042824	467	572	NC_024805.1	10118	10014	72.642	7.29e-09
SRR11006901_NODE_10_length_941_cov_6.042824	479	557	NC_026623.1	10034	9956	75.949	7.29e-09
SRR11006901_NODE_10_length_941_cov_6.042824	448	528	NC_004119.1	10017	9937	75.309	7.29e-09
SRR11006901_NODE_10_length_941_cov_6.042824	465	555	NC_017086.1	10162	10072	73.626	7.29e-09
SRR11006901_NODE_10_length_941_cov_6.042824	440	585	NC_033723.1	10034	9889	68.493	7.29e-09
SRR11006901_NODE_10_length_941_cov_6.042824	470	557	NC_029055.1	10046	9959	73.864	2.54e-08
SRR11006901_NODE_10_length_941_cov_6.042824	466	585	NC_016997.1	10205	10086	70.000	2.54e-08
SRR11006901_NODE_10_length_941_cov_6.042824	467	528	NC_023424.1	10150	10089	79.032	8.88e-08
SRR11006901_NODE_10_length_941_cov_6.042824	479	667	NC_033699.1	9920	9732	66.667	8.88e-08
SRR11006901_NODE_10_length_941_cov_6.042824	470	585	NC_040610.1	10146	10031	69.828	3.10e-07
SRR11006901_NODE_10_length_941_cov_6.042824	450	667	NC_043110.1	9958	9741	65.919	3.10e-07
SRR11006901_NODE_10_length_941_cov_6.042824	467	586	NC_026624.1	9998	9879	69.167	1.08e-06
SRR11006901_NODE_10_length_941_cov_6.042824	479	557	NC_035889.1	10126	10048	73.418	3.78e-06
SRR11006901_NODE_10_length_941_cov_6.042824	503	668	NC_003687.1	10079	9914	67.836	3.78e-06
SRR11006901_NODE_10_length_941_cov_6.042824	619	678	NC_003676.1	9729	9670	76.667	1.32e-05
SRR11006901_NODE_10_length_941_cov_6.042824	478	561	NC_009026.2	10142	10059	71.429	4.60e-05
SRR11006901_NODE_10_length_941_cov_6.042824	479	557	NC_012534.1	10125	10047	72.152	4.60e-05
SRR11006901_NODE_10_length_941_cov_6.042824	466	654	NC_029054.2	9933	9745	65.104	5.60e-04
SRR11006901_NODE_10_length_941_cov_6.042824	478	530	NC_033715.1	10153	10101	75.472	5.60e-04
SRR11006901_NODE_10_length_941_cov_6.042824	479	528	NC_033725.1	9953	9904	76.000	0.007
SRR11006901_NODE_11_length_848_cov_14.832685	395	728	MN567479.1	3799	3466	68.263	1.54e-29
SRR11006901_NODE_11_length_848_cov_14.832685	449	591	NC_034017.1	3801	3659	71.329	8.52e-14
SRR11006901_NODE_11_length_848_cov_14.832685	663	713	NC_034017.1	3587	3537	84.314	6.55e-09
SRR11006901_NODE_12_length_726_cov_2.932203	60	387	MN567479.1	3799	3466	64.201	3.76e-11
SRR11006901_NODE_12_length_726_cov_2.932203	636	688	NC_034204.1	3465	3413	81.132	2.37e-07
SRR11006901_NODE_13_length_592_cov_21.273786	6	333	MN567479.1	6030	5703	66.565	2.19e-19
SRR11006901_NODE_13_length_592_cov_21.273786	510	592	MN567479.1	5526	5444	74.699	1.58e-08
SRR11006901_NODE_13_length_592_cov_21.273786	8	274	NC_034017.1	6090	5824	67.164	3.96e-16
SRR11006901_NODE_13_length_592_cov_21.273786	6	268	NC_005064.1	5939	5677	68.519	2.05e-13
SRR11006901_NODE_13_length_592_cov_21.273786	215	254	NC_040645.1	5747	5708	92.500	1.29e-09
SRR11006901_NODE_13_length_592_cov_21.273786	192	267	NC_034007.1	5693	5618	76.316	4.52e-09
SRR11006901_NODE_13_length_592_cov_21.273786	9	274	NC_034204.1	6111	5846	64.662	4.52e-09
SRR11006901_NODE_13_length_592_cov_21.273786	215	280	NC_027819.1	5863	5798	75.758	2.34e-06
SRR11006901_NODE_13_length_592_cov_21.273786	164	265	NC_012532.1	5926	5825	70.476	8.17e-06
SRR11006901_NODE_13_length_592_cov_21.273786	213	344	NC_027817.1	5802	5671	68.148	8.17e-06
SRR11006901_NODE_13_length_592_cov_21.273786	189	265	NC_012533.1	5871	5795	72.727	2.85e-05
SRR11006901_NODE_13_length_592_cov_21.273786	189	265	NC_026623.1	5801	5725	72.727	2.85e-05
SRR11006901_NODE_13_length_592_cov_21.273786	194	265	NC_026620.1	5676	5605	73.611	2.85e-05
SRR11006901_NODE_13_length_592_cov_21.273786	184	265	NC_001474.2	5824	5743	72.619	9.95e-05
SRR11006901_NODE_13_length_592_cov_21.273786	215	267	NC_040610.1	5872	5820	77.358	9.95e-05
SRR11006901_NODE_13_length_592_cov_21.273786	186	265	NC_033721.1	5777	5698	72.840	3.47e-04
SRR11006901_NODE_13_length_592_cov_21.273786	234	267	NC_024806.1	5777	5744	85.294	0.001
SRR11006901_NODE_13_length_592_cov_21.273786	240	265	NC_012534.1	5844	5819	92.308	0.001
SRR11006901_NODE_13_length_592_cov_21.273786	215	265	NC_024017.1	5916	5866	76.471	0.001
SRR11006901_NODE_13_length_592_cov_21.273786	232	267	NC_032088.1	5822	5787	83.333	0.001
SRR11006901_NODE_14_length_532_cov_2.646154	421	511	NC_027817.1	2753	2843	76.923	6.42e-13
SRR11006901_NODE_14_length_532_cov_2.646154	424	511	NC_005064.1	2734	2821	75.000	3.32e-10
SRR11006901_NODE_14_length_532_cov_2.646154	422	494	NC_012932.1	2693	2765	74.324	3.11e-04
SRR11006901_NODE_15_length_432_cov_3.847887	356	432	MN567479.1	5471	5395	77.922	7.66e-11
SRR11006901_NODE_15_length_432_cov_3.847887	371	432	NC_033694.1	5284	5223	82.258	7.66e-11
SRR11006901_NODE_15_length_432_cov_3.847887	373	428	NC_012932.1	5333	5278	83.929	2.67e-10
SRR11006901_NODE_15_length_432_cov_3.847887	373	432	NC_040645.1	5398	5339	81.667	9.33e-10
SRR11006901_NODE_15_length_432_cov_3.847887	373	431	NC_027819.1	5517	5459	81.356	3.26e-09
SRR11006901_NODE_15_length_432_cov_3.847887	370	432	NC_021069.1	5357	5295	79.365	1.14e-08
SRR11006901_NODE_15_length_432_cov_3.847887	373	431	NC_005064.1	5372	5314	79.661	3.97e-08
SRR11006901_NODE_15_length_432_cov_3.847887	368	432	NC_008604.2	5351	5287	76.923	4.83e-07
SRR11006901_NODE_15_length_432_cov_3.847887	370	431	NC_024299.2	5356	5295	77.419	4.83e-07
SRR11006901_NODE_15_length_432_cov_3.847887	369	432	NC_012671.1	5359	5296	76.562	1.69e-06
SRR11006901_NODE_16_length_395_cov_2.531447	319	391	NC_034204.1	7997	7925	75.342	1.26e-07
SRR11006901_NODE_17_length_352_cov_3.469091	112	137	NC_035432.1	12291	12266	100.000	1.36e-06
SRR11006901_NODE_17_length_352_cov_3.469091	110	136	NC_018713.1	12158	12132	92.593	2.01e-04
SRR11006901_NODE_17_length_352_cov_3.469091	111	136	NC_038912.1	12175	12150	92.308	7.03e-04
SRR11006901_NODE_17_length_352_cov_3.469091	116	138	NC_003679.1	12206	12184	95.652	0.002
SRR11006901_NODE_17_length_352_cov_3.469091	112	136	NC_024018.2	12173	12150	96.000	0.002
SRR11006901_NODE_17_length_352_cov_3.469091	111	135	NC_002657.1	12178	12154	92.000	0.002
SRR11006901_NODE_18_length_302_cov_2.955556	93	147	NC_018713.1	12168	12114	82.143	3.30e-07
SRR11006901_NODE_18_length_302_cov_2.955556	103	134	NC_038912.1	12179	12149	87.500	0.002
SRR11006901_NODE_19_length_255_cov_4.921348	113	141	NC_028137.1	22751	22779	96.552	9.63e-07
SRR11006901_NODE_20_length_248_cov_2.578947	106	141	NC_030400.1	2316	2282	91.667	9.34e-07
SRR11006901_NODE_21_length_242_cov_2.648485	97	145	NC_002657.1	6816	6862	86.000	2.60e-07
SRR11006901_NODE_21_length_242_cov_2.648485	97	145	NC_038912.1	6816	6862	86.000	2.60e-07
SRR11006901_NODE_22_length_239_cov_3.932099	36	113	NC_034017.1	2881	2958	79.487	2.74e-13
SRR11006901_NODE_22_length_239_cov_3.932099	36	109	NC_034242.1	2804	2877	79.730	3.34e-12
SRR11006901_NODE_22_length_239_cov_3.932099	28	148	NC_034204.1	2890	3009	73.770	3.34e-12
SRR11006901_NODE_22_length_239_cov_3.932099	24	109	NC_030401.1	2728	2813	74.419	1.73e-09
SRR11006901_NODE_22_length_239_cov_3.932099	36	107	NC_001564.2	2804	2875	75.000	2.57e-07
SRR11006901_NODE_22_length_239_cov_3.932099	36	107	NC_012932.1	2797	2868	75.000	2.57e-07
SRR11006901_NODE_22_length_239_cov_3.932099	35	107	NC_033694.1	2718	2790	73.973	3.13e-06
SRR11006901_NODE_22_length_239_cov_3.932099	34	107	NC_005064.1	2834	2907	71.622	4.65e-04
SRR11006901_NODE_22_length_239_cov_3.932099	84	108	MN567479.1	2900	2924	92.000	0.002
SRR11006901_NODE_24_length_180_cov_8.825243	1	137	NC_034204.1	3232	3096	70.803	6.98e-13
SRR11006901_NODE_25_length_174_cov_8.484536	1	172	NC_034204.1	3129	2957	68.000	1.80e-07
SRR11006901_NODE_25_length_174_cov_8.484536	64	171	NC_034017.1	3050	2942	69.725	7.67e-06
SRR11006901_NODE_26_length_161_cov_26.547619	37	94	NC_034017.1	3409	3466	84.483	7.49e-12
SRR11006901_NODE_27_length_153_cov_2.868421	19	151	MN567479.1	5370	5518	69.799	1.12e-15
SRR11006901_NODE_27_length_153_cov_2.868421	39	77	NC_033694.1	5218	5256	92.308	1.05e-09
SRR11006901_NODE_27_length_153_cov_2.868421	38	73	NC_008604.2	5281	5316	88.889	5.43e-07
SRR11006901_NODE_27_length_153_cov_2.868421	37	77	NC_034017.1	5456	5496	85.366	5.43e-07
SRR11006901_NODE_27_length_153_cov_2.868421	39	77	NC_027819.1	5453	5491	84.615	6.62e-06
SRR11006901_NODE_27_length_153_cov_2.868421	39	77	NC_040645.1	5334	5372	84.615	6.62e-06
SRR11006901_NODE_27_length_153_cov_2.868421	42	77	NC_021069.1	5293	5328	86.111	2.31e-05
SRR11006901_NODE_27_length_153_cov_2.868421	39	73	NC_040682.1	5267	5301	85.714	8.06e-05
SRR11006901_NODE_27_length_153_cov_2.868421	42	77	NC_012671.1	5294	5329	83.333	2.81e-04
SRR11006901_NODE_27_length_153_cov_2.868421	33	64	NC_034204.1	5468	5499	84.375	0.003
SRR11006901_NODE_28_length_152_cov_2.920000	1	41	NC_034017.1	3449	3409	82.927	2.29e-05
SRR11006901_NODE_28_length_152_cov_2.920000	85	103	NC_012932.1	3264	3246	100.000	0.003
SRR11006901_NODE_29_length_135_cov_28.689655	1	75	NC_027817.1	2893	2819	77.333	2.62e-10
SRR11006901_NODE_30_length_131_cov_31.444444	41	115	MN567479.1	3204	3276	72.000	2.37e-04
SRR11006901_NODE_30_length_131_cov_31.444444	21	49	NC_034204.1	3218	3246	86.207	0.003
SRR11006901_NODE_31_length_131_cov_23.000000	5	129	NC_034204.1	3246	3122	72.000	4.88e-13
SRR11006901_NODE_31_length_131_cov_23.000000	68	117	MN567479.1	3147	3098	84.000	3.08e-09
SRR11006901_NODE_31_length_131_cov_23.000000	2	129	NC_012932.1	3143	3016	69.767	1.31e-07
SRR11006901_NODE_31_length_131_cov_23.000000	73	117	NC_034242.1	3079	3035	82.222	1.59e-06
SRR11006901_NODE_31_length_131_cov_23.000000	73	131	NC_027817.1	3133	3075	76.271	5.56e-06
SRR11006901_NODE_31_length_131_cov_23.000000	89	118	NC_030401.1	2999	2970	90.000	6.78e-05
SRR11006901_NODE_31_length_131_cov_23.000000	86	114	NC_012735.1	3222	3194	89.655	2.37e-04
SRR11006901_NODE_32_length_101_cov_23.375000	3	73	NC_034204.1	3176	3246	71.831	1.73e-04
SRR11006901_NODE_33_length_101_cov_20.708333	29	99	NC_034204.1	3246	3176	71.831	1.73e-04
SRR11006901_NODE_34_length_101_cov_9.916667	29	99	NC_034204.1	3246	3176	71.831	1.73e-04
SRR11006901_NODE_35_length_95_cov_26.722222	18	92	NC_034204.1	2752	2826	77.333	1.71e-10
SRR11006901_NODE_35_length_95_cov_26.722222	58	95	NC_030401.1	2635	2672	84.211	1.31e-05
SRR11006882_NODE_1_length_7009_cov_19.657963	3408	5148	MN567479.1	4615	6355	66.648	1.69e-128
SRR11006882_NODE_1_length_7009_cov_19.657963	1666	3081	MN567479.1	4615	6030	67.109	2.68e-113
SRR11006882_NODE_1_length_7009_cov_19.657963	5781	6650	MN567479.1	7040	7908	63.927	3.06e-30
SRR11006882_NODE_1_length_7009_cov_19.657963	393	839	MN567479.1	2378	2824	65.859	3.99e-16
SRR11006882_NODE_1_length_7009_cov_19.657963	1040	1251	MN567479.1	3122	3333	67.925	5.92e-14
SRR11006882_NODE_1_length_7009_cov_19.657963	1388	1570	MN567479.1	3466	3648	68.306	8.78e-12
SRR11006882_NODE_1_length_7009_cov_19.657963	3130	3312	MN567479.1	3466	3648	68.306	8.78e-12
SRR11006882_NODE_1_length_7009_cov_19.657963	390	1018	NC_034204.1	2420	3048	68.346	1.69e-52
SRR11006882_NODE_1_length_7009_cov_19.657963	3418	5099	NC_034204.1	4700	6390	63.599	7.20e-51
SRR11006882_NODE_1_length_7009_cov_19.657963	1676	2608	NC_034204.1	4700	5641	64.749	9.37e-37
SRR11006882_NODE_1_length_7009_cov_19.657963	6345	6652	NC_034204.1	7691	7997	67.532	1.49e-21
SRR11006882_NODE_1_length_7009_cov_19.657963	2813	3078	NC_034204.1	5846	6111	64.662	5.54e-08
SRR11006882_NODE_1_length_7009_cov_19.657963	5999	6070	NC_034204.1	7345	7416	75.000	8.23e-06
SRR11006882_NODE_1_length_7009_cov_19.657963	5499	5614	NC_034204.1	6842	6957	68.908	3.50e-04
SRR11006882_NODE_1_length_7009_cov_19.657963	3913	5147	NC_034017.1	5188	6416	64.058	1.30e-47
SRR11006882_NODE_1_length_7009_cov_19.657963	2171	3079	NC_034017.1	5188	6090	64.744	3.49e-42
SRR11006882_NODE_1_length_7009_cov_19.657963	423	1036	NC_034017.1	2437	3050	65.909	6.31e-39
SRR11006882_NODE_1_length_7009_cov_19.657963	6210	6648	NC_034017.1	7537	7974	66.516	4.55e-28
SRR11006882_NODE_1_length_7009_cov_19.657963	1296	1453	NC_034017.1	3409	3587	67.598	3.07e-11
SRR11006882_NODE_1_length_7009_cov_19.657963	5499	5612	NC_034017.1	6823	6936	73.043	4.55e-09
SRR11006882_NODE_1_length_7009_cov_19.657963	3145	3195	NC_034017.1	3537	3587	84.314	5.54e-08
SRR11006882_NODE_1_length_7009_cov_19.657963	762	940	NC_034242.1	2699	2877	75.419	1.30e-28
SRR11006882_NODE_1_length_7009_cov_19.657963	762	940	NC_027817.1	2753	2931	74.302	6.75e-26
SRR11006882_NODE_1_length_7009_cov_19.657963	6382	6573	NC_027817.1	7631	7822	67.179	2.36e-06
SRR11006882_NODE_1_length_7009_cov_19.657963	2743	2874	NC_027817.1	5671	5802	68.148	1.00e-04
SRR11006882_NODE_1_length_7009_cov_19.657963	4485	4616	NC_027817.1	5671	5802	68.148	1.00e-04
SRR11006882_NODE_1_length_7009_cov_19.657963	755	940	NC_030401.1	2630	2813	71.505	2.21e-19
SRR11006882_NODE_1_length_7009_cov_19.657963	6426	6648	NC_033694.1	7509	7731	69.163	7.70e-19
SRR11006882_NODE_1_length_7009_cov_19.657963	2441	2507	NC_033694.1	5218	5284	83.582	2.52e-12
SRR11006882_NODE_1_length_7009_cov_19.657963	4183	4249	NC_033694.1	5218	5284	83.582	2.52e-12
SRR11006882_NODE_1_length_7009_cov_19.657963	866	1018	NC_033694.1	2718	2864	70.323	1.93e-07
SRR11006882_NODE_1_length_7009_cov_19.657963	6427	6652	NC_005064.1	7588	7813	68.584	3.27e-17
SRR11006882_NODE_1_length_7009_cov_19.657963	765	938	NC_005064.1	2734	2907	70.690	3.99e-16
SRR11006882_NODE_1_length_7009_cov_19.657963	2819	3081	NC_005064.1	5677	5939	68.519	2.52e-12
SRR11006882_NODE_1_length_7009_cov_19.657963	4561	4823	NC_005064.1	5677	5939	68.519	2.52e-12
SRR11006882_NODE_1_length_7009_cov_19.657963	2444	2505	NC_005064.1	5311	5372	79.032	6.75e-07
SRR11006882_NODE_1_length_7009_cov_19.657963	4186	4247	NC_005064.1	5311	5372	79.032	6.75e-07
SRR11006882_NODE_1_length_7009_cov_19.657963	1717	1940	NC_005064.1	4599	4822	65.217	0.001
SRR11006882_NODE_1_length_7009_cov_19.657963	3459	3682	NC_005064.1	4599	4822	65.217	0.001
SRR11006882_NODE_1_length_7009_cov_19.657963	6417	6567	NC_040645.1	7574	7724	72.185	3.99e-16
SRR11006882_NODE_1_length_7009_cov_19.657963	2441	2505	NC_040645.1	5334	5398	81.538	3.74e-10
SRR11006882_NODE_1_length_7009_cov_19.657963	4183	4247	NC_040645.1	5334	5398	81.538	3.74e-10
SRR11006882_NODE_1_length_7009_cov_19.657963	2833	2872	NC_040645.1	5708	5747	92.500	1.59e-08
SRR11006882_NODE_1_length_7009_cov_19.657963	4575	4614	NC_040645.1	5708	5747	92.500	1.59e-08
SRR11006882_NODE_1_length_7009_cov_19.657963	2177	2229	NC_040645.1	5067	5119	79.245	1.00e-04
SRR11006882_NODE_1_length_7009_cov_19.657963	3919	3971	NC_040645.1	5067	5119	79.245	1.00e-04
SRR11006882_NODE_1_length_7009_cov_19.657963	6426	6652	NC_027819.1	7714	7940	68.966	4.86e-15
SRR11006882_NODE_1_length_7009_cov_19.657963	2441	2505	NC_027819.1	5453	5517	81.538	3.74e-10
SRR11006882_NODE_1_length_7009_cov_19.657963	4183	4247	NC_027819.1	5453	5517	81.538	3.74e-10
SRR11006882_NODE_1_length_7009_cov_19.657963	2807	2872	NC_027819.1	5798	5863	75.758	2.87e-05
SRR11006882_NODE_1_length_7009_cov_19.657963	4549	4614	NC_027819.1	5798	5863	75.758	2.87e-05
SRR11006882_NODE_1_length_7009_cov_19.657963	6436	6648	NC_040682.1	7592	7804	68.664	1.70e-14
SRR11006882_NODE_1_length_7009_cov_19.657963	2359	2475	NC_040682.1	5185	5301	68.376	3.50e-04
SRR11006882_NODE_1_length_7009_cov_19.657963	4101	4217	NC_040682.1	5185	5301	68.376	3.50e-04
SRR11006882_NODE_1_length_7009_cov_19.657963	763	938	NC_012932.1	2693	2868	70.621	1.70e-14
SRR11006882_NODE_1_length_7009_cov_19.657963	2450	2505	NC_012932.1	5278	5333	83.929	4.55e-09
SRR11006882_NODE_1_length_7009_cov_19.657963	4192	4247	NC_012932.1	5278	5333	83.929	4.55e-09
SRR11006882_NODE_1_length_7009_cov_19.657963	6436	6590	NC_012932.1	7549	7703	68.790	5.54e-08
SRR11006882_NODE_1_length_7009_cov_19.657963	4681	4871	NC_012932.1	5758	5948	66.321	8.23e-06
SRR11006882_NODE_1_length_7009_cov_19.657963	770	938	NC_001564.2	2707	2875	69.231	2.52e-12
SRR11006882_NODE_1_length_7009_cov_19.657963	6427	6596	NC_024299.2	7584	7753	68.235	3.74e-10
SRR11006882_NODE_1_length_7009_cov_19.657963	2441	2508	NC_024299.2	5289	5356	77.941	1.93e-07
SRR11006882_NODE_1_length_7009_cov_19.657963	4183	4250	NC_024299.2	5289	5356	77.941	1.93e-07
SRR11006882_NODE_1_length_7009_cov_19.657963	2440	2510	NC_008604.2	5281	5351	78.873	4.55e-09
SRR11006882_NODE_1_length_7009_cov_19.657963	4182	4252	NC_008604.2	5281	5351	78.873	4.55e-09
SRR11006882_NODE_1_length_7009_cov_19.657963	2444	2508	NC_021069.1	5293	5357	80.000	1.59e-08
SRR11006882_NODE_1_length_7009_cov_19.657963	4186	4250	NC_021069.1	5293	5357	80.000	1.59e-08
SRR11006882_NODE_1_length_7009_cov_19.657963	6427	6626	NC_021069.1	7606	7805	66.169	8.23e-06
SRR11006882_NODE_1_length_7009_cov_19.657963	2820	2895	NC_034007.1	5618	5693	76.316	5.54e-08
SRR11006882_NODE_1_length_7009_cov_19.657963	4562	4637	NC_034007.1	5618	5693	76.316	5.54e-08
SRR11006882_NODE_1_length_7009_cov_19.657963	6427	6567	NC_035118.1	7550	7690	69.231	1.93e-07
SRR11006882_NODE_1_length_7009_cov_19.657963	2171	2301	NC_035118.1	4982	5112	67.176	0.001
SRR11006882_NODE_1_length_7009_cov_19.657963	3913	4043	NC_035118.1	4982	5112	67.176	0.001
SRR11006882_NODE_1_length_7009_cov_19.657963	6535	6569	NC_039219.1	7771	7805	94.286	1.93e-07
SRR11006882_NODE_1_length_7009_cov_19.657963	2174	2301	NC_035187.1	4867	4994	69.466	6.75e-07
SRR11006882_NODE_1_length_7009_cov_19.657963	3916	4043	NC_035187.1	4867	4994	69.466	6.75e-07
SRR11006882_NODE_1_length_7009_cov_19.657963	6427	6567	NC_035187.1	7432	7572	69.444	8.23e-06
SRR11006882_NODE_1_length_7009_cov_19.657963	2444	2509	NC_012671.1	5294	5359	77.273	2.36e-06
SRR11006882_NODE_1_length_7009_cov_19.657963	4186	4251	NC_012671.1	5294	5359	77.273	2.36e-06
SRR11006882_NODE_1_length_7009_cov_19.657963	1838	1872	NC_012533.1	4793	4827	91.429	8.23e-06
SRR11006882_NODE_1_length_7009_cov_19.657963	3580	3614	NC_012533.1	4793	4827	91.429	8.23e-06
SRR11006882_NODE_1_length_7009_cov_19.657963	2822	2898	NC_012533.1	5795	5871	72.727	3.50e-04
SRR11006882_NODE_1_length_7009_cov_19.657963	4564	4640	NC_012533.1	5795	5871	72.727	3.50e-04
SRR11006882_NODE_1_length_7009_cov_19.657963	6527	6644	NC_016997.1	7945	8062	71.667	8.23e-06
SRR11006882_NODE_1_length_7009_cov_19.657963	6529	6569	NC_012735.1	7838	7878	85.366	2.87e-05
SRR11006882_NODE_1_length_7009_cov_19.657963	2172	2225	NC_030400.1	4955	5004	79.630	2.87e-05
SRR11006882_NODE_1_length_7009_cov_19.657963	3914	3967	NC_030400.1	4955	5004	79.630	2.87e-05
SRR11006882_NODE_1_length_7009_cov_19.657963	1748	1782	NC_030400.1	4549	4583	85.714	0.004
SRR11006882_NODE_1_length_7009_cov_19.657963	3490	3524	NC_030400.1	4549	4583	85.714	0.004
SRR11006882_NODE_1_length_7009_cov_19.657963	2822	2923	NC_012532.1	5825	5926	70.476	1.00e-04
SRR11006882_NODE_1_length_7009_cov_19.657963	4564	4665	NC_012532.1	5825	5926	70.476	1.00e-04
SRR11006882_NODE_1_length_7009_cov_19.657963	6528	6567	NC_033693.1	7683	7722	85.000	1.00e-04
SRR11006882_NODE_1_length_7009_cov_19.657963	2822	2898	NC_026623.1	5725	5801	72.727	3.50e-04
SRR11006882_NODE_1_length_7009_cov_19.657963	4564	4640	NC_026623.1	5725	5801	72.727	3.50e-04
SRR11006882_NODE_1_length_7009_cov_19.657963	2822	2893	NC_026620.1	5605	5676	73.611	3.50e-04
SRR11006882_NODE_1_length_7009_cov_19.657963	4564	4635	NC_026620.1	5605	5676	73.611	3.50e-04
SRR11006882_NODE_1_length_7009_cov_19.657963	2822	2903	NC_001474.2	5743	5824	72.619	0.001
SRR11006882_NODE_1_length_7009_cov_19.657963	4564	4645	NC_001474.2	5743	5824	72.619	0.001
SRR11006882_NODE_1_length_7009_cov_19.657963	6535	6567	NC_006551.1	7912	7944	87.879	0.001
SRR11006882_NODE_1_length_7009_cov_19.657963	2820	2872	NC_040610.1	5820	5872	77.358	0.001
SRR11006882_NODE_1_length_7009_cov_19.657963	4562	4614	NC_040610.1	5820	5872	77.358	0.001
SRR11006882_NODE_1_length_7009_cov_19.657963	6539	6568	NC_009942.1	7913	7942	90.000	0.004
SRR11006882_NODE_1_length_7009_cov_19.657963	6528	6567	NC_030289.1	7716	7755	82.500	0.004
SRR11006882_NODE_1_length_7009_cov_19.657963	2822	2901	NC_033721.1	5698	5777	72.840	0.004
SRR11006882_NODE_1_length_7009_cov_19.657963	4564	4643	NC_033721.1	5698	5777	72.840	0.004
SRR11006882_NODE_2_length_4254_cov_6.078286	2168	3042	MN567479.1	1689	805	71.316	6.04e-119
SRR11006882_NODE_2_length_4254_cov_6.078286	766	1863	MN567479.1	3334	2237	64.764	1.25e-51
SRR11006882_NODE_2_length_4254_cov_6.078286	3593	3739	MN567479.1	251	105	73.510	6.92e-17
SRR11006882_NODE_2_length_4254_cov_6.078286	95	422	MN567479.1	3799	3466	63.905	9.62e-09
SRR11006882_NODE_2_length_4254_cov_6.078286	1895	1998	MN567479.1	1962	1859	72.222	2.12e-04
SRR11006882_NODE_2_length_4254_cov_6.078286	806	1901	NC_034204.1	3330	2246	67.964	2.57e-98
SRR11006882_NODE_2_length_4254_cov_6.078286	1927	2912	NC_034204.1	1975	980	66.633	3.58e-71
SRR11006882_NODE_2_length_4254_cov_6.078286	671	723	NC_034204.1	3465	3413	81.132	1.43e-06
SRR11006882_NODE_2_length_4254_cov_6.078286	888	1860	NC_034017.1	3242	2269	68.205	1.09e-96
SRR11006882_NODE_2_length_4254_cov_6.078286	2209	3037	NC_034017.1	1677	839	65.955	2.94e-53
SRR11006882_NODE_2_length_4254_cov_6.078286	3582	3738	NC_034017.1	265	102	72.289	1.52e-12
SRR11006882_NODE_2_length_4254_cov_6.078286	357	407	NC_034017.1	3587	3537	82.353	1.43e-06
SRR11006882_NODE_2_length_4254_cov_6.078286	965	1411	NC_034242.1	3082	2642	68.080	6.91e-36
SRR11006882_NODE_2_length_4254_cov_6.078286	968	1354	NC_030401.1	3015	2635	68.734	8.42e-35
SRR11006882_NODE_2_length_4254_cov_6.078286	2215	2247	NC_030401.1	1527	1495	87.879	7.40e-04
SRR11006882_NODE_2_length_4254_cov_6.078286	968	1299	NC_005064.1	3111	2786	66.467	5.68e-18
SRR11006882_NODE_2_length_4254_cov_6.078286	968	1353	NC_012932.1	3072	2693	64.872	7.90e-10
SRR11006882_NODE_2_length_4254_cov_6.078286	966	1071	NC_033694.1	2993	2889	72.642	3.36e-08
SRR11006882_NODE_2_length_4254_cov_6.078286	1616	1687	NC_008604.2	2440	2368	76.712	1.43e-06
SRR11006882_NODE_2_length_4254_cov_6.078286	2551	2619	NC_040682.1	1267	1199	78.571	1.43e-06
SRR11006882_NODE_2_length_4254_cov_6.078286	1770	1831	NC_040645.1	2127	2066	77.419	4.98e-06
SRR11006882_NODE_2_length_4254_cov_6.078286	965	1057	NC_021069.1	3096	3003	73.684	1.74e-05
SRR11006882_NODE_2_length_4254_cov_6.078286	2590	2619	NC_021069.1	1245	1216	93.333	6.07e-05
SRR11006882_NODE_2_length_4254_cov_6.078286	924	1012	NC_030290.1	3033	2945	73.333	1.74e-05
SRR11006882_NODE_2_length_4254_cov_6.078286	1626	1672	NC_030290.1	2337	2291	78.723	0.003
SRR11006882_NODE_2_length_4254_cov_6.078286	2591	2619	NC_027817.1	1269	1241	89.655	0.009
SRR11006882_NODE_2_length_4254_cov_6.078286	2552	2633	NC_035187.1	1064	983	71.429	0.009
SRR11006882_NODE_3_length_2287_cov_14.461538	293	2025	MN567479.1	10015	8261	72.453	0.0
SRR11006882_NODE_3_length_2287_cov_14.461538	293	2027	NC_034017.1	10083	8327	71.340	0.0
SRR11006882_NODE_3_length_2287_cov_14.461538	293	2032	NC_034204.1	10102	8341	70.379	0.0
SRR11006882_NODE_3_length_2287_cov_14.461538	294	1821	NC_034242.1	9951	8402	67.408	1.79e-122
SRR11006882_NODE_3_length_2287_cov_14.461538	320	1846	NC_027817.1	9979	8431	66.964	6.24e-122
SRR11006882_NODE_3_length_2287_cov_14.461538	306	1396	NC_005064.1	9905	8806	67.774	4.50e-92
SRR11006882_NODE_3_length_2287_cov_14.461538	1634	1859	NC_005064.1	8555	8330	68.261	6.70e-14
SRR11006882_NODE_3_length_2287_cov_14.461538	293	1821	NC_030401.1	9888	8338	65.970	6.67e-90
SRR11006882_NODE_3_length_2287_cov_14.461538	870	1860	NC_030290.1	9444	8441	68.075	3.46e-87
SRR11006882_NODE_3_length_2287_cov_14.461538	294	637	NC_030290.1	10029	9677	64.873	1.92e-14
SRR11006882_NODE_3_length_2287_cov_14.461538	408	1408	NC_040645.1	9790	8790	67.130	1.13e-80
SRR11006882_NODE_3_length_2287_cov_14.461538	1633	1827	NC_040645.1	8552	8358	66.667	1.47e-09
SRR11006882_NODE_3_length_2287_cov_14.461538	304	1381	NC_030400.1	9856	8770	66.757	3.03e-75
SRR11006882_NODE_3_length_2287_cov_14.461538	1634	1857	NC_030400.1	8504	8281	68.282	2.34e-13
SRR11006882_NODE_3_length_2287_cov_14.461538	305	1767	NC_031327.1	9857	8373	64.698	3.69e-74
SRR11006882_NODE_3_length_2287_cov_14.461538	306	1831	NC_001564.2	9864	8318	64.721	5.48e-72
SRR11006882_NODE_3_length_2287_cov_14.461538	402	1804	NC_035187.1	9644	8229	65.181	1.91e-71
SRR11006882_NODE_3_length_2287_cov_14.461538	304	1381	NC_035118.1	9869	8783	66.123	1.47e-66
SRR11006882_NODE_3_length_2287_cov_14.461538	1634	1869	NC_035118.1	8517	8282	66.525	2.85e-12
SRR11006882_NODE_3_length_2287_cov_14.461538	412	1788	NC_012932.1	9742	8353	64.672	5.13e-66
SRR11006882_NODE_3_length_2287_cov_14.461538	306	1396	NC_024299.2	9901	8802	65.768	1.79e-65
SRR11006882_NODE_3_length_2287_cov_14.461538	1634	1849	NC_024299.2	8551	8335	70.642	7.15e-20
SRR11006882_NODE_3_length_2287_cov_14.461538	870	1405	NC_027819.1	9459	8924	70.130	2.18e-64
SRR11006882_NODE_3_length_2287_cov_14.461538	293	622	NC_027819.1	10045	9707	70.175	1.57e-34
SRR11006882_NODE_3_length_2287_cov_14.461538	293	1405	NC_021069.1	9936	8815	65.702	7.62e-64
SRR11006882_NODE_3_length_2287_cov_14.461538	1634	1809	NC_021069.1	8573	8398	69.318	6.70e-14
SRR11006882_NODE_3_length_2287_cov_14.461538	304	1842	NC_040682.1	9902	8342	64.272	9.28e-63
SRR11006882_NODE_3_length_2287_cov_14.461538	869	1845	NC_033694.1	9255	8266	65.139	9.92e-50
SRR11006882_NODE_3_length_2287_cov_14.461538	304	637	NC_033694.1	9829	9487	64.535	9.94e-12
SRR11006882_NODE_3_length_2287_cov_14.461538	294	1408	NC_012671.1	9936	8813	64.109	7.63e-45
SRR11006882_NODE_3_length_2287_cov_14.461538	1634	1866	NC_012671.1	8574	8342	67.949	1.92e-14
SRR11006882_NODE_3_length_2287_cov_14.461538	304	1405	NC_008604.2	9917	8807	64.184	1.13e-42
SRR11006882_NODE_3_length_2287_cov_14.461538	1634	1828	NC_008604.2	8565	8372	67.692	1.21e-10
SRR11006882_NODE_3_length_2287_cov_14.461538	1107	1381	NC_002031.1	9264	8987	70.213	2.66e-25
SRR11006882_NODE_3_length_2287_cov_14.461538	291	343	NC_002031.1	10104	10052	88.679	2.85e-12
SRR11006882_NODE_3_length_2287_cov_14.461538	527	616	NC_002031.1	9859	9770	73.333	6.27e-08
SRR11006882_NODE_3_length_2287_cov_14.461538	1071	1381	NC_043110.1	9128	8815	68.254	3.25e-24
SRR11006882_NODE_3_length_2287_cov_14.461538	576	632	NC_043110.1	9638	9582	77.193	1.13e-04
SRR11006882_NODE_3_length_2287_cov_14.461538	1237	1381	NC_027709.1	9160	9016	76.712	1.38e-22
SRR11006882_NODE_3_length_2287_cov_14.461538	836	951	NC_027709.1	9552	9437	75.000	5.50e-15
SRR11006882_NODE_3_length_2287_cov_14.461538	1237	1390	NC_001672.1	9160	9007	75.484	4.82e-22
SRR11006882_NODE_3_length_2287_cov_14.461538	294	340	NC_001672.1	10121	10075	82.979	2.67e-06
SRR11006882_NODE_3_length_2287_cov_14.461538	1113	1144	NC_001672.1	9287	9256	87.500	0.001
SRR11006882_NODE_3_length_2287_cov_14.461538	1113	1381	NC_033699.1	9077	8806	68.613	1.68e-21
SRR11006882_NODE_3_length_2287_cov_14.461538	527	617	NC_033699.1	9678	9588	69.231	0.005
SRR11006882_NODE_3_length_2287_cov_14.461538	1230	1381	NC_005039.1	9212	9061	73.684	7.15e-20
SRR11006882_NODE_3_length_2287_cov_14.461538	291	343	NC_005039.1	10175	10123	83.019	6.27e-08
SRR11006882_NODE_3_length_2287_cov_14.461538	876	929	NC_005039.1	9557	9504	81.481	2.19e-07
SRR11006882_NODE_3_length_2287_cov_14.461538	1227	1309	NC_033726.1	9056	8974	84.337	8.71e-19
SRR11006882_NODE_3_length_2287_cov_14.461538	285	343	NC_033726.1	10013	9958	83.051	1.47e-09
SRR11006882_NODE_3_length_2287_cov_14.461538	1237	1382	NC_033724.1	8995	8850	75.676	8.71e-19
SRR11006882_NODE_3_length_2287_cov_14.461538	863	958	NC_033724.1	9360	9265	73.958	1.47e-09
SRR11006882_NODE_3_length_2287_cov_14.461538	291	343	NC_033724.1	9959	9907	79.245	3.25e-05
SRR11006882_NODE_3_length_2287_cov_14.461538	539	632	NC_033724.1	9702	9609	70.213	1.13e-04
SRR11006882_NODE_3_length_2287_cov_14.461538	1226	1394	NC_026624.1	9030	8860	72.674	3.04e-18
SRR11006882_NODE_3_length_2287_cov_14.461538	294	343	NC_026624.1	9986	9937	88.000	1.21e-10
SRR11006882_NODE_3_length_2287_cov_14.461538	1194	1375	NC_001437.1	9217	9036	72.283	1.06e-17
SRR11006882_NODE_3_length_2287_cov_14.461538	294	343	NC_001437.1	10144	10095	84.000	6.27e-08
SRR11006882_NODE_3_length_2287_cov_14.461538	1237	1381	NC_005062.1	9160	9016	73.973	3.70e-17
SRR11006882_NODE_3_length_2287_cov_14.461538	293	340	NC_005062.1	10122	10075	81.250	3.25e-05
SRR11006882_NODE_3_length_2287_cov_14.461538	1235	1381	NC_029055.1	9075	8929	73.649	1.29e-16
SRR11006882_NODE_3_length_2287_cov_14.461538	548	616	NC_029055.1	9774	9706	76.812	2.19e-07
SRR11006882_NODE_3_length_2287_cov_14.461538	292	343	NC_029055.1	10039	9988	80.769	2.67e-06
SRR11006882_NODE_3_length_2287_cov_14.461538	1107	1139	NC_029055.1	9206	9174	90.909	3.25e-05
SRR11006882_NODE_3_length_2287_cov_14.461538	1083	1375	NC_033693.1	9110	8815	67.224	1.29e-16
SRR11006882_NODE_3_length_2287_cov_14.461538	294	343	NC_033693.1	9923	9874	86.000	5.15e-09
SRR11006882_NODE_3_length_2287_cov_14.461538	885	951	NC_033693.1	9296	9230	74.627	1.13e-04
SRR11006882_NODE_3_length_2287_cov_14.461538	1224	1414	NC_033721.1	9056	8866	70.984	4.51e-16
SRR11006882_NODE_3_length_2287_cov_14.461538	294	343	NC_033721.1	10004	9955	88.000	1.21e-10
SRR11006882_NODE_3_length_2287_cov_14.461538	863	958	NC_033721.1	9408	9313	72.917	1.80e-08
SRR11006882_NODE_3_length_2287_cov_14.461538	1237	1381	NC_039219.1	9037	8893	72.414	4.51e-16
SRR11006882_NODE_3_length_2287_cov_14.461538	1237	1381	NC_003690.1	9158	9014	73.288	1.57e-15
SRR11006882_NODE_3_length_2287_cov_14.461538	863	928	NC_003690.1	9523	9458	77.273	7.64e-07
SRR11006882_NODE_3_length_2287_cov_14.461538	1100	1414	NC_012532.1	9289	8972	66.975	1.57e-15
SRR11006882_NODE_3_length_2287_cov_14.461538	1224	1381	NC_023424.1	9190	9033	71.698	1.92e-14
SRR11006882_NODE_3_length_2287_cov_14.461538	294	343	NC_023424.1	10138	10089	84.000	6.27e-08
SRR11006882_NODE_3_length_2287_cov_14.461538	1232	1385	NC_008718.1	9137	8984	70.779	6.70e-14
SRR11006882_NODE_3_length_2287_cov_14.461538	875	958	NC_034151.1	9514	9431	79.762	6.70e-14
SRR11006882_NODE_3_length_2287_cov_14.461538	294	343	NC_034151.1	10131	10082	80.000	3.25e-05
SRR11006882_NODE_3_length_2287_cov_14.461538	1090	1324	NC_034018.1	9223	8986	66.805	2.34e-13
SRR11006882_NODE_3_length_2287_cov_14.461538	1071	1381	NC_012533.1	9291	8978	66.250	2.34e-13
SRR11006882_NODE_3_length_2287_cov_14.461538	869	949	NC_012533.1	9479	9398	74.390	2.67e-06
SRR11006882_NODE_3_length_2287_cov_14.461538	1107	1396	NC_026620.1	9056	8767	66.780	2.34e-13
SRR11006882_NODE_3_length_2287_cov_14.461538	305	343	NC_026620.1	9861	9823	82.051	0.005
SRR11006882_NODE_3_length_2287_cov_14.461538	1238	1406	NC_009028.2	9143	8975	70.000	2.85e-12
SRR11006882_NODE_3_length_2287_cov_14.461538	294	363	NC_009028.2	10114	10045	79.167	1.80e-08
SRR11006882_NODE_3_length_2287_cov_14.461538	1238	1381	NC_024806.1	9090	8947	71.918	2.85e-12
SRR11006882_NODE_3_length_2287_cov_14.461538	876	953	NC_027999.1	9571	9494	79.487	2.85e-12
SRR11006882_NODE_3_length_2287_cov_14.461538	293	363	NC_027999.1	10190	10120	74.648	9.31e-06
SRR11006882_NODE_3_length_2287_cov_14.461538	294	617	NC_035889.1	10126	9794	64.985	2.85e-12
SRR11006882_NODE_3_length_2287_cov_14.461538	1238	1414	NC_035889.1	9161	8985	67.232	5.15e-09
SRR11006882_NODE_3_length_2287_cov_14.461538	1099	1139	NC_035889.1	9302	9263	85.366	1.13e-04
SRR11006882_NODE_3_length_2287_cov_14.461538	876	955	NC_006551.1	9533	9454	78.750	9.94e-12
SRR11006882_NODE_3_length_2287_cov_14.461538	1238	1390	GQ868509.1	9039	8887	70.779	9.94e-12
SRR11006882_NODE_3_length_2287_cov_14.461538	1237	1381	NC_001809.1	9157	9013	71.233	9.94e-12
SRR11006882_NODE_3_length_2287_cov_14.461538	293	340	NC_001809.1	10119	10072	83.333	7.64e-07
SRR11006882_NODE_3_length_2287_cov_14.461538	1203	1443	NC_002640.1	9088	8835	66.406	9.94e-12
SRR11006882_NODE_3_length_2287_cov_14.461538	294	363	NC_002640.1	10018	9949	77.143	6.27e-08
SRR11006882_NODE_3_length_2287_cov_14.461538	1238	1381	NC_026623.1	9063	8920	70.139	3.47e-11
SRR11006882_NODE_3_length_2287_cov_14.461538	876	955	NC_026623.1	9416	9337	77.500	1.21e-10
SRR11006882_NODE_3_length_2287_cov_14.461538	294	343	NC_026623.1	10034	9985	80.000	3.25e-05
SRR11006882_NODE_3_length_2287_cov_14.461538	1196	1381	NC_024017.1	9255	9070	67.742	3.47e-11
SRR11006882_NODE_3_length_2287_cov_14.461538	876	951	NC_024017.1	9566	9491	75.000	7.64e-07
SRR11006882_NODE_3_length_2287_cov_14.461538	306	343	NC_024017.1	10172	10135	84.211	3.96e-04
SRR11006882_NODE_3_length_2287_cov_14.461538	572	616	NC_024017.1	9897	9853	80.000	0.001
SRR11006882_NODE_3_length_2287_cov_14.461538	1237	1524	NC_003675.1	8947	8644	65.909	1.21e-10
SRR11006882_NODE_3_length_2287_cov_14.461538	303	343	NC_003675.1	9884	9844	80.488	0.005
SRR11006882_NODE_3_length_2287_cov_14.461538	291	343	NC_033715.1	10155	10103	84.906	1.21e-10
SRR11006882_NODE_3_length_2287_cov_14.461538	1238	1407	NC_030289.1	8985	8816	69.006	4.23e-10
SRR11006882_NODE_3_length_2287_cov_14.461538	1083	1139	NC_030289.1	9143	9087	78.947	2.67e-06
SRR11006882_NODE_3_length_2287_cov_14.461538	555	616	NC_030289.1	9686	9625	74.194	0.001
SRR11006882_NODE_3_length_2287_cov_14.461538	293	344	NC_040610.1	10138	10087	86.538	4.23e-10
SRR11006882_NODE_3_length_2287_cov_14.461538	1238	1381	NC_040610.1	9166	9023	70.548	1.47e-09
SRR11006882_NODE_3_length_2287_cov_14.461538	548	616	NC_009026.2	9878	9810	79.710	4.23e-10
SRR11006882_NODE_3_length_2287_cov_14.461538	876	929	NC_023439.1	9535	9482	85.185	4.23e-10
SRR11006882_NODE_3_length_2287_cov_14.461538	1237	1309	NC_023439.1	9183	9111	76.712	6.27e-08
SRR11006882_NODE_3_length_2287_cov_14.461538	292	343	NC_023439.1	10146	10095	78.846	1.13e-04
SRR11006882_NODE_3_length_2287_cov_14.461538	1236	1411	NC_008719.1	9109	8934	68.539	5.15e-09
SRR11006882_NODE_3_length_2287_cov_14.461538	292	343	NC_008719.1	10080	10029	84.615	5.15e-09
SRR11006882_NODE_3_length_2287_cov_14.461538	864	925	NC_008719.1	9472	9411	75.806	1.13e-04
SRR11006882_NODE_3_length_2287_cov_14.461538	1238	1390	NC_040776.1	9149	8997	69.481	5.15e-09
SRR11006882_NODE_3_length_2287_cov_14.461538	293	343	NC_040776.1	10121	10071	80.392	9.31e-06
SRR11006882_NODE_3_length_2287_cov_14.461538	531	622	NC_003676.1	9623	9532	73.913	5.15e-09
SRR11006882_NODE_3_length_2287_cov_14.461538	293	343	NC_003676.1	9870	9820	78.431	3.96e-04
SRR11006882_NODE_3_length_2287_cov_14.461538	1238	1324	NC_018705.3	9157	9071	74.713	5.15e-09
SRR11006882_NODE_3_length_2287_cov_14.461538	1238	1311	NC_000943.1	9179	9106	77.027	1.80e-08
SRR11006882_NODE_3_length_2287_cov_14.461538	1107	1139	NC_000943.1	9313	9281	90.909	3.25e-05
SRR11006882_NODE_3_length_2287_cov_14.461538	423	631	NC_034007.1	9746	9538	66.351	6.27e-08
SRR11006882_NODE_3_length_2287_cov_14.461538	291	343	NC_040788.1	10061	10009	83.019	6.27e-08
SRR11006882_NODE_3_length_2287_cov_14.461538	1113	1381	NC_040788.1	9218	8950	65.201	2.19e-07
SRR11006882_NODE_3_length_2287_cov_14.461538	540	616	NC_040788.1	9803	9727	75.325	2.19e-07
SRR11006882_NODE_3_length_2287_cov_14.461538	884	925	NC_040788.1	9432	9391	80.952	0.001
SRR11006882_NODE_3_length_2287_cov_14.461538	294	343	NC_012735.1	10080	10031	84.000	6.27e-08
SRR11006882_NODE_3_length_2287_cov_14.461538	294	343	NC_033725.1	9953	9904	84.000	6.27e-08
SRR11006882_NODE_3_length_2287_cov_14.461538	552	616	NC_033725.1	9686	9622	73.846	0.001
SRR11006882_NODE_3_length_2287_cov_14.461538	294	342	NC_001475.2	10017	9969	83.673	2.19e-07
SRR11006882_NODE_3_length_2287_cov_14.461538	452	616	NC_001475.2	9850	9686	67.470	2.67e-06
SRR11006882_NODE_3_length_2287_cov_14.461538	1238	1311	NC_001563.2	9168	9095	75.676	2.19e-07
SRR11006882_NODE_3_length_2287_cov_14.461538	423	491	NC_033723.1	9857	9789	76.812	2.19e-07
SRR11006882_NODE_3_length_2287_cov_14.461538	1238	1390	NC_012534.1	9154	9002	67.320	7.64e-07
SRR11006882_NODE_3_length_2287_cov_14.461538	294	341	NC_039218.1	9995	9948	83.333	7.64e-07
SRR11006882_NODE_3_length_2287_cov_14.461538	294	343	NC_015843.2	10122	10073	82.000	2.67e-06
SRR11006882_NODE_3_length_2287_cov_14.461538	1238	1309	NC_015843.2	9151	9080	75.000	2.67e-06
SRR11006882_NODE_3_length_2287_cov_14.461538	1238	1309	NC_009029.2	9101	9030	75.000	2.67e-06
SRR11006882_NODE_3_length_2287_cov_14.461538	1224	1309	NC_024805.1	9149	9064	72.093	9.31e-06
SRR11006882_NODE_3_length_2287_cov_14.461538	1107	1139	NC_009942.1	9311	9279	90.909	3.25e-05
SRR11006882_NODE_3_length_2287_cov_14.461538	294	363	NC_009942.1	10148	10079	76.056	1.13e-04
SRR11006882_NODE_3_length_2287_cov_14.461538	876	957	NC_009942.1	9530	9449	70.732	0.001
SRR11006882_NODE_3_length_2287_cov_14.461538	1079	1138	NC_003687.1	9303	9244	76.667	3.25e-05
SRR11006882_NODE_3_length_2287_cov_14.461538	294	343	NC_001474.2	10022	9973	80.000	3.25e-05
SRR11006882_NODE_3_length_2287_cov_14.461538	294	343	NC_032088.1	10065	10016	80.000	3.25e-05
SRR11006882_NODE_3_length_2287_cov_14.461538	552	617	NC_016997.1	9925	9860	76.471	0.001
SRR11006882_NODE_3_length_2287_cov_14.461538	596	632	NC_003635.1	9673	9637	83.784	0.001
SRR11006882_NODE_4_length_1821_cov_4.115826	974	1682	NC_001564.2	5270	4559	97.753	0.0
SRR11006882_NODE_4_length_1821_cov_4.115826	409	982	NC_001564.2	2498	1925	96.690	0.0
SRR11006882_NODE_4_length_1821_cov_4.115826	974	1661	NC_005064.1	5302	4615	75.109	1.02e-130
SRR11006882_NODE_4_length_1821_cov_4.115826	981	1652	NC_012932.1	5256	4585	67.452	1.02e-54
SRR11006882_NODE_4_length_1821_cov_4.115826	468	682	NC_012932.1	2432	2218	70.000	6.92e-19
SRR11006882_NODE_4_length_1821_cov_4.115826	572	916	NC_040682.1	2326	1982	67.908	4.98e-27
SRR11006882_NODE_4_length_1821_cov_4.115826	815	931	NC_012671.1	2101	1985	75.214	1.25e-15
SRR11006882_NODE_4_length_1821_cov_4.115826	1192	1223	NC_012671.1	5061	5030	90.625	9.00e-05
SRR11006882_NODE_4_length_1821_cov_4.115826	807	930	NC_008604.2	2100	1977	73.387	5.32e-14
SRR11006882_NODE_4_length_1821_cov_4.115826	1328	1382	MN567479.1	5015	4961	83.636	4.09e-09
SRR11006882_NODE_4_length_1821_cov_4.115826	1115	1232	MN567479.1	5243	5126	69.492	6.07e-07
SRR11006882_NODE_4_length_1821_cov_4.115826	1179	1242	NC_035118.1	5041	4978	79.688	1.43e-08
SRR11006882_NODE_4_length_1821_cov_4.115826	1618	1652	NC_027817.1	4707	4673	91.429	2.12e-06
SRR11006882_NODE_4_length_1821_cov_4.115826	1180	1228	NC_027817.1	5172	5125	79.592	0.001
SRR11006882_NODE_4_length_1821_cov_4.115826	1590	1667	NC_027819.1	4822	4745	73.077	2.58e-05
SRR11006882_NODE_4_length_1821_cov_4.115826	642	693	NC_031327.1	2161	2110	78.846	9.00e-05
SRR11006882_NODE_4_length_1821_cov_4.115826	1185	1223	NC_034242.1	5107	5069	84.615	9.00e-05
SRR11006882_NODE_4_length_1821_cov_4.115826	1180	1223	NC_035187.1	4922	4879	81.818	9.00e-05
SRR11006882_NODE_4_length_1821_cov_4.115826	1108	1223	NC_034017.1	5318	5203	69.231	3.14e-04
SRR11006882_NODE_4_length_1821_cov_4.115826	569	706	NC_030400.1	2256	2119	67.347	0.004
SRR11006882_NODE_5_length_979_cov_31.152993	1	540	NC_034204.1	2943	3482	66.426	6.23e-29
SRR11006882_NODE_5_length_979_cov_31.152993	3	429	NC_034017.1	2929	3361	65.977	1.13e-25
SRR11006882_NODE_5_length_979_cov_31.152993	156	428	MN567479.1	3062	3334	67.766	8.65e-21
SRR11006882_NODE_5_length_979_cov_31.152993	575	854	MN567479.1	3466	3745	63.929	1.13e-06
SRR11006882_NODE_5_length_979_cov_31.152993	3	236	NC_034242.1	2852	3079	69.787	1.05e-19
SRR11006882_NODE_5_length_979_cov_31.152993	153	310	NC_012932.1	2989	3146	70.440	4.20e-12
SRR11006882_NODE_5_length_979_cov_31.152993	3	236	NC_027817.1	2906	3133	67.660	1.47e-11
SRR11006882_NODE_5_length_979_cov_31.152993	3	220	NC_030401.1	2788	2999	67.123	2.65e-08
SRR11006882_NODE_5_length_979_cov_31.152993	154	236	NC_040682.1	2994	3076	74.699	2.65e-08
SRR11006882_NODE_5_length_979_cov_31.152993	94	236	NC_024299.2	2920	3059	69.231	1.13e-06
SRR11006882_NODE_5_length_979_cov_31.152993	69	212	NC_021069.1	2929	3069	70.068	4.79e-05
SRR11006882_NODE_5_length_979_cov_31.152993	154	221	NC_030400.1	2924	2991	73.529	1.67e-04
SRR11006882_NODE_5_length_979_cov_31.152993	195	223	NC_012735.1	3194	3222	89.655	0.002
SRR11006882_NODE_6_length_550_cov_3.744186	403	428	NC_033715.1	6386	6411	100.000	2.17e-06
SRR11006882_NODE_7_length_405_cov_35.786585	91	360	NC_034204.1	2705	2974	73.455	1.21e-39
SRR11006882_NODE_7_length_405_cov_35.786585	178	356	NC_027817.1	2753	2931	78.771	5.14e-38
SRR11006882_NODE_7_length_405_cov_35.786585	131	359	NC_034017.1	2729	2957	71.616	3.04e-28
SRR11006882_NODE_7_length_405_cov_35.786585	178	356	NC_030401.1	2635	2813	74.302	3.70e-27
SRR11006882_NODE_7_length_405_cov_35.786585	187	242	NC_040645.1	2523	2578	78.571	1.58e-06
SRR11006882_NODE_7_length_405_cov_35.786585	325	360	NC_040645.1	2661	2696	83.333	8.16e-04
SRR11006882_NODE_9_length_256_cov_3.698324	109	143	NC_039237.1	8842	8876	91.667	1.18e-05
SRR11006882_NODE_10_length_136_cov_14.864407	3	28	NC_027817.1	2906	2931	100.000	4.77e-07
SRR11006882_NODE_10_length_136_cov_14.864407	3	28	NC_030401.1	2788	2813	92.308	2.47e-04
SRR11006882_NODE_10_length_136_cov_14.864407	1	32	NC_040645.1	2665	2696	84.375	0.003
SRR11006863_NODE_1_length_2194_cov_3.934813	690	1881	MN567479.1	7040	8229	65.337	9.50e-69
SRR11006863_NODE_1_length_2194_cov_3.934813	1119	1880	NC_034017.1	7537	8296	67.059	8.90e-63
SRR11006863_NODE_1_length_2194_cov_3.934813	408	521	NC_034017.1	6823	6936	73.043	1.41e-09
SRR11006863_NODE_1_length_2194_cov_3.934813	605	768	NC_034017.1	7023	7186	65.868	0.001
SRR11006863_NODE_1_length_2194_cov_3.934813	1260	1881	NC_034204.1	7695	8316	67.520	2.73e-50
SRR11006863_NODE_1_length_2194_cov_3.934813	408	523	NC_034204.1	6842	6957	69.748	2.56e-06
SRR11006863_NODE_1_length_2194_cov_3.934813	908	979	NC_034204.1	7345	7416	75.000	2.56e-06
SRR11006863_NODE_1_length_2194_cov_3.934813	1337	1818	NC_005064.1	7588	8069	67.967	3.55e-36
SRR11006863_NODE_1_length_2194_cov_3.934813	1336	1882	NC_033694.1	7509	8055	66.184	1.24e-35
SRR11006863_NODE_1_length_2194_cov_3.934813	1336	1671	NC_027819.1	7714	8049	68.605	1.32e-22
SRR11006863_NODE_1_length_2194_cov_3.934813	1327	1881	NC_040645.1	7574	8128	64.956	8.35e-19
SRR11006863_NODE_1_length_2194_cov_3.934813	1346	1586	NC_040682.1	7592	7832	67.755	1.51e-15
SRR11006863_NODE_1_length_2194_cov_3.934813	1342	1881	NC_008604.2	7603	8142	64.037	2.24e-13
SRR11006863_NODE_1_length_2194_cov_3.934813	1337	1671	NC_035118.1	7550	7884	66.176	2.24e-13
SRR11006863_NODE_1_length_2194_cov_3.934813	1346	1826	NC_012932.1	7549	8029	63.843	7.82e-13
SRR11006863_NODE_1_length_2194_cov_3.934813	1337	1881	NC_001564.2	7547	8091	63.818	9.53e-12
SRR11006863_NODE_1_length_2194_cov_3.934813	1337	1881	NC_021069.1	7606	8150	63.587	3.33e-11
SRR11006863_NODE_1_length_2194_cov_3.934813	1337	1569	NC_024299.2	7584	7816	65.665	1.41e-09
SRR11006863_NODE_1_length_2194_cov_3.934813	1785	1882	NC_030400.1	7985	8082	73.469	1.41e-09
SRR11006863_NODE_1_length_2194_cov_3.934813	1292	1483	NC_027817.1	7631	7822	67.179	7.33e-07
SRR11006863_NODE_1_length_2194_cov_3.934813	1445	1479	NC_039219.1	7771	7805	91.429	2.56e-06
SRR11006863_NODE_1_length_2194_cov_3.934813	1763	1881	NC_012671.1	8033	8151	68.908	8.93e-06
SRR11006863_NODE_1_length_2194_cov_3.934813	1439	1479	NC_012735.1	7838	7878	85.366	8.93e-06
SRR11006863_NODE_1_length_2194_cov_3.934813	1786	1881	NC_035187.1	7881	7976	70.833	8.93e-06
SRR11006863_NODE_1_length_2194_cov_3.934813	1337	1473	NC_035187.1	7432	7568	69.286	3.12e-05
SRR11006863_NODE_1_length_2194_cov_3.934813	1438	1477	NC_033693.1	7683	7722	82.500	0.001
SRR11006863_NODE_1_length_2194_cov_3.934813	1706	1767	NC_004119.1	8032	8093	74.194	0.001
SRR11006863_NODE_1_length_2194_cov_3.934813	1438	1473	NC_030289.1	7716	7751	83.333	0.005
SRR11006863_NODE_2_length_1721_cov_17.056569	452	1133	MN567479.1	3799	3122	64.978	6.11e-32
SRR11006863_NODE_2_length_1721_cov_17.056569	1155	1443	NC_034204.1	3048	2760	71.672	7.45e-31
SRR11006863_NODE_2_length_1721_cov_17.056569	720	1130	NC_034204.1	3603	3161	64.414	2.60e-11
SRR11006863_NODE_2_length_1721_cov_17.056569	1233	1411	NC_034242.1	2877	2699	75.978	2.60e-30
SRR11006863_NODE_2_length_1721_cov_17.056569	1233	1411	NC_027817.1	2931	2753	74.860	1.35e-27
SRR11006863_NODE_2_length_1721_cov_17.056569	1137	1443	NC_034017.1	3050	2744	68.932	1.35e-27
SRR11006863_NODE_2_length_1721_cov_17.056569	506	877	NC_034017.1	3801	3409	64.838	1.18e-15
SRR11006863_NODE_2_length_1721_cov_17.056569	1233	1411	NC_030401.1	2813	2635	72.067	4.40e-21
SRR11006863_NODE_2_length_1721_cov_17.056569	1235	1408	NC_005064.1	2907	2734	71.264	2.28e-18
SRR11006863_NODE_2_length_1721_cov_17.056569	1235	1410	NC_012932.1	2868	2693	71.186	3.38e-16
SRR11006863_NODE_2_length_1721_cov_17.056569	1235	1408	NC_001564.2	2875	2702	69.540	5.02e-14
SRR11006863_NODE_2_length_1721_cov_17.056569	1155	1307	NC_033694.1	2864	2718	70.323	4.70e-08
SRR11006863_NODE_3_length_1611_cov_8.138201	166	1437	MN567479.1	9555	8261	71.164	0.0
SRR11006863_NODE_3_length_1611_cov_8.138201	164	1439	NC_034017.1	9625	8327	70.092	3.14e-168
SRR11006863_NODE_3_length_1611_cov_8.138201	308	1444	NC_034204.1	9477	8341	71.541	6.92e-164
SRR11006863_NODE_3_length_1611_cov_8.138201	308	1272	NC_030290.1	9405	8441	67.551	6.09e-76
SRR11006863_NODE_3_length_1611_cov_8.138201	308	1258	NC_027817.1	9381	8431	67.083	9.04e-74
SRR11006863_NODE_3_length_1611_cov_8.138201	308	846	NC_024299.2	9289	8751	69.573	2.27e-62
SRR11006863_NODE_3_length_1611_cov_8.138201	1046	1261	NC_024299.2	8551	8335	68.807	1.35e-14
SRR11006863_NODE_3_length_1611_cov_8.138201	308	1269	NC_030400.1	9242	8281	66.290	7.93e-62
SRR11006863_NODE_3_length_1611_cov_8.138201	308	795	NC_005064.1	9293	8806	71.748	2.77e-61
SRR11006863_NODE_3_length_1611_cov_8.138201	1046	1271	NC_005064.1	8555	8330	67.841	1.64e-13
SRR11006863_NODE_3_length_1611_cov_8.138201	308	1216	NC_035187.1	9137	8229	66.595	9.66e-61
SRR11006863_NODE_3_length_1611_cov_8.138201	308	1258	NC_034242.1	9327	8377	66.147	6.10e-57
SRR11006863_NODE_3_length_1611_cov_8.138201	466	1257	NC_027819.1	9262	8471	66.542	7.43e-56
SRR11006863_NODE_3_length_1611_cov_8.138201	308	1254	NC_040682.1	9288	8342	65.377	1.64e-51
SRR11006863_NODE_3_length_1611_cov_8.138201	506	978	NC_031327.1	9046	8574	69.198	8.48e-49
SRR11006863_NODE_3_length_1611_cov_8.138201	308	411	NC_031327.1	9244	9141	72.115	1.26e-08
SRR11006863_NODE_3_length_1611_cov_8.138201	1046	1154	NC_031327.1	8506	8398	69.725	6.53e-06
SRR11006863_NODE_3_length_1611_cov_8.138201	512	1200	NC_012932.1	9041	8353	65.801	1.53e-45
SRR11006863_NODE_3_length_1611_cov_8.138201	308	420	NC_012932.1	9245	9133	72.566	8.49e-11
SRR11006863_NODE_3_length_1611_cov_8.138201	512	1258	NC_030401.1	9059	8313	66.667	5.35e-45
SRR11006863_NODE_3_length_1611_cov_8.138201	560	1269	NC_033694.1	8963	8254	66.109	6.52e-44
SRR11006863_NODE_3_length_1611_cov_8.138201	308	1257	NC_001564.2	9252	8303	64.938	2.27e-43
SRR11006863_NODE_3_length_1611_cov_8.138201	308	837	NC_035118.1	9255	8726	67.784	3.38e-41
SRR11006863_NODE_3_length_1611_cov_8.138201	1046	1281	NC_035118.1	8517	8282	67.364	5.72e-13
SRR11006863_NODE_3_length_1611_cov_8.138201	464	807	NC_040645.1	9133	8790	70.725	1.44e-39
SRR11006863_NODE_3_length_1611_cov_8.138201	1052	1257	NC_040645.1	8545	8340	66.346	4.40e-08
SRR11006863_NODE_3_length_1611_cov_8.138201	308	399	NC_040645.1	9289	9198	70.652	7.95e-05
SRR11006863_NODE_3_length_1611_cov_8.138201	506	804	NC_008604.2	9105	8807	71.333	9.06e-36
SRR11006863_NODE_3_length_1611_cov_8.138201	1046	1260	NC_008604.2	8565	8351	66.204	1.54e-07
SRR11006863_NODE_3_length_1611_cov_8.138201	511	1278	NC_012671.1	9109	8342	64.955	3.16e-35
SRR11006863_NODE_3_length_1611_cov_8.138201	511	804	NC_021069.1	9108	8815	71.186	3.85e-34
SRR11006863_NODE_3_length_1611_cov_8.138201	1046	1257	NC_021069.1	8573	8362	67.136	2.96e-10
SRR11006863_NODE_3_length_1611_cov_8.138201	506	855	NC_002031.1	9264	8912	67.867	2.28e-24
SRR11006863_NODE_3_length_1611_cov_8.138201	1195	1256	NC_002031.1	8572	8511	74.194	0.001
SRR11006863_NODE_3_length_1611_cov_8.138201	636	789	NC_001672.1	9160	9007	76.923	2.77e-23
SRR11006863_NODE_3_length_1611_cov_8.138201	512	543	NC_001672.1	9287	9256	87.500	0.001
SRR11006863_NODE_3_length_1611_cov_8.138201	512	855	NC_033699.1	9077	8731	67.049	9.68e-23
SRR11006863_NODE_3_length_1611_cov_8.138201	470	780	NC_043110.1	9128	8815	67.619	1.18e-21
SRR11006863_NODE_3_length_1611_cov_8.138201	636	780	NC_027709.1	9160	9016	76.027	4.12e-21
SRR11006863_NODE_3_length_1611_cov_8.138201	499	855	NC_012532.1	9289	8930	67.575	1.44e-20
SRR11006863_NODE_3_length_1611_cov_8.138201	637	774	NC_033693.1	8952	8815	76.259	5.01e-20
SRR11006863_NODE_3_length_1611_cov_8.138201	482	538	NC_033693.1	9110	9054	75.439	0.001
SRR11006863_NODE_3_length_1611_cov_8.138201	625	793	NC_026624.1	9030	8860	73.256	1.75e-19
SRR11006863_NODE_3_length_1611_cov_8.138201	636	789	NC_039218.1	9034	8881	74.194	1.75e-19
SRR11006863_NODE_3_length_1611_cov_8.138201	634	839	NC_029055.1	9075	8870	70.531	6.11e-19
SRR11006863_NODE_3_length_1611_cov_8.138201	506	538	NC_029055.1	9206	9174	90.909	2.28e-05
SRR11006863_NODE_3_length_1611_cov_8.138201	636	842	NC_033723.1	9034	8826	71.831	6.11e-19
SRR11006863_NODE_3_length_1611_cov_8.138201	629	780	NC_005039.1	9212	9061	73.026	2.13e-18
SRR11006863_NODE_3_length_1611_cov_8.138201	602	855	NC_002640.1	9088	8835	68.359	7.44e-18
SRR11006863_NODE_3_length_1611_cov_8.138201	636	781	NC_033724.1	8995	8850	75.000	2.60e-17
SRR11006863_NODE_3_length_1611_cov_8.138201	637	846	NC_030289.1	8985	8776	69.668	2.60e-17
SRR11006863_NODE_3_length_1611_cov_8.138201	482	538	NC_030289.1	9143	9087	77.193	7.95e-05
SRR11006863_NODE_3_length_1611_cov_8.138201	623	855	NC_033721.1	9056	8824	69.362	2.60e-17
SRR11006863_NODE_3_length_1611_cov_8.138201	636	780	NC_005062.1	9160	9016	74.830	9.07e-17
SRR11006863_NODE_3_length_1611_cov_8.138201	593	774	NC_001437.1	9217	9036	71.739	9.07e-17
SRR11006863_NODE_3_length_1611_cov_8.138201	626	708	NC_033726.1	9056	8974	81.928	3.16e-16
SRR11006863_NODE_3_length_1611_cov_8.138201	577	780	NC_033725.1	9042	8839	69.268	3.85e-15
SRR11006863_NODE_3_length_1611_cov_8.138201	595	780	NC_024017.1	9255	9070	70.053	3.85e-15
SRR11006863_NODE_3_length_1611_cov_8.138201	489	846	NC_034018.1	9223	8863	65.205	3.85e-15
SRR11006863_NODE_3_length_1611_cov_8.138201	636	780	NC_039219.1	9037	8893	71.724	1.35e-14
SRR11006863_NODE_3_length_1611_cov_8.138201	636	780	NC_003690.1	9158	9014	72.603	1.35e-14
SRR11006863_NODE_3_length_1611_cov_8.138201	623	780	NC_023424.1	9190	9033	72.500	1.35e-14
SRR11006863_NODE_3_length_1611_cov_8.138201	637	805	NC_009028.2	9143	8975	70.588	4.70e-14
SRR11006863_NODE_3_length_1611_cov_8.138201	637	855	NC_035889.1	9161	8943	68.182	4.70e-14
SRR11006863_NODE_3_length_1611_cov_8.138201	498	538	NC_035889.1	9302	9263	85.366	7.95e-05
SRR11006863_NODE_3_length_1611_cov_8.138201	506	855	NC_026620.1	9056	8707	65.634	1.64e-13
SRR11006863_NODE_3_length_1611_cov_8.138201	631	784	NC_008718.1	9137	8984	70.130	5.72e-13
SRR11006863_NODE_3_length_1611_cov_8.138201	512	846	NC_040788.1	9218	8884	65.698	2.00e-12
SRR11006863_NODE_3_length_1611_cov_8.138201	635	855	NC_008719.1	9109	8889	67.713	6.97e-12
SRR11006863_NODE_3_length_1611_cov_8.138201	637	780	NC_012533.1	9121	8978	70.748	6.97e-12
SRR11006863_NODE_3_length_1611_cov_8.138201	470	537	NC_012533.1	9291	9224	75.000	2.28e-05
SRR11006863_NODE_3_length_1611_cov_8.138201	637	780	NC_024806.1	9090	8947	71.233	8.49e-11
SRR11006863_NODE_3_length_1611_cov_8.138201	637	780	NC_040610.1	9166	9023	71.233	8.49e-11
SRR11006863_NODE_3_length_1611_cov_8.138201	637	843	NC_018705.3	9157	8950	67.619	8.49e-11
SRR11006863_NODE_3_length_1611_cov_8.138201	637	789	GQ868509.1	9039	8887	70.130	8.49e-11
SRR11006863_NODE_3_length_1611_cov_8.138201	636	780	NC_001809.1	9157	9013	70.548	2.96e-10
SRR11006863_NODE_3_length_1611_cov_8.138201	637	780	NC_026623.1	9063	8920	69.444	2.96e-10
SRR11006863_NODE_3_length_1611_cov_8.138201	637	846	NC_000943.1	9179	8970	67.136	1.26e-08
SRR11006863_NODE_3_length_1611_cov_8.138201	506	538	NC_000943.1	9313	9281	90.909	2.28e-05
SRR11006863_NODE_3_length_1611_cov_8.138201	637	789	NC_012534.1	9154	9002	67.974	4.40e-08
SRR11006863_NODE_3_length_1611_cov_8.138201	637	789	NC_040776.1	9149	8997	69.677	1.54e-07
SRR11006863_NODE_3_length_1611_cov_8.138201	637	780	NC_001563.2	9168	9025	69.863	5.36e-07
SRR11006863_NODE_3_length_1611_cov_8.138201	637	708	NC_009029.2	9101	9030	75.000	1.87e-06
SRR11006863_NODE_3_length_1611_cov_8.138201	636	780	NC_023439.1	9183	9039	68.493	1.87e-06
SRR11006863_NODE_3_length_1611_cov_8.138201	623	774	NC_024805.1	9149	8998	67.105	1.87e-06
SRR11006863_NODE_3_length_1611_cov_8.138201	317	357	NC_034151.1	9471	9431	85.366	6.53e-06
SRR11006863_NODE_3_length_1611_cov_8.138201	506	538	NC_009942.1	9311	9279	90.909	2.28e-05
SRR11006863_NODE_3_length_1611_cov_8.138201	317	354	NC_006551.1	9491	9454	84.211	2.78e-04
SRR11006863_NODE_3_length_1611_cov_8.138201	478	537	NC_003687.1	9303	9244	75.000	0.001
SRR11006863_NODE_4_length_1307_cov_62.589431	681	1266	NC_034204.1	3482	2897	67.833	5.27e-44
SRR11006863_NODE_4_length_1307_cov_62.589431	1	228	NC_034204.1	2932	2705	70.815	2.24e-23
SRR11006863_NODE_4_length_1307_cov_62.589431	792	1266	NC_034017.1	3361	2881	66.874	2.56e-35
SRR11006863_NODE_4_length_1307_cov_62.589431	61	188	NC_034017.1	2856	2729	73.438	3.12e-15
SRR11006863_NODE_4_length_1307_cov_62.589431	985	1307	NC_034242.1	3079	2763	69.444	6.86e-30
SRR11006863_NODE_4_length_1307_cov_62.589431	985	1305	NC_027817.1	3133	2819	69.565	8.35e-29
SRR11006863_NODE_4_length_1307_cov_62.589431	1	141	NC_027817.1	2893	2753	75.887	2.73e-22
SRR11006863_NODE_4_length_1307_cov_62.589431	793	1065	MN567479.1	3334	3062	67.766	1.16e-20
SRR11006863_NODE_4_length_1307_cov_62.589431	367	646	MN567479.1	3745	3466	63.929	1.51e-06
SRR11006863_NODE_4_length_1307_cov_62.589431	1001	1307	NC_030401.1	2999	2699	67.532	1.72e-18
SRR11006863_NODE_4_length_1307_cov_62.589431	2	141	NC_030401.1	2774	2635	72.143	1.09e-14
SRR11006863_NODE_4_length_1307_cov_62.589431	911	1068	NC_012932.1	3146	2989	70.440	5.63e-12
SRR11006863_NODE_4_length_1307_cov_62.589431	985	1067	NC_040682.1	3076	2994	74.699	3.56e-08
SRR11006863_NODE_4_length_1307_cov_62.589431	985	1127	NC_024299.2	3059	2920	69.231	1.51e-06
SRR11006863_NODE_4_length_1307_cov_62.589431	77	132	NC_040645.1	2578	2523	78.571	5.28e-06
SRR11006863_NODE_4_length_1307_cov_62.589431	1189	1224	NC_040645.1	2696	2661	83.333	0.003
SRR11006863_NODE_4_length_1307_cov_62.589431	1009	1152	NC_021069.1	3069	2929	70.068	6.43e-05
SRR11006863_NODE_4_length_1307_cov_62.589431	1000	1067	NC_030400.1	2991	2924	73.529	2.24e-04
SRR11006863_NODE_4_length_1307_cov_62.589431	998	1026	NC_012735.1	3222	3194	89.655	0.003
SRR11006863_NODE_5_length_996_cov_2.872688	438	890	NC_034017.1	9622	10083	72.068	5.19e-68
SRR11006863_NODE_5_length_996_cov_2.872688	438	890	MN567479.1	9554	10015	71.274	8.79e-59
SRR11006863_NODE_5_length_996_cov_2.872688	465	890	NC_034204.1	9668	10102	71.396	8.79e-59
SRR11006863_NODE_5_length_996_cov_2.872688	438	889	NC_034242.1	9491	9951	70.021	2.69e-46
SRR11006863_NODE_5_length_996_cov_2.872688	561	890	NC_027819.1	9707	10045	70.175	6.77e-35
SRR11006863_NODE_5_length_996_cov_2.872688	441	775	NC_040645.1	9456	9790	69.733	3.50e-32
SRR11006863_NODE_5_length_996_cov_2.872688	540	863	NC_027817.1	9647	9979	68.862	4.27e-31
SRR11006863_NODE_5_length_996_cov_2.872688	551	889	NC_012671.1	9589	9936	68.195	1.82e-29
SRR11006863_NODE_5_length_996_cov_2.872688	534	890	NC_030401.1	9523	9888	67.935	2.21e-28
SRR11006863_NODE_5_length_996_cov_2.872688	551	890	NC_021069.1	9588	9936	67.049	1.15e-25
SRR11006863_NODE_5_length_996_cov_2.872688	561	878	NC_031327.1	9531	9857	67.278	4.00e-25
SRR11006863_NODE_5_length_996_cov_2.872688	561	877	NC_005064.1	9580	9905	68.196	1.40e-24
SRR11006863_NODE_5_length_996_cov_2.872688	541	877	NC_001564.2	9519	9864	66.859	5.93e-23
SRR11006863_NODE_5_length_996_cov_2.872688	546	879	NC_030400.1	9514	9856	66.667	1.31e-18
SRR11006863_NODE_5_length_996_cov_2.872688	551	879	NC_008604.2	9580	9917	65.782	1.59e-17
SRR11006863_NODE_5_length_996_cov_2.872688	561	781	NC_035187.1	9424	9644	67.873	2.36e-15
SRR11006863_NODE_5_length_996_cov_2.872688	546	889	NC_030290.1	9677	10029	64.873	8.25e-15
SRR11006863_NODE_5_length_996_cov_2.872688	561	771	NC_012932.1	9532	9742	67.773	2.88e-14
SRR11006863_NODE_5_length_996_cov_2.872688	546	877	NC_024299.2	9561	9901	65.698	3.51e-13
SRR11006863_NODE_5_length_996_cov_2.872688	840	892	NC_002031.1	10052	10104	88.679	1.22e-12
SRR11006863_NODE_5_length_996_cov_2.872688	567	656	NC_002031.1	9770	9859	73.333	2.70e-08
SRR11006863_NODE_5_length_996_cov_2.872688	566	889	NC_035889.1	9794	10126	64.985	1.22e-12
SRR11006863_NODE_5_length_996_cov_2.872688	546	879	NC_033694.1	9487	9829	64.535	4.27e-12
SRR11006863_NODE_5_length_996_cov_2.872688	702	879	NC_040682.1	9716	9902	68.063	4.27e-12
SRR11006863_NODE_5_length_996_cov_2.872688	551	592	NC_040682.1	9565	9606	83.333	4.88e-05
SRR11006863_NODE_5_length_996_cov_2.872688	840	889	NC_026624.1	9937	9986	88.000	5.21e-11
SRR11006863_NODE_5_length_996_cov_2.872688	840	889	NC_033721.1	9955	10004	88.000	5.21e-11
SRR11006863_NODE_5_length_996_cov_2.872688	840	892	NC_033715.1	10103	10155	84.906	5.21e-11
SRR11006863_NODE_5_length_996_cov_2.872688	839	890	NC_040610.1	10087	10138	86.538	1.82e-10
SRR11006863_NODE_5_length_996_cov_2.872688	567	635	NC_009026.2	9810	9878	79.710	1.82e-10
SRR11006863_NODE_5_length_996_cov_2.872688	840	898	NC_033726.1	9958	10013	83.051	6.34e-10
SRR11006863_NODE_5_length_996_cov_2.872688	840	889	NC_033693.1	9874	9923	86.000	2.21e-09
SRR11006863_NODE_5_length_996_cov_2.872688	561	652	NC_003676.1	9532	9623	73.913	2.21e-09
SRR11006863_NODE_5_length_996_cov_2.872688	840	890	NC_003676.1	9820	9870	78.431	1.70e-04
SRR11006863_NODE_5_length_996_cov_2.872688	840	891	NC_008719.1	10029	10080	84.615	2.21e-09
SRR11006863_NODE_5_length_996_cov_2.872688	820	889	NC_009028.2	10045	10114	79.167	7.73e-09
SRR11006863_NODE_5_length_996_cov_2.872688	840	892	NC_005039.1	10123	10175	83.019	2.70e-08
SRR11006863_NODE_5_length_996_cov_2.872688	552	760	NC_034007.1	9538	9746	66.351	2.70e-08
SRR11006863_NODE_5_length_996_cov_2.872688	840	892	NC_040788.1	10009	10061	83.019	2.70e-08
SRR11006863_NODE_5_length_996_cov_2.872688	567	643	NC_040788.1	9727	9803	75.325	9.41e-08
SRR11006863_NODE_5_length_996_cov_2.872688	840	889	NC_001437.1	10095	10144	84.000	2.70e-08
SRR11006863_NODE_5_length_996_cov_2.872688	820	889	NC_002640.1	9949	10018	77.143	2.70e-08
SRR11006863_NODE_5_length_996_cov_2.872688	840	889	NC_012735.1	10031	10080	84.000	2.70e-08
SRR11006863_NODE_5_length_996_cov_2.872688	840	889	NC_023424.1	10089	10138	84.000	2.70e-08
SRR11006863_NODE_5_length_996_cov_2.872688	840	889	NC_033725.1	9904	9953	84.000	2.70e-08
SRR11006863_NODE_5_length_996_cov_2.872688	567	631	NC_033725.1	9622	9686	73.846	5.94e-04
SRR11006863_NODE_5_length_996_cov_2.872688	841	889	NC_001475.2	9969	10017	83.673	9.41e-08
SRR11006863_NODE_5_length_996_cov_2.872688	567	731	NC_001475.2	9686	9850	67.470	1.15e-06
SRR11006863_NODE_5_length_996_cov_2.872688	567	635	NC_029055.1	9706	9774	76.812	9.41e-08
SRR11006863_NODE_5_length_996_cov_2.872688	840	891	NC_029055.1	9988	10039	80.769	1.15e-06
SRR11006863_NODE_5_length_996_cov_2.872688	692	760	NC_033723.1	9789	9857	76.812	9.41e-08
SRR11006863_NODE_5_length_996_cov_2.872688	843	890	NC_001809.1	10072	10119	83.333	3.29e-07
SRR11006863_NODE_5_length_996_cov_2.872688	842	889	NC_039218.1	9948	9995	83.333	3.29e-07
SRR11006863_NODE_5_length_996_cov_2.872688	840	889	NC_015843.2	10073	10122	82.000	1.15e-06
SRR11006863_NODE_5_length_996_cov_2.872688	843	889	NC_001672.1	10075	10121	82.979	1.15e-06
SRR11006863_NODE_5_length_996_cov_2.872688	820	890	NC_027999.1	10120	10190	74.648	4.00e-06
SRR11006863_NODE_5_length_996_cov_2.872688	840	890	NC_040776.1	10071	10121	80.392	4.00e-06
SRR11006863_NODE_5_length_996_cov_2.872688	843	890	NC_005062.1	10075	10122	81.250	1.40e-05
SRR11006863_NODE_5_length_996_cov_2.872688	840	892	NC_033724.1	9907	9959	79.245	1.40e-05
SRR11006863_NODE_5_length_996_cov_2.872688	551	644	NC_033724.1	9609	9702	70.213	4.88e-05
SRR11006863_NODE_5_length_996_cov_2.872688	840	889	NC_001474.2	9973	10022	80.000	1.40e-05
SRR11006863_NODE_5_length_996_cov_2.872688	840	889	NC_026623.1	9985	10034	80.000	1.40e-05
SRR11006863_NODE_5_length_996_cov_2.872688	840	889	NC_032088.1	10016	10065	80.000	1.40e-05
SRR11006863_NODE_5_length_996_cov_2.872688	840	889	NC_034151.1	10082	10131	80.000	1.40e-05
SRR11006863_NODE_5_length_996_cov_2.872688	820	889	NC_009942.1	10079	10148	76.056	4.88e-05
SRR11006863_NODE_5_length_996_cov_2.872688	840	891	NC_023439.1	10095	10146	78.846	4.88e-05
SRR11006863_NODE_5_length_996_cov_2.872688	551	607	NC_043110.1	9582	9638	77.193	4.88e-05
SRR11006863_NODE_5_length_996_cov_2.872688	840	877	NC_024017.1	10135	10172	84.211	1.70e-04
SRR11006863_NODE_5_length_996_cov_2.872688	567	611	NC_024017.1	9853	9897	80.000	5.94e-04
SRR11006863_NODE_5_length_996_cov_2.872688	566	631	NC_016997.1	9860	9925	76.471	5.94e-04
SRR11006863_NODE_5_length_996_cov_2.872688	551	587	NC_003635.1	9637	9673	83.784	5.94e-04
SRR11006863_NODE_5_length_996_cov_2.872688	567	628	NC_030289.1	9625	9686	74.194	5.94e-04
SRR11006863_NODE_5_length_996_cov_2.872688	820	889	NC_030289.1	9887	9956	71.429	0.007
SRR11006863_NODE_5_length_996_cov_2.872688	840	878	NC_026620.1	9823	9861	82.051	0.002
SRR11006863_NODE_5_length_996_cov_2.872688	840	880	NC_003675.1	9844	9884	80.488	0.002
SRR11006863_NODE_5_length_996_cov_2.872688	566	656	NC_033699.1	9588	9678	69.231	0.002
SRR11006863_NODE_5_length_996_cov_2.872688	840	892	NC_024806.1	10012	10064	75.472	0.007
SRR11006863_NODE_5_length_996_cov_2.872688	597	631	NC_024806.1	9760	9794	82.857	0.007
SRR11006863_NODE_5_length_996_cov_2.872688	840	889	NC_012532.1	10064	10113	76.000	0.007
SRR11006863_NODE_6_length_931_cov_3.320843	362	689	MN567479.1	3466	3799	63.905	2.07e-09
SRR11006863_NODE_6_length_931_cov_3.320843	377	427	NC_034017.1	3537	3587	82.353	3.07e-07
SRR11006863_NODE_6_length_931_cov_3.320843	61	113	NC_034204.1	3413	3465	81.132	3.07e-07
SRR11006863_NODE_7_length_915_cov_5.331742	494	519	NC_033715.1	6386	6411	100.000	3.67e-06
SRR11006863_NODE_8_length_910_cov_8.835534	17	500	MN567479.1	1206	1689	71.605	2.99e-64
SRR11006863_NODE_8_length_910_cov_8.835534	805	910	MN567479.1	2237	2342	71.296	1.27e-05
SRR11006863_NODE_8_length_910_cov_8.835534	670	773	MN567479.1	1859	1962	71.296	5.42e-04
SRR11006863_NODE_8_length_910_cov_8.835534	25	638	NC_034204.1	1259	1872	67.476	3.19e-51
SRR11006863_NODE_8_length_910_cov_8.835534	24	459	NC_034017.1	1242	1677	67.735	1.77e-35
SRR11006863_NODE_8_length_910_cov_8.835534	808	908	NC_034017.1	2269	2369	77.228	2.15e-15
SRR11006863_NODE_8_length_910_cov_8.835534	49	117	NC_040682.1	1199	1267	78.571	2.99e-07
SRR11006863_NODE_8_length_910_cov_8.835534	837	898	NC_040645.1	2066	2127	77.419	1.05e-06
SRR11006863_NODE_8_length_910_cov_8.835534	49	78	NC_021069.1	1216	1245	93.333	1.27e-05
SRR11006863_NODE_8_length_910_cov_8.835534	421	453	NC_030401.1	1495	1527	87.879	1.55e-04
SRR11006863_NODE_8_length_910_cov_8.835534	49	77	NC_027817.1	1241	1269	89.655	0.002
SRR11006863_NODE_8_length_910_cov_8.835534	35	116	NC_035187.1	983	1064	71.429	0.002
SRR11006863_NODE_8_length_910_cov_8.835534	49	83	NC_030400.1	1126	1160	82.857	0.007
SRR11006863_NODE_9_length_904_cov_17.854897	17	723	NC_034017.1	2536	3242	68.079	1.64e-67
SRR11006863_NODE_9_length_904_cov_17.854897	98	805	NC_034204.1	2633	3330	68.583	5.73e-67
SRR11006863_NODE_9_length_904_cov_17.854897	98	729	MN567479.1	2588	3228	66.512	1.87e-41
SRR11006863_NODE_9_length_904_cov_17.854897	200	646	NC_034242.1	2642	3082	67.857	6.13e-35
SRR11006863_NODE_9_length_904_cov_17.854897	257	643	NC_030401.1	2635	3015	68.475	7.46e-34
SRR11006863_NODE_9_length_904_cov_17.854897	260	643	NC_005064.1	2734	3111	66.062	7.98e-21
SRR11006863_NODE_9_length_904_cov_17.854897	258	643	NC_012932.1	2693	3072	65.128	3.87e-12
SRR11006863_NODE_9_length_904_cov_17.854897	540	645	NC_033694.1	2889	2993	72.642	7.00e-09
SRR11006863_NODE_9_length_904_cov_17.854897	554	646	NC_021069.1	3003	3096	73.684	3.62e-06
SRR11006863_NODE_9_length_904_cov_17.854897	599	687	NC_030290.1	2945	3033	73.333	3.62e-06
SRR11006863_NODE_9_length_904_cov_17.854897	799	841	NC_030290.1	3144	3186	79.070	0.007
SRR11006863_NODE_10_length_890_cov_14.589176	67	524	MN567479.1	4615	5071	69.935	8.94e-52
SRR11006863_NODE_10_length_890_cov_14.589176	646	888	MN567479.1	5276	5518	74.074	3.33e-38
SRR11006863_NODE_10_length_890_cov_14.589176	604	834	NC_034017.1	5302	5532	71.245	1.02e-25
SRR11006863_NODE_10_length_890_cov_14.589176	760	826	NC_033694.1	5218	5284	83.582	3.13e-13
SRR11006863_NODE_10_length_890_cov_14.589176	611	890	NC_034204.1	5325	5604	66.783	3.13e-13
SRR11006863_NODE_10_length_890_cov_14.589176	760	824	NC_027819.1	5453	5517	81.538	4.64e-11
SRR11006863_NODE_10_length_890_cov_14.589176	760	824	NC_040645.1	5334	5398	81.538	4.64e-11
SRR11006863_NODE_10_length_890_cov_14.589176	397	430	NC_040645.1	4891	4924	85.294	0.002
SRR11006863_NODE_10_length_890_cov_14.589176	579	604	NC_040645.1	5067	5092	92.308	0.002
SRR11006863_NODE_10_length_890_cov_14.589176	759	829	NC_008604.2	5281	5351	78.873	5.65e-10
SRR11006863_NODE_10_length_890_cov_14.589176	769	824	NC_012932.1	5278	5333	83.929	5.65e-10
SRR11006863_NODE_10_length_890_cov_14.589176	763	827	NC_021069.1	5293	5357	80.000	1.97e-09
SRR11006863_NODE_10_length_890_cov_14.589176	760	827	NC_024299.2	5289	5356	77.941	2.40e-08
SRR11006863_NODE_10_length_890_cov_14.589176	763	824	NC_005064.1	5311	5372	79.032	8.39e-08
SRR11006863_NODE_10_length_890_cov_14.589176	763	828	NC_012671.1	5294	5359	77.273	2.93e-07
SRR11006863_NODE_10_length_890_cov_14.589176	240	274	NC_012533.1	4793	4827	91.429	1.02e-06
SRR11006863_NODE_10_length_890_cov_14.589176	678	794	NC_040682.1	5185	5301	69.231	1.02e-06
SRR11006863_NODE_10_length_890_cov_14.589176	574	604	NC_030400.1	4955	4985	87.097	0.002
SRR11006863_NODE_10_length_890_cov_14.589176	312	339	NC_030290.1	4916	4943	89.286	0.006
SRR11006863_NODE_11_length_771_cov_3.645533	391	698	NC_035187.1	9866	9560	70.645	1.82e-34
SRR11006863_NODE_11_length_771_cov_3.645533	431	702	NC_027817.1	10070	9800	71.533	2.69e-32
SRR11006863_NODE_11_length_771_cov_3.645533	403	687	NC_005064.1	10010	9727	71.280	9.40e-32
SRR11006863_NODE_11_length_771_cov_3.645533	391	708	NC_034017.1	10187	9871	69.688	3.28e-31
SRR11006863_NODE_11_length_771_cov_3.645533	392	702	NC_030401.1	9991	9682	70.159	1.40e-29
SRR11006863_NODE_11_length_771_cov_3.645533	418	708	NC_001564.2	9954	9665	69.072	7.23e-27
SRR11006863_NODE_11_length_771_cov_3.645533	477	712	NC_034242.1	9970	9736	71.186	7.23e-27
SRR11006863_NODE_11_length_771_cov_3.645533	466	673	NC_030400.1	9896	9690	72.857	1.07e-24
SRR11006863_NODE_11_length_771_cov_3.645533	477	697	NC_008604.2	9946	9727	71.041	3.75e-24
SRR11006863_NODE_11_length_771_cov_3.645533	466	696	NC_031327.1	9898	9669	70.563	3.75e-24
SRR11006863_NODE_11_length_771_cov_3.645533	465	672	NC_035118.1	9910	9704	71.635	1.31e-23
SRR11006863_NODE_11_length_771_cov_3.645533	388	703	NC_030290.1	10137	9823	68.025	4.56e-23
SRR11006863_NODE_11_length_771_cov_3.645533	465	672	NC_033694.1	9870	9664	71.154	1.59e-22
SRR11006863_NODE_11_length_771_cov_3.645533	386	703	NC_027819.1	10154	9838	67.712	5.56e-22
SRR11006863_NODE_11_length_771_cov_3.645533	474	696	NC_003690.1	10141	9920	69.469	1.00e-18
SRR11006863_NODE_11_length_771_cov_3.645533	391	699	NC_040645.1	10018	9711	67.097	1.00e-18
SRR11006863_NODE_11_length_771_cov_3.645533	477	652	NC_001477.1	10042	9868	71.023	4.27e-17
SRR11006863_NODE_11_length_771_cov_3.645533	468	702	NC_009942.1	10176	9943	68.908	4.27e-17
SRR11006863_NODE_11_length_771_cov_3.645533	462	673	NC_024299.2	9947	9737	69.767	4.27e-17
SRR11006863_NODE_11_length_771_cov_3.645533	468	687	NC_027999.1	10217	9999	70.222	1.49e-16
SRR11006863_NODE_11_length_771_cov_3.645533	477	703	MN567479.1	10033	9808	68.282	1.49e-16
SRR11006863_NODE_11_length_771_cov_3.645533	476	687	NC_012671.1	9956	9746	70.046	1.49e-16
SRR11006863_NODE_11_length_771_cov_3.645533	468	576	NC_001474.2	10050	9943	77.064	5.21e-16
SRR11006863_NODE_11_length_771_cov_3.645533	484	696	NC_002640.1	10030	9819	68.950	1.82e-15
SRR11006863_NODE_11_length_771_cov_3.645533	496	696	NC_009029.2	10063	9864	70.192	1.82e-15
SRR11006863_NODE_11_length_771_cov_3.645533	487	618	NC_009028.2	10123	9993	73.485	6.34e-15
SRR11006863_NODE_11_length_771_cov_3.645533	391	545	NC_003635.1	10089	9935	71.795	6.34e-15
SRR11006863_NODE_11_length_771_cov_3.645533	637	693	NC_003635.1	9844	9788	75.439	4.57e-04
SRR11006863_NODE_11_length_771_cov_3.645533	394	672	NC_034204.1	10203	9926	66.308	6.34e-15
SRR11006863_NODE_11_length_771_cov_3.645533	468	696	NC_001475.2	10045	9818	68.261	2.21e-14
SRR11006863_NODE_11_length_771_cov_3.645533	393	702	NC_012932.1	9972	9664	65.723	2.21e-14
SRR11006863_NODE_11_length_771_cov_3.645533	477	672	NC_040682.1	9931	9737	69.036	2.21e-14
SRR11006863_NODE_11_length_771_cov_3.645533	474	697	NC_034018.1	10065	9843	68.282	7.73e-14
SRR11006863_NODE_11_length_771_cov_3.645533	477	702	NC_006551.1	10170	9946	68.831	2.70e-13
SRR11006863_NODE_11_length_771_cov_3.645533	416	575	NC_032088.1	10145	9987	70.807	3.29e-12
SRR11006863_NODE_11_length_771_cov_3.645533	482	686	NC_033724.1	9970	9767	68.447	3.29e-12
SRR11006863_NODE_11_length_771_cov_3.645533	631	696	NC_003675.1	9759	9694	81.818	1.15e-11
SRR11006863_NODE_11_length_771_cov_3.645533	477	652	GQ868509.1	10020	9846	69.492	1.15e-11
SRR11006863_NODE_11_length_771_cov_3.645533	496	575	NC_018705.3	10128	10050	78.750	4.00e-11
SRR11006863_NODE_11_length_771_cov_3.645533	468	702	NC_001563.2	10167	9934	66.667	1.40e-10
SRR11006863_NODE_11_length_771_cov_3.645533	390	696	NC_004119.1	10092	9787	65.723	1.40e-10
SRR11006863_NODE_11_length_771_cov_3.645533	496	690	NC_024017.1	10184	9991	69.307	1.40e-10
SRR11006863_NODE_11_length_771_cov_3.645533	418	618	NC_008718.1	10177	9978	67.164	1.40e-10
SRR11006863_NODE_11_length_771_cov_3.645533	496	603	NC_034151.1	10131	10025	73.148	4.88e-10
SRR11006863_NODE_11_length_771_cov_3.645533	484	696	NC_039218.1	10007	9796	66.972	4.88e-10
SRR11006863_NODE_11_length_771_cov_3.645533	468	545	NC_007580.2	10166	10089	76.923	4.88e-10
SRR11006863_NODE_11_length_771_cov_3.645533	496	567	NC_000943.1	10150	10080	79.167	1.70e-09
SRR11006863_NODE_11_length_771_cov_3.645533	474	545	NC_012533.1	10105	10034	77.778	1.70e-09
SRR11006863_NODE_11_length_771_cov_3.645533	484	545	NC_023439.1	10156	10095	80.645	1.70e-09
SRR11006863_NODE_11_length_771_cov_3.645533	495	696	NC_008719.1	10079	9879	67.157	5.94e-09
SRR11006863_NODE_11_length_771_cov_3.645533	496	575	NC_012532.1	10113	10035	76.250	2.07e-08
SRR11006863_NODE_11_length_771_cov_3.645533	483	545	NC_016997.1	10205	10143	79.365	2.07e-08
SRR11006863_NODE_11_length_771_cov_3.645533	483	696	NC_033723.1	10008	9796	66.359	2.07e-08
SRR11006863_NODE_11_length_771_cov_3.645533	495	547	NC_040776.1	10121	10069	83.019	2.07e-08
SRR11006863_NODE_11_length_771_cov_3.645533	484	545	NC_023424.1	10150	10089	79.032	7.24e-08
SRR11006863_NODE_11_length_771_cov_3.645533	487	545	NC_029055.1	10046	9988	79.661	7.24e-08
SRR11006863_NODE_11_length_771_cov_3.645533	484	685	NC_043110.1	9941	9741	66.341	2.53e-07
SRR11006863_NODE_11_length_771_cov_3.645533	496	575	NC_026623.1	10034	9956	75.000	2.53e-07
SRR11006863_NODE_11_length_771_cov_3.645533	482	573	NC_017086.1	10162	10072	72.826	8.82e-07
SRR11006863_NODE_11_length_771_cov_3.645533	483	603	NC_012735.1	10093	9974	71.200	8.82e-07
SRR11006863_NODE_11_length_771_cov_3.645533	484	545	NC_024805.1	10118	10057	77.419	8.82e-07
SRR11006863_NODE_11_length_771_cov_3.645533	483	672	NC_029054.2	9933	9745	65.803	3.08e-06
SRR11006863_NODE_11_length_771_cov_3.645533	520	547	NC_003687.1	10079	10052	96.429	1.07e-05
SRR11006863_NODE_11_length_771_cov_3.645533	496	685	NC_033699.1	9920	9732	67.179	1.07e-05
SRR11006863_NODE_11_length_771_cov_3.645533	637	696	NC_003676.1	9729	9670	76.667	1.07e-05
SRR11006863_NODE_11_length_771_cov_3.645533	487	545	NC_040610.1	10146	10088	76.271	3.75e-05
SRR11006863_NODE_11_length_771_cov_3.645533	496	545	NC_012534.1	10125	10076	78.000	4.57e-04
SRR11006863_NODE_11_length_771_cov_3.645533	495	547	NC_033715.1	10153	10101	75.472	4.57e-04
SRR11006863_NODE_11_length_771_cov_3.645533	484	547	NC_026624.1	9998	9935	73.438	0.002
SRR11006863_NODE_11_length_771_cov_3.645533	496	618	NC_035889.1	10126	10005	67.480	0.002
SRR11006863_NODE_12_length_728_cov_3.996928	1	452	MN567479.1	1266	805	71.552	1.50e-60
SRR11006863_NODE_12_length_728_cov_3.996928	1	322	NC_034204.1	1311	980	68.373	8.30e-26
SRR11006863_NODE_12_length_728_cov_3.996928	1	447	NC_034017.1	1295	839	65.000	2.71e-19
SRR11006863_NODE_12_length_728_cov_3.996928	1	29	NC_021069.1	1244	1216	93.103	3.53e-05
SRR11006863_NODE_12_length_728_cov_3.996928	1	29	NC_027817.1	1269	1241	89.655	0.002
SRR11006863_NODE_13_length_676_cov_2.991653	216	596	MN567479.1	6355	5975	66.667	1.69e-21
SRR11006863_NODE_13_length_676_cov_2.991653	493	674	NC_012932.1	5948	5767	65.761	1.14e-04
SRR11006863_NODE_13_length_676_cov_2.991653	403	428	NC_005064.1	6077	6052	92.308	0.001
SRR11006863_NODE_14_length_583_cov_3.624506	290	436	MN567479.1	251	105	73.333	1.12e-16
SRR11006863_NODE_14_length_583_cov_3.624506	279	435	NC_034017.1	265	102	71.687	8.60e-12
SRR11006863_NODE_15_length_562_cov_3.158763	351	385	NC_040589.1	11351	11317	91.429	6.36e-07
SRR11006863_NODE_16_length_538_cov_2.874187	256	296	NC_012671.1	9714	9674	82.927	9.03e-05
SRR11006863_NODE_16_length_538_cov_2.874187	234	296	NC_027817.1	9805	9743	74.603	9.03e-05
SRR11006863_NODE_17_length_528_cov_34.523282	260	401	MN567479.1	5703	5844	72.535	3.52e-16
SRR11006863_NODE_17_length_528_cov_34.523282	1	83	MN567479.1	5444	5526	74.699	1.40e-08
SRR11006863_NODE_17_length_528_cov_34.523282	319	398	NC_034017.1	5824	5903	80.000	5.23e-14
SRR11006863_NODE_17_length_528_cov_34.523282	339	378	NC_040645.1	5708	5747	92.500	1.15e-09
SRR11006863_NODE_17_length_528_cov_34.523282	326	401	NC_034007.1	5618	5693	76.316	4.02e-09
SRR11006863_NODE_17_length_528_cov_34.523282	319	401	NC_034204.1	5846	5928	74.699	1.40e-08
SRR11006863_NODE_17_length_528_cov_34.523282	325	482	NC_005064.1	5677	5834	70.732	1.40e-08
SRR11006863_NODE_17_length_528_cov_34.523282	313	378	NC_027819.1	5798	5863	75.758	2.08e-06
SRR11006863_NODE_17_length_528_cov_34.523282	328	429	NC_012532.1	5825	5926	70.476	7.27e-06
SRR11006863_NODE_17_length_528_cov_34.523282	249	380	NC_027817.1	5671	5802	68.148	7.27e-06
SRR11006863_NODE_17_length_528_cov_34.523282	328	404	NC_012533.1	5795	5871	72.727	2.54e-05
SRR11006863_NODE_17_length_528_cov_34.523282	328	404	NC_026623.1	5725	5801	72.727	2.54e-05
SRR11006863_NODE_17_length_528_cov_34.523282	328	399	NC_026620.1	5605	5676	73.611	2.54e-05
SRR11006863_NODE_17_length_528_cov_34.523282	328	409	NC_001474.2	5743	5824	72.619	8.85e-05
SRR11006863_NODE_17_length_528_cov_34.523282	326	378	NC_040610.1	5820	5872	77.358	8.85e-05
SRR11006863_NODE_17_length_528_cov_34.523282	328	407	NC_033721.1	5698	5777	72.840	3.09e-04
SRR11006863_NODE_17_length_528_cov_34.523282	326	359	NC_024806.1	5744	5777	85.294	0.001
SRR11006863_NODE_17_length_528_cov_34.523282	328	353	NC_012534.1	5819	5844	92.308	0.001
SRR11006863_NODE_17_length_528_cov_34.523282	328	378	NC_024017.1	5866	5916	76.471	0.001
SRR11006863_NODE_17_length_528_cov_34.523282	326	361	NC_032088.1	5787	5822	83.333	0.001
SRR11006863_NODE_18_length_504_cov_5.002342	357	392	NC_002640.1	6606	6641	91.892	6.92e-06
SRR11006863_NODE_20_length_480_cov_5.483871	57	155	MN567479.1	2476	2378	72.727	3.64e-09
SRR11006863_NODE_20_length_480_cov_5.483871	57	124	NC_035118.1	2332	2265	72.059	0.003
SRR11006863_NODE_21_length_442_cov_2.895890	1	50	MN567479.1	3645	3596	78.000	2.56e-04
SRR11006863_NODE_22_length_399_cov_2.736025	325	395	NC_034017.1	2369	2299	81.690	4.74e-13
SRR11006863_NODE_22_length_399_cov_2.736025	335	396	NC_040645.1	2127	2066	77.419	4.44e-07
SRR11006863_NODE_23_length_395_cov_3.059748	1	102	MN567479.1	9028	8927	83.333	1.87e-24
SRR11006863_NODE_23_length_395_cov_3.059748	2	102	NC_034017.1	9095	8995	82.178	7.94e-23
SRR11006863_NODE_23_length_395_cov_3.059748	2	102	NC_034204.1	9114	9014	80.198	4.11e-20
SRR11006863_NODE_23_length_395_cov_3.059748	14	102	NC_030290.1	9030	8942	79.775	2.60e-16
SRR11006863_NODE_23_length_395_cov_3.059748	2	102	NC_035187.1	8774	8674	78.431	2.60e-16
SRR11006863_NODE_23_length_395_cov_3.059748	12	102	NC_031327.1	8871	8781	79.121	9.06e-16
SRR11006863_NODE_23_length_395_cov_3.059748	1	102	NC_035118.1	8893	8792	77.885	1.10e-14
SRR11006863_NODE_23_length_395_cov_3.059748	5	102	NC_040645.1	8923	8826	76.531	3.85e-14
SRR11006863_NODE_23_length_395_cov_3.059748	3	102	NC_001564.2	8888	8789	75.000	1.64e-12
SRR11006863_NODE_23_length_395_cov_3.059748	2	102	NC_024299.2	8926	8826	74.257	5.72e-12
SRR11006863_NODE_23_length_395_cov_3.059748	1	102	NC_040682.1	8926	8825	72.549	8.49e-10
SRR11006863_NODE_23_length_395_cov_3.059748	19	102	NC_030401.1	8883	8800	76.471	2.96e-09
SRR11006863_NODE_23_length_395_cov_3.059748	5	102	NC_002031.1	9093	8996	73.737	1.03e-08
SRR11006863_NODE_23_length_395_cov_3.059748	5	102	NC_001672.1	9122	9025	73.737	1.03e-08
SRR11006863_NODE_23_length_395_cov_3.059748	2	56	NC_033694.1	8852	8798	81.818	1.03e-08
SRR11006863_NODE_23_length_395_cov_3.059748	16	102	NC_012671.1	8935	8849	75.000	3.61e-08
SRR11006863_NODE_23_length_395_cov_3.059748	5	102	NC_005039.1	9167	9070	71.429	1.26e-07
SRR11006863_NODE_23_length_395_cov_3.059748	5	102	NC_027709.1	9122	9025	72.727	4.40e-07
SRR11006863_NODE_23_length_395_cov_3.059748	25	102	NC_027817.1	8995	8918	75.309	1.53e-06
SRR11006863_NODE_23_length_395_cov_3.059748	16	102	NC_021069.1	8934	8848	72.727	1.87e-05
SRR11006863_NODE_23_length_395_cov_3.059748	17	102	NC_033724.1	8945	8860	72.414	6.52e-05
SRR11006863_NODE_23_length_395_cov_3.059748	5	44	NC_003690.1	9120	9081	82.500	2.28e-04
SRR11006863_NODE_23_length_395_cov_3.059748	5	54	NC_005062.1	9122	9073	78.000	2.28e-04
SRR11006863_NODE_23_length_395_cov_3.059748	5	54	NC_033721.1	9005	8956	78.000	2.28e-04
SRR11006863_NODE_23_length_395_cov_3.059748	26	102	NC_024017.1	9155	9079	71.429	2.28e-04
SRR11006863_NODE_23_length_395_cov_3.059748	3	102	NC_026624.1	8983	8884	70.297	2.28e-04
SRR11006863_NODE_23_length_395_cov_3.059748	20	41	NC_040776.1	9097	9076	100.000	2.28e-04
SRR11006863_NODE_23_length_395_cov_3.059748	3	60	NC_002640.1	9018	8962	75.862	7.95e-04
SRR11006863_NODE_23_length_395_cov_3.059748	19	54	NC_012534.1	9103	9068	83.333	7.95e-04
SRR11006863_NODE_23_length_395_cov_3.059748	19	102	NC_029055.1	9021	8938	71.765	7.95e-04
SRR11006863_NODE_23_length_395_cov_3.059748	20	102	NC_008718.1	9079	8997	69.880	0.003
SRR11006863_NODE_23_length_395_cov_3.059748	5	102	NC_033699.1	8912	8815	68.367	0.003
SRR11006863_NODE_23_length_395_cov_3.059748	5	44	NC_001809.1	9119	9080	80.000	0.003
SRR11006863_NODE_23_length_395_cov_3.059748	19	102	NC_012533.1	9070	8987	70.115	0.003
SRR11006863_NODE_23_length_395_cov_3.059748	5	102	GQ868509.1	9002	8905	69.697	0.003
SRR11006863_NODE_23_length_395_cov_3.059748	3	102	NC_040610.1	9131	9032	69.608	0.010
SRR11006863_NODE_24_length_390_cov_3.562300	84	304	MN567479.1	7685	7905	72.851	5.64e-31
SRR11006863_NODE_24_length_390_cov_3.562300	9	309	NC_034017.1	7678	7978	68.439	1.24e-26
SRR11006863_NODE_24_length_390_cov_3.562300	7	304	NC_034204.1	7695	7992	66.779	1.42e-19
SRR11006863_NODE_24_length_390_cov_3.562300	83	305	NC_033694.1	7509	7731	68.722	1.73e-18
SRR11006863_NODE_24_length_390_cov_3.562300	74	224	NC_040645.1	7574	7724	72.848	1.73e-18
SRR11006863_NODE_24_length_390_cov_3.562300	84	247	NC_005064.1	7588	7751	70.732	2.56e-16
SRR11006863_NODE_24_length_390_cov_3.562300	93	305	NC_040682.1	7592	7804	68.664	8.94e-16
SRR11006863_NODE_24_length_390_cov_3.562300	75	229	NC_027819.1	7706	7860	70.323	3.80e-14
SRR11006863_NODE_24_length_390_cov_3.562300	84	309	NC_024299.2	7584	7809	65.929	2.40e-10
SRR11006863_NODE_24_length_390_cov_3.562300	192	226	NC_039219.1	7771	7805	94.286	1.02e-08
SRR11006863_NODE_24_length_390_cov_3.562300	84	224	NC_035118.1	7550	7690	68.531	4.34e-07
SRR11006863_NODE_24_length_390_cov_3.562300	184	301	NC_016997.1	7945	8062	71.667	4.34e-07
SRR11006863_NODE_24_length_390_cov_3.562300	93	247	NC_012932.1	7549	7703	67.516	1.51e-06
SRR11006863_NODE_24_length_390_cov_3.562300	39	230	NC_027817.1	7631	7822	66.321	1.51e-06
SRR11006863_NODE_24_length_390_cov_3.562300	186	226	NC_012735.1	7838	7878	85.366	1.51e-06
SRR11006863_NODE_24_length_390_cov_3.562300	185	224	NC_033693.1	7683	7722	85.000	5.28e-06
SRR11006863_NODE_24_length_390_cov_3.562300	84	283	NC_021069.1	7606	7805	65.672	1.84e-05
SRR11006863_NODE_24_length_390_cov_3.562300	84	224	NC_035187.1	7432	7572	68.750	1.84e-05
SRR11006863_NODE_24_length_390_cov_3.562300	192	224	NC_006551.1	7912	7944	87.879	6.44e-05
SRR11006863_NODE_24_length_390_cov_3.562300	196	225	NC_009942.1	7913	7942	90.000	2.25e-04
SRR11006863_NODE_24_length_390_cov_3.562300	185	224	NC_030289.1	7716	7755	82.500	2.25e-04
SRR11006863_NODE_24_length_390_cov_3.562300	186	224	NC_012533.1	7853	7891	82.051	7.84e-04
SRR11006863_NODE_24_length_390_cov_3.562300	186	224	NC_034151.1	7886	7924	82.051	7.84e-04
SRR11006863_NODE_24_length_390_cov_3.562300	192	224	NC_007580.2	7899	7931	84.848	0.003
SRR11006863_NODE_24_length_390_cov_3.562300	192	224	NC_026620.1	7657	7689	84.848	0.003
SRR11006863_NODE_24_length_390_cov_3.562300	192	226	NC_002640.1	7791	7825	82.857	0.003
SRR11006863_NODE_24_length_390_cov_3.562300	196	224	NC_008719.1	7846	7874	86.207	0.010
SRR11006863_NODE_25_length_362_cov_3.505263	117	143	NC_002031.1	5523	5497	100.000	4.01e-07
SRR11006863_NODE_26_length_361_cov_16.609155	52	359	NC_034017.1	2536	2843	64.935	4.27e-13
SRR11006863_NODE_26_length_361_cov_16.609155	292	359	NC_027817.1	2753	2820	80.882	1.81e-11
SRR11006863_NODE_26_length_361_cov_16.609155	295	359	NC_005064.1	2734	2798	76.923	4.00e-07
SRR11006863_NODE_26_length_361_cov_16.609155	293	359	NC_012932.1	2693	2759	76.471	1.70e-05
SRR11006863_NODE_27_length_353_cov_3.431159	80	293	NC_034017.1	2482	2269	73.364	5.07e-31
SRR11006863_NODE_27_length_353_cov_3.431159	57	287	MN567479.1	2476	2246	69.528	1.05e-20
SRR11006863_NODE_27_length_353_cov_3.431159	57	124	NC_035118.1	2332	2265	75.000	4.75e-06
SRR11006863_NODE_27_length_353_cov_3.431159	202	270	NC_035118.1	2190	2122	72.464	7.05e-04
SRR11006863_NODE_27_length_353_cov_3.431159	61	263	NC_040645.1	2269	2067	68.421	4.75e-06
SRR11006863_NODE_28_length_291_cov_8.584112	5	214	NC_034204.1	2315	2524	74.286	2.78e-33
SRR11006863_NODE_28_length_291_cov_8.584112	5	207	NC_034017.1	2299	2501	72.414	9.08e-27
SRR11006863_NODE_28_length_291_cov_8.584112	50	211	MN567479.1	2315	2476	72.222	3.61e-19
SRR11006863_NODE_28_length_291_cov_8.584112	4	65	NC_040645.1	2066	2127	77.419	3.17e-07
SRR11006863_NODE_28_length_291_cov_8.584112	148	213	NC_008604.2	2368	2433	75.758	1.11e-06
SRR11006863_NODE_28_length_291_cov_8.584112	164	210	NC_030290.1	2291	2337	78.723	1.64e-04
SRR11006863_NODE_30_length_236_cov_14.339623	49	236	MN567479.1	5123	5310	70.745	8.28e-20
SRR11006863_NODE_30_length_236_cov_14.339623	46	224	NC_034017.1	5188	5366	70.166	5.22e-16
SRR11006863_NODE_30_length_236_cov_14.339623	49	105	NC_035187.1	4867	4923	78.947	2.53e-07
SRR11006863_NODE_30_length_236_cov_14.339623	47	100	NC_030400.1	4955	5004	79.630	8.85e-07
SRR11006863_NODE_30_length_236_cov_14.339623	52	104	NC_040645.1	5067	5119	79.245	3.09e-06
SRR11006863_NODE_30_length_236_cov_14.339623	49	89	NC_031327.1	4977	5017	80.488	4.58e-04
SRR11006863_NODE_31_length_230_cov_3.352941	112	146	NC_003679.1	385	418	94.286	7.06e-08
SRR11006863_NODE_31_length_230_cov_3.352941	112	146	NC_003678.1	395	428	91.429	3.00e-06
SRR11006863_NODE_31_length_230_cov_3.352941	115	155	NC_002657.1	389	424	82.927	3.66e-05
SRR11006863_NODE_31_length_230_cov_3.352941	115	155	NC_038912.1	389	424	82.927	3.66e-05
SRR11006863_NODE_31_length_230_cov_3.352941	112	135	NC_012812.1	396	419	95.833	4.45e-04
SRR11006863_NODE_31_length_230_cov_3.352941	117	146	NC_039237.1	403	431	90.000	0.002
SRR11006863_NODE_31_length_230_cov_3.352941	117	135	NC_001461.1	403	421	100.000	0.005
SRR11006863_NODE_32_length_217_cov_25.000000	8	31	NC_035187.1	5628	5651	91.667	0.005
SRR11006863_NODE_33_length_191_cov_6.052632	61	114	NC_034204.1	3413	3466	81.481	1.64e-08
SRR11006863_NODE_33_length_191_cov_6.052632	163	191	NC_021069.1	1216	1244	93.103	8.52e-06
SRR11006863_NODE_33_length_191_cov_6.052632	131	191	MN567479.1	1206	1266	75.410	2.97e-05
SRR11006863_NODE_33_length_191_cov_6.052632	163	191	NC_027817.1	1241	1269	89.655	3.62e-04
SRR11006863_NODE_34_length_180_cov_14.126214	1	137	NC_034204.1	3232	3096	70.803	6.98e-13
SRR11006863_NODE_35_length_174_cov_5.319588	3	174	NC_034204.1	2957	3129	68.000	1.80e-07
SRR11006863_NODE_35_length_174_cov_5.319588	4	111	NC_034017.1	2942	3050	69.725	7.67e-06
SRR11006863_NODE_37_length_167_cov_3.122222	1	37	NC_034242.1	2841	2877	86.486	7.32e-06
SRR11006863_NODE_37_length_167_cov_3.122222	3	41	NC_034017.1	2920	2958	82.051	3.11e-04
SRR11006863_NODE_37_length_167_cov_3.122222	6	76	NC_034204.1	2939	3009	73.611	0.001
SRR11006863_NODE_37_length_167_cov_3.122222	12	36	MN567479.1	2900	2924	92.000	0.001
SRR11006863_NODE_38_length_165_cov_10.386364	6	78	NC_034204.1	2453	2525	87.671	5.54e-20
SRR11006863_NODE_38_length_165_cov_10.386364	3	74	MN567479.1	2405	2476	77.778	3.28e-10
SRR11006863_NODE_38_length_165_cov_10.386364	11	83	NC_008604.2	2368	2440	76.712	3.99e-09
SRR11006863_NODE_38_length_165_cov_10.386364	27	73	NC_030290.1	2291	2337	78.723	8.79e-05
SRR11006863_NODE_39_length_163_cov_19.104651	123	163	NC_034017.1	3409	3449	82.927	2.48e-05
SRR11006863_NODE_39_length_163_cov_19.104651	50	68	NC_012932.1	3246	3264	100.000	0.004
SRR11006863_NODE_41_length_153_cov_4.750000	79	153	NC_027817.1	2819	2893	77.333	3.00e-10
SRR11006863_NODE_42_length_153_cov_4.407895	3	76	MN567479.1	5478	5405	77.027	1.05e-09
SRR11006863_NODE_42_length_153_cov_4.407895	27	76	NC_012932.1	5333	5284	84.000	3.66e-09
SRR11006863_NODE_42_length_153_cov_4.407895	25	77	NC_033694.1	5284	5232	81.132	4.46e-08
SRR11006863_NODE_42_length_153_cov_4.407895	27	77	NC_027819.1	5517	5467	80.392	5.43e-07
SRR11006863_NODE_42_length_153_cov_4.407895	27	76	NC_005064.1	5372	5323	80.000	1.90e-06
SRR11006863_NODE_42_length_153_cov_4.407895	23	76	NC_012671.1	5359	5306	75.926	2.81e-04
SRR11006863_NODE_42_length_153_cov_4.407895	24	77	NC_024299.2	5356	5303	75.926	2.81e-04
SRR11006863_NODE_43_length_153_cov_4.131579	19	151	MN567479.1	5370	5518	69.799	1.12e-15
SRR11006863_NODE_43_length_153_cov_4.131579	39	77	NC_033694.1	5218	5256	92.308	1.05e-09
SRR11006863_NODE_43_length_153_cov_4.131579	38	73	NC_008604.2	5281	5316	88.889	5.43e-07
SRR11006863_NODE_43_length_153_cov_4.131579	37	77	NC_034017.1	5456	5496	85.366	5.43e-07
SRR11006863_NODE_43_length_153_cov_4.131579	39	77	NC_027819.1	5453	5491	84.615	6.62e-06
SRR11006863_NODE_43_length_153_cov_4.131579	39	77	NC_040645.1	5334	5372	84.615	6.62e-06
SRR11006863_NODE_43_length_153_cov_4.131579	42	77	NC_021069.1	5293	5328	86.111	2.31e-05
SRR11006863_NODE_43_length_153_cov_4.131579	39	73	NC_040682.1	5267	5301	85.714	8.06e-05
SRR11006863_NODE_43_length_153_cov_4.131579	42	77	NC_012671.1	5294	5329	83.333	2.81e-04
SRR11006863_NODE_43_length_153_cov_4.131579	33	64	NC_034204.1	5468	5499	84.375	0.003
SRR11006863_NODE_44_length_152_cov_3.626667	31	143	NC_034204.1	2705	2826	70.492	1.04e-09
SRR11006863_NODE_44_length_152_cov_3.626667	109	152	NC_030401.1	2635	2678	84.091	5.39e-07
SRR11006863_NODE_45_length_131_cov_13.000000	16	124	MN567479.1	5318	5426	76.147	7.73e-17
SRR11006863_NODE_45_length_131_cov_13.000000	88	131	NC_033694.1	5218	5261	90.909	2.07e-11
SRR11006863_NODE_45_length_131_cov_13.000000	86	131	NC_034017.1	5456	5501	86.957	8.82e-10
SRR11006863_NODE_45_length_131_cov_13.000000	88	131	NC_027819.1	5453	5496	86.364	1.07e-08
SRR11006863_NODE_45_length_131_cov_13.000000	87	131	NC_008604.2	5281	5325	84.444	1.31e-07
SRR11006863_NODE_45_length_131_cov_13.000000	88	131	NC_040645.1	5334	5377	84.091	4.57e-07
SRR11006863_NODE_45_length_131_cov_13.000000	91	131	NC_021069.1	5293	5333	85.366	4.57e-07
SRR11006863_NODE_45_length_131_cov_13.000000	6	122	NC_040682.1	5185	5301	68.376	5.56e-06
SRR11006863_NODE_45_length_131_cov_13.000000	91	131	NC_012671.1	5294	5334	82.927	1.94e-05
SRR11006863_NODE_45_length_131_cov_13.000000	82	113	NC_034204.1	5468	5499	84.375	0.003
SRR11006863_NODE_46_length_120_cov_6.558140	1	112	MN567479.1	5387	5276	69.643	1.18e-07
SRR11006863_NODE_49_length_112_cov_4.200000	8	105	MN567479.1	5415	5318	76.531	9.51e-15
SRR11006863_NODE_49_length_112_cov_4.200000	1	34	NC_008604.2	5314	5281	88.235	4.61e-06
SRR11006863_NODE_49_length_112_cov_4.200000	1	35	NC_034017.1	5490	5456	85.714	5.62e-05
SRR11006863_NODE_49_length_112_cov_4.200000	1	111	NC_040682.1	5299	5189	67.568	1.96e-04
SRR11006863_NODE_49_length_112_cov_4.200000	1	33	NC_027819.1	5485	5453	84.848	6.84e-04
SRR11006863_NODE_49_length_112_cov_4.200000	1	33	NC_040645.1	5366	5334	84.848	6.84e-04
SRR11006863_NODE_49_length_112_cov_4.200000	1	30	NC_021069.1	5322	5293	86.667	6.84e-04
SRR11006863_NODE_49_length_112_cov_4.200000	8	39	NC_034204.1	5499	5468	84.375	0.002
SRR11006863_NODE_49_length_112_cov_4.200000	7	30	NC_012671.1	5317	5294	91.667	0.002
SRR11006918_NODE_1_length_8841_cov_15.164765	7355	8514	MN567479.1	9420	8261	73.385	0.0
SRR11006918_NODE_1_length_8841_cov_15.164765	2206	3946	MN567479.1	6355	4615	66.516	2.59e-127
SRR11006918_NODE_1_length_8841_cov_15.164765	4273	5688	MN567479.1	6030	4615	66.876	5.01e-111
SRR11006918_NODE_1_length_8841_cov_15.164765	387	931	MN567479.1	8229	7685	70.545	4.70e-67
SRR11006918_NODE_1_length_8841_cov_15.164765	6515	6961	MN567479.1	2824	2378	65.859	5.03e-16
SRR11006918_NODE_1_length_8841_cov_15.164765	6103	6314	MN567479.1	3333	3122	68.396	6.13e-15
SRR11006918_NODE_1_length_8841_cov_15.164765	1269	1573	MN567479.1	7348	7040	65.705	3.18e-12
SRR11006918_NODE_1_length_8841_cov_15.164765	5784	5966	MN567479.1	3648	3466	68.306	1.11e-11
SRR11006918_NODE_1_length_8841_cov_15.164765	4042	4224	MN567479.1	3648	3466	68.306	1.11e-11
SRR11006918_NODE_1_length_8841_cov_15.164765	7355	8521	NC_034204.1	9507	8341	72.099	1.03e-176
SRR11006918_NODE_1_length_8841_cov_15.164765	6336	6964	NC_034204.1	3048	2420	68.189	2.60e-51
SRR11006918_NODE_1_length_8841_cov_15.164765	387	1013	NC_034204.1	8316	7691	67.778	2.60e-51
SRR11006918_NODE_1_length_8841_cov_15.164765	2255	3936	NC_034204.1	6390	4700	63.557	1.11e-49
SRR11006918_NODE_1_length_8841_cov_15.164765	4746	5678	NC_034204.1	5641	4700	64.749	1.18e-36
SRR11006918_NODE_1_length_8841_cov_15.164765	5901	6311	NC_034204.1	3603	3161	64.414	1.35e-10
SRR11006918_NODE_1_length_8841_cov_15.164765	4276	4541	NC_034204.1	6111	5846	64.662	7.00e-08
SRR11006918_NODE_1_length_8841_cov_15.164765	1288	1359	NC_034204.1	7416	7345	75.000	1.04e-05
SRR11006918_NODE_1_length_8841_cov_15.164765	1740	1855	NC_034204.1	6957	6842	68.908	4.42e-04
SRR11006918_NODE_1_length_8841_cov_15.164765	7355	8516	NC_034017.1	9488	8327	71.979	4.38e-175
SRR11006918_NODE_1_length_8841_cov_15.164765	388	1148	NC_034017.1	8296	7537	67.408	2.00e-65
SRR11006918_NODE_1_length_8841_cov_15.164765	2207	3441	NC_034017.1	6416	5188	64.200	2.00e-46
SRR11006918_NODE_1_length_8841_cov_15.164765	4275	5183	NC_034017.1	6090	5188	64.935	5.37e-41
SRR11006918_NODE_1_length_8841_cov_15.164765	6318	6931	NC_034017.1	3050	2437	65.909	7.97e-39
SRR11006918_NODE_1_length_8841_cov_15.164765	5901	6058	NC_034017.1	3587	3409	67.598	3.87e-11
SRR11006918_NODE_1_length_8841_cov_15.164765	1742	1855	NC_034017.1	6936	6823	73.043	5.74e-09
SRR11006918_NODE_1_length_8841_cov_15.164765	4159	4209	NC_034017.1	3587	3537	84.314	7.00e-08
SRR11006918_NODE_1_length_8841_cov_15.164765	7362	8335	NC_027817.1	9404	8431	67.955	3.86e-87
SRR11006918_NODE_1_length_8841_cov_15.164765	6414	6592	NC_027817.1	2931	2753	74.302	8.52e-26
SRR11006918_NODE_1_length_8841_cov_15.164765	785	976	NC_027817.1	7822	7631	67.179	2.98e-06
SRR11006918_NODE_1_length_8841_cov_15.164765	4480	4611	NC_027817.1	5802	5671	68.148	1.27e-04
SRR11006918_NODE_1_length_8841_cov_15.164765	2738	2869	NC_027817.1	5802	5671	68.148	1.27e-04
SRR11006918_NODE_1_length_8841_cov_15.164765	7364	8349	NC_030290.1	9426	8441	68.132	1.35e-86
SRR11006918_NODE_1_length_8841_cov_15.164765	7355	8335	NC_034242.1	9357	8377	67.372	3.38e-75
SRR11006918_NODE_1_length_8841_cov_15.164765	6414	6592	NC_034242.1	2877	2699	75.419	1.64e-28
SRR11006918_NODE_1_length_8841_cov_15.164765	7362	8348	NC_005064.1	9316	8330	66.933	1.44e-73
SRR11006918_NODE_1_length_8841_cov_15.164765	450	931	NC_005064.1	8069	7588	68.172	1.18e-36
SRR11006918_NODE_1_length_8841_cov_15.164765	6416	6589	NC_005064.1	2907	2734	70.690	5.03e-16
SRR11006918_NODE_1_length_8841_cov_15.164765	4273	4535	NC_005064.1	5939	5677	68.519	3.18e-12
SRR11006918_NODE_1_length_8841_cov_15.164765	2531	2793	NC_005064.1	5939	5677	68.519	3.18e-12
SRR11006918_NODE_1_length_8841_cov_15.164765	4849	4910	NC_005064.1	5372	5311	79.032	8.53e-07
SRR11006918_NODE_1_length_8841_cov_15.164765	3107	3168	NC_005064.1	5372	5311	79.032	8.53e-07
SRR11006918_NODE_1_length_8841_cov_15.164765	5414	5637	NC_005064.1	4822	4599	65.217	0.002
SRR11006918_NODE_1_length_8841_cov_15.164765	3672	3895	NC_005064.1	4822	4599	65.217	0.002
SRR11006918_NODE_1_length_8841_cov_15.164765	7355	8293	NC_035187.1	9167	8229	67.403	5.02e-73
SRR11006918_NODE_1_length_8841_cov_15.164765	5053	5180	NC_035187.1	4994	4867	69.466	8.53e-07
SRR11006918_NODE_1_length_8841_cov_15.164765	3311	3438	NC_035187.1	4994	4867	69.466	8.53e-07
SRR11006918_NODE_1_length_8841_cov_15.164765	791	931	NC_035187.1	7572	7432	69.444	1.04e-05
SRR11006918_NODE_1_length_8841_cov_15.164765	387	482	NC_035187.1	7976	7881	70.833	3.62e-05
SRR11006918_NODE_1_length_8841_cov_15.164765	7350	8346	NC_030400.1	9277	8281	66.733	6.12e-72
SRR11006918_NODE_1_length_8841_cov_15.164765	386	483	NC_030400.1	8082	7985	73.469	5.74e-09
SRR11006918_NODE_1_length_8841_cov_15.164765	5129	5182	NC_030400.1	5004	4955	79.630	3.62e-05
SRR11006918_NODE_1_length_8841_cov_15.164765	3387	3440	NC_030400.1	5004	4955	79.630	3.62e-05
SRR11006918_NODE_1_length_8841_cov_15.164765	5572	5606	NC_030400.1	4583	4549	85.714	0.005
SRR11006918_NODE_1_length_8841_cov_15.164765	3830	3864	NC_030400.1	4583	4549	85.714	0.005
SRR11006918_NODE_1_length_8841_cov_15.164765	7362	7923	NC_024299.2	9312	8751	70.107	1.11e-68
SRR11006918_NODE_1_length_8841_cov_15.164765	8123	8338	NC_024299.2	8551	8335	70.642	2.78e-19
SRR11006918_NODE_1_length_8841_cov_15.164765	699	931	NC_024299.2	7816	7584	66.094	4.72e-10
SRR11006918_NODE_1_length_8841_cov_15.164765	4846	4913	NC_024299.2	5356	5289	77.941	2.44e-07
SRR11006918_NODE_1_length_8841_cov_15.164765	3104	3171	NC_024299.2	5356	5289	77.941	2.44e-07
SRR11006918_NODE_1_length_8841_cov_15.164765	7355	8334	NC_027819.1	9450	8471	65.964	8.50e-64
SRR11006918_NODE_1_length_8841_cov_15.164765	597	932	NC_027819.1	8049	7714	68.314	2.29e-20
SRR11006918_NODE_1_length_8841_cov_15.164765	4849	4913	NC_027819.1	5517	5453	81.538	4.72e-10
SRR11006918_NODE_1_length_8841_cov_15.164765	3107	3171	NC_027819.1	5517	5453	81.538	4.72e-10
SRR11006918_NODE_1_length_8841_cov_15.164765	4482	4547	NC_027819.1	5863	5798	75.758	3.62e-05
SRR11006918_NODE_1_length_8841_cov_15.164765	2740	2805	NC_027819.1	5863	5798	75.758	3.62e-05
SRR11006918_NODE_1_length_8841_cov_15.164765	7355	8335	NC_030401.1	9293	8313	66.533	3.62e-62
SRR11006918_NODE_1_length_8841_cov_15.164765	6414	6599	NC_030401.1	2813	2630	71.505	2.78e-19
SRR11006918_NODE_1_length_8841_cov_15.164765	7382	8331	NC_040682.1	9291	8342	66.006	6.54e-59
SRR11006918_NODE_1_length_8841_cov_15.164765	682	922	NC_040682.1	7832	7592	68.571	1.18e-17
SRR11006918_NODE_1_length_8841_cov_15.164765	4879	4995	NC_040682.1	5301	5185	68.376	4.42e-04
SRR11006918_NODE_1_length_8841_cov_15.164765	3137	3253	NC_040682.1	5301	5185	68.376	4.42e-04
SRR11006918_NODE_1_length_8841_cov_15.164765	7364	8277	NC_012932.1	9266	8353	65.980	2.28e-58
SRR11006918_NODE_1_length_8841_cov_15.164765	442	922	NC_012932.1	8029	7549	64.256	6.13e-15
SRR11006918_NODE_1_length_8841_cov_15.164765	6416	6591	NC_012932.1	2868	2693	70.621	2.14e-14
SRR11006918_NODE_1_length_8841_cov_15.164765	4849	4904	NC_012932.1	5333	5278	83.929	5.74e-09
SRR11006918_NODE_1_length_8841_cov_15.164765	3107	3162	NC_012932.1	5333	5278	83.929	5.74e-09
SRR11006918_NODE_1_length_8841_cov_15.164765	2483	2673	NC_012932.1	5948	5758	66.321	1.04e-05
SRR11006918_NODE_1_length_8841_cov_15.164765	7364	8256	NC_031327.1	9265	8373	65.781	7.96e-58
SRR11006918_NODE_1_length_8841_cov_15.164765	7355	8334	NC_001564.2	9282	8303	65.768	9.70e-57
SRR11006918_NODE_1_length_8841_cov_15.164765	6416	6584	NC_001564.2	2875	2707	69.231	3.18e-12
SRR11006918_NODE_1_length_8841_cov_15.164765	7362	8346	NC_033694.1	9238	8254	65.365	9.09e-51
SRR11006918_NODE_1_length_8841_cov_15.164765	386	932	NC_033694.1	8055	7509	66.004	6.13e-34
SRR11006918_NODE_1_length_8841_cov_15.164765	4847	4913	NC_033694.1	5284	5218	83.582	3.18e-12
SRR11006918_NODE_1_length_8841_cov_15.164765	3105	3171	NC_033694.1	5284	5218	83.582	3.18e-12
SRR11006918_NODE_1_length_8841_cov_15.164765	6336	6488	NC_033694.1	2864	2718	70.323	2.44e-07
SRR11006918_NODE_1_length_8841_cov_15.164765	7355	7914	NC_035118.1	9285	8726	68.384	1.11e-49
SRR11006918_NODE_1_length_8841_cov_15.164765	8123	8358	NC_035118.1	8517	8282	66.949	2.61e-13
SRR11006918_NODE_1_length_8841_cov_15.164765	597	931	NC_035118.1	7884	7550	66.176	9.10e-13
SRR11006918_NODE_1_length_8841_cov_15.164765	5053	5183	NC_035118.1	5112	4982	67.176	0.002
SRR11006918_NODE_1_length_8841_cov_15.164765	3311	3441	NC_035118.1	5112	4982	67.176	0.002
SRR11006918_NODE_1_length_8841_cov_15.164765	7355	7884	NC_040645.1	9319	8790	67.043	2.28e-39
SRR11006918_NODE_1_length_8841_cov_15.164765	387	941	NC_040645.1	8128	7574	64.894	7.98e-20
SRR11006918_NODE_1_length_8841_cov_15.164765	8122	8334	NC_040645.1	8552	8340	66.667	1.35e-10
SRR11006918_NODE_1_length_8841_cov_15.164765	4849	4913	NC_040645.1	5398	5334	81.538	4.72e-10
SRR11006918_NODE_1_length_8841_cov_15.164765	3107	3171	NC_040645.1	5398	5334	81.538	4.72e-10
SRR11006918_NODE_1_length_8841_cov_15.164765	4482	4521	NC_040645.1	5747	5708	92.500	2.00e-08
SRR11006918_NODE_1_length_8841_cov_15.164765	2740	2779	NC_040645.1	5747	5708	92.500	2.00e-08
SRR11006918_NODE_1_length_8841_cov_15.164765	5125	5177	NC_040645.1	5119	5067	79.245	1.27e-04
SRR11006918_NODE_1_length_8841_cov_15.164765	3383	3435	NC_040645.1	5119	5067	79.245	1.27e-04
SRR11006918_NODE_1_length_8841_cov_15.164765	7588	8355	NC_012671.1	9109	8342	65.077	1.18e-36
SRR11006918_NODE_1_length_8841_cov_15.164765	4845	4910	NC_012671.1	5359	5294	77.273	2.98e-06
SRR11006918_NODE_1_length_8841_cov_15.164765	3103	3168	NC_012671.1	5359	5294	77.273	2.98e-06
SRR11006918_NODE_1_length_8841_cov_15.164765	387	505	NC_012671.1	8151	8033	68.908	3.62e-05
SRR11006918_NODE_1_length_8841_cov_15.164765	7588	7881	NC_021069.1	9108	8815	71.186	2.14e-33
SRR11006918_NODE_1_length_8841_cov_15.164765	8123	8334	NC_021069.1	8573	8362	68.075	3.18e-12
SRR11006918_NODE_1_length_8841_cov_15.164765	387	931	NC_021069.1	8150	7606	63.587	1.35e-10
SRR11006918_NODE_1_length_8841_cov_15.164765	4846	4910	NC_021069.1	5357	5293	80.000	2.00e-08
SRR11006918_NODE_1_length_8841_cov_15.164765	3104	3168	NC_021069.1	5357	5293	80.000	2.00e-08
SRR11006918_NODE_1_length_8841_cov_15.164765	7559	7881	NC_008604.2	9129	8807	69.659	2.14e-33
SRR11006918_NODE_1_length_8841_cov_15.164765	387	926	NC_008604.2	8142	7603	64.286	3.18e-12
SRR11006918_NODE_1_length_8841_cov_15.164765	8123	8337	NC_008604.2	8565	8351	68.056	3.18e-12
SRR11006918_NODE_1_length_8841_cov_15.164765	4844	4914	NC_008604.2	5351	5281	78.873	5.74e-09
SRR11006918_NODE_1_length_8841_cov_15.164765	3102	3172	NC_008604.2	5351	5281	78.873	5.74e-09
SRR11006918_NODE_1_length_8841_cov_15.164765	7583	7932	NC_002031.1	9264	8912	67.867	1.26e-23
SRR11006918_NODE_1_length_8841_cov_15.164765	8272	8333	NC_002031.1	8572	8511	74.194	0.005
SRR11006918_NODE_1_length_8841_cov_15.164765	7589	7932	NC_033699.1	9077	8731	67.049	5.38e-22
SRR11006918_NODE_1_length_8841_cov_15.164765	7547	7857	NC_043110.1	9128	8815	67.937	5.38e-22
SRR11006918_NODE_1_length_8841_cov_15.164765	7713	7857	NC_027709.1	9160	9016	76.027	2.29e-20
SRR11006918_NODE_1_length_8841_cov_15.164765	7355	7427	NC_027709.1	9509	9437	78.082	5.74e-09
SRR11006918_NODE_1_length_8841_cov_15.164765	7713	7866	NC_001672.1	9160	9007	74.839	7.98e-20
SRR11006918_NODE_1_length_8841_cov_15.164765	7589	7620	NC_001672.1	9287	9256	87.500	0.005
SRR11006918_NODE_1_length_8841_cov_15.164765	7576	7932	NC_012532.1	9289	8930	67.213	7.98e-20
SRR11006918_NODE_1_length_8841_cov_15.164765	4431	4532	NC_012532.1	5926	5825	70.476	1.27e-04
SRR11006918_NODE_1_length_8841_cov_15.164765	2689	2790	NC_012532.1	5926	5825	70.476	1.27e-04
SRR11006918_NODE_1_length_8841_cov_15.164765	7702	7870	NC_026624.1	9030	8860	73.256	9.72e-19
SRR11006918_NODE_1_length_8841_cov_15.164765	7711	7916	NC_029055.1	9075	8870	70.531	3.39e-18
SRR11006918_NODE_1_length_8841_cov_15.164765	7583	7615	NC_029055.1	9206	9174	90.909	1.27e-04
SRR11006918_NODE_1_length_8841_cov_15.164765	7706	7857	NC_005039.1	9212	9061	73.026	1.18e-17
SRR11006918_NODE_1_length_8841_cov_15.164765	7355	7405	NC_005039.1	9554	9504	82.353	2.98e-06
SRR11006918_NODE_1_length_8841_cov_15.164765	7559	7851	NC_033693.1	9110	8815	67.559	4.13e-17
SRR11006918_NODE_1_length_8841_cov_15.164765	791	830	NC_033693.1	7722	7683	85.000	1.27e-04
SRR11006918_NODE_1_length_8841_cov_15.164765	7362	7427	NC_033693.1	9295	9230	74.242	0.002
SRR11006918_NODE_1_length_8841_cov_15.164765	7679	7932	NC_002640.1	9088	8835	68.359	4.13e-17
SRR11006918_NODE_1_length_8841_cov_15.164765	7703	7785	NC_033726.1	9056	8974	83.133	4.13e-17
SRR11006918_NODE_1_length_8841_cov_15.164765	7713	7858	NC_033724.1	8995	8850	75.000	1.44e-16
SRR11006918_NODE_1_length_8841_cov_15.164765	7355	7434	NC_033724.1	9344	9265	76.250	2.00e-08
SRR11006918_NODE_1_length_8841_cov_15.164765	7714	7923	NC_030289.1	8985	8776	69.668	1.44e-16
SRR11006918_NODE_1_length_8841_cov_15.164765	7559	7615	NC_030289.1	9143	9087	78.947	1.04e-05
SRR11006918_NODE_1_length_8841_cov_15.164765	791	830	NC_030289.1	7755	7716	82.500	0.005
SRR11006918_NODE_1_length_8841_cov_15.164765	7700	7932	NC_033721.1	9056	8824	69.362	1.44e-16
SRR11006918_NODE_1_length_8841_cov_15.164765	7353	7434	NC_033721.1	9394	9313	73.171	1.04e-05
SRR11006918_NODE_1_length_8841_cov_15.164765	4453	4532	NC_033721.1	5777	5698	72.840	0.005
SRR11006918_NODE_1_length_8841_cov_15.164765	2711	2790	NC_033721.1	5777	5698	72.840	0.005
SRR11006918_NODE_1_length_8841_cov_15.164765	7670	7851	NC_001437.1	9217	9036	71.739	5.03e-16
SRR11006918_NODE_1_length_8841_cov_15.164765	7713	7857	NC_005062.1	9160	9016	73.288	6.13e-15
SRR11006918_NODE_1_length_8841_cov_15.164765	7566	7923	NC_034018.1	9223	8863	64.835	2.14e-14
SRR11006918_NODE_1_length_8841_cov_15.164765	7713	7857	NC_039219.1	9037	8893	71.724	7.47e-14
SRR11006918_NODE_1_length_8841_cov_15.164765	789	823	NC_039219.1	7805	7771	94.286	2.44e-07
SRR11006918_NODE_1_length_8841_cov_15.164765	7713	7857	NC_003690.1	9158	9014	72.603	7.47e-14
SRR11006918_NODE_1_length_8841_cov_15.164765	7714	7882	NC_009028.2	9143	8975	70.588	2.61e-13
SRR11006918_NODE_1_length_8841_cov_15.164765	7700	7857	NC_023424.1	9190	9033	71.069	9.10e-13
SRR11006918_NODE_1_length_8841_cov_15.164765	7583	7932	NC_026620.1	9056	8707	65.634	9.10e-13
SRR11006918_NODE_1_length_8841_cov_15.164765	4461	4532	NC_026620.1	5676	5605	73.611	4.42e-04
SRR11006918_NODE_1_length_8841_cov_15.164765	2719	2790	NC_026620.1	5676	5605	73.611	4.42e-04
SRR11006918_NODE_1_length_8841_cov_15.164765	7355	7434	NC_034151.1	9510	9431	80.000	9.10e-13
SRR11006918_NODE_1_length_8841_cov_15.164765	7708	7861	NC_008718.1	9137	8984	70.130	3.18e-12
SRR11006918_NODE_1_length_8841_cov_15.164765	7714	7932	NC_035889.1	9161	8943	67.123	3.18e-12
SRR11006918_NODE_1_length_8841_cov_15.164765	7575	7615	NC_035889.1	9302	9263	85.366	4.42e-04
SRR11006918_NODE_1_length_8841_cov_15.164765	7672	7857	NC_024017.1	9255	9070	68.280	1.11e-11
SRR11006918_NODE_1_length_8841_cov_15.164765	7362	7427	NC_024017.1	9556	9491	75.758	3.62e-05
SRR11006918_NODE_1_length_8841_cov_15.164765	7712	7932	NC_008719.1	9109	8889	67.713	3.87e-11
SRR11006918_NODE_1_length_8841_cov_15.164765	7547	7857	NC_012533.1	9291	8978	65.938	3.87e-11
SRR11006918_NODE_1_length_8841_cov_15.164765	5482	5516	NC_012533.1	4827	4793	91.429	1.04e-05
SRR11006918_NODE_1_length_8841_cov_15.164765	3740	3774	NC_012533.1	4827	4793	91.429	1.04e-05
SRR11006918_NODE_1_length_8841_cov_15.164765	4456	4532	NC_012533.1	5871	5795	72.727	4.42e-04
SRR11006918_NODE_1_length_8841_cov_15.164765	2714	2790	NC_012533.1	5871	5795	72.727	4.42e-04
SRR11006918_NODE_1_length_8841_cov_15.164765	7362	7425	NC_012533.1	9461	9398	75.000	4.42e-04
SRR11006918_NODE_1_length_8841_cov_15.164765	7714	7857	NC_024806.1	9090	8947	71.233	4.72e-10
SRR11006918_NODE_1_length_8841_cov_15.164765	7714	7857	NC_040610.1	9166	9023	71.233	4.72e-10
SRR11006918_NODE_1_length_8841_cov_15.164765	4482	4534	NC_040610.1	5872	5820	77.358	0.002
SRR11006918_NODE_1_length_8841_cov_15.164765	2740	2792	NC_040610.1	5872	5820	77.358	0.002
SRR11006918_NODE_1_length_8841_cov_15.164765	7714	7920	NC_018705.3	9157	8950	67.619	4.72e-10
SRR11006918_NODE_1_length_8841_cov_15.164765	7355	7429	NC_027999.1	9568	9494	78.667	4.72e-10
SRR11006918_NODE_1_length_8841_cov_15.164765	7714	7866	GQ868509.1	9039	8887	70.130	4.72e-10
SRR11006918_NODE_1_length_8841_cov_15.164765	7713	7857	NC_001809.1	9157	9013	70.548	1.65e-09
SRR11006918_NODE_1_length_8841_cov_15.164765	7714	7857	NC_026623.1	9063	8920	69.444	1.65e-09
SRR11006918_NODE_1_length_8841_cov_15.164765	7362	7431	NC_026623.1	9406	9337	78.571	2.00e-08
SRR11006918_NODE_1_length_8841_cov_15.164765	4456	4532	NC_026623.1	5801	5725	72.727	4.42e-04
SRR11006918_NODE_1_length_8841_cov_15.164765	2714	2790	NC_026623.1	5801	5725	72.727	4.42e-04
SRR11006918_NODE_1_length_8841_cov_15.164765	7589	7923	NC_040788.1	9218	8884	64.723	5.74e-09
SRR11006918_NODE_1_length_8841_cov_15.164765	4459	4534	NC_034007.1	5693	5618	76.316	7.00e-08
SRR11006918_NODE_1_length_8841_cov_15.164765	2717	2792	NC_034007.1	5693	5618	76.316	7.00e-08
SRR11006918_NODE_1_length_8841_cov_15.164765	7714	7866	NC_012534.1	9154	9002	67.974	2.44e-07
SRR11006918_NODE_1_length_8841_cov_15.164765	7362	7431	NC_006551.1	9523	9454	77.143	2.44e-07
SRR11006918_NODE_1_length_8841_cov_15.164765	791	823	NC_006551.1	7944	7912	87.879	0.002
SRR11006918_NODE_1_length_8841_cov_15.164765	7714	7866	NC_040776.1	9149	8997	68.831	2.44e-07
SRR11006918_NODE_1_length_8841_cov_15.164765	7714	7785	NC_009029.2	9101	9030	76.389	8.53e-07
SRR11006918_NODE_1_length_8841_cov_15.164765	7714	7787	NC_000943.1	9179	9106	75.676	8.53e-07
SRR11006918_NODE_1_length_8841_cov_15.164765	7583	7615	NC_000943.1	9313	9281	90.909	1.27e-04
SRR11006918_NODE_1_length_8841_cov_15.164765	7355	7405	NC_023439.1	9532	9482	82.353	2.98e-06
SRR11006918_NODE_1_length_8841_cov_15.164765	7713	7785	NC_023439.1	9183	9111	75.342	2.98e-06
SRR11006918_NODE_1_length_8841_cov_15.164765	7700	7785	NC_024805.1	9149	9064	73.256	2.98e-06
SRR11006918_NODE_1_length_8841_cov_15.164765	714	831	NC_016997.1	8062	7945	71.667	1.04e-05
SRR11006918_NODE_1_length_8841_cov_15.164765	7714	7787	NC_001563.2	9168	9095	74.324	3.62e-05
SRR11006918_NODE_1_length_8841_cov_15.164765	7714	7915	NC_015843.2	9151	8950	66.010	3.62e-05
SRR11006918_NODE_1_length_8841_cov_15.164765	789	829	NC_012735.1	7878	7838	85.366	3.62e-05
SRR11006918_NODE_1_length_8841_cov_15.164765	7583	7615	NC_009942.1	9311	9279	90.909	1.27e-04
SRR11006918_NODE_1_length_8841_cov_15.164765	790	819	NC_009942.1	7942	7913	90.000	0.005
SRR11006918_NODE_1_length_8841_cov_15.164765	7555	7614	NC_003687.1	9303	9244	76.667	1.27e-04
SRR11006918_NODE_1_length_8841_cov_15.164765	4451	4532	NC_001474.2	5824	5743	72.619	0.002
SRR11006918_NODE_1_length_8841_cov_15.164765	2709	2790	NC_001474.2	5824	5743	72.619	0.002
SRR11006918_NODE_1_length_8841_cov_15.164765	7700	7802	NC_009026.2	9181	9079	68.932	0.002
SRR11006918_NODE_1_length_8841_cov_15.164765	501	562	NC_004119.1	8093	8032	74.194	0.005
SRR11006918_NODE_2_length_4051_cov_5.200554	991	1865	MN567479.1	805	1689	71.316	5.75e-119
SRR11006918_NODE_2_length_4051_cov_5.200554	2170	3267	MN567479.1	2237	3334	64.853	2.80e-53
SRR11006918_NODE_2_length_4051_cov_5.200554	278	424	MN567479.1	105	251	73.510	6.59e-17
SRR11006918_NODE_2_length_4051_cov_5.200554	3591	3663	MN567479.1	3466	3538	76.712	1.12e-07
SRR11006918_NODE_2_length_4051_cov_5.200554	2035	2138	MN567479.1	1859	1962	72.222	2.02e-04
SRR11006918_NODE_2_length_4051_cov_5.200554	2132	3227	NC_034204.1	2246	3330	67.964	2.45e-98
SRR11006918_NODE_2_length_4051_cov_5.200554	1121	2106	NC_034204.1	980	1975	66.633	3.40e-71
SRR11006918_NODE_2_length_4051_cov_5.200554	3310	3362	NC_034204.1	3413	3465	81.132	1.36e-06
SRR11006918_NODE_2_length_4051_cov_5.200554	2173	3145	NC_034017.1	2269	3242	68.308	8.54e-98
SRR11006918_NODE_2_length_4051_cov_5.200554	996	1824	NC_034017.1	839	1677	65.955	2.80e-53
SRR11006918_NODE_2_length_4051_cov_5.200554	279	435	NC_034017.1	102	265	72.289	1.45e-12
SRR11006918_NODE_2_length_4051_cov_5.200554	3606	3656	NC_034017.1	3537	3587	82.353	1.36e-06
SRR11006918_NODE_2_length_4051_cov_5.200554	2622	3068	NC_034242.1	2642	3082	68.080	6.58e-36
SRR11006918_NODE_2_length_4051_cov_5.200554	2679	3065	NC_030401.1	2635	3015	68.734	8.02e-35
SRR11006918_NODE_2_length_4051_cov_5.200554	1786	1818	NC_030401.1	1495	1527	87.879	7.04e-04
SRR11006918_NODE_2_length_4051_cov_5.200554	2682	3065	NC_005064.1	2734	3111	65.803	4.44e-19
SRR11006918_NODE_2_length_4051_cov_5.200554	2680	3065	NC_012932.1	2693	3072	64.872	7.52e-10
SRR11006918_NODE_2_length_4051_cov_5.200554	2962	3067	NC_033694.1	2889	2993	72.642	3.20e-08
SRR11006918_NODE_2_length_4051_cov_5.200554	2346	2417	NC_008604.2	2368	2440	76.712	1.36e-06
SRR11006918_NODE_2_length_4051_cov_5.200554	1414	1482	NC_040682.1	1199	1267	78.571	1.36e-06
SRR11006918_NODE_2_length_4051_cov_5.200554	2202	2263	NC_040645.1	2066	2127	77.419	4.74e-06
SRR11006918_NODE_2_length_4051_cov_5.200554	2976	3068	NC_021069.1	3003	3096	73.684	1.66e-05
SRR11006918_NODE_2_length_4051_cov_5.200554	1414	1443	NC_021069.1	1216	1245	93.333	5.78e-05
SRR11006918_NODE_2_length_4051_cov_5.200554	3021	3109	NC_030290.1	2945	3033	73.333	1.66e-05
SRR11006918_NODE_2_length_4051_cov_5.200554	2361	2407	NC_030290.1	2291	2337	78.723	0.002
SRR11006918_NODE_2_length_4051_cov_5.200554	1414	1442	NC_027817.1	1241	1269	89.655	0.009
SRR11006918_NODE_2_length_4051_cov_5.200554	1400	1481	NC_035187.1	983	1064	71.429	0.009
SRR11006918_NODE_3_length_1651_cov_3.254130	853	1561	NC_001564.2	5270	4559	97.753	0.0
SRR11006918_NODE_3_length_1651_cov_3.254130	288	861	NC_001564.2	2498	1925	96.690	0.0
SRR11006918_NODE_3_length_1651_cov_3.254130	853	1540	NC_005064.1	5302	4615	75.109	9.24e-131
SRR11006918_NODE_3_length_1651_cov_3.254130	860	1531	NC_012932.1	5256	4585	67.452	9.28e-55
SRR11006918_NODE_3_length_1651_cov_3.254130	347	561	NC_012932.1	2432	2218	70.000	6.26e-19
SRR11006918_NODE_3_length_1651_cov_3.254130	451	795	NC_040682.1	2326	1982	67.908	4.51e-27
SRR11006918_NODE_3_length_1651_cov_3.254130	694	810	NC_012671.1	2101	1985	75.214	1.13e-15
SRR11006918_NODE_3_length_1651_cov_3.254130	1071	1102	NC_012671.1	5061	5030	90.625	8.15e-05
SRR11006918_NODE_3_length_1651_cov_3.254130	686	809	NC_008604.2	2100	1977	73.387	4.81e-14
SRR11006918_NODE_3_length_1651_cov_3.254130	1207	1261	MN567479.1	5015	4961	83.636	3.70e-09
SRR11006918_NODE_3_length_1651_cov_3.254130	994	1111	MN567479.1	5243	5126	69.492	5.49e-07
SRR11006918_NODE_3_length_1651_cov_3.254130	1058	1121	NC_035118.1	5041	4978	79.688	1.29e-08
SRR11006918_NODE_3_length_1651_cov_3.254130	1497	1531	NC_027817.1	4707	4673	91.429	1.92e-06
SRR11006918_NODE_3_length_1651_cov_3.254130	1059	1107	NC_027817.1	5172	5125	79.592	0.001
SRR11006918_NODE_3_length_1651_cov_3.254130	1469	1546	NC_027819.1	4822	4745	73.077	2.34e-05
SRR11006918_NODE_3_length_1651_cov_3.254130	521	572	NC_031327.1	2161	2110	78.846	8.15e-05
SRR11006918_NODE_3_length_1651_cov_3.254130	1064	1102	NC_034242.1	5107	5069	84.615	8.15e-05
SRR11006918_NODE_3_length_1651_cov_3.254130	1059	1102	NC_035187.1	4922	4879	81.818	8.15e-05
SRR11006918_NODE_3_length_1651_cov_3.254130	987	1102	NC_034017.1	5318	5203	69.231	2.85e-04
SRR11006918_NODE_3_length_1651_cov_3.254130	448	585	NC_030400.1	2256	2119	67.347	0.003
SRR11006918_NODE_4_length_1307_cov_33.018699	446	1223	NC_034204.1	3482	2705	68.005	4.32e-64
SRR11006918_NODE_4_length_1307_cov_33.018699	557	1183	NC_034017.1	3361	2729	67.244	1.09e-52
SRR11006918_NODE_4_length_1307_cov_33.018699	750	1194	NC_034242.1	3079	2641	69.643	5.27e-44
SRR11006918_NODE_4_length_1307_cov_33.018699	750	1136	NC_027817.1	3133	2753	70.361	7.82e-42
SRR11006918_NODE_4_length_1307_cov_33.018699	766	1136	NC_030401.1	2999	2635	69.086	3.79e-33
SRR11006918_NODE_4_length_1307_cov_33.018699	558	830	MN567479.1	3334	3062	67.766	1.16e-20
SRR11006918_NODE_4_length_1307_cov_33.018699	132	411	MN567479.1	3745	3466	63.929	1.51e-06
SRR11006918_NODE_4_length_1307_cov_33.018699	676	1142	NC_012932.1	3146	2685	64.756	2.56e-16
SRR11006918_NODE_4_length_1307_cov_33.018699	750	832	NC_040682.1	3076	2994	74.699	3.56e-08
SRR11006918_NODE_4_length_1307_cov_33.018699	750	892	NC_024299.2	3059	2920	69.231	1.51e-06
SRR11006918_NODE_4_length_1307_cov_33.018699	1072	1127	NC_040645.1	2578	2523	78.571	5.28e-06
SRR11006918_NODE_4_length_1307_cov_33.018699	954	989	NC_040645.1	2696	2661	83.333	0.003
SRR11006918_NODE_4_length_1307_cov_33.018699	774	917	NC_021069.1	3069	2929	70.068	6.43e-05
SRR11006918_NODE_4_length_1307_cov_33.018699	765	832	NC_030400.1	2991	2924	73.529	2.24e-04
SRR11006918_NODE_4_length_1307_cov_33.018699	763	791	NC_012735.1	3222	3194	89.655	0.003
SRR11006918_NODE_5_length_1056_cov_3.057201	208	529	NC_035187.1	9546	9866	70.988	3.97e-38
SRR11006918_NODE_5_length_1056_cov_3.057201	219	489	NC_027817.1	9800	10070	72.161	2.06e-35
SRR11006918_NODE_5_length_1056_cov_3.057201	213	529	NC_034017.1	9871	10187	70.497	7.18e-35
SRR11006918_NODE_5_length_1056_cov_3.057201	219	528	NC_030401.1	9682	9991	71.019	2.51e-34
SRR11006918_NODE_5_length_1056_cov_3.057201	234	517	NC_005064.1	9727	10010	71.528	8.75e-34
SRR11006918_NODE_5_length_1056_cov_3.057201	217	443	NC_034242.1	9744	9970	72.687	4.53e-31
SRR11006918_NODE_5_length_1056_cov_3.057201	224	443	NC_008604.2	9727	9946	71.818	2.86e-27
SRR11006918_NODE_5_length_1056_cov_3.057201	218	534	NC_027819.1	9838	10154	68.553	9.98e-27
SRR11006918_NODE_5_length_1056_cov_3.057201	213	502	NC_001564.2	9665	9954	68.621	1.22e-25
SRR11006918_NODE_5_length_1056_cov_3.057201	249	455	NC_033694.1	9664	9870	71.981	1.22e-25
SRR11006918_NODE_5_length_1056_cov_3.057201	248	454	NC_030400.1	9690	9896	72.596	4.25e-25
SRR11006918_NODE_5_length_1056_cov_3.057201	225	454	NC_031327.1	9669	9898	70.435	1.48e-24
SRR11006918_NODE_5_length_1056_cov_3.057201	218	532	NC_030290.1	9823	10137	68.038	5.17e-24
SRR11006918_NODE_5_length_1056_cov_3.057201	249	455	NC_035118.1	9704	9910	71.498	5.17e-24
SRR11006918_NODE_5_length_1056_cov_3.057201	234	444	NC_012671.1	9746	9956	71.163	2.68e-21
SRR11006918_NODE_5_length_1056_cov_3.057201	248	458	NC_024299.2	9737	9947	70.755	9.35e-21
SRR11006918_NODE_5_length_1056_cov_3.057201	222	529	NC_040645.1	9711	10018	67.314	3.26e-20
SRR11006918_NODE_5_length_1056_cov_3.057201	218	443	MN567479.1	9808	10033	69.027	1.14e-19
SRR11006918_NODE_5_length_1056_cov_3.057201	345	452	NC_001474.2	9943	10050	79.817	3.98e-19
SRR11006918_NODE_5_length_1056_cov_3.057201	225	446	NC_003690.1	9920	10141	68.889	4.84e-18
SRR11006918_NODE_5_length_1056_cov_3.057201	249	526	NC_034204.1	9926	10203	66.906	4.84e-18
SRR11006918_NODE_5_length_1056_cov_3.057201	269	443	NC_001477.1	9868	10042	70.857	1.69e-17
SRR11006918_NODE_5_length_1056_cov_3.057201	219	452	NC_009942.1	9943	10176	68.776	1.69e-17
SRR11006918_NODE_5_length_1056_cov_3.057201	249	443	NC_040682.1	9737	9931	69.744	1.69e-17
SRR11006918_NODE_5_length_1056_cov_3.057201	234	452	NC_027999.1	9999	10217	69.955	1.69e-17
SRR11006918_NODE_5_length_1056_cov_3.057201	375	529	NC_003635.1	9935	10089	72.436	7.19e-16
SRR11006918_NODE_5_length_1056_cov_3.057201	219	527	NC_012932.1	9664	9972	65.815	7.19e-16
SRR11006918_NODE_5_length_1056_cov_3.057201	318	433	NC_009028.2	10008	10123	75.000	2.51e-15
SRR11006918_NODE_5_length_1056_cov_3.057201	225	424	NC_009029.2	9864	10063	69.756	8.76e-15
SRR11006918_NODE_5_length_1056_cov_3.057201	346	424	NC_018705.3	10050	10128	81.013	3.06e-14
SRR11006918_NODE_5_length_1056_cov_3.057201	346	504	NC_032088.1	9987	10145	71.250	3.06e-14
SRR11006918_NODE_5_length_1056_cov_3.057201	303	502	NC_008718.1	9978	10177	68.000	1.07e-13
SRR11006918_NODE_5_length_1056_cov_3.057201	269	443	GQ868509.1	9846	10020	69.061	3.72e-13
SRR11006918_NODE_5_length_1056_cov_3.057201	224	446	NC_034018.1	9843	10065	67.699	3.72e-13
SRR11006918_NODE_5_length_1056_cov_3.057201	354	424	NC_000943.1	10080	10150	81.690	1.30e-12
SRR11006918_NODE_5_length_1056_cov_3.057201	318	424	NC_034151.1	10025	10131	73.832	4.54e-12
SRR11006918_NODE_5_length_1056_cov_3.057201	346	424	NC_012532.1	10035	10113	78.481	1.58e-11
SRR11006918_NODE_5_length_1056_cov_3.057201	346	446	NC_012533.1	10005	10105	74.257	1.58e-11
SRR11006918_NODE_5_length_1056_cov_3.057201	235	438	NC_033724.1	9767	9970	67.805	1.58e-11
SRR11006918_NODE_5_length_1056_cov_3.057201	219	452	NC_001563.2	9934	10167	66.525	5.53e-11
SRR11006918_NODE_5_length_1056_cov_3.057201	318	437	NC_012735.1	9974	10093	73.387	5.53e-11
SRR11006918_NODE_5_length_1056_cov_3.057201	219	443	NC_006551.1	9946	10170	67.826	5.53e-11
SRR11006918_NODE_5_length_1056_cov_3.057201	346	425	NC_040776.1	10042	10121	77.500	5.53e-11
SRR11006918_NODE_5_length_1056_cov_3.057201	354	452	NC_007580.2	10068	10166	73.737	1.93e-10
SRR11006918_NODE_5_length_1056_cov_3.057201	225	290	NC_003675.1	9694	9759	80.303	6.73e-10
SRR11006918_NODE_5_length_1056_cov_3.057201	375	530	NC_004119.1	9937	10092	69.427	6.73e-10
SRR11006918_NODE_5_length_1056_cov_3.057201	231	424	NC_024017.1	9991	10184	68.657	6.73e-10
SRR11006918_NODE_5_length_1056_cov_3.057201	225	425	NC_008719.1	9879	10079	66.995	2.35e-09
SRR11006918_NODE_5_length_1056_cov_3.057201	375	436	NC_023439.1	10095	10156	80.645	2.35e-09
SRR11006918_NODE_5_length_1056_cov_3.057201	331	436	NC_024805.1	10014	10118	72.642	8.20e-09
SRR11006918_NODE_5_length_1056_cov_3.057201	346	424	NC_026623.1	9956	10034	75.949	8.20e-09
SRR11006918_NODE_5_length_1056_cov_3.057201	348	438	NC_017086.1	10072	10162	73.626	8.20e-09
SRR11006918_NODE_5_length_1056_cov_3.057201	225	436	NC_039218.1	9796	10007	66.355	8.20e-09
SRR11006918_NODE_5_length_1056_cov_3.057201	346	433	NC_029055.1	9959	10046	73.864	2.86e-08
SRR11006918_NODE_5_length_1056_cov_3.057201	318	437	NC_016997.1	10086	10205	70.000	2.86e-08
SRR11006918_NODE_5_length_1056_cov_3.057201	318	437	NC_033723.1	9889	10008	70.000	2.86e-08
SRR11006918_NODE_5_length_1056_cov_3.057201	375	436	NC_023424.1	10089	10150	79.032	9.99e-08
SRR11006918_NODE_5_length_1056_cov_3.057201	318	433	NC_040610.1	10031	10146	69.828	3.49e-07
SRR11006918_NODE_5_length_1056_cov_3.057201	317	436	NC_026624.1	9879	9998	69.167	1.22e-06
SRR11006918_NODE_5_length_1056_cov_3.057201	236	424	NC_033699.1	9732	9920	66.162	1.22e-06
SRR11006918_NODE_5_length_1056_cov_3.057201	346	424	NC_035889.1	10048	10126	73.418	4.25e-06
SRR11006918_NODE_5_length_1056_cov_3.057201	235	400	NC_003687.1	9914	10079	67.836	4.25e-06
SRR11006918_NODE_5_length_1056_cov_3.057201	342	425	NC_009026.2	10059	10142	71.429	5.18e-05
SRR11006918_NODE_5_length_1056_cov_3.057201	346	424	NC_012534.1	10047	10125	72.152	5.18e-05
SRR11006918_NODE_5_length_1056_cov_3.057201	225	257	NC_003676.1	9670	9702	87.879	1.81e-04
SRR11006918_NODE_5_length_1056_cov_3.057201	373	425	NC_033715.1	10101	10153	75.472	6.31e-04
SRR11006918_NODE_5_length_1056_cov_3.057201	375	424	NC_033725.1	9904	9953	76.000	0.008
SRR11006918_NODE_6_length_901_cov_6.859223	1	635	NC_034017.1	9405	10049	71.341	9.04e-90
SRR11006918_NODE_6_length_901_cov_6.859223	2	540	MN567479.1	9338	9876	72.778	2.95e-83
SRR11006918_NODE_6_length_901_cov_6.859223	1	636	NC_034204.1	9424	10069	70.216	1.26e-81
SRR11006918_NODE_6_length_901_cov_6.859223	2	635	NC_034242.1	9275	9918	68.960	4.39e-62
SRR11006918_NODE_6_length_901_cov_6.859223	2	635	NC_027817.1	9329	9972	66.514	6.96e-47
SRR11006918_NODE_6_length_901_cov_6.859223	2	543	NC_040645.1	9237	9778	68.007	2.96e-45
SRR11006918_NODE_6_length_901_cov_6.859223	2	639	NC_030401.1	9211	9858	66.616	5.35e-42
SRR11006918_NODE_6_length_901_cov_6.859223	2	632	NC_005064.1	9241	9881	65.850	7.44e-34
SRR11006918_NODE_6_length_901_cov_6.859223	2	632	NC_031327.1	9192	9832	65.850	9.06e-33
SRR11006918_NODE_6_length_901_cov_6.859223	2	456	NC_021069.1	9259	9713	67.094	6.97e-28
SRR11006918_NODE_6_length_901_cov_6.859223	595	632	NC_021069.1	9862	9899	81.579	0.007
SRR11006918_NODE_6_length_901_cov_6.859223	341	544	NC_027819.1	9707	9910	72.059	3.61e-25
SRR11006918_NODE_6_length_901_cov_6.859223	2	635	NC_001564.2	9200	9843	64.733	1.87e-22
SRR11006918_NODE_6_length_901_cov_6.859223	2	538	NC_012932.1	9193	9729	64.945	2.28e-21
SRR11006918_NODE_6_length_901_cov_6.859223	331	632	NC_012671.1	9589	9900	67.308	2.77e-20
SRR11006918_NODE_6_length_901_cov_6.859223	2	636	NC_030400.1	9190	9834	64.580	3.38e-19
SRR11006918_NODE_6_length_901_cov_6.859223	2	543	NC_035187.1	9085	9626	64.481	1.75e-16
SRR11006918_NODE_6_length_901_cov_6.859223	2	635	NC_033694.1	9163	9806	64.134	7.44e-15
SRR11006918_NODE_6_length_901_cov_6.859223	331	544	NC_008604.2	9580	9793	67.757	2.60e-14
SRR11006918_NODE_6_length_901_cov_6.859223	1	138	NC_008604.2	9250	9387	68.841	2.43e-08
SRR11006918_NODE_6_length_901_cov_6.859223	5	88	NC_034151.1	9431	9514	79.762	2.60e-14
SRR11006918_NODE_6_length_901_cov_6.859223	562	639	NC_034151.1	10025	10102	74.359	2.96e-07
SRR11006918_NODE_6_length_901_cov_6.859223	1	537	NC_024299.2	9236	9772	64.117	2.60e-14
SRR11006918_NODE_6_length_901_cov_6.859223	12	127	NC_027709.1	9437	9552	74.138	2.60e-14
SRR11006918_NODE_6_length_901_cov_6.859223	326	537	NC_030290.1	9677	9888	67.453	3.17e-13
SRR11006918_NODE_6_length_901_cov_6.859223	10	87	NC_027999.1	9494	9571	79.487	1.10e-12
SRR11006918_NODE_6_length_901_cov_6.859223	8	87	NC_006551.1	9454	9533	78.750	3.86e-12
SRR11006918_NODE_6_length_901_cov_6.859223	1	372	NC_040682.1	9235	9606	65.274	1.35e-11
SRR11006918_NODE_6_length_901_cov_6.859223	8	87	NC_026623.1	9337	9416	77.500	4.70e-11
SRR11006918_NODE_6_length_901_cov_6.859223	34	87	NC_023439.1	9482	9535	85.185	1.64e-10
SRR11006918_NODE_6_length_901_cov_6.859223	5	87	NC_033724.1	9265	9347	75.904	5.72e-10
SRR11006918_NODE_6_length_901_cov_6.859223	331	424	NC_033724.1	9609	9702	69.149	0.002
SRR11006918_NODE_6_length_901_cov_6.859223	347	415	NC_009026.2	9810	9878	78.261	6.97e-09
SRR11006918_NODE_6_length_901_cov_6.859223	35	87	NC_033721.1	9343	9395	83.019	2.43e-08
SRR11006918_NODE_6_length_901_cov_6.859223	472	609	NC_033723.1	9789	9936	69.128	2.43e-08
SRR11006918_NODE_6_length_901_cov_6.859223	341	432	NC_003676.1	9532	9623	72.826	8.49e-08
SRR11006918_NODE_6_length_901_cov_6.859223	346	432	NC_035889.1	9794	9880	73.563	8.49e-08
SRR11006918_NODE_6_length_901_cov_6.859223	34	87	NC_005039.1	9504	9557	81.481	8.49e-08
SRR11006918_NODE_6_length_901_cov_6.859223	571	639	NC_001437.1	10047	10115	78.571	2.96e-07
SRR11006918_NODE_6_length_901_cov_6.859223	12	87	NC_024017.1	9491	9566	75.000	2.96e-07
SRR11006918_NODE_6_length_901_cov_6.859223	347	391	NC_024017.1	9853	9897	77.778	0.007
SRR11006918_NODE_6_length_901_cov_6.859223	35	87	NC_003690.1	9458	9510	81.132	2.96e-07
[truncated: 258,398 more rows]
