# Supplementary material for: Large-scale reference-free analysis of flavivirus sequences in Aedes aegypti whole genome DNA sequencing data
Source: Parasit Vectors. 2023 Aug 5;16:265. doi: 10.1186/s13071-023-05898-8 (PMC10403824; doi:10.1186/s13071-023-05898-8)
Supplement: Supplementary file 1 — Additional file 1. Analysis input data and scripts. [file 13071_2023_5898_MOESM1_ESM.zip › nrEVEs-AedesAegypti/InputData/allTrimmedExGeneric.fasta]

>SRR11006478_NODE_1_length_3458_cov_5.914522
AGGGATGGGAATCTTAGAGGAGGTGGAGTTCATCTTGTTCAAGATCATTCGGGAAAACACACGGTTTGGGCTCATTGCCTTTCTGTGCATTGGCCTCAAAATGCGGTGGCCCGTATGGATTATGATTCTAATTGGAGTTGTGACCTGGAACGCTGTGAGGGCTGATGTTATTGAACCCCTCAAGCAGGAGAAGATGACATTCTTGGAGACTCGAATGTTTTAAGCGAAATATCAACTATCGCGACACCAAATGGGCTCCTCCAGGTAAGCATGGGGAATTCTCATGTGATTAGAGGACAAGACTACAAAACCCTTCTAACGGATTGCGAAGTGGGACAGTCATATTCCACTGATGTGTGCCCTGGTGGTTCACAATTGAATCTAGGAGGGGTTCGCAATGAGAATCGCACTTGCCAGGTGCTGCCATACAATCGAGGATGGGGGACTGGATGCCTTGAGTTTGGCATGGGAATGACGGCGACTTGTGTGGAACTTGAATGTTCCACATCGTACGCTGTGAAGCTGTTATCTAGCTCTGGAGTAGTCTCTAACATGACTATTGGATACCATGGGAAGAATGAGACAAAACTCATAGCCAACAACATCCCCCAAACGTTTAAGTTTGGAGGATTTGGCAAGACAGTGGTCACCTGCCAATTAGAAAACGATCGGTTGGCGACTACGAACTATGCCATTGTTGGAGATGACGGAGCGGGATTGTTCCTCAAAAAACTAATCGATGATTGGCCTGGTGTGTTTCGAACGCAGAAGCACATGATCGGCATGGATCGAGTCGTGAATTGGGGACCAGCAACTCCAAATGAAATCCCGGTGGTGTCAATAGACAACCCACATCTTGACTGGAAGGCAGGGAAAAAGGGAGGAACCCCAGAACTTGACACAATATTCTGGTGCCGAACTGTCCTGGAAAAATTGATAACTGGAGAATTCTCCCCCTGTAAAATAACGTTGAGAGCAACGGTTGTGCAAGGGGGTTACGGAAATGAGGGAGTCCTTGTTGTGCAGACAGACGATGATGTTCCTGAAATCTGCAGTATCGCGCTGGAATGCGTGAGCTGTGGACTCACGTCAAAACGAATGATGTTTCAACCGGGGACTAAGACTGGCCAAGCCCACGTCACGTGTGGGAACAAGTCCATGTTCGTCCTACTCATCGTCCTTGGATCAGCTTGGTTCGTGTATGGAGACGTTGGTTGCGGGATAGACACTGACCGGAAAACCTTAGTTTGTGGTGGGGGATTGTTCGTCTGGAAAGAGATTGGACAGTATCCCACCGCTAACCACTCAGTGGAGCTGGCTTCCTATGACCTAATCAAGAAATATCTTTTTGAGAAGTTCAAGGAAACAAAAAGGGGTGCATCATTTGTGAGGACAAGTTACAGTGCGCAGCGGCCCGAAGCGCTGTTTATCATGCCTCGTCAAAACTTGGACACCCACTGGTGTATCTTAACATCTCTAATTCGTACGGCTCGGTTTTAGATCAGCTTCCCAAAGCAAGGCGTAGAATAACGCTTGGAACTGAAAGCGTGGAAATGGTGGTATACCAACACACTGGGGAGCCAAAAGGTGATTTCGGAACGCTCCCATCACGATATTTTCGCGGGGACATGGAGAACGAAAATCACTATGTTCTGCGGGTAATGACTGCCTCAGACCACGTGCACAGGGTGTGTGGAAAGGCGATTGCGTTCCAGTACGACTTTGTGGGATACCGCCGGACCCTGTACGGATCCAATGTGCAGCTCAAGGTCTCACAAGTGGTATCAAGCTACTGCCCAATGTATCTGGCAGGATTGGCTGTCAAGAACGATCGTACCATATTCACAGACGGTATGTTTTGGATGTCAAGTCGAAAACAGGGAAATGAAACTGAGTACACAATCGAGGACCTGGAGACGACGCAAGCGCGAAAGTGTATTTGGCCAAAACAATACACATCTGACAGTGTGGAAGACCCAACGGACCAGCGGCTTTTCATGCCTCCCACGTGGGGAGGACCGATATCGCGGGCTAATCACATCCCCGGATACAAGATGCAAACCGACTTCCCATGGCACGTTACCCCGATCAAGATGATTGCGGGACCAGTACCTGGAACTCATGTGAAAGTTGACCCGGGATGCGAAGGGCGGTCATCAGCCACCATCGTGGAACCTAGTGAAACCTAGTGAACAGGCGAATTGGTGTTGTAAGAACTGCTCAAATCCCATCCACTTCCGGGTCGGACCCGCATTGTATTACCCCATGGAAATTCAAAAGGCCACTAAGAGCACTGATAGTAGTCCCAAGTTGGCAAAGATGAAGCTGACGGAGACTCCACTATCAGATGATCCGGAACCAAGTGTTGAGGA
GATGAGAGGCTGAAAATGTGGAGGACGGAAGCTCACGCTCTGCAACCACGTGGTTCGGTTTTCCGGGGTCTCGGGGTGGAAGTGAGGAAGGGCTACCTCGAGGACCACATCGTGAACTTCCTGGGACTCATGCTTTGTCTTCAAGTAATCTCCAACACATGTCCACGCCAGCGAAAGTTTGACTGTTGGCTACTGTCGTGGTTGGCTTTTGCGGCCTTTGGATCTGTCTTCTCGTGCATAGGTTTCGGCTCATGGCTGGTTCTACTACACGCGTCGACATCGTCGATCCGGCTGTCACAAATGATGATCCCCCTATGGATGCTCCTACACACCGAACATTGCTCAATGTTCTTCCTTGGGTATCTATTGGAACACAAACTGAGG
>SRR11006478_NODE_2_length_1846_cov_12.821368
TCGCTGCACCATAGATGATGTTGTGATGGGCTGCTTTCGCAAGATGACCTCATCCTCACTTTGTATGACTGGTTTCA
ATGGTAAATTTAAGTAATCCATCACTCCCCGGGCCGCTATTGACATCGGGTCCAAAAAGTGGCATTCGTCCATCATGATGGTGTGGACCTTAATTTGGCCAACACCTCTACTCTTAACAAAATCCATAAACGTTGCATGGCAGGCGATCGTCACAGCATTGTTCTTGCA
CGAACCAAAGCCAACGCATGAGAAGACCGACGGCAATCCAAAAACAGCAAAAGCCAACCAGGATAACACCCAGTAGGCCAATGGCCGTTGGCGTGGCCG
GCCGGGCGTTTGAAATCACCTGCAGACACAGCATTAAACCTAGGAAGTTCACGATGTGGTCCTCGAGGTAGCCCTTCCTCACCTCCACCCCGAGGCCGCGGAAAACCGCTCCACTCGGCTGCGAGGCATGCGCCTCCGTCCTCCACATCCTGCTTAGCTGGTCTAACACCATTTGTGCTTCCAGCCAACAAACCCAGTCATATGGATCCTCCTTGGTAGCAGCGTCAACTGGATATACATATGTACCTGGGGCATTTCGCCCAGTTCGCCCTCGTCGCTGCACCATAGATGATGTTGTGATGGGCTGCTTTCG
>SRR11006478_NODE_3_length_1515_cov_3.484701
GCGCGATCAAAAACACTCCCAGGTCACCAACATCATTGATAGGACCCCGCATGACAACACGAAAGGATACGTCTATGGC
CACCAGTTTATGGACTTTGGCTCAATTGTAAACTTTGTTGGCATTGGATACCTTACGGACATCCCCCTCCGGGCCTCCCTGTTCGTGTTTCGAATGGTGCTGGGGTTGTTTCCAACACTGGGCGGAATGCGCTCTCTGGAAAAAAACAGCAGCAACAGGTTTGGGGGTGAAGTGGAAGAACATGTTAAATGAAATGTCCCAAGTTCGATTCCAATCCTACAAATCCCGAGGCGTGAACGAAACTCCCCGAGGTGACTATGTGTCTCGTGGGGGATTGAAAATGGACGAAATCATCAGGAAATACGGCTTTCGACCAGCTGGACGTGTCGTTGACCTTGGATGTGGACGAGGAGGACGGTCGCAGAGGGCAGTGATGGAAGAACGAGTTATGCGCGTGACAGGGTACACCCTTGGGGGAGTAGAACGTGAAGAACCCCAAAAGTTCATAACGTATGGTTACAACCTAGTCACCCTAAAGAGTCGGACAAATGTCTTCAAGCTTGAACCAACTCTGTGTGAAACTGTCCTTTGTGACATCGGGGAGAGTGATCCTGATTTCCGGAAGGAAAAAACCAGAACGCTGGTCGTCCTTGATGTTCTCGAGAGGTGGTTGAAGACCAATCCGGAGGCCCAGTTCTGTTTTAAGGTCCTATGCCCATATCCGGTGGAGGTGATGCGGAAGCTTGAAACTCTGCAAAATACCTACAGTGGGCGGTTGGTTCGACTGTCCACAAGCAGAAACTCAACAGCTGAAATGTACTAT
>SRR11006478_NODE_4_length_1367_cov_92.181395
GGAGATGGCTGTGTTTCAACACACTGGTGAGACCCGGGGAGATTTGGGAAGACTGCCATCTCGGTTCTTTAACGGAGAACTTGAGAACGAAAATCATCGGGTGCTACGAGTCATGACGGCATCAGACCATGTAACGAGCGTCTGTGGGAAAGCTATCGCTTTCCAATATGACTTCGTGGGATTCCGTCGAACGCTGTACGGGTCAAATGTACAGTTAAAAGTGTCGCAGACCGTTTCGAGCAATTGTCCCACTTATCTCGCTGGACTCGCCGTGAAAAATGATAGGACCTTCTTCACTGATGGAATGTTCTGGATGTCCAGCCGCAAGCAAGGGAACGAGACAGAATACACAATCGAGGAACTCGAGACGCACCAAGCGAGGAAATGCATCTGGCCAAAGCAGTACACGGCCGATAGCCTAAACGACCCTACCGATCAATGGATGTTCATGCCACCGACCTGGGGAGGGCCCATTTCTAGGGCTAACCACATACCAGGATACAAAATGCAAACGGATTTTCCGTGGCATGTGTCTCCAATTCGCTTCATCCCCGGTCCGGTGCCCGGAACCCACGTCAAGGTTGACCCAAAGTGTGAAAGACGTTCAGCTGCGTCTGTGGTAAAACCCGGTGAGCAATCCAATTGGTGTTGCGAAAATTGTTCCCACCCAATACATTTTCAAGTAGGGCCGGCCTTGTATTACCCCATGGAGATACAAAAAGCAGTCACAATCACAGATAGCAATCCAAAAGTCTCAAAGCTGAAATTGACGGAAACGCCTTTGTCTGATGATCCTGAACCGACCGTTGAAGAACGACTCAAAATGTGGCGAACTGGGGCGCACGCATCACAACCAAGCGGAACGGTTTTCCGGGGCCTTGGGGTAGAGACCAGGAAGGGCTACCTCGAGGATCATATAGTCAACTTCCTCGGTTTAATGTTGTGTTTACAAGCGATATCGAACTCTCGTCCACGTCAACGGCCTCTAGCATATTGGGTATTGTCTTGGCTGGCGTTTGCTGTCTTTGGGCTACCATCGGTTTTTTCGTGCGTCGGTTTTGGCTCTTGGCTAGTTCTACTACATGCCTCAACGTCATCAATCCGAGTCTCCCAAATGATGATCCCACTATGGATGTTACTCCAC
GGAGATGGCTGTGTTTCAACACACTGGTGAGACCCGGGGAGATTTGGGAAGACTGCCATCTCGGTTCTTTAACGGAGAACTTGAGAACGAAAATCA
>SRR11006478_NODE_5_length_1325_cov_15.308494
TCCAGCTTTCTGAATCTCCATTGGATAGTATAGGGCCGGTCCAACCTGGAAATGAATGGGGTGTGAGCAGTTCTTACAGCACCAATTTGCTTGCTCGCCTGGTCTAACCACATTCGCCGATGATCGTCCCTCACATTTCGGATCCACTTTCACGTGTGTTCCCGGGACAGGCCCCGAAATTAGCCGAATTGGGGTGACATGCCAAGGGAAATCAGTTTGCATCTGTCAGCCGTGTATTGTTTAGGCCAAATGCACTTTCTGGCTTGCATGGTTTCCAAATCCTCAATCGTGTACTCAGTCTCATTGCCTTGTTTACGACTAGACATCCAAAACATGCCGTCCGTAAAAATCGTTCGGTCGTTCTTCACGGCTAACCCTGCTAGGTACGTTGGGCAATTACTTGAGACAGTCTGTGATACCTTAAGCTGCACGTTCGATCCATACAAAGTCCGTCGAAACCCGACAAAGTCGTATTGGAATGCAATCGCTTTTTCACACACACTCGTCGCATAGTCTGAGGCCGTCATGACCCTTAAGACGTGGTGGTTCTCATTCTCAAGCTCTCCACTGAAAAACCGGGATGGCAATTTCCCCAAATCGCCTTTGGTTTCCCCCGTATGCTGGTAAACGGCCATCTCCACACTTTCGGTTCCAAGTGTGATCTTGCGTCGTGTTTTCGGAAGCTCATCAAATACTGAATCGTAGGAATTGGAAATGTTCAGGTAGACAGTCGGATGGCCAAGTTTCGTCAAAGCGTGGTAGGCCACACTTCGGGCTGCTGCGCACTGCAATTTGTCTTCGCACACTATACACCCTTTTGTAGTCTCTTTGAACATCTCAAAGAGGTATTTCGTGATTAGGTCGTACGAGGCTAGTTCTACGGAGTGGTCGGCAGTTGGATACTGCCCAATGCCCTTCCAGACGAACAGACCTCCTCCACATACAAGTGTCTTTCTGTCGGTGTCAATACCACACCCCACATCACCATACACAAACCATGCTGATCCGGGCACGATGAG
>SRR11006478_NODE_6_length_1206_cov_5.816652
ACGAACTGAGATTTTGGGAACTAGTAAACCGGGAAAGAAAACTCCACCTGGCCGGGGACTGTGCGATGTGCGTGTACAACACCATGGGAAAAAAAGAAAAGAAACCAACCATAGCTGGGGAGCCGAAAGGATCCCGGACCATTTGGTATATGTGGCTGGGAAGTCGATATCTGGAATATGAGGCCTTGGGCTTCCTCAACGAAGACCATTGGGTAGCCAGTGAAAACTTCCCGGGTGGCGTGGGAGGTCTCGGCGTAAACTACTTTGGCTATTACTTGTCAGAAATAGCTTCAAAAGGAAAGTTTTTCGTTGCCGATGACATAGCTGGCTGGGACACTCGCATTAGTCAGGCGGATTTGGCCGACGAAGAGTTCTTCATCCTCAACTCGATTGAGGATGATTACCATAGAGCTCTGGCGGAGTCGGTCATGAAATTTGCCTACCAAAATATTGTGGCCCTGTTTCCCCGAACCCATTCTAAATTCGGGAGTGGAACGGTCATGGATGTGGTTTCCCGATCGGATCAGCGAGGCTCGGGGCAGGTGGTGACATATGCCTCGAACACAATCACCAATGGAAAGGTTCAGATTGGCCGAACCCTTGAAAGTGAAGGGCTACTCGAAGCTGAACCAGTGGTGATCGACAAATGGCTCTCGCGGAACATGGTCGAAAAACTGGAGGGAATGGTGATCGCTGGAGATGACGTGG
>SRR11006478_NODE_7_length_1042_cov_6.534715
CATGTGTTCCGATTATGCTACCACATTCTTGATCTTGTTTCTTGTGGAGATAGGGGAGATCCTCCCACTTTTCGACCCATTTTTTATGTTTCATCCATGGGTTGTCTTGGATCCAAACGCGATTCCATACAGTGAGCATGTCCTCTGTTGTCATCCATTCACAGTTTTGATGAATGGACCACGACGTTCGGCCTTCAGGGAACCATTCCACAGGAACACTAGAAGCGATGGCCGCAAAATCCTAACCTCAAGTCTCTTCTGTGGAAGAAGTACAAAGCCCACATCTGGCTGTATGCTTTGGCTAGACACGCGCTGTCTGATATCGTC
>SRR11006478_NODE_8_length_988_cov_4.199780
TCGAAAGTGATCTAAACCCTGTTCCACACATCAAGCATGTTTTCCGTGGTCATCCACTCGTATTGCTGGTGGATGGACCATGATGTCCTCCCCTCTGGGACCCAATCTGTTGGAACGGATGCATGAATGGCTGCGTACCCCACCCGCAGATCACGCCGATGGAAAAAGTACAGAGCCCACATTTGTCCGTGGGCTTTTGACAGACAAGCACTTTCTGGGATGGTCACGAGCCCTCCTTTTTGGACTCGACTTCTCCCAATGATTTCGTGCTCGTGGCGGCATGGAACGATTATTTTCCTTCCATCTTTGAGATGGAGTGGATGGAAGTGATGGGAGCAAAACTCAACGCGCTCCCAGATCGTCTCCACATGTGAAAACGAGTCAATTGGTATATTTTTCCGGATTTTCCCGGTTTCATTTAGGTAGGTCAACGACTTTGCGTAATTGGTGTCGTTTGTGGTCACGACCAC
>SRR11006478_NODE_9_length_885_cov_18.835396
ATTGACATCGGGTCCAAAAAGTGGCATTCGTCCATCATGATGGTGTGGACCTTAATTTGGCCAACACCTCTACTCTTGACAAAATCCATAAACGTTGCATGGCAGGCGATCGTCACAGCATTGTTCTTGCAGTAGGCAACATTTGTTCCTATCTTGAATTCCGTTTCACCGAAGGCCTTTCTTACTTCCTCCATAACAACTCGGGTGGGGGTCAAAATAAGGGTGCGCCGCTTGAGCTCCACGTTTTTCAGTGTCTCTTCAACAATGTATTTCCGTGTCTTTCCCTTGCCAGGGTGCCAATCGATGAATGTTCTTTGTACCGTGCTCGTTAGATCAATGCCTGGAAGATGAACCTGGTTCGGATCTTGCTCATAGGTCGTGACTATGGAATGGTATTTTCCATTATATTGAAAGCCATACCCATAAAGTCCGACCGGCTCGCCCTCCAAATAGAAGGGAGATCCTGAAGATCCGAAGCCAAAATCTTTTGTCACGAACATTGTGGGAGTGCCATCTATGGTGATGGTGCTGGGCTCATATTTATGATATTCCACAGTGCCGTCCGGTAGACAAGCCAGGACGTCAATTTCGTTGACAAGTTCAGGCTTTGGCAGATTCCACGGTCCACCATAAGAGATGACATCTTCAGTCACACTACCAGAGTGTGGTTGAACTGCCTGCCCTCGCCAGTACACCAGACCACCACGCGTTACATGGTAGAGGGTGTGAAAAACTCCTCGTCTTACAACCCCAACACCCCGTTGACGATCAATGGCAACTCCTTTGGACTTGATTCGGTAGACTCCGTCTGGCATGCTG
>SRR11006478_NODE_10_length_873_cov_4.697236
AGTGCAAGACAGCTCCTCTAACGCAAGTTTGGAGATTGGCCAACAAGGTAATTGACAGGTACCAACGCCACGGGGTGCCCGGTGTGGGTGGAGTTTTCCATGATTTGTACGGAAAAAT
CTTGGATCAGCCTGGTTCGTGTATGGAGACGTTGGCTGCGGGATAGACACTGACCGGAAAACCTTAGTTTGTGGTGGGGGGTTGTTCGTCTGGAAAGGGATTGGACAGTATCCCACCGCTGACCACTCAGTGGAGCTGGCTTCCTATGACCTAATCACGAAATATCTTTTTGAGATGTTCAAGGAAACCACAAAGGGGTGCATCATTTGTGAGGACAAGTTACAGTGCGCAGCGGCCCGAAGCGTGGCTTATCATGCCTCGTCAAAACTTGGACACCCACTGGTGTATCTTAACATCTCAAATTCGTACGACTCGGTTTTCGATGAGCTACCCAAAGCAAGGCGTAGAGTAACGCTTGGAACTGAAAGCGTGGAAATGGCGGTATACCAACACACTGGGGAGTCAAAAGGTAAT
>SRR11006478_NODE_11_length_794_cov_3.793584
GGGACGTGTACATGACACTTGGCTCACTCATAGGTCGCATGCGCTCAACTGGCGAGCCAATCATAAACGACACTCCGAAGGTCCGAACAGTTACACGGGCTGACCCCCAAACGAAAATCAAGGATATGTATCCTAGCATGACCCAAACCAGGGTTAATAAACTCCGGGATGAAAATCTAAGCACTTGGTTTTTTGACAAGAACAACCCCTACCAGACTTTTAAGTACCATGGTTCGTACGCGACAGATGACGTCAAAGTTGGTGGAGGAGTAACAAACTTCATGATGACCGATATCTCAACGTACTCCCAACAAAAGGTTCTCCGGGAGAAGGTAGACACCCCCGTCCCTGAACCCAGGGAACAGGTTAAAATGGTCAATAGGAATATCATGAAGCACATGGTCCGCCTGTTCAAAGAAAAAGGGCTGAAACCGCGGATTTTGACGTGTGACGACTTCATCAAGAATGTCCGATCGGATGCTGCCATTGGGTCATGGAGCCAAGACGTCCCTTGGACCAAGGTGACCACTACCGTCAATG
>SRR11006478_NODE_12_length_765_cov_3.058140
TTTTATGGCGAGGAGGCTGCCCCCTGATGGGGGTCTCTGCGTCGCCACAATTTTTTGTTTTTGGTCGGTTGTTTTGCCAACAACCGAACCCGTCCGCTTCTTCGGCAGCCCACTTGGGCCACCAACCCAGCCGCCTCCCGGCCGGGAAACCTTCTTCT
>SRR11006478_NODE_13_length_672_cov_14.057143
GAAGGGCTACCTCGAGGACCACATCGTGAACTTCCTAGGTTTAATGCTGTGTCTGCAGGTGATTTCAAACGCCCGGCCACGCCAACGGCCATTGGTCTACTGGGTGTTATCCTGGTTGGCTTTTGCTGTTTTTGGATTGCCGTCGGTCTTCTCATGCGTTGGCTTTGGTTCGTGGTTGGTTCTGTTGCACGCTTCAACGTCGTCGATCCGCTTGTCCCAGATGATGATTCCTCTGCGGATGCTACTTCACGTAGGGCATTGCTCGATGTTCTTCCTAGGGTATCTACTGGAACACAAACTGAGG
>SRR11006478_NODE_14_length_591_cov_3.692607
GGAATAGGGAAATTGTAATGCGTTTAGATAACCATT
>SRR11006478_NODE_16_length_546_cov_42.125800
ACATATGTACCTGGGGCATTTCGCCCAGTTCGCCCTCGTCGCTGCACCATAGATGATGTTGTGATGGGCTGCTTTCGCAAGATGACCTCATCCTCACTTTGTATGACTGGTTTCACAGCTGTTCTCAAGTCAATCACGAGGTCAACGTTGTAATTGGCTCCCATCTCAGAAATTTCCGTCGAATAGATGATTTTTGTCTCAGGGTCAAGGGCCTTCGCATAATTCTCCTCAAAATTGTCCCGATGCAGAGAAACGGCTCCCGCGGATGAGTCCGCAAACCGTTCCGACTGGTCCTGGGATGGGACGAACGCTATCGTCTTTCCAGCTCCATGCTGTCGGACAATGCTCTCAAACCACTCAGAACTGAGTTTTCGAGTGCTAGGGGCCGCGTACTCCCGAATCGTATAATTCGAGCCAACTGATGGAGCCTGTCCGGGTGGCGTCGCGGAGAGATAGACAACATTTATCCCAGCATTGGATGGTAAATTTAAGTAATCCATCACTCCCCGGGCCGCTATTGACATCGGGTCCAAAAAGTGGCATTCG
>SRR11006478_NODE_17_length_539_cov_2.792208
CGATATTGAGTTCATAACCATAATTCAAATTTC
>SRR11006478_NODE_18_length_535_cov_4.069869
CATCTATGGTGCAGCGACGAGGGCGAACTGGGCGAAATGCCCCAGGTACATATGTTTATCCAGTTGACGCTGCTACCTAGGAGGATCCATATGACTGGGTTTGTTGGCTGGAAGCACAAATGGTGTTAGACCAGCTAAGCATGCCACTAATGAAGGAAGAGTATGCTTACGGACAACCCCCTGGAGCTTTTCGTCTGATCGGCGAAAGTCGAGATAGGTTCTTCCGGTTCATGGAGCGGCCAAATGTGCCAATATGGTTGGCTTGGAAGTGGGCGAACAGTTTCAACCAGAAGCATGACATGGTATTCAATGAAAGGGACTTGCCTGATGAAGACACCGTGCACACATCAGATGGGCGCATGGTGTATCGGCCAAAATTTCTGGATCAACGGTTCGAAAGGTTGCCATGGAGTGTCCGCGAGCCAACTCTGAAGTTCATCCTCTCAACGCGTAGTGATTTT
>SRR11006478_NODE_19_length_492_cov_6.281928
ATACCTTAAGCTGCACGTTCGATCCATACAAAGTCCGTCGAAACCCGACAAAGTCGTATTGGAATGCAATCGCTTTTCCACACACACTCGTCGCATAGTCTGAGGCCGTCATGACCCTTAAGACGTGGTGGTTCTCA
>SRR11006478_NODE_20_length_480_cov_2.920596
GATATGTCAGATGCTATATTGGGAAATGATCGTTGTTCCCAGGCAAAAATTCCGGCTAGAATGAGAAAGATTACTATGACCCACTTCAATAGATCCAGGTCCCCATAGCTTCGCTG
>SRR11006478_NODE_21_length_395_cov_3.899371
GTAGACTAGCCTCGTACGACCTAATCACGAAATACCTCTTTGAGATGTTCAAAGAGACTACAAAAGAGTGTATTGTGAGCGAAGACAAGTTGCAGTGCGCAGCAGCCCGAAGTGTGGCCTACCACGCTTTGACGAAACTTGGCCATCCGACTGTCTACCTGAACAT
>SRR11006478_NODE_22_length_385_cov_3.162338
ACTTTTGGGGTTCTTCACGTTCTACTCCCCCAAGGGTGTACCCTGCCACGCGCATAACTCGTTCTTCCATCACTGCCCTCTGCGACCATCCTCCTCGTCCACATCCAAGGTCAACGACGCGTCCAGCTGGTCGAAAGCCGTATTTCCTGATGATTTCGTCCATTTTCAATCCCCCACGAGACACATAGTCACCTCG
>SRR11006478_NODE_23_length_350_cov_3.373626
ACCACCAGGGCACACATCAGTGGAATATGACTGTCCCACTTCGCAATCCGTTAGAAGGGTTTTGTAGTCTTGTCCTCCAATCACATGAGAATTCCCCATGCTTACCTGGAGGAGCCCATTTGGTGTCGCGATAGTCGATATTTCGCTTGGAAACATTCGAGTCTCCAAGAATGTCATCTTCTCCTGCTTGAGGATGTACAGGGGTTCAATAACATCCGCCCTCACAGCGTTCCAGGTCACAACTCCAATTAGTATCATAATCCATACGGGCCCCCGCATTTTGAGGCCAATGCACAGAAAGGCAATGAGCCCAAACCGTGTGTTTTCCCGAATGATCTTGAACAAGATGA
>SRR11006478_NODE_27_length_240_cov_2.705521
TAGTAAATTTATAGAGTTATAGTTATAGTTAGAGGATAA
>SRR11006478_NODE_28_length_205_cov_3.218750
TGTCTACCTTCTCCCGGAGAACCTTTTGTTGGGAGTACGTTGAGATATCGGTCATCATGAAGTTTGTTACTCCTCCAACGGCTTCCCAAGGCTACATAATATTCCGGACAAGAGGGTTGACAGTTTGACCACCAACTTTGACGTCATCTGTCGCGTACGAACCATGGTACTTAAAAGTCTGGTAGGGGTTGTTCTTGTCAAAAAA
>SRR11006478_NODE_29_length_163_cov_8.441860
TCTTCGACGCTTGGTTCAGGGTCATCCGAGAGGGGAGTCTCGGTCAACTTCATTTTAGACACCTTTGGGTTGCTATCAGTGATCTTTCCAGCTTTCTGAATCTCCATTGGATAGTATAGGGCCGGTCCAACCTGGAAATGAATGGGGTGTGAGCAGTTCTTAC
>SRR11006478_NODE_30_length_155_cov_102.205128
ACGAAGTCATATTGGAAAGCGATAGCTTTCCCACAGACGCTCGTTACATGGTCTGATGCCGTCATGACTCGTAGCACACGATGATTTTCGTTCTCAAGTTCTCCGTTAAAGAACCGAGATGGCAGTCTTCCCAAATCTCC
>SRR11006478_NODE_31_length_155_cov_16.820513
TGTTATCCTGGTTGGCTTTTGCTGTTTTTGGATTGCCGTCGGTCTTCTCATGCGTTGGCTTTGGTTCG
>SRR11006478_NODE_32_length_155_cov_10.000000
CTATCTTGAATTCCGTTTCACCGAAGGCCTTTCTTACTTCCTCCATAACAACTCGGGTGGGGGTCAAAATGAGGGTGTGCCGCTTGAGCTCCACGTTTTTCAGTGTCTCTTCAACAATGTATTTCCGTGTCTTTCCCTTGCCAGGGTGCCAATCG
>SRR11006478_NODE_33_length_153_cov_5.750000
GAGAACGAAAATCATCGGGTGCTACGAGTCATGACGGCATCAGACCATGTAACGAGCGTCTGTGGGAAAGCTATCGCAAATGTACAGTTAAAAGTGTCGCAGACCGTTTCGAGCAATTGTCCCACTTATCTCGCTGGACTCGCCGTGAAAAAT
>SRR11006478_NODE_34_length_153_cov_4.250000
CAGCATTGGATGGTAAATTTAAGTAATCCATCACTCCCCGGGCCGCTATTGACATCGGGTCCAAAAAGTGGCATTCGGACCTTAATTTGGCCAACACCTCTACTCTTGACAAAATCCATAAACGTTGCATGGCAGGCGATCGTCACAGCATTG
>SRR11006478_NODE_35_length_152_cov_22.466667
GTAAGAACTGCTCACACCCCATTCATTTCCAGGTTGGACCGGCCCTATACTATCCAATGGAGATTCAGAAAGCTGGATAGCAACCCAAAGGTGTCTAAAATGAAGTTGACCGAGACTCCCCTCTCGGATGACCCTGAACCAAGCGTCGAAGA
>SRR11006478_NODE_36_length_152_cov_3.093333
TGAAGTAGCATCCGCAGAGGAATCATCATCTGGGACAAGCGGATCGACGACGTTGAAGCGTGCAACAGAACCAACCATGAGAAGACCGACGGCAATCCAAAAACAGCAAAAGCCAACCAGGATAACACCCAGTAGACCAATGGCCGTTGGCG
>SRR11006478_NODE_37_length_148_cov_7.830986
CACCCTGGCAAGGGAAAGACACGGAAATACATTGTTGAAGAGACACTGAAAAACGTGGAGCTCAAGCGGCGCACCCTCATTTTGACCCCCACCCGAGTTGTTATGGAGGAAGTAAGAAAGGCCTTCGGTGAAACGGAATTCAAGATAG
>SRR11006478_NODE_38_length_145_cov_31.794118
GATAGCAACCCAAAGGTGTCTAAAATGAAGTTGACCGAGACTCCCCTCTCGGATGACCCTGAACCAAGCGTCGAAGAGAGGTTGAGGATGTGGAGGACGGAGGCGCATGCCTCGCAGCCGAGTGGAGCGGTTTTCCGCGGCCTCG
>SRR11006478_NODE_39_length_136_cov_17.440678
CTCGAGTTCCTCGATTGTGTATTCTGTCTCGTTCCCTTGCTTGCGGCTGGACATCCAGAACATTCCATCAGTGAAGA
>SRR11006478_NODE_40_length_133_cov_9.000000
TGGTCTAACACCATTTGTGCTTCCAGCCAACAAACCCAGTCATATGGATCCTCCTTGGTAGCAGCGTCAACTGGATAAACATATGTACCTGGGGCATTTCGCCCAGTTCGCCCTCGTCGCTGCACCATAGATG
>SRR11006478_NODE_41_length_128_cov_15.333333
AGGATGTGGAGGACGGAGGCGCATGCCTCGCAGCCGAGTGGAGCGGTTTTCCGCGGCCTCGCGGTGGAGGTGAGGAAGGGCTACCTCGAGGATCACATCGTGAACTTCCTAGGTTTAATGCTGTGTCT
>SRR11006478_NODE_42_length_124_cov_3.361702
GAGGCGCATGCCTCGCAGCCGAGTGGAGCGGTTTTCCGCGGCCTCGGGGTGGAGGTGAGGAAGGGCTACCTCGAGGATCACATCGTGAACTTCCTAGGTTTAATGCTGTGTCTGCAGGTGATTT
>SRR11006478_NODE_43_length_120_cov_2.906977
CCGTCGGTCTTCTCATGCGTTGGCTTTGGTTCG
>SRR11006478_NODE_44_length_119_cov_18.119048
CGCGGCCTCGGGGTGGAGGTGAGGAAGGGCTACCTCGAGGACCACATCGTGAACTTCCTAGGTTTAATGCTGTGTCTCCAGGTGATTTCAAACGCCCGGCCACGCCAACGGCCATTGGC
>SRR11006478_NODE_45_length_119_cov_12.285714
CGCGGCCTCGCGGTGGAGGTGAGGAAGGGCTACCTCGAGGATCACATCGTGAACTTCCTAGGTTTAATGCTGTGTCTCCAGGTGATTTCAAACGCCCGGCCACGCCAACGGCCATTGGC
>SRR11006478_NODE_46_length_113_cov_27.138889
CACATCGTGAACTTCCTAGGTTTAATGCTGTGTCTCCAGGTGATTTCAAACGCCCGGCCACGCCAACGGCCATTGGCCTACTGGGTGTTATCCTGGTTGGCTTTTGCTGTTTT
>SRR11006478_NODE_47_length_113_cov_11.027778
CACATCGTGAACTTCCTAGGTTTAATGCTGTGTCTGCAGGTGATTTCAAACGCCCGGCCACGCCAACGGCCATTGGCCTACTGGGTGTTATCCTGGTTGGCTTTTGCTGTTTT
>SRR11006478_NODE_48_length_101_cov_12.291667
ATTTGGCCAACACCTCTACTCTTAACAAAATCCATAAACGTTGCATGGCAGGCGATCGTCACAGCATTGTTCTTGCAGTAGGCAACATTTGTTCCTATCTT
>SRR11006478_NODE_49_length_99_cov_17.045455
CGAAAGCAGCCCATCACAACATCATCTATGGTGCAGCGACGAGGGCGAACTGGGCGAAATGCCCCAGGTACATATGTTTATCCAGTTGACGCTGCTACC
>SRR11006478_NODE_50_length_96_cov_4.894737
GCCAATGGCCGTTGGCGTGGCCGGGCGTTTGAAATCACCTGCAGACACAGCATTAAACCTAGGAAGTTCACGATGTGATCCTCGAGGTAGCCCTTC
>SRR11006478_NODE_51_length_96_cov_3.052632
GCCGGGCGTTTGAAATCACCTGCAGACACAGCATTAAACCTAGGAAGTTCACGATGTGATCCTCGAGGTAGCCCTTC
>SRR11006478_NODE_52_length_95_cov_40.388889
CAGGTGATTTCAAACGCCCGGCCACGCCAACGGCCATTGGCCTACTGGGTGTTATCCTGGTTGGCTTTTGCTGTTTTTGGATTGCCGTCGGTCTT
>SRR11006478_NODE_53_length_93_cov_22.937500
TTCCTCACCTCCACCCCGAGGCCGCGGAAAACCGCTCCACTCGGCTGCGAGGCATGCGCCTCCGTCCTCCACATCCTCAACCTCTCTTCGACG
>SRR11006478_NODE_54_length_93_cov_13.000000
CGTCGAAGAGAGGTTGAGGATGTGGAGGACGGAGGCGCATGCCTCGCAGCCGAGTGGAGCGGTTTTCCGCGGCCTCGCGGTGGAGGTGAGGAA
>SRR11006478_NODE_55_length_93_cov_8.687500
TTCCTCACCTCCACCGCGAGGCCGCGGAAAACCGCTCCACTCGGCTGCGAGGCATGCGCCTCCGTCCTCCACATCCT
>SRR11006478_NODE_56_length_89_cov_8.000000
GGTGGAGGTGAGGAAGGGCTACCTCGAGGATCACATCGTGAACTTCCTAGGTTTAATGCTGTGTCTGCAGGTGATTTCAAACGCCCGGC
>SRR11006478_NODE_57_length_88_cov_2.545455
CGCGGCCTCGCGGTGGAGGTGAGGAAGGGCTACCTCGAGGATCACATCGTGAACTTCCTAGGTTTAATGCTGTGTCTGCAGGTGATTT
>SRR11006478_NODE_58_length_86_cov_38.000000
CATGATGGACGAATGCCACTTTTTGGACCCGATGTCAATAGCGGCCCGGGGAGTGATGGATTACTTAAATTTACCATCCAATGCTG
>SRR11006478_NODE_59_length_84_cov_23.428571
CACCCTCATTTTGACCCCCACCCGAGTTGTTATGGAGGAAGTAAGAAAGGCCTTCGGTGAAACGGAATTCAAGATAGGAACAAA
>SRR11006478_NODE_60_length_78_cov_28.000000
CCTACTGGGTGTTATCCTGGTTGGCTTTTGCTGTTTTTGGATTGCCGTCGGTCTTCTCATGCGTTGGCTTTGGTTCGT
>SRR11006478_NODE_61_length_78_cov_10.000000
GCCAATGGCCGTTGGCGTGGCCGGGCGTTTGAAATCACCTGCAGACACAGCATTAAACCTAGGAAGTTCACGATGTGG
>SRR11006479_NODE_1_length_1961_cov_12.686837
TTCCCTGCCTTCCAGTCAAGATGTGGGTTGTCTATTGACACCACCGGGATTTCATTTGGAGTTGCTGGTCCCCAATTCACGACTCGATCCATGCCGATCATGTGCTTCTGCGTTCGAAACACACCAGGCCAATCATCGATTAGTTTTTTGAGGAACAATCCCGCTCCGTCATCTCCAACAATGGCATAGTTCGTAGTCGCCAACCGGTCGTTTTCCAATTGGCAGGTGACCACTGTCTTGCCAAATCCTCCAAACTTAAACGTTTGGGGGATGTTGTTGGCTATGAGTTTTGTCTCATTCTTCCCATGGTATCCAATAGTCATGTTAGAGACTACTCCAGAGCTAGATAACAGCTTCACAGCGTACGATGTGGAACATTCAAGTTCCACACAAGTCGCCGTCATTCCCATGCCAAACTCAAGGCATCCAGTCCCCCATCCTCGATTGTATGGCAGCACCTGGCAAGTGCGATTCTCATTGCGAACCCCTCCTAGATTCAACTCCTCAACACTTGGTTCCGGATCATCTGATAGTGGAGTCTCCGTCAGCTTCATCTTTGCCAACTTGGGACTACTATCAGTGCTCTTAGTGGCCTTTTGAATTTCCATGGGGTAATACAATGCGGGTCCGACCCGGAAGTGGATGGGATTTGAGCAGTTCTTACAACACCAATTCGCCTGTTCACCAGGTTTCACTAGGTTCCACGATGGTGGCTGATGACCGCCCTTCGCATCCCGGGTCAACTTTCACATGAGTTCCAGGTACTGGTCCCGCAATCATCTTGATCGGGGTAACGTGCCATGGGAAGTCGGTTTGCATCTTGTATCCGGGGATGTGATTAGCCCGCGAGATCGGTCCTCCCCACGTGGGAGGCATGAAAAGCCGCTGGTCCGTTGGGTCTTTCACACTGTCAGATGTGTATTGTTTTGGCCAAATACACTTTCGCGCTTGCGTCGTCTCCAGGTCCTCGATTGTGTACTCAGTTTCATTTCCCTGTTTTCGACTTGACATCCAAAACATACCGTCTGTGAATATGGTACGATCGTTCTTGACAGCCAATCCTGCCAGATACATTGGGCAGTAGCTTGATACCACTTGTGAGACCTTGAGCTGCACATTGGATCCGTACAGGGTCCGGCGGTATCCCACAAAGTCGTACTGGAACGCAATCGCCTTTCCACACACCCTGTGCACGTGGTCTGAGGCAGTCATTACCCGCAGAACATAGTGATTTTCGTTCTCCATGTCCCCGCGAAAATATCGTGATGGGAGCGTTCCGAAATCACCTTTTGGCTCCCCAGTGTGTTGGTATACCACCATTTCCACGCTTTCAGTTCCAAGCGTTATTCTACGCCTTGCTTTGGGAAGCTCATCTAAAACCGAGCCGTACGAATTAGAGATGTTAAGATACACCAGTGGGTGTCCAAGTTTTGACGAGGCAGCTTCGGGCCGCTGCGCACTGTAACTTGTCCTCACAAATGATGCACCCCTTTTTGGTTTCCTTGAACATCTCAAAAAGATATTTCCTGATTAGGTCATAGGAAGCCAGCTCCACTGAGTGGTTAGCGGTGGGATACTGTCCAATCCCTTTCCAGACGAACAATCCCCCACCACAAACTAAGGTTTTCCGGTCAGTGTCTATCCCGCAACCAACGTCTCCATACACGAACCAAGCTGATCCAAGTACGATGAGTAGGACGAACATGGACTTGTTCCCACACGTGACGTGGGCTTGGCCAGTCTTAGTCCCCGGTTGAAACATCATTCGTTTTGACGTGAGTCCACAGCTCACGCATTCAAGCGCGATACTGCAGATTTC
>SRR11006479_NODE_2_length_1495_cov_9.355430
AAACGAAAATCAAGGATATGGATCCTAGCATGACCCAAACCAGGGTTAATAAACTCCGGGATGAAAATCTAAGCACTTGGTTTTTTGACAAGAACAACCCCTACCAGACTTTTAAGTACCATGGTTCGTACGTGACAGATGACGTCAAAGTTGGTGGTCAAACTGTCAACCCTCTTGTCCGGAAGATTATGTGGCCTTGGGAAGCCGTTGGAGGAGTAACAAACTTCATGATGACCGACATCTCAACGTACTCCCAACAAAAGGTTCTCCGGGAGAAGGTAGACACCCCCGTCCCTGAACCCAGGGAACAGGTTAAAATGGTCAATAGGAAAATCATGAAGCACATGGTCCGCCTGTTCAAAGAAAAAGGGCTGAAACCGCGGATTTTGACGTGTGACGACTTCATCAAGAATGTCCGATCGGATGCTGCCATTGGGTCATGGAGCCAAGACGTCCCTTGGACCAAGGTGACCACTGCCGTCAATGACCCCCGGTTTTGGGAACTAGTAAACCGGGAAAGAAAACTCCACCTGGCCGGGGACTGTGCGATGTGCGTGTACAACACCATGGGGAAAAAAGAAAAGAAACCAACCATAGCTGGGGAGCCGAAAGGATCCCGGACCATTTGGTATATGTGGCTGGGAAGTCGATATCTGGAATATGAGGCCTTGGGCTTCCTCAACGAAGACCATTGGGTAGCCCGTGAAAATTTCCCGGGTGGCGTTGGAGGTCTCGGCGCTTCAAAAGGAAAGTTTTTCGTTGCCGATGACATAGCTGGCTGGGACACTCGCATTAGTCAGGCGGATTTGGCCGACGAAGAGTTCTTCATCCTCAACTCGATTGAGGATGATTACCATAGAGCTCTGGCGGAGTCGGTCATGAAATTTGCCTACCAAAATATTGTGGCCCTGTTTCCCCGAACCCATTCTAAATTCGGGAGTGGAACGGTCATGGATGTGGTTTCCCGATCGGATCAGCGAGGCTCGGGGCAGGTGGTGACATATGCCTTGAACACAATCACCAATGGAAAGGTTCAGATTGGCCGCACCCTTGAAAGTGAAGGGCTACTCGAAGCTGAACCAGTGGTGATCGACAAATGGCTCTCGCGGAACATGGTCGAAAAACTGGAGGGAATGGTGATCGCTGGAGATGACGTGG
>SRR11006479_NODE_3_length_1455_cov_12.841800
TTCCTCACCTCCACCCCGAGGCCGCGGAAAACCGCTCCACTCGGCTGCGAGGCATGCGCCTCCGTCCTCCACATCCTCAACCTCTCTTCGACGCTTGGTTCAGGGTCATCCGAGAGGGGAGTCTCGGTCAACTTCATTTTAGACACCTTTGGGTTGCTATCCAGCTTTCTGAATCTCCATTGGATAGTATAGGGCCGGTCCAACCTGGAAATGAATGGGGTGTGAGCAGTTCTTACAGCACCAATTTGCTTGCTCGCCTGGTCTAACCACATTCGCCGATGATCGTCCCTCACATTTCGGATCCACTTTCACGTGTGTTCCCGGGACAGGCCCCGAAATTAGCCGAATTGGGGTGACATGCCAAGGGAAATCAGTTTGCATCTGTCAGCCGTGTATTGTTTAGGCCAAATGCACTTTCTGGCTTGCATGGTTTCCAAATCCTCAATCGTGTACTAAGTCTCATTGCCTTGTTTACAACTAGACATCCAAAACATGCCGTCCGTAAAAATCGTTCGGTCGTTCTTCACGGCTAACCCTGCTAGGTACGTTGGGCAATTACTTGAGACAGTCTGTGATACCTTAAGCTGCACGTTCGATCCATACAAAGTCCGTCGAAACCCGACAAAGTCGTATTGGAATGCAATCGCTTTTTCACACACACTCGTCGCATAGTCTGAGGCCGTCATGACCCTTAAGACGTGGTGGTTCTCATTCTCAAGCTCTCCACTGAAAAACCGGGATGGCAATTTCCCCAAATCGCCTTTGGTTTCCCCCGTATGCTGGTAAACGGCCATCTCCACACTTTCGGTTCCAAGTGTGATCTTGCGTCGTGTTTTCGGAAGCTCATCAAATACTGAATCGTAGGAATTGGAAATGTTCAGGTAGACAGTCGGATGGCCAAGTTTCGTCAAAGCGTGGTAGGCCACACTTCGGGCTGCTGCGCACTGCAATTTGTCTTCGCACACTATACACCCTTTTGTAGTCTCTTTGAACATCTCAAAGAGGTATTTCGTGATTAGGTCGTACGAGGCTAGTTCTACGGAGTGGTCGGCAGTTGGATACTGCCCAATGCCCTTCCAGACGAACAGACCTCTTCCACATACAAGTGTCTTTCTGTCGGTGTCAATACCACACCCCACATCACCATACACAAACCAAGCTGATCCGGGCACGATGAG
>SRR11006479_NODE_4_length_1208_cov_3.909814
TCGAAAGTGATCTAAACCCTGTTCCACACATCAAGCATGTTTTCCGTGGTCATCCACTCGTATTGCTGGTGGATGGACCTCCCCTCTGGGACCCAATCTGTTGGAACGGATGCATGTATGGCTGCGTACCCCACCCGCAGATCACGCCGATGGAAAAAGTACAGAGCCCACATTAGTCCGTGGGCTTTTGACAGACAAGCACTTTCTGGGATGGTCACGAGCCTTTTTTGGACTTTTTGGACTCGACTTCTCCCAATGATTTCGTGCTCGTGGCGGCATGGAACGATTATTTTCCTTCCATCTTTGAGATGGAGTGGATGGAAGTGATGGGAGCAAAACTCAACGCGCTCCCAGATCGTCTCCACATGTGAAAACAAGTCAATTGGTATATTTTTCCGGATTTTCCCGGTTTCATTTAGGTAGGTCAACGACTTTGCGAAATTGGTGTCGTTTGTGGCCACGACCAC
>SRR11006479_NODE_5_length_1112_cov_2.643478
TGACGCTGCTACCAAGGAGGATCCATATGACTGGGTTTGTTGGCTGGAAGCACAAATGGTGTTAGACCAGCTAAGCATGCCACTAATGAAGGAAGAGTATGCTTATGGACAACCCCCTGGAGCTTTTCGTCTGATCGGCGAAAGTCGAGATAGGTTCTTCCGGTTCATGGAGCGGCCAAATGTGCCAATATGGCTGGCTTGGAAGTGGGCGAACAGTTTCAACCAGAGGCATGACATGATCTTCAATGGAAGGGACTTGCCTGATGAAGACACCGTGCACAGATCAGATGGGCGCATGGTGTATCGGCCAAAGTTTCTGGATCAACGGTTCGAAAGGTTGCCATGGAGTGTCCGCGAGCCAACTCTGAAGTTCATCCTCTCAACGCGTAGTGATTTT
CAGCGAAGCTATGGGGACCTGGATCTATTGAAGTGGGTCATAGTAATCTTTCTCATTCTAGCCGGAATTTTTGCCTGGGAACAACGATCATTTCCCAATATAGCATCTGACATATC
>SRR11006479_NODE_6_length_1003_cov_14.530238
ATTTAAGTAATCCATCACTCCCCGGGCCGCTATTGACATCGGGTCCAAAAAGTGGCATTCGTCCATCATGATGGTGTGGACCTTAATTTGGCCAACACCTCTACTCTTAACAAAATCCATAAACGTTGCATGGCAGGCGATCGTCACAGCATTGTTCTTGCAGTAGGCAACATTTGTTCCTATCTTGAATTCCGTTTCACCGAAGGCCTTTCTTACTTCCTCCATAACAACTCGGGTGGGGGTCAAAATAAGGGTGCGCCGCTTGAGCTCCACGTTTTTCAGTGTCTCTTCAACAATGTATTTCCGTGTCTTTCCCTTGCCAGGGTGCCAATCGATGAATGTTCTTTGTACCGTGCTCGTTAGATCAATGCCTGGAAGATGAACCTGGTTCGGATCTTGCTCATAGGTCGTGACTATGGAATGGTATTTTCCATTATATTGAAAGCCATACCCATAAAGTCCGACCGGCTCGCCCTCCAAATAGAAGGGAGATCCTGAAGATCCGAAGCCAAAATCTTTTGTCACGAACATTGTGGGAGTGCCATCTATGGTGATGGTGCTGGGCTCATATTTATGATATTCCACAGTGCCGTCCGGTAGACAAGCCAGGACGTCAATTTCGTTGACAAGTTCAGGCTTTGGCAGATTCCACGGTCCACCATAAGAGATGACATCTTCAGTCACACTACCAGAGTGTGGTTGAACTGCCTGCCCTCGCCAGTACACCAGACCACCACGCGTTACATGGTAGAGGGTGTGAAAAACTCCTCGTCTTACAACCCCAACACCCCGTTGACGATCAATGGCAACTCCTTTGGACTTGATTCGGTAGACTCCGTCTGGCATGCTG
CGAACCAAAGCCAACGCATGAGAAGACCGACGGCAATCCAAAAACAGCAAAAGCCAACCAGGATAACACCCAGTAGG
>SRR11006479_NODE_7_length_988_cov_4.410538
TGTGTTCCGATTATGCTACCACATTTTTGATCTTGTTTCTTGTGGAGAAAGGGGAGATCCTCCCACTTTTCGACCCATTCTTTATGTTTCATCCATGGGTTGTCTTGGATCCATACGCGATTCCATACAGTGAGCATGTCCTCTGTTGTCATCCATTCACAGGTTTTATTGGATGGACCACGACGTTCGGCCTTCAGGGAACCATTCCACAGGAACACTAGAAGAGATGGCCGCGAATCCTAACCTCAAGTCTCTTCTGTGGAAGAAGTACAAAGCCCACATCTGGCTGTATGCTTTGGCTAGACACGCGCTGTCTGATATCGTC
>SRR11006479_NODE_8_length_939_cov_3.518561
ACTTTTGGGGTTCTTCACGTTCTACTCCCCCAAGGGTGTACCCTGCCACGCACATAACTCGTTCTTCCATCACTGCCCTCTGCGACCATCCTCCTCGTCCACATCCAAGGTCAACGACGCGTCCAGCTGGTCGGAAGCCGTATTTCCTGATGATTTCGTCCATTTTCAATCTCCCACGAGACACATAGTCACCTCGGGGAGTTTCGTTCACGCCTCGGGATTTGTAGGATTTGAATCGAACTTGGGACATTTCATTTAACATGTTCTTCCACTTCACCCCCAAACTTGTTGCTGCTGTTTTTTTCCAGAGAGCGCATTCCGCCCAGTGTTGGAAACAACCCCAGCACCATTCGAAACACGAACAGGGAGGCCCGGAGGGGGATGTCCTGTCCGTAAGGTATCCAATGCCAACAAAGTTTACAATTGAGCCAAAGTCCATAAACTGGTG
GCCATAGACGTATCCTTGCGTGTTGTCATGCGGGGTCCTATCAATGATGTTGGTGACCTGGGAGTGTTTTTGATCGCGCGCTTCAAGAGCC
>SRR11006479_NODE_9_length_683_cov_4.057756
TCTTGTTCAAAATCATTCGGGGAAACACATGGTTTGGGCTCATTGCCTTTCTGTGCATTGGCCTCAAAATGCGGTGGCCCGTATGGATTATG
TGATTCTAATTGGAGTTGTGACCTGGAACGCTGTGAGGGCAGATGTTATTGAACCCCTGTACATCCTCAAGCAGGAGAAGATGACATTCTTGGAGACTCGAATGTTTTAAGCGAAATATCAACTATCGCGACACCAAATGGGCTCCTCCAGGTAAGCATGGGGAATTCTCATGTGATTAGAGGACAAGACTACAAAACCCTTCTAACGGATTGCGAAGTGGGACAGTCATATTCCACTGATGTGTGCCCTGGTGGTTCACAATTGAATCTAGGAGGGGTTCGCAATGAGAATCGCACTTGCCAGGTGCTGCCATACAATCGAGGATGGGGGACTGGATG
>SRR11006479_NODE_10_length_660_cov_22.936535
CCTCAGTTTGTGTTCCAGTAGATACCCTAGGAAGAACATCGAGCAATGCCCTACGTGAAGTAGCATCCACAGAGGAATCATCATCTGGGACAAGCGGATCGACGACGTTGAAGCGTGCAACAGAACCAACCACGAACCAAAGCCAACGCATGAGAAGACCGACGGCAATCCAAAAACAGCAAAAGCCAACCAGGATAACACCCAGTAGGCCAATGGCCGTTGGCGTGGCCGGGCGTTTGAAATCACCTGGAGACACAGCATTAAACCTAGGAAGTTCACGATGTGGTCCTCGAGGTAGCCCTTCCTCACCTCCACCCCGAGGCCGCGGAAAACCGCTCCACTCGGCTGCGAGGCATGCGCCTCCGTCCTCCACATCCT
>SRR11006479_NODE_11_length_644_cov_32.580247
GGGCCGGCCTTGTATTACCCCATGGAGATACAAAAAGCAGTCACAATCACAGATAGCAATCCAAAAGTCTCAAAGCTGAAATTGACGGAAACGCCTTTGTCTGATGATCCTGAACCGACCGTTGAAGAACGACTCAAAATGTGGCGAACTGGGGCGCACGCATCACAACCAAGCGGAACGGTTTTCCGGGGCCTTGGGGTAGAGACCAGGAAGGGCTACCTCGAGGATCATATAGTCAACTTCCTCGGTTTAATGTTGTGTTTACAAGCGATATCGAACTCTCGTCCACGTCAACGGCCTCTAGCATATTGGGTATTGTCTTGGCTGGCGTTTGCTGTCTTTGGGCTACCATCGGTTTTTTCGTGCGTCGGTTTTGGCTCTTGGCTAGTTCTACTACATGCCTCAACGTCATCAATCCGAGTCTCCCAAATGATGATCCCACTATGGATGTTACTCCAC
GGAGATGGCTGTGTTTCAACACACTGGTGAGACCCGGGGAGATTTGGGAAGACTGCCATCTCGGTTCTTTAACGGAGAACTTGAGAACGAAAATCA
>SRR11006479_NODE_13_length_570_cov_25.517241
TGCTTAGCTGGTCTAACACCATTTGTGCTTCCAGCCAACAAACCCAGTCATATGGATCCTCCTTGGTAGCAGCGTCAACTGGATATACATATGTACCTGGGGCATTTCGCCCAGTTCGCCCTCGTCGCTGCACCATAGATGATGTTGTGATGGGCTGCTTTCGCAAGATGACCTCATCCTCACTTTGTATGACTGGTTTCACAGCTGTTCTCAAGTCAATCACGAGGTCAACGTTGTAATTGGCTCCCATCTCAGAAATTTCCGTCGAATAGATGATTTTTGTCTCAGGGTCAAGGGCCTTCGCATAATTCTCCTCGAAATTGTCCCGATGCAGAGAAACGGCTCCCGCGGATGAGTCCGCAAACCGTTCCGACTGGTCCTGGGATGGGACGAACGCTATCGTCTTTCCAGCTCCATGCTGTCGGACAATGCTCTCAAACCACTCAGAACTGAGTTTTCGAGTGCTAGGGGCCGCGTACTCCCGAATCGTATAATTCGAGCCAACTGATGGAGCCTGTCCGGGTGGCGTCGCGGAGAGATAGACAACATTTATCCCAGCATTGGATGGTA
>SRR11006479_NODE_14_length_504_cov_3.943794
TTTTATGGCGAGGAGGCTGCCCCCTGATGGGGGTCTCTGCGTCGCCACAATTTTTTGTTTTTGGTCGGTTGTCTTGCCAACAACCGAACCCGTCCGCTTCTTCGGCAGCCCACTTGGGCCACCAACCCAGCCGCCTCCCGGCCGGGAAACCTTCTTCT
>SRR11006479_NODE_15_length_472_cov_46.205063
TTTGTATCTCCATGGGGTAATACAAGGCCGGCCCCACTTGAAAATGTATTGGGTGGGAACAATTTTCGCAACACCAATTGGATTGCTCACCGGGTTTTACCACAGACGCAGCTGAACGTCCTTCACACTTTGGGTCAACCTTGACGTGGGTTCCGGGCACCGGACCGGGGATGAAGCGAATTGGAGACACATGCCACGGAAAATCCGTTTGCATTTTGTATCCTGGTATGTGGTTAGCCCTAGAAATGGGCCCTCCCCAGGTCGGTGGCATGAACATCCATTGATCGGTAGGGTCGTTTAGGCTATCGGCCGTGTACTGCTTTGGCCAGATGCATTTCCTCGCTTGGTGCGTCTCGAGTTCCTCGATTGTGTATTCTGTCTCGTTCCCTTGCTTGCGGCTGGACATCCAGAACATTCCATCAGTGAAGA
>SRR11006479_NODE_16_length_460_cov_2.825065
GTGAAAAAACTGTGCCCAAGGTGGAG
>SRR11006479_NODE_17_length_379_cov_3.000000
AATGGTTATCTAAACGCATTACAATTTCCCTATTCC
>SRR11006479_NODE_18_length_347_cov_3.003704
TGCCAGGGACGTGTACATGACACTTGGCTCACTCATAGGTCGCATGCGCTCAAC
>SRR11006479_NODE_19_length_315_cov_2.474790
GTAAAACAGTTTAGTTCTTTTATCGCAGACTTTAATTTTT
>SRR11006479_NODE_21_length_240_cov_3.251534
TTTCACGTGTGTTCCCGGGACAGGCCCCGAAATTAGCCGAATTGGGGTGACATGCCAAGGGAAATCAGTTTGCATCTTGTAACCCGGGATGTGATTCGCCCGCGAGATGGGGCCGCCCCACGCCGGAGGCATGAATAACCGTTGGTCAGTTGGGTCATCCAAACTGTCAGCCGTGTATTGTTTAGGCCAAATGCACTTTCGGCTTGCATGGTTTCCAAATCCTCAATCGTGTACTCAGTC
>SRR11006479_NODE_22_length_233_cov_4.705128
TAATAGCCAAAGTAGTTTACGCCGAGACCTCCCACGCCACCCGGGAAATTTTCACGGGCTACCCAATGGTCTTCGTTAAGGAAGCCACATATACCAAATGGTCCGGGATCCTTTCGGTTCCCCAGCTATGGTCGGTTGCTTCTCTTTTTTCCCCACGGTGTTGTACACGCACATCGCACAGTCCCCGGCCAGGTGGAGTTTTCTTTCCCGGTTTACTAGTTCCCAAAACCGGG
>SRR11006479_NODE_24_length_213_cov_13.536765
AGTGCTTAGATTTTCATCCCGGAGTTTATTAACCCTGGTTTGGGTCATGCTAGGATCCATATCCTTGATTTTCGTTTGGGGGTCAGCCCGTGTCCCTGTTCGGACCTTCGGAGTGTCGTTTATGATTGGCTCGCCAGTTGAGCGCATGCGACCTATGAGTGAGCCAAGTGTCATGTACACGTCCCTGGCA
>SRR11006479_NODE_25_length_198_cov_2.578512
GACCCCTAAACGAAAATCAAGGATATGGATCCTAGCATGACCCAAACCAGGGTTAATAAACTCCGGGATGAAAATCTAAGCACT
>SRR11006479_NODE_28_length_180_cov_74.951456
GTGCTACGAGTCATGACGGCATCAGACCATGTAACGAGCGTCTGTGGGAAAGCTATCGCTTTCCAATATGACTTCGTGGGATTCCGTCGAACGCTGTACGGGTCAAATGTACAGTTAAAAGTGTCGCAGACCGTTTCGAGCAATTGTCCCACTTATCTCGCTGGACTCGCCGTGAAAAAT
>SRR11006479_NODE_29_length_178_cov_6.178218
ATGGAATCGCGTATGGATCCAAGACAACCCATGGATGAAACATAAAGAATGGGTCGAAAAGTGGGAGGATCTCCCCTATCTCCACAAGAAACAAGATCAAGAATGTGGTAGCATAATCGGAACA
>SRR11006479_NODE_30_length_171_cov_8.531915
CTGTCAGCCGTGTATTGTTTAGGCCAAATGCACTTTCGGCTTGCATGGTTTCCAAATCCTCAATCGTGTACTCAGTCTCATTGCCTTGTTTACGACTAGACATCCAAAACATGCCGTCCGTAAAAATCGTTCGGTCGTTCTTCACGGCTAACCCTGCTAGGTACGTTGGGC
>SRR11006479_NODE_31_length_167_cov_6.477778
AACGAAGACCATTGGGTAGCCCGTGAAAATTTCCCGGGTGGCGTGGGAGGTCTCGGCGTAAACTACTTTGGCTATTACTTGTCAGAAATAGCTTCAAAAGGAAAGTTTTTCGTTGCCGATGACATAGCTGGCTGGGACACTCGCATTAGTCAGGCGGATTTGGCCGA
>SRR11006479_NODE_32_length_165_cov_11.590909
GAAGCTCATCTAAAACCGAGCCGTACGAATTAGAGATGTTAAGATACACCAGTGGGTGTCCAAGTTTTGACGAGGCATGATAAACAGCGCTTCGGGCCGCTGCGCACTGTAACTTGTCCTCACAAATGATGCACCCCTTTTTGGTTTCCTTGAACATCTCAAAAA
>SRR11006479_NODE_33_length_164_cov_81.735632
CTCGAGTTCCTCGATTGTGTATTCTGTCTCGTTCCCTTGCTTGCGGCTGGACATCCAGAACATTCCATCAGTGAAGAAGGTCCTATCATTTTTCACGGCGAGTCCAGCGAGATAAGTGGGACAATTGCTCGAAACGGTCTGCGACACTTTTAACTGTACATTTG
>SRR11006479_NODE_34_length_163_cov_7.976744
TCTTCGACGCTTGGTTCAGGGTCATCCGAGAGGGGAGTCTCGGTCAACTTCATTTTAGACACCTTTGGGTTGCTATCAGTGATCTTTCCAGCTTTCTGAATCTCCATTGGATAGTATAGGGCCGGTCCAACCTGGAAATGAATGGGGTGTGAGCAGTTCTTAC
>SRR11006479_NODE_35_length_161_cov_4.190476
GTTGAGCGCATGCGACCTATGAGTGAGCCAAGTGTCATGTACACGTCCCTGGCA
>SRR11006479_NODE_36_length_159_cov_4.548780
GTTCCGATTATGCTACCATATTCTTGATCTTGTTTCTTGTGGAGAAAGGGGAGATCCTCCCACTTTTCGACCCATTCTTTATGTTTCATCCATGGGTTGT
>SRR11006479_NODE_37_length_155_cov_44.128205
GGAGATTTGGGAAGACTGCCATCTCGGTTCTTTAACGGAGAACTTGAGAACGAAAATCATCGTGTGCTACGAGTCATGACGGCATCAGACCATGTAACGAGCGTCTGTGGGAAAGCTATCGCTTTCCAATATGACTTCGT
>SRR11006479_NODE_38_length_155_cov_21.230769
TTTGTATCTCCATGGGGTAATACAAGGCCGGCCCTACTTGAAAATGTATTGGGTGGGAACAATTTTCGCAACACCAATTGGATTGCTCACCGGGTTTTACCACAGACGCAGC
>SRR11006479_NODE_39_length_155_cov_19.051282
CAGCTGCGTCTGTGGTAAAACCCGGTGAGCAATCCAATTGGTGTTGCGAAAATTGTTCCCACCCAATACATTTTCAATTGGGGCCGGCCTTGTATTACCCCATGGAGATACAAA
>SRR11006479_NODE_40_length_155_cov_14.410256
AAGATAGGAACAAATGTTGCCTACTGCAAGAACAATGCTGTGACGATCGCCTGCCATGCAACGTTTATGGATTTTGTCAAGAGTAGAGGTGTTGGCCAAATTAAGGTCCACACCATCATGATGGATGAATGCCACTTTTTGGACCCGATGTCAAT
>SRR11006479_NODE_41_length_155_cov_13.910256
GTGAAGTAGCATCCGCAGAGGAATCATCATCTGGGACAAGCGGATCGACGACGTTGAAGCGTGCAACAGAACCAACCACGAACCAAAGCCAA
>SRR11006479_NODE_42_length_155_cov_8.923077
CCGCTGCGCACTGTAACTTGTCCTCACAAATGATGCACCCCTTTTTGGTTTCCTTGAACATCTCAAAAAGATATTTCGTGATTAGGTCATAGGAAGCCAGCTCCACTGAGTGGTTAGCGGTGGGATACTGTCCAATCCCTTTCCAGACGAACAAT
>SRR11006479_NODE_43_length_155_cov_7.935897
ATTCGAGCCAACTGATGGAGCCTGTCCGGGTGGCGTCGCGGAGAGATAGACAACATTTATCCCAGCATTGGATGGTATATTTAAGTAATCCATCACTCCCCGGGCCGCTATTGACATCGGGTCCAAAAAGTGGCATTCGTCCATCATGATGGTGT
>SRR11006479_NODE_44_length_155_cov_3.230769
CTGTCAGCCGTGTATTGTTTAGGCCAAATGCACTTTCTGGCTTGCATGGTTTCCAAATCCTCAATCGTGTACTCAGTCTCATTGCCTTGTTTACAACTAGACATCCAAAACATGCCGTCCGTAAAAATCGTTCGGTCGTTCTTCACGGCTA
>SRR11006479_NODE_45_length_153_cov_33.539474
TGACGCTGCTACCAAGGAGGATCCATATGACTGGGTTTGTTGGCTGGAAGCACAAATGGTGTTAGACCAGCTAAGCAGGATGTGGAGGACGGAGGCGCATGCCTCGCAGCCGAGTGGAGCGGTTTTCCGCGGCCTCGGGGTGGAGGTGAGGAA
>SRR11006479_NODE_46_length_153_cov_5.276316
ATTTTTCACGGCGAGTCCAGCGAGATAAGTGGGACAATTGCTCGAAACGGTCTGCGACACTTTTAACTGTACATTTGCGATAGCTTTCCCACAGACGCTCGTTACATGGTCTGATGCCGTCATGACTCGTAGCACCCGATGATTTTCGTTCTC
>SRR11006479_NODE_47_length_152_cov_2.493333
GAAACCATGCAAGCCAGAAAGTGCATTTGGCCTAAACAATACACGGCTGACAGATGCAAACTGATTTCCCTTGGCATTTCGGGGCCTGTCCCGGGAACACACGTGAAAGTGGATCCGAAATGTGAGGGACGATCATCGGCGAATGTGGTTAG
>SRR11006479_NODE_48_length_150_cov_5.575342
CCTCAGTTTGTGTTCCAGTAGATACCCTTGGAAGAACATCGAGCAATGCCCTACGTGAAGTAGCATCCACAGAGGAATCATCATCTGGGACAAGCGGATCGACGAC
>SRR11006479_NODE_49_length_138_cov_16.918033
ATTCGAGCCAACTGATGGAGCCTGTCCGGGTGGCGTCGCGGAGAGATAGACAACATTTATCCCAGCATTGGATGGTAAATTTAAGTAATCCATCACTCCCCGGGCCGCTATTGACATCGGGTCCAAAAAGTGGCATTC
>SRR11006479_NODE_50_length_137_cov_9.850000
GCGATAGCTTTCCCACAGACGCTCGTTACATGGTCTGATGCCGTCATGACTCGTAGCACCCGATGATTTTCGTTCTCAAGTTCTCCGTTAAAGAACCGAGATGGCAGTCTTCCCAAATCTCC
>SRR11006479_NODE_51_length_136_cov_33.406780
CTCGAGTTCCTCGATTGTGTATTCTGTCTCGTTCCCTTGCTTGCGGCTGGACATCCAGAACATTCCATCAGTGAAGA
>SRR11006479_NODE_52_length_117_cov_5.750000
GCCGAATTGGGGTGACATGCCAAGGGAAATCAGTTTGCATCTGTCAGCCGTGTATTGTTTAGGCCAAATGCACTTTCGGCTTGCATGGTTTCCAAATCCTCAATCGTGTACTCAGTC
>SRR11006479_NODE_53_length_110_cov_6.151515
TAATAGCCAAAGTAGTTTACGCCGAGACCTCCCACGCCACCCGGGAAATTTTCACGGGCTACCCAATGGTCTTCGTTGAGGAAGCCCAAGGCCTCATATTCCAGATATCG
>SRR11006479_NODE_54_length_108_cov_15.451613
AAGAGTAGAGGTGTTGGCCAAATTAAGGTCCACACCATCATGATGGATGAATGCCACTTTTTGGACCCGATGTCAATAGCGGCCCGGGGAGTGATGGATTACTTAAAT
>SRR11006479_NODE_55_length_107_cov_3.833333
GCCTGCCATGCAACGTTTATGGATTTTGTTAAGAGTAGAGGTGTTGGCCAAATTAAGGTCCACACCATCATGATGGATGAATGCCACTTTTTGGACCCGATGTCAAT
>SRR11006479_NODE_56_length_95_cov_8.333333
GAGAACGAAAATCATCGGGTGCTACGAGTCATGACGGCATCAGACCATGTAACGAGCGTCTGTGGGAAAGCTATCGCTTTCCAATATGACTTCGT
>SRR11006479_NODE_57_length_94_cov_10.294118
CCAGCATTGGATGGTAAATTTAAGTAATCCATCACTCCCCGGGCCGCTATTGACATCGGGTCCAAAAAGTGGCATTCATCCATCATGATGGTGT
>SRR11006479_NODE_58_length_94_cov_9.588235
CCAGCATTGGATGGTAAATTTAAGTAATCCATCACTCCCCGGGCCGCTATTGACATCGGGTCCAAAAAGTGGCATTCGTCCATCATGATGGTGT
>SRR11006479_NODE_59_length_94_cov_3.176471
CCAGCATTGGATGGTATATTTAAGTAATCCATCACTCCCCGGGCCGCTATTGACATCGGGTCCAAAAAGTGGCATTCATCCATCATGATGGTGT
>SRR11006480_NODE_1_length_4192_cov_5.992224
AGAAGAAGGTTTCCCGGCCGGGAGGCGGCTGGGTTGGTGGCCCAAGTGGGCTGCCGAAGAAGCGGACGGGTTCGGTTGTTGGCAAAACAACCGACCAAAAACAAAAAATTGTGGCGACGCAGAGACCCCCATCAGGGGGCAGCCTCCTCGCCATAAAA
AGGGATGGGAATCTTAGAGGAGGTGGAGTTCATCTTGTTCAAAATCATTCGGGAAAACACATGGTTTGGGCTCATTGCCTTTCTGTGCATTGGCCTCAAAATGCGGTGGCCCGTATGGATTATGATTCTAATTGGAGTTGTGACCTGGAACGCTGTGAGGGCGGATGTTATTGAACCCCTGTACATCCTCAAGCAGGAGAAGATGACATTCTTGGAGACTCGAATGTTTCCAAGCGAAATATCGACTATCGCGACACCAAATGGGCTCCTCCAGGTAAGCATGGGGAATTCTCATGTGATTGGAGGACAAGACTACAAAACCCTTCTAACGGATTGCGAAGTGGGACAGTCATATTCCACTGATGGTTCACAATTGAATCTAGGAGGGGTTCGCAATGAGAATCGCACTTGCCAGGTTCTGCCATACAATCGAGGATGGGGGACTGGATGCCTTGAGTTTGACATGGGAATGACGGCGACTTGTGTGGAACTTGAATGTTCCACGTCGTACACCGTGAAGCTGTTATCTAGCTCTGGAGTAGTCGCCAACATGACTATTGGATACCATGGGAAGAATGAGACAAAACTCATAGCCAACAACATCCCCCAAACGTTTAAGTTTGGAGGATTTGGCAAGACAGTGGTCACCTGCCAATTGGAAAACGACCGGTTGGCGACTACGAACTATGCCATTGTTGGAGATGACGGAGCGGGATTGTTCCTCAAAAAACTAATCGATGATTGGCCTGGTGTGTTTCGAACGCAGAAGCACATGATCGGCATGGATCGAGTCGTGAATTGGGGACCAGCAACTCCAAATGAAATCCCGGTGGTGTCAATAGACAACCCACATCTTGACTGGAAGGCAGGGAAAAAGGGAGGAACCCCAGAACTTGACACAATATTCTGGTGCCGAACTGTCCTGGAAAAATTGATAACTGGAGAATTCTCCCCCTGTAAAATAACGTTGAGAGCAACGGTTGTGCAAGGGGGTTACGGAAATGAGGGAGT
GAAATCTGCAGTATCGCGCTGGAATGCGTGAGCTGTGGACTCACGTCAAAACGAAGGATGTTCCAACCGGGGACTAAGACTGGCCAAGCCCACGTCACGTGTGGGAACAAGTCCATGTTCGTCCTACTCATCGTCCTTGGATCAGCTTGGTTCGTGTATGGAGACGTTGGTTGCGGGATAGACACTGACCGGAAAACCTTAGTTTGTGGTGGGGGATTGTTCGTCTGGAAAGAGATTGGACAGTATCCCACCGCTAACCACTCAGTGGAGCTGGCTTCCTATGACCTAATCAAGAAATATCTTTTTGAGATGTTCAAGGAAACAAAAAGGGGTGCATCATTTGTGAGGACAAGTTACAGTGCGCAGCGGCCCGAAGCGCTGTTTATCATGCCTCGTCAAAACTTGGACACCCACTGGTGTATCTTAACATCTCTAATTCGTACGGCTCGGTTTTAGATCAGCTTCCCAAAGCAAGGCGTAGAATAACGCTTGGAACTGAAAGCGTGGAAATGGTGGTATACCAACACACTGGGGAGCCAAAAGGTGATTTCGGAACGCTCCCATCACGATATTTTCGCGGGGACATGGAGAACGAAAATCACTATGTTCTGCGGGTAATGACTGCCTCAGACCACGTGCACAGGGTGTGTGGAAAGGCGATTGCGTTCCAGTACGACTTTGTGGGATACCGCCGGACCCTGTACGGATCCAATGTGCAGCTCAAGGTCTCACAAGTGGTATCAAGCTACTGCCCAATGTATCTGGCAGGATTGGCTGTCAAGAACGATCGTACCATATTCACAGACGGTATGTTTTGGATGTCAAGTCGAAAACAGGGAAATGAAACTGAGTACACAATCGAGGACCTGGAGACGACGCAAGCGCGAAAGTGTATTTGGCCAAAACAATACACATCTGACAGTGTGGAAGACCCAACGGACCAGCGGCTTTTCATGCCTCCCACGTGGGGAGGACCGATATCGCGGGCTAATCACATCCCCGGATACAAGATGCAAACCGACTTCCCATGGCACGTTACCCCGATCAAGATGATTGCGGGACCAGTACCTGGAACTCATGTGAAAGTTGACCCGGGATGCGAAGGGCGGTCATCAGCCACCATCGTGGAACCTAGTGAAACCTAGTGAACAGGCGAATTGGTGTTGTAAGATCTGCTCAAATCCCATCCACTTCCGGGTCGGACCCGCATTGTATTACCCCATGGAAATTCAAAAGGCCACTAAGAGCACTGATAGTAGTCCCAAGTTGGCAAAGATGAAGCTGACGGAGACTCCACTATCAGATGATCCGGAACCAAGTGTTGAGGA
GATGAGAGGCTGAAAATGTGGAGGACGGAAGCTCACGCTCTGCAACCACGTGGTTCGGTTTTCCGGGGTCTCGGGGTGGAAGTGAGGAAGGGCTACCTCGAGGACCACATCGTGAACTTCCTGGGACTCATGCTTTGTCTTCAAGTAATCTCCAACACATGTCCACGCCAGCGAAAGTTTGACTGTTGGCTACTGTCGTGGTTGGCTTTTGCGGCCTTTGGATCTGTCTTCTCGTGCATAGGTTTCGGCTCATGGCTGGTTCTACTACACGCGTCGACATCGTCGATCCGGCTGTCACAAATGATGATCCCCCTATGGATGCTCCTACACACCGAACATTGCTCAATGTTCTTCCTTGGGTATCTATTGGAACACAAACTGAGG
>SRR11006480_NODE_2_length_2224_cov_22.111318
GGGATGGTCACGAGCCCTCCTTTTTGGACTCGACTTCTCCCAATGATTTCGTGCTCGTGGCGGCATGGAACGATTATTTTACTTCCATCTTTGAGATGGAGTGGATGGAAGTGATGGGAGCAAAACTCAACGCGCTCCCAGATCGTCTCCACTTGTGAAAACGAGTCAATTGGTATATTTTTCCGGATTTTCCCGGTTTCATTTAGGTAGGTCAACGACTTTGCGAAATTGGTGTCGTTTGTGGCCACGACCACGTCATCTCCAGCGATCACCATTCCCTCCAGTTTTTCGACCATGTTCCGCGAGAGCCATTTGTCGATCACCACTGGTTCAGCTTCGAGTAGCCCTTCACTTTCAAGGGTTCGGCCAATCTGAACCTTTCCATTGGTGATTGTGTTCAAGGCATATGTCACCACCTGCCCCGAGCCTCGCTGATCCGATCGGGAAACCACATCCATGACCGTTCCACTCCCGAATTTAGAATGGGTTCGGGGAAACAGGGCCACAATATTTTGCTAGGCAAATTTCATGACCGACTCCGCCAGAGCTCTATGGTAATCATCCTCAATCGAGTTGAGGATGAAGAACTCTTCGTCGGCCAAATCCGCCTGACTAATGCGAGTGTCCCAGCCAGCTATGTCATCGGCAACGAAAAACTTTCCTTTTGAAGCTATTTCTGACAAGTAATAGCCAAAGTAGTTTACGCCGAGACCTCCCACGCCACCCGGGAAATTTTCACGGGCTACCCAATGGTCTTCGTTGAGGAAGCCCAAGGCCTCATATTCCAGATATCGACTTCCCAGCCACATATACCAAATGGTCCGGGATCCTTTCGGCTCCCCAGCTATGGTCGGTTGCTTCTCTTTTTTCCCCATGGTGTTGTACACGCACATCGCACAGTCCCCGGCCAGGTGGAGTTTTCTTTCCCGGTTTACTAGTTCCCAAAACCAGGGGTCATTGACGGCAGTGGTCACCTTGGTCCAAGGGACGTCTTGGCTCCATGACCCAATGGCAGCATCCGATCGGACATTCTTGATGAAGTCGTCACACGTCAAAATCCGCGGTTTCAGCCCTTTTTCTTTGAACAGGCGGACCATGTGCTTCATGATTTTCCTATTGACCATTTTAACCTGTTCCCTGGGTTCAGGGACGGGGGTGTCTACCTTCTCCCGGAGAACCTTTTGTTGGGAGTAAGTGGATATGTCCGTCATCATGAAGTTTGTTACTCCTCCAACGGCTTCCCAAGGCCACATAATCTTCCGGACAAGAGGGTAGACAGTTTGACCACCAACTTTGACGTCATCTGTCACGTACGAACCATGGTACTTAAAAGTCTGGTAGGGGTTGTTCTTGTCAAAAAACCAAGTGCTTAGGTTTTCATCCCGGAGTTTATTAACCCTGGTTTGGGTCATGCTAGTTTCCA
ATCCGATCGGGAAACCACATCCATGACCGTTCCACTCCCGAATTTAGAATGGGTTCGGGGAAACAGGGCCACAATAT
TGGTAGGGGTTGTTCTTGTCAAAAAACCAAGTGCTTAGGTTTTCATCCCGGAGTTTATTAACCCTGGTTTGGGTCATATCCTTGATTTTCGTTTGGGGGTCAGCCCGTGTCCCTCTTCGGACCTTCGGAGTGTCGTTTATGATTGGCTCGCCAGTTGAGCGCATGCGACCTATGAGTGAGCCAAGTGTCATGTACACGTCCC
>SRR11006480_NODE_3_length_1711_cov_2.915545
CAGCGAAGCTATGGGGACCTGGATCTATTGAAGTGGGTCATAGTAATCTTTCTCATTCTAGCCGGAATTTTTGCCTGGGAACAACGATCATTTCCCAATATAGCATCTGACATATC
ATGTTAAAAGACTATGTTGCCAAACAACCTGAGATGCGACCCTGGGTGGCTGGGTTCCGTCTGGATCATCTGCAGTGGCATGCTATAATGCCAAGTGCTCTTGCGGTGTTCTACACGGGAAACTTCACCAGTATTTTGATTGGAACATTTTTCACCTGTGTTGTGTTCATATTTTTGGCACAAATGTACAAGTGGAATAGATCCGAGAAAGTCGTTGTGGCTCTTGAAGCGCGCGATCAAAAACACTCCCAGGTCACCAACATCATTGATAGGACCCCGCATGACAACACGAAAGGATACGTCTATGGCTTTCCAATGGGGTTTATATTCCTTTGGACGGTCTGTTCCCGAAATGTAGTTGATGCCATCGTTGGGCTTCCAATAGGAGTATACTGCTATTGGATGTTAATAAATCCCAAGTCTCGGTATCACCAGTTTATGGACTTTGGCTCAATTGTAAACTTTGTTGGCATTGGATACCTTACGGACATCCCCCTCCGGGCCTCCCTGTTCGTGTTTCGAATGGTGCTGGGGTTGTTTCCAACACTGGGCGGAATGCGCTCTCTGGAAAAAAACAGCAGCAACAGGTTTGGGGGTGAAGTGGAAGAACATGTTAAATGAAATGTCCCAAGTTCGATTCCAATCCTACAAATCCCGAGGCGTGAACGAAACTCCCCGAGGTGACTATGTGTCTCGTGGGGGATTGAAAATGGACGAAATCATCAGGAAATACGGCTTTCGACCAGCTGGACGTGTCGTTGACCTTGGATGTGGACGAGGAGGACGGTCGCAGAGGGCAGTGATGGAAGAACGAGTTATGCGCGTGACAGGGTACACCCTTGGGGGAGTAGAACGTGAAGAACCCCAAAAGTTCATAACGTATGGTTACAACCTAGTCACCCTAAAGAGTCGGACAAATGTCTTCAAGCTTGAACCAACTCTGTGTGAAACTGTCCTTTGTGACATCGGGGAGAGTGATCCTGATTTCCGGAAGGAAAAAACCAGAACGCTGGTCGTCCTTGATGTTCTCGAGAGGTGGTTGAAGACCAATCCGGAGGCCCAGTTCTGTTTTAAGGTCCTATGCCCATATCCGGTGGAGGTGATGCGGAAGCTTGAAACTCTGCAACATACCTACAGTGGGCGGTTGGTTCGACTGTCCACAAGCAGAAACTCAACAGCTGAAATGTACTAT
>SRR11006480_NODE_4_length_1394_cov_65.371298
CAAATGTACAGTTAAAAGTGTCGCAGACCGTTTCGAGCAATTGTCCCACTTATCTCGCTGGACTCGCCGTGAAAAATGATAGGACCATCTTCACTGATGGAATGTTCTGGATGTCCAGCCGCAAGCAAGGGAACGAGACAGAATACACAATCGAGGAACTCGAGACGCACCAAGCGAGGAAATGCATCTGGCCAAAGCAGTACACGGCCGATAGCCTAAACGACCCTACCGATCAATGGATGTTCATGCCACCGACCTGGGGAGGGCCCATTTCTAGGGCTAACCACATACCAGGATACAAAATGCAAACGGATTTTCCGTGGCATGTGTCTCCAATTCGCTTCATCCCCGGTCCGGTGCCCGGAACCCACGTCAAGGTTGACCCAAAGTGTGAAGGACGTTCAGCTGCGTCTGTGGTAAAACCCGGTGAGCAATCCAATTGGTGTTGCGAAAATTGTTCCCACCCAATACATTTTCAAGTGGGGCCGGCCTTGTATTACCCCATGGAGATACAAAAAGCAGTCACAATCACAGATAGCAATCCAAAAGTCTCAAAGCTGAAATTGACGGAAACGCCTTTGTCTGATGATCCTGAACCGACCGTTGAAGAACGACTCAAAATGTGGCGAACTGGGGCGCACGCATCACAACCAAGCGGAACGGTTTTCCGGGGCCTTGGGGTAGAGACCAGGAAGGGCTACCTCGAGGATCATATGGTCAACTTCCTCGGTTTAATGTTGTGTTTACAAGCGATATCGAACTCTCGTCCACGTCAACGGCCTCTAGCATATTGGGTATTGTCTTGGCTGGCGTTTGCTGTCTTTGGGCTACCATCGGTTTTTTCGTGCGTCGGTTTTGGCTCTTGGCTAGTTCTACTACATGCCTCAACGTCATCAATCCGAGTCTCCCAAATGATGATCCCACTATGGATGTTACTCCAC
GGAGATGGCTGTGTTTCAACACACTGGTGAGACCCGGGGAGATTTGGGAAGACTGCCATCTCGGTTCTTTAACGGAGAACTTGAGAACGAAAATCATCGTGTGCTACGAGTCATGACGGCATCAGACCATGTAACGAGCGTCTGTGGGAAAGCTATCGCTTTCCAATATGACTTCGTGGGATTCCGTCGAACGCTGTACGGGTCAAATGTACAGTTAAAAGTGTCGCAGACCGTTTCGAGCAATTGTCCCACTTATCTCGCTGGACTCGCCGTGAAAAATGATAGGACCATCTTCACTGATGGAATGTTCTGGATGTCCAGCCGCAAGCAAGGGAACGAGACAGAATACACAATCGAGGAACTCGAG
>SRR11006480_NODE_5_length_1060_cov_8.490336
ATTCGAGCCAACTGATGGAGCCTGTCCGGGTGGCGTCGCGGAGAGATAGACAACATTTATCCCAGCATTGGATGGTATATTTAAGTAATCCATCACTCCCCGGGCCGCTATTGACATCGGGTCCAAAAAGTGGCATTCGTCCATCATGATGGTGTGGACCTTAATTTGGCCAACACCTCTACTCTTGACAAAATCCATAAACGTTGCATGGCAGGCGATCGTCACAGCATTGTTCTTGCAGTAGGCAACATTTGTTCCTATCTTGAATTCCGTTTCACCGAAGGCCTTTCTTACTTCCTCCATAACAACTCGGGTGGGGGTCAAAATAAGGGTGCGCCGCTTGAGCTCCACGTTTTTCAGTGTCTCTTCAACAATGTATTTCCGTGTCTTTCCCTTGCCAGGGTGCCAATCGATGAATGTTCTTTGTACCGTGCTCGTTAGATCAATGCCTGGAAGATGAACCTGGCTCGGATCTTGCTCATAGGTCGTGACTATGGAATGGTATTTTCCATTATATTGAAAGCCATACCCATAAAGTCCGACCGGCTCGCCCTCCAAATAGAAGGGAGATCCTGAAGATCCGAAGCCAAAATCTTTTGTCACGAACATTGTGGGAGTGCCATCTATGGTGATGGTGCTGGGCTCATATTTATGATATTCCACAGTGCCGTCCGGTAGACAAGCCAGGACGTCAATTTCGTTGACAAGTTCAGGCTTTGGCAGATTCCACGGTCCACCATAAGAGATGACATCTTCAGTCACACTACCAGAGTGTGGTTGAACTGCCTGCCCTCGCCAGTACACCAGACCACCACGCGTTACATGGTAGAGGGCGTGAAAAACTCCTCGTTGACGATC
CGAACCAAAGCCAACGCATGAGAAGACCGACGGCAATCCAAAAACAGCAAAAGCCAACCAGGATAACACCCAGTAGG
>SRR11006480_NODE_6_length_929_cov_6.559859
CGTTCGATCCATACAAAGTCCGTCGAAACCCGACAAAGTCGTATTGGAATGCAATCGCTTTTCCACACACACTCGTCACATAGTCTGAGGCCGTCATGACCCTTAAGACGTGGTGGTTCTCATTCTCAAGCTCTCCACTGAAAAACCGGGATGGCAATTTCCCCAAATCGCCTTTGGTTTCCCCCGTATGCTGGTAAACGGCCATCTCCACACTTTCGGTTCCAAGTGTGATCTTGCGTCGTGTTTTCGGAAGCTCATCAAAGACTGAATCGTAGGAATTGGACATGTTCAGGTAGACAGTCGGATGGCCAAGTTTCGTCAAAGCGTGGTAGGCCACACTTCGGGCTGCTGCGCACTGCAACTTGTCTTCGCTCACAATACACTCTTTTGTAGTCTCTTTGAACATCTCAAAGAGGTATTTCGTGATTAGGTCGTACGAGGCTAGTCTAC
>SRR11006480_NODE_7_length_873_cov_3.292714
ATCGAGTGCAAGACAGCTCCTCTAACGCAAGTTTGGAGATTGGCCAACAAGGTAATTGACAGGTACCAACGCCACGGGGTGCCCGGTGTGGGTGGAGTTTTCCATGATTTGTACGGAAAAATCATCAGCGGCCTAAGTGGGATATACAACTTGAAGTGGACCTTGATCCTTGTGGCTGTGGCCCTCTTGGTATTGAAAGTCGACAAGTCCATGTTCGTCCTACTCATCGTACTTGGATCAGCCTGGTTCGTGTATGGAGACGTTGGCTGCGGGATAGACACTGACCGGAAAACCTTAGTTTGTGGTGTGGGGTTGTTCGTCTGGAAAGGGATTGGACAGTATCCCACCGCTGACCACTCAGTGGAGCTGACCTAATCACGAAATATCTTTTTGAGATGTTCAAGGAAACCACAAAGGGGTGCATCATTTGTGAGGACAAGTTACAGTGCGCAGCGGCCCGAAGCGTGGCTTATCATGCCTCGTCAAAACTTGGACACCCACTGGTGTATCTTAACATCTCAAATTCGTACGACTCGGTTTTCGATGAGCTACCCAAAGCAAGGCGTAGAGTAACGCTTGGAACTGAAAGCGTGGAAATGGCGGTATACCAACACACTGGGGAGTCAAAAGGTAAT
>SRR11006480_NODE_8_length_771_cov_18.484150
CCTCAGTTTGTGTTCCAGTAGATACCCTAGGAAGAACATCGAGCAATGCCCTACGTGAAGTAGCATCCGCAGAGGAATCATCATCTGGGACAAGCGGATCGACGACGTTGAAGCGTGCAACAGAACCAACCACGAACCAAAGCCAACGCATGAGAAGACCGACGGCAATCCAAAAACAGCAAAAGCCAACCAGGATAACACCCAGTAGGCCAATGGCCGTTGGCGTGGCCGGGCGTTTGAAATCACCTGCAGACACAGCATTAAACCTAGGAAGTTCACGATGTGGTCCTCGAGGTAGCCCTTCCTCACCTCCACCCCGAGGCCGCG
>SRR11006480_NODE_9_length_717_cov_25.251562
AGACACAGCATTAAACCTAGGAAGTTCACGATGTGGTCCTCGAGGTAGCCCTTCCTCACCTCCACCCCGAGGCCGCGGAAAACCGCTCCACTCGGCTGCGAGGCATGCGCCTCCGTCCTCCACATCCTCAACCTCTCTTCGACGCTTGGTTCAGGGTCATCCGTGAGGGGAGTCTCGGTCAACTTCATTTTAGACACCTTTGGGTTGCTATCCAGCTTTCTGAATCTCCATTGGATAGTATAGGGCCGGTCCAACCTGGAAATGAATGGGGTGTGAGCAGTTCTTACAGCACCAATTTGCTTGCTCGCCTGGTCTAACCACATTCGCCGATGATCGTCCCTCACATTTCGGATCCACTTTCACGTGTGTTCCCGGGACAGGCCCCGAAATTAGCCGAATTGGGGTGACATGCCAAGGGAAATCAGTTTGCATCTGTCAGCCGTGTATTGTTTAGGCCAAATGCACTTTCTGGCTTGCATGGTTTCCAAATCCTCAATCGTGTACTCAGTCTCATTGCCTTGTTTACAACTAGACATCCAAAACATGCCGTCCGTAAAAATCGTTCGGTCGTTCTTCACGGCTAACCCTGCTAGGTACGTTGGGCAATTACTTGAGACAGTCTGTGATACCTTAAGCTGCACGTTCGATCCATACAAAGTCCGTCGAAACCCGACAAAGTCGTATTGGAATGCAATCGCTTTTCCACACACACTCGTC
>SRR11006480_NODE_10_length_705_cov_2.646497
AAGATTGTTGCACTTTCATTTGCCCTA
>SRR11006480_NODE_11_length_694_cov_2.721232
TGACGCTGCTACCAAGGAGGATCCATATGACTGGGTTTGTTGGCTGGAAGCACAAATGGTGTTAGACCAGCTAAGCATGCCACTAATGAAGGAAGAGTATGCTTACGGACAACCCCCTGGAGCTTTTCGTCTGATCGGCGAAAGTCGAGATAGGTTCTTCCGGTTCATGGAGCGGCCAAATGTGCCAATATGGTTGGCTTGGAAGTGGGCGAACAGTTTCAACCAGAAGCATGACATGGTATTCAATGAAAGGGACTTGCCTGATGAAGACACCGTGCACACATCAGATGGGCGCATGGTGTATCGGCCAAAATTTCTGGATCAACGGTTCGAAAGGTTTCCATGGAGTGTCCGCGAGCCAACTCTGAAGTTCATCCTCTCAACGCGTAGTGATTTT
>SRR11006480_NODE_12_length_643_cov_3.607774
GACGATATCAGACAGCGCGTGTCTAGCCAAAGCATACAGCCAGATGTGGGCTTTGTACTTCTTCCACAGAAGAGACTTGAGGTTAGGATTCGCGGCCATCGCTTCTAGTGTTCCTGTGGAATGGTTCCCTAAAGGCCGAACGTCGTGGTCCATTCATCAAAACTGTGAATGGATGACAACAGAGGACATGCTCACTGTATGGAATCGCGTTTGGATCCAAGACAACCCATGGATGAAACATAAAAAATGGGTCGAAAAGTGGGAGGATCTCCCCTGTCTCCACAAGAAACAAGATCAAGAATGTGGTAGCATAATCGGAACACA
>SRR11006480_NODE_13_length_570_cov_21.953347
TGCTTAGCTGGTCTAACACCATTTGTGCTTCCAGCCAACAAACCCAGTCATATGGATCCTCCTTGGTAGCAGCGTCAACTGGATATACATATGTACCTGGGGCATTTCGCCCAGTTCGCCCTCGTCGCTGCACCATAGATGATGTTGTGATGGGCTGCTTTCGCAAGATGACCTCATCCTCACTTTGTATGACTGGTTTCACAGCTGTTCTCAAGTCAATCACGAGGTCAACGTTGTAATTGGCTCCCATCTCAGAAATTTCCGTCGAATAGATGATTTTTGTCTCAGGGTCAAGGGCCTTCGCATAATTCTCCTCAAAATTGTCCCGATGCAGAGAAACGGCTCCCGCGGATGAGTCCGCAAACCGTTCCGACTGGTCCTGGGATGGGACGAACGCTATCGTCTTTCCAGCTCCATGCTGTCGGACAATGCTCTCAAACCACTCAGAACTGAGTTTTCGAGTGCTAGGGGCCGCGTACTCCCGAATCGTATAATTCGAGCCAACTGATGGAGCCTGTCCGGGTGGCGTCGCGGAGAGATAGACAACATTTATCCCAGCATTGGATGGTA
>SRR11006480_NODE_14_length_550_cov_3.832981
ATGTTCAGGTAGACAGTCGGATGGCCAAGTTTCGTCAAAGCGTGGTAGGCCACACTTCGGGCTGCTGCGCACTGCAATTTGTCTTCGCACACTATACACCCTTTTGTAGTCTCTTTGAACATCTCAAAGAGGTATTTCGTGATTAGGTCGTACGAGGCTAGTTCTACGGAGTGGTCGGCAGTTGGATACTGCCCAATGCCCTTCCAGACGAACAGACCTCTTCCACATACAAGTGTCTTTCTGTCGGTGTCAATACCACACCCCACATCACCATACACAAACCAAGCTGATCC
>SRR11006480_NODE_15_length_541_cov_11.939655
CCAAACTTAAACGTTTGGGGGATGTTGTTGGCTATGAGTTTTGTCTCATTCTTCCCATGGTATCCAATAGTCATGTTAGAGACTACTCCAGAGCTAGATAACAGCTTCACAGCGTACGATGTGGAACATTCAAGTTCCACACAAGTCGCCGTCATTCCCATGCCAAACTCAAGGCATCCAGTCCCCCATCCTCGATTGTATGGCAGCACCTGGCAAGTGCGATTCTCATTGCGAACCCCTCCTAGATTCAATTGTGAACCACCAGGGCACACATCAGTGGAATATGACTGTCCCACTTCGCAATCCGTTAGAAGGGTTTTGTAGTCTTGTCCTCTAATCACATGAGAATTCCCCATGCTTACCTGGAGGAGCCCATTTGGTGTCGCGATAGTTGATATTTCGCTTAAAACATTCGAGTCTCCAAGAATGTCATCTTCTCCTGCTTGAGGGGTTCAATAACATCAGCCCTCACAGCGTTCCAGGTCACAACTCCAATTAGAATCATAATCCATACGGGCCACCGCATTTTGAGGCCAATGCA
>SRR11006480_NODE_16_length_508_cov_3.709977
ACTTTCTGGGATGGTCACGAGCCCTCCTTTTTGGACTCGACTTCTCCCAATGATTTCGTGCTG
>SRR11006480_NODE_17_length_506_cov_3.265734
ACGTTCAGCTGCGTCTGTGGTAAAACCCGGTGAGCAATCCAATTGGTGTTGCGAAAATTGTTCCCACCCAATACATT
>SRR11006480_NODE_18_length_433_cov_2.747191
TAACCAAACTGTCAATTGTGGGATTCTCCTTCAACT
>SRR11006480_NODE_19_length_410_cov_2.711712
TTTATGAGAGAGGAAAGTCTGAGATACTACACAATTGGGAATCGTCAAT
>SRR11006480_NODE_21_length_348_cov_8.273063
CGTTCGATCCATACAAAGTCCGTCGAAACCCGACAAAGTCGTATTGGAATGCAATCGCTTTTCCACACACACTCGTCGCATAGTCTGAGGCCGTCATGACCCTTAAGACGTGGTGGTTCTCA
>SRR11006480_NODE_22_length_343_cov_2.857143
TTTTAAATAGTTAGTGTTGTTAGAAATATTTGGCTTTTATCTGAAGAGGTTCTCTGGACCGAGAATAGAAAAAGACAAGAGGTTTTCCCGATCTGGAGGTGGTCGGGTCGTTTCCCCTGTCGGGGTAGCGAAGAAGCGAACCGCGGATCTGTTGTCGGAATA
>SRR11006480_NODE_23_length_342_cov_2.584906
CATCTTGTAACCCGGGATGTGATTCGCCCGCGAGATGGGGCCGCCCCACGCCGGAGGCATGAATAACCGTTGGTCAGTTGGGTCATCCAAACTGTCAGCCGTGTATTGTTTAGGCCAAATGCACTTTCTGGCTTGCATGGT
>SRR11006480_NODE_25_length_312_cov_2.506383
AATTCTTGGAGATACTCGAGAG
AAAAGATTTACACTTACAAGGGAAAGTCAGATGGTGTTACA
>SRR11006480_NODE_26_length_268_cov_4.246073
GACTTCTACACATGTTCCAACAGATCCTAATCCCCAGATCAAGCATCCGGTTCCCCACCCACGGTTGTATGTGAATGTTTTGCAAATTCGGTTAGCTGTCACGATTTGGGCCATATTTACTTGGGATCTTCTAGGACAGGCGTC
>SRR11006480_NODE_27_length_265_cov_2.723404
TTTCATTTAGGTAGGTCAACGACTTTGCGAAATTGGTGTCGTTTGTGGCCACGACCAC
>SRR11006480_NODE_28_length_228_cov_4.973510
CCCGAGGCCGCGGAAAACCGCTCCACTCGGCTGCGAGGCATGCGCCTCCGTCCTCCACATCCTCAACCTCTCTTCGAGGCTTGGTTCAGGGTCATCCGAGAGGGGAGTCTCGGTCAACTTCATTTTAGACACCTTTGGGTTGCTATCAGTTATCTTTCCAGCTTTCTGAATCTCCATTGGATAGTATAGGGCCGGTCCAACCTGGAAATGAATGGGGTGTGAGCAGTT
>SRR11006480_NODE_29_length_216_cov_4.424460
ACACCATCATGATGGACGAATGCCACTTTTTGGACCCGATGTCAATAGCGGCCCGGGGAGTGATGGATTACTTAAATTTACCAT
AGGTTTAATGCTGTGTCTCCAGGTGATTTCAAACGCCCGGCCACGCCAACGGCCATTGGCCTACTGGGTGTTATCCT
>SRR11006480_NODE_30_length_197_cov_6.333333
CCAGCATTGGATGGTAAATTTAAGTAATCCATCACTCCCCGGGCCGCTATTGACATCGGGTCCAAAAAGTGGCATTCGGACCTTAATTTGGCCAACACCTCTACTCTTGACAAAATCCACAAACGTTGCATGGCAGGCGATCGTCACAGCATTGTTCTTGCAGTAGGCAACATTTGTTCCTATCTTGAATTCCGTTT
>SRR11006480_NODE_31_length_186_cov_5.119266
CGTAAACAAGGCAATGAGACTGAGTACACGATTGAGGATTTGGAAACCATGCAAGCCAGAAAGTGCATTTGGCCTAAGCAATACACGGCTGACAGTTTGGATGACCCAGCTGACCAACGGTTATTCATGCCTCCGGCGTGGGGCGGCCCCATCTCGCGGGCGAATCACATCCCGGGTTACAAGATG
>SRR11006480_NODE_32_length_181_cov_13.201923
GCCGATGATCGTCCCTCACATTTCGGATCCACTTTCACGTGTGTTCCCGGGACAGGCCCCGAAATTAGCCGAATTGGAGTGACATGCCAAGGGAAATCAGTTTGCATCTTGTAACCCGGGATGTGATTCGCCCGCGAGATGGGGCCGCCCCACGCCGGAGGCATGAATAACCGTTGGTCAG
>SRR11006480_NODE_33_length_167_cov_6.377778
CCGCGGAAAACCGCTCCACTCGGCTGCGAGGCATGCGCCTCCGTCCTCCACATCCTCAACCTCTCTTCGACGCTTGGGTTGCTATCAGTGATCTTTCCAGCTTTCTGAATCTCCATTGGATAGTATAGGGCCGGTCCAACCTGGAAATGAATGGGGTGTGAGCAGTT
>SRR11006480_NODE_34_length_155_cov_8.871795
CCAGCATTGGATGGTAAATTTAAGTAATCCATCACTCCCCGGGCCGCTATTGACATCGGGTCCAAAAAGTGGCATTCATCCATCATGATGGTGTGGACCTTAATTTGGCCAACACCTCTACTCTTGACAAAATCCATAAACGTTGCATGGCAGGC
>SRR11006480_NODE_35_length_154_cov_9.454545
GCCCAACGTACCTAGCAGGGTTAGCCGTGAAGAACGACCGAACGATTTTTACGGACGGCATGTTTTGGATGTCTAGTCGTAAACAAGGCAATGAGACTGAGTACACGATTGAGGATTTGGAAACCATGCAAGCCAGAAAGTGCATTTGGCCTAA
>SRR11006480_NODE_36_length_153_cov_18.644737
TGACGCTGCTACCAAGGAGGATCCATATGACTGGGTTTGTTGGCTGGAAGCACAAATGGTGTTAGACCAGCTAAGCAGGATGTGGAGGACGGAGGCGCATGCCTCGCAGCCGAGTGGAGCGGTTTTCCGCGGCCTCGGGGTGGAGGTGAGGAA
>SRR11006480_NODE_37_length_153_cov_14.289474
GAGAACGAAAATCATCGGGTGCTACGAGTCATGACGGCATCAGACCATGTAACGAGCGTCTGTGGGAAAGCTATCGCAAATGTACAGTTAAAAGTGTCGCAGACCGTTTCGAGCAATTGTCCCACTTATCTCGCTGGACTCGCCGTGAAAAAT
>SRR11006480_NODE_38_length_152_cov_3.920000
TGAAGTAGCATCCGCAGAGGAATCATCATCTGGGACAAGCGGATCGACGACGTTGAAGCGTGCAACAGAACCAACCATGAGAAGACCGACGGCAATCCAAAAACAGCAAAAGCCAACCAGGATAACACCCAGTAGGCCAATGGCCGTTGGCG
>SRR11006480_NODE_39_length_138_cov_21.377049
GGAACGGTTTTCCGGGGCCTTGGGGTAGAGACCAGGAAGGGCTACCTCGAGGATCATATAGTCAACTTCCTCGGTTTAATGTTGTGTTTACAAGCGATATCGAACTCTCGTCCACGTCAACGGCC
>SRR11006480_NODE_40_length_138_cov_17.524590
GGAACGGTTTTCCGGGGCCTTGGGGTAGAGACCAGGAAGGGCTACCTCGAGGATCATATAGTCAACTTCCTCGGTTCAATGTTGTGTTTACAAGCGATATCGAACTCTCGTCCACGTCAACGGCC
>SRR11006480_NODE_41_length_138_cov_15.508197
ATTCGAGCCAACTGATGGAGCCTGTCCGGGTGGCGTCGCGGAGAGATAGACAACATTTATCCCAGCATTGGATGGTAAATTTAAGTAATCCATCACTCCCCGGGCCGCTATTGACATCGGGTCCAAAAAGTGGCATTC
>SRR11006480_NODE_42_length_138_cov_4.540984
GGAACGGTTTTCCGGGGCCTTGGGGTAGAGACCAGGAAGGGCTACCTCGAGGATCATATGGTCAACTTCCTCGGTTCAATGTTGTGTTTACAAGCGATATCGAACTCTCGTCCACGTCAACGGCC
>SRR11006480_NODE_43_length_137_cov_45.333333
GGAGATTTGGGAAGACTGCCATCTCGGTTCTTTAACGGAGAACTTGAGAACGAAAATCATCGGGTGCTACGAGTCATGACGGCATCAGACCATGTAACGAGCGTCTGTGGGAAAGCTATCGC
>SRR11006480_NODE_44_length_136_cov_35.118644
CTCGAGTTCCTCGATTGTGTATTCTGTCTCGTTCCCTTGCTTGCGGCTGGACATCCAGAACATTCCATCAGTGAAGA
>SRR11006480_NODE_45_length_136_cov_14.966102
CGCGGCCTCGGGGTGGAGGTGAGGAAGGGCTACCTCGAGGACCACATCGTGAACTTCCTAGGTTTAATGCTGTGTCTCCAGGTGATTTCAAACGCCCGGCCACGCCAACGGCCATTGGCCTACTGGGTGTTATCCT
>SRR11006480_NODE_46_length_96_cov_14.736842
AGGTTTAATGCTGTGTCTCCAGGTGATTTCAAACGCCCGGCCACGCCAACGGCCATTGGCCTACTGGGTGTTATCCTGGTTGGCTTTTGCTGTTTT
>SRR11006480_NODE_47_length_95_cov_31.666667
GAGAACGAAAATCATCGGGTGCTACGAGTCATGACGGCATCAGACCATGTAACGAGCGTCTGTGGGAAAGCTATCGCTTTCCAATATGACTTCGT
>SRR11006480_NODE_48_length_94_cov_47.000000
CACGCATCACAACCAAGCGGAACGGTTTTCCGGGGCCTTGGGGTAGAGACCAGGAAGGGCTACCTCGAGGATCATATAGTCAACTTCCTCGGTT
>SRR11006480_NODE_50_length_82_cov_9.000000
GTAAGAACTGCTCACACCCCATTCATTTCCAGGTTGGACCGGCCCTATACTATCCAATGGAGATTCAGAAAGCTGGAAAGAT
>SRR11006480_NODE_51_length_78_cov_4.000000
TTTAGGCCAAATGCACTTTCTGGCTTGCATGGTTTCCAAATCCTCAATCGTGTACTCAGTCTCATTGCCTTGTTTACG
>SRR11006481_NODE_1_length_3782_cov_7.362483
AGAAGAAGGTTTCCCGGCCGGGAGGCGGCTGGGTTGGTGGCCCAAGTGGGCTGCCGAAGAAGCGGACGGGTTCGGTTGTTGGCAAAACAACCGACCAAAAACAAAAAATTGTGGCGACGCAGAGACCCCCATCAGGGGGCAGCCTCCTCGCCATAAAA
AGGGATGGGAATCTTAGAGGAGGTGGAGTTCATCTTGTTCAAAATCATTCGGGAAAACACATGGTTTGGGCTCATTGCCTTTCTGTGCATTGGCCTCAAAATGCGGTGGCCCGTATGGATTATGATTCTAATTGGAGTTGTGACCTGGAACGCTGTGAGGGCGGATGTTATTGAACCCCTGTACATCCTCAAGCAGGAGAAGATGACATTCTTGGAGACTCGAATGTTTCCAAGCGAAATATCGACTATCGCGACACCAAATGGGCTCCTCCAGGTAAGCATGGGGAATTCTCATGTGATTAGAGGACAAGACTACAAAACCCTTCTAACGGATTGCGAAGTGGGACAGTCATATTCCACTGATGTGTGCCCTGGTGGTTCACAATTGAATCTAGGAGGGGTTCGCAATGAGAATCGCACTTGCCAGGTGCTGCCATACAATCGAGGATGGGGGACTGGATGCCTTGAGTTTGGCATGGGAATGACGGCGACTTGTGTGGAACTTGAATGTTCCACATCGTACGCTGTGAAGCTGTTATCTAGCTCTGGAGTAGTCTCTAACATGACTATTGGATACCATGGGAAGAATGAGACAAAACTCATAGCCAACAACATCCCCCAAACGTTTAAGTTTGGAGGATTTGGCAAGACAGTGGTCACCTGCCAATTGGAAAACGACCGGTTGGCGACTACGAACTATGCCATTGTTGGAGATGACGGAGCGGGATTGTTCCTCAAAAAACTAATCGATGATTGGCCTGGTGTGTTTCGAACGCAGAAGCACATGATCGGCATGGATCGAGTCGTGAATTGGGGACCAGCAACTCCAAATGAAATCCCGGTGGTGTCAATAGACAACCCACATCTTGACTGGAAGGCAGGGAAAAAGGGAGGAACCCCAGAACTTGACACAATATTCTGGTGCCGAACTGTCCTGGAAAAATTGA
GAAATCTGCAGTATCGCGCTGGAATGCGTGAGCTGTGGACTCACGTCAAAACGAATGATGTTTCAACCGGGGACTAAGACTGGCCAAGCCCACGTCACGTGTGGGAACAAGTCCATGTTCGTCCTACTCATCGTCCTTGGATCAGCTTGGTTCGTGTATGGAGACGTTGGTTGCGGGATAGACACTGACCGGAAAACCTTAGTTTGTGGTGGGGGATTGTTCGTCTGGAAAGAGATTGGACAGTATCCCACCGCTAACCACTCAGTGGAGCTGGCTTCCTATGACCTAATCAAGAAATATCTTTTTGAGATGTTCAAGGAAACAAAAAGGGGTGCATCATTTGTGAGGACAAGTTACAGTGCGCAGCGGCCCGAAGCGCTGTTTATCATGCCTCGTCAAAACTTGGACACCCACTGGTGTATCTTAACATCTCTAATTCGTACGGCTCGGTTTTAGATCAGCTTCCCAAAGCAAGGCGTAGAATAACGCTTGGAACTGAAAGCGTGGAAATGGTGGTATACCAACACACTGGGGAGCCAAAAGGTGATTTCGGAACGCTCCCATCACGATATTTTCGCGGGGACATGGAGAACGAAAATCACTATGTTCTGCGGGTAATGACTGCCTGATCCAATGTGCAGCTCAAGGTCTCACAAGTGGTATCAAGCTACTGCCCAATGTATCTGGCAGGATTGGCTGTCAAGAACGATCGTACCATATTCACAGACGGTATGTTTTGGATGTCAAGTCGAAAACAGGGAAATGAAACTGAGTACACAATCGAGGACCTGGAGACGACGCAAGCGCGAAAGTGTATTTGGCCAAAACAATACACATCTGACAGTGTGGAAGACCCAACGGACCAGCGGCTTTTCATGCCTCCCACGTGGGGAGGACCGATATCGCGGGCTAATCACATCCCCGGATACAAGATGCAAACCGACTTCCCATGGCACGTTACCCCGATCAAGATGATTGCGGGACCAGTACCTGGAACTCATGTGAAAGTTGACCCGGGATGCGAAGGGCGGTCATCAGCCACCATCGTGGAACCTAGTGAAACCTAGTGAACAGGCGAATTGGTGTTGTAAGAACTGCTCAAATCCCATCCACTTCCGGGTCGGACCCGCATTGTATTACCCCATGGAAATTCAAAAGGCCACTAAGAGCACTGATAGTAGTCCCAAGTTGGCAAAGATGAAGCTGACGGAGACTCCACTATCAGATGATCCGGAACCAAGTGTTGAGGA
GATGAGAGGCTGAAAATGTGGAGGACGGAAGCTCACGCTCTGCAACCATCGGTTTTCCGGGGTCTCGGGGTGGAAGTGAGGAAGGGCTACCTCGAGGACCACATCGTGAACTTCCTGGGACTCATGCTTTGTCTTCAAGTAATCTCCAACACATGTCCACGCCAGCGAAAGTTTGACTGTTGGCTACTGTCGTGGTTGGCTTTTGCGGCCTTTGGATCTGTCTTCTCGTGCATAGGTTTCGGCTCATGGCTGGTTCTACTACACGCGTCGACATCGTCGATCCGGCTGTCACAAATGATGATCCCCCTATGGATGCTCCTACACACCGAACATTGCTCAATGTTCTTCCTTGGGTATCTATTGGAACACAAACT
>SRR11006481_NODE_2_length_2288_cov_5.110357
TGACGCTGCTACCAAGGAGGATCCATATGACTGGGTTTGTTGGCTGGAAGCACAAATGGTGTTAGACCAGCTAAGCATGCCACTAATGAAGGAAGAGTATGCTTATGGACAACCCCCTGGAGCTTTTCGTCTGATCGGCGAAAGTCGAGATAGGTTCTTCCGGTTCATGGAGCGGCCAAATGTGCCAATATGGCTGGCTTGGAAGTGGGCGAACAGTTTCAACCAGAAGCATGACATGATCTTCAATGGAAGGGACTTGCCTGATGAAGACACCGTGCACAGATCAGATGGGCGCATGGTGTATCGGCCAAAGTTTCTGGATCAACGGTTCGAAAGGTTGCCATGGAGTGTCCGCGAGCCAACTCTGAAGTTCATCCTCTCAACGCGTAGTGATTTT
CAGCGAAGCTATGGGGACCTGGATCTATTGAAGTGGGTCATAGTAATCTTTCTCATTCTAGCCGGAATTTTTGCCTGGGAACAACGATCATTTCCCAATATAGCATCTGACATATC
ATGTTAAAAGACTATGTTGCCAAACAACCTGAGATGCGCCCCTGGCTGGGTTCCGTCTGGATCATTTGCAGTGGTATGCTATAATGCCAAGTGCTCTTGCGGTGTTCTACACGGGAAACTTCACCAGTTTTTTGATTGGAACATTTTTCACCTGTGTTGTGTTCATATTTTTGGCACAAATGTACAAGTGGAATAGATCCGAGAAAGTCGTTGTGGCTCTTGAAGCGCGCGATCAAAAACACTCCCAGGTCACCAACATCATTGATAGGACCCCGCATGACAACACGAAAGGATACGTCTATGGC
CACCAGTTTATGGACTTTGGCTCAATTGTAAACTTTGTTGGCATTGGATACCTTACGGACATCCCCCTCCGGGCCTCCCTGTTCGTGTTTCGAATGGTGCTGGGGTTGTTTCCAACACTGGGCGGAATGTGCTCTCTGGAAAAAAACAGCAGCAACAGGTTTGGGGGTGAAGTGGAAGAACATGTTAAATGAAATGTCCCAAGTTCGATTCCAATCCTACAAATCCCGAGGCGTGAACGAAACTCCCCGAGGTGACTATGTGTCTCGTGGGGGATTGAAAATGGACGAAATCATCAGGAAATACGGCTTTCGACCAGCTGGACGCGTTGTTGACCTTGGATGTGGACGAGGAGGATGGTCGCAGAGGGCAGTGATGGAAGAACGAGTTATGCGCGTGGCAGGGTACACCCTTGGGGGAGTAGAACGTGAAGAACCCCAAAAGT
>SRR11006481_NODE_3_length_1725_cov_3.706311
TTTGGCGCCCAACGTGGGGCTGGCTTTTCGAAAAATGGGGTATTTCACACTCTCATGCACGTCACTCGAGGTGAACCAGTTAAATGGCGTGGGCGAGTTGTCGTTCCTCACTCTGGTAGTGCCTTGCGCGACGTGGTGTCGTATGGTGGACCTTGGCAGTTGGACACCCCCACTACCACGGAAGACCTCGTGCTGATGGCTTGCAAACCGGACAAGACCATTGAGTACCATCGGTACAGGCCGGGAGTCATGAGTATTGACGGTGAACCTGTCATGTTCATTAGTGATGATTTCGGAAAAGGATCTTCTGGCTCACCGTTCTTCATCAATGGCGAGCCCGTCGGGTTCTATGGTTTTGGGTTCTATGTGAACGGTGTTTATCGCTCAACAGTAGCAGGTGGTAAACCAACCGATGTCACGGAGAACTTGAACTGTGATTCGACCAGGCGGTTCGTGACATGGCATCCAGGAAAAGGAAAGACGCGCAAGGTTATTGTCGAAGAAACCAAGAAGAACTATGATTCCAACCAACGGACCGTGATCTTAACACCCACCCGGGTAGTCATGGCTGAGGTCGTTGAGGCCTTGAAGAACTCAGGCATGAGGAGTGATAAGAACCTGTCGTACTGCACCAGAAACCTAATAACGGTTGCATGTCACGCAACGTTCACGAAATTTGTTCTTAGCCATGGCGCCAAGAAAGTGCGGGAACCATACAAGTACCTTGCTCGTTGGGAGCACTTCAGTTTCTATTGAGTGTGCCCTTAACCCTATCTCGCAAGGATGGCGTCTGGCTCGGCACGTGGTGGATCGGTATCGACGGTTTGGCGTGTCTGGTGTTGCAGGAGTGTGGCAGGATTTGGTTGGAAAGTTTTCGGTTGGTGCCTTCTTCTCCAACACAACCCTTCTGGTCATTTTTGGCCTCGCTGCCCTGATTGACAAACGCAGAGCCTTTCTATTGGTTTTAGGGGGGTATTTTTACTATGTGCGGGCTGATCTGGGGTGTGGAATTGACACCACGAGAAAAACCATCTCGTGCGGCAGCGGCGCTTTTGTGTGGAAACACTTGGGCGTTGGCATTTCCAATGATCATGCTGTGGAACTTGAAGATTACTCGTTCACTGACTTGTACATAAAGGATATGTTTAGCTGGACCACGAAACCCTGCTTGATTTGTGAGGATGCTTTGCAGTGCGTAGCCCTGCGCAGAGCTGCTTTCTCTGCTGTTGGGTCGATGGGTCCTGAACAGGTGTATGTAAATGACACTTTGGCAC
>SRR11006481_NODE_4_length_1666_cov_16.150409
TTCCTCACCTCCACCCCGAGGCCGCGGAAAACCGCTCCACTCGGCTGCGAGGCATGCGCCTCCGTCCTCCACATCCTGCTTAGCTGGTCTAACACCATTTGTGCTTCCAGCCAACAAACCCAGTCATATGGATCCTCCTTGGTAGCAGCGTCAACTGGATATACATATGTACCTGGGGCATTTCGCCCAGTTCGCCCTCGTCGCTGCACCATAGATGATGTTGTGATGGGCTGCTTTCGCAAGATGACCTCATCCTCACTTTGTATGACTGGTTTCACAGCTGTTCTCAAGTCAATCACGAGGTCAACGTTGTAATTGGCTCCCATCTCAGAAATTTCCGTCGAATAGATGATTTTTGTCTCAGGGTCAAGGGCCTTCGCATAATTCTCCTCAAAATTGTCCCGATGCAGAGAAACGGCTCCCGCGGATGAGTCCGCAAACCGTTCCGACTGGTCCTGGGATGGGACGAACGCTATCGTCTTTCCAGCTCCATGCTGTCGGACAATGCTCTCAAACCACTCAGAACTGAGTTTTCGAGTGCTAGGGGCCGCGTACTCCCGAATCGTATAATTCGAGCCAACTGATGGAGCCTGTCCGGGTGGCGTCGCGGAGAGATAGACAACATTTATCCCAGCATTGGATGGTCAATTTAAGTAATCCATCACTCCCCGGGCCGCTATTGACATCGGGTCCAAAAAGTGGCATTCGTCCATCATGATGGTGTGGACCTTAATTTGGCCAACACCTCTACTCTTGACAAAATCCATAAACGTTGCATGGCAGGCGATCGTCACAGCATTGTTCTTGCAGTAGGCAACATTTGTTCCTATCTTGAATTCCGTTTCACCGAAGGCCTTTCTTACTTCCTCCATAACAACTCGGGTGGGGGTCAAAATGAGGGTGCGCCGCTTGAGCTCCACGTTTTTCAGTGTCTCTTCAACAATGTATTTCCGTGTCTTTCCCTTGCCAGGGTGCCAATCGATGAATGTTCTTTGTGCCGTGCTCGTTAGATCAATGCCTGGAAGATGAACCTGGTTCGGATCTTGCTCATAGGTCGTGACTATGGAATGGTATTTTCCATTATATTGAAAGCCATACCCATAAAGTCCGACCGGCTCGCCCTCCAAATAGAAGGGAGATCCTGAAGATCCGAAGCCAAAATCTTTTGTCACGAACATTGTGGGAGTGCCATCTATGGTGATGGTGCTGGGCTCATATTTATGATATTCCACAGTGCCGTCCGGTAGACAAGCCAGGACGTCAATTTCGTTGACAAGTTCAGGCTTTGGCAGATTCCACGGTCCACCATAAGAGATGACATCTTCAGTCACACTACCAGAGTGTGGTTGAACTGCCTGCCCTCGCCAGTACACAAGACCACCACGCGTTACATGGTAGAGGGTGTGAAAAACTCCTCGTCTTACAACCCCAACACCCCGTTGACGATCAATGGCAACTCCTTTGGACTTGATTCGGTAGACTCCGTCTGGCATGCTG
CGAACCAAAGCCAACGCATGAGAAGACCGACGGCAATCCAAAAACAGCAAAAGCCAACCAGGATAACACCCAGTAGGCCAATGGCCGTTGGCG
>SRR11006481_NODE_5_length_1255_cov_18.506791
ATAGTATAGGGCCGGTCCAACCTGGAAATGAATGGGGTGTGAGCAGTTCTTACAGCACCAATTTGCTTGCTCGCCTGGTCTAACCACATTCGCCGATGATCGTCCCTCACATTTCGGATCCACTTTCACGTGTGTTCCCGGGACAGGCCCCGAAATTAGCCGAATTGGGGTGACATGCCAAGGGAAATCAGTTTGCATCTGTCAGCCGTGTATTGTTTAGGCCAAATGCACTTTCTGGCTTGCATGGTTTCCAAATCCTCAATCGTGTACTCAGTCTCATTGCCTTGTTTACGACTAGACATCCAAAACATGCCGTCCGTAAAAATCGCTCGGTCGTTCTTCACGGCTAACCCTGCTAGGTACGTTGGGCAATTACTTGAGACAGTCTGTGATACCTTAAGCTGCACGTTCGATCCATACAAAGTCCGTCGAAACCCGACAAAGTCGTATTGGAATGCAATCGCTTTTTCACACACACTCGTCGCATAGTCTGAGGCCGTCATGACCCTTAAGACGTGGTGGTTCTCATTCTCAAGCTCTCCACTGAAAAACCGGGATGGCAATTTCCCCAAATCGCCTTTGGTTTCCCCCGTATGCTGGTAAACGGCCATCTCCACACTTTCGGTTCCAAGTGTGATCTTGCGTCGTGTTTTCGGAAGCTCATCAAATACTGAATCGTAGGAATTGGAAATGTTCAGGTAGACAGTCGGATGGCCAAGTTTCGTCAAAGCGTGGTAGGCCACACTTCGGGCTGCTGCGCACTGCAATTTGTCTTCGCACACAATACACCCTTTGGTAGTCTCTTTGAACATCTCAAAGAGGTATTTCGTGATTAGGTCGTACGAGGCTAGTTCTACGGAGTGGTCGGCAGTTGGATACTGCCCAATGCCCTTCCAGACGAACAGACCTCCTCCACATACAAGTGTCTTTCTGTCGGTGTCAATTCCACACCCCACATCACCATACACAAACCAAGCTGATCCGGGCACGATGAG
>SRR11006481_NODE_6_length_1186_cov_19.250676
CAAATGTACAGTTAAAAGTGTCGCAGACCGTTTCGAGCAATTGTCCCACTTATCTCGCTGGACTCGCCGTGAAAAATGATAGGACCATCTTCACTGATGGAATGTTCTGGATGTCCAGCCGCAAGCAAGGGAACGAGACAGAATACACAATCGAGGAACTCGAGACGCACCAAGCGAGGAAATGCATCTGGCCAAAGCAGTACACGGCCGATAGCCTAAACGACCCTACCGATCAATGGATGTTCATGCCACCGACCTGGGGAGGGCCCATTTCTAGGGCTAACCACATACCAGGATACAAAATGCAAACGGATTTTCCGTGGCATGTGTCTCCAATTCGCCTCATCCCCGGTCCGGTGCCCGGAACCCACGTCAAGGTTGACCCAAAGTGTGAAGGACGTTCAGCTGCGTCTGTGGTAAAACCCGGTGAGCAATCCAATTGGTGTTGCGAAAATTGTTCCCACCCAATACATTTTCAAGTGGGGCCGGCCTTGTATTACCCCATGGAGATACAAAAAGCAGTCACAATCACAGATAGCAATCCAAAAGTCTCAAAGCTGAAATTGACGGAAACGCCTTTGTCTGATGATCCTGAACCGACCGTTGAAGAACGACTCAAAATGTGGCGAACTGGGGCGCACGCATCACAACCAAGCGGAACGGTTTTCCGGGGCCTTGGGGTAGAGACCAGGAAGGGCTACCTCGAGGATCATATAGTCAACTTCCTCGGTTTAATGTTGTGTTTACAAGCGATATCGAACTCTCGTCCACGTCAACGGCCTCTAGCATATTGGGTATTGTCTTGGCTGGCGTTTGCTGTCTTTGGGCTACCATCGGTTTTTTCGTGCGTCGGTTTTGGCTCTTGGCTAGTTCTACTACATGCCTCAACGTCATCAATCCGAGTCTCCCAAATGATGATCCCACTATGGATGTTACTCCAC
GGAGATGGCTGTGTTTCAACACACTGGTGAGACCCGGGGAGATTTGGGAAGACTGCCATCTCGGTTCTTTAACGGAGAACTTGAGAACGAAAATCATCGTGTGCTACGAGTCATGACGGCATCAGACCATGTAACGAGCGTCTGTGGGAAAGCTATCGC
>SRR11006481_NODE_7_length_852_cov_3.776774
CATGTGTTCCGATTATGCTACCACATTCTTGATCTTGTTTCTTGTGGAGATAGGGGAGATCCTCCCACTTTTCGACCCATTCTTTATGTTTCATCCATGGGTTGTCTTGGATCCATACGCGATTCCATACAGTGAGCATGTCCTCTGTTGTCATCCATTCACAGGTTTTATTGGATGGACCACGACGTTCGGCCTTCAGGGAACCATTCCACAGGAACACTAGAAGAGATGGCCGCGAATCCTAACCTCAAGTCTCTTCTGTGGAAGAAGTACAAAGCCCACATCTGGCTGTATGCTTTGGCTAGACACGCGCTGTCTGATATCGTC
>SRR11006481_NODE_8_length_850_cov_10.086675
TATATTTTTCCGGATTTTCCCGGTTTCATTTAGGTAGGTCAACGACTTTGCGAAATTGGTGTCGTTTGTGGCCACGACCACGTCATCTCCAGCGATCACCATTCCCTCCAGTTTTTCGACCATGTTCCGCGAGAGCCATTTGTCGATCACCACTGGTTCAGCTTCGAGTAGCCCTTCACTTTCAAGGGTTCGGCCAATCTGAATCTTTCCATTGGTGATTGTGTTCAAGGCATATGTCACCACCTGCCCCGAGCCTCGCTGATCCGATCGGGAAACCACATCCATGACCGTTCCACTCCCGAATTTAGAATGGGTTCGGGGAAACAGGGCCACAATATTTTGGTAGGCAAATTTCATGACCGACTCCGCCAGAGCTCAATGGTAATCATCCTCAATCGAGTTGAGGATGAAGAACTCTTCGTCGGCCAAATCCGCCTGACTAATGCGAGTGTCCCAGCCAGCTATGTCATCGGCAACGAAAAACTTTCCTTTTGAAGCTATTTCTGACAAGTAATAGCCAAAGTAGTTTACGCCGAGACCTCCCACGCCACCCGGGAAATTTTCACGGGCTACCCAATGGTCTTCGTTGAGGAAGCCCAAGGCCTCATATTCCAGATATCGACTTCCCAGCCACATATACCAAATGGTCCGGGATCCTTTCGGCTCCCCAGCTATGGTCGGTTGCTTCTTTTTTCCCCATGGTGTTGTACACGCACATCGCACAGTCCCCGGCCAGGTGGAGTTTTCTTTCCCGGTTTACTAGTTCCCAAAACCGGCAGTGGTCACCTTGGTCCAAGGGACGTCTTGGCTCCATGACCCAATGGCAGCATCCGATCGGACATTCTTGATG
>SRR11006481_NODE_9_length_817_cov_5.086486
TTGATGAAGTCGTCACACGTCAAAATCCGCGGTTTCAGCCCTTTTTCTTTGAACAGGCGGACCATGTGCTTCATGATTTTCCTATTGACCATTTTAACCTGTTCCCTGGGTTCAGGGACGGGGGTGTCTACCTTCTCCCGGAGAACCTTTTGTTGGGAGTACGTTGAGATGTCGGTCATCATGAAGTTTGTTACTCCTCCAACGGCTTCCCAAGGCCACATAATTTTCCGGACAAGAGGTTTGACAGTTTGACCACCAACTTCGACGTCATCTGTCACGTACGAACCATGGTACTTAAAAGTCTGGTAGGGGTTGTTCTTGTCAAAAAACCAAGTGCTTAGATTTTCATCCCGGAGTTTATTAACCCTGGTTTGGGTCATGCTAGGATCCATATCCTTGATTTTCGTTTGGGGGTCAGCCCGTGTCCCTCTTCGGACCTTCGGAGTGTCGTTTATGATTGGCTCGCCAGTTGAGCGCATGCGACCTATGAGTGAGCCAAGTGTCATTTACACGTCCC
>SRR11006481_NODE_10_length_617_cov_2.764815
TGACCAACCAGGACATGCTTGACGTGTGGA
>SRR11006481_NODE_12_length_576_cov_4.402806
CTTGAGACAGTCTGTGATACCTTAAGCTGCACGTTCGATCCATACAAAGTCCGTCGAAACCCGACAAAGTCGTATTGAAATGCAATCGCTTTTCCACACACACTCGTCGCATAGTCTGAGGCCGTCATGACCCTTAAGACGTGGTGGTTCTCA
>SRR11006481_NODE_13_length_574_cov_3.595573
TCGTGGCCACAAACGACACCAATTTCGCAAAGTCGTTGACCTACCTAAATGAAACCGGGAAAATCCGGAAAAATATACCAATTGACTCGTTTTCACTTGTGGAGACGATCTGGGAGCGCGTTGAGTTTTGCTCCCATCACTTCCATCCACTCCATCTCAAAGATGGAAGGAAAATAATCGTTCCATGCCGCCACGAGCACGAAATCATTGGGAGAAGTCGAGTCCAAAAAGGAGGGCTCGTGACCATCCCAGAAAGTGCTTGTCTGTCAAAAGCCCACGGACAAATGTGGGCTCTGTACTTTTTCCATCGGCGTGATCTGCGGGTGGGGTACGCAGCCATACATGCATCCGTTCCAACAGATTGGGTCCCAGAGGGGAGGACATCATGGTCCATCCACCAGCAATACGAGTGGATGACCACGGAAAACATGCTTGATGTGTGGAACAGGGTTTAGATCACTTTCGA
>SRR11006481_NODE_14_length_530_cov_4.335541
ATGTTCAGGTAGACAGTCGGATGGCCAAGTTTCGTCAAAGCGTGGTAGGCCACACTTCGGGCTGCTGCGCACTGCAACTTGTCTTCGCTCACAATACACTCTTTTGTAGTCTCTTTGAACATCTCAAAGAGGTATTTCGTGATTAGGTCGTACGAGGCTAGTCTAC
>SRR11006481_NODE_15_length_503_cov_5.093897
CTGCATCGGGACAATTTTGAGGAGAATTATGCGAAGGCCCTTGACCCTGAGACAAAAATCATCTATTCGACGGAAAT
>SRR11006481_NODE_16_length_447_cov_3.213514
AATGGTTATCTAAACGCATTACAATTTCCCTATTCC
>SRR11006481_NODE_17_length_434_cov_12.282913
TGGTTGGTTCTGTTGCACGCTTCAACGTCGTCGATCCGCTTGTCCCAGATGATGATTCCTCTGTGGATGCTACTTCACGTAGGGCGTTGCTCGATGTTCTTCCTAGGGTATCTACTGGAACACAAACTGAGG
>SRR11006481_NODE_18_length_408_cov_2.854985
TCGTGGCCACAAACGACACCAATTTCGCAAAGTCGTTGACCTACCTAAATGAAACCGGGAAAATCCGGAAAAATATATCAATTGACTCGTTTTCACAAGTGGAGACGATCTGGGAGCGCGTTGAGTTTTGCTCCCATCACTTCCATCCACTCCA
>SRR11006481_NODE_19_length_380_cov_5.594059
TTGATGAAGTCGTCACACGTCAAAATCCGCGGTTTCAGCCCTTTTTCTTTGAACAGGCGGACCATGTGCTTCATGATATTCCTATTGACCATTTTAACCTGTTCCCTGGGTTCAGGGACGGGGGTGTCTACCTTCTCCCAGAGAACCTTTTGTTGGGAGTACGTTGAGATGTCGGTCACCATGAAGTTTGTTACTCCTCCAACGGCTTCCCAAGGTCACATAAACTTCCGGACAAGAGGGTTGACAGTTTGACCACCAACTTTGACGTCATCTGTCACGTACGAACCATGGTACTTAAAAGTATGGTAGGGGTTGTTCTTGTCAAAAAACCAAGTGCTTAGATTTTCATCCCGGAGTTTATTAACCCTGGTTTGGGTCA
>SRR11006481_NODE_20_length_373_cov_2.628378
ATACTCTTCTTTCACTAGTGGCATGCTTAGCTGGTCTAACACCATTTGTGCTTCCAGCCAACAAACCCAGTCATATGGATCCTCCTTGGTAACAGCATCAACTGGATATACATATGTACCTGGGGCATTTCGCCCAGTTCGCCCTCGTCGCTGCACCATAGATGATGTTGTGAT
>SRR11006481_NODE_21_length_372_cov_4.854237
ATTGGATACCATGGGAAGAATGAGACAAAACTCATAGCCAACAACATCCCCCAAACGTTTAAGTTTGGAGGATTTGGTAAGACAGTGGTCACCTGCCAATTAGAAAACGA
>SRR11006481_NODE_22_length_361_cov_3.052817
AAGATTGTTGCACTTTCATTTGCCCTA
>SRR11006481_NODE_23_length_359_cov_2.936170
CAGGCGAGCAAGCAAATTGGTGCTGTAAGAACTGCTCACACCCCATTCATTTCCAGGTTGGACCGGCCCTATACTAT
>SRR11006481_NODE_25_length_313_cov_3.131356
ACTTTCTGGGATGGTCACGAGCCCTCCTTTTTGGACTCGACTTCTCCCAATGATTTCGTGCTG
>SRR11006481_NODE_28_length_271_cov_38.154639
TTCCTCACCTCCACCCCGAGGCCGCGGAAAACCGCTCCACTCGGCTGCGAGGCATGCGCCTCCGTCCTCCACATCCTCAACCTCTCTTCGACGCTTGGTTCAGGGTCATCCGAGAGGGGAGTCTCGGTCAACTTCATTTTAGACACCTTTGGGTTGCTATTAGTGATCTCTCCAGCTTTCTGAATCTCCATTGGATAGTATAGGGCCGGTCCAACCTGGAAATGAATGGGGTGTGAGCAGTTCTTACAGCACCAATTTGCTTGCTCGCCTG
>SRR11006481_NODE_29_length_266_cov_4.248677
TTTGGATGAAGAGTGCCACTGGCATTTGCCG
>SRR11006481_NODE_30_length_266_cov_3.873016
ATTTCCAGGGAAGACCAGAGAGGAAG
>SRR11006481_NODE_31_length_259_cov_5.884615
ATTGACATCGGGTCCAAAAAGTGGCATTCGTCCATCATGATGGTGTGGACCTTAATTTGGCCAACACCTCTACTCTTAACAAAATCCATAAACGTTGCATGGCAGGCGATCGTCACAGCATTGTTCTTGCA
CGAACCAAAGCCAACGCATGAGAAGACCGACGGCAATCCAAAAACAGCAAAAGCCAACCAGGATAACA
>SRR11006481_NODE_32_length_259_cov_4.043956
CACCAAACACGCAGCAAGACATTGTCATC
>SRR11006481_NODE_33_length_232_cov_5.283871
CTTGACAGCCAATCCTGCCAGATACATTGGGCAGTAGCTTGATACCACTTGTGAGACCTTGAGCTGCACATTGGATCCGTACAGGGTCCGGCGGTATCCCACAAAGTCGTACTGGAACGCAATCGCCTTTCCACACACCCTGTGCACGTGGTCTGAGGCAGTCATTACCCGCAGAACATAGTGATTTTCGTTCTCCATGTCCCCGCGAAAATATCGTGATGGGAGCGTTCCG
>SRR11006481_NODE_34_length_230_cov_47.189542
CATGAGAAGACCGACGGCAATCCAAAAACAGCAAAAGCCAACCAGGATAACACCCAGTAGGCCAATGGCCGTTGGCGTGGCCGGGCGTTTGAAATCACCTGGAGACACAGCATTAAACCTAGGAAGTTCACGATGTGGTCCTCGAGGTAGCCCTTCCTCACCTCCACCCCGAGGCCGCGGAAAACCGCTCCACTCGGCTGCGAGGCATGCGCCTCCGTCCTCCACATCCT
>SRR11006481_NODE_35_length_198_cov_12.983471
GAGAACGAAAATCATCGTGTGCTACGAGTCATGACGGCATCAGACCATGTAACGAGCGTCTGTGGGAAAGCTATCGCTTTCCAATATGACTTCGTGGGATTCCGTCGAACGCTGTACGGGTCAAATGTACAGTTAAAAGTGTCGCAGACCGTTTCGAGCAATTGTCCCACTTATCTCGCTGGACTCGCCGTGAAAAAT
>SRR11006481_NODE_36_length_194_cov_13.401709
TTTCACGTGTGTTCCCGGGACAGGCCCCGAAATTAGCCGAATTGGGGTGACATGCCAAGGGAAATCAGTTTGCATCTTGTAACCCGGGATGTGATTCGCCCGCGAGATGGGGCCGCCCCACGCCGGAGGCATGAATAACCGTTGGTCAGTTGGGTCATCCAAACTGTCAGCCGTGTATTGTTTAGGCCAAATGC
>SRR11006481_NODE_37_length_164_cov_12.264368
CATCAAGAATGTCCGATCGGATGCTGCCATTGGGTCATGGAGCCAAGACGTCCCTTGGACCAAGGTGACCACTGCCGTCAATGACCCCCGGTTTTGGGAACTAGTAAACCGGGAAAGAAAACTCCACCTGGCCGGGGACTGTGCGATGTGCGTGTACAACACCA
>SRR11006481_NODE_38_length_160_cov_5.855422
GCATGTTTTGGATGTCTAGTCGTAAACAAGGCAATGAGACTGAGTACACGATTGAGGATTTGGAAACCATGCAAGCCGAAAGTGCATTTGGCCTAAACAATACACGGCTGACAGTTTGGATGACCCAACTGACCAACGGTTATTCATGCCTCCGGCGTGG
>SRR11006481_NODE_39_length_154_cov_20.103896
CCTACTGGGTGTTATCCTGGTTGGCTTTTGCTGTTTTTGGATTGCCGTCGGTCTTCTCATGCGTTGGCTTTGGTTCGTGGTTGGTTCTGTTGCACGCTTCAACGTCGTCGATCCGCTTGTCCCAGATGATGATTCCTCTGTGGATGCTACTTCA
>SRR11006481_NODE_40_length_153_cov_9.144737
GAGAACGAAAATCATCGTGTGCTACGAGTCATGACGGCATCAGACCATGTAACGAGCGTCTGTGGGAAAGCTATCGCAAATGTACAGTTAAAAGTGTCGCAGACCGTTTCGAGCAATTGTCCCACTTATCTCGCTGGACTCGCCGTGAAAAAT
>SRR11006481_NODE_41_length_153_cov_7.842105
ACCGAGCGATTTTTACGGACGGCATGTTTTGGATGTCTAGTCGTAAACAAGGCAATGAGACTGAGTACACGATTGAGCATTTGGCCTAAACAATACACGGCTGACAGTTTGGATGACCCAACTGACCAACGGTTATTCATGCCTCCGGCGTGG
>SRR11006481_NODE_42_length_152_cov_5.560000
CGCCAACGGCCATTGGCCTACTGGGTGTTATCCTGGTTGGCTTTTGCTGTTTTTGGATTGCCGTCGGTCTTCTCATGGTTGGTTCTGTTGCACGCTTCAACGTCGTCGATCCGCTTGTCCCAGATGATGATTCCTCTGTGGATGCTACTTCA
>SRR11006481_NODE_43_length_150_cov_7.082192
CGACGGACTTTGTATGGATGGAACGTGCAGCTTAAGGTATCACAGACTGTCTCAAGTAATTGCCCAACGTACCTAGCCGTGAAGAACGACCGAACGATTTTTACGGACGGCATGTTTTGGATGTCTAGTCGTAAACAAGGCAATGAGACT
>SRR11006481_NODE_44_length_148_cov_12.760563
CGGCAGTGGTCACCTTGGTCCAAGGGACGTCTTGGCTCCATGACCCAATGGCAGCATCCGATCGGACATTCTTGATGAAGTCGTCACACGTCAAAATCCGCGGTTTCAGCCCTTTTTCTTTGAACAGGCGGACCATGTGCTTCATGAT
>SRR11006481_NODE_45_length_135_cov_13.482759
GCTAGGTACGTTGGGCAATTACTTGAGACAGTCTGTGATACCTTAAGCTGCACGTTCCATCCATACAAAGTCCGTCGAAACCCGACAAAGTCGTATTGGAATGCAATCGCTTTTTCACACACACTCGTCGCATAG
>SRR11006481_NODE_46_length_134_cov_26.000000
TGCAGCTTAAGGTATCACAGACTGTCTCAAGTAATTGCCCAACGTACCTAGCAGGGTTAGCCGTGAAGAACGACCGAACGATTTTTACGGACGGCATGTTTTGGATGTCTAGTCGTAAACAAGGCAATGAGACT
>SRR11006481_NODE_47_length_98_cov_29.904762
TAGCCGTGAAGAACGACCGAACGATTTTTACGGACGGCATGTTTTGGATGTCTAGTCGTAAACAAGGCAATGAGACTGAGTACACGATTGAGGATTTG
>SRR11006481_NODE_48_length_97_cov_3.350000
CGTTCTTCACGGCTAACCCTGCTAGGTACGTTGGGCAATTACTTGAGACAGTCTGTGATACCTTAAGCTGCACGTTCCATCCATACAAAGTCCGTCG
>SRR11006482_NODE_1_length_3171_cov_20.750162
CAAATTAAGGTCCACACCATCATGATGGACGAATGCCACTTTTTGGACCCGATGTCAATAGCGGCCCGGGGAGTGATGGATTACTTAAATATACCATCCAATGCTGGGATAAATGTTGTCTATCTCTCCGCGACGCCACCCGGACAGGCTCCATCAGTTGGCTCGAATTATACGATTCGGGAGTACGCGGCCCCTAGCACTCGAAAACTCAGTTCTGAGTGGTTTGAGAGCATTGTCCGACAGCATGGAGCTGGAAAGACGATAGCGTTCGTCCCATCCCAGGACCAGTCGGAACGGTTTGCGGACTCATCCGCGGGAGCCGTTTCTCTGCATCGGGACAATTTTGAGGAGAATTATGCGAAGGCCCTTGACCCTGAGACAAAAATCATCTATTCGACGGAAATTTCTGAGATGGGAGCCAATTACAACGTTGACCTCGTGATTGACTTGAGAACAGCTGTGAAACCAGTCATACAAAGTGAGGATGAGGTCATCTTGCGAAAGCAGCCCATCACAACATCATCTATGGTGCAGCGACGAGGGCGAACTGGGCGAAATGCCCCAGGTACATATGTTTATCCAGTTGACGCTGCTACCTAGGAGGATCCATATGACTGGGTTTGTTGGCTGGAAGCACAAATGGTGTTAGACCAGCTAAGCATGCCACTAATGAAGGAAGAGTATGCTTACGGACAACCCCCTGGAGCTTTTCGTCTGATCGGCGAAAGTCGAGATAGGTTCTTCCGGTTCATGGAGCGGCCAAATGTGCCAATATGGTTGGCTTGGAAGTGGGCGAACAGTTTCAACCAGAAGCATGACATGGTATTCAATGAAAGGGACTTGCCTGATGAAGACACCGTGCACACATCAGATGGGCGCATGGTGTATCGGCCAAAATTTCTGGATCAACGGTTCGAAAGGTTGCCATGGAGTGTCCGCGAGCCAACTCTGAAGTTCATCCTCTCAACGCGTAGTGATTTT
CAGCGAAGCTATGGGGACCTGGATCTATTGAAGTGGGTCATAGTAATCTTTCTCATTCTAGCCGGAATTTTTGCCTGGGAACAACGATCATTTCCCAATATAGCATCTGACATATC
ATGTTAAAAGACTATGTTGCCAAACAACCTGAGATGCGACCCTGGGTGGCTGGGTTCCGTCTGGATCATCTGCAGTGGCATGCTATAATGCCAAGTGCTCTTGCGGTGTTCTACACGGGAAACTTCACCAGTATTTTGATTGGAACATTTTTCACCTGTGTTGTGTTCATATTTTTGGCACAAATGTACAAGTGGAATAGATCCGAGAAAGTCGTTGCGCGATCAAAAACACTCCCAGGTCACCAACATCATTGATAGGACCCCGCATGACAACACGAAAGGATACGTCTATGGC
CACCAGTTTATGGACTTTGGCTCAATTGTAAACTTTGTTGGCATTGGATACCTTACGGACATCCCCCTCCGGGCCTCCCTGTTCGTGTTTCGAATGGTGCTGGGGTTGTTTCCAACACTGGGCGGAATGCGCTCTCTGGAAAAAAACAGCAGCAACAGGTTTGGGGGTGAAGTGGAAGAACATGTTAAATGAAATGTCCCAAGTTCGATTCCAATCCTACAAATCCCGAGGCGTGAACGAAACTCCCCGAGGTGACTATGTGTCTCGTGGGGGATTGAAAATGGACGAAATCATCAGGAAATACGGCTTTCGACCAGCTGGACGTGTCGTTGACCTTGGATGTGGACGAGGAGGACGGTCGCAGAGGGCAGTGATGGAAGAACGAGTTATGCGCGTGACAGGGTACACCCTTGGGGGAGTAGAACGTGAAGAACCCCAAAAGTTCATAACGTATGGTTACAACCTAGTCACCCTAAAGAGTCGGACAAATGTCTTCAAGCTTGAACCAACTCTGTGTGAAACTGTCCTTTGTGACATCGGGGAGAGTGATCCTGATTTCCGGAAGGAAAAAACCAGAACGCTGGTCGTCCTTGATGTTCTCGAGAGGTGTTTGAAGACCAATCCGGAGGCCCAGTTCTGTTTTAAGGTCCTATGCCCATATCCGGTGGAGGTGATGCGGAAGCTTGAAACTCTGCAACATACCTACAGTGGGCGGTTGGTTCGACTGTCCACAAGCAGAAACTCAACAGCTGAAATGTACTAT
>SRR11006482_NODE_2_length_2366_cov_28.060725
CCTCAGTTTGTGTTCCAGTAGATACCCTAGGAAGAACATCGAGCAATGCCCTACGTGAAGTAGCATCCGCAGAGGAATCATCATCTGGGACAAGCGGATCGACGACGTTGAAGCGTGCAACAGAACCAACCACGAACCAAAGCCAACGCATGAGAAGACCGACGGCAATCCAAAAACAGCAAAAGCCAACCAGGATAACACCCAGTAGGCCAATGGCCGTTGGCGTGGCCGGGCGTTTGAAATCACCTGCAGACACAGCATTAAACCTAGGAAGTTCACGATGTGGTCCTCGAGGTAGCCCTTCCTCACCTCCACCCCGAGGCCGCGGAAAACCGCTCCACTCGGCTGCGAGGCATGCGCCTCCGTCCTCCACATCCTCAACCTCTCTTCGACGCTTGGTTCAGGGTCATCCGAGAGGGGAGTCTCGGTCAACTTCATTTTAGACACCTTTGGGTTGCTATCAGTGATCTTTCCAGCTTTCTGAATCTCCATTGGATAGTATAGGGCCGGTCCAACCTGGAAATGAATGGGGTGTGAGCAGTTCTTACAGCACCAATTTGCTTGCTCGCCTGGTCTAACCACATTCGCCGATGATCGTCCCTCACATTTCGGATCCACTTTCACGTGTGTTCCCGGGACAGGCCCCGAAATTAGCCGAATTGGGGTGACATGCCAAGGGAAATCAGTTTGCATCTTGTAACCCGGGATGTGATTCGCCCGCGAGATGGGGCCGCCCCACGCCGGAGGCATGAATAACCGTTGGTCAGTTGGGTCATCCAAACTGTCAGCCGTGTATTGTTTAGGCCAAATGCACTTTCGGCTTGCATGGTTTCCAAATCCTCAATCGTGTACTCAGTCTCATTGCCTTGTTTACGACTAGACATCCAAAACATGCCGTCCGTAAAAATCGCTCGGTCGTTCTTCACGGCTAACCCTGCTAGGTACGTTGGGCAATTACTTGAGACAGTCTGTGATACCTTAAGCTGCACGTTCGATCCATACAAAGTCCGTCGAAACCCGACAAAGTCGTATTGGAATGCAATCGCTTTTTCACACACACTCGTCGCATAGTCTGAGGCCGTCATGACCCTTAAGACGTGGTGGTTCTCATTCTCAAGCTCTCCACTGAAAAACCGGGATGGCAATTTCCCCAAATCGCCTTTGGTTTCCCCCGTATGCTGGTAAACGGCCATCTCCACACTTTCGGTTCCAAGTGTGATCTTGCGTCGTGTTTTCGGAAGCTCATCAAAGACTGAATCGTAGGAATTGGACATGTTCAGGTAGACAGTCGGATGGCCAAGTTTCGTCAAAGCGTGGTAGGCCACACTTCGGGCTGCTGCGCACTGCAACTTGTCTTCGCTCACAATACACTCTTTTGTAGTCTCTTTGAACATCTCAAAGAGGTATTTCGTGATTAGGTCGTACGAGGCTAGTCTAC
>SRR11006482_NODE_3_length_2065_cov_27.004024
TTTTTGAGATGTTCAAGGAAACCAAAAAGGGGTGCATCATTTGTGAGGACAAGTTACAGTGCGCAGCGGCCCGAAGCTGCCTCGTCAAAACTTGGACACCCACTGGTGTATCTTAACATCTCTAATTCGTACGGCTCGGTTTTAGATGAGCTTCCCAAAGCAAGGCGTAGAATAACGCTTGGAACTGAAAGCGTGGAAATGGTGGTATACCAACACACTGGGGAGCCAAAAGGTGATTTCGGAACGCTCCCATCACGATATTTTCGCGGGGACATGGAGAACGAAAATCACTATGTTCTGCGGGTAATGACTGCCTCAGACCACGTGCACAGGGTGTGTGGAAAGGCGATTGCGTTCCAGTACGACTTTGTGGGATACCGCCGGACCCTGTACGGATCCAATGTGCAGCTCAAGGTCTCACAAGTGGTATCAAGCTACTGCCCAATGTATCTGGCAGGATTGGCTGTCAAGAACGATCGTACCATATTCACAGACGGTATGTTTTGGATGTCAAGTCGAAAACAGGGAAATGAAACTGAGTACACAATCGAGGACCTGGAGACGACGCAAGCGCGAAAGTGTATTTGGCCAAAACAATACACATCTGACAGTGTGAAAGACCCAACGGACCAGCGGCTTTTCATGCCTCCCACGTGGGGAGGACCGATCTCGCGGGCTAATCACATCCCCGGATACAAGATGCAAACCGACTTCCCATGGCACGTTACCCCGATCAAGATGATTGCGGGACCAGTACCTGGAACTCATGTGAAAGTTGACCCGGGATGCGAAGGGCGGTCATCAGCCACCATCGTGGAACCTAGTGAAACCTGGTGAACAGGCGAATTGGTGTTGTAAGAACTGCTCAAATCCCATCCACTTCCGGGTCGGACCCGCATTGTATTACCCCATGGAAATTCAAAAGGCCACTAAGAGCACTGATAGTAGTCCCAAGTTGGCAAAGATGAAGCTGACGGAGACTCCACTATCAGATGATCCGGAACCAAGTGTTGAGGAGTTGAATCTAGGAGGGGTTCGCAATGAGAATCGCACTTGCCAGGTGCTGCCATACAATCGAGGATGGGGGACTGGATGCCTTGAGTTTGGCATGGGAATGACGGCGACTTGTGTGGAACTTGAATGTTCCACATCGTACGCTGTGAAGCTGTTATCTAGCTCTGGAGTAGTCTCTAACATGACTATTGGATACCATGGGAAGAATGAGACAAAACTCATAGCCAACAACATCCCCCAAACGTTTAAGTTTGGAGGATTTGGCAAGACAGTGCTCACCTGCCAATTGGAAAACGACCGGTTGGCGACTACGAACTATGCCATTGTTGGAGATGACGGAGCGGGATTGTTCCTCAAAAAACTAATCGATGATTGGCCTGGTGTGTTTCGAACGCAGAAGCACATGATCGGCATGGATCGAGTCGTGAATTGGGGACCAGCAACTCCAAATGAAATCCCGGTGGTGTCAATAGACAACCCACATCTTGACTGGAAGGCAGGGAAAAAGGGAGGAACCCCAGAACTTGACACAATATTCTGGTGCCGAACTGTCCTGGAAAAATTGATAACTGGAGAATTCTCCCCCTGTAAAATAACGTTGAGAGCAACGGTTGTGCAAGGGGGTTACGGAAATGAGGGAGT
GAAATCTGCAGTATCGCGCTTGAATGCGTGAGCTGTGGACTCACGTCAAAACGAATGATGTTTCAACCGGGGACTAAGACTGGCCAAGCCCACGTCACGTGTGGGAACAAGTCCATGTTCGTCCTACTCATCGTACTTGGATCAGCTTGGTTCGTGTATGGAGACGTTGGTTGCGGGATAGACACTGACCGGAAAACCTTAGTTTGTGGTGGGGGATTGTTCGTCTGGAAAGGGATTGGACAGTATCCCACCGCTAACCACTCAGTGGAGCTGGCTTCCTATGACCTAATCACGAAATATCTTTTTGAGATGTTCAAGGAAACCAAAAAGGGGTGCATCATTTGTGAGGACAAGTTACAGTGCGCAGCGGCCCGAAGC
>SRR11006482_NODE_4_length_1288_cov_3.952931
GTGGTCGTGGCCACAAACGACACCAATTTCGCAAAGTCGTTGACCTACCTAAATGAAACCGGGAAAATCCGGAAAAATATACCAATTGACTCGTTTTCACATGTGGAGACGATCTGGGAGCGCGTTGAGTTTTGCTCCCATCACTTCCATCCACTCCATCTCAAAGATGGAAGGAAAATAATCGTTCCATGCCGCCACGAGCACGAAATCATTGGGAGAAGTCGAGTCCAAAAAGGAGGGCTCGTGACCATCCCAGAAAGTGCTTGTCTGTCAAAAGCCCACGGACAAATGTGGGCTCTGTACTTTTTCCATCGGCGTGATCTGCGGGTGGGGTACGCAGCCATACATGCATCCGTTCCAACAGATTGGGTCCCAGAGGGGAGGTCCATCCACCAGCAATACGAGTGGATGACCACGGAAAACATGCTTGATGTGTGGAACAGGGTTTAGATCACTTTCGA
>SRR11006482_NODE_5_length_1186_cov_77.753832
GCGATAGCTTTCCCACAGACGCTCGTTACATGGTCTGATGCCGTCATGACTCGTAGCACACGATGATTTTCGTTCTCAAGTTCTCCGTTAAAGAACCGAGATGGCAGTCTTCCCAAATCTCCCCGGGTCTCACCAGTGTGTTGAAACACAGCCATCTCC
GTGGAGTAACATCCATAGTGGGATCATCATTTGGGAGACTCGGATTGATGACGTTGAGGCATGTAGTAGAACTAACCAAGAGCCAAAACCGACGCACGAAAAAACCGATGGTAGCCCAAAGACAGCAAACGCCAGCCAAGACAATACCCAATATGCTAGAGGCCGTTGACGTGGACGAGAGTTCGATATCGCTTGTAAACACAACATTAAACCGAGGAAGTTGACTATATGATCCTCGAGGTAGCCCTTCCTGGTCTCTACCCCAAGGCCCCGGAAAACCGTTCCGCTTGGTTGTGATGCGTGCGCCCCAGTTCGCCACATTTTGAGTCGTTCTTCAACGGTCGGTTCAGGATCATCAGACAAAGGCGTTTCCGTCAATTTCAGCTTTGAGACTTTTGGATTGCTATCTGTGATTGTGACTGCTTTTTGTATCTCCATGGGGTAATACAAGGCCGGCCCCACTTGAAAATGTATTGGGTGGGAACAATTTTCGCAACACCAATTGGATTGCTCACCGGGTTTTACCACAGACGCAGCTGAACGTCCTTCACACTTTGGGTCAACCTTGACGTGGGTTCCGGGCACCGGACCGGGGATGAAGCGAATTGGAGACACATGCCACGGAAAATCCGTTTGCATTTTGTATCCTGGTATGTGGTTAGCCCTAGAAATGGGCCCTCCCCAGGTCGGTGGCATGAACATCCATTGATCGGTAGGGTCGTTTAGGCTATCGGCCGTGTACTGCTTTGGCCAGATGCATTTCCTCGCTTGGTGCGTCTCGAGTTCCTCGATTGTGTATTCTGTCTCGTTCCCTTGCTTGCGGCTGGACATCCAGAACATTCCATCAGTGAAGATGGTCCTATCATTTTTCACGGCGAGTCCAGCGAGATAAGTGGGACAATTGCTCGAAACGGTCTGCGACACTTTTAACTGTACATTTG
>SRR11006482_NODE_6_length_990_cov_5.650602
AAGCGATATCAGACAGCGCGTGTCTAGCCAAAGCATACAGCCAGATGTGGGCTTTGTACTTCTTCCACTGAAGAGACTTGAGGTTAGGATTCGCGGCCATCGCTTCTAGTGTTCCTGTGGAATGGTTCCCTGAAGGCCGAACGTCGTGGTCCATCCATCAAAACTGTGAATGGATGACAACAGAGGACATGCTCACTGTATGGAATCGCGTTTGGATCCAAGACAACCCATGGATGAAACATAAAAAATGGGTCGAAAAGAGGGAGGATCTCCCCTATCTCCACAAGAAACAAGATCAAGAATGTGGTAGCATAATCGGAACACA
>SRR11006482_NODE_7_length_942_cov_3.412717
AATGGTTATCTAAACGCATTACAATTTCCCTATTCC
>SRR11006482_NODE_8_length_921_cov_2.690758
TTTTATGGCGAGGAGGCTGCCCCCTGATGGGGGTCTCTGCGTCGCCACAATTTTTTGTTTTTGGTCGGTTGTCTTGCCAACAACCGAACCCGTCCGCTTCTTCGGCAGCCCACTTGGGCCACCAACCCAGCCGCCTCCCGGCCGGGAAACCTTCTTCT
>SRR11006482_NODE_9_length_806_cov_4.603567
AGGGATGGGAATCTTAGAGGAGGTGGAGTTCATCTTGTTCAAAATCATTCGGGGAAACACATGGTTTGGGCTCATTGCCTTTCTGTGCATTGGCCTCAAAATGCGGTGGCCCGTATGGATTATGATTCTAATTGGAGTTGTGACCTGGAACGCTGTGAGGGCAGATGTTATTGAACCCCTGTACATCCTCAAGCAGGAGAAGATGACATTCTTGGAGACTCGAATGTTTTAAGCGAAATATCAACTATCGCGACACCAAATGGGCTCCTCCAGGTAAGCATGGGGAATTCTCATGTGATTAGAGGACAAGACTACAAAACCCTTCTAACGGATTGCGAAGTGGGACAGTCATATTCCACTGATGTGTGCCCTGGTGGTTCACAATTGAATCTAGGAGGGGTTCGCAATGAGAATCGCACTTGCCAGGTGCTGCCATACAATCGAGGATGGGGGACTGGATG
>SRR11006482_NODE_10_length_774_cov_4.484935
TAGGTACGTTGGGCAATTACTTGAGACAGTCTGTGATACCTTAAGCTGCACGTTCGATCCATACAAAGTCCGTCGAACCCCGACAAAGTCGTATTGGAATGCAATCGCTTTTCCACACACACTCGTCGCATAGTCTGAGGCCGTCATGACCCTTAAGACGTGGTGGTTCTCA
>SRR11006482_NODE_11_length_691_cov_3.737785
GAAGGGCTACCTCGAGGACCACATCGTGAACTTCCTAGGTTTAATGCTGTGTCTGCAGGTGATTTCAAACGCCCGGC
CGGCCACGCCAACGGCCATTGGCCTACTGGGTGTTATCCTGGTTGGCTTTTGCTGTTTTTGGATTGCCGTCGGTCTT
>SRR11006482_NODE_12_length_664_cov_5.632027
CCACGTCATCTCCAGCGATCACCATTCCCTCCAGTTTTTCGACCATGTTCCGCGAGAGCCATTTGTCGATCACCACTGGTTCAGCTTCGAGTAGCCCTTCACTTTCAAGGGTTCGGCCAATCTGAACCTTTCCATTGGTGATTGTGTTCGAGGCATATGTCACCACCTGCCCCGAGCCTCGCTGATCCGATCGGGAAACCACATCAATGACCGTTCCACTCCCGAATTTAGAATGGGTTCGGGGAAACAGGGCCACAATATTTTGGTAGGCAAATTTCATGACCGACTCCGCCAGAGCTCTATGGTAATCAGAAGAACTCTTCGTCGGCCAAATCCGCCTGACTAATGCGAGTGTCCCAGCCAGCTATGTCATCGGCAACGAAAAACT
>SRR11006482_NODE_13_length_617_cov_14.305556
CACGTCAAAATCCGCGGTTTCAGCCCTTTTTCTTTGAACAGGCGGACCATGTGCTTCATGATTTTCCTATTGACCATTTTAACCTGTTCCCTGGGTTCAGGGACGGGGGTGTCTACCTTCTCCCGGAGAACCTTTTGTTGGGAGTACGTTGAGATGTCGGTCATCATGAAGTTTGTTACTCCTCCAACGGCTTCCCAAGGCCACATAATCTTCCGGACAAGAGGGTTGACAGTTTGACCACCAACTTTGACGTCATCTGTCACGTACGAACCATGGTACTTAAAAGTCTGGTAGGGGTTGTTCTTGTCAAAAAACCAAGTGCTTAGATTTTCATCCCGGAGTTTATTAACCCTGGTTTGGGTCATGCTAGGATCCATATCCTTGATTTTCGTTTGGGGGTCAGCCCGTGTCCCTGTTCGGACCTTCGGAGTGTCGTTTATGATTGGCTCGCCAGTTGAGCGCATGCGACCTATGAGTGAGCCAAGTGTCATGTACACGTCCCTGGCA
>SRR11006482_NODE_14_length_616_cov_5.228200
GTGTAGGAGCATCCATAGGGGGATCATCATTTGTGACAGCCGGATCGACGATGTCGATGCGTGTAGTAGAACCA
GATGAGAGGCTGAAAATGTGGAGGACGGAAGCTCACGCTCTGCAACCACGTGGTTCGGTTTTCCGGGGTCTCGGGGTGGAAGTGAGGAAGGGCTACCTCGAGGACCACATCGTGAACTTCCTGGGACTCATGCTTTGTCTTCAAGTAATCTCCAACACATGTCCACGCCAGCGAAAGTTTGGCTGTTGGCTACTGTCGTGGTTGGCTTTTGCGGCCTTTGGAT
>SRR11006482_NODE_15_length_571_cov_6.973684
CAAATTAAGGTCCACACCATCATGATGGACGAATGCCACTTTTTGGACCCGATGTCAATAGCGGCCCGGGGAGTGAT
>SRR11006482_NODE_16_length_553_cov_2.754202
CCAGAGCTCTATGGTAATCATCCTTAATCGAGTTGAGGATGAAGAACTCTTCGTCGGCCAAATCCGCCTGACTAATGCGAGTGTCCCAGCCAGCTATGTCATCGGCAACGAAAAACT
>SRR11006482_NODE_17_length_543_cov_18.360515
GAAGAACTCTTCGTCGGCCAAATCCGCCTGACTAATGCGAGTGTCCCAGCCAGCTATGTCATCGGCAACGAAAAACTTTCCTTTTGAAGCTATTTCTGACAAGTAATTGCCAAAGTAGTTTACGCCGAGACCTCCCACGCCACCCGGGAAATTTTCACGGGCTACCCAATGGTCTTCGTTGAGGAAGCCCAAGGCCTCATATTCCAGATATCGACTTCCCAGCCACATATACCAAATGGTCCGGGATCCTTTCGGCTCCCCAGCTATGGTCGGTTGCTTCTCTTTTTTCCCCATGGTGTTGTACACGCACATCGCACAGTCCCCGGCCAGGTGGAGTTTTCTTTCCCGGTTTACTAGTTCCCAAAACCGGGGGTCATTGACGGCAGTGGTCACCTTGGTCCAAGGGACGTCTTGGCTCCATGACCCAATGGCAGCATCCGATCGGACATTCTTGATGAAGTCGTCACACGTCAAAATCCGCGGTTTCAGCCCTTTTTCTTTGAACAGGCGGACCATGTGCTTCATGATTTTCCTATTGACCAT
>SRR11006482_NODE_18_length_499_cov_11.779621
ATGTTCAGGTAGACAGTCGGATGGCCAAGTTTCGTCAAAGCGTGGTAGGCCACACTTCGGGCTGCTGCGCACTGCAATTTGTCTTCGCACACTATACACCCTTTTGTAGTCTCTTTGAACATCTCAAAGAGGTATTTCGTGATTAGGTCGTACGAGGCTAGTTCTACGGAGTGGTCGGCAGTTGGATACTGCCCAATGCCCTTCCAGACGAACAGACCTCTTCCACATACAAGTGTCTTTCTGTCGGTGTCAATACCACACCCCACATCACCATACACAAACCAAGCTGATCC
>SRR11006482_NODE_19_length_480_cov_2.553350
GTTCCGATTATGCTACCACATTCTTGATCTTGTTTCTTGTGGAGATAGGGGAGATCCTCCCACTTTTCGACCCATTCTTTATGTTTCATCCATGG
>SRR11006482_NODE_20_length_453_cov_2.704787
ATTTGTTGATGAGAAGAAACAAAGATTTGCATTATT
>SRR11006482_NODE_21_length_451_cov_3.601604
CACGTCAAAATCCGCGGTTTCAGCCCTTTTTCTTTGAACAGGCGGACCATGTGCTTCATGATTTTCCTATTGACCATGTGCTTCATGATTTTCCTATTGACCTTCTCCCGGAGAACCTTTTGTTGGGAGTACGTTGAGATGTCGGTCATCATGAAGATTGTTACTCCTCCAACGGCTTCCCAAGG
>SRR11006482_NODE_22_length_440_cov_18.950413
GATATTCCACAGTGCCGTCCGGTAGACAAGCCAGGACGTCAATTTCGTTGACAAGTTCAGGCTTTGGCAGATTCCACGGTCCACCATAAGAGATGACATCTTCAGTCACACTACCAGAGTGTGGTTGAACTGCCTGCCCTCGCCAGTACACAAGACCACCACGCGTTACATGGTAGAGGGTGTGAAAAACTCCTCGTCTTACAACCCCAACACCCCGTTGACGA
CGAACCAAAGCCAACGCATGAGAAGACCGACGGCAATCCAAAAACAGCAAAAGCCAACCAGGATAACACCCAGTAGG
>SRR11006482_NODE_23_length_413_cov_4.187500
ACATGCTCACTGTATGGAATCGCATTTGGATCCAAGACAACCCATGGATGAAACATAAAGAATGGGTCGAAAAGTGGGAGGATCTCCCCTATCTCAACAAGAAACAAGATCAAGAATGTGGTAGCATAATCGGAAC
>SRR11006482_NODE_24_length_348_cov_2.634686
TTGCATGGCAGGCGATCGTCACAGCATTGTTCTTGCAGTAGGCAACATTTGTTCCTATCTTGAATTCCGTTTCACCG
>SRR11006482_NODE_25_length_305_cov_27.434211
AGCACCATCACCATAGATGGCACTCCCACAATGTTCGTGACAAAAGATTTTGGCTTCGGATCTTCAGGATCTCCCTTCTATTTGGAGGGCGAGCCGGTCGGACTTTATGGGTATGGCTTTCAATATAATGGAAAATACCATTCCATAGTCACGACCTATGAGCAAGATCCGAACCAGGTTCATCTTCCAGGCATTGATCTAACGAGCACGGTACAAAGAACATTCATCGATTGGCACCCTGGCAAGGGAAAGACACGGAAATACATTGTTGAAGAGACACTGAAAAACGTGGAGCTCAAGCGGC
>SRR11006482_NODE_26_length_276_cov_2.547739
TCGCATCTAAAAATGCTTTTTTCGAGATCATAAAGCAAA
>SRR11006482_NODE_28_length_245_cov_2.619048
GGCTTCTGCGCAGCCACTTTTCTTGGTGTGGGTCTAACCGGTAGTATTCCGACAACAGATCCGCGGTTCGCTTCTTCGCTACCCGACAGGGGAAATGACCCGACCACCTCCAGATCGGGAAAACCTTTTGTCTTTTTCTATTCTCGGTCCAGTGAACCTCGTCAGATAAAAGCCAAATATTTCTAACAACACTAACTATTTAAAA
>SRR11006482_NODE_29_length_218_cov_30.056738
TGTTGAAGAGACACTGAAAAACGTGGAGCTCAAGCGGCGCACCCTCATTTTGACCCCCACCCGAGTTGTTATGGAGGAAGTAAGAAAGGCCTTCGGTGAAACGGAATTCAAGATAGGAACAAATGTTGCCTACTGCAAGAACAATGCTGTGACGATCGCCTGCCATGCAACGTTTATGGATTTTGTCAAGAGTAGAGGTGTTGGCCAAATTAAGGTCC
>SRR11006482_NODE_30_length_217_cov_26.285714
CGAAAGCAGCCCATCACAACATCATCTATGGTGCAGCGACGAGGGCGAACTGGGCGAAATGCCCCAGGTACATATGTATATCCAGTTGACGCTGCTACCAAGGAGGATCCATATGACTGGGTTTGTTGGCTGGAAGCACAAGGCGCATGCCTCGCAGCCGAGTGGAGCGGTTTTCCGCGGCCTCGGGGTGGAGGTGAGGAAGGGCTACCTCGAGGAC
>SRR11006482_NODE_31_length_198_cov_104.355372
GAGAACGAAAATCATCGTGTGCTACGAGTCATGACGGCATCAGACCATGTAACGAGCGTCTGTGGGAAAGCTATCGCTTTCCAATATGACTTCGTGGGATTCCGTCGAACGCTGTACGGGTCAAATGTACAGTTAAAAGTGTCGCAGACCGTTTCGAGCAATTGTCCCACTTATCTCGCTGGACTCGCCGTGAAAAAT
>SRR11006482_NODE_32_length_176_cov_19.575758
CTGTCAGCCGTGTATTGTTTAGGCCAAATGCACTTTCTGGCTTGCATGGTTTCCAAATCCTCAATCGTGTACTAAGTCTCATTGCCTTGTTTACAACTAGACATCCAAAACATGCCGTCCGTAAAAATCGTTCGGTCGTTCTTCACGGCTAACCCTGCTAGGTACGTTGGGC
>SRR11006482_NODE_33_length_170_cov_52.612903
AGGATGTGGAGGACGGAGGCGCATGCCTCGCAGCCGAGTGGAGCGGTTTTCCGCGGCCTCGCGGTGGAGGTGAGGAAGGGCTACCTCGAGGATCACATCGTGAACTTCCTAGGTTTAATGCTGTGTCTCCAGGTGATTTCAAACGCCCGGCCACGCCAACGGCCATTGGC
>SRR11006482_NODE_34_length_167_cov_5.444444
GGCTCTTGAAGCGCGCGATCAAAAACACTCCCAGGTCACCAACATCATTGATAGGACCCCGCATGACAACACGAAAGGATACGTCTA
>SRR11006482_NODE_35_length_165_cov_25.102273
TTTTTGAGATGTTCAAGGAAACCAAAAAGGGGTGCATCATTTGTGAGGACAAGTTACAGTGCGCAGCGGCCCGAAGCGCTGTTTATCATGCCTCGTCAAAACTTGGACACCCACTGGTGTATCTTAACATCTCTAATTCGTACGGCTCGGTTTTAGATGAGCTTC
>SRR11006482_NODE_36_length_158_cov_3.197531
TGGGGTGACATGCCAAGGGAAATCAGTTTGCATCTGTCAGCCGTGTATTGTTTAGGCCAAATGCACTTTCTGGCTTGTTTCTCGTGTTTTCGGAAGCTCATCAAATACTGAATCGTAGGAATTGGAAATGTTCAGGTAGACAGTCGGATGGCCAAGTT
>SRR11006482_NODE_37_length_157_cov_5.650000
TGTTGAAGAGACACTGAAAAACGTGGAGCTCAAGCGGCGCACCCTCATTTTGACCCCCACCCGAGTTGTTATGGAGGGTTACGGAATTCAAGATAGGAACAAATGTTGCCTACTGCAAGAACAATGCTGTGACGATCGCCTGCCATGCAACGTTTAT
>SRR11006482_NODE_38_length_155_cov_38.474359
ATACTATCCAATGGAGATTCAGAAAGCTGGATAGCAACCCAAAGGTGTCTAAAATGAAGTTGACCGAGACTCCCCTCACGGATGACCCTGAACCAAGCGTCGAAGAGAGGTTGAGGATGTGGAGGACGGAGGCGCATGCCTCGCAGCCGAGTGGA
>SRR11006482_NODE_39_length_155_cov_26.602564
AAGATAGGAACAAATGTTGCCTACTGCAAGAACAATGCTGTGACGATCGCCTGCCATGCAACGTTTATGGATTTTGTTAAGAGTAGAGGTGTTGGCCAAATTAAGGTCCACACCATCATGATGGACGAATGCCACTTTTTGGACCCGATGTCAAT
>SRR11006482_NODE_40_length_155_cov_20.576923
CTATCTTGAATTCCGTTTCACCGAAGGCCTTTCTTACTTCCTCCATAACAACTCGGGTGGGGGTCAAAATGAGGGTGTGCCGCTTGAGCTCCACGTTTTTCAGTGTCTCTTCAACAATGTATTTCCGTGTCTTTCCCTTGCCAGGGTGCCAATCG
>SRR11006482_NODE_41_length_155_cov_19.025641
GAAATTGACGTCCTGGCTTGTCTACCGGACGGCACTGTGGAATATCATAAATATGAGCCCAGCACCATCACCATAGATGGCACTCCCACAATGTTCGTGACAAAAGATTTTGGCTTCGGATCTTCAGGATCTCC
>SRR11006482_NODE_42_length_155_cov_17.615385
TTTGTTCCTATCTTGAATTCCGTTTCACCGAAGGCCTTTCTTACTTCCTCCATAACAACTCGGGTGGGGGTCAAAATAAGGGTGCGCCGCTTGAGCTCCACGTTTTTCAGTGTCTCTTCAACAATGTATTTCCGTGTCTTTCCCTTGCCAGGGTG
>SRR11006482_NODE_43_length_155_cov_2.743590
GGAGATCCTGAAGATCCGAAGCCAAAATCTTTTGTCACGAACATTGTGGGAGTGCCATCTATGGTGATGGTGCTGCGCTCATATTTATGATATTCCACAGTGCCGTCCGGTAGACAAGCCAGGACGTCAATTTC
>SRR11006482_NODE_44_length_153_cov_5.118421
CAATGCTGTGACGATCGCCTGCCATGCAACGTTTATGGATTTTGTCAAGAGTAGAGGTGTTGGCCAAATTAAGGTCCGAATGCCACTTTTTGGACCCGATGTCAATAGCGGCCCGGGGAGTGATGGATTACTTAAATTTACCATCCAATGCTG
>SRR11006482_NODE_45_length_153_cov_4.960526
ATTTTTCACGGCGAGTCCAGCGAGATAAGTGGGACAATTGCTCGAAACGGTCTGCGACACTTTTAACTGTACATTTGCGATAGCTTTCCCACAGACGCTCGTTACATGGTCTGATGCCGTCATGACTCGTAGCACACGATGATTTTCGTTCTC
>SRR11006482_NODE_46_length_153_cov_2.460526
ACCGAGCGATTTTTACGGACGGCATGTTTTGGATGTCTAGTCGTAAACAAGGCAATGAGACTGAGTACACGATTGAGCATTTGGCCTAAACAATACACGGCTGACAGTTTGGATGACCCAACTGACCAACGGTTATTCATGCCTCCGGCGTGG
>SRR11006482_NODE_47_length_145_cov_60.602941
TATCCAGTTGACGCTGCTACCAAGGAGGATCCATATGACTGGGTTTGTTGGCTGGAAGCACAAATGGTGTTAGACCAGCTAAGCAGGATGTGGAGGACGGAGGCGCATGCCTCGCAGCCGAGTGGAGCGGTTTTCCGCGGCCTCG
>SRR11006482_NODE_48_length_139_cov_23.241935
ATTCGAGCCAACTGATGGAGCCTGTCCGGGTGGCGTCGCGGAGAGATAGACAACATTTATCCCAGCATTGGATGGTAAATTTAAGTAATCCATCACTCCCCGGGCCGCTATTGACATCGGGTCCAAAAAGTGGCATTCG
>SRR11006482_NODE_49_length_136_cov_18.355932
TCTTCACTGATGGAATGTTCTGGATGTCCAGCCGCAAGCAAGGGAACGAGACAGAATACACAATCGAGGAACTCGAG
>SRR11006482_NODE_50_length_133_cov_15.142857
CGAAAGCAGCCCATCACAACATCATCTATGGTGCAGCGACGAGGGCGAACTGGGCAAAATGCCCCAGGTACATATGTTTATCCAGTTGACGCTGCTACCAAGGAGGATCCATATGACTGGGTTTGTTGGCTGG
>SRR11006482_NODE_51_length_133_cov_3.678571
CGAAAGCAGCCCATCACAACATCATCTATGGTGCAGCGACGAGGGCGAACTGGGCAAAATGCCCCAGGTACATATGTATATCCAGTTGACGCTGCTACCAAGGAGGATCCATATGACTGGGTTTGTTGGCTGG
>SRR11006482_NODE_52_length_130_cov_9.113208
GTATGCTGGTAAACGGCCATCTCCACACTTTCGGTTCCAAGTGTGATCTTGCGTCGTGTTTTCGGAAGCTCATCAAATACTGAATCGTAGGAATTGGAAATGTTCAGGTAGACAGTCGGATGGCCAAGTT
>SRR11006482_NODE_53_length_123_cov_36.065217
GAGGGGAGTCTCGGTCAACTTCATTTTAGACACCTTTGGGTTGCTATCCAGCTTTCTGAATCTCCATTGGATAGTATAGGGCCGGTCCAACCTGGAAATGAATGGGGTGTGAGCAGTTCTTAC
>SRR11006482_NODE_54_length_123_cov_19.565217
ATTGACATCGGGTCCAAAAAGTGGCATTCGTCCATCATGATGGTGTGGACCTTAATTTGGCCAACACCTCTACTCTTGACAAAATCCATAAACGTTGCATGGCAGGCGATCGTCACAGCATTG
>SRR11006482_NODE_55_length_123_cov_19.500000
TCGTGTTTTCGGAAGCTCATCAAATACTGAATCGTAGGAATTGGAAATGTTCAGGTAGACAGTCGGATGGCCAAGTTTCGTCAAAGCGTGGTAGGCCACACTTCGGGCTGCTGCGCACTGCAA
>SRR11006482_NODE_56_length_119_cov_38.214286
TTTCACGTGTGTTCCCGGGACAGGCCCCGAAATTAGCCGAATTGGGGTGACATGCCAAGGGAAATCAGTTTGCATCTGTCAGCCGTGTATTGTTTAGGCCAAATGCACTTTCTGGCTTG
>SRR11006482_NODE_57_length_119_cov_22.809524
CGCGGCCTCGGGGTGGAGGTGAGGAAGGGCTACCTCGAGGACCACATCGTGAACTTCCTAGGTTTAATGCTGTGTCTCCAGGTGATTTCAAACGCCCGGCCACGCCAACGGCCATTGGC
>SRR11006482_NODE_58_length_119_cov_20.642857
CTGTCAGCCGTGTATTGTTTAGGCCAAATGCACTTTCTGGCTTGCATGGTTTCCAAATCCTCAATCGTGTACTCAGTCTCATTGCCTTGTTTACGACTAGACATCCAAAACATGC
>SRR11006482_NODE_59_length_119_cov_16.071429
GCCCAACGTACCTAGCAGGGTTAGCCGTGAAGAACGACCGAACGATTTTTACGGACGGCATGTTTTGGATGTCTAGTCGTAAACAAGGCAATGAGACTGAGTACACGATTGAGGATTTG
>SRR11006482_NODE_60_length_113_cov_65.305556
CACATCGTGAACTTCCTAGGTTTAATGCTGTGTCTCCAGGTGATTTCAAACGCCCGGCCACGCCAACGGCCATTGGCCTACTGGGTGTTATCCTGGTTGGCTTTTGCTGTTTT
>SRR11006482_NODE_61_length_113_cov_37.361111
ACTAGACATCCAAAACATGCCGTCCGTAAAAATCGTTCGGTCGTTCTTCACGGCTAACCCTGCTAGGTACGTTGGGCAATTACTTGAGACAGTCTGTGATACCTTAAGCTGCA
>SRR11006482_NODE_62_length_111_cov_2.617647
CCAGCCAACAAACCCAGTCATATGGATCCTCCTTGGTAGCAGCGTCAACTGGATAAACATATGTACCTGGGGCATTTCGCCCAGTTCGCCCTCGTCGCTGCACCATAGATG
>SRR11006482_NODE_63_length_109_cov_17.781250
CCTCCATAACAACTCGGGTGGGGGTCAAAATGAGGGTGCGCCGCTTGAGCTCCACGTTTTTCAGTGTCTCTTCAACAATGTATTTCCGTGTCTTTCCCTTGCCAGGGTG
>SRR11006482_NODE_64_length_106_cov_37.655172
AGTACACGATTGAGGATTTGGAAACCATGCAAGCCAGAAAGTGCATTTGGCCTAAACAATACACGGCTGACAGATGCAAACTGATTTCCCTTGGCATGTCACCCCA
>SRR11006482_NODE_65_length_106_cov_5.000000
TCTTCGACGCTTGGTTCAGGGTCATCCGAGAGGGGAGTCTCGGTCAACTTCATTTTAGACACCTTTGGGTTGCTATCCAGCTTTCTGAATCTCCATTGGATAGTAT
>SRR11006482_NODE_66_length_99_cov_14.136364
AAGTGAGGATGAGGTCATCTTGCGAAAGCAGCCCATCACAACATCATCTATGGTGCAGCGACGAGGGCGAACTGGGCAAAATGCCCCAGGTACATATGT
>SRR11006482_NODE_67_length_99_cov_13.136364
AAATGCCCCAGGTACATATGTTTATCCAGTTGACGCTGCTACCAAGGAGGATCCATATGACTGGGTTTGTTGGCTGGAAGCACAAATGGTGTTAGACCA
>SRR11006482_NODE_68_length_95_cov_40.555556
ATCACTCCCCGGGCCGCTATTGACATCGGGTCCAAAAAGTGGCATTCGTCCATCATGATGGTGTGGACCTTAATTTGGCCAACACCTCTACTCTT
>SRR11006482_NODE_69_length_93_cov_48.062500
TTCCTCACCTCCACCCCGAGGCCGCGGAAAACCGCTCCACTCGGCTGCGAGGCATGCGCCTCCGTCCTCCACATCCT
>SRR11006482_NODE_70_length_93_cov_40.250000
CGTCGAAGAGAGGTTGAGGATGTGGAGGACGGAGGCGCATGCCTCGCAGCCGAGTGGAGCGGTTTTCCGCGGCCTCGCGGTGGAGGTGAGGAA
>SRR11006482_NODE_71_length_93_cov_19.687500
CAGCATTGGATGGTAAATTTAAGTAATCCATCACTCCCCGGGCCGCTATTGACATCGGGTCCAAAAAGTGGCATTCGTCCATCATGATGGTGT
>SRR11006482_NODE_72_length_93_cov_16.375000
AGGATGTGGAGGACGGAGGCGCATGCCTCGCAGCCGAGTGGAGCGGTTTTCCGCGGCCTCGCGGTGGAGGTGAGGAA
>SRR11006482_NODE_73_length_91_cov_40.142857
TGGTCTAACACCATTTGTGCTTCCAGCCAACAAACCCAGTCATATGGATCCTCCTTGGTAGCAGCGTCAACTGGATATACATATGTACCTG
>SRR11006482_NODE_74_length_84_cov_26.428571
CGATTGGCACCCTGGCAAGGGAAAGACACGGAAATACATTGTTGAAGAGACACTGAAAAACGTGGAGCTCAAGCGGCGCACCCT
>SRR11006483_NODE_1_length_3854_cov_5.378078
AGAAGAAGGTTTCCCGGCCGGGAGGCGGCTGGGTTGGTGGCCCAAGTGGGCTGCCGAAGAAGCGGACGGGTTCGGTTGTTGGCAAAACAACCGACCAAAAACAAAAAATTGTGGCGACGCAGAGACCCCCATCAGGGGGCAGCCTCCTCGCCATAAAA
AGGGATGGGAATCTTAGAGGAGGTGGAGTTCATCTTGTTCAAAATCATTCGGGAAAACACATGGTTTGGGCTCATTGCCTTTCTGTGCATTGGCCTCAAAATGCGGTGGCCCGTATGGATTATGATTCTAATTGGAGTTGTGACCTGGAACGCTGTGAGGGCTGATGTTATTGAACCCCTCAAGCAGGAGAAGATGACATTCTTGGAGACTCGAATGTTTTAAGCGAAATATCAACTATCGCGACACCAAATGGGCTCCTCCAGGTAAGCATGGGGAATTCTCATGTGATTAGAGGACAAGACTACAAAACCCTTCTAACGGATTGCGAAGTGGGACAGTCATATTCCACTGATGTGTGCCCTGGTGGTTCACAATTGAATCTAGGAGGGGTTCGCAATGAGAATCGCACTTGCCAGGTGCTGCCATACAATCGAGGATGGGGGACTGGATGACGGCGACTTGTGTGGAACTTGAATGTTCCACGTCGTACACCGTGAAGCTGTTATCTAGCTCTGGAGTAGTCGCCAACATGACTATTGGATACCATGGGAAGAATGAGACAAAACTCATAGCCAACAACATCCCCCAAACGTTTAAGTTTGGAGGATTTGGCAAGACAGTGGTCACCTGCCAATTGGAAAACGACCGGTTGGCGACTACGAACTATGCCATTGTTGGAGATGACGGAGCGGGATTGTTCCTCAAAAAACTAATCGATGATTGGCCTGGTGTGTTTCGAACGCAGAAGCACATGATCGGCATGGATCGAGTCGTGAATTGGGGACCAGCAACTCCAAATGAAATCCCGGTGGTGTCAATAGACAACCCACATCTTGACTGGAAGGCAGGGAAAAAGGGAGGAACCCCAGAACTTGACACAATATTCTGGTGCCGAACTGTCCTGGAAAAATTGATAACTGGAGAATTCTCCCCCTGTAAAATAACGTTGAGAGCAACGGTTGTGCAAGGGGGTTACGGAAATGAGGGAGTTCTTGTTGTGCAGACAGACGATGATGTTTCTGAAATCTGCAGTATCGCGCTGGAATGCGTGGGCTGTGGACTCACGTCAAAACGAATGATGTTTCAACCGGGGACTAAGACTGGCCAAGCCCACGTCACGTGTGGGAACAAGTCCATGTTCGTCCTACTCATCGTCCTTGGATCAGCTTGGTTCGTGTATGGAGACGTTGGTTGCGGGATAGACACTGACCGGAAAACCTTAGTTTGTGGTGGGGGATTGTTCGTCTGGAAAGAGATTGGACAGTATCCCACCGCTAACCACTCAATGGAGCTGGCTTCCTATGACCTAATCAAGAAATATCTTTTTGAGATGTTCAAGGAAACAAAAAGGGGTGCATCATTTGTGAGGACAAGTTACAGTGCGCAGCGGCCCGAAGCGCTGTTTATCATGCCTCGTCAAAACTTGGACACCCACTGGTGTATCTTAACATCTCTAATTCGTACGGCTCGGTTTTAGATCAGCTTCCCAAAGCAAGGCGTAGAATAACGCTTGGAACTGAAAGCGTGGAAATGGTGGTATACCAACACACTGGGGAGCCAAAAGGTGATTTCGGAACGCTCCCATCACGATATTTTCGCGGGGACATGGAGAACGAAAATCACTATGTTCTGCGGGTAATGACTGCCTCAGACCACGTGCACAGGGTGTGTGGAAAGGCGATTGCGTTCCAGTACGACTTTGTGGGATACCGCCGGACCCTGTACGGATCCAATGTGCAGCTCAAGGTCTCACAAGTGGTATCAAGCTACTGCCCAATGTATCTGGCAGGATTGGCTGTCAAGAACGATCGTACCATATTCACAGACGGTATGTTTTGGATGTCAAGTCGAAAACAGGGAAATGAAACTGAGTACACAATCGAGGACCTGGAGACGACGCAAGCGCGAAAGTGTATTTGGCCAAAACAATACACATCTGACAGTGTGGAAGACCCAACGGACCAGCGGCTTTTCATGCCTCCCACGTGGGGAGGACCGATATCGCGGGCTAATCACATCCCCGGATACAAGATGCAAACCGACTTCCCATGGCACGTTACCCCGATCAAGATGATTGCGGGACCAGTACCTGGAACTCATGTGAAAGTTGACCCGGGATGCGAAGGGCGGTCATCAGCCACCATCGTGGAACCTAGTGAAACCTAGTGAACAGGCGAATTGGTGTTGTAAGAACTGCTCAAATCCCATCCACTTCCGGGTCGGACCCGCATTGTATTACCCCATGGAAATTCAAAAGGCCACTAAGAGCACTGATAGTAGTCCCAAGTTGGCAAAGATGAAGCTGACGGAGACTCCACTATCAGATGATCCGGAACCAAGTGTTGAGGA
GATGAGAGGCTGAAAATGTGGAGGACGGAAGCTCACGCTCTGCAACCACGTGGTTCGGTTTTCCGGGGTCTCGGGGTGGAAGTGAGGAAGGGCTACCTCGAGGACCACATCGTGAACTTCCTGGGACTCATGCTTTGTCTTCAAGTAATCTCCAACACATGTCCACGCCAGCGAAAGTTTGACTGTTGGCTACTGTCGTGGTTGGCTTTTGCGGCCTTTGGATCTGTCTTCTCGTGCATAGGTTTCGGCTCATGGCTGGTTCTACTACACGCGTCGACATCGTCGATCCGGCTGTCACAAATGATGATCCCCCTATGGATGCTCCTACACACCGAACATTGCTCAATGTTCTTCCTTGGGTATCTATTGGAACACAAACTGAGG
>SRR11006483_NODE_2_length_2170_cov_8.046345
GGGACGTGTACATGACACTTGGCTCACTCATAGGTCGCATGCGCTCAACTGGCGAGCCAATCATAAACGACACTCCGAAGGTCCGAAGAGGGACACGGGCTGACCCCCAAACGAAAATCAAGGATATGACACAAACCAGGGTTAATAAACTCCGGGATGAAAATCTAAGCACTTGGTTTTTTGACAAGAACAACCCCTACCTTTTAAGACTTTTAAGTACCATGGTTCGTACGTGACAGATGACGTCAAAGTTGGTGGTCAAACTGTCAACCCTCTTGTCCGGAAGATTATGTGGCCTTGGGAAGCCGTTGGAGGAGTAACAAACTTCATGATGACCGACATCTCAACGTACTCCCAACAAAAGGTTCTCCGGGAGAAGGTAGACACCCCCGTCCCTGAACCCAGGGAACAGGTTAAAATGGTCAATAGGAATATCATGAAGCACATGGTCCGCCTGTTCAAAGAAAAAGGGCTGAAACCGCGGATTTTGACGTGTGACGACTTCATCAAGAATGTCCGATCGGATGCTGCCATTGGGTCATGGAGCCAAGACGTCCCTTGGACCAAGGTGACCACTGCCGTCAATGACCCCCGGTTTTGGGAACTAGTAAACCGGGAAAGAAAACTCCACCTGGCCGGGGACTGTGCGATGTGCGTGTACAACACCATGGGGAAAAAAGAAAAGAAACCAACCATAGCTGGGGAGCCGAAAGGATCCCGGACCATTTGGTATATGTGGCTGGGAAGTCGATATCTGGAATATGAGGCCTTGGGCTTCCTCAACGAAGACCATTGGGTAGCCCGTGAAAATTTCCCGGGTGGCGTGGGAGGTCTCGGCGTAAACTACTTTGGCTATTACTTGTCAGAAATAGCTTCAAAAGGAAAGTTTTTCGTTGCCGATGACATAGCTGGCTGGGACACTCGCATTAGTCAGGCGGATTTGGCCGACGAAGAGTTCTTCATCCTCAACTCGATTGAGGATGATTACCATAGAGCTCTGGCGGAGTCGGTCATGAAATTTGCCTACCAAAATATTGTGGCCCTGTTTCCCCGAACCCATTCTAAATTCGGGAGTGGAACGGTCATGGATGTGGTTTCCCGATCGGATCAGCGAGGCTCGGGGCAGGTGGTGACATATGCCTCGAACACAATCACCAATGGAAAGGTTCAGATTGGCCGAACCCTTGAAAGTGAAGGGCTACTCGAAGCTGAACCAGTGGTGATCGACAAATGGCTCTCGCGGAACATGGTCGAAAAACTGGAGGGAATGGTGATCGCTGGAGATGACGTGGTCGTGGCCACAAACGACACCAATTTCGCAAAGTCGTTGACCTACCTAAATGAAACCGGGAAAATCCGGAAAAATATACCAATTGACTCGTTTTCACTTGTGGAGACGATCTGGGAGCGCGTTGAGTTTTGCTCCCATCACTTCCATCCACTCCATCTCAAAGATGGAAGGAAAATAATCGTTCCATGCCGCCACGAGCACGAAATCATTGGGAGAAGTCGAGTCCAAAAAGGAGGGCTCGTGACCATCCCAGAAAGTGCTTGTCTGTCAAAATCCCACGGACAAATGTGGGCTCTGTACTTTTTCCATCGGCGTGATCTGCGGGTGGGGTACGCAGCCATACATGCATCCGTTCCAACAGATTGGGTCCCAGAGGGGAGGTCCATCCACCAGCAATACGAGTGGATGACCACGGAAAACATGCTTGATGTGTGGAACAGGGTTTAGATCACTTTCGA
>SRR11006483_NODE_3_length_1609_cov_3.495431
TTTGGCGCCCAACGTGGGGCTGGCTTTTCGAAAAATGGGGTATTTCACACTCTCATGCACGTCACTCGAGGTGAACCAGTTAAATGGCGTGGGCGAGTTGTCGTTCCTCACTCTGGTAGTGCCTTGCGCGACGTGGTGTCGTATGGTGGACCTTGGCAGTTGGACACCCCCACTACCACGGAAGACCTCGTGCTGATGGCTTGCAAACCGGACAAGACCATTGAGTACCATCGGTACAGGCCGGGAGTCATGAGTATTGACGGTGAACCTGTCATGTTCATTAGTGATGATTTCGGAAAAGGATCTTCTGGCTCACCGTTCTTCATCAATGGCGAGCCCGTCGGGTTCTATGGTTTTGGGTTCTATGTGAACGGTGTTTATCGCTCAACAGTAGCAGGTGGTAAACCAACCGATGTCACGGAGAACTTGAACTGTGATTCGACCAGGCGGTTCGTGACATGGCATCCAGGAAAAGGAAAGACGCGCAAGGTTATTGTCGAAGAAACCAAGAAGAACTATGATTCCAACCAACGGACCGTGATCTTAACACCCACCCGGGTAGTCATGGCTGAGGTCGTTGAGGCCTTGAAGAACTCAGGCATGAGGAGTGATAAGAACCTGTCGTACTGCACCAGAAACCTAATAACGGTTGCATGTCACGCAACGTTCACGAAATTTGTTCTTAGCCATGGCGCCAAGAAAGTGCGGGAACCATACAAGTACCTTGCTCGTTGGGAGCACTTCAGTTTCTATTGAGTGTGCCCTTAACCCTATCTCGCAAGGATGGCGTCTGGCTCGGCACGTGGTGGATCGGTATCGACGGTTTGGCGTGTCTGGTGTTGCAGGAGTGTGGCAGGATTTGGTTGGAAAGTTTTCGGTTGGTGCCTTCTTCTCCAACACAACCCTTCTGGTCCTTTTTGTCCTCGCTGCCCTGATTGACAAACGCATAGCCTTTCTATTGGTTTTAGGGGGGTATTTTTACTATGTGCGGGCTGATCTGGGGTGTGGAATTGACACCACGAGAAAAACCATCTCGTGCGGCAGCGGCGCTTTTGTGTGGAAACACTTGGGCGTTGGCATTTCCAATGATCATGCTGTGGAACTTGAAGATTACTCGTTCACTGACTTGTACATAAAGGATATGTTTAGCTGGACCACGAAACCCTGCTTGATTTGTGAGGATGCTTTGCAGTGCGTAGCCCTGCGCAGAGCTGCTTTCTCTGCTGTTGGGTCGATGGGTCCTGAACAGGTGTATGTAAATGACACTTTGGCAC
>SRR11006483_NODE_4_length_1018_cov_8.354942
CTCACATTTCGGATCCACTTTCACGTGTGTTCCCGGGACAGGCCCCGAAATTAGCCGAATTGGGGTGACATGCCAAGTGAAATCAGTTTGCATCTGTCAGCCGTGTATTGTTTAGGCCAAATGCACTTTCTGGCTTGCATGGTTTCCAAATCCTCAATCGTGTACTCAGTCTCATTGCCTTGTTTACGACTAGACATCCAAAACATGCCGTCCGTAAAAATCGTTCGGTCGTTCTTCACGGCTAACCCTGCTAGGTACGTTGGGCAATTACTTGAGACAGTCTGTGATACCTTAAGCTGCACGTTCGATCCATACAAAGTCCGTCGAAACCCGACAAAGTCGTATTGGAATGCAATCGCTTTTTCACACACACTCGTCGCATAGTCTGAGGCCGTCATGACCCTTAAGACGTGGTGGTTCTCATTCTCAAGCTCTCCACTGAAAAACCGGGATGGCAATTTCCCCAAATCGCCTTTGGTTTCCCCCGTATGCTGGTAAACGGCCATCTCCACACTTTCGGTTCCAAGTGTGATCTTGCGTCGTGTTTTCGGAAGCTCATCAAAGACTGAATCGTAGGAATTGGACATGTTCAGGTAGACAGTCGGATGGCCATGTTTCGTCAAAGCGTGGTAGGCCACACTTCGGGCTGCTGCGCACTGCAACTTGTCTTCGCTCACAATACACTCTTTTGTAGTCTCTTTGAACATCTCAAAGAGGTATTTCGTGATTAGGTCGTACGAGGCTAGTCTAC
>SRR11006483_NODE_5_length_962_cov_3.762712
ATTGTAAACTTTGTTGGCATTGGATACCTTACGGACATCCCCCTCCGGACCTCCCTGTTCGTGTTTCGAATGGTGCTGGGGTTGTTTCCAACACTGGGCGGAATGCGCTCTCTGGAAAAAAACAGCAGCAACAGGTTTGGGGGTGAAGTGGAAGAACATGTTAAATGAAATGTCCCAAGTTCGATTCCAATCCTACAAATCCCGAGGCGTGAACGAAACTCCCCGAGGGGCCGATGGGGCTCG
AAAAATAAAATCCCGAGGCGTGAATGAAACTCCCCGAGGTGACTATGTGTCTCGTGGGGGATTGAAAATGGACGAAATCATCAGGAAATACGGCTTTCGACCAGCTGGACGCGTCGTTGACCTTGGATGTGGACGAGGAGGATGGTCGCAGAGGGCAGTGATGGAAGAACGAGTTATGCGCGTGGCAGGGTACACCCTTGGGGGAGTAGAACGTGAAGAACCCCAAAAGTTCATAACGTATGGTTACAACCTAGTCACCCTAAAGAGTCGGACAAATGTCTTCAAGCTTGAACCAACTCTGTGTGAAACTGTCCTTTGTGACATCGGGGAGAGTGATCCTGATTTCCGGAAGGAAAAAACCAGAACGCTGGTCGTCCTTGATGTTCTCGAGAGGTGGTTGAAGACCAATCCGGAGGCCCAGTTCTGTTTTAAGGTCCTATGCCCATATCCGGTGGAGGTGATGCGGAAGCTTGAAACTCTGCAACATACCTACAGTGGGCGGTTGGTTCGACTGTCCACAAGCAGAAACTCAACAGCTGAAATGTACTAT
>SRR11006483_NODE_6_length_922_cov_16.783432
TGTTGAAGAGACACTGAAAAACGTGGAGCTCAAGCGGCGCACCCTCATTTTGACCCCCACCCGAGTTGTTATGGAGGGTTACGGAATTCAAGATAGGAACAAATGTTGCCTACTGCAAGAACAATGCTGTGACGATCGCCTGCCATGCAACGTTTATGGATTTTGTTAAGAGTAGAGGTGTTGGCCAAATTAAGGTCCACACCATCATGATGGACGAATGCCACTTTTTGGACCCGATGTCAATAGCGGCCCGGGGAGTGATGGATTACTTAAATTTACCATCCAATGCTGGGATAAATGTTGTCTATCTCTCCGCGACGCCACCCGGACAGGCTCCATCAGTTGGCTCGAATTATACGATTCGGGAGTACGCGGCCCCTAGCACTCGAAAACTCAGTTCTGAGTGGTTTGAGAGCATTGTCCGACAGCATGGAGCTGGAAAGACGATAGCGTTCGTCCCATCCCAGGACCAGTCGGAACGGTTTGCGGACTCATCCGCGGGAGCCGTTTCTCTGCATCGGGACAATTTTGAGGAGAATTATGCGAAGGCCCTTGACCCTGAGACAAAAATCATCTATTCGACGGAAATTTCTGAGATGGGAGCCAATTACAACGTTGACCTCGTGATTGACTTGAGAACAGCTGTGAAACCAGTCATACAAAGTGAGGATGAGGTCATCTTGCGAAAGCAGCCCATCACAACATCATCTATGGTGCAGCGACGAGGGCGAACTGGGCGAAATGCCCCAGGTACATATGTATATCCAGTTGACGCTGCTACCAAGGAGGATCCATATGACTGGGTTTGTTGGCTGGAAGCACAAATGGTGTTAGACCAGCTAAGCAGGATGTGGAGGACGGAGGCGCATGCCTCGCAGCCGAGTGGAGCGGTTTTCCGCGGCCTCGGGGTGGAGGTGAGGAA
>SRR11006483_NODE_7_length_901_cov_52.696602
CTACCGATCAATGGATGTTCATGCCACCGACCTGAGGAGGGCCCATTTCTAGGGCTAACCACATAACAGGATACAAAATGCAAACGGATTTTCCGTGGCATGTGTCTCCAATTCGCCTCATCCCCGGTCCGGTGCCCGGAACCCACGTCAAGGTTGACCCAAAGTGTGAAGGACGTTCAGCTGCGTCTGTGGTAAAACCCGGTGAGCAATCCAATTGGTGTTGCGAAAATTGTTCCCACCCAATACATTTTCAAGTGGGGCCGGCCTTGTATTACCCCATGGAGATACAAAAAGCAGTCACAATCAGAGATAGCAATCCAAAAGTCTCAAAGCTGAAATTGACGGAAACGCCTTTGTCTGATGATCCTGAACCGACCGTTGAAGAACGACTCAAAATGTGGCGAACTGGGGCGCACGCATCACAACCAAGCGGAACGGTTTTCCGGGGCCTTGGGGTAGAGACCAGGAAGGGCTACCTCGAGGATCATATAGTCAACTTCCTCGGTTTAATGTTGTGTTTACAAGCGATATCGAACTCTCGTCCACGTCAACGGCCTCTAGCATATTGGGTATTGTCTTGGCTGGCGTTTGCTGTCTTTGGGCTACCATCGGTTTTTTCGTGCGTCGGTTTTGGCTCTTGGCTAGTTCTACTACATGCCTCAACGTCATCAATCCGAGTCTCCCAAATGATGATCCCACTATGGATGTTACTCCAC
GGAGATGGCTGTGTTTCAACACACTGGTGAGACCCGGGGAGATTTGGGAAGACTGCCATCTCGGTTCTTTAACGGAGAACTTGAGAACGAAAATCA
>SRR11006483_NODE_8_length_796_cov_4.232267
CATGTGTTCCGATTATGCTACCACATTCTTGATCTTGTTTCTTGTGGAGATAGGGGAGATCCTCCCACTTTTCGACCCATTCTTTATGTTTCATCCATGGGTTGTCTTGGATCCAAACGCGATTCCCTACAGTGAGCATGTCCTCTGTTGTCATCCATTCACAGTTTTGATGGATGGACCACGACGTTCGGCCTTCAGGGAACCATTCCACAGGAACACTAGAAGCGATGGCCGCGAATCCTAACCTCAAGTCTCTTCTGTGGAAGAAGTACAAAGCCCACATCTGCGC
>SRR11006483_NODE_9_length_698_cov_14.476651
CAGCATGCCAGACGGAGTCTACCGAATCAAGTCCAAAGGAGTTGCCATTGATCGTCAACGGGGTGTTGGGGTTGTAAGACGAGGAGTTTTTCACACCCTCTACCATGTAACGCGTGGTGGTCTGGTGTACTGGCGAGGGCAGGCAGTTCAACCACACTCTGGTAGTGTGACTGAAGATGTCATCTCTTATGGTGGACCGTGGAATCTGCCAAAGCCTGAACTTGTCAACGAAATTGACGTCCTGGCTTGTCTACCGGACGGCACTGTGGAATATCATAAATATGAGCCCAGCACCATCACCATAGATGGCACTCCCACAATGTTCGTGACAAAAGATTTTGGCTTCGGATCTTCAGGATCTCCCTTCTATTTGGAGGGCGAGCCGGTCGGACTTTATGGGTATGGCTTTCAATATAATGGAAAATACCATTCCATAGTCACGACCTATGAGCAAGATCCGAACCAGGTTCATCTTCCAGGCATTGATCTAACGAGCACGGCACAAAGAACATTCATCGATTGGCACCCTGGCAAGGGAAAGACACGGAAATACATTGTTGAAGAGACACTGAAAAACGTGGAGCTCAAGCGGCGCACCCTCATTTTGACCCCCACCCGAGTTGTTATGGAGG
>SRR11006483_NODE_10_length_617_cov_5.557407
AGTATGCTTATGGACAACCCCCTGGAGCTTTTCGTCTGATCGGCGAAAGTCGAGATAGGTTCTTCCGGTTCATGGAGCGGCCAAATGTGCCAATATGGCTGGCTTGGAAGTGGGCGAACAGTTTCAACCAGAAGCATGACATGATCTTCAATGGAAGGGACTTGCCTGATGAAGACACCGTGCACACATCAGATGGGCGCATGGTGTATCGGCCAAAGTTTCTGGATCAACGGTTCGAAAGGTTGCCATGGAGTGTCCGCGAGCCAACTCTGAAGTTCATCCTCTCAACGCGTAGTGATTTT
>SRR11006483_NODE_11_length_486_cov_6.657702
CCTACTGGGTGTTATCCTGGTTGGCTTTTGCTGTTTTTGGATTGCCGTCGGTCTTCTCATGCGTTGGCTTTGGTTCGTGGTTGGTTCTGTTGCACGCTTCAACGTCGTCGATCCGCTTGTCCCAGATGATGATTCCTCTGCGGATGCTACTTCACGTAGGGCATTGCTCGATGTTCTTCCTAGGGTATCTACTGGAACACAAACTGAGG
>SRR11006483_NODE_12_length_425_cov_4.413793
TGAGAACCACCACGTCTTAAGGGTCATGACGGCCTCAGACTATGCGACGAGTGTGTGTGGAAAAGCGATTGCATTCCAATACGACTTTGTCGGGTTTCGACGGACTTTGTATGGATCGAACGTGCAGCTTAAGGTAT
>SRR11006483_NODE_13_length_420_cov_7.239067
CGCGGCCTCGGGGTGGAGGTGAGGAAGGGCTACCTCGAGGACCACATCGTGAACTTCCTAGGTTTAATGCTGTGTCTGCAGGTGATTTCAAACGCCCGGC
>SRR11006483_NODE_14_length_382_cov_2.836066
CAGGCGAGCAAGCAAATTGGTGCTGTAAGAACTGCTCACACCCCATTCATTTCCAGGTTGGACCGGCCCTATACTAT
>SRR11006483_NODE_15_length_367_cov_3.713793
TCAATGGTAAATTTAAGTAATCCATCACTCCCCGGGCCGCTATTGACATCGGGTCCAAAAAGTGGCATTCGTCCATCATG
>SRR11006483_NODE_16_length_360_cov_2.487633
GGATCAGCTTGATTTGTGTATGGTGATGTGGGGTGTGGTATTGACACCGACAGAAAGACACTTGTATGTGGAGGAGGTCTGTTCGTCTGGAAGGGCATTGGGCAGTATCCAACTGCCGACCACTCCGTAGAACTAGCCTCGTACGACCTAATCACGAAATACCTCTTTGAGATGTTCAAAGAGACTACCAAAGGGTGTATTGTGTGCGAAGACAAATTGCAGTGCGCAGCAGCCCGAAGTG
>SRR11006483_NODE_18_length_303_cov_2.601770
TCCACGCTTTCAGTTCCAAGCGTTACTCTACGCCTTGCTTTGGGTAGCCCATCGAAAACCGAGTCGTACGAATTTGAGATGTTAAGATACACCAGTGGGTGTCCAAGTTTTGACGAGGCATGATAAGCCACGCTTCGGGCCGCTGCGCACTGTAACTTGTCCTCACAAATGATGCACCCCTTTGTGGTTTCCTTGAACATCTCAAAAAGATATTTCGTGATTAGGTCAGCTCCACTGAGTGGTCAGCGGTGGGATACTGTCCAATCCCTTTCCAGACGAACAACCCCACACCACAAACTAAGG
>SRR11006483_NODE_19_length_282_cov_21.287805
CGAACCAAAGCCAACGCATGAGAAGACCGACGGCAATCCAAAAACAGCAAAAGCCAACCAGGATAACACCCAGTAGGCCAATGGCCGTTGGCGTGGCCGGGCGTTTGAAATCACCTGGAGACACAGCATTAAACCTAGGAAGTTCACGATGTGGTCCTCGAGGTAGCCCTTCCTCACCTCCACCCCGAGGCCGCG
>SRR11006483_NODE_20_length_257_cov_2.605556
AATGGTTATCTAAACGCATTACAATTTCCCTATTCC
>SRR11006483_NODE_21_length_251_cov_3.879310
CCAAACTTAAACGTTTGGGGGATGTTGTTGGCTATGAGTTTTGTCTCATTCTTCCCATGGTATCCAATAGTCATGTTAGAGACTACTCCAGAGCTAGATAACAGCTTCACAGCGTACGATGTGGAACATTCAAGTTCCACACAAGTCGCCGTCATTCCCATGCCAAACTCAAGGCATCCAGTCCCCCATCCTCGATTGTATGGCAGCACCTGGCAAGTGCGATTCTCATTGCGAACCCCTCCTAGATTCAA
>SRR11006483_NODE_22_length_227_cov_42.513333
CAAAGCAGTACACGGCCGATAGCCTAAACGACCCTACCGATCAATGGATGTTCATGCCACCGACCTGGGGAGGGCCCATTTCTAGGGCTAACCACATACCAGGATACAAAATGCAAACGGATTTTCCGTGGCATGTGTCTCCAATTCGCTTCATCCCCGGTCCGGTGCCCGGAACCCACGTCAAGGTTGACCCAAAGTGTGAAGGACGTTCAGCTGCGTCTGTGGTA
>SRR11006483_NODE_23_length_216_cov_9.467626
CCCGAGGCCGCGGAAAACCGCTCCACTCGGCTGCGAGGCATGCGCCTCCGTCCTCCACATCCTCAACCTCTCTTCGAGGCTTGGTTCAGGGTCATCCGAGAGGGGAGTCTCGGTCAACTTCATTTTAGACACCTTTGGGTTGCTATCCAGCTTTCTGAATCTCCATTGGATAGTATAGGGCCGGTCCAACCTGGAAATGAATGGGGTGTGAGCAGT
>SRR11006483_NODE_24_length_188_cov_4.450450
CTGACAGTTTGGATGACCCAACTGACCAACGGTTATTCATGCCTCCGGCGTGGGGCGGCCCCATCTCGCGGGCGAATCACATCCCGGGTTACAAGATGCAAACTGATTTCCCTTGGCATGTCACCCCAATTCGGCTAATTTCGGGGCCTGTCCCGGGAACACACGTGAAAGTGGATCCGAAATGTGAG
>SRR11006483_NODE_25_length_184_cov_7.140187
GCATGTTTTGGATGTCTAGTCGTAAACAAGGCAATGAGACTGAGTACACGATTGAGGATTTGGAAACCATGCAAGCCGAAAGTGCATTTGGCCTAAACAATACACGCCTGACAGTTTGGATGACCCAACTGACCAACGGTTATTCATGCCTCCGGCGTGGGGCGGCCCCATCTCGCGGGCGAAT
>SRR11006483_NODE_26_length_177_cov_15.730000
ATAAACGTTGCATGGCAGGCGATCGTCACAGCATTGTTCTTGCAGTAGGCAACATTTGTTCCTATCTTGAATTCCGTTTCACCGAAGGCCTTTCTTACTTCCTCCATAACAACTCGGGTGGGGGTCAAAATGAGGGTGCGCCGCTTGAGCTCCACGTTTTTCAGTGTCTCTTCAACA
>SRR11006483_NODE_27_length_177_cov_4.240000
ACCGAACGATTTTTACGGACGGCATGTTTTGGATGTCTAGTCGTAAACAAGGCAATGAGACTGAGTACACGATTGAGCATTTGGCCTAAACAATACACGGCTGACAGTTTGGATGACCCAACTGACCAACGGTTATTCATGCCTCCGGCGTGGGGCGGCCCCATCTCGCGGGCGAAT
>SRR11006483_NODE_28_length_176_cov_13.909091
ATAGTATAGGGCCGGTCCAACCTGGAAATGAATGGGGTGTGAGCAGTTCTTACAGCACCAATTTGCTTGCTCGCCTGGTCTAACCACATTCGCCGATGATCGTCCCTCACATTTCGGATCCACTTTCACGTGTGTTCCCGGGACAGGCCCCGAAATTAGCCGAATTGGGGTGACAT
>SRR11006483_NODE_29_length_172_cov_8.315789
CTCAACCTCTCTTCGACGCTTGGTTCAGGGTCATCCGAGAGGGGAGTCTCGGTCAACTTCATTTTAGACACCTTTGGGTTGCTATCAGTGATCTTTCCAGCTTTCTGAATCTCCATTGGATAGTATAGGGCCGGTCCAACCTGGAAATGAATGGGGTGTGAGCAGTTCTTAC
>SRR11006483_NODE_30_length_164_cov_100.218391
CTCGAGTTCCTCGATTGTGTATTCTGTCTCGTTCCCTTGCTTGCGGCTGGACATCCAGAACATTCCATCAGTGAAGAAGGTCCTATCATTTTTCACGGCGAGTCCAGCGAGATAAGTGGGACAATTGCTCGAAACGGTCTGCGACACTTTTAACTGTACATTTG
>SRR11006483_NODE_31_length_163_cov_3.255814
TCGTCCCTCACATTTCGGATCCACTTTCACGTGTGTTCCCGGGACAGGCCCCGAAATTAGCCGAATTGGGGTGACATCCAAACTGCCAGCCGTGTATTGTTTAGGCCAAATGCACTTTCTGGCTTGCATGGTTTCCAAATCCTCAATCGTGTACTCAGTCTCA
>SRR11006483_NODE_32_length_159_cov_16.182927
TTTGTATCTCCATGGGGTAATACAAGGCCGGCCCCACTTGAAAATGTACTGGGTGGGAACAATTTTTGCAACACCAATTGGATTGCTCACCGGGTTTTACCACAGACGCAGCTGAACGTCCTTCACACTTTGGGTCAACCTTGA
>SRR11006483_NODE_33_length_155_cov_76.269231
GGAGATTTGGGAAGACTGCCATCTCGGTTCTTTAACGGAGAACTTGAGAACGAAAATCATCGTGTGCTACGAGTCATGACGGCATCAGACCATGTAACGAGCGTCTGTGGGAAAGCTATCGCTTTCCAATATGACTTCGT
>SRR11006483_NODE_34_length_155_cov_6.948718
ACTGCTCACACCCCATTCATTTCCAGGTTGGACCGGCCCTATACTATCCAATGGAGATTCAGAAAGCTGGATAGCAAACCAAAGGTGTCTAAAATGAAGTTGACCGAGACTCCCCTCTCGGATGACCCTGAACCAAGCGTCGAAGAGAGGTTGAG
>SRR11006483_NODE_35_length_155_cov_6.243590
CGAACCAAAGCCAACGCATGAGAAGACCGACGGCAATCCAAAAACAGCAAAAGCCAACCAGGATAACA
>SRR11006483_NODE_36_length_153_cov_13.894737
GAGAACGAAAATCATCGGGTGCTACGAGTCATGACGGCATCAGACCATGTAACGAGCGTCTGTGGGAAAGCTATCGCAAATGTACAGTTAAAAGTGTCGCAGACCGTTTCGAGCAATTGTCCCACTTATCTCGCTGGACTCGCCGTGAAAAAT
>SRR11006483_NODE_37_length_151_cov_4.108108
TCGCTTGGTGCGTCTCGAGTTCCTCGATTGTGTATTCTGTCTCGTTCCCTTGCTTGCGGCTGGACATCCAGAACATTGCTCGAAACGGTCTGCGACACTTTTAACTGTACATTTGACCCGTACAGCGTTCGACGGAATCCCACGAAGTCAT
>SRR11006483_NODE_38_length_144_cov_89.492537
GTGCTACGAGTCATGACGGCATCAGACCATGTAACGAGCGTCTGTGGGAAAGCTATCGCTTTCCAATATGACTTCGTGGGATTCCGTCGAACGCTGTACGGGTCAAATGTACAGTTAAAAGTGTCGCAGACCGTTTCGAGCAAT
>SRR11006483_NODE_39_length_144_cov_24.895522
CTACCGATCAATGGATGTTCATGCCACCGACCTGGGGAGGGCCCTTTTTCCAGGGCTAACCACATACCAGGATACAAAATGCAAACGGATTTTCCGTGGCATGTGTCTCCAATTCGCCTCATCCCCGGTCCGGTGCCCGGAACC
>SRR11006483_NODE_40_length_141_cov_65.203125
TTTGTATCTCCATGGGGTAATACAAGGCCGGCCCCACTTGAAAATGTA
>SRR11006483_NODE_41_length_138_cov_10.672131
CCAAAGGTGTCTAAAATGAAGTTGACCGAGACTCCCCTCTCGGATGACCCTGAACCAAGCGTCGAAGAGAGGTTGAGGATGTGGAGGACGGAGGCGCATGCCTCGCAGCCGAGTGGAGCGGTTTTCCGCGGCCTCGGG
>SRR11006483_NODE_42_length_137_cov_12.966667
GGAGATTTGGGAAGACTGCCATCTCGGTTCTTTAACGGAGAACTTGAGAACGAAAATCATCGGGTGCTACGAGTCATGACGGCATCAGACCATGTAACGAGCGTCTGTGGGAAAGCTATCGC
>SRR11006483_NODE_43_length_136_cov_6.050847
CTCGAGTTCCTCGATTGTGTATTCTGTCTCGTTCCCTTGCTTGCGGCTGGACATCCAGAACATTCCATCAGTGAAGA
>SRR11006483_NODE_44_length_128_cov_48.882353
AGGATGTGGAGGACGGAGGCGCATGCCTCGCAGCCGAGTGGAGCGGTTTTCCGCGGCCTCGGGGTGGAGGTGAGGAAGGGCTACCTCGAGGACCACATCGTGAACTTCCTAGGTTTAATGCTGTGTCT
>SRR11006483_NODE_45_length_124_cov_108.914894
AATGTTCTGGATGTCCAGCCGCAAGCAAGGGAACGAGACAGAATACACAATCGAGGAACTCGAGACGCACCAAGCGAGGAAATGCATCTGGCCAAAGCAGTACACGGCCGATAGCCTAAACGAC
>SRR11006483_NODE_46_length_120_cov_29.651163
TGCATCTGGCCAAAGCAGTACACGGCCGATAGCCTAAACGACTCTACCGATCAATGGATGTTCATGCCACCGACCTGAGGAGGGCCCATTTCTAGGGCTAACCACATAACAGGATACAAA
>SRR11006483_NODE_47_length_120_cov_4.651163
TTTGTATCCTGTTATGTGGTTAGCCCTAGAAATGGGCCCTCCTCAGGTCGGTGGCATGAACATCCATTGATCGGTAGGGTCGTTTAGGCTATCGGCCGTGTACTGCTTTGGCCAGATGCA
>SRR11006483_NODE_48_length_120_cov_2.627907
TTGTATCCTGGTATGTGGTTAGCCCTGGAAAAAGGGCCCTCCCCAGGTCGGTGGCATGAACATCCATTGATCGGTAGAGTCGTTTAGGCTATCGGCCGTGTACTGCTTTGGCCAGATGCA
>SRR11006483_NODE_49_length_113_cov_85.111111
ATGACTTCGTGGGATTCCGTCGAACGCTGTACGGGTCAAATGTACAGTTAAAAGTGTCGCAGACCGTTTCGAGCAATTGTCCCACTTATCTCGCTGGACTCGCCGTGAAAAAT
>SRR11006483_NODE_50_length_112_cov_71.885714
CAATCGAGGAACTCGAGACGCACCAAGCGAGGAAATGCATCTGGCCAAAGCAGTACACGGCCGATAGCCTAAACGACCCTACCGATCAATGGATGTTCATGCCACCGACCTG
>SRR11006483_NODE_51_length_112_cov_37.800000
CAGGTCGGTGGCATGAACATCCATTGATCGGTAGAGTCGTTTAGGCTATCGGCCGTGTACTGCTTTGGCCAGATGCATTTCCTCGCTTGGTGCGTCTCGAGTTCCTCGATTG
>SRR11006483_NODE_52_length_110_cov_29.515152
TTGTATCCTGGTATGTGGTTAGCCCTGGAAAAAGGGCCCTCCCCAGGTCGGTGGCATGAACATCCATTGATCGGTAGGGTCGTTTAGGCTATCGGCCGTGTACTGCTTTG
>SRR11006483_NODE_53_length_101_cov_25.916667
TCCAGCTTTCTGAATCTCCATTGGATAGTATAGGGCCGGTCCAACCTGGAAATGAATGGGGTGTGAGCAGTTCTTACAGCACCAATTTGCTTGCTCGCCTG
>SRR11006483_NODE_54_length_95_cov_4.944444
ACGAAGTCATATTGGAAAGCGATAGCTTTCCCACAGACGCTCGTTACATGGTCTGATGCCGTCATGACTCGTAGCACCCGATGATTTTCGTTCTC
>SRR11006483_NODE_55_length_91_cov_77.642857
TTTGTATCTCCATGGGGTAATACAAGGCCGGCCCCACTTGAAAATGTATTGGGTGGGAACAA
>SRR11006483_NODE_56_length_91_cov_28.071429
TCGAAGAGAGGTTGAGGATGTGGAGGACGGAGGCGCATGCCTCGCAGCCGAGTGGAGCGGTTTTCCGCGGCCTCGGGGTGGAGGTGAGGAA
>SRR11006483_NODE_57_length_91_cov_11.571429
TTTGTATCTCCATGGGGTAATACAAGGCCGGCCCCACTTGAAAATGTACTGGGTGGGAACAA
>SRR11006483_NODE_58_length_91_cov_4.000000
TTGTTCCCACCCAGTACATTTTCAAGTGGGGCCGGCCTTGTATTACCCCATGGAGATACAAA
>SRR11006483_NODE_59_length_90_cov_100.923077
TCTTCACTGATGGAATGTTCTGGATGTCCAGCCGCAAGCAAGGGAACGAGACAGAATACACAATCGAGGAACTCGAGACGCACCAAGCGA
>SRR11006483_NODE_60_length_87_cov_60.600000
GGGCCCTCCCCAGGTCGGTGGCATGAACATCCATTGATCGGTAGGGTCGTTTAGGCTATCGGCCGTGTACTGCTTTGGCCAGATGCA
>SRR11006483_NODE_61_length_83_cov_17.666667
CTATCCAGCTTTCTGAATCTCCATTGGATAGTATAGGGCCGGTCCAACCTGGAAATGAATGGGGTGTGAGCAGTTCTTAC
>SRR11006483_NODE_62_length_83_cov_11.000000
TCGTCCCTCACATTTCGGATCCACTTTCACGTGTGTTCCCGGGACAGGCCCCGAAATTAGCCGAATTGGGGTGACATGCCAAG
>SRR11006484_NODE_1_length_2224_cov_3.904052
TGACGCTGCTACCAAGGAGGATCCATATGACTGGGTTTGTTGGCTGGAAGCACAAATGGTGTTAGACCAGCTAAGCATGCCACTAATGAAGGAAGAGTATGCTTATGGACAACCCCCTGGAGCTTTTCGTCTGATCGGCGAAAGTCGAGATAGGTTCTTCCGGTTCATGGAGCGGCCAAATGTGCCAATATGGCTGGCTTGGAAGTGGGCGAACAGTTTCAACCAGAAGCATGACATGGTATTCAATGAAAGGGACTTGCCTGATGAAGACACCGTGCACACATCAGATGGGCGCATGGTGTATCGGCCAAAATTTCTGGATCAACGGTTCGAAAGGTTGCCATGGAGTGTCCGCGAGCCAACTCTGAAGTTCATCCTCTCAACGCGTAGTGATTTT
CAGCGAAGCTATGGGGACCTGGATCTATTGAAGTGGGTCATAGTAATCTTTCTCATTCTAGCCGGAATTTTTGCCTGGGAACAACGATCATTTCCCAATATAGCATCTGACATATC
GCGCGATCAAAAACACTCCCAGGTCACCAACATCATTGATAGGACCCCGCATGACAACACGAAAGGATACGTCTATGGC
CACCAGTTTATGGACTTTGGCTCAATTGTAAACTTTGTTGGCATTGGATACCTTACGGACATCCCCCTCCGGGCCTCCCTGTTCGTGTTTCGAATGGTGCTGGGGTTGTTTCCAACACTGGGCGGAATGCGCTCTCTGGAAAAAAACAGCAGCAACAGGTTTGGGGGTGAAGTGGAAGAACATGTTAAATGAAATGTCCCAAGTTCGATTCCAATCCTACAAATCCCGAGGCGTGAACGAAACTCCCCGAGGTGACTATGTGTCTCGTGGGGGATTGAAAATGGACGAAATCATCAGGAAATACGGCTTTCGACCAGCTGGACGCGTCGTTGACCTTGGATGTGGACGAGGAGGATGGTCGCAGAGGGCAGTGATGGAAGAACGAGTTATGCGCGTGGCAGGGTACACCCTTGGGGGAGTAGAACGTGAAGAACCCCAAAAGT
>SRR11006484_NODE_2_length_2157_cov_33.781731
AATGTATTGGGTGGGAACAATTTTCGCAACACCAATTGGATTGCTCACCGGGTTTTACCACAGACGCAGCTGAACGTCCTTCACACTTTGGGTCAACCTTGACGTGGGTTCCGGGCACCGGACCGGGGATGAAGCGAATTGGAGACACATGCCACGGAAAATCCGTTTGCATTTTGTATCCTGGTATGTGGTTAGCCCTAGAAATGGGCCCTCCCCAGGTCGGTGGCATGAACATCCATTGATCGGTAGGGTCGTTTAGGCTATCGGCCGTGTACTGCTTTGGCCAGATGCATTTCCTCGCTTGGTGCGTCTCGAGTTCCTCGATTGTGTATTCTGTCTCGTTCCCTTGCTTGCGGCTGGACATCCAGAACATTCCATCAGTGAAGATGGTCCTATCATTTTTCACGGCGAGTCCAGCGAGATAAGTGGGACAATTGCTCGAAACGGTCTGCGACACTTTTAACTGTACATTTGACCCGTACAGCGTTCGACGGAATCCCACGAAGTCATATTGGAAAGCGATAGCTTTCCCACAGACGCTCGTTACATGGTCTGATGCCGTCATGACTCGTAGCACACGATGATTTTCGTTCTCAAGTTCTCCGTTAAAGAACCGAGATGGCAGTCTTCCCAAATCTCCCCGGGTCTCACCAGTGTGTTGAAACACAGCCATCTCC
CTCGAGTTCCTCGATTGTGTATTCTGTCTCGTTCCCTTGCTTGCGGCTGGACATCCAGAACATTCCATCAGTGAAGATGGTCCTATCATTTTTCACGGCGAGTCCAGCGAGATAAGTGGGACAATTGCTCGAAACGGTCTGCGACACTTTTAACTGTACATTTGACCCGTACAGCGTTCGACGGAATCCCACGAAGTCATATTGGAAAGCGATAGCTTTCCCACAGACGCTCGTTACATGGTCTGATGCCGTCATGACTCGTAGCACACGATGATTTTCGTTCTCAAGTTCTCCGTTAAAGAACCGAGATGGCAGTCTTCCCAAATCTCCCCGGGTCTCACCAGTGTGTTGAAACACAGCCATCTCC
GTGGAGTAACATCCATAGTGGGATCATCATTTGGGAGACTCGGATTGATGACGTTGAGGCATGTAGTAGAACTAGCCAAGAGCCAAAACCGACGCACGAAAAAACCGATGGTAGCCCAAAGACAGCAAACGCCAGCCAAGACAATACCCAATATGCTAGAGGCCGTTGACGTGGACGAGAGTTCGATATCGCTTGTAAACACAACATTAAACCGAGGAAGTTGACTATATGATCCTCGAGGTAGCCCTTCCTGGTCTCTACCCCAAGGCCCCGGAAAACCGTTCCGCTTGGTTGTGATGCGTGCGCCCCAGTTCGCCACATTTTGAGTCGTTCTTCAACGGTCGGTTCAGGATCATCAGACAAAGGCGTTTCCGTCAATTTCAGCTTTGAGACTTTTGGATTGCTATCTGTGATTGTGACTGCTTTTTGTATCTCCATGGGGTAATACAAGGCCGGCCCCACTTGAAAATGTATTGGGTGGGAACAATTTTCGCAACACCAATTGGATTGCTCACCGGGTTTTACCACAGACGCAGCTGAACGT
>SRR11006484_NODE_3_length_1428_cov_25.352332
GAATGCCACTTTTTGGACCCGATGTCAATAGCGGCCCGGGGAGTGATGGATTACTTAAATTTACCATCCAATGCTGGGATAAATGTTGTCTATCTCTCCGCGACGCCACCCGGACAGGCTCCATCAGTTGGCTCGAATTATACGATTCGGGAGTACGCGGCCCCTAGCACTCGAAAACTCAGTTCTGAGTGGTTTGAGAGCATTGTCCGACAGCATGGAGCTGGAAAGACGATAGCGTTCGTCCCATCCCAGGACCAGTCGGAACGGTTTGCGGACTCATCCGCGGGAGCCGTTTCTCTGCATCGGGACAATTTTGAGGAGAATTATGCGAAGGCCCTTGACCCTGAGACAAAAATCATCTATTCGACGGAAATTTCTGAGATGGGAGCCAATTACAACGTTGACCTCGTGATTGACTTGAGAACAGCTGTGAAACCAGTCATACAAAGTGAGGATGAGGTCATCTTGCGAAAGCAGCCCATCACAACATCATCTATGGTGCAGCGACGAGGGCGAACTGGGCGAAATGCCCCAGGTACATATGTATATCCAGTTGACGCTGCTACCAAGGAGGATCCATATGACTGGGTTTGTTGGCTGGAAGCACAAATGGTGTTAGACCAGCTAAGCAGGATGTGGAGGACGGAGGCGCATGCCTCGCAGCCGAGTGGAGCGGTTTTCCGCGGCCTCGGGGTGGAGGTGAGGAAGGGCTACCTCGAGGACCACATCGTGAACTTCCTAGGTTTAATGCTGTGTCTGCAGGTGATTTCAAACGCCCGGCCACGCCAACGGCCATTGGTCTACTGGGTGTTATCCTGGTTGGCTTTTGCTGTTTTTGGATTGCCGTCGGTCTTCTCATGGTTGGTTCTGTTGCACGCTTCAACGTCGTCGATCCGCTTGTCCCAGATGATGATTCCTCTGCGGATGCTACTTCACGTAGGGCATTGCTCGATGTTCTTCCTAGGGTATCTACTGGAACACAAACTGAGG
>SRR11006484_NODE_4_length_1421_cov_3.810268
CATCCAGTCCCCCATCCTCGATTGTATGGCAGCACCTGGCAAGTGCGATTCTCATTGCGAACCCCTCCTAGATTCAATTGTGAACCACCCCTACACATCAGTGGAATATGACTGTCCCACTTCGCAATCCGTTAGAAGGGTTTTGTAGTCTTGTCCTCTAATCACATGAGAATTCCCCATGCTTACCTGGAGGAGCCCATTTGGTGTCGCGATAGTTGATATTTCGCTTAAAACATTCGAGTCTCCAAGAATGTCATCTTCTCCTGCTTGAGGGGTTCAATAACATCAGCCCTCACAGCGTTCCAGGTCACAACTCCAATTAGAATCATAATCCATACGGGCCACCGCATTTTGAGGCCAATGCACAGAAAGGCAATGAGCCCAAACCATGTGTTTTCCCGAATGATTTTGAACAAGATGAACTCCACCTCCTCTAAGATTCCCATCCCT
TTTTATGGCGAGGAGGCTGCCCCCTGATGGGGGTCTCTGCGTCGCCACAATTTTTTGTTTTTGGTCGGTTGTTTTGCCAACAACCGAACCCGTCCGCTTCTTCGGCAGCCCACTTGGGCCACCAACCCAGCCGCCTCCCGGCCGGGAAACCTTCTTCT
>SRR11006484_NODE_5_length_1047_cov_11.882474
GCTTCGGGCCGCTGCGCACTGTAACTTGTCCTCACAAATGATGCACCCCTTTTTGGTTTCCTTGAACATCTCAAAAAGATATTTCGTGATTAGGTCATAGGAAGCCAGCTCCACTGAGTGGTTAGCGGTGGGATACTGTCCAATCCCTTTCCAGACGAACAATCCCCCACCACAAACTAAGGTTTTCCGGTCAGTGTCTATCCCGCAACCAACGTCTCCATACACGAACCAAGCTGATCCAAGTACGATGAGTAGGACGAACATGGACTTGTTCCCACACGTGACGTGGGCTTGGCCAGTCTTAGTCCCCGGTTGAAACATCATTCGTTTTGACGTGAGTCCACAGCTCACGCATTCAAGCGCGATACTGCAGATTTC
ACTCCCTCATTTCCGTAACCCCCTTGCACAACCGTTGCTCTCAACGTTATTTTACAGGGGGAGAATTCTCCAGTTATCAATTTTTCCAGGACAGTTCGGCACCAGAATATTGTGTCAAGTTCTGGGGTTCCTCCCTTTTTCCCTGCCTTCCAGTCAAGATGTGGGTTGTCTATTGACACCACCGGGATTTCATTTGGAGTTGCTGGTCCCCAATTCACGACTCGATCCATGCCGATCATGTGCTTCTGCGTTCGAAACACACCAGGCCAATCATCGATTAGTTTTTTGAGGAACAATCCCGCTCCGTCATCTCCAACAATGGCATAGTTCGTAGTCGCCAACCGGTCGTTTTCCAATTGGCAGGTGAGCACTGTCTTGCCAAATCCTCCAAACTTAAACGTTTGGGGGATGTTGTTGGCTATGAGTTTTGTCTCATTCTTCCCATGGTATCCAATAGTCATGTTAGAGACTACTCCAGAGCTAGATAACAGCTTCACAGCGTACGATGTGGAACATTCAAGTTCCACACAAGTCGCCGTCATTCCCATGCCAAACTCAAGGCATCCAGTCCCCCATCCTCGATTGTATGGCAGCACCTGGCAAGTGCGATTCTCATTGCGAACCCCTCCTAGATTCAA
>SRR11006484_NODE_6_length_987_cov_8.204396
ATACCTTAAGCTGCACGTTCGATCCATACAAAGTCCGTCGAAACCCGACAAAGTCGTATTGGAATGCAATCGCTTTTTCACACACACTCGTCGCATAGTCTGAGGCCGTCATGACCCTTAAGACGTGGTGGTTCTCATTCTCAAGCTCTCCACTGAAAAACCGGGATGGCAATTTCCCCAAATCGCCTTTGGTTTCCCCCGTATGCTGGTAAACGGCCATCTCCACACTTTCGGTTCCAAGTGTGATCTTGCGTCGTGTTTTCGGAAGCTCATCAAAGACTGAATCGTAGGAATTGGACATGTTCAGGTAGACAGTCGGATGGCCAAGTTTCGTCAAAGCGTGGTAGGCCACACTTCGGGCTGCTGCGCACTGCAACTTGTCTTCGCTCACAATACACTCTTTTGTAGTCTCTTTGAACATCTCAAAGAGGTATTTCGTGATTAGGTCGTACGAGGCTAGTTCTACGGAGTGGTCGGCAGTTGGATACTGCCCAATGCCCTTCCAGACGAACAGACCTCCTCCACATACAAGTGTCTTTCTGTCGGTGTCAATACCACACCCCACATCACCATACACAAACCAAGCTGATCC
>SRR11006484_NODE_7_length_940_cov_16.026651
TGCCTCGTCAAAACTTGGACACCCACTGGTGTATCTTAACATCTCTAATTCGTACGGCTCGGTTTTAGATGAGCTTCCCAAAGCAAGGCGTAGAATAACGCTTGGAACTGAAAGCGTGGAAATGGTGGTATACCAACACACTGGGGAGCCAAAAGGTGATTTCGGAACGCTCCCATCACGATATTTTCGCGGGGACATGGAGAACGAAAATCACTATGTTCTGCGGGTAATGACTGCCTCAGACCACGTGCACAGGGTGTGTGGAAAGGCGATTGCGTTCCAGTACGACTTTGTGGGATACCGCCGGACCCTGTACGGATCCAATGTGCAGCTCAAGGTCTCACAAGTGGTATCAAGCTACTGCCCAATGTATCTGGCAGGATTGGCTGTCAAGAACGATCGTACCATATTCACAGACGGTATGTTTTGGATGTCAAGTCGAAAACAGGGAAATGAAACTGAGTACACAATCGAGGACCTGGAGACGACGCAAGCGCGAAAGTGTATTTGGCCAAAACAATACACATCTGACAGTGTGGAAGACCCAACGGACCAGCGGCTTTTCATGCCTCCCACGTGGGGAGGACCGATATCGCGGGCTAATCACATCCCCGGATACAAGATGCAAACCGACTTCCCATGGCACGTTACCCCGATCAAGATGATTGCGGGACCAGTACCTGGAACTCATGTGAAAGTTGACCCGGGATGCGAAGGGCGGTCATCAGCCACCATCGTGGAACCTAGTGAAACCTGGTGAACAGGCGAATTGGTGTTGTAAGAACTGCTCAAATCCCATCCACTTCCGGGTCGGACCCGCATTGTATTACCCCATGGAAATTCAAAAGGCCACTAAGAGCACTGATAGTAGTCCCAAGTTGGCAAAGATGAAGCTGACGGAGACTCCACTATCAGATGATCCGGAACCAAGTGTTGAGGA
>SRR11006484_NODE_8_length_907_cov_4.674699
CATGTGTTCCGATTATGCTACCACATTCTTGATCTTGTTTCTTGTGGAGATATGGGATATCCTCCCACTTTTCGACCCATTCTCTATGTTTCATCCATGGGTTGTCTTGGATCCAAACGCGATTCCATACAGTGAGCATGTCCTCTGTTGTCATCCATTCACAGTTTTGATGAATGGACCACGACGTTCGGCCTTCAGGGAACCATTCCACAGGAACACTAGAAGCGATGGCCGCGAATCCTAACCTCAAGTCTCTTCTGTGGAAGAAGTACAAAGCCCACATCTGCGC
>SRR11006484_NODE_9_length_884_cov_14.914498
TGCCAGGGACGTGTACATGACACTTGGCTCACTCATAGGTCGCATGCGCTCAACTGGCGAGCCAATCATAAACGACACTCCGAAGGTCCGAAGAGGGACACGGGCTGACCCCCAAACGAAAATCAAGGATATGGATCCTAGCATGACCCAAACCAGGGTTAATAAACTCCGGGATGAAAATCTAAGCACTTGGTTTTTTGACAAGAACAACCCCTACCAGACTTTTAAGTACCATGGTTCGTACGTGACAGATGACGTCAAAGTTGGTGGTCAAACTGTCAACCCTCTTGTCCGGAAGATTATGTGGCCTTGGGAAGCCGTTGGAGGAGTAACAAACTTCATGATGACCGACATCTCAACGTACTCCCAACAAAAGGTTCTCCGGGAGAAGGTAGACACCCCCGTCCCTGAACCCAGGGAACAGGTTAAAATGGTCAATAGGAAAATCATGAAGCCTGTTCAAAGAAAAAGGGCTGAAACCGCGGATTTTGACGTGTGACGACTTCATCAAGAATGTCCGATCGGATGCT
>SRR11006484_NODE_10_length_844_cov_19.623207
CATTGGGTCATGGAGCCAAGACGTCCCTTGGACCAAGGTGACCACTGCCGTCAATGACCCCCGGTTTTGGGAACTAGAAAACTCCACCTGGCCGGGGACTGTGCGATGTGCGTGTACAACACCATGGGGAAAAAAGAGAAGCAACCGACCATAGCTGGGGAGCCGAAAGGAATCCGGACCATTTGGTATATGTGGCTGGGAAGTCGATATCTGGAATATGAGGCCTTGGGCTTCCTCAACGAAGACCATTGGGTAGCCCGTGAAAATTTCCCGGGTGGCGTGGGAGGTCTCGGCGTAAACTACTTTGGCTATTACTTGTCAGAAATAGCTTCAAAAGGAAAGTTTTTCGTTGCCGATGACATAGCTGGCTGGGACACTCGCATTAGTCAGGCGGATTTGGCCGACGAAGAGTTCTTCATCCTCAACTCGATTGAGGATGATTACCATAGAGCTCTGGCGGAGTCGGTCATGAAATTTGCCTACCAAAATATTGTGGCCATGTTTCCCCGAACCCATTCTAAATTCAGGAGTGGAACGGTCATGGATGTGGTTTCCCGATCGGATCAGCGAGGCTCGGGGCAGGTGGTGACATATGCCTTGAACACAATCACCAATGGAAAGATTCAGATTGGCCGAACCCTTGAAAGTGAAGGGCTACTCGAAGCTGAACCAGTGGTGATCGACAAATGGCTCTCGCGGAACATGGTCGAAAAACTGGAGGGAATGGTGATCGCTGGAGATGACGTGGTCGTGGCCACAAACGACACCAATTTCGCAAAGTCGTTGACCTACCTAAATGAAACCGGGAAAATCCGGAAAAATATACCAATTGACTCGTTTTCAC
>SRR11006484_NODE_11_length_760_cov_2.774524
TTTGGATGAAGAGTGCCACTGGCATTTGCCG
>SRR11006484_NODE_12_length_749_cov_3.519345
CCTCAGTTTGTGTTCCAATAGATACCCAAGGAAGAACATTGAGCAATGTTCGGTGTGTAGGAGCATCCATAGGGGGATCATCATTTGTGACAGCCGGATCGACGATGTCGACGCGTGTAGTAGAACCAGCCATGAGCCGAAACCTATGCACGAGAAGACAGATCCAAAGGCCGCAAAAGCCAACCACGACAGTAGCCAACAGTCAAACTTTCGCTGGCGTGGACATGTGTTGGAGATTACTTGAAGACAAAGCATGAGTCCCAGGAAGTTCACGATGTGGTCCTCGAGGTAGCCCTTCCTCACTTCCACCCCGAGACCCCGGAAAACCGAACCACGTGGTTGCAGAGCGTGAGCTTCCGTCCTCCACATTTTCAGCCTCTCATC
TCCTCAACACTTGGTTCCGGATCATCTGATAGTGGAGTCTCCGTCAGCTTCAT
>SRR11006484_NODE_13_length_648_cov_12.908932
CCTACTGGGTGTTATCCTGGTTGGCTTTTGCTGTTTTTGGATTGCCGTCGGTCTTCTCATGCGTTGGCTTTGGTTCG
CAGCATGCCAGACGGAGTCTACCGAATCAAGTCCAAAGGAGTTGCCATTGATCGTCAACGGGGTGTTGGGGTTGTAAGACGAGGAGTTTTTCACACCCTCTACCATGTAACGCGTGGTGGTCTTGTGTACTGGCGAGGGCAGGCAGTTCAACCACACTCTGGTAGTGTGACTGAAGATGTCATCTCTTATGGTGGACCGTGGAATCTGCCAAAGCCTGAACTTGTCAACGAAATTGACGTCCTGGCTTGTCTACCGGACGGCACTGTGGAATATCATAAATATGAGCCCAGCACCATCACCATAGATGGCACTCCCACAATGTTCGTGACAAAAGATTTTGGCTTCGGATCTTCAGGATCTCCCTTCTATTTGGAGGGCGAGCCGGTCGGACTTTATGGGTATGGCTTTCAATATAATGGAAAATACCATTCCATAGTCACGACCTATGAGCAAGAT
>SRR11006484_NODE_14_length_600_cov_26.042065
AGGGACGATCATCGGCGAATGTGGTTAGACCAGGCGAGCAAGCAAATTGGTGCTGTAAGAACTGCTCACACCCCATTAATTTCCAGGTTGGACCGGCCCTATACTATCCAATGGAGATTCAGAAAGCTGGATAGCAACCCAAAGGTGTCTAAAATGAAGTTGACCGAGACTCCCCTCTCGGATGACCCTGAACCAAGCGTCGAAGAGAGGTTGAGGATGTGGAGGACGGAGGCGCATGCCTCGCAGCCGAGTGGAGCGGTTTTCCGCGGCCTCGCGGTGGAGGTGAGGAAGGGCTACCTCGAGGATCACATCGTGAACTTCCTAGGTTTAATGCTGTGTCTCCAGGTGATTTCAAACGCCCGGCCACGCCAACGGCCATTGGCCTACTGGGTGTTATCCTGGTTGGCTTTTGCTGTTTTTGGATTGCCGTCGGTCTTCTCATGCGTTGGCTTTGGTTCGTGGTTGGTTCTGTTGCACGCTTCAACGTCGTCGATCCGCTTGTCCCAGATGATGATTCCTCTGTGGATGCTACTTCACGTAGGGCATTGCTCGATGTTCTTCCTAGGGTATCTACTGGAACACAAACTGAGG
>SRR11006484_NODE_15_length_471_cov_4.888325
TCGAAAGTGATCTAAACCCTGTTCCACACATCAAGCATGTTTTCCGTGGTCATCCACTCGTATTGCTGGTGGATGGACCTCCCCTCTGGGACCCAATCTGTTGGAACGGATGCATGTATGGCTGCGTACCCCACCCGCAGATCACGCCGATGGAAAAAGTACAGAGCCCACATTTGTCCGTGGGCTTTTGACAGACAAGCACTTTCTGGGATGGTCACGAGCCCTCCTTTTTGGACTCGACTTCTCCCAATGATTTCGTGCTCGTGGCGGCATGGAACGATTATTTTCCTTCCATCTTTGAGATGGAGTGGATGGAAGTGATGGGAGCAAAACTCAACGCGCTCCCAGATCGTCTCCACAAGTGAAAACGAGTCAATTGG
>SRR11006484_NODE_16_length_465_cov_3.082474
ATGGTAAATTTAAGTAATCCATCACTCCCCGGGCCGCTATTGACATCGGGTCCAAAAAGTGGCATTCGTCCATCATG
>SRR11006484_NODE_17_length_440_cov_3.203857
ATACCTTAAGCTGCACGTTCGATCCATACAAAGTCCGTCGAAACCCGACAAAGTCGTATTGGAATGCAATCGCTTTTCCACACACACTCGTCGCATAGTCTGAGGCCGTCATGACCCTTAAGACGTGGTGGTTCTCA
>SRR11006484_NODE_18_length_438_cov_21.426593
AAAAGCGATTGCATTCCAATACGACTTTGTCGGGTTTCGACGGACTTTGTATGGATCGAACGTGCAGCTTAAGGTATCACAGACTGTCTCAAGTAATTGCCCAACGTACCTAGCAGGGTTAGCCGTGAAGAACGACCGAACGATTTTTACGGACGGCATGTTTTGGATGTCTAGTCGTAAACAAGGCAATGAGACTGAGTACACGATTGAGGATTTGGAAACCATGCAAGCCAGAAAGTGCATTTGGCCTAAACAATACACGGCTGACAGATGCAAACTGATTTCCCTTGGCATGTCACCCCAATTCGGCTAATTTCGGGGCCTGTCCCGGGAACACACGTGAAAGTGGATCCGAAATGTGAGGGACGATCATCGGCGAATGTGGTTAGACCAGGCGAGCAAGCAAATTGGTGCTGTAAGAACTGCTCACACCCCATT
>SRR11006484_NODE_19_length_433_cov_4.123596
CAGGCGAGCAAGCAAATTGGTGCTGTAAGAACTGCTCACACCCCATTCATTTCCAGGTTGGACCGGCCCTATACTAT
>SRR11006484_NODE_20_length_432_cov_4.126761
ATAGTACATTTCAGCTGTTGAGTTTCTGCTTGTGGACAGTCGAACCAACCGCCCACTGTAGGTATGTTGCAGAGTTTCAAGCTTCCGCATCACCTCCACCGGATATGGGCATAGGACCTTAAAACAGAACTGGGCCTCCGGATTGGTCTTCAACCACCTCTCGAGAACATCAAGGACGACCAGCGTTCTGGTTTTTTCCTTCCGGAAATCAGGATCACTCTCCTCGATGTCACAAAGGACAGTTTCACACAGAGTTGGTTCAAGCTTGAAGACATTTGTCCGACTCTTTAGGGTGACTAGGTTGTAACCATACGTTATGAACTTTTGGGGTTCTTCACGTTCTACTCCCCCAAGGGTGTACCCTGCCACGCGCATAACTCGTTCTTC
>SRR11006484_NODE_21_length_376_cov_4.183946
GTGAAAAAACTGTGCCCAAGGTGGAG
>SRR11006484_NODE_22_length_352_cov_4.640000
GAAGGGCTACCTCGAGGACCACATCGTGAACTTCCTAGGTTTAATGCTGTGTCTGCAGGTGATTTCAAACGCCCGGC
>SRR11006484_NODE_23_length_340_cov_3.494297
TTTCACGTGTGTTCCCGGGACAGGCCCCGAAATTAGCCGAATTGGGGTGACATGCCAAGGGAAATCAGTTTGCATCTTGTAACCCGGGATGTGATTCGCCCGCGAGATGGGGCCGCCCCACGCCGGAGGCATGAATAACCGTCCATCCAAACTGTCAGCCGTGTATTGTTTAGGCCAAATGCACTTTCGGCTTGCATGGTTTCCAAATCCTCAATCGTGTACTCAGTCTCATTGCCTTGTTTACGACTAGACATCCAAAACACGCCGTCCGTAAAAATCGTTCGGTCGTTCTTCACGGCTAACCCTGCTAGGTACGTTGGGCAATTACTTGAGACAGTCT
>SRR11006484_NODE_24_length_336_cov_2.841699
CTGAAGAGAACGAAGGGGACAATGCG
>SRR11006484_NODE_25_length_305_cov_3.021930
TGGAGTGGATGGAAGTGATGGGAGCAAAACTCAACGCGCTCCCAGATCGTCTCCACAAGTGAAAACGAGTCAATTGG
>SRR11006484_NODE_26_length_271_cov_3.041237
CAGCACGAAATCATTGGGAGAAGTCGAGTCCAAAAAGGAGGGCTCGTGACCATCCCAGAAAGT
>SRR11006484_NODE_27_length_240_cov_12.736196
GGAGTGGATGGAAGTGATGGGAGCAAAACTCAACGCGCTCCCAGATCGTCTCCACTTGTGAAAACGAGTCAATTGGTATATTTTTCCGGATTTTCCCGGTTTCATTTAGGTAGGTCAACGACTTTGCGAAATTG
>SRR11006484_NODE_29_length_225_cov_6.898649
TGTTATCCTGGTTGGCTTTTGCTGTTTTTGGATTGCCGTCGGTCTTCTCATGCGTTGGCTTTGGTTCG
TGCAAGAACAATGCTGTGACGATCGCCTGCCATGCAACGTTTATGGATTTTGTTAAGAGTAGAGGTGTTGGCCAAATTAAGGTCCACACCATCATGA
>SRR11006484_NODE_30_length_204_cov_27.094488
AGAACATTCATCGATTGGCACCCTGGCAAGGGAAAGACACGGAAATACATTGTTGAAGAGACACTGAAAAACGTGGAGCTCAAGCGGCGCACCCTTATTTTGACCCCCACCCGAGTTGTTATGGAGGAAGTAAGAAAGGCCTTCGGTGAAACGGAATTCAAGATAGGAACAAATGTTGCCTACTGCAAGAACAATGCTGTGA
>SRR11006484_NODE_31_length_165_cov_20.568182
CATTGGGTCATGGAGCCAAGACGTCCCTTGGACCAAGGTGACCACTGCCGTCAATGACCCCCGGTTTTGGGAACTAGTAAACCGGGAAAGAAAACTCCACCTGGCCGGGGACTGTGCGATGTGCGTGTACAACACCATGGGGAAAAAAGAGAAGCAACCGACCAT
>SRR11006484_NODE_32_length_165_cov_12.534091
GAAGCTCATCTAAAACCGAGCCGTACGAATTAGAGATGTTAAGATACACCAGTGGGTGTCCAAGTTTTGACGAGGCATGATAAACAGCGCTTCGGGCCGCTGCGCACTGTAACTTGTCCTCACAAATGATGCACCCCTTTTTGGTTTCCTTGAACATCTCAAAAA
>SRR11006484_NODE_33_length_163_cov_28.302326
AGCATCCGATCGGACATTCTTGATGAAGTCGTCACACGTCAAAATCCGCGGTTTCAGCCCTTTTTCTTTGAACAGGCGGATCATGTGCTTCATGATTTTCCTATTGACCATTTTAACCTGTTCCCTGGGTTCAGGGACGGGGGTGTCTACCTTCTCCCGGAGA
>SRR11006484_NODE_34_length_162_cov_21.905882
AGAACATTCATCGATTGGCACCCTGGCAAGGGAAAGACACGGAAATACATTGTTGAAGAGACACTGAAAAACGTG
>SRR11006484_NODE_35_length_156_cov_28.949367
GCCTGTTCAAAGAAAAAGGGCTGAAACCGCGGATTTTGACGTGTGACGACTTCATCAAGAATGTCCGATCGGATGCTGCCATTGGGTCATGGAGCCAAGACGTCCCTTGGACCAAGGTGACCACTGCCGTCAATGACCCCCGGTTTTGGGAACTAG
>SRR11006484_NODE_36_length_155_cov_15.346154
GCCTGCCATGCAACGTTTATGGATTTTGTCAAGAGTAGAGGTGTTGGCCAAATTAAGGTCCACACCATCATGATGGATGAATGCCACTTTTTGGACCCGATGTCAATAGCGGCCCGGGGAGTGATGGATTACTTAAATTTACCATCCAATGCTGG
>SRR11006484_NODE_37_length_155_cov_10.782051
GACACCTTTGGGTTGCTATCAGTGATCTTTCCAGCTTTCTGAATCTCCATTGGATAGTATAGGGCCGGTCCAACCTGAAAATGAATGGGGTGTGAGCAGTTCTTACAGCACCAATTTGCTTGCTCGCCTGGTCTAACCACATTCGCCGATGATCG
>SRR11006484_NODE_38_length_155_cov_4.679487
TCATGATGGTGTGGACCTTAATTTGGCCAACACCTCTACTCTTAACAAAATCCATAAACGTTGCATGGCAGGCGATCATCACAGCATTGTTCTTGCAGTAGGCAACATTTGTTCCTATCTTGAATTCCGTTTCACCGAAGGCCTTTCTTACTTCC
>SRR11006484_NODE_39_length_155_cov_4.628205
ATGAAGCTGACGGAGACTCCACTATCAGATGATCCGGAACCAAGTGTTGAGGAGTTGAATCTAGGAGGGGTTCGCAATGAGAATCGCACTTGCCAGGTGCTGCCATACAATCGAGGATGGGGGACTGGATG
>SRR11006484_NODE_40_length_154_cov_3.597403
TTTTTGAGATGTTCAAGGAAACCAAAAAGGGGTGCATCATTTGTGAGGACAAGTTACAGTGCGCAGCGGCCCGAAGCTGCCTCGTCAAAACTTGGACACCCACTGGTGTATCTTAACATCTCTAATTCGTACGGCTCGGTTTTAGATGAGCTTC
>SRR11006484_NODE_41_length_154_cov_3.298701
AGAACATTCATCGATTGGCACCCTGGCAAGGGAAAGACACGGAAATACATTGTTGAAGAGACACTGAAAAACGTG
>SRR11006484_NODE_42_length_153_cov_3.263158
CAGCATTGGATGGTAAATTTAAGTAATCCATCACTCCCCGGGCCGCTATTGACATCGGGTCCAAAAAGTGGCATTCGGACCTTAATTTGGCCAACACCTCTACTCTTGACAAAATCCATAAACGTTGCATGGCAGGCGATCGTCACAGCATTG
>SRR11006484_NODE_43_length_143_cov_20.575758
GGACCTTAATTTGGCCAACACCTCTACTCTTGACAAAATCCATAAACGTTGCATGGCAGGCGATCGTCACAGCATTGTTCTTGCAGTAGGCAACATTTGTTCCTATCTTGAATTCCGTTTCACCGAAGGCCTTTCTTACTTCC
>SRR11006484_NODE_44_length_141_cov_11.796875
CACATCGTGAACTTCCTAGGTTTAATGCTGTGTCTCCAGGTGATTTCAAACGCCCGGCCACGCTAACGGCCATTGGCCTACTGGGTGTTATCCTGGTTGGCTTTTGCTGTTTTTGGATTGCCGTCGGTCTTCTCATGCGTT
>SRR11006484_NODE_45_length_135_cov_6.224138
TGGAGTGGATGGAAGTGATGGGAGCAAAACTCAACGCGCTCCCAGATCGTCTCCACAAGTGAAAACGAGTCAATTGGTATATTTTTCCGGATTTTCCCGGTTTCATTTAGGTAGGTCAACGACTTTGCGAAATTG
>SRR11006484_NODE_46_length_134_cov_10.263158
CAGGTTGGACCGGCCCTATACTATCCAATGGAGATTCAGAAAGCTGGAAAGATCACTGATAGCAACCCAAAGGTGTCTAAAATGAAGTTGACCGAGACTCCCCTCTCGGATGACCCTGAACCAAGCGTCGAAGA
>SRR11006484_NODE_47_length_133_cov_13.178571
CGAAAGCAGCCCATCACAACATCATCTATGGTGCAGCGACGAGGGCGAACTGGGCAAAATGCCCCAGGTACATATGTTTATCCAGTTGACGCTGCTACCAAGGAGGATCCATATGACTGGGTTTGTTGGCTGG
>SRR11006484_NODE_48_length_133_cov_7.821429
CGAAAGCAGCCCATCACAACATCATCTATGGTGCAGCGACGAGGGCGAACTGGGCGAAATGCCCCAGGTACATATGTTTATCCAGTTGACGCTGCTACCAAGGAGGATCCATATGACTGGGTTTGTTGGCTGG
>SRR11006484_NODE_49_length_133_cov_3.464286
CCAGCCAACAAACCCAGTCATATGGATCCTCCTTGGTAGCAGCGTCAACTGGATATACATATGTACCTGGGGCATTTTGCCCAGTTCGCCCTCGTCGCTGCACCATAGATGATGTTGTGATGGGCTGCTTTCG
>SRR11006484_NODE_50_length_115_cov_17.026316
ATGGTAAATTTAAGTAATCCATCACTCCCCGGGCCGCTATTGACATCGGGTCCAAAAAGTGGCATTCGTCCATCATGATGGTGTGGACCTTAATTTGGCCAACACCTCTACTCTT
>SRR11006484_NODE_51_length_114_cov_19.702703
CCACATCGTGAACTTCCTAGGTTTAATGCTGTGTCTGCAGGTGATTTCAAACGCCCGGCCACGCCAACGGCCATTGGCCTACTGGGTGTTATCCTGGTTGGCTTTTGCTGTTTT
>SRR11006484_NODE_52_length_114_cov_3.189189
CCACATCGTGAACTTCCTAGGTTTAATGCTGTGTCTCCAGGTGATTTCAAACGCCCGGCCACGCCAACGGCCATTGGTCTACTGGGTGTTATCCTGGTTGGCTTTTGCTGTTTT
>SRR11006484_NODE_53_length_111_cov_9.647059
GATCGCCTGCCATGCAACGTTTATGGATTTTGTTAAGAGTAGAGGTGTTGGCCAAATTAAGGTCCACACCATCATGATGGACGAATGCCACTTTTTGGACCCGATGTCAAT
>SRR11006484_NODE_54_length_107_cov_3.600000
GCCTGCCATGCAACGTTTATGGATTTTGTCAAGAGTAGAGGTGTTGGCCAAATTAAGGTCCACACCATCATGATGGACGAATGCCACTTTTTGGACCCGATGTCAAT
>SRR11006484_NODE_55_length_106_cov_3.551724
GTAAGAACTGCTCACACCCCATTCATTTCCAGGTTGGACCGGCCCTATACTATCCAATGGAGATTCAGAAAGCTGGAAAGATCACTGATAGCAACCCAAAGGTGTC
>SRR11006484_NODE_56_length_105_cov_17.714286
GCGTGGCCGGGCGTTTGAAATCACCTGGAGACACAGCATTAAACCTAGGAAGTTCACGATGTGGTCCTCGAGGTAGCCCTTCCTCACCTCCACCCCGAGGCCGCG
>SRR11006484_NODE_57_length_102_cov_4.000000
ATAGTATAGGGCCGGTCCAACCTGGAAATGAATGGGGTGTGAGCAGTTCTTACAGCACCAATTTGCTTGCTCGCCTGGTCTAACCACATTCGCCGATGATCG
>SRR11006484_NODE_58_length_101_cov_10.666667
TCCAGCTTTCTGAATCTCCATTGGATAGTATAGGGCCGGTCCAACCTGGAAATGAATGGGGTGTGAGCAGTTCTTACAGCACCAATTTGCTTGCTCGCCTG
>SRR11006484_NODE_59_length_101_cov_7.333333
GTAAGAACTGCTCACACCCCATTCATTTCCAGGTTGGACCGGCCCTATACTATCCAATGGAGATTCAGAAAGCTGGATAGCAACCCAAAGGTGTCTAAAAT
>SRR11006484_NODE_60_length_99_cov_20.727273
TGGTCTAACACCATTTGTGCTTCCAGCCAACAAACCCAGTCATATGGATCCTCCTTGGTAGCAGCGTCAACTGGATAAACATATGTACCTGGGGCATTT
>SRR11006484_NODE_61_length_99_cov_16.727273
ACATATGTACCTGGGGCATTTTGCCCAGTTCGCCCTCGTCGCTGCACCATAGATGATGTTGTGATGGGCTGCTTTCGCAAGATGACCTCATCCTCACTT
>SRR11006484_NODE_62_length_94_cov_4.117647
CGCCAACGGCCATTGGTCTACTGGGTGTTATCCTGGTTGGCTTTTGCTGTTTTTGGATTGCCGTCGGTCTTCTCATGCGTTGGCTTTGGTTCGT
>SRR11006484_NODE_63_length_93_cov_22.562500
TTCCTCACCTCCACCCCGAGGCCGCGGAAAACCGCTCCACTCGGCTGCGAGGCATGCGCCTCCGTCCTCCACATCCTCAACCTCTCTTCGACG
>SRR11006484_NODE_64_length_93_cov_17.187500
TCCATCATGATGGTGTGGACCTTAATTTGGCCAACACCTCTACTCTTGACAAAATCCATAAACGTTGCATGGCAGGCGATCGTCACAGCATTG
>SRR11006484_NODE_65_length_93_cov_3.875000
TTCCTCACCTCCACCGCGAGGCCGCGGAAAACCGCTCCACTCGGCTGCGAGGCATGCGCCTCCGTCCTCCACATCCT
>SRR11006484_NODE_66_length_91_cov_11.857143
GCTACCTCGAGGATCACATCGTGAACTTCCTAGGTTTAATGCTGTGTCTCCAGGTGATTTCAAACGCCCGGCCACGCTAACGGCCATTGGC
>SRR11006484_NODE_67_length_91_cov_9.214286
TTGGCTTTGGTTCGTGGTTGGTTCTGTTGCACGCTTCAACGTCGTCGATCCGCTTGTCCCAGATGATGATTCCTCTGCGGATGCTACTTCA
>SRR11006484_NODE_68_length_91_cov_4.785714
GCTACCTCGAGGACCACATCGTGAACTTCCTAGGTTTAATGCTGTGTCTCCAGGTGATTTCAAACGCCCGGCCACGCTAACGGCCATTGGC
>SRR11006484_NODE_69_length_90_cov_9.769231
CCAATGGCCGTTGGCGTGGCCGGGCGTTTGAAATCACCTGGAGACACAGCATTAAACCTAGGAAGTTCACGATGTGGTCCTCGAGGTAGC
>SRR11006484_NODE_70_length_86_cov_14.000000
CAGCATTGGATGGTAAATTTAAGTAATCCATCACTCCCCGGGCCGCTATTGACATCGGGTCCAAAAAGTGGCATTCGTCCATCATG
>SRR11006484_NODE_71_length_82_cov_13.600000
AGGGACGATCATCGGCGAATGTGGTTAGACCAGGCGAGCAAGCAAATTGGTGCTGTAAGAACTGCTCACACCCCATTCATTT
>SRR11006484_NODE_72_length_78_cov_16.000000
CCAGCATTGGATGGTAAATTTAAGTAATCCATCACTCCCCGGGCCGCTATTGACATCGGGTCCAAAAAGTGGCATTCG
>SRR11006484_NODE_73_length_78_cov_8.000000
GCCAATGGCCGTTGGCGTGGCCGGGCGTTTGAAATCACCTGGAGACACAGCATTAAACCTAGGAAGTTCACGATGTGG
>SRR11006485_NODE_1_length_3321_cov_6.438964
AGGGATGGGAATCTTAGAGGAGGTGGAGTTCATCTTGTTCAAAATCATTCGGGAAAACACATGGTTTGGGCTCATTGCCTTTCTGTGCATTGGCCTCAAAATGCGGTGGCCCGTATGGATTATGATTCTAATTGGAGTTGTGACCTGGAACGCTGTGAGGGCTGATGTTATTGAACCCCTCAAGCAGGAGAAGATGACATTCTTGGAGACTCGAATGTTTTAAGCGAAATATCAACTATCGCGACACCAAATGGGCTCCTCCAGGTAAGCATGGGGAATTCTCATGTGATTAGAGGACAAGACTACAAAACCCTTCTAACGGATTGCGAAGTGGGACAGTCATATTCCACTGATGTGTGCCCTGGTGGTTCACAATTGAATCTAGGAGGGGTTCGCAATGAGAATCGCACTTGCCAGGTGCTGCCATACAATCGAGGATGGGGGACTGGATGCCTTGAGTTTGGCATGGGAATGACGGCGACTTGTGTGGAACTTGAATGTTCCACATCGTACGCTGTGAAGCTGTTATCTAGCTCTGGAGTAGTCTCTAACATGACTATTGGATACCATGGGAAGAATGAGACAAAACTCATAGCCAACAACATCCCCCAAACGTTTAAGTTTGGAGGATTTGGCAAGACAGTGGTCACCTGCCAATTGGAAAACGACCGGTTGGCGACTACGAACTATGCCATTGTTGGAGATGACGGAGCGGGATTGTTCCTCAAAAAACTAATCGATGATTGGCCTGGTGTGTTTCGAACGCAGAAGCACATGATCGGCATGGATCGAGTCGTGAATTGGGGACCAGCAACTCCAAATGAAATCCCGGTGGTGTCAATAGACAACCCACATCTTGACTGGAAGGCAGGGAAAAAGGGAGGAACCCCAGAACTTGACACAATATTCTGGTGCCGAACTGTCCTGGAAAAATTGATAACTGGAGAATTCTCCCCCTGTAAAATAACGTTGAGAGCAACGGTTGTGCAAGGGGGTTACGGAAATGAGGGAGTCCTTGTTGTGCAGACAGACGATGATGTTCCTGAAATCTGCAGTATCGCGCTGGAATGCGTGAGCTGTGGACTCACGTCAAAACGAATGATGTTTCAACCGGGGACTAAGACTGGCCAAGCCCACGTCACGTGTGGGAACAAGTCCATGTTCGTCCTACTCATCGTCCTTGGATCAGCTTGGTTCGTGTATGGAGACGTTGGTTGCGGGATAGACACTGACCGGAAAACCTTAGTTTGTGGTGGGGGATTGTTCGTCTGGAAAGAGATCGGACAGTATCCCACCGCTAACCACTCAGTGGAGCTGGCTTCCTATGACCTAATCAAGAAATATCTTTTTGAGATGTTCAAGGAAACAAAAAGGGGTGCATCATTTGTGAGGACAAGTTACAGTGCGCAGCGGCCCGAAGCGCTGTTTATCATGCCTCGTCAAAACTTGGACACCCACTGGTGTATCTTAACATCTCTAATTCGTACGGCTCGGTTTTAGATCAGCTTCCCAAAGCAAGGCGTAGAATAACGCTTGGAACTGAAAGCGTGGAAATGGTGGTATACCAACACACTGGGGAGCCAAAAGGTGATTTCGGAACGCTCCCATCACGATATTTTCGCGGGGACATGGAGAACGAAAATCACTATGTTCTGCGGGTAATGACTGCCTCAGACCACGTGCACAGGGTGTGTGGAAAGGCGATTGCGTTCCAGTACGACTTTGTGGGATACCGCCGGACCCTGTACGGATCCAATGTGCAGCTCAAGGTCTCACAAGTGGTATCAAGCTACTGCCCAATGTATCTGGCAGGATTGGCTGTCAAGAACGATCGTACCATATTCACAGACGGTATGTTTTGGATGTCAAGTCGAAAACAGGGAAATGAAACTGAGTACACAATCGAGGACCTGGAGACGACGCAAGCGCGAAAGTGTATTTGGCCAAAACAATACACATCTGACAGTGTGGAAGACCCAACGGACCAGCGGCTTTTCATGCCTCCCACGTGGGGAGGACCGATATCGCGGGCTAATCACATCCCCGGATACAAGATGCAAACCGACTTCCCATGGCACGTTACCCCGATCAAGATGATTGCGGGACCAGTACCTGGAACTCATGTGAAAGTTGACCCGGGATGCGAAGGGCGGTCATCAGCCACCATCGTGGAACCTAGTGAAACCTAGTGAACAGGCGAATTGGTGTTGTAAGAACTGCTCAAATCCCATCCACTTCCGGGTCGGACCCGCATTGTATTACCCCATGGAAATTCAAAAGGCCACTAAGAGCACTGATAGTAGTCCCAAGTAGGCAAAGATGAAGCTGACGGAGACTCCACTATCAGATGATCCGGAACCAAGTGTTGAGGA
GATGAGAGGCTGAAAATGTGGAGGACGGAAGCTCACGCTCTGCAACCACGTGGTTCGGTTTTCCGGGGTCTCGGGGTGGAAGTGAGGAAGGGCTACCTCGAGGACCACATCGTGAACTTCCTGGGACTCATGCTTTGTCTTCAAGTAATCTCCAACACATGTCCACGCCAGCGAAAGTTTGACTGTTGGCTACTGTCGTGGTTGGCTTTTGCGGCCTTTGGATCTGTCTTCTCGTGCATAGGTTTCGGCTCATGGCTGGTTCTACTACACGCGTCGACATCGTCGATCCGGCTGTCACAAATGATGATCCCCCTATGGATGCTCCTACACACCGAACATTGCTCAATGTTCTTCCTTGGGTATCTATTGGAACACAAACTGAGG
>SRR11006485_NODE_2_length_2251_cov_6.464121
TCGAAAGTGATCTAAACCCTGTTCCACACATCAAGCATGTTTTCCGTGGTCATCCACTCGTATTGCTGGTGGATGGACCATGATGTCCTCCCCTCTGGGACCCAATCTGTTGGAACGGATGCATGTATGGCTGCGTACCCCACCCGCAGATCACGCCGATGGAAAAAGTACAGAGCCCACATTTGTCCGTGGGCTTTTGACAGACAAGCACTTTCTGGGATGGTCACGAGCCCTCCTTTTTGGACTCGACTTCTCCCAATGATTTCGTGCTCGTGGCGGCATGGAACGATTATTTTCCTTCCATCTTTGAGATGGAGTGGATGGAAGTGATGGGAGCAAAACTCAACGCGCTCCCAGATCGTCTCCACGAGTGAAAACGAGTCAATTGGTATATTTTTCCGGATTTTCCCGGTTTCATTTAGGTAGGTCAACGACTTTGCGAAATTGGTGTCGTTTGTGGCCACGACCACGTCATCTCCAGCGATCACCATTCCCTCCAGTTTTTCGACCATGTTCCGCGAGAGCCATTTGTCGATCACCACTGGTTCAGCTTCGAGTAGCCCTTCACTTTCAAGGGTTCGGCCAATCTGAATCTTTCCATTGGTGATTGTGTTCAAGGCATATGTCACCACCTGCCCCGAGCCTCGCTGATCCGATCGGGAAACCACATCCATGACCGTTCCACTCCCGAATTTAGAATGGGTTCGGGGAAACAGGGCCACAATATTTTGGTAGGCAAATTTCATGACCGACTCCGCCAGAGCTCTATGGTAATCATCCTCAATCGAGTTGAGGATGAAGAACTCTTCGTCGGCCAAATCCGCCTGACTAATGCGAGTGTCCCAGCCAGCTATGTCATCGGCAACGAAAAACTTTCCTTTTGAAGCTATTTCTGACAAGTAATAGCCAAAGTAGTTTACGCCGAGACCTCCCACGCCACCCGGGAAATTTTCACGGGCTACCCAATGGTCTTCGTTGAGGAAGCCCAAGGCCTCATATTCCAGATATCGACTTCCCAGCCACATATACCAAATGGTCCGGGATCCTTTCGGCTCCCCAGCTATGGTCGGTTGCTTCTCTTTTTTCCCCATGGTGTTGTACACGCACATCGCACAGTCCCCGGCCAGGTGGAGTTTTCTTTCCCGGTTTACTAGTTCCCAAAACCGGGGGTCATTGACGGCAGTGGTCACCTTGGTCCAAGGGACGTCTTGGCTCCATGACCCAATGGCAGCATCCGATCGGACATTCTTGATGAAGTCGTCACACGTCAAAATCCGCGGTTTCAGCCCTTTTTCTTTGAACAGGCGGACCATGTGCTTCATGATTTTCCTATTGACCATTTTAACCTGTTCCCTGGGTTCAGGGACGGGGGTGTCTACCTTCTCCCGGAGAACCTTTTGTTGGGAGTACGTTGAGATGTCGGTCATCATGAAGTTTGTTACTCCTCCAACGGCTTTCCAAGGCCACATAATCTTCCGGACAAGAGGGTTGACAGTTTGACCACCAACTTTGACGACATCTGTCACGTACGAACCATGGTACTTAAAAGTCTGGTAGTTCTTGTCAAAAAACCAAGTGCTTAGATTTTCATCCCGGAGTTTATTAACCCTGGTTTGGGTCATGCTAGGATCCATATCCTTGATTTTCGTTTGGGGGTCAGCCCGTGTCCCTGTTCGGACCTTCGGAGTGTCGTTTATGATTGGCTCGCCAGTTGAGCGCATGCGACCTATGAGTGAGCCAAGTGTCATGTACACGTCCCTGGCA
>SRR11006485_NODE_3_length_1673_cov_15.969298
AAATCACCTGCAGACACAGCATTAAACCTAGGAAGTTCACGATGTGGTCCTCGAGGTAGCCCTTCCTCACCTCCACCGCGAGGCCGCGGAAAACCGCTCCACTCGGCTGCGAGGCATGCGCCTCCGTCCTCCACATCCTCAACCTCTCTTCGACGCTTGGTTCAGGGTCATCCGAGAGGGGAGTCTCGGTCAACTTCATTTTAGACACCTTTGGGTTGCTATCCAGCTTTCTGAATCTCCATTGGATAGTATAGGGCCGGTCCAACCTGGAAATGAATGGGGTGTGAGCAGTTCTTACAGCACCAATTTGCTTGCTCGCCTGGTCTAACCACATTCGCCGATGATCGTCCCTCACATTTCGGATCCACTTTCACGTGTGTTCCCGGGACAGGCCCCGAAATTAGCCGAATTGGGGTGACATGCCAAGGGAAATCAGTTTGCATCTTGTAACCCGGGATGTGATTCGCCCGCGAGATGGGGCCGCCCCACCCCGGGGCATGAATAACCGTTGGTCAGTTGGGTCATCCAAACTGTCAGCCGTGTATTGTTTAGGCCAAATGCACTTTCGGCTTGCATGGTTTCCAAATCCTCAATCGTGTACTCAGTCTCATTGCCTTGTTTACGACTAGACATCCAAAACATGCCGTCCGTAAAAATCGTTCGGTCGTTCTTCACGGCTAACCCTGCTAGGTACGTTGGGCAATTACTTGAGACAGTCTGTGATACCTTAAGCTGCACGTTCGATCCATACAAAGTCCGTCGAAACCCGACAAAGTCGTATTGGAATGCAATCGCTTTTCCACACACACTCGTCGCATAGTCTGAGGCCGTCATGACCCTTAAGACGTGGTGGTTCTCATTCTCAAGCTCTCCACTGAAAAACCGGGATGGCAATTTCCCCAAATCGCCTTTGGTTTCCCCCGTATGCTGGTAAACGGCCATCTCCACACTTTCGGTTCCAAGTGTGATCTTGCGTCGTGTTTTCGGAAGCTCATCAAATACTGAATCGTAGGAATTGGAAATGTTCAGGTAGACAGTCGGATGGCCAAGTTTCGTCAAAGCGTGGTAGGCCACACTTCGGGCTGCTGCGCACTGCAATTTGTCTTCGCACACTATACACCCTTTTGTAGTCTCTTTGAACATCTCAAAGAGGTATTTCGTGATTAGGTCGTACGAGGCTAGTCTAC
CTATTGACATCGGGTCCAAAAAGTGGCATTCATCCATCATGATGGTGTGGACCTTAATTTGGCCAACACCTCTACTCTTGACAAAATCCATAAACGTTGCATGGCAGGCGATCGTCACAGCATTGTTCTTGCAGTAGGCAACATTTGTTCCTATCTTGAATTCCGTTT
>SRR11006485_NODE_4_length_1321_cov_6.202572
GGCTCTTGAAGCGCGCGATCAAAAACACTCCCAGGTCACCAACATCATTGATAGGACCCCGCATGACAACACGAAAGGATACGTCTATGGC
CACCAGTTTATGGACTTTGGCTGAATTGTAAACTTTGTTGGCATTGGATACCTTACGGACATCCCCCTCCGGGCCTCCCTGTTCGTGTTTCGAATGGTGCTGGGGTTGTTTCCAACACTGGGCGGAATGCGCTCTCTGGAAAAAAACAGCAGCAACAGGTTTGGGGGTGAAGTGGAAGAACATGTTAAATGAAATGTCCCAAGTTCGATTCCAATCCTACAAATCCCGAGGCGTGAACGAAACTCCCCGAGGTGACTATGTGTCTCGTGGGGGATTGAAAATGGACGAAATCATCAGGAAATACGGCTTTCGACCAGCTGGACGTGTCGTTGACCTTGGATGTGGACGAGGAGGACGGTCGCAGAGGGCAGTGATGGAAGAACGAGTTATGCGCGTGACAGGGTACACCCTTGGGGGAGTAGAACGTGAAGAACCCCAAAAGTTCATAACGTATGGTTACAACCTAGTCACCCTAAAGAGTCGGACAAATGTCTTCAAGCTTGAACCAACTCTGTGTGAAACTGTCCTTTGTGACATCGGGGAGAGTGATCCTGATTTCCGGAAGGAAAAAACCAGAACGCTGGTCGTCCTTGATGTTCTCGAGAGGTGGTTGAAGACCAATCCGGAGGCCCAGTTCTGTTTTAAGGTCCTATGCCCATATCCGGTGGAGGTGATGCGGAAGCTTGAAACTCTGCAACATACCTACAGTGGGCGGTTGGTTCGACTGTCCACAAGCAGAAACTCAACAGCTGAAATGTACTAT
>SRR11006485_NODE_5_length_1294_cov_3.259655
CGAAAGCAGCCCATCACAACATCATCTATGGTGCAGCGACGAGGGCGAACTGGGCGAAATGCCCCAGGTACATATGTTTATCCAGTTGACGCTGCTACCTAGGAGGATCCATATGACTGGGTTTGTTGGCTGGAAGCACAAATGGTGTTAGACCAGCTAAGCATGCCACTAATGAAGGAAGAGTATGCTTATGGACAACCCCCTGGAGCTTTTCGTCTGATCGGCGAAAGTCGAGATAGGTTCTTCCGGTTCATGGAGCGGCCAAATGTGCCAATATGGTTGGCTTGGAAGTGGGCGAACAGTTTCAACCAGAAGCATGACATGGTATTCAATGAAAGGGACTTGCCTGATGAAGACACCGTGCACACATCAGATGGGCGCATGGTGTATCGGCCAAAATTTCTGGATCAACGGTTCGAAAGGTTGCCATGGAGTGTCCGCGAGCCAACTCTGAAGTTCATCCTCTCAACGCGTAGTGATTTT
CAGCGAAGCTATGGGGACCTGGATCTATTGAAGTGGGTCATAGTAATCTTTCTCATTCTAGCCGGAATTTTTGCCTGGGAACAACGATCATTTCCCAATATAGCATCTGACATATC
ATGTTAAAAGACTATGTTGCCAAACAACCTGAGATGCGACCCTGGGTGGCTGGGTTCCGTCTGGATCATCTGCAGTGGCATGC
>SRR11006485_NODE_6_length_1003_cov_17.183585
CCAGCATTGGATGGTAAATTTAAGTAATCCATCACTCCCCGGGCCGCTATTGACATCGGGTCCAAAAAGTGGCATTCGGACCTTAATTTGGCCAACACCTCTACTCTTGACAAAATCCACAAACGTTGCATGGCAGGCGATCGTCACAGCATTGTTCTTGCAGTAGGCAACATTTGTTCCTATCTTGAATTCCGTTTCACCGAAGGCCTTTCTTACTTCCTCCATAACAACTCGGGTGGGGGTCAAAATGAGGGTGCGCCGCTTGAGCTCCACGTTTTTCAGTGTCTCTTCAACAATGTATTTCCGTGTCTTTCCCTTGCCAGGGTGCCAATCGATGAATGTTCTTTGTACCGTGCTCGTTAGATCAATGCCTGGAAGATGAACCTGGTTCGGATCTTGCTCATAGGTCGTGACTATGGAATGGTATTTTCCATTATATTGAAAGCCATACCCATAAAGTCCGACCGGCTCGCCCTCCAAATAGAAGGGAGATCCTGAAGATCCGAAGCCAAAATCTTTTGTCACGAACATTGTGGGAGTGCCATCTATGGTGATGGTGCTGGGCTCATATTTATGATATTCCACAGTGCCGTCCGGTAGACAAGCCAGGACGTCAATTTCGTTGACAAGTTCAGGCTTTGGCAGATTCCACGGTCCACCATAAGAGATGACATCTTCAGTCACACTACCAGAGTGTGGTTGAACTGCCTGCCCTCGCCAGTACACAAGACCACCACGCGTTACATGGTAGAGGGTGTGAAAAACTCCTCGTCTTACAACCCCAACACCCCGTTGACGATCAATGGCAACTCCTTTGGACTTGATTCGGTAGACTCCGTCTGGCATGCTG
CGAACCAAAGCCAACGCATGAGAAGACCGACGGCAATCCAAAAACAGCAAAAGCCAACCAGGATAACACCCAGTAGG
>SRR11006485_NODE_7_length_712_cov_74.470866
GGAGATTTGGGAAGACTGCCATCTCGGTTCTTTAACGGAGAACTTGAGAACGAAAATCATCGTGTGCTACGAGTCATGACGGCATCAGACCATGTAACGAGCGTCTGTGGGAAAGCTATCGCTTTCCAATATGACTTCGTGGGATTCCGTCGAACGCTGTACGGGTCAAATGTACAGTTAAAAGTGTCGCAGACCGTTTCGAGCAATTGTCCCACTTATCTCGCTGGACTCGCCGTGAAAAATGATAGGACCTTCTTCACTGATGGAATGTTCTGGATGTCCAGCCGCAAGCAAGGGAACGAGACAGAATACACAATCGAGGAACTCGAGACGCACCAAGCGAGGAAATGCATCTGGCCAAAGCAGTACACGGCCGATAGCCTAAACGACTCTACCGATCAATGGATGTTCATGCCACCGACCTGAGGAGGGCCCATTTCTAGGGCTAACCACATAACAGGATACAAAATGCAAACGGATTTTCCGTGGCATGTGTCTCCAATTCGCCTCATCCCCGGTCCGGTGCCCGGAACCCACGTCAAGGTTGACCCAAAGTGTGAAGGACGTTCAGCTGCGTCTGTGGTAAAACCCGGTGAGCAATCCAATTGGTGTTGCGAAAATTGTTCCCACCCAATACATTTTCAAGTGGGGCCGGCCTTGTATTACCCCATGGAGATACAAAAAGC
>SRR11006485_NODE_8_length_607_cov_29.756604
CCTCAGTTTGTGTTCCAGTAGATACCCTAGGAAGAACATCGAGCAATGCCCTACGTGAAGTAGCATCCACAGAGGAATCATCATCTGGGACAAGCGGATCGACGACGTTGAAGCGTGCAACAGAACCAACCACGAACCAAAGCCAACGCATGAGAAGACCGACGGCAATCCAAAAACAGCAAAAGCCAACCAGGATAACACCCAGTAGGCCAATGGCCGTTGGCGTGGCCGGGCGTTTGAAATCACCTGCAGACACAGCATTAAACCTAGGAAGTTCACGATGTGGTCCTCGAGGTAGCCCTTCCTCACCTCCACC
>SRR11006485_NODE_9_length_594_cov_39.533849
GATAGCAATCCAAAAGTCTCAAAGCTGAAATTGACGGAAACGCCTTTGTCTGATGATCCTGAACCGACCGTTGAAGAACGACTCAAAATGTGGCGAACTGGGGCGCACGCATCACAACCAAGCGGAACGGTTTTCCGGGGCCTTGGGGTAGAGACCAGGAAGGGCTACCTCGAGGATCATATAGTCAACTTCCTCGGTTTAATGTTGTGTTTACAAGCGATATCGAACTCTCGTCCACGTCAACGGCCTCTAGCATATTGGGTATTGTCTTGGCTGGCGTTTGCTGTCTTTGGGCTACCATCGGTTTTTTCGTGCGTCGGTTTTGGCTCTTGGCTAGTTCTACTACATGCCTCAACGTCATCAATCCGAGTCTCCCAAATGATGATCCCACTATGGATGTTACTCCAC
GGAGATGGCTGTGTTTCAACACACTGGTGAGACCCGGGGAGATTTGGGAAGACTGCCATCTCGGTTCTTTAACGGAGAACTTGAGAACGAAAATCA
>SRR11006485_NODE_10_length_545_cov_45.183761
GAATGCCACTTTTTGGACCCGATGTCAATAGCGGCCCGGGGAGTGATGGATTACTTAAATTTACCATCCAATGCTGGGATAAATGTTGTCTATCTCTCCGCGACGCCACCCGGACAGGCTCCATCAGTTGGCTCGAATTATACGATTCGGGAGTACGCGGCCCCTAGCACTCGAAAACTCAGTTCTGAGTGGTTTGAGAGCATTGTCCGACAGCATGGAGCTGGAAAGACGATAGCGTTCGTCCCATCCCAGGACCAGTCGGAACGGTTTGCGGACTCATCCGCGGGAGCCGTTTCTCTGCATCGGGACAATTTTGAGGAGAATTATGCGAAGGCCCTTGACCCTGAGACAAAAATCATCTATTCGACGGAAATTTCTGAGATGGGAGCCAATTACAACGTTGACCTCGTGATTGACTTGAGAACAGCTGTGAAACCAGTCATACAAAGTGAGGATGAGGTCATCTTGCGAAAGCAGCCCATCACAACATCATCTATGGTGCAGCGACGAGGGCGAACTGGGCGAAATGCCCCAGGTACATATGT
>SRR11006485_NODE_11_length_519_cov_2.902715
AGAAGAAGGTTTCCCGGCCGGGAGGCGGCTGGGTTGGTGGCCCAAGTGGGCTGCCGAAGAAGCGGACGGGTTCGGTTGTTGGCAAAACAACCGACCAAAAACAAAAAATTGTGGCGACGCAGAGACCCCCATCAGGGGGCAGCCTCCTCGCCATAAAA
>SRR11006485_NODE_13_length_447_cov_2.994595
ATGTGGAATTTGAACGCTCGGTTTTTTGAATG
>SRR11006485_NODE_16_length_286_cov_2.478469
ACTTTCTGGGATGGTCACGAGCCCTCCTTTTTGGACTCGACTTCTCCCAATGATTTCGTGCTG
>SRR11006485_NODE_19_length_247_cov_6.188235
GTAAGAACTGCTCACACCCCATTCATTTCCAGGTTGGACCGGCCCTATACTATCCAATGGAGATTCAGAAAGCTGGAGAGATAACTGATAGCAACCCAAAGGTGTCTAAAATGAAGTTGACCGAGACTCCCCTCTCGGATGACCCTGAACCAAGCCTCGAAGAGAGGTTGAGGATGTGGAGGACGGAGGCGCATGCCTCGCAGCCGAGTGGAGCGGTTTTCCGCGGCCTCGGGGTGGAGGTGAGGAA
>SRR11006485_NODE_21_length_225_cov_7.695946
CAAAAGATTTTGGCTTCGGATCTTCAGGATCTCC
AGAACATTCATCGATTGGCACCCTGGCAAGGGAA
>SRR11006485_NODE_22_length_213_cov_11.750000
GGAGATTTGGGAAGACTGCCATCTCGGTTCTTTAACGGAGAACTTGAGAACGAAAATCATCGGGTGCTACGAGTCATGACGGCATCAGACCATGTAACGAGCGTCTGTGGGAAAGCTATCGCAAATGTACAGTTAAAAGTGTCGCAGACCGTTTCGAGCAATTGTCCCACTTATCTCGCTGGACTCGCCGTGAAAAAT
>SRR11006485_NODE_23_length_205_cov_7.562500
TGTTATCCTGGTTGGCTTTTGCTGTTTTTGGATTGCCGTCGGTCTTCTCATGCGTTGGCTTTGGTTCG
TGCAAGAACAATGCTGTGACGATCGCCTGCCATGCAACGTTTATGGATTTTGTTAAGAGTAGAGGTGTTGGCCAAAT
>SRR11006485_NODE_24_length_190_cov_22.362832
TTTCACGTGTGTTCCCGGGACAGGCCCCGAAATTAGCCGAATTGGGGTGACATGCCAAGGGAAATCAGTTTGCATCTGTCAGCCGTGTATTGTTTAGGCCAAATGCACTTTCTGGCTTGCATGGTTTCCAAATCCTCAATCGTGTACTCAGTCTCATTGCCTTGTTTACGACTAGACATCCAAAACATGC
>SRR11006485_NODE_25_length_188_cov_36.099099
CGAAAGCAGCCCATCACAACATCATCTATGGTGCAGCGACGAGGGCGAACTGGGCGAAATGCCCCAGGTACATATGTATATCCAGTTGACGCTGCTACCAAGGAGGATCCATATGACTGGGTTTGTTGGCTGGAAGCACAAATGGTGTTAGACCAGCTAAGCAGGATGTGGAGGACGGAGGCGCATGC
>SRR11006485_NODE_26_length_178_cov_19.871287
TGCAAGAACAATGCTGTGACGATCGCCTGCCATGCAACGTTTATGGATTTTGTTAAGAGTAGAGGTGTTGGCCAAATTAAGGTCCACACCATCATGATGGACGAATGCCACTTTTTGGACCCGATGTCAATAGCGGCCCGGGGAGTGATGGATTACTTAAATTTACCATCCAATGCTG
>SRR11006485_NODE_27_length_166_cov_11.067416
GCATGCGCCTCCGTCCTCCACATCCTGCTTAGCTGGTCTAACACCATTTGTGCTTCCAGCCAACAAACCCAGTCATACGGATCCTCCTTGGTAGCAGCGTCAACTGGATAAACATATGTACCTGGGGCATTTCGCCCAGTTCGCCCTCGTCGCTGCACCATAGATG
>SRR11006485_NODE_28_length_159_cov_11.060976
TCAAGGTTGACCCAAAGTGTGAAGGACGTTCAGCTGCGTCTGTGGTAAAACCCGGTGAGCAATCCAATTGGTGTTGCAAAAATTGTTCCCACCCAGTACATTTTCAAGTGGGGCCGGCCTTGTATTACCCCATGGAGATACAAA
>SRR11006485_NODE_29_length_155_cov_27.666667
TTGTTCCCACCCAATACATTTTCAAGTGGGGCCGGCCTTGTATTACCCCATGGAGATACAAA
>SRR11006485_NODE_30_length_141_cov_51.406250
TTTGTATCTCCATGGGGTAATACAAGGCCGGCCCCACTTGAAAATGTA
>SRR11006485_NODE_31_length_139_cov_53.854839
AAATCACCTGCAGACACAGCATTAAACCTAGGAAGTTCACGATGTGGTCCTCGAGGTAGCCCTTCCTCACCTCCACCCCGAGGCCGCGGAAAACCGCTCCACTCGGCTGCGAGGCATGCGCCTCCGTCCTCCACATCCT
>SRR11006485_NODE_32_length_128_cov_47.019608
TTCCTCACCTCCACCCCGAGGCCGCGGAAAACCGCTCCACTCGGCTGCGAGGCATGCGCCTCCGTCCTCCACATCCTGCTTAGCTGGTCTAACACCATTTGTGCTTCCAGCCAACAAACCCAGTCATA
>SRR11006485_NODE_33_length_123_cov_23.413043
CCAGCATTGGATGGTAAATTTAAGTAATCCATCACTCCCCGGGCCGCTATTGACATCGGGTCCAAAAAGTGGCATTCATCCATCATGATGGTGTGGACCTTAATTTGGCCAACACCTCTACTC
>SRR11006485_NODE_34_length_101_cov_10.416667
ATTTGGCCAACACCTCTACTCTTAACAAAATCCATAAACGTTGCATGGCAGGCGATCGTCACAGCATTGTTCTTGCAGTAGGCAACATTTGTTCCTATCTT
>SRR11006485_NODE_35_length_91_cov_55.500000
TTTGTATCTCCATGGGGTAATACAAGGCCGGCCCCACTTGAAAATGTATTGGGTGGGAACAA
>SRR11006485_NODE_36_length_91_cov_9.285714
TTGTTCCCACCCAGTACATTTTCAAGTGGGGCCGGCCTTGTATTACCCCATGGAGATACAAA
>SRR11006485_NODE_37_length_91_cov_5.285714
TTGTTCCCACCCAGTACATTTTCAAGTGGGGCCGGCCTTGTATTACCCCATGGAGATACAAA
>SRR11006486_NODE_1_length_7266_cov_14.140214
ATAGTACATTTCAGCTGTTGAGTTTCTGCTTGTGGACAGTCGAACCAACCGCCCACTGTAGGTATGTTGCAGAGTTTCAAGCTTCCGCATCACCTCCACCGGATATGGGCATAGGACCTTAAAACAGAACTGGGCCTCCGGATTGGTCTTCAACCACCTCTCGAGAACATCAAGGACGACCAGCGTTCTGGTTTTTTCCTTCCGGAAATCAGGATCACTCTCCCCGATGTCACAAAGGACAGTTTCACACAGAGTTGGTTCAAGCTTGAAGACATTTGTCCGACTCTTTAGGGTGACTAGGTTGTAACCATACGTTATGAACTTTTGGGGTTCTTCACGTTCTACTCCCCCAAGGGTGTACCCTGCCACGCGCATAACTCGTTCTTCCATCACTGCCCTCTGCGACCATCCTCCTCGTCCACATCCAAGGTCAACGACGCGTCCAGCTGGTCGAAAGCCGTATTTCCTGATGATTTCGTCCATTTTCAATCCCCCACGAGACACATAGTCACCTCGGGGAGTTTCGTTCACGCCTCGGGATTTGTAGGATTGGAATCGAACTTGGGACATTTCATTTAACATGTTCTTCCACTTCACCCCCAAACCTGTTGCTGCTGTTTTTTTCCAGAGAGCGCATTCCGCCCAGTGTTGGAAACAACCCCAGCACCATTCGAAACACGAACAGGGAGGCCCGGAGGGGGATGTCCGTAAGGTATCCAATGCCAACAAAGTTTACAATTCAGCCAAAGTCCATAAACTGGTGATACCGAGACTTGGGATTTGTTAACATCCAATAGCAGTATACTCCTATTGGAAGCCCAACGATGGCATCAACTACATTTCGGGAACAGACGGTCCAAAGGAATATAAACCCCATTGGAAAGCCATAGACGTATCCTTTCGTGTTGTCATGCGGGGTCCTATCAATGATGTTGGTGACCTGGGAGTGTTTTTGATCGCGCGCTTCAAGAGCCACAACGACTTTCTCGGATCTATTCCACTTGTACATTTGTGCCAAAAATATGAACACAACACAGGTGAAAAATGTTCCAATCAAAATACTGGTGAAGTTTCCCGTGTAGAACACCGCAAGAGCACTTGGCATTATAGCATGCCACTGCAGATGATCCAGACGGAACCCAGCCACCCAGGGTCGCATCTCAGGTTGTTTGGCAACATAGTCTTTTAACATGCTCGTCTCCATTCCCCAAGCGAACGCTTTCACGCACATAACTGTGAGCAAGAAGTACACTTGCAAGACATTCAGCAGATTTAGG
GATATGTCAGATGCTATATTGGGAAATGATCGTTGTTCCCAGGCAAAAATTCCGGCTAGAATGAGAAAGATTACTATGACCCACTTCAATAGATCCAGGTCCCCATAGCTTCGCTG
AAAATCACTACGCGTTGAGAGGATGAACTTCAGAGTTGGCTCGCGGACACTCCATGGCAACCTTTCGAACCGTTGATCCAGAAACTTTGGCCGATACACCATGCGCCCATCTGATCTGTGCACGGTGTCTTCATCAGGCAAGTCCCTTCCATTGAAGATCATGTCATGCTTCTGGTTGAAACTGTTCGCCCACTTCCAAGCCAGCCATATTGGCACATTTGGCCGCTCCATGAACCGGAAGAACCTATCTCGACTTTCGCCGATCAGACGAAAAGCTCCAGGGGGTTGTCCATAAGCATACTCTTCCTTCATTAGTGGCATGCTTAGCTGGTCTAACACCATTTGTGCTTCCAGCCAACAAACCCAGTCATATGGATCCTCCTTGGTAGCAGCGTCAACTGGATATACATATGTACCTGGGGCATTTCGCCCAGTTCGCCCTCGTCGCTGCACCATAGATGATGTTGTGATGGGCTGCTTTCGCAAGATGACCTCATCCTCACTTTGTATGACTGGTTTCACAGCTGTTCTCAAGTCAATCACGAGGTCAACGTTGTAATTGGCTCCCATCTCAGAAATTTCCGTCGAATAGATGATTTTTGTCTCAGGGTCAAGGGCCTTCGCATAATTCTCCTCAAAATTGTCCCGATGCAGAGAAACGGCTCCCGCGGATGAGTCCGCAAACCGTTCCGACTGGTCCTGGGATGGGACGAACGCTATCGTCTTTCCAGCTCCATGCTGTCGGACAATGCTCTCAAACCACTCAGAACTGAGTTTTCGAGTGGTAGGGGCCGCGTACTCCCGAATCGTATAATTCGAGCCAACTGATGGAGCCTGTCCGGGTGGCGTCGCGGAGAGATAGACAACATTTATCCCAGCATTGGATGGTAAATTTAAGTAATCCATCACTCCCCGGGCCGCTATTGACATCGGGTCCAAAAAGTGGCATTCGTCCATCATGATGGTGTGGACCTTAATTTGGCCAACACCTCTACTCTTGACAAAATCCATAAACGTTGCATGGCAGGCGATCGTCACAGCATTGTTCTTGCAGTAGGCAACATTTGTTCCTATCTTGAATTCCGTTTCACCGAAGGCCTTTCTTACTTCCTCCATAACAACTCGGGTGGGGGTCAAAATGAGGGTGCGCCGCTTGAGCTCCACGTTTTTCAGTGTCTCTTCAACAATGTATTTCCGTGTCTTTCCCTTGCCAGGGTGCCAATCGATGAATGTTCTTTGTACCGTGCTCGTTAGATCAATGCCTGGAAGATGAACCTGGTTCGGATCTTGCTCATAGGTCGTGACTATGGAATGGTATTTTCCATTATATTGAAAGCCATACCCATAAAGTCCGACCGGCTCGCCCTCCAAATAGAAGGGAGATCCTGAAGATCCGAAGCCAAAATCTTTTGTCACGAACATTGTGGGAGTGCCATCTATGGTGATGGTGCTGGGCTCATATTTATGATATTCCACAGTGCCGTCCGGTAGACAAGCCAGGACGTCAATTTCGTTGACAAGTTCAGGCTTTGGCAGATTCCACGGTCCACCATAAGAGATGACATCTTCAGTCACACTACCAGAGTGTGGTTGAACTGCCTGCCCTCGCCAGTACACCAGACCACCACGCGTTACATGGTAGAGGGTGTGAAAAACTCCTCGTCTTACAACCCCAACACCCCGTTGACGATCAATGGCAACTCCTTTGGACTTGATTCGGTAGACTCCGTCTGGCATGCTG
CGAACCAAAGCCAACGCATGAGAAGACCGACGGCAATCCAAAAACAGCAAAAGCCAACCAGGATAACACCCAGTAGGCCAATGGCCGTTGGCGTGGCCGGGCGTTTGAAATCACCTGCAGACACAGCATTAAACCTAGGAAGTTCACGATGTGGTCCTCGAGGTAGCCCTTCCTCACCTCCACCCCGAGGCCGCGGAAAACCGCTCCACTCGGCTGCGAGGCATGCGCCTCCGTCCTCCACATCCTGCTTAGCTGGTCTAACACCATTTGTGCTTCCAGCCAACAAACCCAGTCATATGGATCCTCCTTGGTAGCAGCGTCAACTGGATATACATATGTACCTGGGGCATTTCGCCCAGTTCGCCCTCGTCGCTGCACCATAGATGATGTTGTGATGGGCTGCTTTCGCAAGATGACCTCATCCTCACTTTGTATGACTGGTTTCACAGCTGTTCTCAAGTCAATCACGAGGTCAACGTTGTAATTGGCTCCCATCTCAGAAATTTCCGTCGAATAGATGATTTTTGTCTCAGGGTCAAGGGCCTTCGCATAATTCTCCTCAAAATTGTCCCGATGCAGAGAAACGGCTCCCGCGGATGAGTCCGCAAACCGTTCCGACTGGTCCTGGGATGGGACGAACGCTATCGTCTTTCCAGCTCCATGCTGTCGGACAATGCTCTCAAACCACTCAGAACTGAGTTTTCGAGTGGTAGGGGCCGCGTACTCCCGAATCGTATAATTCGAGCCAACTGATGGAGCCTGTCCGGGTGGCGTCGCGGAGAGATAGACAACATTTATCCCAGCATTGGATGGTAAATTTAAGTAATCCATCACTCCCCGGGCCGCTATTGACATCGGGTCCAAAAAGTGGCATTCGTCCATCATGATGGTGTGGACCTTAATTTGGCCAACACCTCTACTCTTGACAAAATCCATAAACGTTGCATGGCAGGCGATCGTCACAGCATTGTTCTTGCAGTAGGCAACATTTGTTCCTATCTTGAATTCCGTTTCACCGAAGGCCTTTCTTACTTCCTCCATAACAACTCGGGTGGGGGTCAAAATGAGGGTGCGCCGCTTGAGCTCCACGTTTTTCAGTGTCTCTTCAACAATGTATTTCCGTGTCTTTCCCTTGCCAGGGTGCCAATCGATGAATGTTCTTTGTACCGTGCTCGTTAGATCAATGCCTGGAAGATGAACCTGGTTCGGATCTTGCTCATAGGTCGTGACTATGGAATGGTATTTTCCATTATATTGAAAGCCATACCCATAAAGTCCGACCGGCTCGCCCTCCAAATAGAAGGGAGATCCTGAAGATCCGAAGCCAAAATCTTTTGTCACGAACATTGTGGGAGTGCCATCTATGGTGATGGTGCTGGGCTCATATTTATGATATTCCACAGTGCCGTCCGGTAGACAAGCCAGGACGTCAATTTCGTTGACAAGTTCAGGCTTTGGCAGATTCCACGGTCCACCATAAGAGATGACATCTTCAGTCACACTACCAGAGTGTGGTTGAACTGCCTGCCCTCGCCAGTACACCAGACCACCACGCGTTACATGGTAGAGGGTGTGAAAAACTCCTCGTCTTACAACCCCAACACCCCGTTGACGATCAATGGCAACTCCTTTGGACTTGATTCGGTAGACTCCGTCTGGCATGCTG
CGAACCAAAGCCAACGCATGAGAAGACCGACGGCAATCCAAAAACAGCAAAAGCCAACCAGGATAACACCCAGTAGGCCAATGGCCGTTGGCGTGGCCGGGCGTTTGAAATCACCTGCAGACACAGCATTAAACCTAGGAAGTTCACGATGTGGTCCTCGAGGTAGCCCTTCCTCACCTCCACCCCGAGGCCGCGGAAAACCGCTCCACTCGGCTGCGAGGCATGCGCCTCCGTCCTCCACATCCTCAACCTCTCTTCGACGCTTGGTTCAGGGTCATCCGAGAGGGGAGTCTCGGTCAACTTCATTTTAGACACCTTTGGTTTGCTATCCAGCTTTCTGAATCTCCATTGGATAGTATAGGGCCGGTCCAACCTGGAAATGAATGGGGTGTGAGCAGTTCTTACAGCACCAATTTGCTTGCTCGCCTGGTCTAACCACATTCGCCGATGATCGTCCCTCACATTTCGGATCCACTTTCACGTGTGTTCCCGGGACAGGCCCCGAAATTAGCCGAATTGGGGTGACATGCCAAGGGAAATCAGTTTGCATCTGTCAGCCGTGTATTGTTTAGGCCAAATGCACTTTCTGGCTTGCATGGTTTCCAAATCCTCAATCGTGTACTCAGTCTCATTGCCTTGTTTACGACTAGACATCCAAAACATGCCGTCCGTAAAAATCGTTCGGTCGTTCTTCACGGCTAACCCTGCTAGGTACGTTGGGCAATTACTTGAGACAGTCTGTGATACCTTAAGCTGCACGTTCGATCCATACAAAGTCCGTCGAAACCCGACAAAGTCGTATTGGAATGCAATCGCTTTTTCACACACACTCGTCGCATAGTCTGAGGCCGTCATGACCCTTAAGACGTGGTGGTTCTCATTCTCAAGCTCTCCACTGAAAAACCGGGATGGCAATTTCCCCAAATCGCCTTTGGTTTCCCCCGTATGCTGGTAAACGGCCATCTCCACACTTTCGGTTCCAAGTGTGATCTTGCGTCGTGTTTTCGTAAGCTCATCAAATACTGAATCGTAGGAATTGGAAATGTTCAGGTAGACAGTCGGATGGCCAAGTTTCGTCAAAGCGTGGTAGGCCACACTTCGGGCTGCTGCGCACTGCAATTTGTCTTCGCACACAATACACCCTTTTGTAGTCTCTTTGAACATCTCAAAGAGGTATTTCGTGATTAGGTCGTACGAGGCTAGTTCTACGGAGTGGTCGGCAGTTGGATACTGCCAAATGCCCTTCCAGACGAACAGACCTCCTCCACATACAAGTGTCTTTCTGTCGGTGTCAATACCACACCCCACATCACCATACACAAACCAAGCTGATCCGGGCACGATGAG
>SRR11006486_NODE_2_length_4072_cov_4.774468
AGAAGAAGGTTTCCCGGCCGGGAGGCGGCTGGGTTGGTGGCCCAAGTGGGCTGCCGAAGAAGCGGACGGGTTCGGTTGTTGGCAAAACAACCGACCAAAAACAAAAAATTGTGGCGACGCAGAGACCCCCATCAGGGGGCAGCCTCCTCGCCATAAAA
AGGGATGGGAATCTTAGAGGAGGTGGAGTTCATCTTGTTCAAAATCATTCGGGAAAACACATGGTTTGGGCTCATTGCCTTTCTGTGCATTGGCCTCAAAATGCGGTGGCCCGTATGGATTATGATTCTAATTGGAGTTGTGACCTGGAACGCTGTGAGGGCTGATGTTATTGAACCCCTCAAGCAGGAGAAGATGACATTCTTGGAGACTCGAATGTTTTAAGCGAAATATCAACTATCGCGACACCAAATGGGCTCCTCCAGGTAAGCATGGGGAATTCTCATGTGATTAGAGGACAAGACTACAAAACCCTTCTAACGGATTGCGAAGTGGGACAGTCATATTCCACTGATGTGTGCCCTGGTGGTTCACAATTGAATCTAGGAGGGGTTCGCAATGAGAATCGCACTTGCCAGGTGCTGCCATACAATCGAGGATGGGGGACTGGATGCCTTGAGTTTGGCATGGGAATGACGGCGACTTGTGTGGAACTTGAATGTTCCACATCGTACGCTGTGAAGCTGTTATCTAGCTCTGGAGTAGTCTCTAACATGACTATTGGATACCATGGGAAGAATGAGACAAAACTCATAGCCAACAACATCCCCCAAACGTTTAAGTTTGGAGGATTTGGCAAGACAGTGGTCACCTGCCAATTGGAAAACGACCGGTTGGCGACTACGAACTATGCCATTGTTGGAGATGACGGAGCGGGATTGTTCCTCAAAAAACTAATCGATGATTGGCCTGGTGTGTTTCGAACGCAGAAGCACATGATCGGCATGGATCGAGTCGTGAATTGGGGACCAGCAACTCCAAATGAAATCCCGGTGGTGTCAATAGACAACCCACATCTTGACTGGAAGGCAGGGAAAAAGGGAGGAACCCCAGAACTTGACACAATATTCTGGTGCCGAACTGTCCTGGAAAAATTGATAACTGGAGAATTCTCCCCCTGTAAAATAACGTTGAGAGCAACGGTTGTGCAAGGGGGTTACGGAAATGAGGGAGTCCTTGTTGTGCAGACAGACGATGATGTTCCTGAAATCTGCAGTATCGCGCTGGAATGCGTGAGCTGTGGACTCACGTCAAAACGAATGATGTTTCAACCGGGGACTAAGACTGGCCAAGCCCACGTCACGTGTGGGAACAAGTCCATGTTCGTCCTACTCATCGTCCTTGGATCAGCTTGGTTCGTGTATGGAGACGTTGGTTGCGGGATAGACACTGACCGGAAAACCTTAGTTTGTGGTGGGGGATTGTTCGTCTGGAAAGAGATTGGACAGTATCCCACCGCTAACCACTCAGTGGAGCTGGCTTCCTATGACCTAATCAAGAAATATCTTTTTGAGATGTTCAAGGAAACAAAAAGGGGTGCATCATTTGTGAGGACAAGTTACAGTGCGCAGCGGCCCGAAGCGCTGTTTATCATGCCTCGTCACCCACTGGTGTATCTTAACATCTCTAATTCGTACGGCTCGGTTTTAGATCAGCTTCCCAAAGCAAGGCGTAGAATAACGCTTGGAACTGAAAGCGTGGAAATGGTGGTATACCAACACACTGGGGAGCCAAAAGGTGATTTCGGAACGCTCCCATCACGATATTTTCGCGGGGACATGGAGAACGAAAATCACTATGTTCTGCGGGTAATGACTGCCTCAGACCACGTGCACAGGGTGTGTGGAAAGGCGATTGCGTTCCAGTACGACTTTGTGGGATACCGCCGGACCCTGTACGGATCCAATGTGCAGCTCAAGGTCTCACAAGTGGTATCAAGCTACTGCCCAATGTATCTGGCAGGATTGGCTGTCAAGAACGATCGTACCATATTCACAGACGGTATGTTTTGGATGTCAAGTCGAAAACAGGGAAATGAAACTGAGTACACAATCGAGGACCTGGAGACGACGCAAGCGCGAAAGTGTATTTGGCCAAAACAATACACATCTGACAGTGTGGAAGACCCAACGGACCAGCGGCTTTTCATGCCTCCCACGTGGGGAGGACCGATATCGCGGGCTAATCACATCCCCGGATACAAGATGCAAACCGACTTCCCATGGCACGTTACCCCGATCAAGATGATTGCGGGACCAGTACCTGGAACTCATGTGAAAGTTGACCCGGGATGCGAAGGGCGGTCATCAGCCACCATCGTGGAACCTAGTGAAACCTAGTGAACAGGCGAATTGGTGTTGTAAGAACTGCTCAAATCCCATCCACTTCCGGGTCGGACCCGCATTGTATTACCCCATGGAAATTCAAAAGGCCACTAAGAGCACTGATAGTAGTCCCAAGTTGGCAAAGATGAAGCTGACGGAGACTCCACTATCAGATGATCCGGAACCAAGTGTTGAGGA
GATGAGAGGCTGAAAATGTGGAGGACGGAAGCTCACGCTCTGCAACCACGTGGTTCGGTTTTCCGGGGTCTCGGGGTGGAAGTGAGGAAGGGCTACCTCGAGGACCACATCGTGAACTTCCTGGGACTCATGCTTTGTCTTCAAGTAATCTCCAACACATGTCCACGCCAGCGAAAGTTTGACTGTTGGCTACTGTCGTGGTTGGCTTTTGCGGCCTTTGGATCTGTCTTCTCGTGCATAGGTTTCGGCTCATGGCTGGTTCTACTACACGCGTCGACATCGTCGATCCGGCTGTCACAAATGATGATCCCCCTATGGATGCTCCTACACACCGAACATTGCTCAATGTTCTTCCTTGGGTATCTATTGGAACACAAACT
>SRR11006486_NODE_3_length_2113_cov_7.528978
ATCACCATTCCCTCCAGTTTTTCGACCATGTTCCGCGAGAGCCATTTGTCGATCACCACTGGTTCAGCTTCGAGTAGCCCTTCACTTTCAAGGGTTCGGCCAATCTGAACCTTTCCATTGGTGATTGTGTTCGAGGCATATGTCACCACCTGCCCCGAGCCTCGCTGATCCGATCGGGAAACCACATCCATGACCGTTCCACTCCCGAATTTAGAATGGGTTCGGGGAAACAGGGCCACAATATTTTGGTAGGCAAATTTCATGACCGACTCCGCCAGAGCTCTATGGTAATCATCCTCAATCGAGTTGAGGATGAAGAACTCTTCGTCGGCCAAATCCGCCTGACTAATGCGAGTGTCCCAGCCAGCTATGTCATCGGCAACGAAAAACTTTCCTTTTGAAGCTATTTCTGACAAGTAATAGCCAAAGTAGTTTACGCCGAGACCTCCCACGCCACCCGGGAAATTTTCACAGGCTACCCAATGGTCTTCGTTGAGGAAGCCCAAGGCCTCATATTCCAGATATCGACTTCCCAGCCACATATACCAAATGGTCCGGGATCCTTTCGGCTCCCCAGCTATGGTCGGTTTCTTCTCTTTTTTCCCCATGGTGTTGTACACGCACATCGCACAGTCCCCGGCCAGGTGGAGTTTTCTTTCCCGGTTTACTAGTTCCCAAAACCGGGGGTCATTGACGGCAGTGGTCACCTTGGTCCAAGGGACGTCTTGGCTCCATGACCCAATGGCAGCATCCGATCGGACATTCTTGATGAAGTCGTCACACGTCAAAATCCGCGGTTTCAGCCCTTTTTCTTTGAACAGGCGGACCATGTGCTTCATGATATTCCTATTGACCATTTTAACCTGTTCCCTGGGTTCAGGGACGGGGGTGTCTACCTTCTCCCGGAGAACCTTTTGTTGGGAGTACGTTGAGATGTCGGTCATCATGAAGATTGTTACTCCTCCAACGGCTTCCCAAGGCCACATAATCTTCCGGACAAGAGGGTTGACAGTTTGACCACCAACTTTGATGTCATCTGTCACGTACGAACCATGGTACTTAAAAGTCTGGTAGGGGTTGTTCTTGTCAAAAAACCAAGTGCTTAGATTTTCATCCCGGAGTTTATTAACCCTGGTTTGGGTCACGCTAGGATCCATATCCTTGATTTTCGTTTGGGGGTCAGCCCGTGTCCCTGTTCGGACCTTCGGAGTGTCGTTTATGATTGGCTCGCCAGTTGAGCGCATGCGACCTATGAGTGAGCCAAGTGTCATGTACACGTCCC
>SRR11006486_NODE_4_length_1622_cov_41.288673
ATTGTGTATTCTGTCTCGTTCCCTTGCTTGCGGCTGGACATCCAGAACATTCCATCAGTGAAGATGGTCCTATCATTTTTCACGGCGAGTCCAGCGAGATAAGTGGGACAATTGCTCGAAACGGTCTGCGACACTTTTAACTGTACATTTGACCCGTACAGCGTTCGACGGAATCCCACGAAGTCATATTGGAAAGCGATAGCTTTCCCACAGACGCTCGTTACATGGTCTGATGCCGTCATGACTCGTAGCACACGATGATTTTCGTTCTCAAGTTCTCCGTTAAAGAACCGAGATGGCAGTCTTCCCAAATCTCCCCGGGTCTCACCAGTGTGTTGAAACACAGCCATCTCC
GTGGAGTAACATCCATAGTGGGATCATCATTTGGGAGACTCGGATTGATGACGTTGAGGCATGTAGTAGAACTAGCCAAGAGCCAAAACCGACGCACGAAAAAACCGATGGTAGCCCAAAGACAGCAAACGCCAGCCAAGACAATACCCAATATGCTAGAGGCCGTTGACGTGGACGAGAGTTCGATATCGCTTGTAAACACAACATTAAACCGAGGAAGTTGACTATATGATCCTCGAGGTAGCCCTTCCTGGTCTCTACCCCAAGGCCCCGGAAAACCGTTCCGCTTGGTTGTGATGCGTGCGCCCCAGTTCGCCACATTTTGAGTCGTTCTTCAACGGTCGGTTCAGGATCATCAGACAAAGGCGTTTCCGTCAATTTCAGCTTTGAGACTTTTGGATTGCTATCTGTGATTGTGACTGCTTTTTGTATCTCCATGGGGTAATACAAGGCCGGCCCCACTTGAAAATGTATTGGGTGGGAACAATTTTCGCAACACCAATTGGATTGCTCACCGGGTTTTACCACAGACGCAGCTGAACGTCCTTCACACTTTGGGTCAACCTTGACGTGGGTTCCGGGCACCGGACCGGGGATGAAGCGAATTGGAGACACATGCCACGGAAAATCCGTTTGCATTTTGTATCCTGGTATGTGGTTAGCCCTAGAAATGGGCCCTCCCCAGGTCGGTGGCATGAACATCCATTGATCAGTAGGGTCGTTTAGGCTATCGGCCGTGTACTGCTTTGGCCAGATGCATTTCCTCGCTTGGTGCGTCTCGAGTTCCTCGATTGTGTATTCTGTCTCGTTCCCTTGCTTGCGGCTGGACATCCAGAACATTCCATCAGTGAAGATGGTCCTATCATTTTTCACGGCGAGTCCAGCGAGATAAGTGGGACAATTGCTCGAAACGGTCTGCGACACTTTTAACTGTACATTTGACCCGTACAGCGTTCGACGGAATCCCACGAAGTCATATTGGAAAGCGATAGCTTTCCCACAGACGCTCGTTACATGGTCTGATGCCGTCATGACTCGTAGCACACGATGATTTTCGTTCTCAAGTTCTCCGTTAAAGAACCGAGATGGCAGTCTTCCCAAATCTCCCCGGGTCTCACCAGTGTGTTGAAACACAGCCATCTCC
>SRR11006486_NODE_5_length_1200_cov_4.689225
TCGAAAGTGATCTAAACCCTGTTCCACACATCAAGCATGTTTTCCGTGGTCATCCACTCGTATTGCTGGTGGATGGACCTCCCCTCTGGGACCCAATCTGTTGGAACGGATGCATGTATGGCTGCGTACCCCACCCGCAGATCACGCCGATGGAAAAAGTACAGAGCCCACATTTGTCCGTGGGCTTTTGACAGACAAGCACTTTCTGGGATGGTCACGAGCCCTCCTTTTTGGACTCGACTTCTCCCAATGATTTCGTGCTCGTGGCGGCATGGAACGATTATTTTCCTTCCATCTTTGAGATGGAGTGGATGGAAGTGATGGGAGCAAAACTCAACGCGCTCCCAGATCGTCTCCACAAGTGAAAACGAGTCAATTGGTATATTTTTCCGGATTTTCCCGGTTTCATTTAGGTAGGTCAACGACTTTGCGAAATTGGTGTCGTTTGTGGCCACGACCAC
TGTCACCACCTGCCCCGAGCCTCGCTGATCCGATCGGGAACCCGCATCCATGAC
>SRR11006486_NODE_6_length_582_cov_2.526733
AACAACCTTTTAAAAAAAAAACTTTTATTTTTGTT
>SRR11006486_NODE_7_length_364_cov_2.853659
ATTTTCAAAATTGGAAAGTTTTCAAATAATCC
>SRR11006486_NODE_10_length_251_cov_2.517241
TAGGGCAAATGAAAGTGCAACAATCTT
>SRR11006486_NODE_12_length_155_cov_29.820513
GTAGGGTCGTTTAGGCTATCGGCCGTGTACTGCTTTGGCCAGATGCATTTCCTCGCTTGGTGCGTCTCGAGTTCCTCAATTGTGTATTCTGTCTCGTTCCCTTGCTTGCGGCTGGACATCCAGAACATTCCATCAGTGAAGATGGTCCTATCATT
>SRR11006486_NODE_13_length_136_cov_19.152542
CTCGAGTTCCTCGATTGTGTATTCTGTCTCGTTCCCTTGCTTGCGGCTGGACATCCAGAACATTCCATCAGTGAAGA
>SRR11006487_NODE_1_length_4250_cov_9.888809
CCTCAGTTTGTGTTCCAATAGATACCCAAGGAAGAACATTGAGCAATGTTCGGTGTGTAGGAGCATCCATAGGGGGATCATCATTTGTGACAGCCGGATCGACGATGTCGACGCGTGTAGTAGAACCAGCCATGAGCCGAAACCTATGCACGAGAAGACAGATCCAAAGGCCGCAAAAGCCAACCACGACAGTAGCCAACAGTCAAACTTTCGCTGGCGTGGACATGTGTTGGAGATTACTTGAAGACAAAGCATGAGTCCCAGGAAGTTCACGATGTGGTCCTCGAGGTAGCCCTTCCTCACTTCCACCCCGAGACCCCGGAAAACCGAACCACGTGGTTGCAGAGCGTGAGCTTCCGTCCTCCACATTTTCAGCCTCTCATC
TCCTCAACACTTGGTTCCGGATCATCTGATAGTGGAGTCTCCGTCAGCTTCATCTTTGCCAACTTGGGACTACTATCAGTGCTCTTAGTGGCCTTTTGAATTTCCATGGGGTAATACAATGCGGGTCCGACCCGGAAGTGGATGGGATTTGAGCAGTTCTTACAACACCAATTCGCCTGTTCACTAGGTTTCACTAGGTTCCACGATGGTGGCTGATGACCGCCCTTCGCATCCCGGGTCAACTTTCACATGAGTTCCAGGTACTGGTCCCGCAATCATCTTGATCGGGGTAACGTGCCATGGGAAGTCGGTTTGCATCTTGTATCCGGGGATGTGATTAGCCCGCGATATCGGTCCTCCCCACGTGGGAGGCATGAAAAGCCGCTGGTCCGTTGGGTCTTCCACACTGTCAGATGTGTATTGTTTTGGCCAAATACACTTTCGCGCTTGCGTCGTCTCCAGGTCCTCGATTGTGTACTCAGTTTCATTTCCCTGTTTTCGACTTGACATCCAAAACATACCGTCTGTGAATATGGTACGATCGTTCTTGACAGCCAATCCTGCCAGATACATTGGGCAGTAGCTTGATACCACTTGTGAGACCTTGAGCTGCACATTGGATCCGTACAGGGTCCGGCGGTATCCCACAAAGTCGTACTGGAACGCAATCGCCTTTCCACACACCCTGTGCACGTGGTCTGAGGCAGTCATTACCCGCAGAACATAGTGATTTTCGTTCTCCATGTCCCCGCGAAAATATCGTGATGGGAGCGTTCCGAAATCACCTTTTGGCTCCCCAGTGTGTTGGTATACCACCATTTCCACGCTTTCAGTTCCAAGCGTTATTCTACGCCTTGCTTTGGGAAGCTGATCTAAAACCGAGCCGTACGAATTAGAGATGTTAAGATACACCAGTGGGTGTCCAAGTTTTGACGAGGCATGATAAACAGCGCTTCGGGCCGCTGCGCACTGTAACTTGTCCTCACAAATGATGCACCCCTTTTTGTTTCCTTGAACATCTCAAAAAGATATTTCTTGATTAGGTCATAGGAAGCCAGCTCCACTGAGTGGTTAGCGGTGGGATACTGTCCAATCTCTTTCCAGACGAACAATCCCCCACCACAAACTAAGGTTTTCCGGTCAGTGTCTATCCCGCAACCAACGTCTCCATACACGAACCAAGCTGATCCAAGGACGATGAGTAGGACGAACATGGACTTGTTCCCACACGTGACGTGGGCTTGGCCAGTCTTAGTCCCCGGTTGAAACATCATTCGTTTTGACGTGAGTCCACAGCTCACGCATTCCAGCGCGATACTGCAGATTTCAGGAACATCATCGTCTGTCTGCACAACAAGGACTCCCTCATTTCCGTAACCCCCTTGCACAACCGTTGCTCTCAACGTTATTTTACAGGGGGAGAATTCTCCAGTTATCAATTTTTCCAGGACAGTTCGGCACCAGAATATTGTGTCAAGTTCTGGGGTTCCTCCCTTTTTCCCTGCCTTCCAGTCAAGATGTGGGTTGTCTATTGACACCACCGGGATTTCATTTGGAGTTGCTGGTCCCCAATTCACGACTCGATCCATGCCGATCATGTGCTTCTGCGTTCGAAACACACCAGGCCAATCATCGATTAGTTTTTTGAGGAACAATCCCGCTCCGTCATCTCCAACAATGGCATAGTTCGTAGTCGCCAACCGGTCGTTTTCCAATTGGCAGGTGACCACTGTCTTGCCAAATCCTCCAAACTTAAACGTTTGGGGGATGTTGTTGGCTATGAGTTTTGTCTCATTCTTCCCATGGTATCCAATAGTCATGTTAGAGACTACTCCAGAGCTAGATAACAGCTTCACAGCGTACGATGTGGAACATTCAAGTTCCACACAAGTCGCCGTCATTCCCATGCCAAACTCAAGGCATCCAGTCCCCCATCCTCGATTGTATGGCAGCACCTGGCAAGTGCGATTCTCATTGCGAACCCCTCCTAGATTCAATTGTGAACCACCAGGGCACACATCAGTGGAATATGACTGTCCCACTTCGCAATCCGTTAGAAGGGTTTTGTAGTCTTGTCCTCTAATCACATGAGAATTCCCCATGCTTACCTGGAGGAGCCCATTTGGTGTCGCGATAGTTGATATTTCGCTTAAAACATTCGAGTCTCCAAGAATGTCATCTTCTCCTGCTTGAGGGGTTCAATAACATCAGCCCTCACAGCGTTCCAGGTCACAACTCCAATTAGAATCATAATCCATACGGGCCACCGCATTTTGAGGCCAATGCACAGAAAGGCAATGAGCCCAAACCATGTGTTTTCCCGAATGATTTTGAACAAGATGAACTCCACCTCCTCTAAGATTCCCATCCCT
TTTTATGGCGAGGAGGCTGCCCCCTGATGGGGGTCTCTGCGTCGCCACAATTTTTTGTTTTTGGTCGGTTGTTTTGCCAACAACCGAACCCGTCCGCTTCTTCGGCAGCCCACTTGGGCCACCAACCCAGCCGCCTCCCGGCCGGGAAACCTTCTTCT
>SRR11006487_NODE_2_length_2140_cov_29.081435
CCTCAGTTTGTGTTCCAGTAGATACCCTAGGAAGAACATCGAGCAATGCCCTACGTGAAGTAGCATCCACAGAGGAATCATCATCTGGGACAAGCGGATCGACGACGTTGAAGCGTGCAACAGAACCAACCACGAACCAAAGCCAACGCATGAGAAGACCGACGGCAATCCAAAAACAGCAAAAGCCAACCAGGATAACACCCAGTAGGCCAATGGCCGTTGGCGTGGCCGGGCGTTTGAAATCACCTGGAGACACAGCATTAAACCTAGGAAGTTCACGATGTGATCCTCGAGGTAGCCCTTCCTCACCTCCACCGCGAGGCCGCGGAAAACCGCTCCACTCGGCTGCGAGGCATGCGCCTCCGTCCTCCACATCCTCAACCTCTCTTCGACGCTTGGTTCAGGGTCATCCGAGAGGGGAGTCTCGGTCAACTTCATTTTAGACACCTTTGGGTTGCTATTAGTGATCTCTCCAGCTTTCTGAATCTCCATTGGATAGTATAGGGCCGGTCCAACCTGGAAATGAATGGGGTGTGAGCAGTTCTTACAGCACCAATTTGCTTGCTCGCCTGGTCTAACCACATTCGCCGATGATCGTCCCTCACATTTCGGATCCACTTTCACGTGTGTTCCCGGGACAGGCCCCGAAATTAGCCGAATTGGGGTGACATGCCAAGGGAAATCAGTTTGCATCTGTCAGCCGTGTATTGTTTAGGCCAAATGCACTTTCTGGCTTGCATGGTTTCCAAATCCTCAATCGTGTACTCAGTCTCATTGCCTTGTTTACGACTAGACATCCAAAACATGCCGTCCGTAAAAATCGTTCGGTCGTTCTTCACGGCTAACCCTGCTAGGTACGTTGGGCAATTACTTGAGACAGTCTGTGATACCTTAAGCTGCACGTTCGATCCATACAAAGTCCGTCGAAACCCGACAAAGTCGTATTGGAATGCAATCGCTTTTCCACACACACTCGTCGCATAGTCTGAGGCCGTCATGACCCTTAAGACGTGGTGGTTCTCA
>SRR11006487_NODE_3_length_1429_cov_6.400888
CGCCACTTTTAAGTCAGGAATACTTATCCCGTCATCATATTCGGTTGACACTCCTTCGGGAGTCTCTCCAGCTGAGATGAACTCAAGCTCCATACTAACGCTCGTTTGTTCCATGTAAAGAAAGAGCACTATCATTGTAAAGGCTAGGACAGCTGCCACCGTTGGTTGGTGAGCTTTCTCCGCCGCCCAGATTCCCCCAGCGCTCGCCAAGGATACAGTCCAAAACCATAAATTCGCGCCAGAGTCTCTGTAGCCGTTCCTCGGATTGTGATATTGACATGCGTACTTGTACATAGCGTTCAAACTGAAGATCAGAAACACAACGGTAGCGAGAGACAGGGCCATTAGCACGGTAAGGGAGCGCTCAGTTGTAGACCGGTCACGCAGTTCTCCATTCCCGGTCAAAGATCCATGATGTCATGGATTTTGGCTCCATGGTGTCTGCCATAGGGTTGCTAGAAATGAACTACCTTTTTTATAGGTTCATGCACATTGCCGCTAGAGCCTTGGGCGCGGTAGCCCCCTTCAACCAGTTTCGAGCTCTGGAAAAGTCAACAGGACGATCATGAAGCATTTTATCCGGTTCTTTAAGAATCGCAACTTACGACCGCGTATTTTATCAAAAGAAGAATTCATCGCCAACGTTCGAAATGATGCGGCTATAGGATCGTGGAGCAGGGATGTGCCATGGCGAGATGTGCAAGAAGCCATTCAGGACCAGTGCTTCTGGGATCCCATC
>SRR11006487_NODE_4_length_1282_cov_9.520332
CATGTGTTCCGATTATGCTACCACATTCTTGATCTTGTTTCTTGTGGAGATAGGGGAGATCCTCCCACTTTTCGACCCATTCTTTATGTTTCATCCATGGGTTGTCTTGGATCCATACGCGATTCCATACAGTGAGCATGTCCTCTGTTGTCATCCATTCACAGGTTTTATTGGATGGACCACGACGTTCGGCCTTCAGGGAACCATTCCACAGGAACACTAGAAGAGATGGCCGCGAATCCTAACCTCAAGTCTCTTCTGTGGAAGAAGTACAAAGCCCACATCTGGCTGTATGCTTTGGCTAGACACGCGCTGTCTGATATCGTC
>SRR11006487_NODE_5_length_1186_cov_29.736700
CAAATGTACAGTTAAAAGTGTCGCAGACCGTTTCGAGCAATTGTCCCACTTATCTCGCTGGACTCGCCGTGAAAAATGATAGGACCATCTTCACTGATGGAATGTTCTGGATGTCCAGCCGCAAGCAAGGGAACGAGACAGAATACACAATCGAGGAACTCGAGACGCACCAAGCGAGGAAATGCATCTGGCCAAAGCAGTACACGGCCGATAGCCTAAACGACCCTACCGATCAATGGATGTTCATGCCACCGACCTGGGGAGGGCCCATTTCTAGGGCTAACCACATAACAGGATACAAAATGCAAACGGATTTTCCGTGGCATGTGTCTCCAATTCGCCTCATCCCCGGTCCGGTGCCCGGAACCCACGTCAAGGTTGACCCAAAGTGTGAAGGACGTTCAGCTGCGTCTGTGGTAAAACCCGGTGAGCAATCCAATTGGTGTTGCGAAAATTGTTCCCACCCAATACATTTTCAAGTGGGGCCGGCCTTGTATTACCCCATGGAGATACAAAAAGCAGTCACAATCACAGATAGCAATCCAAAAGTCTCAAAGCTGAAATTGACGGAAACGCCTTTGTCTGATGATCCTGAACCGACCGTTGAAGAACGACTCAAAATGTGGCGAACTGGGGCGCACGCATCACAACCAAGCGGAACGGTTTTCCGGGGCCTTGGGGTAGAGACCAGGAAGGGCTACCTCGAGGATCATATAGTCAACTTCCTCGGTTTAATGTTGTGTTTACAAGCGATATCGAACTCTCGTCCACGTCAACGGCCTCTAGCATATTGGGTATTGTCTTGGCTGGCGTTTGCTGTCTTTGGGCTACCATCGGTTTTTTCGTGCGTCGGTTTTGGCTCTTGGCTAGTTCTACTACATGCCTCAACGTCATCAATCCGAGTCTCCCAAATGATGATCCCACTATGGATGTTACTCCAC
GGAGATGGCTGTGTTTCAACACACTGGTGAGACCCGGGGAGATTTGGGAAGACTGCCATCTCGGTTCTTTAACGGAGAACTTGAGAACGAAAATCATCGTGTGCTACGAGTCATGACGGCATCAGACCATGTAACGAGCGTCTGTGGGAAAGCTATCGC
>SRR11006487_NODE_6_length_1145_cov_13.748127
ATAGTACATTTCAGCTGTTGAGTTTCTGCTTGTGGACAGTCGAACCAACCGCCCACTGTAGGTATGTTGCAGAGTTTCAAGCTTCCGCATCACCTCCACCGGATATGGGCATAGGACCTTAAAACAGAACTGGGCCTCCGGATTGGTCTTCAACCACCTCTCGAGAACATCAAGGACGACCAGCGTTCTGGTTTTTTCCTTCCGGAAATCAGGATCACTCTCCCCGATGTCACAAAGGACAGTTTCACACAGAGTTGGTTCAAGCTTGAAGACATTTGTCCGACTCTTTAGGGTGACTAGGTTGTAACCATACGTTATGAACTTTTGGGGTTCTTCACGTTCTACTCCCCCAAGGGTGTACCCTGCCACGCGCATAACTCGTTCTTCCATCACTGCCCTCTGCGACCATCCTCCTCGTCCACATCCAAGGTCAACGACGCGTCCAGCTGGTCGAAAGCCGTATTTCCTGATGATTTCGTCCATTTTCAATCCCCCACGAGACACATAGTCACCTCGGGGAGTTTCGTTCACGCCTCGGGATTTGTAGGATTGGAATCGAACTTGGGACATTTCATTTAACATGTTCTTCCACTTCACCCCCAAACCTGTTGCTGCTGTTTTTTTCCAGAGAGCGCATTCCGCCCAGTGTTGGAAACAACCCCAGCACCATTCGAAACACGAACAGGGAGGCCCG
>SRR11006487_NODE_7_length_1098_cov_56.794319
GTATATTTTTCCGGATATTCCCGGTTTCATTTAGGTAGGTCAACGACTTTGCGAAATTGGTGTCGTTTGTGGCCACGACCACGTCATCTCCAGCGATCACCATTCCCTCCAGTTTTTCGACCATGTTCCGCGAGAGCCATTTGTCGATCACCACTGGTTCAGCTTCGAGTAGCCCTTCACTTTCAAGGGTTCGGCCAATCTGAACCTTTCCATTGGTGATTGTGTTCAAGGCATATGTCACCACCTGCCCCGAGCCTCGCTGATCCGATCGGGAAACCACATCCATGACCGTTCCACTCCCGAATTTAGAATGGGTTCGGGGAAACAGGGCCACAATATTTTGGTAGGCAAATTTCATGACCGACTCCGCCAGAGCTCTATGGTAATCATCCTCAATCGAGTTGAGGATGAAGAACTCTTCGTCGGCCAAATCCGCCTGACTAATGCGAGTGTCCCAGCCAGCTATGTCATCGGCAACGAAAAACTTTCCTTTTGAAGCTATTTCTGACAAGTAATAGCCAAAGTAGTTTACGCCGAGACCTCCCACGCCACCCGGGAAATTTTCACGGGCTACCCAATGGTCTTCGTTGAGGAAGCCCAAGGCCTCATATTCCAGATATCGACTTCCCAGCCACATATACCAAATGGTCCGGGATCCTTTCGGCTCCCCAGCTATGGTCGGTTTCTTCTCTTTTTTCCCCATGGTGTTGTACACGCACATCGCACAGTCCCCGGCCAGGTGGAGTTTTCTTTCCCGGTTTACTAGTTCCCAAAACCGGGGGTCATTGACGGCAGTGGTCACCTTGGTCCAAGGGACGTCTTGGCTCCATGACCCAATGGCAGCATCCGATCGGACATTCTTGATGAAGTCGTCACACGTCAAAATCCGCGGTTTCAGCCCTTTTTCTTTGAACAGGCGGACCATGTGCTTCATGATTTTCCTATTGACCATTTTAACCTGTTCCCTGGGTTCAGGGACGGGGGTGTCTACCTTCTCCCGGAGAACCTTTTGTTGGGAGTACGTTGAGATGTCGGTCATCATGAAGTTTGTTACTCCTCCAACGGCTTCCCAAGGCCACATAATCTTCCGGACAAGAG
>SRR11006487_NODE_8_length_952_cov_3.249143
CACCAAAAAAGCAGCAAGACATTGTCATC
>SRR11006487_NODE_9_length_910_cov_16.384154
TTTTTTTCCAGAGAGCGCATTCCGCCCAGTGTTGGAAACAACCCCAGCACCATTCGAAACACGAACAGGGAGGCCCGGAGGGGGATGTCCGTAAGGTATCCAATGCCAACAAAGTTTACAATTGAGCCAAAGTCCATAAACTGGTG
GCCATAGACGTATCCTTTCGTGTTGTCATGCGGGGTCCTATCAATGATGTTGGTGACCTGGGAGTGTTTTTGATCGCGCGCTTCAAGAGCCACAACGACTTTCTCGGATCTATTCCACTTGTACATTTGTGCCAAAAATATGAACACAACACAGGTGAAAAATGTTCCAATCAAAATACTGGTGAAGTTTCCCGTGTAGAACACCGCAAGAGCACTTGGCATTATAGCATGCCACTGCAGATGATCCAGACGGAACCCAGCCACCCAGGGTCGCATCTCAGGTTGTTTGGCAACATAGTCTTTTAACATGCTCGTCTCCATTCCCCAAGCGAACGCTTTCACGCACATAACTGTGAGCTAGAAGTACACTTGCAAGACATTCAGCAGATTTAGG
GATATGTCAGATGCTATATTGGGAAATGATCGTTGTTCCCAGGCAAAAATTCCGGCTAGAATGAGAAAGATTACTATGACCCACTTCAATAGATCCAGGTCCCCATAGCTTCGCTG
>SRR11006487_NODE_10_length_868_cov_5.477876
GTGATTGTAGCAAACGAAACTGTAAGCATCGAGTGCAAGACAGCTCCTCTAACGCAAGTTTGGAGATTGGCCAACAAGGTAATTGACAGGTACCAACGCCACGGGGTGCCCGGTGTGGGTGGAGTTTTCCATGATTTGTACGGAAAAATCATCAGCGGCCTAAGTGGGATATACAACTTGAAGTGGACCTTGATCCTTGTGGCTGTGGCCCTCTTGGTATTGAAAGTCGACAAGTCCATGTTCGTCCTACTCATCGTACTTGGATCAGCCTGGTTCGTGTATGGAGACGTTGGCTGCGGGACAGACACTGACCGGAAAACCTTAGTTTGTGGTGGGGGGTTGTTCGTCTGGAAAGGGATTGGACAGTATCCCACCGCTGACCACTCAGTGGAGCTGGCTTCCTATGACCTAATCACGAAATATCTTTTTGAGATGTTCAAGGAAACCACAAAGGGGTGCATCATTTGTGAGGACAAGTTACAGTGCGCAGCGGCCCGAAGCGTGGCTTATCATGCCTCGTCAAAACTTGGACACCCACTGGTGTATCTTAACATCTCAAATTCGTACGACTCGGTTTTCGATGAGCTACCCAAAGCAAGGCGTAGAGTAACGCTTGGAACTGAAAGCGTGGAAATGGCGGTATACCAACACACTGGGGAGTCAAAAGGTAAT
>SRR11006487_NODE_11_length_858_cov_26.121639
GCGAAAGCAGCCCATCACAACATCATCTATGGTGCAGCGACGAGGGCGAACTGGGCGAAATGCCCCAGGTACATATGTTTATCCAGTTGACGCTGCTACCAAGGAGGATCCATATGACTGGGTTTGTTGGCTGGAAGCACAAATGGTGTTAGACCAGCTAAGCATGCCACTAATGAAGGAAGAGTATGCTTATGGACAACCCCCTGGAGCTTTTCGTCTGATCGGCGAAAGTCGAGATAGGTTCTTCCGGTTCATGGAGCGGCCAAATGTGCCAATATGGCTGGCTTGGAAGTGGGCGAACAGTTTCAACCAGAAGCATGACATGATCTTCAATGGAAGGGACTTGCCTGATGAAGACACCGTGCACAGATCAGATGGGCGCATGGTGTATCGGCCAAAGTTTCTGGATCAACGGTTCGAAAGGTTGCCATGGAGTGTCCGCGAGCCAACTCTGAAGTTCATCCTCTCAACGCGTAGTGATTTT
CAGCGAAGCTATGGGGACCTGGAT
>SRR11006487_NODE_12_length_835_cov_4.777045
CTCCACCTTGGGCACAGTTTTTTCAC
>SRR11006487_NODE_13_length_831_cov_17.136605
GCATCCGTTCCAACAGATTGGGTCCCAGAGGGGAGGACATCATGGTCCATCCACCAGCAATACGAGTGGATGACCACGGAAAACATGCTTGATGTGTGGAACAGGGTTTAGATCACTTTCGA
ATGCTAAAACTATTCCAATATCCAATATTCCATTATGGAAGTGCCAAC
CAGGGTTAATAAACTCCGGGATGAAAATCTAAGCACTTGGTTTTTTGACAAGAACAACCCCTACCAGACTTTTAAGT
>SRR11006487_NODE_14_length_824_cov_16.637216
GTAGACTAGCCTCGTACGACCTAATCACGAAATACCTCTTTGAGATGTTCAAAGAGACTACAAAAGAGTGTATTGTGAGCGAAGACAAGTTGCAGTGCGCAGCAGCCCGAAGTGTGGCCTACCACGCTTTGACGAAACTTGGCCATCCGACTGTCTACCTGAACATGTCCAATTCCTACGATTCAGTCTTTGATGAGCTTCCGAAAACACGACGCAAGATCACACTTGGAACCGAAAGTGTGGAGATGGCCGTTTACCAGCATACGGGGGAAACCAAAGGCGATTTGGGGAAATTGCCATCCCGGTTTTTCAGTGGAGAGCTTGAGAATGAGAACCACCACGTCTTAAGGGTCATGACGGCCTCAGACTATGTGACGAGTGTGTGTGGAAAAGCGATTGCATTCCAATACGACTTTGTCGGGTTTCGACGGACTTTGTATGGATCGAACG
>SRR11006487_NODE_15_length_803_cov_31.651515
CCTACTGGGTGTTATCCTGGTTGGCTTTTGCTGTTTTTGGATTGCCGTCGGTCTTCTCATGCGTTGGCTTTGGTTCG
GATCGTCAACGAGGAGTTTTTCACGCCCTCTACCATGTAACGCGTGGTGGTCTGGTGTACTGGCGAGGGCAGGCAGTTCAACCACACTCTGGTAGTGTGACTGAAGATGTCATCTCTTATGGTGGACCGTGGAATCTGCCAAAGCCTGAACTTGTCAACGAAATTGACGTCCTGGCTTGTCTACCGGACGGCACTGTGGAATATCATAAATATGAGCCCAGCACCATCACCATAGATGGCACTCCCACAATGTTCGTGACAAAAGATTTTGGCTTCGGATCTTCAGGATCTCCCTTCTATTTGGAGGGCGAGCCGGTCGGACTTTATGGGTATGGCTTTCAATATAATGGAAAATACCATTCCATAGTCACGACCTATGAGCAAGATCCGAACCAGGTTCATCTTCCAGGCATTGATCTAACGAGCACGGTACAAAGAACATTCATCGATTGGCACCCTGGCAAGGGAAAGACACGGAAATACATTGTTGAAGAGACACTGAAAAACGTGGAGCTCAAGCGGCGCACCCTCATTTTGACCCCCACCCGAGTTGTTATGGAGGAAGTAAGAAAGGCCTTCGGTGAAACGGAATTCAAGATAG
>SRR11006487_NODE_16_length_720_cov_10.923795
GTATGCTGGTAAACGGCCATCTCCACACTTTCGGTTCCAAGTGTGATCTTGCGTCGTGTTTTCGGAAGCTCATCAAATACTGAATCGTAGGAATTGGAAATGTTCAGGTAGACAGTCGGATGGCCAAGTTTCGTCAAAGCGTGGTAGGCCACACTTCGGGCTGCTGCGCACTGCAATTTGTCTTCGCACACAATACACCCTTTGGTAGTCTCTTTGAACATCTCAAAGAGGTATTTCGTGATTAGGTCGTACGAGGCTAGTTCTACGGAGTGGTCGGCAGTTGGATACTGCCCAATGCCCTTCCAGACGAACAGACCTCCTCCACATACAAGTGTCTTTCTGTCGGTGTCAATACCACACCCCACATCACCATACACAAATCAAGCTGATCC
>SRR11006487_NODE_18_length_554_cov_2.551363
GATTGAAACCACAGAGAACAGACATGGAGGCTCGA
>SRR11006487_NODE_19_length_544_cov_83.400428
GAATGCCACTTTTTGGACCCGATGTCAATAGCGGCCCGGGGAGTGATGGATTACTTAAATTTACCATCCAATGCTGGGATAAATGTTGTCTATCTCTCCGCGACGCCACCCGGACAGGCTCCATCAGTTGGCTCGAATTATACGATTCGGGAGTACGCGGCCCCTAGCACTCGAAAACTCAGTTCTGAGTGGTTTGAGAGCATTGTCCGACAGCATGGAGCTGGAAAGACGATAGCGTTCGTCCCATCCCAGGACCAGTCGGAACGGTTTGCGGACTCATCCGCGGGAGCCGTTTCTCTGCATCGGGACAATTTTGAGGAGAATTATGCGAAGGCCCTTGACCCTGAGACAAAAATCATCTATTCGACGGAAATTTCTGAGATGGGAGCCAATTACAACGTTGACCTCGTGATTGACTTGAGAACAGCTGTGAAACCAGTCATACAAAGTGAGGATGAGGTCATCTTGCGAAAGCAGCCCATCACAACATCATCTATGGTGCAGCGACGAGGGCGAACTGGGCGAAATGCCCCAGGTACATATG
>SRR11006487_NODE_20_length_526_cov_2.995546
AAAAGTCTATGATGAAATTGTGTCGGTGATTGGAAAGGA
>SRR11006487_NODE_21_length_503_cov_4.741784
CAGGCGAGCAAGCAAATTGGTGCTGTAAGAACTGCTCACACCCCATTCATTTCCAGGTTGGACCGGCCCTATACTAT
>SRR11006487_NODE_22_length_476_cov_3.273183
AACAGGGCTGAAACCGCGGATTTTGACGTGTGACGACTTCATCAAGAATGTCCGATCGGATGCCATTGGGTCATGGAGCCAAGACGTCCCTTGGACCAAGGTGACCACTGCCGTCAATGACCCCCGGTTTTGGGAAC
>SRR11006487_NODE_23_length_474_cov_6.559194
GGCAGTGATGGAAGAACGAGTTATGCGCGTGGCAGGGTACACCCTTGGGGGAGTAGAACGTGAAGAACCCCAAAAGT
>SRR11006487_NODE_24_length_474_cov_4.423174
CATTCTTGATCTTGTTTCTTGTGGAGATAGGGGAGATCCTCCCACTTTTCGACCCATTCTTTATGTTTCATCCATGG
>SRR11006487_NODE_25_length_474_cov_4.078086
AACGACCATTCAAACAAATACTGACCGGCTGCCATGTTGTACATAGCGTCTCAATGGACGCCTGTCCTGGAGGATCCCAAGTAAATATGGCCCAAATCGTGACAGCTAACCGAATTTGCAAAACATCCACATACAACCGTGGGTGGGGAACCGGATGCTTGATCTGGGGATTAGGATCTGTTGGAACATGTGTAGAAGTC
>SRR11006487_NODE_26_length_455_cov_3.370370
GGAATAGGGAAATTGTAATGCGTTTAGATAACCATT
>SRR11006487_NODE_27_length_454_cov_4.891247
CCACGTCATCTCCAGCGATCACCATTCCCTCCAGTTTTTCGACCATGTTCCGCGAGAGCCATTTGTCGATCACCAC
>SRR11006487_NODE_28_length_446_cov_6.289973
GTGGTCGTGGCCACAAACGACACCAATTTCGCAAAGTCGTTGACCTACCTAAATGAAACCGGGAA
>SRR11006487_NODE_29_length_441_cov_6.068681
ACTTAAAAGTCTGGTAGGGGTTGTTCTTGTCAAAAAACCAAGTGCTTAGATTTTCATCCCGGAGTTTATTAACCCTGGTTTGGGTCACGCTAGGATCCATATCCTTGATTTTCGTTTGGGGGTCAGCCCGTGTCCCTGTTCGGACCTTCGGAGTGTCGTTTATGATTGGCTCGCCAGTTGAGCGCATGCGACCTATGAGTGAGCCAAGTGTCATGTACACGTCCCTGGCA
>SRR11006487_NODE_30_length_440_cov_2.633609
TCCACACGTCAAGCATGTCCTGGTTGGTCA
>SRR11006487_NODE_31_length_438_cov_7.980609
CAAATTAAGGTCCACACCATCATGATGGACGAATGCCACTTTTTGGACCCGATGTCAATAGCGGCCCGGGGAGTGAT
>SRR11006487_NODE_32_length_420_cov_33.574344
GTGGTCATCCACTCGTATTGCTGGTGGATGGACCATGATGTCCTCCCCTCTGGGACCCAATCTGTTGGAACGGATGCATGTATGGCTGCGTACCCCACCCGCAGATCACGCCGATGGAAAAAGTACAGAGCCCACATTTGTCCGTGGGCTTTTGACAGACAAGCACTTTCTGGGATGGTCACGAGCCCTCCTTTTTGGACTCGACTTCTCCCAATGATTTCGTGCTCGTGGCGGCATGGAACGATTATTTTCCTTCCATCTTTGAGATGGAGTGGATGGAAGTGATGGGAGCAAAACTCAACGCGCTCCCAGATCGTCTCCACAAGTGAAAACGAGTCAATTGGTATATTTTTCCGGATATTCCCGGTTTCATTTAGGTAGGTCAACGACTTTGCGAAATTGGTGTCGTTTGTGGCCACG
>SRR11006487_NODE_33_length_414_cov_6.798220
AGGGATGGGAATCTTAGAGGAGGTGGAGTTCATCTTGTTCAAGATCATTCGGGAAAACACACGGTTTGGGCTCATTGCCTTTCTGTGCATTGGCCTCAAAATGCGGGGGCCCGTATGGATTATGATTCTAATTGGAGTTGTGACCTGGAACGCTGTGAGGGCGGATGTTATTGAACCCCTGTACATCCTCAAGCAGGAGAAGATGACATTCTTGGAGACTCGAATGTTTCCAAGCGAAATATCGACTATCGCGACACCAAATGGGCTCCTCCAGGTAAGCATGGGGAATTCTCATGTGATTGGAGGACAAGACTACAAAACCCTTCTAACGGATTGCGAAGTGGGACAGTCATATTCCACTGATGTGTGCCCTGGTGGT
>SRR11006487_NODE_34_length_408_cov_5.649547
GCATCCGTTCCAACAGATTGGGTCCCAGAGGGGAGGACATCATGGTCCATCCACCAGCAATACGAGTGGATGACCACTGGTG
>SRR11006487_NODE_36_length_388_cov_2.829582
GATGACAATGTCTTGCTGCGTGTTTGGTG
>SRR11006487_NODE_37_length_367_cov_4.513793
GCCGGGCGTTTGAAATCACCTGCAGACACAGCATTAAACCTAGGAAGTTCACGATGTGGTCCTCGAGGTAGCCCTTC
>SRR11006487_NODE_38_length_355_cov_2.917266
GATGGATGGATGGAAGTGATGGGAGCAAAACTCAACGCGCTCCCAGATCGTCTCCACTTGTGAAAACGAGTCAATTGGTATATTTTTCCGGATTTTCCCGGTTTCATTTAGGTAGGTCAACGACTTTGCGAAATTG
>SRR11006487_NODE_40_length_353_cov_7.054348
TGTGTTCCGATTATGCTACCACATTTTTGATCTTGTTTCTTGTGGAGAAAGGGGAGATCCTCCCACTTTTCGACCCATTCTTTATGTTTCATCCATGGGTTGTCTTGGATCAATACGCGATACCATACAGTGAGCATGTCCTCTGCTGTCATCCATTCACAGTTTTGATGGATGGACCACGACGTTCGCCCTTCAGGGAACCATTCCACAGGAACACTAGAAGCGATGGCCGCGAATCCTAACCTCAAGTCTCTTCTGTGGAAGAAGTACAAAGCCCACATCTGGCTGTATGCTTTGGCTA
>SRR11006487_NODE_41_length_348_cov_3.527675
AAAATTCTTGAACTCGCCGCAGAATTTGGAAGAA
>SRR11006487_NODE_42_length_345_cov_4.283582
CTCTTGTCCGGAAGATTATGTGGCCTTGGGAAGCCGTTGGAGGAGTAACAAACTTCATGATGACCGACATCTCAACGCACTCCCAACAAAAGGTTCAAACCCCCGTCCCTGAACCCAGGAAACAGGTTAAAATGGTCAATAGGAAAATCATGAAGCACATGGTCCGCCTGTTCAAAGAAAAAGGG
>SRR11006487_NODE_43_length_332_cov_2.482353
AAGAGGTCAAAATAGTGATGAGGATAAAGTGTT
>SRR11006487_NODE_44_length_319_cov_9.818182
ACTCGTTCTTCCATCACTGCCCTCTGCGACCATCCTCCTCGTCCACATCCAAGGTCAACGACGCGTCCAGCTGGTCGGAAGCCGTATTTCCTGATGATTTCGTCCATTTTCAATCTCCCACGAGACACATAGTCACCTCGGGGAGTTTCGTTCACGCCTCGGGATTTGTAGGATTTGAATCGAACTTGGGACATTTCATTTAACATGTTCTTCCACTTCACCCCCAAACTTGTTGCTGCTGTTTTTTTTCCAGAGAGCGCATTCCGCCCAGTGTTGGAAACAACCCCAGCACCATTCGAAACACGAACAGGGAGGCCCG
>SRR11006487_NODE_45_length_282_cov_72.687805
TGACGCTGCTACCAAGGAGGATCCATATGACTGGGTTTGTTGGCTGGAAGCACAAATGGTGTTAGACCAGCTAAGCAGGATGTGGAGGACGGAGGCGCATGCCTCGCAGCCGAGTGGAGCGGTTTTCCGCGGCCTCGGGGTGGAGGTGAGGAAGGGCTACCTCGAGGACCACATCGTGAACTTCCTAGGTTTAATGCTGTGTCTGCAGGTGATTTCAAACGCCCGGCCACGCCAACGGCCATTGGCCTACTGGGTGTTATCCTGGTTGGCTTTTGCTGTTTT
>SRR11006487_NODE_46_length_277_cov_18.165000
GCATGTTTTGGATGTCTAGTCGTAAACAAGGCAATGAGACTGAGTACACGATTGAGGATTTGGAAACCATGCAAGCCGAAAGTGCATTTGGCCTAAACAATACACGGCTGACAGTTTGGATGACCCAACTGACCAACGGTTATTCATGCCTCCGGCGTGGGGCGGCCCCATCTCGCGGGCGAATCACATCCCGGGTTACAAGATGCAAACTGATTTCCCTTGGCATGTCACCCCAATTCGGCTAATTTCGGGGCCTGTCCCGGGAACACACGTGAAA
>SRR11006487_NODE_48_length_263_cov_5.811828
TTCAGGGTCATCCGAGAGGGGAGTCTCGGTCAACTTCATTTTAGACACCTTTGGGTTGCTATCAGTGATCTTTCCAGCTTTCTGAATCTCCATTGGATAGTATAGGGCCGGTCCAACCTGAAAATGAATGGGGTGTGAGCAGTTCTTACAG
>SRR11006487_NODE_49_length_214_cov_40.510949
CCAGCATTGGATGGTAAATTTAAGTAATCCATCACTCCCCGGGCCGCTATTGACATCGGGTCCAAAAAGTGGCATTCATCCATCATGATGGTGTGGACCTTAATTTGGCCAACACCTCTACTCTTGACAAAATCCATAAACGTTGCATGGCAGGCGATCGTCACAGCATTGTTCTTGCAGTAGGCAACATTTGTTCCTATCTTGAATTCCGTTT
>SRR11006487_NODE_50_length_208_cov_57.664122
CGTTGAGATGTCGGTCATCATGAAGTTTGTTACTCCTCCAACGGCTTCCCAAGGCCACATAATCTTCCGGACAAGAGGGTTGACAGTTTGACCACCAACTTTGACGTCATCTGTCACGTACGAACCATGGTACTTAAAAGTCTGGTAGGGGTTGTTCTTGTCAAAAAACCAAGTGCTTAGATTTTCATCCCGGAGTTTATTAACCCTG
>SRR11006487_NODE_51_length_198_cov_16.528926
GAGAACGAAAATCATCGTGTGCTACGAGTCATGACGGCATCAGACCATGTAACGAGCGTCTGTGGGAAAGCTATCGCTTTCCAATATGACTTCGTGGGATTCCGTCGAACGCTGTACGGGTCAAATGTACAGTTAAAAGTGTCGCAGACCGTTTCGAGCAATTGTCCCACTTATCTCGCTGGACTCGCCGTGAAAAAT
>SRR11006487_NODE_52_length_197_cov_7.483333
TTCAGGGTCATCCGAGAGGGGAGTCTCGGTCAACTTCATTTTAGACACCTTTGGGTTGCTATCAGTGATCTTTCCAGTTTCTGAATCTCCATTGGATAGTATAGGGCCGGTCCAACCTGAAAATGAATGGGGTGTGAGCAGTTCTTACAGCACCAATTTGCTTGCTCGCCTGGTCTAACCACATTCGCCGATGATCG
>SRR11006487_NODE_53_length_189_cov_18.330357
CACTACCAGAGTGTGGTTGAACTGCCTGCCCTCGCCAGTACACCAGACCACCACGCGTTACATGGTAGAGGGTGTGAAAAACTCCTCGTCTTACAACCCCAACACCCCGTTGACGA
>SRR11006487_NODE_54_length_184_cov_18.719626
AAACGGAATTCAAGATAGGAACAAATGTTGCCTACTGCAAGAACAATGCTGTGACGATCGCCTGCCATGCAACGTTTGTGGATTTTGTCAAGAGTAGAGGTGTTGGCCAAATTAAGGTCCACACCATCATGATGGACGAATGCCACTTTTTGGACCCGATGTCAATAGCGGCCCGGGGAGTGAT
>SRR11006487_NODE_55_length_174_cov_11.484536
TGGCTTTTGCTGTTTTTGGATTGCCGTCGGTCTTCTCATGCGTTGGCTTTGGTTCG
>SRR11006487_NODE_57_length_165_cov_11.284091
CCCGATCGGATCAGCGAGGCTCGGGGCAGGTGGTGACATATGCCTCGAACACAATCACCAATGGAAAGGTTCAGATTGGCCGAACCCATGAAAGTGAAGGGCTACTCGAAGCTGAACCAGTGGTGATCGACAAATGGCTCTCGCGGAACATGGTCGAAAAACTGG
>SRR11006487_NODE_58_length_159_cov_7.231707
CATATGTACCTGGGGCATTTCGCCCAGTTCGCCCTCGTCGCTGCACCATAGATGATGTTGTGATGGGCTGCTTTCGCTGTTGCTATCTTGAATTCCGTTTCACCGAAGGCCTTTCTTACTTCCTCCATAACAACTCGGGTGGGGGTCAAAATGAGGGTG
>SRR11006487_NODE_59_length_155_cov_14.717949
TTTGGTTTCCCCCGTATGCTGGTAAACGGCCATCTCCACACTTTCGGTTCCAAGTGTGATCTTGCGTCGTGTTTTCGTAAGCTCATCAAATACTGAATCGTAGGAATTGGAAATGTTCAGGTAGACAGTCGGATGGCCAAGTTTCGTCAAAGCGT
>SRR11006487_NODE_60_length_155_cov_7.192308
AGGGACGATCATCGGCGAATGTGGTTAGACCAGGCGAGCAAGCAAATTGGTGCTGTAAGAACT
>SRR11006487_NODE_61_length_155_cov_5.256410
GAATGGTATTTTCCATTATATTGAAAGCCATACCCATAAAGTCCGACCGGCTCGCCCTCCAAATAGAAGGGACATTCTGAAGATCCGAAGCCAAAATCTTTTGTCACGAACATTGTGGGAGTGCCATCTATGGTGATGGTGCTGGGCTCAT
>SRR11006487_NODE_62_length_155_cov_3.961538
GACCATGTTCCGCGAGAGCCATTTGTCGATCACCACTGGTTCAGCTTCGAGTAGCCCTTCACTTTCAAGGGTTCGGCTAATCTGAACCTTTCCATTGGTGATTGTGTTCGAGGCATATGTCACCACCTGCCCCGAGCCTCGCTGATCCGATCGGG
>SRR11006487_NODE_63_length_154_cov_6.116883
GTGGTGATCGACAAATGGCTCTCGCGGAACATGGTCGAAAAACTGGAGGGAATGGTGATCGCTGGAGATGACGTGGACGTGGCCACAAACGACACCAATTTCGCAAAGTCGTTGACCTACCTAAATGAAACCGGGAATATCCGGAAAAATATAC
>SRR11006487_NODE_64_length_153_cov_5.118421
GAGAACGAAAATCATCGTGTGCTACGAGTCATGACGGCATCAGACCATGTAACGAGCGTCTGTGGGAAAGCTATCGCAAATGTACAGTTAAAAGTGTCGCAGACCGTTTCGAGCAATTGTCCCACTTATCTCGCTGGACTCGCCGTGAAAAAT
>SRR11006487_NODE_65_length_152_cov_8.480000
TCCATCGGCGTGATCTGCGGGTGGGGTACGCAGCCATACATGCATCCGTTCCAACAGATTGGGTCCCAGAGGGGAGGTCCATCCACCAGCAATACGAGTGGATGACCACGGAAAACATGCTTGATGTGTGGAACAGGGTTTAGATCAC
>SRR11006487_NODE_66_length_152_cov_3.960000
GGTAGCCCGTGAAAATTTCCCGGGTGGCGTGGGAGGTCTCGGCGTAAACTACTTTGGCTATTACTTGTCAGAAATAGTCGGTCATGAAATTTGCCTACCAAAATATTGTGGCCCTGTTTCCCCGAACCCATTCTAAATTCGGGAGTGGAACG
>SRR11006487_NODE_67_length_152_cov_2.946667
GAATGGTATTTTCCATTATATTGAAAGCCATACCCATAAAGTCCGACCGGCTCGCCCTCCAAATAGAAGGGACATCCTGAAGATCCGAAGCCAAAATCTTTTGTCACGAACATTGTGGGAGTGCCATCTATGGTGATGGTGCT
>SRR11006487_NODE_68_length_150_cov_54.904110
GTGAAGTAGCATCCGCAGAGGAATCATCATCTGGGACAAGCGGATCGACGACGTTGAAGCGTGCAACAGAACCAACCACGAACCAAAGCCAA
>SRR11006487_NODE_69_length_139_cov_5.467742
AGGGACGATCATCGGCGAATGTGGTTAGACCAGGCGAGCAAGCAAATTGGTGCTGTAAGAACT
>SRR11006487_NODE_70_length_136_cov_50.864407
CACCCTCATTTTGACCCCCACCCGAGTTGTTATGGAGGAAGTAAGAAAGGCCTTCGGTGAAACGGAATTCAAGATAGGAACAAATGTTGCCTACTGCAAGAACAATGCTGTGACGATCGCCTGCCATGCAACGTTT
>SRR11006487_NODE_72_length_122_cov_7.822222
GTTTAATGCTGTGTCTCCAGGTGATTTCAAACGCCCGGCCACGCTAACGGCCATTGGCCTACTGGGTGTTATCCTGGTTGGCTTTTGCTGTTTTTGGATTGCCGTCGGTCTTCTCATGCGTT
>SRR11006487_NODE_73_length_122_cov_3.577778
GTTTAATGCTGTGTCTGCAGGTGATTTCAAACGCCCGGCCACGCCAACGGCCATTGGCCTACTGGGTGTTATCCTGGCTGGCTTTTGCTGTTTTTGGATTGCCGTCGGTCTTCTCATGCGTT
>SRR11006487_NODE_74_length_122_cov_3.133333
GTTTAATGCTGTGTCTCCAGGTGATTTCAAACGCCCGGCCACGCTAACGGCCATTGGCCTACTGGGTGTTATCCTGGCTGGCTTTTGCTGTTTTTGGATTGCCGTCGGTCTTCTCATGCGTT
>SRR11006487_NODE_75_length_120_cov_23.953488
TGATGGGAGCAAAACTCAACGCGCTCCCAGATCGTCTCCACAAGTGAAAACGAGTCAATTGGTATATTTTTCCGGATTTTCCCGGTTTCATTTAGGTAGGTCAACGACTTTGCGAAATTG
>SRR11006487_NODE_76_length_119_cov_69.261905
CGCGGCCTCGGGGTGGAGGTGAGGAAGGGCTACCTCGAGGACCACATCGTGAACTTCCTAGGTTTAATGCTGTGTCTCCAGGTGATTTCAAACGCCCGGCCACGCCAACGGCCATTGGC
>SRR11006487_NODE_77_length_110_cov_16.333333
GCTACCTCGAGGATCACATCGTGAACTTCCTAGGTTTAATGCTGTGTCTCCAGGTGATTTCAAACGCCCGGCCACGCTAACGGCCATTGGCCTACTGGGTGTTATCCTGG
>SRR11006487_NODE_78_length_110_cov_6.181818
GGAATGCAATCGCTTTTCCACACACACTCGTCGCATAGTCTGAGGCCGTCATGACCCTTAAGACGTGGTGGTTCTCATTCTCAAGCTCTCCACTGAAAAACCGGGATGGC
>SRR11006487_NODE_79_length_110_cov_6.090909
AACGGCCATTGGCCTACTGGGTGTTATCCTGGCTGGCTTTTGCTGTTTTTGGATTGCCGTCGGTCTTCTCATGCGTTGGCTTTGGTTCG
>SRR11006487_NODE_80_length_109_cov_11.343750
ATTCGGGAGTGGAACGGTCATGGATGTGGTTTCCCGATCGGATCAGCGAGGCTCGGGGCAGGTGGTGACATATGCCTCGAACACAATCACCAATGGAAAGGTTCAGATT
>SRR11006487_NODE_81_length_107_cov_32.466667
CCAGCATTGGATGGTAAATTTAAGTAATCCATCACTCCCCGGGCCGCTATTGACATCGGGTCCAAAAAGTGGCATTCGTCCATCATGATGGTGTGGACCTTAATTTG
>SRR11006487_NODE_82_length_100_cov_28.347826
GTGGTCGTGGCCACAAACGACACCAATTTCGCAAAGTCGTTGACCTACCTAAATGAAACCGGGAAAATCCGGAAAAATATACCAATTGACTCGTTTTCAC
>SRR11006487_NODE_83_length_93_cov_54.312500
TTCCTCACCTCCACCCCGAGGCCGCGGAAAACCGCTCCACTCGGCTGCGAGGCATGCGCCTCCGTCCTCCACATCCTCAACCTCTCTTCGACG
>SRR11006487_NODE_84_length_93_cov_11.875000
TTCCTCACCTCCACCGCGAGGCCGCGGAAAACCGCTCCACTCGGCTGCGAGGCATGCGCCTCCGTCCTCCACATCCT
>SRR11006487_NODE_86_length_92_cov_15.266667
CTCTTCGACGCTTGGTTCAGGGTCATCCGAGAGGGGAGTCTCGGTCAACTTCATTTTAGACACCTTTGGGTTGCTATCAGTGATCTTTCCAG
>SRR11006487_NODE_87_length_91_cov_14.785714
AGTTCTTACAGCACCAATTTGCTTGCTCGCCTGGTCTAACCACATTCGCCGATGATCGTCCCTCACATTTCGGATCC
>SRR11006487_NODE_88_length_89_cov_15.166667
TTTTTCCGGATTTTCCCGGTTTCATTTAGGTAGGTCAACGACTTTGCGAAATTGGTGTCGTTTGTGGCCACGACCACGTCATCTCCAGC
>SRR11006487_NODE_89_length_89_cov_9.833333
TTTTTCCGGATTTTCCCGGTTTCATTTAGGTAGGTCAACGACTTTGCGAAATTGGTGTCGTTTGTGGCCACGACCAC
>SRR11006487_NODE_90_length_89_cov_9.833333
TTTTTCCGGATATTCCCGGTTTCATTTAGGTAGGTCAACGACTTTGCGAAATTGGTGTCGTTTGTGGCCACGACCAC
>SRR11006487_NODE_91_length_89_cov_3.583333
CGAACCAAAGCCAACGCATGAGAAGACCGACGGCAATCCAAAAACAGCAAAAGCCAACCAGGATAACA
>SRR11006487_NODE_95_length_78_cov_18.000000
CCACGTCATCTCCAGCGATCACCATTCCCTCCAGTTTTTCGACCATGTTCCGCGAGAGCCATTTGTCGATCACCACT
>SRR11006488_NODE_1_length_3529_cov_6.082561
CCTCAGTTTGTGTTCCAATAGATACCCAAGGAAGAACATTGAGCAATGTTCGGTGTGTAGGAGCATCCATAGGGGGATCATCATTTGTGACAGCCGGATCGACGATGTCGACGCGTGTAGTAGAACCAGCCATGAGCCGAAACCTATGCACGAGAAGACAGATCCAAAGGCCGCAAAAGCCAACCACGACAGTAGCCAACAGTCAAACTTTCGCTGGCGTGGACATGTGTTGGAGATTACTTGAAGACAAAGCATGAGTCCCAGGAAGTTCACGATGTGGTCCTCGAGGTAGCCCTTCCTCACTTCCACCCCGAGACCCCGGAAAACCGAACCACGTGGTTGCAGAGCGTGAGCTTCCGTCCTCCACATTTTCAGCCTCTCATC
TCCTCAAAACTTGGCTCCGGATCATCTGATAGTGGAGTCTCCGTCAGCTTCATCTTTGCCAACTTGGGACTACTATCAGTGCTCTTAGTGGCCTTTTGAATTTCCATGGGGTAATACAATGCGGGTCCGACCCGGAAGTGGATGGGATTTGAGCAGTTCTTACAACACCAATTCGCCTGTTCACTAGGTTTCACTAGGTTCCACGATGGTGGCTGATGACCGCCCTTCGCATCCCGGGTCAACTTTCACATGAGTTCCAGGTACTGGTCCCGCAATCATCTTGATCGGGGTAACGTGCCATGGGAAGTCGGTTTGCATCTTGTATCCGGGGATGTGATTAGCCCGCGATATCGGTCCTCCCCACGTGGGAGGCATGAAAAGCCGCTGGTCCGTTGGGTCTTCCACACTGTCAGATGTGTATTGTTTTGGCCAAATACACTTTCGCGCTTGCGTCGTCTCCAGGTCCTCGATTGTGTACTCAGTTTCATTTCCCTGTTTTCGACTTGACATCCAAAACATACCGTCTGTGAATATGGTACGATCGTTCTTGACAGCCAATCCTGCCAGATACATTGGGCAGTAGCTTGATACCACTTGTGAGACCTTGAGCTGCACATTGGATCCGTACAGGGTCCGGCGGTATCCCACAAAGTCGTACTGGAACGCAATCGCCTTTCCACACACCCTGTGCACGTGGTCTGAGGCAGTCATTACCCGCAGAACATAGTGATTTTCGTTCTCCATGTCCCCGCGAAAATATCGTGATGGGAGCGTTCCGAAATCACCTTTTGGCTCCCCAGTGTGTTGGTATACCACCATTTCCACGCTTTCAGTTCCAAGCGTTATTCTACGCCTTGCTTTGGGAAGCTGATCTAAAACCGAGCCGTACGAATTAGAGATGTTAAGATACACCAGTGGGTGTCCAAGTTTTGACGAGGCATGATAAACAGCGCTTCGGGCCGCTGCGCACTGTAACTTGTCCTCACAAATGATGCACCCCTTTTTGTTTCCTTGAACATCTCAAAAAGATATTTCTTGATTAGGTCATAGGAAGCCAGCTCCACTGAGTGGTTAGCGGTGGGATACTGTCCAATCTCTTTCCAGACGAACAATCCCCCACCACAAACTAAGGTTTTCCGGTCAGTGTCTATCCCGCAACCAACGTCTCCATACACGAACCAAGCTGATCCAAGGACGATGAGTAGGACGAACATGGACTTGTTCCCACACGTGACGTGGGCTTGGCCAGTCTTAGTCCCCGGTTGAAACATCATTCGTTTTGACGTGAGTCCACAGCTCACGCATTCCAGCGCGATACTGCAGATTTCAGGAACATCATCGTCTGTCTGCACAACAAGGACTCCCTCATTTCCGTAACCCCCTTGCACAACCGTTGCTCTCAACGTTATTTTACAGGGGGAGAATTCTCCAGTTATCAATTTTTCCAGGACAGTTCGGCACCAGAATATTGTGTCAAGTTCTGGGGTTCCTCCCTTTTTCCCTGCCTTCCAGTCAAGATGTGGGTTGTCTATTGACACCACCGGGATTTCATTTGGAGTTGCTGGTCCCCAATTCACGACTCGATCCATGCCGATCATGTGCTTCTGCGTTCGAAACACACCAGGCCAATCATCGATTAGTTTTTTGAGGAACAATCCCGCTCCGTCATCTCCAACAATGGCATAGTTCGTAGTCGCCAACCGGTCGTTTTCCAATTGGCAGGTGACCACTGTCTTGCCAAATCCTCCAAACTTAAACGTTTGGGGGATGTTGTTGGCTATGAGTTTTGTCTCATTCTTCCCATGGTATCCAATAGTCATGTTAGAGACTACTCCAGAGCTAGATAACAGCTTCACAGCGTACGATGTGGAACATTCAAGTTCCACACAAGTCGCCGTCATTCCCATGCCAAACTCAAGGCATCCAGTCCCCCATCCTCGATTGTATGGCAGCACCTGGCAAGTGCGATTCTCATTGCGAACCCCTCCTAGATTCAATTGTGAACCACCAGGGCACACATCAGTGGAATATGACTGTCCCACTTCGCAATCCGTTAGAAGGGTTTTGTAGTCTTGTCCTCTAATCACATGAGAATTCCCCATGCTTAGATGGAGGAGCCCATTTGGTGTCGCGATAGTTGATATTTCGCTTAAAACATTCGAGTCTCCAAGAATGTCATCTTCTCCTGCTTGAGGGGTTCAATAACATCAGCCCTCACAGCGTTCCAGGTCACAACTCCAATTAGAATCATAATCCATACGGGCCACCGCATTTTGAGGCCAATGCACAGAAAGGCAATGAGCCCAAACCATGTGTTTTCCCGAATGATTTTGAACAAGATGAACTCCACCTCCTCTAAGATTCCCATCCCT
>SRR11006488_NODE_2_length_2086_cov_9.402688
TCGAAAGTGATCTAAACCCTGTTCCACACATCAAGCATGTTTTCCGTGGTCATCCACTCGTATTGCTGGTGGATGGACCATGATGTCCTCCCCTCTGGGACCCAATCTGTTGGCATGGATGCATGTATGGCTGCGTACCCCACCCGCAGATCACGCCGATGGAAAAAGTACAGAGCCCACATTTGTCCGTGGGCTTTTGACAGACAAGCACTTTCTGGGATGGTCACGAGCCCTCCTTTATGGACTCGACTTCTCCCAATGATTTCGTGCTCGTGGCGGCATGGAACGATTATTTTCCTTCCATCTTTGAGATGGAGTGGATGGAAGTGATGGGAGCAAAACTCAACGCGCTCCCAGATCGTCTCCACGAGTGAAAACGAGTCAATTGGTATATTTTTCCGGATTTTCCCGGTTTCATTTAGGTAGGTCAACGACTTTGCGAAATTGGTGTCGTTTGTGGCCACGACCACGTCATCTCCAGCGATCACCATTCCCTCCAGTTTTTCGACCATGTTCCGCGAGAGCCATTTGTCGATCACCACTGGTTCAGCTTCGAGTAGCCCTTCACTTTCAAGGGTTCGGCCAATCTGAATCTTTCCATTGGTGATTGTGTTCAAGGCATATGTCACCACCTGCCCCGAGCCTCGCTGATCCGATCGGGAAACCACATCCATGACCGTTCCACTCCCGAATTTAGAATGGGTTCGGGGAAACAGGGCCACAATATTTTGGTAGGCAAATTTCATGACCGACTCCGCCAGAGCTCTATGGTAATCATCCTCAATCGAGTTGAGGATGAAGAACTCTTCGTCGGCCAAATCCGCCTGACTAATGCGAGTGTCCCAGCCAGCTATGTCATCGGCAACGAAAAACTTTCCTTTTGAAGCTATTTCTGACAAGTAATAGCCAAAGTAGTTTACGCCGAGACCTCCCACGCCACCCGGGAAATTTTCACGGGCTACCCAATGGTCTTCGTTGAGGAAGCCCAAGGCCTCATATTCCAGATATCGACTTCCCAGCCACATATACCAAATGGTCCGGGATCCATCGCACAGTCCCCGGCCAGGTGGAGTTTTCTTTCCCGGTTTACTAGTTCCCAAAACCGGGGGTCATTGACGGCAGTGGTCACCTTGGTCCAAGGGACGTCTTGGCTCCATGACCCAATGGCAGCATCCGATCGGACATTCTTGATGAAGTCGTCACACGTCAAAATCCGCGGTTTCAGCCCTTTTTCTTTGAACAGGCGGACCATGTGCTTCATGATATTCCTATTGACCATTTTAACCTGTTCCCTGGGTTCAGGGACGGGGGTGTCTACCTTCTCCCGGAGAACCTTTTGTTGGGAGTACGTTGAGATGTCGGTCATCATGAAGTTTGTTACTCCTCCAACGGCTTCCCAAGGCCACATAATCTTCCGGACAAGAGGGTTGACAGTTTGACCACCAACTTTGACGTCATCTGTCACGTACGAACCATGGTACTTAAAAGTCTGGTAGGGGTTGTTCTTGTCAAAAAACCAAGTGCTTAGATTTTCATCCCGGAGTTTATTAACCCTGGTTTGGGTCATGCTAGGATCCATATCCTTGATTTTCGTTTGGGGGTCAGCCCGTGTCCCTCTTCGGACCTTCGGAGTGTCGTTTATGATTGGCTCGCCAGTTGAGCGCATGCGACCTATGAGTGAGCCAAGTGTCATTTACACGTCCC
>SRR11006488_NODE_3_length_1662_cov_11.362145
GATATGTCAGATGCTATATTGGGAAATGATCGTTGTTCCCAGGCAAAAATTCCGGCTAGAATGAGAAAGATTACTATGACCCACTTCAATAGATCCAGGTCCCCATAGCTTCGCTG
AAAATCACTACGCGTTGAGAGGATGAACTTCAGAGTTGGCTCGCGGACACTCCATGGCAACCTTTCGAACCGTTGATCCAGAAACTTTGGCCGATACACCATGCGCCCATCTGATCTGTGCACGGTGTCTTCATCAGGCAAGTCCCTTCCATTGAAGATCATGTCATGCTTCTGGTTGAAACTGTTCGCCCACTTCCAAGCCAGCCATATTGGCACATTTGGCCGCTCCATGAACCGGAAGAACCTATCTCGACTTTCGCCGATCAGACGAAAAGCTCCAGGGGGTTGTCCATAAGCATACTCTTCCTTCATTAGTGGCATGCTTAGCTGGTCTAACACCATTTGTGCTTCCAGCCAACAAACCCAGTCATATGGATCCTCCTTGGTAGCAGCGTCAACTGGATATACATATGTACCTGGGGCATTTCGCCCAGTTCGCCCTCGTCGCTGCACCATAGATGATGTTGTGATGGGCTGCTTTCGCTGTTGCTATCTTGAATTCCGTTTCACCGAAGGCCTTTCTTACTTCCTCCATAACAACTCGGGTGGGGGTCAAAATGAGGGTGCGCCGCTTGAGCTCCACGTTTTTCAGTGTCTCTTCAACAATGTATTTCCGTGTCTTTCCCTTGCCAGGGTGCCAATCGATGAATGTTCTTTGTGCCGTGCTCGTTAGATCAATGCCTGGAAGATGAACCTGGTTCGGATCTTGCTCATAGGTCGTGACTATGGAATGGTATTTTCCATTATATTGAAAGCCATACCCATAAAGTCCGACCGGCTCGCCCTCCAAATAGAAGGGAGATCCTGAAGATCCGAAGCCAAAATCTTTTGTCACGAACATTGTGGGAGTGCCATCTATGGTGATGGTGCTGGGCTCATATTTATGATATTCCACAGTGCCGTCCGGTAGACAAGCCAGGACGTCAATTTCGTTGACAAGTTCAGGCTTTGGCAGATTCCACGGTCCACCATAAGAGATGACATCTTCAGTCACACTACCAGAGTGTGGTT
>SRR11006488_NODE_4_length_1576_cov_4.474316
TTTGGCGCCCAACGTGGGGCTGGCTTTTCGAAAAATGGGGTATTTCACACTCTCATGCACGTCACTCGAGGTGAACCAGTTAAATGGCGTGGGCGAGTTGTCGTTCCTCACTCTGGTAGTGCCTTGCGCGACGTGGTGTCGTATGGTGGACCTTGGCAGTTGGACACCCCCACTACCACGGAAGACCTCGTGCTGATGGCTTGCAAACCGGACAAGACCATTGAGTACCATCGGTACAGGCCGGGAGTCATGAGTATTGACGGTGAACCTGTCATGTTCATTAGTGATGATTTCGGAAAAGGATCTTCTGGCTCACCGTTCTTCATCAATGGCGAGCCCGTCGGGTTCTATGGTTTTGGGTTCTATGTGAACGGTGTTTATCGCTCAACAGTAGCAGGTGGTAAACCAACCGATGTCACGGAGAACTTGAACTGTGATTCGACCAGGCGGTTCGTGACATGGCATCCAGGAAAAGGAAAGACGCGCAAGGTTATTGTCGAAGAAACCAAGAAGAACTATGATTCCAACCAACGGACCGTGATCTTAACACCCACCCGGGTAGTCATGGCTGAGGTCGTTGAGGCCTTGAAGAACTCAGGCATGAGGAGTGATAAGAACCTGTCGTACTGCACCAGAAACCTAATAACGGTTGCATGTCACGCAACGTTCACGAAATTTGTTCTTAGCCATGGCGCCAAGAAAGTGCGGGAACCATACAAGTACCTTGCTCGTTGGGAGCACTTCAGTTTCTATTGAGTGTGCCCTTAACCCTATCTCGCAAGGATGGCGTCTGGCTCGGCACGTGGTGGATCGGTATCGACGGTTTGGCGTGTCTGGTGTTGCAGGAGTGTGGCAGGATTTGGTTGGAAAGTTTTCGGTTGGTGCCTTCTTCTCCAACACAACCCTTCTGGTCATTTTTGTCCTCGCTGCCCTGATTGACAAACGCATAGCCTTTCTATTGGTTTTAGGGGGGTATTTTTACTATGTGCGGGCTGATCTGGGGTGTGGAATTGACACCACGAGAAAAACCATCTCGTGCGGCAGCGGCGCTTTTGTGTGGAAACACTTGGGCGTTGGCATTTCCAATGATCATGCTGTGGAACTTGAAGATTACTCGTTCACTGACTTGTACATAAAGGATATGTTTAGCTGGACCACGAAACCCTGCTTGATTTGTGAGGATGCTTTGCAGTGCGTAGCCCTGCGCAGAGCTGCTTTCTCTGCTGTTGGGTCGATGGGTCCTGAACAGGTGTATGTAAATGACACTTTGGCAC
>SRR11006488_NODE_5_length_1186_cov_30.576195
GCGATAGCTTTCCCACAGACGCTCGTTACATGGTCTGATGCCGTCATGACTCGTAGCACACGATGATTTTCGTTCTCAAGTTCTCCGTTAAAGAACCGAGATGGCAGTCTTCCCAAATCTCCCCGGGTCTCACCAGTGTGTTGAAACACAGCCATCTCC
GTGGAGTAACATCCATAGTGGGATCATCATTTGGGAGACTCGGATTGATGACGTTGAGGCATGTAGTAGAACTAGCCAAGAGCCAAAACCGACGCACGAAAAAACCGATGGTAGCCCAAAGACAGCAAACGCCAGCCAAGACAATACCCAATATGCTAGAGGCCGTTGACGTGGACGAGAGTTCGATATCGCTTGTAAACACAACATTAAACCGAGGAAGTTGACTATATGATCCTCGAGGTAGCCCTTCCTGGTCTCTACCCCAAGGCCCCGGAAAACCGTTCCGCTTGGTTGTGATGCGTGCGCCCCAGTTCGCCACATTTTGAGTCGTTCTTCAACGGTCGGTTCAGGATCATCAGACAAAGGCGTTTCCGTCAATTTCAGCTTTGAGACTTTTGGATTGCTATCTGTGATTGTGACTGCTTTTTGTATCTCCATGGGGTAATACAAGGCCGGCCCCACTTGAAAATGTATTGGGTGGGAACAATTTTCGCAACACCAATTGGATTGCTCACCGGGTTTTACCACAGACGCAGCTGAACGTCTTTCACACTTTGGGTCAACCTTGACGTGGGTTCCGGGCACCGGACCGGGGATGAAGCGAATTGGAGACACATGCCACGGAAAATCCGTTTGCATTTTGTATCCTGGTATGTGGTTAGCCCTAGAAATGGGCCCTCCCCAGGTCGGTGGCATGAACATCCATTGATCGGTAGGGTCGTTTAGGCTATCGGCCGTGTACTGCTTTGGCCAGATGCATTTCCTCGCTTGGTGCGTCTCGAGTTCCTCGATTGTGTATTCTGTCTCGTTCCCTTGCTTGCGGCTGGACATCCAGAACATTCCATCAGTGAAGATGGTCCTATCATTTTTCACGGCGAGTCCAGCGAGATAAGTGGGACAATTGCTCGAAACGGTCTGCGACACTTTTAACTGTACATTTG
>SRR11006488_NODE_6_length_1099_cov_4.319961
ATAGTACATTTCAGCTGTTGAGTTTCTGCTTGTGGACAGTCGAACCAACCGCCCACTGTAGGTATGTTGCAGAGTTTCAAGCTTCCGCATCACCTCCACCGGATATGGGCATAGGACCTTAAAACAGAACTGGGCCTCCGGATTGGTCTTCAACCACCTCTCGAGAACATCAAGGACGACCAGCGTTCTGGTTTTTTCCTTCCGGAAATCAGGATCACTCTCCCCGATGTCACAAAGGACAGTTTCACACAGAGTTGGTTCAAGCTTGAAGACATTTGTCCGACTCTTTAGGGTGACTAGGTTGTAACCATACGTTATGAACTTTTGGGGTTCTTCACGTTCTACTCCCCCAAGGGTGTACCCTGCCACGCGCATAACTCGTTCTTCCATCACTGCCCTCTGCGACCATCCTCCTCGTCCACATCCAAGGTCAACGACGCGTCCAGCTGGTCGAAAGCCGTATTTCCTGATGATTTCGTCCATTTTCAATCCCCCACGAGACACATAGTCACCTCGGGGAGTTTCGTTCACGCCTCGGGATTTGTAGGATTGGAATCGAACTTGGGACATTTCATTTAACATGTTCTTCCACTTCACCCCCAAACCTGTTGCTGCTGTTTTTTTCCAGAGAGCGCATTCCGCCCAGTGTTGGAAACAACCCCAGCACCATTCGAAACACGAACAGGGAGGTCCGGAGGGGGATGTCCGTAAGGTATCCAATGCCAACAAAGTTTACAATTCAGCCAAAGTCCATAAACTGGTG
GCCATAGACGTATCCTTTCGTGTTGTCATGCGGGGTCCTATCAATGATGTTGGTGACCTGGGAGTGTTTTTGATCGCGCGCTTCAAGAGCC
>SRR11006488_NODE_7_length_841_cov_11.287958
AAGACCGACGGCAATCCAAAAACAGCAAAAGCCAACCAGGATAACACCCAGTAGGCCAATGGCCGTTGGCGTGGCCG
GCCGGGCGTTTGAAATCACCTGCAGACACAGCATTAAACCTAGGAAGTTCACGATGTGGTCCTCGAGGTAGCCCTTCCTCACCTCCACCCCGAGGCCGCGGAAAACCGCTCCACTCGGCTGCGAGGCATGCGCCTCCGTCCTCCACATCCTGCTTAGCTGGTCTAACACCATTTGTGCTTCCAGCCAACAAACCCAGTCATATGGATCCTCCTTGGTAGCAGCGTCA
>SRR11006488_NODE_8_length_838_cov_22.311432
TTCCTCACCTCCACCCCGAGGCCGCGGAAAACCGCTCCACTCGGCTGCGAGGCATGCGCCTCCGTCCTCCACATCCTCAACCTCTCTTCGACGCTTGGTTCAGGGTCATCCGAGAGGGGAGTCTCGGTCAACTTCATTTTAGACACCTTTGGTTTGCTATCCAGCTTTCTGAATCTCCATTGGATAGTATAGGGCCGGTCCAACCTGGAAATGAATGGGGTGTGAGCAGTTCTTACAGCACCAATTTGCTTGCTCGCCTGGTCTAACCACATTCGCCGATGATCGTCCCTCACATTTCGGATCCACTTTCACGTGTGTTCCCGGGACAGGCCCCGAAATTAGCCGAATTGGGGTGACATGCCAAGGGAAATCAGTTTGCATCTGTCAGCCGTGTATTGTTTAGGCCAAATGCACTTTCTGGCTTGCATGGTTTCCAAATCCTCAATCGTGTACTCAGTCTCATTGCCTTGTTTACGACTAGACATCCAAAACATGCCGTCCGTAAAAATCGTTCGGTCGTTCTTCACGGCTAACCCTGCTAGGTACGTTGGGCAATTACTTGAGACAGTCTGTGATACCTTAAGCTGCACGTTCGATCCATACAAAGTCCGTCGAAACCCGACAAAGTCGTATTGGAATGCAATCGCTTTTTCACACACACTCGTCGCATAGTCTGAGGCCGTCATGACCCTTAAGACGTGGTGGTTCTCATTCTCAAGCTCTCCACTGAAAAACCGGGATGGCAATTTCCCCAAATCGCCTTTGGTTTCCCCCGTATGCTGGTAAACGGCCATCTCCACACTTTCGGTTCCAAGTGTGATCTTGCGTCGTGTTTTCG
>SRR11006488_NODE_9_length_818_cov_6.508772
TGTGTTCCGATTATGCTACCACATTCTTGATCTTGTTTCTTGTGGAGATAGGGGAGATCCTCCCTCTTTTCGACCCATTTTTTATGTTTCATCCATGGGTTGTCTTGGATCCAAACGCGATTCCATACAGTGAGCATGTCCTCTGTTGTCATCCATTCACAGTTTTGATGGATGGACCACGACGTTCGGCCTTCAGGGAACCATTCCACAGGAACACTAGAAGCGATGGCCGCGAATCCTAACCTCAAGTCTCTTCTGTGGAAGAAGTACAAAGCCCACATCTGCGC
>SRR11006488_NODE_10_length_636_cov_3.148479
TTTATGAGAGAGGAAAGTCTGAGATACTACACAATTGGGAATCGTCAAT
>SRR11006488_NODE_11_length_619_cov_6.516605
GTATGCTGGTAAACGGCCATCTCCACACTTTCGGTTCCAAGTGTGATCTTGCGTCGTGTTTTCGGAAGCTCATCAAATACTGAATCGTACGAATTGGAAATGTTCAGGTAGACAGTCGGATGGCCAAGTTTCGTCAAAGCGTGGTAGGCCACACTTCGGGCTGCTGCGCACTGCAATTTGTCTTCGCACACAATACACCCTTTGGTAGTCTCTTTGAACATCTCAAAGAGGTATTTCGTGATTAGGTCGTACGAGGCTAGTTCTACGGAGTGGTCGGCAGTTGGATACTGCCCAATGCCCTTCCAGACGAACAGACCTCCTCCACATACAAGTGTCTTTCTGTCGGTGTCAATACCACACCCCACATCACCATACACAAACCAAGCTGATCC
>SRR11006488_NODE_13_length_592_cov_31.106796
CATATGTACCTGGGGCATTTCGCCCAGTTCGCCCTCGTCGCTGCACCATAGATGATGTTGTGATGGGCTGCTTTCGCAAGATGACCTCATCCTCACTTTGTATGACTGGTTTCACAGCTGTTCTCAAGTCAATCACGAGGTCAACGTTGTAATTGGCTCCCATCTCAGAAATTTCCGTCGAATAGATGATTTTTGTCTCAGGGTCAAGGGCCTTCGCATAATTCTCCTCAAAATTGTCCCGATGCAGAGAAACGGCTCCCGCGGATGAGTCCGCAAACCGTTCCGACTGGTCCTGGGATGGGACGAACGCTATCGTCTTTCCAGCTCCATGCTGTCGGACAATGCTCTCAAACCACTCAGAACTGAGTTTTCGAGTGCTAGGGGCCGCGTACTCCCGAATCGTATAATTCGAGCCAACTGATGGAGCCTGTCCGGGTGGCGTCGCGGAGAGATAGACAACATTTATCCCAGCATTGGATGGTAAATTTAAGTAATCCATCACTCCCCGGGCCGCTATTGACATCGGGTCCAAAAAGTGGCATTCGTCCATCATGATGGTGTGGACCTTAATTTGGCCAACACCTCTACTCTT
>SRR11006488_NODE_14_length_557_cov_7.929167
CCTCAGTTTGTGTTCCAGTAGATACCCTAGGAAGAACATCGAGAAACGCCCTACGTGAAGTAGCATCCACAGAGGAATCATCATCTGGGACAAGCGGATCGACGACGTTGAAGCGTGCAACAGAACCAACCACGAACCAAAGCCAACGCATGAGAAGACCGACGGCAATCCAAAAACAGCAAAAGCCAACCAGGATAACACCCAGTAGG
>SRR11006488_NODE_15_length_555_cov_3.439331
CTCCACCTTGGGCACAGTTTTTTCAC
>SRR11006488_NODE_16_length_507_cov_5.827907
TTTTATGGCGAGGAGGCTGCCCCCTGATGGGGGTCTCTGCGTCGCCACAATTTTTTGTTTTTGGTCGGTTGTTTTGCCAACAACCGAACCCGTCCGCTTCTTCGGCAGCCCACTTGGGCCACCAACCCAGCCGCCTCCCGGCCGGGAAACCTTCTTCT
>SRR11006488_NODE_18_length_387_cov_3.035484
GGCCTTGGGCTTCCTCAACGAAGACCATTGGGTAGCCCGTGAAAATTTCCCGGGTGGCGTGGGAGGTCTCGGCGTAA
>SRR11006488_NODE_19_length_378_cov_2.687708
AATGGTTATCTAAACGCATTACAATTTCCCTATTCC
>SRR11006488_NODE_21_length_316_cov_3.334728
ACTTTCTGGGATGGTCACGAGCCCTCCTTTATGGACTCGACTTCTCCCAATGATTTCGTGCTG
>SRR11006488_NODE_23_length_299_cov_3.720721
GTTTCATCCATGGGTTGTCTTGGATCCAAACGCGATTCCATACAGTGAGCATGTCCTCTGTTGTCATCCATTCACAGGTTTTATTGGATGGACCACGACGTTCGGCCTTCAGGGAACCATTCCACAGGAACACTAGAAGAGATGGCCGCGAATCCTAACCTCAAGTCTCTTCTGTGGAAGAAGTACAAAGCCCACATCTGGCTGTATGCTTTGGCTAGACACGCGCTGTCTGATATCGTC
>SRR11006488_NODE_24_length_296_cov_2.981735
TGACCAACCAGGACATGCTTGACGTGTGGA
>SRR11006488_NODE_25_length_260_cov_3.606557
TAGGGCAAATGAAAGTGCAACAATCTT
>SRR11006488_NODE_27_length_241_cov_3.158537
TAACCAAACTGTCAATTGTGGGATTCTCCTTCAACT
>SRR11006488_NODE_28_length_236_cov_11.823899
ATTTGGCCAACACCTCTACTCTTAACAAAATCCATAAACGTTGCATGGCAGGCGATCGTCACAGCATTGTTCTTGCA
CGAACCAAAGCCAACGCATGAGAAGACCGACGGCAATCCAAAAACAGCAAAAGCCAACCAGGATAACACCCAGTAGGCCAATGGCCGTTGGCGTGGCCG
>SRR11006488_NODE_29_length_225_cov_12.709459
ATTGACATCGGGTCCAAAAAGTGGCATTCGTCCATCATGATGGTGTGGACCTTAATTTGGCCAACACCTCTACTCTTAACAAAATCCATAAACGTTGCATGGCAGGCGATCGTCACAGCATTGTTCTTGCAGTAGGCAACATTTGTTCCTATCTTGAATTCCGTTTCACCGAAGGCCTTTCTTACTTCCTCCATAACAACTCGGGTGGGGGTCAAAATGAGGGTG
>SRR11006488_NODE_30_length_225_cov_4.459459
CCACGCCGGAGGCATGAATAACCGTTGGTCAGTTGGGTCATCCAAACTGTCAGCCGTGTATTGTTTAGGCCAAATGCTCAATCGTGTACTCAGTCTCATTGCCTTGTTTACGACTAGACATCCAAAACATGCCGTCCGTAAAAATCGCTCGGTCGTTCTTCACGGCTAACCCTGCTAGGTACGTTGGGCAATTACTTGAGACAGTCTGTGATACCTTAAGCTGCA
>SRR11006488_NODE_31_length_218_cov_9.808511
CACGGTCCACCATAAGAGATGACATCTTCAGTCACACTACCAGAGTGTGGTTGAACTGCCTGCCCTCGCCAGTACACAAGACCACCACGCGTTACATGGTAGAGGGTGTGAAAAACTCCTCGTCTTACAACCCCAACACCCCGTTGACGA
>SRR11006488_NODE_32_length_214_cov_11.255474
CTGCCGTCAATGACCCCCGGTTTTGGGAACTAGTAAACCGGGAAAGAAAACTCCACCTGGCCGGGGACTGTGCGATGTGCGTGTACAACACCATGGGGAAAAAAGAGAAGCAACCGACCATAGCTGGGGAGCCGAAAGGATCCCGGACCATTTGGTATATGTGGCTGGGAAGTCGATATCTGGAATATGAGGCCTTGGGCTTCCTCAACGAAGA
>SRR11006488_NODE_33_length_198_cov_30.256198
ATTTTTCACGGCGAGTCCAGCGAGATAAGTGGGACAATTGCTCGAAACGGTCTGCGACACTTTTAACTGTACATTTGACCCGTACAGCGTTCGACGGAATCCCACGAAGTCATATTGGAAAGCGATAGCTTTCCCACAGACGCTCGTTACATGGTCTGATGCCGTCATGACTCGTAGCACACGATGATTTTCGTTCTC
>SRR11006488_NODE_34_length_197_cov_7.441667
CACGGTCCACCATAAGAGATGACATCTTC
CCACGCGTTACATGGTAGAGGGCGTGAAAAACTCC
>SRR11006488_NODE_35_length_194_cov_12.188034
TTTCACGTGTGTTCCCGGGACAGGCCCCGAAATTAGCCGAATTGGGGTGACATGCCAAGGGAAATCAGTTTGCATCTTGTAACCCGGGATGTGATTCGCCCGCGAGATGGGGCCGCCCCACGCCGGAGGCATGAATAACCGTTGGTCAGTTGGGTCATCCAAACTGTCAGCCGTGTATTGTTTAGGCCAAATGC
>SRR11006488_NODE_36_length_180_cov_6.203883
TTTGGTTTCCCCCGTATGCTGGTAAACGGCCATCTCCACACTTTCGGTTCCAAGTGTGATCTTGCGTCGTGTTTTCGTAAGCTCATCAAATACTGAATCGTAGGAATTGGAAATGTTCAGGTAGACAGTCGGATGGCCAAGTTTCGTCAAAGCGTGGTAGGCCACACTTCGGGCTGCTGC
>SRR11006488_NODE_37_length_176_cov_6.787879
GTATGCTGGTAAACGGCCATCTCCACACTTTCGGTTCCAAGTGTGATCTTGCGTCGTGTTTTCGGAAGCTCATCAAAGACTGAATCGTAGGAATTGGACATGTTCAGGTAGACAGTCGGATGGCCAAGTTTCGTCAAAGCGTGGTAGGCCACACTTCGGGCTGCTGCGCACTGCAA
>SRR11006488_NODE_38_length_164_cov_2.482759
CTCTTCGACGCTTGGTTCAGGGTCATCCGAGAGGGGAGTCTCGGTCAACTTCATTTTAGACACCTTTGGGTTGCTATTAGTGATCTCTCCAGCTTTCTGAATCTCCATTGGATAGTATAGGGCCGGTCCAACCTGGAAATGAATGGGGTGTGAGCAGTTCTTAC
>SRR11006488_NODE_39_length_160_cov_8.915663
GCATGTTTTGGATGTCTAGTCGTAAACAAGGCAATGAGACTGAGTACACGATTGAGGATTTGGAAACCATGCAAGCCGAAAGTGCATTTGGCCTAAACAATACACGGCTGACAGTTTGGATGACCCAACTGACCAACGGTTATTCATGCCTCCGGCGTGG
>SRR11006488_NODE_40_length_155_cov_23.756410
AAGATAGGAACAAATGTTGCCTACTGCAAGAACAATGCTGTGACGATCGCCTGCCATGCAACGTTTATGGATTTTGTCAAGAGTAGAGGTGTTGGCCAAATTAAGGTCCACACCATCATGATGGACGAATGCCACTTTTTGGACCCGATGTCAAT
>SRR11006488_NODE_41_length_155_cov_11.282051
TGTTATCCTGGTTGGCTTTTGCTGTTTTTGGATTGCCGTCGGTCTTCTCATGCGTTGGCTTTGGTTCG
>SRR11006488_NODE_42_length_155_cov_8.948718
CTCTTCGACGCTTGGTTCAGGGTCATCCGAGAGGGGAGTCTCGGTCAACTTCATTTTAGACACCTTTGGTTTGCTATTCAGCTTTCTGAATCTCCATTGGATAGTATAGGGCCGGTCCAACCTGGAAATGAATGGGGTGTGAGCAGTTCTTACAG
>SRR11006488_NODE_43_length_155_cov_5.628205
GGTTCCGGGCACCGGACCGGGGATGAGGCGAATTGGAGACACATGCCACGGAAAATCCGTTTGCATTTTGTATCCTGTTATGTGGTTAGCCCTAGAAATGGGCCCTCCCCAGGTCGGTGGCATGAACATCCATTGATCGGTAGGGTCGTTTAGGC
>SRR11006488_NODE_44_length_153_cov_4.855263
GAGAACGAAAATCATCGTGTGCTACGAGTCATGACGGCATCAGACCATGTAACGAGCGTCTGTGGGAAAGCTATCGCAAATGTACAGTTAAAAGTGTCGCAGACCGTTTCGAGCAATTGTCCCACTTATCTCGCTGGACTCGCCGTGAAAAAT
>SRR11006488_NODE_45_length_150_cov_6.136986
GCGAATTGGAGACACATGCCACGGAAAATCCGTTTGCATTTTGTATCCTGGTATGTGGTTAGCCCTGGAAAAAGGGCCCTCCCCAGGTCGGTGGCATGAACATCCATTGATCGGTAGGGTCGTTTAGGCTATCGGCCGTGTACTGCTTTG
>SRR11006488_NODE_46_length_147_cov_18.385714
CTCTTCGACGCTTGGTTCAGGGTCATCCGAGAGGGGAGTCTCGGTCAACTTCATTTTAGACACCTTTGGGTTGCTATCCAGCTTTCTGAATCTCCATTGGATAGTATAGGGCCGGTCCAACCTGGAAATGAATGGGGTGTGAGCAGT
>SRR11006488_NODE_47_length_136_cov_5.711864
CTCGAGTTCCTCGATTGTGTATTCTGTCTCGTTCCCTTGCTTGCGGCTGGACATCCAGAACATTCCATCAGTGAAGA
>SRR11006488_NODE_48_length_132_cov_26.618182
GAAGGGCTACCTCGAGGACCACATCGTGAACTTCCTAGGTTTAATGCTGTGTCTCCAGGTGATTTCAAACGCCCGGCCACGCCAACGGCCATTGGCCTACTGGGTGTTATCCTGGTTGGCTTTTGCTGTTTT
>SRR11006488_NODE_49_length_132_cov_20.000000
GAAGGGCTACCTCGAGGACCACATCGTGAACTTCCTAGGTTTAATGCTGTGTCTGCAGGTGATTTCAAACGCCCGGCCACGCCAACGGCCATTGGCCTACTGGGTGTTATCCTGGTTGGCTTTTGCTGTTTT
>SRR11006488_NODE_50_length_132_cov_3.127273
GCCGGGCGTTTGAAATCACCTGGAGACACAGCATTAAACCTAGGAAGTTCACGATGTGGTCCTCGAGGTAGCCCTTC
>SRR11006488_NODE_51_length_131_cov_21.092593
ATGTATTGGGTGGGAACAATTTTCGCAACACCAATTGGATTGCTCACCGGGTTTTACCACAGACGCAGCTGAACGTCCTTCACACTTTGGGTCAACCTTGACGTGGGTTCCGGGCACCGGACCGGGGATGA
>SRR11006488_NODE_53_length_104_cov_13.000000
TTCACACTTTGGGTCAACCTTGACGTGGGTTCCGGGCACCGGACCGGGGATGAGGCGAATTGGAGACACATGCCACGGAAAATCCGTTTGCATTTTGTATCCTG
>SRR11006488_NODE_54_length_104_cov_3.925926
GGTTCCGGGCACCGGACCGGGGATGAGGCGAATTGGAGACACATGCCACGGAAAATCCGTTTGCATTTTGTATCCTGGTATGTGGTTAGCCCTGGAAAAAGGGC
>SRR11006488_NODE_55_length_101_cov_20.708333
TACCACAGACGCAGCTGAACGTCCTTCACACTTTGGGTCAACCTTGACGTGGGTTCCGGGCACCGGACCGGGGATGAAGCGAATTGGAGACACATGCCACG
>SRR11006488_NODE_56_length_101_cov_9.000000
TACCACAGACGCAGCTGAACGTCCTTCACACTTTGGGTCAACCTTGACGTGGGTTCCGGGCACCGGACCGGGGATGAGGCGAATTGGAGACACATGCCACG
>SRR11006488_NODE_57_length_101_cov_3.833333
TACCACAGACGCAGCTGAACGTCTTTCACACTTTGGGTCAACCTTGACGTGGGTTCCGGGCACCGGACCGGGGATGAGGCGAATTGGAGACACATGCCACG
>SRR11006488_NODE_58_length_100_cov_26.608696
CGCGGCCTCGGGGTGGAGGTGAGGAAGGGCTACCTCGAGGACCACATCGTGAACTTCCTAGGTTTAATGCTGTGTCTCCAGGTGATTTCAAACGCCCGGC
>SRR11006488_NODE_60_length_95_cov_51.333333
CAGGTGATTTCAAACGCCCGGCCACGCCAACGGCCATTGGCCTACTGGGTGTTATCCTGGTTGGCTTTTGCTGTTTTTGGATTGCCGTCGGTCTT
>SRR11006488_NODE_61_length_90_cov_8.153846
TTTGGTTTCCCCCGTATGCTGGTAAACGGCCATCTCCACACTTTCGGTTCCAAGTGTGATCTTGCGTCGTGTTTTCGGAAGCTCATCAAA
>SRR11006488_NODE_62_length_88_cov_4.545455
GCCCTTTTTCCAGGGCTAACCACATACCAGGATACAAAATGCAAACGGATTTTCCGTGGCATGTGTCTCCAATTCGCTTCATCCCCGG
>SRR11006488_NODE_63_length_85_cov_18.000000
CTCAACCTCTCTTCGACGCTTGGTTCAGGGTCATCCGAGAGGGGAGTCTCGGTCAACTTCATTTTAGACACCTTTGGGTTGCTAT
>SRR11006489_NODE_1_length_4153_cov_7.189156
CCTCAGTTTGTGTTCCAATAGATACCCAAGGAAGAACATTGAGCAATGTTCGGTGTGTAGGAGCATCCATAGGGGGATCATCATTTGTGACAGCCGGATCGACGATGTCGACGCGTGTAGTAGAACCAGCCATGAGCCGAAACCTATGCACGAGAAGACAGATCCAAAGGCCGCAAAAGCCAACCACGACAGTAGCCAACAGTCAAACTTTCGCTGGCGTGGACATGTGTTGGAGATTACTTGAAGACAAAGCATGAGTCCCAGGAAGTTCACGATGTGGTCCTCGAGGTAGCCCTTCCTCACTTCCACCCCGAGACCCCGGAAAACCGAACCACGTGGTTGCAGAGCGTGAGCTTCCGTCCTCCACATTTTCAGCCTCTCATC
TCCTCAACACTTGGTTCCGGATCATCTGATAGTGGAGTCTCCGTCAGCTTCATCTTTGCCAACTTGGGACTACTATCAGTGCTCTTAGTGGCCTTTTGAATTTCCATGGGGTAATACAATGCGGGTCCGACCCGGAAGTGGATGGGATTTGAGCAGTTCTTACAACACCAATTCGCCTGTTCACTAGGTTTCACTAGGTTCCACGATGGTGGCTGATGACCGCCCTTCGCATCCCGGGTCAACTTTCACATGAGTTCCAGGTACTGGTCCCGCAATCATCTTGATCGGGGTAACGTGCCATGGGAAGTCGGTTTGCATCTTGTATCCGGGGATGTGATTAGCCCGCGATATCGGTCCTCCCCACGTGGGAGGCATGAAAAGCCGCTGGTCCGTTGGGTCTTCCACACTGTCAGATGTGTATTGTTTTGGCCAAATACACTTTCGCGCTTGCGTCGTCTCCAGGTCCTCGATTGTGTACTCAGTTTCATTTCCCTGTTTTCGACTTGACATCCAAAACATACCGTCTGTGAATATGGTACGATCGTTCTTGACAGCCAATCCTGCCAGATACATTGGGCAGTAGCTTGATACCACTTGTGAGACCTTGAGCTGCACATTGGATCCGTACAGGGTCCAGCGGTATCCCACAAAGTCGTACTGGAACGCAATCGCCTTTCCACACACCCTGTGCACGTGGTCTGAGGCAGTCATTACCCGCAGAACATAGTGATTTTCGTTCTCCATGTCCCCGCGAAAATATCGTGATGGGAGCGTTCCGAAATCACCTTTTGGCTCCCCAGTGTGTTGGTATACCACCATTTCCACGCTTTCAGTTCCAAGCGTTATTCTACGCCTTGCTTTGGGAAGCTGATCTAAAACCGAGCCGTACGAATTAGAGATGTTAAGATACACCAGTGGGTGTCCAAGTTTTGACGAGGCATGATAAACAGCGCTTCGGGCCGCTGCGCACTGTAACTTGTCCTCACAAATGATGCACCCCTTTTTGTTTCCTTGAACATCTCAAAAAGATATTTCTTGATTAGGTCATAGGAAGCCAGCTCCACTGAGTGGTTAGCGGTGGGATACTGTCCAATCTCTTTCCAGACGAACAATCCCCCACCACAAACTAAGGTTTTCCGGTCAGTGTCTATCCCGCAACCAACGTCTCCATACACGAACCAAGCTGATCCAAGGACGATGAGTAGGACGAACATGGACTTGTTCCCACACGTGACGTGGGCTTGGCCAGTCTTAGTCCCCGGTTGAAACATCATTCGTTTTGACGTGAGTCCACAGCTCACGCATTCCAGCGCGATACTGCAGATTTC
TCAATTTTTCCAGGACAGTTCGGCACCAGAATATTGTGTCAAGTTCTGGGGTTCCTCCCTTTTTCCCTGCCTTCCAGTCAAGATGTGGGTTGTCTATTGACACCACCGGGATTTCATTTGGAGTTGCTGGTCCCCAATTCACGACTCGATCCATGCCGATCATGTGCTTCTGCGTTCGAAACACACCAGGCCAATCATCGATTAGTTTTTTGAGGAACAATCCCGCTCCGTCATCTCCAACAATGGCATAGTTCGTAGTCGCCAACCGGTCGTTTTCCAATTGGCAGGTGACCACTGTCTTGCCAAATCCTCCAAACTTAAACGTTTGGGGGATGTTGTTGGCTATGAGTTTTGTCTCATTCTTCCCATGGTATCCAATAGTCATGTTAGAGACTACTCCAGAGCTAGATAACAGCTTCACAGCGTACGATGTGGAACATTCAAGTTCCACACAAGTCGCCGTCATTCCCATGCCAAACTCAAGGCATCCAGTCCCCCATCCTCGATTGTATGGCAGCACCTGGCAAGTGCGATTCTCATTGCGAACCCCTCCTAGATTCAATTGTGAACCACCAGGGCACACATCAGTGGAATATGACTGTCCCACTTCGCAATCCGTTAGAAGGGTTTTGTAGTCTTGTCCTCTAATCACATGAGAATTCCCCATGCTTACCTGGAGGAGCCCATTTGGTGTCGCGATAGTTGATATTTCGCTTAAAACATTCGAGTCTCCAAGAATGTCATCTTCTCCTGCTTGAGGGGTTCAATAACATCAGCCCTCACAGCGTTCCAGGTCACAACTCCAATTAGAATCATAATCCATACGGGCCACCGCATTTTGAGGCCAATGCACAGAAAGGCAATGAGCCCAAACCATGTGTTTTCCCGAATGATTTTGAACAAGATGAACTCCACCTCCTCTAAGATTCCCATCCCT
TTTTATGGCGAGGAGGCTGCCCCCTGATGGGGGTCTCTGCGTCGCCACAATTTTTTGTTTTTGGTCGGTTGTTTTGCCAACAACCGAACCCGTCCGCTTCTTCGGCAGCCCACTTGGGCCACCAACCCAGCCGCCTCCCGGCCGGGAAACCTTCTTCT
>SRR11006489_NODE_2_length_2266_cov_15.344450
CCTCAGTTTGTGTTCCAGTAGATACCCTAGGAAGAACATCGAGCAATGCCCTACGTGAAGTAGCATCCACAGAGGAATCATCATCTGGGACAAGCGGATCGACGACGTTGAAGCGTGCAACAGAACCAACCACGAACCAAAGCCAACGCATGAGAAGACCGACGGCAATCCAAAAACAGCAAAAGCCAACCAGGATAACACCCAGTAGGCCAATGGCCGTTGGCGTGGCCGGGCGTTTGAAATCACCTGGAGACACAGCATTAAACCTAGGAAGTTCACGATGTGATCCTCGAGGTAGCCCTTCCTCACCTCCACCGCGAGGCCGCGGAAAACCGCTCCACTCGGCTGCGAGGCATGCGCCTCCGTCCTCCACATCCTCAACCTCTCTTCGACGCTTGGTTCAGGGTCATCCGAGAGGGGAGTCTCGGTCAACTTCATTTTAGACACCTTTGGGTTGCTATCCAGCTTTCTGAATCTCCATTGGATAGTATAGGGCCGGTCCAACCTGGAAATGAATGGGGTGTGAGCAGTTCTTACAGCACCAATTTGCTTGCTCGCCTGGTCTAACCACATTCGCCGATGATCGTCCCTCACATTTCGGATCCACTTTCACGTGTGTTCCCGGGACAGGCCCCGAAATTAGCCGAATTGGGGTGACATGCCAAGGGAAATCAGTTTGCATCTGTCAGCCGTGTATTGTTTAGGCCAAATGCACTTTCTGGCTTGCATGGTTTCCAAATCCTCAATCGTGTACTCAGTCTCATTGCCTTGTTTACGACTAGACATCCAAAACATGCCGTCCGTAAAAATCGTTCGGTCGTTCTTCACGGCTAACCCTGCTAGGTACGTTGGGCAATTACTTGAGACAGTCTGTGATACCTTAAGCTGCACGTTCGATCCATACAAAGTCCGTCGAAACCCGACAAAGTCGTATTGGAATGCAATCGCTTTTTCACACACACTCGTCGCATAGTCTGAGGCCGTCATGACCCTTAAGACGTGGTGGTTCTCATTCTCAAGCTCTCCACTGAAAAACCGGGATGGCAATTTCCCCAAATCGCCTTTGGTTTCCCCCGTATGCTGGTAAACGGCCATCTCCACACTTTCGGTTCCAAGTGTGATCTTGCGTCGTGTTTTCGTAAGCTCATCAAATACTGAATCGTAGGAATTGGAAATGTTCAGGTAGACAGTCGGATGGCCAAGTTTCGTCAAAGCGTGGTAGGCCACACTTCGGGCTGCTGCGCACTGCAATTTGTCTTCGCACACTATACACCCTTTTGTAGTCTCTTTGAACATCTCAAAGAGGTATTTCGTGATTAGGTCGTACGAGGCTAGTTCTACGGAGTGGTCGGCAGTTGGATACTGCCCAATGCCCTTCCAGACGAACAGACCTCCTCCACATACAAGTGTCTTTCTGTCGGTGTCAATACCACACCCCACATCACCATACACAAACCAAGCTGATCCGGGCACGATGAG
>SRR11006489_NODE_3_length_1855_cov_12.675478
CCGTCGGTCTTCTCATGCGTTGGCTTTGGTTCG
CAGCATGCCAGACGGAGTCTACCGAATCAAGTCCAAAGGAGTTGCCATTGATCGTCAACGGGGTGTTGGGGTTGTAAGACGAGGAGTTTTTCACACCCTCTACCATGTAACGCGTGGTGGTCTGGTGTACTGGCGAGGGCAGGCAGTTCAACCACACTCTGGTAGTGTGACTGAAGATGTCATCTCTTATGGTGGACCGTGGAATCTGCCAAAGCCTGAACTTGTCAACGAAATTGACGTCCTGGCTTGTCTACCGGACGGCACTGTGGAATATCATAAATATGAGCCCAGCACCATCACCATAGATGGCACTCCCACAATGTTCGTGACAAAAGATTTTGGCTTCGGATCTTCAGGATCTCCCTTCTATTTGGAGGGCGAGCCGGTCGGACTTTATGGGTATGGCTTTCAATATAATGGAAAATACCATTCCATAGTCACGACCTATGAGCAAGATCCGAACCAGGTTCATCTTCCAGGCATTGATCTAACGAGCACGGCACAAAGAACATTCATCGATTGGCACCCTGGCAAGGGAAAGACACGGAAATACATTGTTGAAGAGACACTGAAAAACGTGGAGCTCAAGCGGCGCACCCTCATTTTGACCCCCACCCGAGTTGTTATGGAGGAAGTAAGAAAGGCCTTCGGTGAAACGGAATTCAAGATAGCAACAGCGAAAGCAGCCCATCACAACATCATCTATGGTGCAGCGACGAGGGCGAACTGGGCGAAATGCCCCAGGTACATATGTTTATCCAGTTGACGCTGCTACCAAGGAGGATCCATATGACTGGGTTTGTTGGCTGGAAGCACAAATGGTGTTAGACCAGCTAAGCATGCCACTAATGAAGGAAGAGTATGCTTATGGACAACCCCCTGGAGCTTTTCGTCTGATCGGCGAAAGTCGAGATAGGTTCTTCCGGTTCATGGAGCGGCCAAATGTGCCAATATGGCTGGCTTGGAAGTGGGCGAACAGTTTCAACCAGAAGCATGACATGATCTTCAATGGAAGGGACTTGCCTGATGAAGACACCGTGCACACATCAGATGGGCGCATGGTGTATCGGCCAAAGTTTCTGGATCAACGGTTCGAAAGGTTGCCATGGAGTGTCCGCGAGCCAACTCTGAAGTTCATCCTCTCAACGCGTAGTGATTTT
CAGCGAAGCTATGGGGACCTGGATCTATTGAAGTGGGTCATAGTAATCTTTCTCATTCTAGCCGGAATTTTTGCCTGGGAACAACGATCATTTCCCAATATAGCATCTGACATATC
>SRR11006489_NODE_4_length_1611_cov_4.696871
TTTGGCGCCCAACGTGGGGCTGGCTTTTCGAAAAATGGGGTATTTCACACTCTCATGCACGTCACTCGAGGTGAACCAGTTAAATGGCGTGGGCGAGTTGTCGTTCCTCACTCTGGTAGTGCCTTGCGCGACGTGGTGTCGTATGGTGGACCTTGGCAGTTGGACACCCCCACTACCACGGAAGACCTCGTGCTGATGGCTTGCAAACCGGACAAGACCATTGAGTACCATCGGTACAGGCCGGGAGTCATGAGTATTGACGGTGAACCTGTCATGTTCATTAGTGATGATTTCGGAAAAGGATCTTCTGGCTCACCGTTCTTCATCAATGGCGAGCCCGTCGGGTTCTATGGTTTTGGGTTCTATGTGAACGGTGTTTATCGCTCAACAGTAGCAGGTGGTAAACCAACCGATGTCACGGAGAACTTGAACTGTGATTCGACCAGGCGGTTCGTGACATGGCATCCAGGAAAAGGAAAGACGCGCAAGGTTATTGTCGAAGAAACCAAGAAGAACTATGATTCCAACCAACGGACCGTGATCTTAACACCCACCCGGGTAGTCATGGCTGAGGTCGTTGAGGCCTTGAAGAACTCAGGCATGAGGAGTGATAAGAACCTGTCGTACTGCACCAGAAACCTAATAACGGTTGCATGTCACGCAACGTTCACGAAATTTGTTCTTAGCCATGGCGCCAAGAAAGTGCGGGAACCATACAAGTACCTTGCTCGTTGGGAGCACTTCAGTTTCTATTGAGTGTGCCCTTAACCCTATCTCGCAAGGATGGCGTCTGGCTCGGCACGTGGTGGATCGGTATCGACGGTTTGGCGTGTCTGGTGTTGCAGGAGTGTGGCAGGATTTGGTTGGAAAGTTTTCGGTTGGTGCCTTCTTCTCCAACACAACCCTTCTGGTCATTTTTGTCCTCGCTGCCCTGATTGACAAACGCATAGCCTTTCTATTGGTTTTAGGGGGGTATTTTTACTATGTGCGGGCTGATCTGGGGTGTGGAATTGACACCACGAGAAAAACCATCTCGTGCGGCAGCGGCGCTTTTGTGTGGAAACACTTGGGCGTTGGCATTTCCAATGATCATGCTGTGGAACTTGAAGATTACTCGTTCACTGACTTGTACATAAAGGATATGTTTAGCTGGACCACGAAACCCTGCTTGATTTGTGAGGATGCTTTGCAGTGCGTAGCCCTGCGCAGAGCTGCTTTCTCTGCTGTTGGGTCGATGGGTCCTGAACAGGTGTATGTAAATGACACTTTGGCAC
>SRR11006489_NODE_5_length_1532_cov_9.299656
TGCCAGGGACGTGTACATGACACTTGGCTCACTCATAGGTCGCATGCGCTCAACTGGCGAGCCAATCATAAACGACACTCCGAAGGTCCGAACAGGGACACGGGCTGACCCCCAAACGAAAATCAAGGATATGGATCCTAGCATGACCCAAACCAGGGTTAATAAACTCCGGGATGAAAATCTAAGCACTTGGTTTTTTGACAAGAACTACCAGACTTTTAAGTACCATGGTTCGTACGTGACAGATGTCGTCAAAGTTGGTGGTCAAACTGTCAACCCTCTTGTCCGGAAGATTATGTGGCCTTGGGAAGCCGTTGGAGGAGTAACAAACTTCATGATGACCGACATCTCAACGTACTCCCAACAAAAGGTTCTCCGGGAGAAGGTAGACACCCCCGTCCCTGAACCCAGGGAACAGGTTAAAATGGTCAATAGGAAAATCATGAAGCACATGGTCCGCCTGTTCAAAGAAAAAGGGCTGAAACCGCGGATTTTGACGTGTGACGACTTCATCAAGAATGTCCGATCGGATGCTGCCATTGGGTCATGGAGCCAAGACGTCCCTTGGACCAAGGTGACCACTGCCGTCAATGACCCCCGGTTTTGGGAACTAGTAAACCGGGAAAGAAAACTCCACCTGGCCGGGGACTGTGCGATGTGCGTGTACAACACCATGGGGAAAAAAGAGAAGAAACCGACCATAGCTGGGGAGCCGAAAGGATCCCGGACCATTTGGTATATGTGGCTGGGAAGTCGATATCTGGAATATGAGGCCTTGGGCTTCCTCAACGAAGACCATTGGGTAGCCCGTGAAAATTTCCCGGGTGGCGTGGGAGGTCTCGGCGTAAACTACTTTGGCTATTACTTGTCAGAAATAGCTTCAAAAGGAAAGTTTTTCGTTGCCGATGACATAGCTGGCTGGGACACTCGCATTAGTCAGGCGGATTTGGCCGACGAAGAGTTCTTCATCCTCAACTCGATTGAGGATGATTACCATAGAGCTCTGGTGGAGTCGGTCATGAAATTTGCCTACCAAAATATTGTGGCCCTGTTTCCCCGAACCCATTCTAAATTCGGGAGTCTGGATGTGGTTTTTCGATCGGATCAGCGAGGCTCGGGGCAGGTGGTGACATATGCCTTGAACACAATCACCAATGAAAAGGTTCAGATTGGCCGAACCCTTGAAAGTGAAGGGCTACTCGAAGCTGAACCAGTGGTGATCGACAAATGGCTCTCGCGGAACATGGTCGAAAAACTGGAGGGAATGGTGATCGCTAGAGATGACGTGGTCGTGGCCACAAACGACACCAATTTCGCAAAGTCGTTGACCTACCTAAATGAAACCGGGAAAATCCGGAAAAA
>SRR11006489_NODE_6_length_1411_cov_13.243628
ATGGTAAATTTAAGTAATCCATCACTCCCCGGGCCGCTATTGACATCGGGTCCAAAAAGTGGCATTCGTCCATCATGATGGTGTGGACCTTAATTTGGCCAACACCTCTACTCTTAACAAAATCCATAAACGTTGCATGGCAGGCGATCGTCACAGCATTGTTCTTGCA
CGAACCAAAGCCAACGCATGAGAAGACCGACGGCAATCCAAAAACAGCAAAAGCCAACCAGGATAACACCCAGTAGGCCAATGGCCGTTGGCGTGGCCG
GCCGGGCGTTTGAAATCACCTGGAGACACAGCATTAAACCTAGGAAGTTCACGATGTGGTCCTCGAGGTAGCCCTTCCTCACCTCCACCCCGAGGCCGCGGAAAACCGCTCCACTCGGCTGCGAGGCATGCGCCTCCGTCCTCCACATCCTGCTTAGCTGGTCTAACACCATTTGTGCTTCCAGCCAACAAACCCAGTCATATGGATCCTCCTTGGTAGCAGCGTCA
>SRR11006489_NODE_7_length_1344_cov_89.208366
CAAATGTACAGTTAAAAGTGTCGCAGACCGTTTCGAGCAATTGTCCCACTTATCTCGCTGGACTCGCCGTGAAAAATGATAGGACCTTCTTCACTGATGGAATGTTCTGGATGTCCAGCCGCAAGCAAGGGAACGAGACAGAATACACAATCGAGGAACTCGAG
GGAGATGGCTGTGTTTCAACACACTGGTGAGACCCGGGGAGATTTGGGAAGACTGCCATCTCGGTTCTTTAACGGAGAACTTGAGAACGAAAATCATCGGGTGCTACGAGTCATGACGGCATCAGACCATGTAACGAGCGTCTGTGGGAAAGCTATCGCAAATGTACAGTTAAAAGTGTCGCAGACCGTTTCGAGCAATTGTCCCACTTATCTCGCTGGACTCGCCGTGAAAAATGATAGGACCTTCTTCACTGATGGAATGTTCTGGATGTCCAGCCGCAAGCAAGGGAACGAGACAGAATACACAATCGAGGAACTCGAGACGCACCAAGCGAGGAAATGCATCTGGCCAAAGCAGTACACGGCCGATAGCCTAAACGACCCTACCGATCAATGGATGTTCATGCCACCGACCTGGGGAGGGCCCATTTCTAGGGCTAACCACATACCAGGATACAAAATGCAAACGGATTTTCCGTGGCATGTGTCTCCAATTCGCTTCATCCCCGGTCCGGTGCCCGGAACCCACGTCAAGGTTGACCCAAAGTGTGAAGGACGTTCAGCTGCGTCTGTGGTAAAACCCGGTGAGCAATCCAATTGGTGTTGCGAAAATTGTTCCCACCCAATACATTTTCAAGTGGGGCCGGCCTTGTATTACCCCATGGAGATACAAAAAGCAGTCACAATCACAGATAGCAATCCAAAAGTCTCAAAGCTGAAATTGACGGAAACGCCTTTGTCTGATGATCCTGAACCGACCGTTGAAGAACGACTCAAAATGTGGCGAACTGGGGCGCACGCATCACAACCAAGCGGAACGGTTTTCCGGGGCCTTGGGGTAGAGACCAGGAAGGGCTACCTCGAGGATCATATAGTCAACTTCCTCGGTTTAATGTTGTGTTTACAAGCGATATCGAACTCTCGTCCACGTCAACGGCCTCTAGCATATTGGGTATTGTCTTGGCTGGCGTTTGCTGTCTTTGGGCTACCATCGGTTTTTTCGTGCGTCGGTTTTGGCTCTTGGCTAGTTCTACTACATGCCTCAACGTCATCAATCCGAGTCTCCCAAATGATGATCCCACTATGGATGTTACTCCAC
>SRR11006489_NODE_8_length_929_cov_6.634977
ACTTTTGGGGTTCTTCACGTTCTACTCCCCCAAGGGTGTACCCTGCCACGCGCATAACTCGTTCTTCCATCACTGCCCTCTGCGACCATCCTCCTCGTCCACATCCAAGGTCAACGACGCGTCCAGCTGGTCGAAAGCCGTATTTCCTGATGATTTCGTCCATTTTCAATCCCCCACGAGACACATAGTCACCTCGGGGAGTTTCGTTCACGCCTCGGGATTTGTAGGATTGGAATCGAACTTGGGACATTTCATTTAACATGTTCTTCCACTTCACCCCCAAACCTGTTGCTGCTGTTTTTTTCCAGAGAGCGCATTCCGCCCAGTGTTGGAAACAACCCCAGCACCATTCGAAACACGAACAGGGAGGTCCGGAGGGGGATGTCCGTAAGGTATCCAATGCCAACAAAGTTTACAATTCAGCCAAAGTCCATAAACTGGTG
>SRR11006489_NODE_9_length_864_cov_5.161372
TCGAAAGTGATCTAAACCCTGTTCCACACATCAAGCATGTTTTCCGTGGTCATCCACTCGTATTGCTGGTGGATGGACCTCCCCTCTGGGACCCAATCTGTTGGAACGGATGCATGTATGGCTGCGTACCCCACCCGCAGATCACGCCGATGGAAAAAGTACAGAGCCCACATTTGTCCGTGGGCTTTTGACAGACAAGCACTTTCTGGGATGGTCACGAGCCCTCCTTTTTGGACTCGACTTCTCCCAATGATTTCGTGCTCGTGGCGGCATGGAACGATTATTTTCCTTCCATCTTTGAGATGGAGTAGATGGAAGTGATGGGAGCAAAACTCAACGCGCTCCCAGATCGTCTCCACAAGTGAAAACGAGTCAATTGGTATATTTTTCCGGATTTTCCCGGTTTCATTTAGGTAGGTCAACGACTTTGCGAAATTGGTGTCGTTTGT
>SRR11006489_NODE_10_length_730_cov_2.673813
CGGCAAATGCCAGTGGCACTCTTCATCCAAA
>SRR11006489_NODE_11_length_677_cov_3.825000
GCGCAGATGTGGGCTTTGTACTTCTTCCACAGAAGAGACTTGAGGTTAGGATTCGCGGCCATCGCTTCTAGTGTTCCTGTGGAATGGTTCCCTGAAGGCCGAACGTCGTGGTCCATTCATCAAAACTGTGAATGGATGACAACAGAGGACATGCTCACTGTATGGAATCGCGTTTGGATCCAAGACAACCCATGGATGAAACATAAAAAATGGGTCGAAAAGTGGGAGGATCTCCCCTATCTCCACAAGAAACAAGATCAAGAATGTGGTAGCATAATCGGAACACATG
>SRR11006489_NODE_13_length_533_cov_38.752193
GGGCATTTCGCCCAGTTCGCCCTCGTCGCTGCACCATAGATGATGTTGTGATGGGCTGCTTTCGCAAGATGACCTCATCCTCACTTTGTATGACTGGTTTCACAGCTGTTCTCAAGTCAATCACGAGGTCAACGTTGTAATTGGCTCCCATCTCAGAAATTTCCGTCGAATAGATGATTTTTGTCTCAGGGTCAAGGGCCTTCGCATAATTCTCCTCAAAATTGTCCCGATGCAGAGAAACGGCTCCCGCGGATGAGTCCGCAAACCGTTCCGACTGGTCCTGGGATGGGACGAACGCTATCGTCTTTCCAGCTCCATGCTGTCGGACAATGCTCTCAAACCACTCAGAACTGAGTTTTCGAGTGCTAGGGGCCGCGTACTCCCGAATCGTATAATTCGAGCCAACTGATGGAGCCTGTCCGGGTGGCGTCGCGGAGAGATAGACAACATTTATCCCAGCATTGGATGGTAAATTTAAGTAATCCATCACTCCCCGGGCCGCTATTGACATCGGGTCCAAAAAGTGGCATTCG
>SRR11006489_NODE_14_length_523_cov_4.748879
GGCAGTGATGGAAGAACGAGTTATGCGCGTGGCAGGGTACACCCTTGGGGGAGTAGAACGTGAAGAACCCCAAAAGTTCATAACGTATGGTTACAACCTAGTCACCCTAAAGAGTCGGACAAATGTCTTCAAGCTTGAACCAACTCTGTGTGAAACTGTCCTTTGTGACATCGGGGAGAGTGATCCTGATTTCCGGAAGGAAAAAACCAGAACGCTGGTCGTCCTTGATGTTCTCGAGAGGTGGTTGAAGACCAATCCGGAGGCCCAGTTCTGTTTTAAGGTCCTATGCCCATATCCGGTGGAGGTGATGCGGAAGCTTGAAACTCTGCAACATACCTACAGTGGGCGGTTGGTTCGACTGTCCACAAGCAGAAACTCAACAGCTGAAATGTACTAT
>SRR11006489_NODE_15_length_477_cov_2.605000
AGTTTACGCCGAGACCTCCCACGCCACCCGGGAAATTTTCACGGGCTACCCAATGGTCTTCGTTGAGGAAGCCCAAGTCCTCATATTCCAGATATCGACTTCCCAG
>SRR11006489_NODE_16_length_444_cov_2.809264
TTCTTGTGGAGATAGGGGAGATCCTCCCACTTTTCGACCCATTTTTTATGTTTCATCCATGGGTTGTCTTGGATCCATACGCGATTCCATACAGTGAGCATGTCCTCTGTTGTCATCCATTCACAGTTTTGATGGATGGACCACGACGTTCGGTCTTCAGGGAACCATTCCACAGGAACACTAGA
>SRR11006489_NODE_17_length_438_cov_3.085873
GTGGTCGTGGCCACAAACGACACCAATTTCGCAAAGTCGTTGACCTACCTAAATGAAACCGGGAAAATCCGGAAAAA
>SRR11006489_NODE_18_length_420_cov_3.428571
ACGTTCAGCTGCGTCTGTGGTAAAACCCGGTGAGCAATCCAATTGGTGTTGCGAAAATTGTTCCCACCCAATACATT
>SRR11006489_NODE_19_length_414_cov_7.008902
GTGGTCGTGGCCACAAACGACACCAATTTCGCAAAGTCGTTGACCTACCTAAATGAAACCGGGAAAATCCGGAAAAATATACCAATTGATTCGTTTTCACATGTGGAGACGATCTGGGAGCGCGTTGAGTTTTGCTCCCATCACTTCCATCCACTCCATGGACTCTCTTCCATCCACTCAAAGATGGAAGGAAAATAATCGTTCCATGCCGCCACGAGCACGAAATCATTGGGAGAAGTCGAGTCCGAAAAGGAGGGCTCGTGACCATCCCAGAAAGT
>SRR11006489_NODE_20_length_414_cov_6.080119
GTAGACTAGCCTCGTACGACCTAATCACGAAATACCTCTTTGAGATGTTCAAAGAGACTACAAAAGAGTGTATTGTGAGCGAAGACAAGTTGCAGTGCGCAGCAGCCCGAAGTGTGGCCTACCACGCTTTGACGAAACTTGGCCATCCGACTGTCTACCTGAACAT
>SRR11006489_NODE_21_length_353_cov_7.333333
TGAAAACCACCACGTCTTAAGGGTCATGACGGCCTCAGACTATGCGACGAGTGTGTGTGGAAAAGCGATTGCATTCCAATACGACTTTGTCGGGTTTCGACGGACTTTGTATGGATCGAACG
>SRR11006489_NODE_22_length_350_cov_5.831502
CGGAGAACCTTTTGTTGGGAGTACGTTGAGATGTCGGTCATCATGAAGTTTGTTACTCCTCCAACGGCTTCCCAAGGTCACATAATCTTCCGGACAAGAGGGTTGACAGTTTGACCACCAACTTTGACGTCATCTGTCACGTACGAACCATGGTACTTAAAAGTCTGGTAGGGGTTGTTCTTGTCAAAAAACCAAGTGCTTAAATTTTCATCCCGGAGTTTATTAACCCTGGTTTGGGTCATGCTAGGATCCATATCATTGATTTTCGTTTGAGGGTCAGCCCGTGTCCCTGTTCGGACCTTCGGAGTGTCGTTTATGATTGGCTCGCCAGTTGAGCGCATGCGACCTAT
>SRR11006489_NODE_23_length_349_cov_2.985294
TGACCAACCAGGACATGCTTGACGTGTGGA
>SRR11006489_NODE_24_length_332_cov_2.866667
CGTGGACGCTTCTGTTAACACCTCTATGGAACATT
>SRR11006489_NODE_25_length_314_cov_2.936709
AAGATTGTTGCACTTTCATTTGCCCTA
>SRR11006489_NODE_27_length_300_cov_3.134529
CACCAAACACGCAGCAAGACATTGTCATC
>SRR11006489_NODE_28_length_282_cov_3.224390
ATTGACGATTCCCAATTGTGTAGTATCTCAGACTTTCCTCTCTCATAAA
>SRR11006489_NODE_29_length_249_cov_8.238372
GAGATGGGGCCGCCCCACGCCGGAGGCATGAATAACCGTTGGTCAGTTGGGTCATCCAAACTGTCAGCCGTGTATTGCTTAGGCCAAATGCACTTTCGGCTTGCATGGTTTCCAAATCCTCAATCGTGTACTCAGTCTCATTGCCTTGTTTACGACTAGACATCCAAAACACGCCGTCCGTAAAAATCGTTCGGTCGTTCTTCACGGCTAACCCTGCTAGGTACGTTGGGCAATTACTTGAGACAGTCT
>SRR11006489_NODE_30_length_248_cov_2.485380
TGAGGTCATCTTGCGAAAGCAGCCCATCACAACATCATCTATGGTGCAGCGACGAGGGCGAACTGGGCGAAATGCCCAAGGTACAAATGTATATCCAGTTGACGCTGCTACCAAGGAGGATCCATATGACTGGGTTTGTTGGCTGGAAGCACAAGGCGCATGCCTCGCAGTCGAGTGGAGCGGTTTTCCGCGGCCTCGGGGTGGAGGTGAGGAAGGGCTACCTCGAGGACCACATCGTGAACTTCCTA
>SRR11006489_NODE_31_length_242_cov_3.400000
AATGGTTATCTAAACGCATTACAATTTCCCTATTCC
>SRR11006489_NODE_32_length_239_cov_6.716049
TGCAGCTTAAGGTATCACAGACTGTCTCAAGTAATTGCCCAACGTACCTAGCAGGGTTAGCCGTGAAGAACGACCGAGCGATTTTTACGGACGGCATGTTTTGGATGTCTAGTCGTAAACAAGGCAATGAGACTGAGTACACGATTGAGCATTTGGCCTAAACAATACACGGCTGACAGTTTGGATGACCCAACTGACCAACGGTTATTCATGCCTCCGGCGTGGGGCGGCCCCATCTC
>SRR11006489_NODE_33_length_189_cov_16.973214
TTTGGTTTCCCCCGTATGCTGGTAAACGGCCATCTCCACACTTTCGGTTCCAAGTGTGATCTTGCGTCGTGTTTTCGGAAGCTCATCAAAGACTGAATCGTAGGAATTGGACATGTTCAGGTAGACAGTCGGATGGCCAAGTTTCGTCAAAGCGTGGTAGGCCACACTTCGGGCTGCTGCGCACTGCAA
>SRR11006489_NODE_34_length_180_cov_142.766990
ATTTTTCACGGCGAGTCCAGCGAGATAAGTGGGACAATTGCTCGAAACGGTCTGCGACACTTTTAACTGTACATTTGACCCGTACAGCGTTCGACGGAATCCCACGAAGTCATATTGGAAAGCGATAGCTTTCCCACAGACGCTCGTTACATGGTCTGATGCCGTCATGACTCGTAGCAC
>SRR11006489_NODE_35_length_180_cov_15.611650
TTTCACGTGTGTTCCCGGGACAGGCCCCGAAATTAGCCGAATTGGGGTGACATGCCAAGGGAAATCAGTTTGCATCTTGTAACCCGGGATGTGATTCGCCCGCGAGATGGGGCCGCCCCACGCCGGAGGCATGAATAACCGTTGGTCAGTTGGGTCATCCAAACTGTCAGCCGTGTATTG
>SRR11006489_NODE_36_length_171_cov_24.276596
ATTTGGCCAACACCTCTACTCTTAACAAAATCCATAAACGTTGCATGGCAGGCGATCGTCACAGCATTGTTCTTGCAGTAGGCAACATTTGTTCCTATCTTGAATTCCGTTTCACCGAAGGCCTTTCTTACTTCCTCCATAACAACTCGGGTGGGGGTCAAAATGAGGGTG
>SRR11006489_NODE_37_length_163_cov_5.244186
TCTTCGAGGCTTGGTTCAGGGTCATCCGAGAGGGGAGTCTCGGTCAACTTCATTTTAGACACCTTTGGGTTGCTATCAGTTATCTTTCCAGCTTTCTGAATCTCCATTGGATAGTATAGGGCCGGTCCAACCTGGAAATGAATGGGGTGTGAGCAGTTCTTAC
>SRR11006489_NODE_38_length_155_cov_6.551282
GCCATCCCGGTTTTTCAGTGGAGAGCTTGAGAATGAGAACCACCACGTCTTAAGGGTCATGACGGCCTCAGACTATGTGACGAGTGTGTGTGGAAAAGCGATTGCATTCCAATACGACTTTGTCGGGTTTCGACGGACTTTGTATGGATCGAACG
>SRR11006489_NODE_39_length_153_cov_5.118421
CAGCATTGGATGGTAAATTTAAGTAATCCATCACTCCCCGGGCCGCTATTGACATCGGGTCCAAAAAGTGGCATTCGGACCTTAATTTGGCCAACACCTCTACTCTTGACAAAATCCACAAACGTTGCATGGCAGGCGATCGTCACAGCATTG
>SRR11006489_NODE_40_length_147_cov_15.457143
CCCGAGGCCGCGGAAAACCGCTCCACTCGGCTGCGAGGCATGCGCCTCCGTCCTCCACATCCTCAACCTCTCTTCGAGGCTTGGTTCAGGGTCATCCGAGAGGGGAGTCTCGGTCAACTTCATTTTAGACACCTTTGGGTTGCTATC
>SRR11006489_NODE_42_length_144_cov_15.611940
GTCCAAAAAGTGGCATTCGTCCATCATGATGGTGTGGACCTTAATTTGGCCAACACCTCTACTCTTGACAAAATCCATAAACGTTGCATGGCAGGCGATCGTCACAGCATTGTTCTTGCAGTAGGCAACATTTGTTCCTATCTT
>SRR11006489_NODE_44_length_137_cov_101.083333
GCGATAGCTTTCCCACAGACGCTCGTTACATGGTCTGATGCCGTCATGACTCGTAGCACACGATGATTTTCGTTCTCAAGTTCTCCGTTAAAGAACCGAGATGGCAGTCTTCCCAAATCTCC
>SRR11006489_NODE_45_length_132_cov_18.509091
GAAGGGCTACCTCGAGGACCACATCGTGAACTTCCTAGGTTTAATGCTGTGTCTGCAGGTGATTTCAAACGCCCGGC
>SRR11006489_NODE_46_length_132_cov_13.527273
GAAGGGCTACCTCGAGGACCACATCGTGAACTTCCTAGGTTTAATGCTGTGTCTGCAGGTGATTTCAAACGCCCGGCCACGCCAACGGCCATTGGCCTACTGGGTGTTATCCTGGTTGGCTTTTGCTGTTTT
>SRR11006489_NODE_47_length_124_cov_6.574468
GAGGCGCATGCCTCGCAGCCGAGTGGAGCGGTTTTCCGCGGCCTCGGGGTGGAGGTGAGGAAGGGCTACCTCGAGGATCACATCGTGAACTTCCTAGGTTTAATGCTGTGTCTCCAGGTGATTT
>SRR11006489_NODE_48_length_120_cov_10.837209
GGACCTTAATTTGGCCAACACCTCTACTCTTGACAAAATCCACAAACGTTGCATGGCAGGCGATCGTCACAGCATTGTTCTTGCAGTAGGCAACATTTGTTCCTATCTTGAATTCCGTTT
>SRR11006489_NODE_49_length_112_cov_4.571429
GTCCAAAAAGTGGCATTCGTCCATCATGATGGTGTGGACCTTAATTTGGCCAACACCTCTACTCTTGACAAAATCCACAAACGTTGCATGGCAGGCGATCGTCACAGCATTG
>SRR11006489_NODE_50_length_100_cov_25.956522
CGCGGCCTCGGGGTGGAGGTGAGGAAGGGCTACCTCGAGGACCACATCGTGAACTTCCTAGGTTTAATGCTGTGTCTGCAGGTGATTTCAAACGCCCGGC
>SRR11006489_NODE_51_length_96_cov_16.842105
GAAGGGCTACCTCGAGGACCACATCGTGAACTTCCTAGGTTTAATGCTGTGTCTCCAGGTGATTTCAAACGCCCGGCCACGCCAACGGCCATTGGC
>SRR11006489_NODE_52_length_95_cov_108.222222
ACGAAGTCATATTGGAAAGCGATAGCTTTCCCACAGACGCTCGTTACATGGTCTGATGCCGTCATGACTCGTAGCACACGATGATTTTCGTTCTC
>SRR11006489_NODE_53_length_95_cov_19.111111
ACGAAGTCATATTGGAAAGCGATAGCTTTCCCACAGACGCTCGTTACATGGTCTGATGCCGTCATGACTCGTAGCACCCGATGATTTTCGTTCTC
>SRR11006489_NODE_54_length_95_cov_2.833333
ACTTTTAACTGTACATTTGCGATAGCTTTCCCACAGACGCTCGTTACATGGTCTGATGCCGTCATGACTCGTAGCACACGATGATTTTCGTTCTC
>SRR11006489_NODE_55_length_93_cov_4.937500
TTCCTCACCTCCACCGCGAGGCCGCGGAAAACCGCTCCACTCGGCTGCGAGGCATGCGCCTCCGTCCTCCACATCCT
>SRR11006489_NODE_56_length_92_cov_19.600000
ATACCTTAAGCTGCACGTTCGATCCATACAAAGTCCGTCGAAACCCGACAAAGTCGTATTGGAATGCAATCGCTTTTCCACACACACTCGTC
>SRR11006489_NODE_57_length_91_cov_43.142857
TTCCTCACCTCCACCCCGAGGCCGCGGAAAACCGCTCCACTCGGCTGCGAGGCATGCGCCTCCGTCCTCCACATCCTCAACCTCTCTTCGA
>SRR11006489_NODE_58_length_89_cov_34.833333
TGAGGTCATCTTGCGAAAGCAGCCCATCACAACATCATCTATGGTGCAGCGACGAGGGCGAACTGGGCGAAATGCCCCAGGTACATATG
>SRR11006489_NODE_59_length_88_cov_20.272727
TGGATTTTGTCAAGAGTAGAGGTGTTGGCCAAATTAAGGTCCACACCATCATGATGGACGAATGCCACTTTTTGGACCCGATGTCAAT
>SRR11006489_NODE_60_length_86_cov_33.222222
CATGATGGACGAATGCCACTTTTTGGACCCGATGTCAATAGCGGCCCGGGGAGTGATGGATTACTTAAATTTACCATCCAATGCTG
>SRR11006489_NODE_61_length_85_cov_4.250000
TCTTCGAGGCTTGGTTCAGGGTCATCCGAGAGGGGAGTCTCGGTCAACTTCATTTTAGACACCTTTGGGTTGCTATC
>SRR11006489_NODE_62_length_79_cov_26.000000
CGTCGAAGAGAGGTTGAGGATGTGGAGGACGGAGGCGCATGCCTCGCAGCCGAGTGGAGCGGTTTTCCGCGGCCTCGGG
>SRR11006490_NODE_1_length_3435_cov_7.041691
AGGGATGGGAATCTTAGAGGAGGTGGAGTTCATCTTGTTCAAGATCATTCGGGAAAACACACGGTTTGGGCTCATTGCCTTTCTGTGCATTGGCGTCAAAATGCGGGGGCCCGTATGGATTATGATTCTAATTGGAGTTGTGACCTGGAACGCTGTGAGGGCGGATGTTATTGTACATCCTCAAGCAGGAGAAGATGACATTCTTGGAGACTCGAATGTTTTAAGCGAAATATCAACTATCGCGACACCAAATGGGCTCCTCCAGGTAAGCATGGGGAATTCTCATGTGATTAGAGGACAAGACTACAAAACCCTTCTAACGGATTGCGAAGTGGGACAGTCATATTCCACTGATGTGTGCCCTGGTGGTTCACAATTGAATCTAGGAGGGGTTCGCAATGAGAATCGCACTTGCCAGGTGCTGCCATACAATCGAGGATGGGGGACTGGATGCCTTGAGTTTGGCATGGGAATGACGGCGACTTGTGTGGAACTTGAATGTTCCACATCGTACGCTGTGAAGCTGTTATCTAGCTCTGGAGTAGTCTCTAACATGACTATTGGATACCATGGGAAGAATGAGACAAAACTCATAGCCAACAACATCCCCCAAACGTTTAAGTTTGGAGGATTTGGCAAGACAGTGGTCACCTGCCAATTGGAAAACGACCGGTTGGCGACTACGAACTATGCCATTGTTGGAGATGACGGAGCGGGATTGTTCCTCAAAAAACTAATCGATGATTGGCCTGGTGTGTTTCGAACGCAGAAGCACATGATCGGCATGGATCGAGTCGTGAATTGGGGACCAGCAACTCCAAATGAAATCCCGGTGGTGTCAATAGACAACCCACATCTTGACTGGAAGGCAGGGAAAAAGGGAGGAACCCCAGAACTTGACACAATATTCTGGTGCCGAACTGTCCTGGAAAAATTGATAACTGGAGAATTCTCCCCCTGTAAAATAACGTTGAGAGCAACGTTTGTGCAAGGGGGTTACGGAAATGAGGGAGTCCTTGTTGTGCAGACAGACGATGATGTTCCTGAAATCTGCAGTATCGCGCTGGAATGCGTGAGCTGTGGACTCACGTCAAAACGAATGATGTTTCAACCGGGGACTAAGACTGGCCAAGCCCACGTCACGTGTGGGAACAAGTCCATGTTCGTCCTACTCATCGTCCTTGGATCAGCTTGGTTCGTGTATGGAGACGTTGGTTGCGGGATAGACACTGACCGGAAAACCTTAGTTTGTGGTGGGGGATTGTTCGTCTGGAAAGAGATTGGACAGTATCCCACCGCTAACCACTCAGTGGAGCTGGCTTCCTATGACCTAATCAAGAAATATCTTTTTGAGATGTTCAAGGAAACAAAAAGGGGTGCATCATTTGTGAGGACAAGTTACAGTGCGCAGCGGCCCGAAGCGCTGTTTATCATGCCTCGTCAAAACTTGGACACCCACTGGTGTATCTTAACATCTCTAATTCGTACGGCTCGGTTTTAGATCAGCTTCCCAAAGCAAGGCGTAGAATAACGCTTGGAACTGAAAGCGTGGAAATGGTGGTATACCAACACACTGGGGAGCCAAAAGGTGATTTCGGAACGCTCCCATCACGATATTTTCGCGGGGACATGGAGAACGAAAATCACTATGTTCTGCGGGTAATGACTGCCTCAGACCACGTGCACAGGGTGTGTGGAAAGGCGATTGCGTTCCAGTACGACTTTGTGGGATACCGCCGGACCCTGTACGGATCCAATGTGCAGCTCAAGGTCTCACAAGTGGTATCAAGCTACTGCCCAATGTATCTGGCAGGATTGGCTGTCAAGAACGATCGTACCATATTCACAGACGGTATGTTTTGGATGTCAAGTCGAAAACAGGGAAATGAAACTGAGTACACAATCGAGGACCTGGAGACGACGCAAGCGCGAAAGTGTATTTGGCCAAAACAATACACATCTGACAGTGTGGAAGACCCAACGGACCAGCGGCTTTTCATGCCTCCCACGTGGGGAGGACCGATATCGCGGGCTAATCACATCCCCGGATACAAGATGCAAACCGACTTCCCATGGCACGTTACCCCGATCAAGATGATTGCGGGACCAGTACCTGGAACTCATGTGAAAGTTGACCCGGGATGCGAAGGGCGGTCATCAGCCACCATCGTGGAACCTAGTGAAACCTAGTGAACAGGCGAATTGGTGTTGTAAGAACTGCTCAAATCCCATCCACTTCCGGGTCGGACCCGCATTGTATTACCCCATGGAAATTCAAAAGGCCACTAAGAGCACTGATAGTAGTCCCAAGTTGGCAGAGATGAAGCTGACGGAGACTCCACTATCAGATGATCCGGAACCAAGTGTTGAGGA
GATGAGAGGCTGAAAATGTGGAGGACGGAAGCTCACGCTCTGCAACCACGTGGTTCGGTTTTCCGGGGTCTCGGGGTGGAAGTGAGGAAGGGCTACCTCGAGGACCACATCGTGAACTTCCTGGGACTCATGCTTTGTCTTCAAGTAATCTCCAACACATGTCCACGCCAGCGAAAGTTTGACTGTTGGCTACTGTCGTGGTTGGCTTTTGCGGCCTTTGGATCTGTCTTCTCGTGCATAGGTTTCGGCTCATGGCTGGTTCTACTACACGCGTCGACATCGTCGATCCGGCTGTCACAAATGATGATCCCCCTATGGATGCTCCTACACACCGAACATTGCTCAATGTTCTTCCTTGGGTATCTATTGGAACACAAACTGAGG
>SRR11006490_NODE_2_length_2079_cov_11.408591
TGGAGTGGATGGAAGTGATGGGAGCAAAACTCAACGCGCTCCCAGATCGTCTCCACTTGTGAAAACGAGTCAATTGATATATTTTTCCGGATTTTCCCGGTTTCATTTAGGTAGGTCAACGACTTTGCGAAATTGGTGTCGTTTGTGGCCACGACCACGTCATCTCCAGCGATCACCATTCCCTCCAGTTTTTCGACCATGTTCCGCGAGAGCCATTTGTCGATCACCACTGGTTCAGCTTCGAGTAGCCCTTCACTTTCAAGGGTTCGGCCAATCTGAACCTTTCCATTGGTGATTGTGTTCGAGGCATATGTCACCACCTGCCCCGAGCCTCGCTGATCCGATCGGGAAACCACATCCATGACCGTTCCACTCTCGAATTTAGAATGGGTTCGGGGAAACAGGGCCACAATATTTTGGTAGGCAAATTTCATGACCGACTCCGCCAGAGCTCTATGGTAATCATCCTCAATCGAGTTGAGGATGAAGAACTCTTCGTCGGCCAAATCCGCCTGACTAATGCGAGTGTCCCAGCCAGCTATGTCATCGGCAACGAAAAACTTTCCTTTTGAAGCTATTTCTGACAAGTAATAGCCAAAGTAGTTTACGCCGAGACCTCCCACGCCACCCGGGAAATTTTCACGGGCTACCCAATGGTCTTCGTTGAGGAAGCCCAAGGCCTCATATTCCAGATATCGACTTCCCAGCCACATATACCAAATGGTCCGGGATCCTTTCGGCTCCCCAGCTATGGTCGGTTTCTTCTCTTTTTTCCCCATGGTGTTGTACACGCACATCGCACAGTCCCCGGCCAGGTGGAGTTTTCTTTCCCGGTTTACTAGTTCCCAAAACCGGGGGTCATTGACGGCAGTGGTCACCTTGGTCCAAGGGACGTCTTGGCTCCATGACCCAATGGCAGCATCCGATCGGACATTCTTGATGAAGTCGTCACACGTCAAAATCCGCGGTTTCAGCCCTTTTTCTTTGAACAGGCGGACCATGTGCTTCATGATATTCCTATTGACCATTTTAACCTGTTCCCTGGGTTCAGGGACGGGGGTGTCTACCTTCTCCCGGAGAACCTTTTGTTGGGAGTACGTTGAGATGTCGGTCATCATGAAGATTGTTACTCCTCCAACGGCTTCCCAAGGCCACATAATCTTCCGGACAAGAGGGTTGACAGTTTGACCACCAACTTTGACGTCATCTGTCACGTACGAACCATGGTACTTAAAAGTCTGGTAGGGGTTGTTCTTGTCAAAAAACCAAATGCTTAGATTTTCATCCCGGAGTTTATTAACCCTGGTTTGGGTCATGCTAGGATCCATATCCTTGATTTTCGTTTGGGGGTCAGCCCGTGTCCCTGTTCGGACCTTCGGAGTGTCGTTTATGATTGGCTCGCCAGTTGAGCGCATGCGACCTATGAGTGAGCCAAGTGTCATGTACACGTCCCTGGCA
>SRR11006490_NODE_3_length_2057_cov_21.222727
CCTCAGTTTGTGTTCCAGTAGATACCCTAGGAAGAACATCGAGCAATGCCCTACGTGAAGTAGCATCCGCAGAGGAATCATCATCTGGGACAAGCGGATCGACGACGTTGAAGCGTGCAACAGAACCAACCACGAACCAAAGCCAACGCATGAGAAGACCGACGGCAATCCAAAAACAGCAAAAGCCAACCAGGATAACACCCAGTAGGCCAATGGCCGTTGGCGTGGCCGGGCGTTTGAAATCACCTGGAGACACAGCATTAAACCTAGGAAGTTCACGATGTGATCCTCGAGGTAGCCCTTCCTCACCTCCACCGCGAGGCCGCGGAAAACCGCTCCACTCGGCTGCGAGGCATGCGCCTCCGTCCTCCACATCCTCAACCTCTCTTCGACGCTTGGTTCAGGGTCATCCGTGAGGGGAGTCTCGGTCAACTTCATTTTAGACACCTTTGGGTTGCTATCCAGCTTTCTGAATCTCCATTGGATAGTATAGGGCCGGTCCAACCTGGAAATGAATGGGGTGTGAGCAGTTCTTACAGCACCAATTTGCTTGCTCGCCTGGTCTAACCACATTCGCCGATGATCGTCCCTCACATTTCGGATCCACTTTCACGTGTGTTCCCGGGACAGGCCCCGAAATTAGCCGAATTGGGGTGACATGCCAAGGGAAATCAGTTTGCATCTGTCAGCCGTGTATTGTTTAGGCCAAATGCACTTTCTGGCTTGCATGGTTTCCAAATCCTCAATCGTGTACTCAGTCTCATTGCCTTGTTTACGACTAGACATCCAAAACATGCCGTCCGTAAAAATCGTTCGGTCGTTCTTCACGGCTAACCCTGCTAGGTACGTTGGGCAATTACTTGAGACAGTCTGTGATACCTTAAGCTGCACGTTCGATCCATACAAAGTCCGTCGAAACCCGACAAAGTCGTATTGGAATGCAATCGCTTTTTCACACACACTCGTCGCATAGTCTGAGGCCGTCATGACCCTTAAGACGTGGTGGTTCTCATTCTCAAGCTCTCCACTGAAAAACCGGGATGGCAATTTCCCCAAATCGCCTTTGGTTTCCCCCGTATGCTGGTAAACGGCCATCTCCACACTTTCGGTTCCAAGTGTGATCTTGCGTCGTGTTTTCGGAAGCTCATCAAAGACTGAATCGTAGGAATTGGACATGTTCAGGTAGACAGTCGGATGGCCAAGTTTCGTCAAAGCGTGGTAGGCCACACTTCGGGCTGCTGCGCACTGCAATTTGTCTTCGCACACTATACACCCTTTTGTAGTCTCTTTGAACATCTCAAAGAGGTATTTCGTGATTAGGTCGTACGAGGCTAGTTCTACGGAGTGGTCGGCAGTTGGATACTGCCCAATGCCCTTCCAGACGAACAGACCTCTTCCACATACAAGTGTCTTTCTGTCGGTGTCAATACCACACCCCACATCACCATACACAAACCAAGCTGATCCGGGCACGATGAG
>SRR11006490_NODE_4_length_1429_cov_6.647929
ATAGTACATTTCAGCTGTTGAGTTTCTGCTTGTGGACAGTCGAACCAACCGCCCACTGTAGGTATGTTGCAGAGTTTCAAGCTTCCGCATCACCTCCACCGGATATGGGCATAGGACCTTAAAACAGAACTGGGCCTCCGGATTGGTCTTCAACCACCTCTCGAGAACATCAAGGACGACCAGCGTTCTGGTTTTTTCCTTCCGGAAATCAGGATCACTCTCCTCGATGTCACAAAGGACAGTTTCACACAGAGTTGGTTCAAGCTTGAAGACATTTGTCCGACTCTTTAGGGTGACTAGGTTGTAACCATACGTTATGAACTTTTGGGGTTCTTCACGTTCTACTCCCCCAAGGGTGTACCCTGCCACGCGCATAACTCGTTCTTCCATCACTGCCCTCTGCGACCATCCTCCTCGTCCACATCCAAGGTCAACGACGCGTCCAGCTGGTCGAAAGCCGTATTTCCTGATGATTTCGTCCATTTTCAATCCCCCACGAGACACATAGTCACCTCGGGGAGTTTCGTTCACGCCTCGGGATTTGTAGGATTGGAATCGAACTTGGGACATTTCATTTAACATGTTCTTCCACTTCACCCCCAAACCTGTTGCTGCTGTTTTTTTCCAGAGAGCGCATTCCGCCCAGTGTTGGAAACAACCCCAGCACCATTCGAAACACGAACAGGGAGGCCCGGAGGGGGATGTCCGTAAGGTATCCAATGCCAACAAAGTTTACAATTCAGCCAAAGTCCATAAACTGGTG
GCCATAGACGTATCCTTTCGTGTTGTCATGCGGGGTCCTATCAATGATGTTGGTGACCTGGGAGTGTTTTTGATCGCGC
>SRR11006490_NODE_5_length_1186_cov_70.357980
GCGATAGCTTTCCCACAGACGCTCGTTACATGGTCTGATGCCGTCATGACTCGTAGCACACGATGATTTTCGTTCTCAAGTTCTCCGTTAAAGAACCGAGATGGCAGTCTTCCCAAATCTCCCCGGGTCTCACCAGTGTGTTGAAACACAGCCATCTCC
GTGGAGTAACATCCATAGTGGGATCATCATTTGGGAGACTCGGATTGATGACGTTGAGGCATGTAGTAGAACTAGCCAAGAGCCAAAACCGACGCACGAAAAAACCGATGGTAGCCCAAAGACAGCTAACGCCAGCCAAGACAATACCCAATATGCTAGAGGCCGTTGACGTGGACGAGAGTTCGATATCGCTTGTAAACACAACATTAAACCGAGGAAGTTGACTATATGATCCTCGAGGTAGCCCTTCCTGGTCTCTACCCCAAGGCCCCGGAAAACCGTTCCGCTTGGTTGTGATGCGTGCGCCCCAGTTCGCCACATTTTGAGTCGTTCTTCAACGGTCGGTTCAGGATCATCAGACAAAGGCGTTTCCGTCAATTTCAGCTTTGAGACTTTTGGATTGCTATCTGTGATTGTGACTGCTTTTTGTATCTCCATGGGGTAATACAAGGCCGGCCCCACTTGAAAATGTATTGGGTGGGAACAATTTTCGCAACACCAATTGGATTGCTCACCGGGTTTTACCACAGACGCAGCTGAACGTCCTTCACACTTTGGGTCAACCTTGACGTGGGTTCCGGGCACCGGACCGGGGATGAAGCGAATTGGAGACACATGCCACGGAAAATCCGTTTGCATTTTGTATCCTGGTATGTGGTTAGCCCTAGAAATGGGCCCTCCCCAGGTCGGTGGCATGAACATCCATTGATCGGTAGGGTCGTTTAGGCTATCGGCCGTGTACTGCTTTGGCCAGATGCATTTCCTCGCTTGGTGCGTCTCGAGTTCCTCGATTGTGTATTCTGTCTCGTTCCCTTGCTTGCGGCTGGACATCCAGAACATTCCATCAGTGAAGATGGTCCTATCATTTTTCACGGCGAGTCCAGCGAGATAAGTGGGACAATTGCTCGAAACGGTCTGCGACACTTTTAACTGTACATTTG
>SRR11006490_NODE_6_length_1166_cov_9.521579
AAGTGAGGATGAGGTCATCTTGCGAAAGCAGCCCATCACAACATCATCTATGGTGCAGCGACGAGGGCGAACTGGGCGAAATGCCCCAGGTACATATGTTTATCCAGTTGACGCTGCTACCAAGGAGGATCCATATGACTGGGTTTGTTGGCTGGAAGCACAAATGGTGTTAGACCAGCTAAGCATGCCACTAATGAAGGAAGAGTATGCTTATGGACAACCCCCTGGAGCTTTTCGTCTGATCGGCGAAAGTCGAAATAGGTTCTTCCGGTTCATGGAGCGGCCAAATGTGCCAATATGGCTGGCTTGGAAGTGAGCGAACAGTTTCAACCAGAAGCATGACATGATCTTCAATGGAAGGGACTTGCCTGATGAAGACACCGTGCACACATCAGATGGGCGCATGGTGTATCGGCCAAAGTTTCTGGATCAACGGTTCGAAAGGTTGCCATGGAGTGTCCGCGAGCCAACTCTGAAGTTCATCCTCTCAACGCGTAGTGATTTT
CAGCGAAGCTATGGGGACCTGGATCTATTGAAGTGGGTCATAGTAATCTTTCTCATTCTAGCCGGAATTTTTGCCTGGGAACAACGATCATTTCCCAATATAGCATCTGACATATC
>SRR11006490_NODE_7_length_990_cov_14.591457
CCTACTGGGTGTTATCCTGGTTGGCTTTTGCTGTTTTTGGATTGCCGTCGGTCTTCTCATGCGTTGGCTTTGGTTCG
CAGCATGCCAGACGGAGTCTACCGAATCAAGTCCAAAGGAGTTGCCATTGATCGTCAACGGGGTGTTGGGGTTGTAAGACGAGGAGTTTTTCACACCCTCTACCATGTAACGCGTGGTGGTCTGGTGTACTGGCGAGGGCAGGCAGTTCAACCACACTCTGGTAGTGTGACTGAAGATGTCATCTCTTATGGTGGACCGTGGAATCTGCCAAAGCCTGAACTTGTCAACGAAATTGACGTCCTGGCTTGTCTACCGGACGGCACTGTGGAATATCATAAATATGAGCCCAGCACCATCACCATAGATGGCACTCCCACAATGTTCGTGACAAAAGATTTTGGCTTCGGATCTTCAGGATCCCCCTTCTATTTGGAGGGCGAGCCGGTCGGACTTTATGGGTATGGCTTTCAATATAATGGAAAATACCATTCCATAGTCACGACCTATGAGCAAGATCCGAGCCAGGTTCATCTTCCAGGCATTGATCTAACGAGCACGGTACAAAGAACATTCATCGATTGGCACCCTGGCAAGGGAAAGACACGGAAATACATTGTTGAAGAGACACTGAAAAACGTGGAGCTCAAGCGGCGCACCCTCATTTTGACCCCCACCCGAGTTGTTATGGAGGAAGTAAGAAAGGCCTTCGGTGAAACGGAATTCAAGATAGGAACAAATGTTGCCTACTGCAAGAACAATGCTGTGACGATCGCCTGCCATGCAACGTTTATGGATTTTGTTAAGAGTAGAGGTGTTGGCCAAATTAAGGTCCACACCATCATGATGGACGAATGCCACTTTTTGGACCCGATGTCAATAGCGGCCCGGGGAGTGAT
>SRR11006490_NODE_8_length_916_cov_4.542312
CATGTGTTCCGATTATGCTACCACATTCTTGATCTTGTTTCTTGTGGAGATAGGGGAGATCCTCCCACTTTTCGACCCATTCTTTATGTTTCATCCATGGGTTGTCTTGGATCCATACGCGATTCCATACAGTGAGCATGTCCTCTGTTGTCATCCATTCACAGTTTTGATGGATGGACCACGACGTTCGGCCTTCAGGGAACCATTCCACAGGAACACTAGAAGCGATGGCCGCGAATCCTAACCTCAAGTCTCTTCTGTGGAAGAAGTACAAAGCCCACATCTGGCTGTATGCTTTGGCTAGACACGCGCTGTCTGATATCGCTT
>SRR11006490_NODE_9_length_750_cov_2.573551
ATCGAGTGCAAGACAGCTCCTCTAACGCAAGTTTGGAGATTGGCCAACAAGGTAATTGACAGGTACCAACGCCACGGGGTGCCCGGTGTGGGTGGAGTTTTCCATGATTTGTACGGAAAAAT
CTTGGATCAGCCTGGTTCGTGTATGGAGACGTTGGCTGCGGGATAGACACTGACCGGAAAACCTTAGTTTGTGGTGGGGGGTTGTTCGTCTGGAAAGGGATTGGACAGTATCCCACCGCTGACCACTCAGTGGAGTTGACCTAATCACGAAATATCTTTTTGAGATGTTCAAGGAAACCACAAAGGGGTGCATCATTCGTGAGGACAAGTTACAGTGCGCAGCGGCCCGAAGCGTGGCTTATCATGCCTCGTCAAAACTTGGACACCCACTGGTGTATCTTAACATCTCAAATTCGTACGACTCGGTTTTCGATGAGCTACCCAAAGCAAGGCGTAGAGTAACGCTTGGAACTGAAAGCGTGGAAATGGCGGCATACCAACACACTGGGGAGTCAAAAGGTAAT
>SRR11006490_NODE_10_length_641_cov_4.569149
TGCGTCGTGTTTTCGGAAGCTCATCAAAGACTGAATCGTAGGAATTGGACATGTTCAGGTAGACAGTCGGATGGCCATGTTTCGTCAAAGCGTGGTAGGCCACACTTCGGGCTGCTGCGCACTGCAACTTGTCTTCGCTCACAATACACTCTTTTGTAGTCTCTTTGAACATCTCAAAGAGGTATTTCGTGATTAGGTCGTACGAGGCTAGTCTAC
ACGTACGAACCATGGTACTTAA
>SRR11006490_NODE_11_length_577_cov_3.514000
CTGAAGAGAACGAAGGGGACAATGCG
>SRR11006490_NODE_12_length_553_cov_33.525210
CAAATTAAGGTCCACACCATCATGATGGACGAATGCCACTTTTTGGACCCGATGTCAATAGCGGCCCGGGGAGTGATGGATTACTTAAATATACCATCCAATGCTGGGATAAATGTTGTCTATCTCTCCGCGACGCCACCCGGACAGGCTCCATCAGTTGGCTCGAATTATACGATTCGGGAGTACGCGGCCCCTAGCACTCGAAAACTCAGTTCTGAGTGGTTTGAGAGCATTGTCCGACAGCATGGAGCTGGAAAGACGATAGCGTTCGTCCCATCCCAGGACCAGTCGGAACGGTTTGCGGACTCATCCGCGGGAGCCGTTTCTCTGCATCGGGACAATTTTGAGGAGAATTATGCGAAGGCCCTTGACCCTGAGACAAAAATCATCTATTCGACGGAAATTTCTGAGATGGGAGCCAATTACAACGTTGACCTCGTGATTGACTTGAGAACAGCTGTGAAACCAGTCATACAAAGTGAGGATGAGGTCATCTTGCGAAAGCAGCCCATCACAACATCATCTATGGTGCAGCGACGAGGGCGAACTGGGC
>SRR11006490_NODE_14_length_498_cov_3.140143
ATCCGGAAAAATATACCAATTGACTCGTTTTCACTTGTGGAGACGATCTGGGAGCGCGTTGAGTTTTGCTCCCATCACTTCCATCCACTCCATCTCAAAGGTGGAAGGAAAATAATCGTTCCATGCCGCCACGAGCACGAAATCATTGGGAGAAGTCGAGTCCAAAAAGGAGGGCTCGTGACCATCCCAGAAAGTGCTTGTCTGTCAAAAGCCCACGGACAAATGTGGGCTCTGTACTTTTTCCATCGGCGTGATCTGCGGGAGCCATACATGCATCCGTTCCAACAGATTGGGTCCCAGAGGGGAGGACATCATGGTCCATCCACCAGCAATACGAGTGGATGACCACGGAAAACATGCTTGAGGTGTGGAACAGGGTTTAGATCACTTTCGA
>SRR11006490_NODE_16_length_492_cov_4.971084
AGAAGAAGGTTTCCCGGCCGGGAGGCGGCTGGGTTGGTGGCCCAAGTGGGCTGCCGAAGAAGCGGACGGGTTCGGTTGTTGGCAAAACAACCGACCAAAAACAAAAAATTGTGGCGACGCAGAGACCCCCATCAGGGGGCAGCCTCCTCGCCATAAAA
>SRR11006490_NODE_17_length_449_cov_3.669355
GGAATGCAATCGCTTTTTCACACACACTCGTCGCATAGTCTGAGGCCGTCATGACCCTTAAGACGTGGTGGTTCTCA
>SRR11006490_NODE_18_length_408_cov_4.166163
AGCATAGGAAAACGGACAAATGTGGGCTCTGTACTTTTTCCATCGGCGTGATCTGCGGGTGGGGTACGCAGCCATACATGCATACGTTCCAACAGATTGGATCCCAGAGGGAAGGACATCATGGTCCATCCACCAGCAATACGAGTGGATGACCACGGAAAACATGCTTGATGTGTGGAACAGGGTTTAGATCACTTTCGA
>SRR11006490_NODE_20_length_401_cov_3.771605
CAAATTAAGGTCCACACCATCATGATGGACGAATGCCACTTTTTGGACCCGATGTCAATAGCGGCCCGGGGAGTGAT
>SRR11006490_NODE_21_length_384_cov_2.729642
ACAGGCGGACCATGTGCTTCATGATATTCCTATTGACCATTTTAACCTGTTCCCTGGGTTCAGGGACGGGGGTGTCT
>SRR11006490_NODE_22_length_364_cov_3.529617
ATGCTAAAACTATTCCAATATCCAATATTCCATTATGGAAGTGCCAAC
GGGTTAATAAACTCCGGGATGAAAATCTAAGCACTTGGTTTTTTGACAAGAACAACCCCTACCAGACTTTTAAATACCATGGTTCGTACGTGACAGATGACGTCAAAGTTGGTGGTCAAACTGTCAACCCTCTTGTCCGGAAGATTATGTG
>SRR11006490_NODE_23_length_362_cov_8.908772
GACTGGGTTTGTTGGCTGGAAGCACAAATGGTGTTAGACCAGCTAAGCATGCCACTAATGAAGGAAGAGTATGCTTACGGACAACCCCCTGGAGCTTTTCGTCTGATCGGCGAAAGTCGAGATAGGTTCTTCCGGTTCATGGAGCGGCCAAATGTGCCAATATGGTTGGCTTGGAAGTGGGCGAACAGTTTCAACCAGAAGCATGACATGGTATTCAATGAAAGGGACTTGCCTGATGAAGACACCGTGCACACATCAGATGGGCGCATGGTGTATCGGCCAAAATTTCTGGATCAACGGTTCGAAAGGTTGCCATGGAGTGTCCGCGAGCCAACTCTGAAGTTCATCCTCTCAACGCGTAG
>SRR11006490_NODE_24_length_360_cov_3.653710
TAACCGTTGGTCAGTTGGGTCATCCAAACTGTCAGCCGTGTATTGTTTAGGCCAAATGCACTTTCGGCTTGCATGGT
>SRR11006490_NODE_25_length_360_cov_2.798587
ATTGACGATTCCCAATTGTGTAGTATCTCAGACTTTCCTCTCTCATAAA
>SRR11006490_NODE_26_length_355_cov_4.489209
ACTTTTGGGGTTCTTCACGTTCTACTCCCCCAAGGGTGTACCCTGCCACGCGCATAACTCGTTCTTCCATCACTGCC
>SRR11006490_NODE_32_length_225_cov_6.324324
TGCAGCTTAAGGTATCACAGACTGTCTCAAGTAATTGCCCAACGTACCTAGCAGGGTTAGCCGTGAAGAACGACCGAGCGATTTTTACGGACGGCATGTTTTGGATGTCTAGTCGTAAACAAGGCAATGAGACTGAGTACACGATTGAGCATTTGGCCTAAACAATACACGGCTGACAGTTTGGATGACCCAACTGACCAACGGTTATTCATGCCTCCGGCGTGG
>SRR11006490_NODE_33_length_217_cov_5.292857
TAACCGTTGGTCAGTTGGGTCATCCAAACTGTCAGCCGTGTATTGTTTAGGCCAAATGCACTTTCGGCTTGCATGGTTTCCAAATCCTCAATCGTGTACTCAGTCTCATTGCCTTGTTTACGACTAGACATCCAAAACACGCCGTCCGTAAAAATCGTTCGGTCGTTCTTCACGGCTAACCCTGCTAGGTACGTTGGGCAATTACTTGAGACAGTCT
>SRR11006490_NODE_34_length_194_cov_17.324786
GCATTTGGCCTAAACAATACACGGCTGACAGTTTGGATGACCCAACTGACCAACGGTTATTCATGCCTCCGGCGTGGGGCGGCCCCATCTCGCGGGCGAATCACATCCCGGGTTACAAGATGCAAACTGATTTCCCTTGGCATGTCACCCCAATTCGGCTAATTTCGGGGCCTGTCCCGGGAACACACGTGAAA
>SRR11006490_NODE_35_length_191_cov_4.377193
ATACCTTAAGCTGCACGTTCGATCCATACAAAGTCCGTCGAAACCCGACAAAGTCGTATTGGAATGCAATCGCTTTTCCACACACACTCGTCACATAGTCTGAGGCCGTCATGACCCCAAATCGCCTTTGGTTTCCCCCGTATGCTGGTAAACGGCCATCTCCACACTTTCGGTTCCAAGTGTGATCTTGC
>SRR11006490_NODE_36_length_190_cov_145.336283
GAGAACGAAAATCATCGTGTGCTACGAGTCATGACGGCATCAGACCATGTAACGAGCGTCTGTGGGAAAGCTATCGCTTTCCAATATGACTTCGTGGGATTCCGTCGAACGCTGTACGGGTCAAATGTACAGTTAAAAGTGTCGCAGACCGTTTCGAGCAATTGTCCCACTTATCTCGCTGGACTCGCCG
>SRR11006490_NODE_37_length_176_cov_4.686869
GTTCCCAAAACCGGGGGTCATTGACGGCAGTGGTCACCTTGGTCCAAGGGACGTCTTGGCTCCATGACCCAATGGCA
>SRR11006490_NODE_39_length_155_cov_31.025641
AAAACAGCAAAAGCCAACCAGGATAACACCCAGTAGGCCAATGGCCGTTGGCGTGGCCGGGCGTTTGAAATCACCTGCAGACACAGCATTAAACCTAGGAAGTTCACGATGTGGTCCTCGAGGTAGCCCTTCCTCACCTCCACCCCGAGGCCGCG
>SRR11006490_NODE_40_length_155_cov_11.230769
TGCTTCCAGCCAACAAACCCAGTCATATGGATCCTCCTTGGTAGCAGCGTCAACTGGATAAACATATGTACCTGGGGTATTTTGCCCAGTTCGCCCTCGTCGCTGCACCATAGATGATGTTGTGATGGGCTGCTTTCGCAAGATGACCTCATCCT
>SRR11006490_NODE_41_length_153_cov_7.868421
GAGAACGAAAATCATCGTGTGCTACGAGTCATGACGGCATCAGACCATGTAACGAGCGTCTGTGGGAAAGCTATCGCAAATGTACAGTTAAAAGTGTCGCAGACCGTTTCGAGCAATTGTCCCACTTATCTCGCTGGACTCGCCGTGAAAAAT
>SRR11006490_NODE_42_length_150_cov_3.863014
CCAGCCAACAAACCCAGTCATATGGATCCTCCTTGGTAGCAGCGTCAACTGGATAAACATATGTACCTGGGGCATTTTGCCCAGTTCGCCCTCGTCGCTGCACCATAGATGATGTTGTGATGGGCTGCTTTCGCAAGATGACCTCATCCT
>SRR11006490_NODE_43_length_138_cov_86.918033
AGTTAAAAGTGTCGCAGACCGTTTCGAGCAATTGTCCCACTTATCTCGCTGGACTCGCCGTGAAAAATGATAGGACCTTCTTCACTGATGGAATGTTCTGGATGTCCAGCCGCAAGCAAGGGAACGAGACAGAATACA
>SRR11006490_NODE_44_length_138_cov_12.032787
TGTATTCTGTCTCGTTCCCTTGCTTGCGGCTGGACATCCAGAACATTCCATCAGTGAAGATGGTCCTATCATTTTTCCCGGCGAGTCCAGCGAGATAAGTGGGACAATTGCTCGAAACGGTCTGCGACACTTTTAACT
>SRR11006490_NODE_45_length_138_cov_5.540984
AGTTAAAAGTGTCGCAGACCGTTTCGAGCAATTGTCCCACTTATCTCGCTGGACTCGCCGGGAAAAATGATAGGACCTTCTTCACTGATGGAATGTTCTGGATGTCCAGCCGCAAGCAAGGGAACGAGACAGAATACA
>SRR11006490_NODE_46_length_137_cov_34.000000
CGAGGCCGCGGAAAACCGCTCCACTCGGCTGCGAGGCATGCGCCTCCGTCCTCCACATCCTGCTTAGCTGGTCTAACACCATTTGTGCTTCCAGCCAACAAACCCAGTCATATGGATCCTCCTTGGTAGCAGCGTCA
>SRR11006490_NODE_47_length_136_cov_64.627119
CTCGAGTTCCTCGATTGTGTATTCTGTCTCGTTCCCTTGCTTGCGGCTGGACATCCAGAACATTCCATCAGTGAAGA
>SRR11006490_NODE_48_length_128_cov_50.980392
AGGATGTGGAGGACGGAGGCGCATGCCTCGCAGCCGAGTGGAGCGGTTTTCCGCGGCCTCGGGGTGGAGGTGAGGAAGGGCTACCTCGAGGACCACATCGTGAACTTCCTAGGTTTAATGCTGTGTCT
>SRR11006490_NODE_49_length_119_cov_13.500000
CGCGGCCTCGGGGTGGAGGTGAGGAAGGGCTACCTCGAGGACCACATCGTGAACTTCCTAGGTTTAATGCTGTGTCTCCAGGTGATTTCAAACGCCCGGCCACGCCAACGGCCATTGGC
>SRR11006490_NODE_50_length_95_cov_13.277778
CCACGCCGGAGGCATGAATAACCGTTGGTCAGTTGGGTCATCCAAACTGTCAGCCGTGTATTGTTTAGGCCAAATGCACTTTCGGCTTGCATGGT
>SRR11006490_NODE_51_length_94_cov_87.176471
GAAAAATGATAGGACCTTCTTCACTGATGGAATGTTCTGGATGTCCAGCCGCAAGCAAGGGAACGAGACAGAATACACAATCGAGGAACTCGAG
>SRR11006490_NODE_52_length_94_cov_14.529412
GGTCCTATCATTTTTCCCGGCGAGTCCAGCGAGATAAGTGGGACAATTGCTCGAAACGGTCTGCGACACTTTTAACTGTACATTTGACCCGTAC
>SRR11006490_NODE_53_length_93_cov_29.750000
TTCCTCACCTCCACCCCGAGGCCGCGGAAAACCGCTCCACTCGGCTGCGAGGCATGCGCCTCCGTCCTCCACATCCT
>SRR11006490_NODE_54_length_93_cov_15.687500
CGTCGAAGAGAGGTTGAGGATGTGGAGGACGGAGGCGCATGCCTCGCAGCCGAGTGGAGCGGTTTTCCGCGGCCTCGGGGTGGAGGTGAGGAA
>SRR11006490_NODE_55_length_93_cov_4.687500
TTCCTCACCTCCACCGCGAGGCCGCGGAAAACCGCTCCACTCGGCTGCGAGGCATGCGCCTCCGTCCTCCACATCCT
>SRR11006490_NODE_56_length_85_cov_120.750000
GTACGGGTCAAATGTACAGTTAAAAGTGTCGCAGACCGTTTCGAGCAATTGTCCCACTTATCTCGCTGGACTCGCCGTGAAAAAT
>SRR11006490_NODE_57_length_82_cov_6.000000
ATTTTGCCCAGTTCGCCCTCGTCGCTGCACCATAGATGATGTTGTGATGGGCTGCTTTCGCAAGATGACCTCATCCTCACTT
>SRR11006491_NODE_1_length_4256_cov_5.450108
CCTCAGTTTGTGTTCCAATAGATACCCAAGGAAGAACATTGAGCAATGTTCGGTGTGTAGGAGCATCCATAGGGGGATCATCATTTGTGACAGCCGGATCGACGATGTCGACGCGTGTAGTAGAACCAGCCATGAGCCGAAACCTATGCACGAGAAGACAGATCCAAAGGCCGCAAAAGCCAACCACGACAGTAGCCAACAGTCAAACTTTCGCTGGCGTGGACATGTGTTGGAGATTACTTGAAGACAAAGCATGAGTCCCAGGAAGTTCACGATGTGGTCCTCGAGGTAGCCCTTCCTCACTTCCACCCCGAGACCCCGGAAAACCGAACCACGTGGTTGCAGAGCGTGAGCTTCCGTCCTCCACATTTTCAGCCTCTCATC
TCCTCAACACTTGGTTCCGGATCATCTGATAGTGGAGTCTCCGTCAGCTTCATCTTTGCCAACTTGGGACTACTATCAGTGCTCTTAGTGGCCTTTTGAATTTCCATGGGGTAATACAATGCGGGTCCGACCCGGAAGTGGATGGGATTTGAGCAGTTCTTACAACACCAATTCGCCTGTTCACTAGGTTTCACTAGGTTCCACGATGGTGGCTGATGACCGCCCTTCGCATCCCGGGTCAACTTTCACATGAGTTCCAGGTACTGGTCCCGCAATCATCTTGATCGGGGTAACGTGCCATGGGAAGTCGGTTTGCATCTTGTATCCGGGGATGTGATTAGCCCGCGATATCGGTCCTCCCCACGTGGGAGGCATGAAAAGCCGCTGGTCCGTTGGGTCTTCCACACTGTCAGATGTGTATTGTTTTGGCCAAATACACTTTCGCGCTTGCGTCGTCTCCAGGTCCTCGATTGTGTACTCAGTTTCATTTCCCTGTTTTCGACTTGACATCCAAAACATACCGTCTGTGAATATGGTACGATCGTTCTTGACAGCCAATCCTGCCAGATACATTGGGCAGTAGCTTGATACCACTTGTGAGACCTTGAGCTGCACATTGGATCCGTACAGGGTCCGGCGGTATCCCACAAAGTCGTACTGGAACGCAATCGCCTTTCCACACACCCTGTGCACGTGGTCTGAGGCAGTCATTACCCGCAGAACATAGTGATTTTCGTTCTCCATGTCCCCGCGAAAATATCGTGATGGGAGCGTTCCGAAATCACCTTTTGGCTCCCCAGTGTGTTGGTATACCACCATTTCCACGCTTTCAGTTCCAAGCGTTATTCTACGCCTTGCTTTGGGAAGCTGATCTAAAACCGAGCCGTACGAATTAGAGATGTTAAGATACACCAGTGGGTGTCCAAGTTTTGACGAGGCATGATAAACAGCGCTTCGGGCCGCTGCGCACTGTAACTTGTCCTCACAAATGATGCACCCCTTTTTGTTTCCTTGAACATCTCAAAAAGATATTTCTTGATTAGGTCATAGGAAGCCAGCTCCACTGAGTGGTTAGCGGTGGGATACTGTCCAATCTCTTTCCAGACGAACAATCCCCCACCACAAACTAAGGTTTTCCGGTCAGTGTCTATCCCGCAACCAACGTCTCCATACACGAACCAAGCTGATCCAAGGACGATGAGTAGGACGAACATGGACTTGTTCCCACACGTGACGTGGGCTTGGCCAGTCTTAGTCCCCGGTTGAAACATCATTCGTTTTGACGTGAGTCCACAGCTCACGCATTCCAGCGCGATACTGCAGATTTCAGGAACATCATCGTCTGTCTGCACAACAAGGACTCCCTCATTTCCGTAACCCCCTTGCACAACCGTTGCTCTCAACGTTATTTTACAGGGGGAGAATTCTCCAGTTATCAATTTTTCCAGGACAGTTCGGCACCAGAATATTGTGTCAAGTTCTGGGGTTCCTCCCTTTTTCCCTGCCTTCCAGTCAAGATGTGGGTTGTCTATTGACACCACCGGGATTTCATTTGGAGTTGCTGGTCCCCAATTCACGACTCGATCCATGCCGATCATGTGCTTCTGCGTTCGAAACACACCAGGCCAATCATCGATTAGTTTTTTGAGGAACAATCCCGCTCCGTCATCTCCAACAATGGCATAGTTCGTAGTCGCCAACCGGTCGTTTTCCAATTGGCAGGTGACCACTGTCTTGCCAAATCCTCCAAACTTAAACGTTTGGGGGATGTTGTTGGCTATGAGTTTTGTCTCATTCTTCCCATGGTATCCAATAGTCATGTTAGAGACTACTCCAGAGCTAGATAACAGCTTCACAGCGTACGATGTGGAACATTCAAGTTCCACACAAGTCGCCGTCATTCCCATGCCAAACTCAAGGCATCCAGTCCCCCATCCTCGATTGTATGGCAGCACCTGGCAAGTGCGATTCTCATTGCGAACCCCTCCTAGATTCAATTGTGAACCACCAGGGCACACATCAGTGGAATATGACTGTCCCACTTCGCAATCCGTTAGAAGGGTTTTGTAGTCTTGTCCTCTAATCACATGAGAATTCCCCATGCTTACCTGGAGGAGCCCATTTGGTGTCGCGATAGTTGATATTTCGCTTAAAACATTCGAGTCTCCAAGAATGTCATCTTCTCCTGCTTGAGGGGTTCAATAACATCAGCCCTCACAGCGTTCCAGGTCACAACTCCAATTAGAATCATAATCCATACGGGCCACCGCATTTTGAGGCCAATGCACAGAAAGGCAATGAGCCCAAACCATGTGTTTTCCCGAATGATTTTGAACAAGATGAACTCCACCTCCTCTAAGATTCCCATCCCT
TTTTATGGCGAGGAGGCTGCCCCCTGATGGGGGTCTCTGCGTCGCCACAATTTTTTGTTTTTGGTCGGTTGTTTTGCCAACAACCGAACCCGTCCGCTTCTTCGGCAGCCCACTTGGGCCACCAACCCAGCCGCCTCCCGGCCGGGAAACCTTCTTCT
>SRR11006491_NODE_2_length_3404_cov_6.735798
CCTACTGGGTGTTATCCTGGTTGGCTTTTGCTGTTTTTGGATTGCCGTCGGTCTTCTCATGCGTTGGCTTTGGTTCG
CAGCATGCCAGACGGAGTCTACCGAATCAAGTCCAAAGGAGTTGCCATTGATCGTCAACAGGGTGTTGGGGTTGTAAGACGAGGAGTTTTTCACACCCTCTACCATGTAACGCGTGGTGGTCTGGTGTACTGGCGAGGGCAGGCAGTTCAACCACACTCTGGTAGTGTGACTGAAGATGTCATCTCTTATGGTGGACCGTGGAATCTGCCAAAGCCTGAACTTGTCAACGAAATTGACGTCCTGGCTTGTCTACCGGACGGCACTGTGGAATATCATAAATATGAGCCCAGCACCATCACCATAGATGGCACTCCCACAATGTTCGTGACAAAAGATTTTGGCTTCGGATCTTCAGGATCTCCCTTCTATTTGGAGGGCGAGCCGGTCGGACTTTATGGGTATGGCTTTCAATATAATGGAAAATACCATTCCATAGTCACGACCTATGAGCAAGATCCGAACCAGGTTCATCTTCCAGGCATTGATCTAACGAGCACGGCACAAAGAACATTCATCGATTGGCACCCTGGCAAGGGAAAGACACGGAAATACATTGTTGAAGAGACACTGAAAAACGTGGAGCTCAAGCGGCGCACCCTCATTTTGACCCCCACCCGAGTTGTTATGGAGGAAGTAAGAAAGGCCTTCGGTGAAACGGAATTCAAGATAGCAACAGCGAAAGCAGCCCATCACAACATCATCTATGGTGCAGCGACGAGGGCGAACTGGGCGAAATGCCCCAGGTACATATGTTTATCCAGTTGACGCTGCTACCAAGGAGGATCCATATGACTGGGTTTGTTGGCTGGAAGCACAAATGGTGTTAGACCAGCTAAGCATGCCACTAATGAAGGAAGAGTATGCTTATGGACAACCCCCTGGAGCTTTTCGTCTGATCGGCGAAAGTCGAGATAGGTTCTTCCGGTTCATGGAGCGGCCAAATGTGCCAATATGGCTGGCTTGGAAGTGGGCGAACAGTTTCAACCAGAAGCATGACATGATCTTCAATGGAAGGGACTTGCCTGATGAAGACACCGTGCACAGATCAGATGGGCGCATGGTGTATCGGCCAAAGTTTCTGGATCAACGGTTCGAAAGGTTGCCATGGAGTGTCCGCGAGCCAACTCTGAAGTTCATCCTCTCAACGCGTAGTGATTTT
CAGCGAAGCTATGGGGACCTGGATCTATTGAAGTGGGTCATAGTAATCTTTCTCATTCTAGCCGGAATTTTTGCCTGGGAACAACGATCATTTCCCAATATAGCATCTGACATATC
ATGTTAAAAGACTATGTTGCCAAACAACCTGAGATGCGACCCTGGGTGGCTGGGTTCCGTCTGGATCATTTGCAGTGGCATGCTATAATGCCAAGTGCTCTTGCGGTGTTCTACACGGGAAACTTCACCAGTTTTTTGATTGGAACATTTTTCACCTGTGTTGTGTTC
CACCAGTTTATGGACTTTGGCTGAATTGTAAACTTTGTTGGCATTGGATACCTTACGGACATCCCCCTCCGGACCTCCCTGTTCGTGTTTCGAATGGTGCTGGGGTTGTTTCCAACACTGGGCGGAATGCGCTCTCTGGAAAAAAACAGCAGCAACAGGTTTGGGGGTGAAGTGGAAGAACATGTTAAATGAAATGTCCCAAGTTCGATTCCAATCCTACAAATCCCGAGGCGTGAACGAAACTCCCCGAGGTGACTATGTGTCTCGTGGGGGATTGAAAATGGACGAAATCATCAGGAAATACGGCTTTCGACCAGCTGGACGCGTCGTTGACCTTGGATGTGGACGAGGAGGATGGTCGCAGAGGGCAGTGATGGAAGAACGAGTTATGCGCGTGGCAGGGTACACCCTTGGGGGAGTAGAACGTGAAGAACCCCAAAAGTTCATAACGTATGGTTACAACCTAGTCACCCTAAAGAGTCGGACAAATGTCTTCAAGCTTGAACCAACTCTGTGTGAAACTGTCCTTTGTGACATCGGGGAGAGTGATCCTGATTTCCGGAAGGAAAAAACCAGAACGCTGGTCGTCCTTGATGTTCTCGAGAGGTGGTTGAAGACCAATCCGGAGGCCCAGTTCTGTTTTAAGGTCCTATGCCCATATCCGGTGGAGGTGATGCGGAAGCTTGAAACTCTGCAACATACCTACAGTGGGCGGTTGGTTCGACTGTCCACAAGCAGAAACTCAACAGCTGAAATGTACTAT
>SRR11006491_NODE_3_length_1599_cov_35.916557
ATTGTGTATTCTGTCTCGTTCCCTTGCTTGCGGCTGGACATCCAGAACATTCCATCAGTGAAGAAGGTCCTATCATTTTTCACGGCGAGTCCAGCGAGATAAGTGGGACAATTGCTCGAAACGGTCTGCGACACTTTTAACTGTACATTTGACCCGTACAGCGTTCGACGGAATCCCACGAAGTCATATTGGAAAGCGATAGCTTTCCCACAGACGCTCGTTACATGGTCTGATGCCGTCATGACTCGTAGCACACGATGATTTTCGTTCTCAAGTTCTCCGTTAAAGAACCGAGATGGCAGTCTTCCCAAATCTCCCCGGGTCTCACCAGTGTGTTGAAACACAGCCATCTCC
GTGGAGTAACATCCATAGTGGGATCATCATTTGGGAGACTCGGATTGATGACGTTGAGGCATGTAGTAGAACTAACCAAGAGCCAAAACCGACGCACGAAAAAACCGATGGTAGCCCAAAGACAGCAAACGCCAGCCAAGACAATACCCAATATGCTAGAGGCCGTTGACGTGGACGAGAGTTCGATATCGCTTGTAAACACAACATTAAACCGAGGAAGTTGACTATATGATCCTCGAGGTAGCCCTTCCTGGTCTCTACCCCAAGGCCCCGGAAAACCGTTCCGCTTGGTTGTGATGCGTGCGCCCCAGTTCGCCACATTTTGAGTCGTTCTTCAACGGTCGGTTCAGGATCATCAGACAAAGGCGTTTCCGTCAATTTCAGCTTTGAGACTTTTGGATTGCTATCTGTGATTGTGACTGCTTTTTGTATCTCCATGGGGTAATACAAGGCCGGCCCCACTTGAAAATGTATTGGGTGGGAACAATTTTCGCAACACCAATTGGATTGCTCACCGGGTTTTACCACAGACGCAGCTGAACGTCCTTCACACTTTGGGTCAACCTTGACGTGGGTTCCGGGCACCGGACCGGGGATGAAGCGAATTGGAGACACATGCCACGGAAAATCCGTTTGCATTTTGTATCCTGGTATGTGGTTAGCCCTAGAAATGGGCCCTCCCCAGGTCGGTGGCATGAACATCCATTGATCGGTAGGGTCGTTTAGGCTATCGGCCGTGTACTGCTTTGGCCAGATGCATTTCCTCGCTTGGTGCGTCTCGAGTTCCTCGATTGTGTATTCTGTCTCGTTCCCTTGCTTGCGGCTGGACATCCAGAACATTCCATCAGTGAAGAAGGTCCTATCATTTTTCACGGCGAGTCCAGCGAGATAAGTGGGACAATTGCTCGAAACGGTCTGCGACACTTTTAACTGTACATTTGACCCGTACAGCGTTCGACGGAATCCCACGAAGTCATATTGGAAAGCGATAGCTTTCCCACAGACGCTCGTTACATGGTCTGATGCCGTCATGACTCGTAGCACACGATGATTTTCGTTCTCAAGTTCTCCGTTAAAGAACCGAGATGGCAGTCTTCCCAAATCTCCCCGGGTCTCACCAGTGTGTTGAAACACAGCCATCTCC
>SRR11006491_NODE_4_length_1129_cov_3.674905
TCGAAAGTGATCTAAACCCTGTTCCACACATCAAGCATGTTTTCCGTGGTCATCCACTCGTATTGCTGGTGGATGGACCATGATGTCCTCCCCTCTGGGACCCAATCTGTTGGAACGGATGCATGTATGGCTCCCGCAGATCACGCCGATGGAAAAAGTACAGAGCCCACATTTGTCCGTGGGCTTTTGACAGACAAGCACTTTCTGGGATGGTCACGAGCCCTCCTTTTTGGACTCGACTTCTCCCAATGATTTCGTGCTCGTGGCGGCATGGAACGATTATTTTCCTTCCATCTTTGAGATGGAGTGGATGGAAGTGATGGGAGCAAAACTCAACGCGCTCCCAGATCGTCTCCACATGTGAAAACGAGTCAATTGGTATATTTTTCCGGATTTTCCCGGTTTCATTTAGGTAGGTCAACGACTTTGCGAAATTGGTGTCGTTTGTGGCCACGACCAC
>SRR11006491_NODE_5_length_1112_cov_9.083092
TTTCACGTGTGTTCCCGGGACAGGCCCCGAAATTAGCCGAATTGGGGTGACATGCCAAGGGAAATCAGTTTGCATCTTGTAACCCGGGATGTGATTCGCCCGCGAGATGGGGCCGCCCCACGCCGGAGGCATGAATAACCGTTGGTCAGTTGGGTCATCCAAACTGTCAGCCGTGTATTGTTTAGGCCAAATGCACTTTCGGCTTGCATGGTTTCCAAATCCTCAATCGTGTACTCAGTCTCATTGCCTTGTTTACGACTAGACATCCAAAACACGCCGTCCGTAAAAATCGTTCGGTCGTTCTTCACGGCTAACCCTGCAAGGTACGTTGGGCAATTACTTGAGACAGTCTGTGATACCTTAAGCTGCACGTTCGATCCATACAAAGTCCGTCGAAACCCGACAAAGTCGTATTGGAATGCAATCGCTTTTCCACACACACTCGTCACATAGTCTGAGGCCGTCATGACCCTTAAGACGTGGTGGTTCTCATTCTCAAGCTCTCCACTGAAAAACCGGGATGGCAATTTCCCCAAATCGCCTTTGGTTTCCCCCGTATGCTGGTAAACGGCCATCTCCACACTTTCGGTTCCAAGTGTGATCTTGCGTCGTGTTTTCGGAAGCTCATCAAAGACTGAATCGTAGGAATTGGAAATGTTCAGGTAGACAGTCGGATGGCCAAGTTTCGTCAAAGCGTGGTAGGCCACACTTCGGGCTGCTGCGCACTGCAACTTGTCTTCGCTCACAATACACTCTTTTGTAGTCTCTTTGAACATCTCAAAGAGGTATTTCGTGATTAGGTCGTACGAGGCTAGTCTAC
>SRR11006491_NODE_6_length_1056_cov_11.859040
TGCCAGGGACGTGTACATGACACTTGGCTCACTCATAGGTCGCATGCGCTCAACTGGCGAGCCAATCATAAACGACACTCCGAAGGTCCGAACAGGGACACGGGCTGACCCCCAAACGAAAATCAAGGATATGGATCCTAGCATGACCCAAACCAGGATTAATAAACTCCGGGATGAAAATCTAAGCACTTGGTTTTTTGACAAGAACAACCCCTACCAGACTTTTAAGTACCATGGTTCGTACGTGACAGATGACGTCAAAGTTGGTGGTCAAACTGTCAACCCTCTTGTCCGGAAGATTATGTGGCCTTGGGAAGCCGTTGGAGGAGTAACAAACTTCATGATGACCGACATCTCAACGTACTCCCAACAAAAGGTTCTCCGGGAGAAGGTAGACACCCCCGTCCCTGAACCCAGGGAACAGGTTAAAATGGTCAATAGGAATATCATGAAGCACATGGTCCGCCTGTTCAAAGAAAAAGGGCTGAAACCGCGGATTTTGACGTGTGACGACTTCATCAAGAATGTCCGATCGGATGCTGCCATTGGGTCATGGAGCCAAGACGTCCCTTGGACCAAGGTGACCACTGCCGTCAATGACCCCCGGTTTTGGGAACTAGAAAACTCCACCTGGCCGGGGACTGTGCGATGTGCGTGTACAACACCATGGGGAAAAAAGAGAAGCAACCGACCAT
>SRR11006491_NODE_7_length_854_cov_5.177606
GCGCAGATGTGGGCTTTGTACTTCTTCCACAGAAGAGACTTGAGGTTAGGATTCGCGGCCATCGCTTCTAGTGTTCCTGTGGAATGGTTCCCTGAAGGCCGAACGTCGTGGTCCATCCATCAAAACTGTGAATGGATGACAACAGAGGACATGCTCACTGTATGGAATCGCATATGGATCCAAGACAACCCATGGATGAAACATAAAGAATGGGTCGAAAAGTGGGAGGATCTCCCCTATCTCCACAAGAAACAAGATCAAGAATGTGGTAGCATAATCGGAACACATG
>SRR11006491_NODE_8_length_780_cov_3.098151
TCAGGCATGAGGAGTGATAAGAACCTGTCGTACTGCACCAGAAACCTAATAACGGTTGCATGTCACGCAACGTTCACGAAATTTGTTCTTAGCCATGGCGCCAAGAAAGTGCGGGAACCATACAAGTACCTTGCTCGTTGGGAGCACTTCAGTTTCTATTGAGTGTGCCCTTAACCCTATCTCGCAAGGATGGCGTCTGGCTCGGCACGTGGTGGATCGGTATCGACGGTTTGGCGTGTCTGGTGTTGCAGGAGTGTGGCAGGATTTGGTTGGAAAGTTTTCGGGTTGGGCCGTGTTGTCGCACACGACCCTTCTGGTCTGTTGTGTCCGGGCTGCCCTGATTGACAAACGCATAGCCTTTCTATTGGTTTTAGGGGGGTATTTTTACTATGTGCGGGCTGATCTGGGGTGTGGAATTGACACCACGAGAAAAACCATCTCGTGCGGCAGCGGCGCTTTTGTGTGGAAACACTTGGGCGTTGGCATTTCCAATGATCATGCTGTGGAACTTGAAGATTACTCGTTCACTGACTTGTACATAAAGGATATGTTTAGCTGGACCACGAAACCCTGCTTGATTTGTGAGGATGCTTTGCAGTGCGTAGCCCTGCGCAGAGCTGCTTTCTCTGCTGTTGGGTCGATGGGTCCTGAACAGGTGTATGTAAATGACACTTTGGCAC
>SRR11006491_NODE_9_length_691_cov_3.159609
GAAGGGCTACCTCGAGGACCACATCGTGAACTTCCTAGGTTTAATGCTGTGTCTGCAGGTGATTTCAAACGCCCGGC
CGGCCACGCCAACGGCCATTGGCCTACTGGGTGTTATCCTGGTTGGCTTTTGCTGTTTTTGGATTGCCGTCGGTCTT
>SRR11006491_NODE_10_length_612_cov_9.000000
GTGAAAACGAGTCAATTGGTATATTTTTCCGGATTTTCCCGGTTTCATTTAGGTAGGTCAACGACTTTGCGAAATTGATGTCGTTTGTGGCCACGACCACGTCATCTCCAGCGATCACCATTCCCTCCAGTTTTTCGACCATGTTCCGCGAGAGCCATTTGTCGATCACCACTGGTTCAGCTTCGAGTAGCCCTTCACTTTCAAGGGTTCGGCCAATCTGAACCTTTCCATTGGTGATTGTGTTCGAGGCATATGTCACCACCTGCCCCGAGCCTCGCTGATCCGATCGGGAAACCACATCCATGACCGTTCCACTCCCGAATTTAGAATGGGTTCGGGGAAACAGGGCCACAATATTTTGGTAGGCAAATTTCATGACCGACTCCGCCAGAGCTCTATGGTAATCATCCTCAATCGAGTTGAGGATGAAGAACTCTTCGTCGGCCAAATCCGCCTGACTAATGCGAGTGTCCCAGCCAGCTATGTCATCGGCAACGAAAAACTTTCCTTTTGAAGCTATTTCTGACAAGTAATAGCCAAAGTAGTTTACGCCGAGACCTCCCACGCCACCCGGGAAATTTTCACGGGCTACCCAATGGTCTTCGTTGAGGA
>SRR11006491_NODE_11_length_481_cov_17.443069
CGCGGATGAGTCCGCAAACCGTTCCGACTGGTCCTGGGATGGGACGAACGCTATCGTCTTTCCAGCTCCATGCTGTCGGACAATGCTCTCAAACCACTCAGAACTGAGTTTTCGAGTGCTAGGGGCCGCGTACTCCCGAATCGTATAATTCGAGCCAACTGATGGAGCCTGTCCGGGTGGCGTCGCGGAGAGATAGACAACATTTATCCCAGCATTGGATGGTAAATTTAAGTAATCCATCACTCCCCGGGCCGCTATTGACATCGGGTCCAAAAAGTGGCATTCGTCCATCATGATGGTGTGGACCTTAATTTGGCCAACACCTCTACTCTTGACAAAATCCATAAACGTTGCATGGCAGGCGATCGTCACAGCATTGTTCTTGCAGTAGGCAACATTTGTTCCTATCTTGAATTCCGTTTCACCGAAGGCCTTTCTTACTTCCTCCATAACAACTCGGGTGGGGGTCAAAATGAGGGTG
>SRR11006491_NODE_12_length_457_cov_31.305263
AGATGCAAACTGATTTCCCTTGGCATGTCACCCCAATTCGGCTAATTTCGGGGCCTGTCCCGGGAACACACGTGAAAGTGGATCCGAAATGTGAGGGACGATCATCGGCGAATGTGGTTAGACCAGGCGAGCAAGCAAATTGGTGCTGTAAGAACTGCTCACACCCCATTCATTTCCAGGTTGGACCGGCCCTATACTATCCAATGGAGATTCAGAAAGCTGGATAGCAACCCAAAGGTGTCTAAAATGAAGTTGACCGAGACTCCCCTCTCGGATGACCCTGAACCAAGCGTCGAAGAGAGGTTGAGGATGTGGAGGACGGAGGCGCATGCCTCGCAGCCGAGTGGAGCGGTTTTCCGCGGCCTCGGGGTGGAGGTGAGGAAGGGCTACCTCGAGGACCACATCGTGAACTTCCTAGGTTTAATGCTGTGTCTGCAGGTGATTTCAAACGCCCGGC
>SRR11006491_NODE_13_length_408_cov_3.438066
ATAGTATAGGGCCGGTCCAACCTGGAAATGAATGGGGTGTGAGCAGTTCTTACAGCACCAATTTGCTTGCTCGCCTG
>SRR11006491_NODE_14_length_394_cov_3.583596
CGTTCGATCCATACAAAGTCCGTCGAAACCCGACAAAGTCGTATTGGAATGCAATCGCTTTTCCACACACACTCGTCGCATAGTCTGAGGCCGTCATGACCCTTAAGACGTGGTGGTTCTCA
>SRR11006491_NODE_15_length_376_cov_3.187291
AGTTGAAGGAGAATCCCACAATTGACAGTTTGGTTA
>SRR11006491_NODE_16_length_356_cov_5.107527
CCAGAGCTCTATGGTAATCATCCTCAATCGAGTTGCGGATGAAGAAGTCTTCGTCGGCCAAATCCGCCTGACTAATGCGAGTGTCCCATCCAGCTATGTCATCGGCAACGAAAAACTTTCCTTTTGAAGCTATTTCTGACAAGTAATTGCCAAAGTAGTTTACGCCGAGACCTCCCACGCCACCCGGGAAATTTTCACGGGCTACCCAATGGTCTTCGTTGAGGA
>SRR11006491_NODE_17_length_351_cov_17.675182
CCTACTGGGTGTTATCCTGGTTGGCTTTTGCTGTTTTTGGATTGCCGTCGGTCTTCTCATGCGTTGGCTTTGGTTCGTGGTTGGTTCTGTTGCACGCTTCAACGTCGTCGATCCGCTTGTCCCAGATGATGATTCCTCTGCGGATGCTACTTCACGTAGGGCATTGCTCGATGTTCTTCCTAGGGTATCTACTAGAACACAAACTGAGG
>SRR11006491_NODE_18_length_336_cov_27.301158
CATATGTACCTGGGGCATTTCGCCCAGTTCGCCCTCGTCGCTGCACCATAGATGATGTTGTGATGGGCTGCTTTCGCAAGATGACCTCATCCTCACTTTGTATGACTGGTTTCACAGCTGTTCTCAAGTCAATCACGAGGTCAACGTTGTAATTGGCTCCCATCTCAGAAATTTCCGTCGAATAGATGATTTTTGTCTCAGGGTCAAGGGCCTTCGCATAATTCTCCTCAAAATTGTCCCGATGCAGAGAAACGGCTCCCGCGGATGAGTCCGCAAACCGTTCCGACTGGTCCTGGGATGGGACGAACGCTATCGTCTTTCCAGCTCCATGCTGTC
>SRR11006491_NODE_19_length_311_cov_11.286325
TTTCACGTGTGTTCCCGGGACAGGCCCCGAAATTAGCCGAATTGGGGTGACATGCCAAGGGAAATCAGTTTGCATCTGTCAGCCGTGTATTGTTTAGGCCAAATGCACTTTCTGGCTTGCATGGTTTCCAAATCCTCAATCGTGTACTCAGTCTCATTGCCTTGTTTACGACTAGACATCCAAAACATGCCGTCCGTAAAAATCGTTCGGTCGTTCTTCACGGCTAACCCTGCTAGGTACGTTGGGCAATTACTTGAGACAGTCTGTGATACCTTAAGCTGCACGTTCGATCCATACAAAGTCCGTCGAAA
>SRR11006491_NODE_20_length_279_cov_3.252475
CGCATTGTCCCCTTCGTTCTCTTCAG
>SRR11006491_NODE_21_length_275_cov_2.601010
ATTGAGTGTGGTGAACATGTTTGAGCAGAGACTGAAATTTT
>SRR11006491_NODE_22_length_261_cov_2.798913
TTTATGAGAGAGGAAAGTCTGAGATACTACACAATTGGGAATCGTCAAT
>SRR11006491_NODE_23_length_259_cov_2.824176
AATAATGCAAATCTTTGTTTCTTCTCATCAACAAAT
>SRR11006491_NODE_24_length_254_cov_2.813559
TGATTTCGTCCATTTTCAATCCCCCACGAGACACATAGTCACCTCGGGGAGTTTCATTCACGCCTCGGGATTT
>SRR11006491_NODE_25_length_235_cov_2.702532
CGGCAAATGCCAGTGGCACTCTTCATCCAAA
>SRR11006491_NODE_26_length_234_cov_16.458599
AGAAAACTCCACCTGGCCGGGGACTGTGCGATGTGCGTGTACAACACCATGGGGAAAAAAGAGAAGCAACCGACCATAGCTGGGGAGCCGAAAGGATCCCGGACCATTTGGTATATGTGGCTGGGAAGTCGATATCTGGAATATGAGGCCTTGGGCTTCCTCAACGAAGACCATTGGGTAGCCCGTGAAAATTTCCCGGGTGGCGTGGGAGGTCTCGGCGTAAACTACTTTGGC
>SRR11006491_NODE_27_length_196_cov_11.957983
CGCGGATGAGTCCGCAAACCGTTCCGACTGGTCCTGGGATGGGACGAACGCTATCGTCTTTCCAGCTCCATGCTGTCAGACAATGCTCTCAAACCACTCAGAACTGAGTTTTCGAGTGGTAGGGGCCGCGTACTCCCGAATCGTATAATTCGAGCCAACTGATGGAGCCTGTCCGGGTGGCGTCGCGGAGAGATAG
>SRR11006491_NODE_28_length_172_cov_41.200000
GAAGGGCTACCTCGAGGACCACATCGTGAACTTCCTAGGTTTAATGCTGTGTCTGCAGGTGATTTCAAACGCCCGGCCACGCCAACGGCCATTGGCCTACTGGGTGTTATCCTGGTTGGCTTTTGCTGTTTTTGGATTGCCGTCGGTCTTCTCATGCGTTGGCTTTGGTTCG
>SRR11006491_NODE_29_length_165_cov_11.340909
ATGGTCGGTTGCTTCTCTTTTTTCCCCATGGTGTTGTACACGCACATCGCACAGTCCCCGGCCAGGTGGAGTTTTCTTTCCCGGTTTACTAGTTCCCAAAACCGGGGGTCATTGACGGCAGTGGTCACCTTGGTCCAAGGGACGTCTTGGCTCCATGACCCAATG
>SRR11006491_NODE_30_length_164_cov_5.632184
GTAAGAACTGCTCACACCCCATTCATTTCCAGGTTGGACCGGCCCTATACTATCCAATGGAGATTCAGAAAGCTGGAGAGATCACTAATAGCAACCCAAAGGTGTCTAAAATGAAGTTGACCGAGACTCCCCTCTCGGATGACCCTGAACCAAGCGTCGAAGAG
>SRR11006491_NODE_31_length_155_cov_26.294872
GTAGGGTCGTTTAGGCTATCGGCCGTGTACTGCTTTGGCCAGATGCATTTCCTCGCTTGGTGCGTCTCGAGTTCCTCAATTGTGTATTCTGTCTCGTTCCCTTGCTTGCGGCTGGACATCCAGAACATTCCATCAGTGAAGAAGGTCCTATCATT
>SRR11006491_NODE_32_length_155_cov_23.923077
CACTGATGGAATGTTCTGGATGTCCAGCCGCAAGCAAGGGAACGAGACAGAATACACAATCGAGGAACTCGAG
>SRR11006491_NODE_33_length_153_cov_26.565789
TTCCTCACCTCCACCCCGAGGCCGCGGAAAACCGCTCCACTCGGCTGCGAGGCATGCGCCTCCGTCCTCCACATCCTGCTTAGCTGGTCTAACACCATTTGTGCTTCCAGCCAACAAACCCAGTCATATGGATCCTCCTTGGTAGCAGCGTCA
>SRR11006491_NODE_34_length_132_cov_10.854545
CACTGATGGAATGTTCTGGATGTCCAGCCGCAAGCAAGGGAACGAGACAGAATACACAATCGAGGAACTCGAG
>SRR11006491_NODE_35_length_81_cov_25.750000
TCTTCACTGATGGAATGTTCTGGATGTCCAGCCGCAAGCAAGGGAACGAGACAGAATACACAATCGAGGAACTCGAG
>SRR11006492_NODE_1_length_2631_cov_7.436179
TCTGATAGTGGAGTCTCCGTCAGCTTCATCTTTGCCAACTTGGGACTACTATCAGTGCTCTTAGTGGCCTTTTGAATTTCCATGGGGTAATACAATGCGGGTCCGACCCGGAAGTGGATGGGATTTGAGCAGTTCTTACAACACCAATTCGCCTGTTCACTAGGTTTCACTAGGTTCCACGATGGTGGCTGATGACCGCCCTTCGCATCCCGGGTCAACTTTCACATGAGTTCCAGGTACTGGTCCCGCAATCATCTTGATCGGGGTAACGTGCCATGGGAAGTCGGTTTGCATCTTGTATCCGGGGATGTGATTAGCCCGCGATATCGGTCCTCCCCACGTGGGAGGCATGAAAAGCCGCTGGTCCGTTGGGTCTTCCACACTGTCAGATGTGTATTGTTTTGGCCAAATACACTTTCGCGCTTGCGTCGTCTCCAGGTCCTCGATTGTGTACTCAGTTTCATTTCCCTGTTTTCGACTTGACATCCAAAACATACCGTCTGTGAATATGGTACGATCGTTCTTGACAGCCAATCCTGCCAGATACATTGGGCAGTAGCTTGATACCACTTGTGAGACCTTGAGCTGCACATTGGATCCGTACAGGGTCCGGCGGTATCCCACAAAGTCGTACTGGAACGCAATCGCCTTTCCACACACCCTGTGCACGTGGTCTGAGGCAGTCATTACCCGCAGAACATAGTGATTTTCGTTCTCCATGTCCCCGCGAAAATATCGTGATGGGAGCGTTCCGAAATCACCTTTTGGCTCCCCAGTGTGTTGGTATACCACCATTTCCACGCTTTCAGTTCCAAGCGTTATTCTACGCCTTGCTTTGGGAAGCTGATCTAAAACCGAGCCGTACGAATTAGAGATGTTAAGATACACCAGTGGGTGTCCAAGTTTTGACGAGGCATGATAAACAGCGCTTCGGGCCGCTGCGCACTGTAACTTGTCCTCACAAATGATGCACCCCTTTTTGTTTCCTTGAACATCTCAAAAAGATATTTCTTGATTAGGTCATAGGAAGCCAGCTCCACTGAGTGGTTAGCGGTGGGATACTGTCCAATCTCTTTCCAGACGAACAATCCCCCACCACAAACTAAGGTTTTCCGGTCAGTGTCTATCCCGCAACCAACGTCTCCATACACGAACCAAGCTGATCCAAGGACGATGAGTAGGACGAACATGGACTTGTTCCCACACGTGACGTGGGCTTGGCCAGTCTTAGTCCCCGGTTGAAACATCATTCGTTTTGACGTGAGTCCACAGCTCACGCATTCCAGCGCGATACTGCAGATTTCAGGAACATCATCGTCTGTCTGCACAACAAGGACTCCCTCATTTCCGTAACCCCCTTGCACAACCGTTGCTCTCAACGTTATTTTACAGGGGGAGAATTCTCCAGTTATCAATTTTTCCAGGACAGTTCGGCACCAGAATATTGTGTCAAGTTCTGGGGTTCCTCCCTTTTTCCCTGCCTTCCAGTCAAGATGTGGGTTGTCTATTGACACCACCGGGATTTCATTTGGAGTTGCTGGTCCCCAATTCACGACTCGATCCATGCCGATCATGTGCTTCTGCGTTCGAAACACACCAGGCCAATCATCGATTAGTTTTTTGAGGAACAATCCCGCTCCGTCATCTCCAACAATGGCATAGTTCGTAGTCGCCAACCGGTCGTTTTCCAATTGGCAGGTGACCACTGTCTTGCCAAATCCTCCAAACTTAAACGTTTGGGGGATGTTGTTGGCTATGAGTTTTGTCTCATTCTTCCCATGGTATCCAATAGTCATGTTAGAGACTACTCCAGAGCTAGATAACAGCTTCACAGCGTACGATGTGGAACATTCAAGTTCCACACAAGTCGCCGTCATTCCCATGCCAAACTCAAGGCATCCAGTCCCCCATCCTCGATTGTATGGCAGCACCTGGCAAGTGCGATTCTCATTGCGAACCCCTCCTAGATTCAATTGTGAACCACCAGGGCACACATCAGTGGAATATGACTGTCCCACTTCGCAATCCGTTAGAAGGGTTTTGTAGTCTTGTCCTCTAATCACATGAGAATTCCCCATGCTTAGATGGAGGAGCCCATTTGGTGTCGCGATAGTTGATATTTCGCTTAAAACATTCGAGTCTCCAAGAATGTCATCTTCTCCTGCTTGAGGGGTTCAATAACATCAGCCCTCACAGCGTTCCAGGTCACAACTCCAATTAGAATCATAATCCATACGGGCCACCGCATTTTGAGGCCAATGCACAGAAAGGCAATGAGCCCAAACCATGTGTTTTCCCGAATGATTTTGAACAAGATGAACTCCACCTCCTCTAAGATTCCCATCCCT
>SRR11006492_NODE_2_length_2078_cov_13.448776
TGGAGTGGATGGAAGTGATGGGAGCAAAACTCAACGCGCTCCCAGATCGTCTCCACTTGTGAAAACGAGTCAATTGGTATATTTTTCCGGATTTTCCCGGTTTCATTTAGGTAGGTCAACGACTTTGCGAAATTGGTGTCGTTTGTGGCCACGACCACGTCATCTCCAGCGATCACCATTCCCTCCAGTTTTTCGACCATGTTCCGCGAGAGCCATTTGTCGATCACCACTGGTTCAGCTTCGAGTAGCCCTTCACTTTCAAGGGTTCGGCCAATCTGAACCTTTCCATTGGTGATTGTGTTCGAGGCATATGTCACCACCTGCCCCGAGCCTCGCTGATCCGATCGGGAAACCACATCCATGACCGTTCCACTCCCGAATTTAGAATGGATTCGGGGAAACAGGGCCACAATATTTCGGTAGGCAAATTTCATGACCGACTCCGCCAGAGCTCTATTGTAATCATCCTCAATCGAGTTGAGGATGAAGAACTCTTCGTCGGCCAAATCCGCCTGACTAATGCGAGTGTCCCAGCCAGCTATGTCATCGGCAACGAAAAACTTTCCTTTTGAAGCTATTTCTGACAAGTAATAGCCAAAGTAGTTTACGCCGAGACCTCCCACGCCACCCGGGAAATTTTCACGGGCTACCCAATGGTCTTCGTTGAGGAAGCCCAAGGCCTCATATTCCAGATATCGACTTCCCAGCCACATATACCAAATGGTCCGGGATCCTTTCGGCTCCCCAGCTATGGTCGGTTGCTTCTCTTTTTTCCCCATGGTGTTGTACACGCACATCGCACAGTCCCCGGCCAGGTGGAGTTTTCTTTCCCGGTTTACTAGTTCCCAAAACCGGGGGTCATTGACGGCAGTGGTCACCTTGGTCCAAGGGACGTCTTGGCTCCATGACCCAATGGCAGCATCCGATCGGACATTCTTGATGAAGTCGTCACACGTCAAAATCCGCGGTTTCAGCCCTTTTTCTTTGAACAGGCGGACCATGTGCTTCATGATATTCCTATTGACCATTTTAACCTGTTCCCTGGGTTCAGGGACGGGGGTGTCTACCTTCTCCCGGAGAACCTTTTGTTGGGAGTACGTTGAGATGTCGGTCATCATGAAGTTTGTTACTCCTCCAACGGCTTCCCAAGGCCACATAATCTTCCGGACAAGAGGGTTGACAGTTTGACCACCAACTTTGACGTCATCTGTCACGTACGAACCATGGTACTTAAAAGTCTGGTAGGGGTTGTTCTTGTCAAAAAACCAAGTGCTTAGATTTTCATCCCGGAGTTTATTAACCCTGGTTTGGGTCATGCTAGGATCCATATCCTTGATTTTCGTTTGGGGGTCAGCCCGTGTCCCTGTTCGGACCTTCGGAGTGTCGTTTATGATTGGCTCGCCAGTTGAGCGCATGCGACCTATGAGTGAGCCAAGTGTCATGTACACGTCCCTGGCA
>SRR11006492_NODE_3_length_1947_cov_11.319786
CCTCAGTTTGTGTTCCAGTAGATACCCTAGGAAGAACATCGAGCAATGCCCTACGTGAAGTAGCATCCACAGAGGAATCATCATCTGGGACAAGCGGATCGACGACGTTGAAGCGTGCAACAGAACCAACCACGAACCAAAGCCAACGCATGAGAAGACCGACGGCAATCCAAAAACAGCAAAAGCCAACCAGGATAACACCCAGTAGGCCAATGGCCGTTGGCGTGGCCGGGCGTTTGAAATCACCTGGAGACACAGCATTAAACCTAGGAAGTTCACGATGTGGTCCTCGAGGTAGCCCTTCCTCACCTCCACCCCGAGGCCGCGGAAAACCGCTCCACTCGGCTGCGAGGCATGCGCCTCCGTCCTCCACATCCTGCTTAGCTGGTCTAACACCATTTGTGCTTCCAGCCAACAAACCCAGTCATATGGATCCTCCTTGGTAGCAGCGTCAACTGGATAAACATATGTACCTGGGGCATTTTGCCCAGTTCGCCCTCGTCGCTGCACCATAGATGATGTTGTGATGGGCTGCTTTCGCAAGATGACCTCATCCTCACTTTGTATGACTGGTTTCACAGCTGTTCTCAAGTCAATCACGAGGTCAACGTTGTAATTGGCTCCCATCTCAGAAATTTCCGTCGAATAGATGATTTTTGTCTCAGGGTCAAGGGCTTTCGCATAATTCTCCTCAAAATTGTCCCGGTGCAGAGAAACGGCTCCCGCGGATGAGTCCGCAAACCGTTCCGACTGGTCCTGGGATGGGACGAACGCTATCGTCTTTCCAGCTCCATGCTGTCGGACAATGCGCTCAAACCACTCAGAACTGAGTTTTCGAGTGCTAGGGGCCGCGTACTCCCGAATCGTATAATTCGAGCCAACTGATGGAGCCTGTCCGGGTGGCGTCGCGGAGAGATAGACAACATTTATCCCAGCATTGGATGGTAAATTTAAGTAATCCATCACTCCCCGGGCCGCTATTGACATCGGGTCCAAAAAGTGGCATTCGTCCATCATGATGGTGTGGACCTTAATTTGGCCAACACCTCTACTCTTAACAAAATCCATAAACGTTGCATGGCAGGCGATCGTCACAGCATTGTTCTTGCAGTAGGCAACATTTGTTCCTATCTTGAATTCCGTTTCACCGAAGGCCTTTCTTACTTCCTCCATAACAACTCGGGTGGGGGTCAAAATGAGGGTGTGCCGCTTGAGCTCCACGTTTTTCAGTGTCTCTTCAACAATGTATTTCCGTGTCTTTCCCTTGCCAGGGTGCCAATCGATGAATGTTCTTTGTGCCGTGCTCGTTAGATCAATGCCTGGAAGATGAACCTGGTTCGGATCTTGCTCATAGGTCGTGACTATGGAATGGTATTTTCCATTATATTGAAAGCCATACCCATAAAGTCCGACCGGCTCGCCCTCCAAATAGAAGGGAGATCCTGAAGATCCGAAGCCAAAATCTTTTGTCACGAACATTGTGGGAGTGCCATCTATGGTGATGGTGCTGGGCTCATATTTATGATATTCCACAGTGCCGTCCGGTAGACAAGCCAGGACGTCAATTTCGTTGACAAGTTCAGGCTTTGGCAGATTCCACGGTCCACCATAAGAGATGACATCTTCAGTCACACTACCAGAGTGTGGTTGAACTGCCTGCCCTCGCCAGTACACCAGACCACCACGCGTTACATGGTAGAGGGTGTGAAAAACTCCTCGTCTTACAACTCCAACACCCCGTTGACGATCAATGGCAACTCCTTTGGACTTGATTCGGTA
>SRR11006492_NODE_4_length_1439_cov_17.193833
CTCATCGTGCCCGGATCAGCTTGGTTTGTGTATGGTGATTTGGGGTGTGGTATTGACACCGACAGAAAGACACTTGTATGTGGAGGAGGTCTGTTCGTCTGGAAGGGCATTGGGCAGTATCCAACTGCCGACCACTCCGTAGAACTAGCCTCGTACGACCTAATCACGAAATACCTCTTTGAGATGTTCAAAGAGACTACAAAAGGGTGTATTGTGTGCGAAGACAAATTGCAGTGCGCAGCAGCCCGAAGTGTGGCCTACCACGCTTTGACGAAACTTGGCCATCCGACTGTCTACCTGAACATTTCCAATTCCTACGATTCAGTATTTGATGAGCTTCCGAAAACACGACGCAAGATCACACTTGGAACCGAAAGTGTGGAGATGGCCGTTTACCAGCATACGGGGGAAACCAAAGGCGATTTGGGGAAATTGCCATCCCGGTTTTTCAGTGGAGAGCTTGAGAATGAGAACCACCACGTCTTAAGGGTCATGACGGCCTCAGACTATGCGACGAGTGTGTGTGGAAAAGCGATTGCATTCCAATACGACTTTGTCGGGTTTCGACGGACTTTGTATGGATCGAACGTGCAGCTTAAGGTATCACAGACTGTCTCAAGTAATTGCCCAACGTACCTAGCAGGGTTAGCCGTGAAGAACGACCGAACGATTTTTACGGACGGCATGTTTTGGATGTCTAGTCGTAAACAAGGCAATGAGACTGAGTACACGATTGAGGATTTGGAAACCATGCAAGCCAGAAAGTGCATTTGGCCTAAACAATACACGGCTGACAGATGCAAACTGATTTCCCTTGGCATGTCACCCCAATTCGGCTAATTTCGGGGCCTGTCCCGGGAACACACGTGAAAGTGGATCCGAAATGTGAGGGACGATCATCGGCGAATGTGGTTAGACCAGGCGAGCAAGCAAATTGGTGCTGTAAGAACTGCTCACACCCCATTCATTTCCAGGTTGGACCGGCCCTATACTATCCAATGGAGATTCAGAAAGCTGGATAGCAACCCAAAGGTGTCTAAAATGAAGTTGACCGAGACTCCCCTCTCGGATGACCCTGAACCAAGCGTCGAAGAGAGGTTGAGGATGTGGAGGACGGAGGCGCATGCCTCGCAGCCGAGTGGAGCGGTTTTCCGCGGCCTCG
>SRR11006492_NODE_5_length_1327_cov_4.646400
ATAGTACATTTCAGCTGTTGAGTTTCTGCTTGTGGACAGTCGAACCAACCGCCCACTGTAGGTATGTTGCAGAGTTTCAAGCTTCCGCATCACCTCCACCGGATATGGGCATAGGACCTTAAAACAGAACTGGGCCTCCGGATTGGTCTTCAACCACCTCTCGAGAACATCAAGGACGACCAGCGTTCTGGTTTTTTCCTTCCGGAAATCAGGATCACTCTCCCCGATGTCACAAAGGACAGTTTCACACAGAGTTGGTTCAAGCTTGAAGACATTTGTCCGACTCTTTAGGGTGACTAGGTTGTAACCATACGTTATGAACTTTTGGGGTTCTTCACGTTCTACTCCCCCAAGGGTGTACCCTGTCACGCGCATAACTCGTTCTTCCATCACTGCCCTCTGCGACCGTCCTCCTCGTCCACATCCAAGGTCAACGACGCGTCCAGCTGGTCGAAAGCCGTATTTCCTGATGATTTCGTCCATTTTCAATCCCCCACGAGACACATAGTCACCTCGGGGAGTTTCGTTCACGCCTCGGGATTTGTAGGATTGGAATCGAACTTGGGACATTTCATTTAACATGTTCTTCCACTTCACCCCCAAACCTGTTGCTGCTGTTTTTTTCCAGAGAGCGCATTCCGCCCAGTGTTGGAAACAACCCCAGCACCATTCGAAACACGAACAGGGAGGCCCGGAGGGGGATGTCCGTAAGGTATCCAATGCCAACAAAGTTTACAATTGAGCCAAAGTCCATAAACTGGTGATACCGAGACTTGGGATTTATTAACATCCAATAGCAGTATACTCCTATTGGAAGCCCAACGATGGCATCAACTACATTTCGGGAACAGACGGTCCAAAGGAATATAAACCCCATTGGAAAGCCATAGACGTATCCTTTCGTGTTGTCATGCGGGGTCCTATCAATGATGTTGGTGACCTGGGAGTGTTTTTGATCGCGCGCTTCAAGAGCCACAACGACTTTCTCGGATCTATTCCACTTGTACATTTGTGCCAAAAATATGAACACAACACAGGTGAAAAATGTTCCAATCAAAATACTGGTGAAGTTTCCCGTGTAGAACACCGCAAGAGCACTTGGCATTATAGCATGCCACTGCAGATGATCCAGACGGAACCCAGCCACCCAGGGTCGCATCTCAGGTTGTTTGGCAACATAGTCTTTTAACAT
>SRR11006492_NODE_6_length_1186_cov_22.841298
GCGATAGCTTTCCCACAGACGCTCGTTACATGGTCTGATGCCGTCATGACTCGTAGCACACGATGATTTTCGTTCTCAAGTTCTCCGTTAAAGAACCGAGATGGCAGTCTTCCCAAATCTCCCCGGGTCTCACCAGTGTGTTGAAACACAGCCATCTCC
GTGGAGTAACATCCATAGTGGGATCATCATTTGGGAGACTCGGATTGATGACGTTGAGGCATGTAGTAGAACTAACCAAGAGCCAAAACCGACGCACGAAAAAACCGATGGTAGCCCAAAGACAGCAAACGCCAGCCAAGACAATACCCAATATGCTAGAGGCCGTTGACGTGGACGAGAGTTCGATATCGCTTGTAAACACAACATTAAACCGAGGAAGTTGACCATATGATCCTCGAGGTAGCCCTTCCTGGTCTCTACCCCAAGGCCCCGGAAAACCGTTCCGCTTGGTTGTGATGCGTGCGCCCCAGTTCGCCACATTTTGAGTCGTTCTTCAACGGTCGGTTCAGGATCATCAGACAAAGGCGTTTCCGTCAATTTCAGCTTTGAGACTTTTGGATTGCTATCTGTGATTGTGACTGCTTTTTGTATCTCCATGGGGTAATACAAGGCCGGCCCCACTTGAAAATGTATTGGGTGGGAACAATTTTCGCAACACCAATTGGATTGCTCACCGGGTTTTACCACAGACGCAGCTGAACGTCCTTCACACTTTGGGTCAACCTTGACGTGGGTTCCGGGCACCGGACCGGGGATGAAGCGAATTGGAGACACATGCCACGGAAAATCCGTTTGCATTTTGTATCCTGGTATGTGGTTAGCCCTAGAAATGGGCCCTCCCCAGGTCGGTGGCATGAACATCCATTGATCGGTAGGGTCGTTTAGGCTATCGGCCGTGTACTGCTTTGGCCAGATGCATTTCCTCGCTTGGTGCGTCTCGAGTTCCTCAATTGTGTATTCTGTCTCGTTCCCTTGCTTGCGGCTGGACATCCAGAACATTCCATCAGTGAAGATGGTCCTATCATTTTTCACGGCGAGTCCAGCGAGATAAGTGGGACAATTGCTCGAAACGGTCTGCGACACTTTTAACTGTACATTTG
>SRR11006492_NODE_7_length_1022_cov_6.321693
TGTGTTCCGATTATGCTACCACATTCTTGATCTTGTTTCTTGTGGAGATAGGGGAGATCCTCCCTCTTTTCGACCCATTTTTTATGTTTCATCCATGGGTTGTCTTGGATCCAAACGCGATTCCATACAGTGAGCATGTCCTCTGTTGTCATCCATTCACAGTTTTGATGGATGGACCACGACGTTCGGCCTTCAGGGAACCATTCCACAGGAACACTAGAAGCGATGGCCGCGAATCCTAACCTCAAGTCTCTTCAGTGGAAGAAGTACAAAGCCCACATCTGGCTGTATGCTTTGGCTAGACACGCGCTGTCTGATATCGCTT
>SRR11006492_NODE_8_length_659_cov_4.125430
CCTCAGTTTGTGTTCCAATAGATACCCAAGGAAGAACATTGAGCAATGTTCGGTGTGTAGGAGCATCCATAGGGGGATCATCATTTGTGACAGCCGGATCGACGATGTCGACGCGTGTAGTAGAACCAGCCATGAGCCGAAACCTATGCACGAGAAGACAGATCCAAAGGCCGCAAAAGCCAACCACGACAGTAGCCAACAGTCAAACTTTCGCTGGCGTGGACATGTGTTGGAGATTACTTGAAGACAAAGCATGAGTCCCAGGAAGTTCACGATGTGGTCCTCGAGGTAGCCCTTCCTCACTTCCACCCCGAGACCCCGGAAAACCGAACCACGTGGTTGCAGAGCGTGAGCTTCCGTCCTCCACATTTTCAGCCTCTCATC
>SRR11006492_NODE_9_length_623_cov_3.501832
TTTTATGGCGAGGAGGCTGCCCCCTGATGGGGGTCTCTGCGTCGCCACAATTTTTTGTTTTTGGTCGGTTGTTTTGCCAACAACCGAACCCGTCCGCTTCTTCGGCAGCCCACTTGGGCCACCAACCCAGCCGCCTCCCGGCCGGGAAACCTTCTTCT
>SRR11006492_NODE_10_length_601_cov_5.624046
AAAATCACTACGCGTTGAGAAGATGAACTTCAGAGTTGGCTCGCGGACACTCCATGGCAACCTTTCGAACCGTTGATCCAGAAATTTTGGCCGATACACCATGCGCCCATCTGATGTGTGCACGGTGTCTTCATCAGGCAAGTCCCTTTCATTGAATACCATGTCATGCTTCTGGTTGAAACTGTTCGCCCACTTCCAAGCCAACCATATTGGCACATTTGGCCGCTCCATGAACCGGAAGAACCTATCTCGACTTTCGCCGATCAGACGAAAAGCTCCAGGGGGTTGTCCGTAAGCATACTCTTCCTTCATTAGTGGCATGCTTAGCTGGTCTAACACCATTTGTGCTTCCAGCCAACAAACCCAGTCATATGGATCCTCCTAGGTAGCAGCGTCAACTGGATAAACATATGTACCTGGGGCATTTCGCCCAGTTCGCCCTCGTCGCTGCACCATAGATGATGTTGTGATGGGCTGCTTTCGCAAGATGACCTCATCCTCACTT
>SRR11006492_NODE_11_length_595_cov_2.544402
CAGCGAAGCTATGGGGACCTGGATCTATTGAAGTGGGTCATAGTAATCTTTCTCATTCTAGCCGGAATTTTTGCCTGGGAACAACGATCATTTCCCAATATAGCATCTGACATATC
>SRR11006492_NODE_12_length_545_cov_2.583333
TAGGGCAAATGAAAGTGCAACAATCTT
>SRR11006492_NODE_13_length_454_cov_2.981432
AATGGTTATCTAAACGCATTACAATTTCCCTATTCC
>SRR11006492_NODE_14_length_367_cov_3.193103
GACTTCTACACATGTTCCAACAGATCCTAATCCCCAGATCAAGCATCCGGTTCCCCACCCACGGTTGTATGTGGATGTTTTGCAAATTCGGTTAGCTGTCACGATTTGGGCCATATTTACTTGGGATCCTCCAGGACAGGCGTC
>SRR11006492_NODE_16_length_347_cov_3.218519
AGGAAGAGCTTCAGCCCAACCGTTCTCTTGATTGCCA
>SRR11006492_NODE_17_length_323_cov_9.065041
CCGCGAGAGCCATTTGTCGATCACCACTGGTTCAGCTTCGAGTAGCCCTTCACTTTCAAGGGTTCGGCCAATCTGAATCTTTCCATTGGTGATTGTGTTCAAGGCATATGTCACCACCTGCCCCGAGCCTCGCTGATCCGATCGGGAAACCACATCCAGACTCCCGAATTCAGAATGGGTTCGGGGAAACAGGGCCACAATATTTTGGTAGGCAAATTTCATGACCGACTCCGCCAGAGCTCTATGGTAATCATCCTCAATCGAGTTGAGGATGAAGAACTCTTCGTCGGCCAAATCCGCCTGACTAATGCGAGTGTCCCAGC
>SRR11006492_NODE_18_length_311_cov_5.303419
GTGAAAAAACTGTGCCCAAGGTGGAG
>SRR11006492_NODE_20_length_298_cov_2.990950
CAGCACGAAATCATTGGGAGAAGTCGAGTCCAAAAAGGAGGGCTCGTGACCATCCCAGAAAGT
>SRR11006492_NODE_21_length_277_cov_3.385000
GCATGTTTTGGATGTCTAGTCGTAAACAAGGCAATGAGACTGAGTACACGATTGAGGATTTGGAAACCATGCAAGCCGAAAGTGCATTTGGCCTAAACAATACACGGCTGACAGTTTGGATGACCCAACTGACCAACGGTTATTCATGCCTCCGGCGTGGGGCGGCCCCATCTCGCGGGCGAATCACATCCCGGGTTACAAGATGCAAACTGATTTCCCTTGGCATGTCACCCCAATTCGGCTAATTTCGGGGCCTGTCCCGGGAACACACGTGAAA
>SRR11006492_NODE_22_length_198_cov_22.190083
ATTTTTCACGGCGAGTCCAGCGAGATAAGTGGGACAATTGCTCGAAACGGTCTGCGACACTTTTAACTGTACATTTGACCCGTACAGCGTTCGACGGAATCCCACGAAGTCATATTGGAAAGCGATAGCTTTCCCACAGACGCTCGTTACATGGTCTGATGCCGTCATGACTCGTAGCACACGATGATTTTCGTTCTC
>SRR11006492_NODE_23_length_180_cov_6.233010
CCTCTTGTCCGGAAGATTATGTGGCCTTGGGAAGCCGTTGGAGGAGTAACAAACTTCATGATGACGGACATATCAACGTACTCCCAACAAAAGGTTCTCCGGTAGAAGGTAGACACCCCCGTCCCTGAACCCAGGGAACAGGTTAAAATGGTCAATAGGAAAATCATGAAGCACATGGTC
>SRR11006492_NODE_24_length_155_cov_5.871795
GACCATGTGCTTCATGATTTTCCTATTGACCATTTTAACCTGTTCCCTGGGTTCAGGGACGGGGGTGTCTACCTTCTTCCGGAGAACCTTTTGTTGGGAGTACGTTGAGATGTCGGTCATCATGAAGTTTGTTACTCCTCCAACGGCTTCCCAAG
>SRR11006492_NODE_25_length_155_cov_5.705128
TTGACCATTTTAACCTGTTCCCTGGGTTCAGGGACGGGGGTGTCTACCTTCTCCCGGAGAACCTTTTGTTGGGAGTAAGTTGATATGTCCGTCATCATGAAGTTTGTTACTCCTCCAACGGCTTCCCAAGGCCACATAATCTTCCGGACAAGAGG
>SRR11006492_NODE_26_length_153_cov_3.210526
ATTTTTCACGGCGAGTCCAGCGAGATAAGTGGGACAATTGCTCGAAACGGTCTGCGACACTTTTAACTGTACATTTGCGATAGCTTTCCCACAGACGCTCGTTACATGGTCTGATGCCGTCATGACTCGTAGCACACGATGATTTTCGTTCTC
>SRR11006492_NODE_27_length_152_cov_4.360000
CATTGGGTCATGGAGCCAAGACGTCCCTTGGACCAAGGTGACCACTGCCGTCAATGACCCCCGGTTTTGGGAACTAGAAAACTCCACCTGGCCGGGGACTGTGCGATGTGCGTGTACAACACCATGGGGAAAAAAGAGAAGCAACCGACCAT
>SRR11006492_NODE_28_length_139_cov_15.758065
AGGATGTGGAGGACGGAGGCGCATGCCTCGCAGCCGAGTGGAGCGGTTTTCCGCGGCCTCGCGGTGGAGGTGAGGAAGGGCTACCTCGAGGATCACATCGTGAACTTCCTAGGTTTAATGCTGTGTCTCCAGGTGATTT
>SRR11006492_NODE_29_length_136_cov_13.881356
AGAAGGTAGACACCCCCGTCCCTGAACCCAGGGAACAGGTTAAAATGGTCAATAGGAAAATCATGAAGCACATGGTCCGCCTGTTCAAAGAAAAAGGGCTGAAACCGCGGATTTTGACGTGTGACGACTTCATCAA
>SRR11006492_NODE_30_length_124_cov_4.106383
GAGGCGCATGCCTCGCAGCCGAGTGGAGCGGTTTTCCGCGGCCTCGGGGTGGAGGTGAGGAAGGGCTACCTCGAGGATCACATCGTGAACTTCCTAGGTTTAATGCTGTGTCTCCAGGTGATTT
>SRR11006492_NODE_31_length_108_cov_20.225806
GGTGGAGGTGAGGAAGGGCTACCTCGAGGATCACATCGTGAACTTCCTAGGTTTAATGCTGTGTCTCCAGGTGATTTCAAACGCCCGGCCACGCCAACGGCCATTGGC
>SRR11006492_NODE_32_length_93_cov_24.625000
TTCCTCACCTCCACCCCGAGGCCGCGGAAAACCGCTCCACTCGGCTGCGAGGCATGCGCCTCCGTCCTCCACATCCTCAACCTCTCTTCGACG
>SRR11006492_NODE_33_length_93_cov_12.312500
TTCCTCACCTCCACCGCGAGGCCGCGGAAAACCGCTCCACTCGGCTGCGAGGCATGCGCCTCCGTCCTCCACATCCTCAACCTCTCTTCGACG
>SRR11006492_NODE_34_length_93_cov_5.187500
TTCCTCACCTCCACCGCGAGGCCGCGGAAAACCGCTCCACTCGGCTGCGAGGCATGCGCCTCCGTCCTCCACATCCT
>SRR11006492_NODE_35_length_89_cov_8.166667
GTTGATATGTCCGTCATCATGAAGTTTGTTACTCCTCCAACGGCTTCCCAAGGCCACATAATCTTCCGGACAAGAGGGTTGACAGTTTG
>SRR11006493_NODE_1_length_3439_cov_7.861392
ATAGTACATTTCAGCTGTTGAGTTTCTGCTTGTGGACAGTCGAACCAACCGCCCACTGTAGGTATGTTGCAGAGTTTCAAGCTTCCGCATCACCTCCACCGGATATGGGCATAGGACCTTAAAACAGAACTGGGCCTCCGGATTGGTCTTCAACCACCTCTCGAGAACATCAAGGACGACCAGCGTTCTGGTTTTTTCCTTCCGGAAATCAGGATCACTCTCCCCGATGTCACAAAGGACAGTTTCACACAGAGTTGGTTCAAGCTTGAAGACATTTGTCCGACTCTTTAGGGTGACTAGGTTGTAACCATACGTTATGAACTTTTGGGGTTCTTCACGTTCTACTCCCCCAAGGGTGTACCCTGCCACGCGCATAACTCGTTCTTCCATCACTGCCCTCTGCGACCATCCTCCTCGTCCACATCCAAGGTCAACGACGCGTCCAGCTGGTCGAAAGCCGTATTTCCTGATGATTTCGTCCATTTTCAATCCCCCACGAGACACATAGTCACCTCGGGGAGTTTCGTTCACGCCTCGGGATTTGTAGGATTGGAATCGAACTTGGGACATTTCATTTAACATGTTCTTCCACTTCACCCCCAAACCTGTTGCTGCTGTTTTTTTCCAGAGAGCGCATTCCGCCCAGTGTTGGAAACAACCCCAGCACCATTCGAAACACGAACAGGGAGGTCCGGAGGGGGATGTCCGTAAGGTATCCAATGCCAACAAAGTTTACAATTCAGCCAAAGTCCATAAACTGGTGATACCGAGACTTGGGATTTGTTAACATCCAATAGCAGTATACTCCTATTGGAAGCCCAACGATGGCATCAACTACATTTCGGGAACAGACGGTCCAAAGGAATATAAACCCCATTGGAAAGCCATAGACGTATCCTTTCGTGTTGTCATGCGGGGTCCTATCAATGATGTTGGTGACCTGGGAGTGTTTTTGATCGCGCGCTTCAAGAGCCACAACGACTTTCTCGGATCTATTCCACTTGTACATTTGTGCCAAAAATATGAACACAACACAGGTGAAAAATGTTCCAATCAAAAAACTGGTGAAGTTTCCCGTGTAGAACACCGCAAGAGCACTTGGCATTATAGCATGCCACTGCAGATGATCCAGACGGAACCCAGCCACCCAGGGTCGCATCTCAGGTTGTTTGGCAACATAGTCTTTTAACATGCTCGTCTCCATTCCCCCAAGCGAACGCTTTCACGCACATAACTGTGAGCAAGAAGTACACTTGCAAGACATTCAGCAGATTTAGG
GATATGTCAGATGCTATATTGGGAAATGATCGTTGTTCCCAGGCAAAAATTCCGGCTAGAATGAGAAAGATTACTATGACCCACTTCAATAGATCCAGGTCCCCATAGCTTCGCTG
AAAATCACTACGCGTTGAGAGGATGAACTTCAGAGTTGGCTCGCGGACACTCCATGGCAACCTTTCGAACCGTTGATCCAGAAACTTTGGCCGATACACCATGCGCCCATCTGATCTGTGCACGGTGTCTTCATCAGGCAAGTCCCTTCCATTGAAGATCATGTCATGCTTCTGGTTGAAACTGTTCGCCCACTTCCAAGCCAGCCATATTGGCACATTTGGCCGCTCCATGAACCGGAAGAACCTATCTCGACTTTCGCCGATCAGACGAAAAGCTCCAGGGGGTTGTCCATAAGCATACTCTTCCTTCATTAGTGGCATGCTTAGCTGGTCTAACACCATTTGTGCTTCCAGCCAACAAACCCAGTCATATGGATCCTCCTTGGTAGCAGCGTCAACTGGATATACATATGTACCTGGGGCATTTCGCCCAGTTCGCCCTCGTCGCTGCACCATAGATGATGTTGTGATGGGCTGCTTTCGCTGTTGCTATCTTGAATTCCGTTTCACCGAAGGCCTTTCTTACTTCCTCCATAACAACTCGGGTGGGGGTCAAAATGAGGGTGCGCCGCTTGAGCTCCACGTTTTTCAGTGTCTCTTCAACAATGTATTTCCGTGTCTTTCCCTTGCCAGGGTGCCAATCGATGAATGTTCTTTGTGCCGTGCTCGTTAGATCAATGCCTGGAAGATGAACCTGGTTCGGATCTTGCTCATAGGTCGTGACTATGGAATGGTATTTTCCATTATATTGAAAGCCATACCCATAAAGTCCGACCGGCTCGCCCTCCAAATAGAAGGGAGATCCTGAAGATCCGAAGCCAAAATCTTTTGTCACGAACATTGTGGGAGTGCCATCTATGGTGATGGTGCTGGGCTCATATTTATGATATTCCACAGTGCCGTCCGGTAGACAAGCCAGGACGTCAATTTCGTTGACAAGTTCAGGCTTTGGCAGATTCCACGGTCCACCATAAGAGATGACATCTTCAGTCACACTACCAGAGTGTGGTTGAACTGCCTGCCCTCGCCAGTACACAAGACCACCACGCGTTACATGGTAGAGGGTGTGAAAAACTCCTCGTCTTACAACCCCAACACCCCGTTGACGATCAATGGCAACTCCTTTGGACTTGATTCGGTAGACTCCGTCTGGCATGCTG
CGAACCAAAGCCAACGCATGAGAAGACCGACGGCAATCCAAAAACAGCAAAAGCCAACCAGGATAACACCCAGTAGG
>SRR11006493_NODE_2_length_3408_cov_6.204743
CCTCAGTTTGTGTTCCAATAGATACCCAAGGAAGAACATTGAGCAATGTTCGGTGTGTAGGAGCATCCATAGGGGGATCATCATTTGTGACAGCCGGATCGACGATGTCGACGCGTGTAGTAGAACCAGCCATGAGCCGAAACCTATGCACGAGAAGACAGATCCAAAGGCCGCAAAAGCCAACCACGACAGTAGCCAACAGTCAAACTTTCGCTGGCGTGGACATGTGTTGGAGATTACTTGAAGACAAAGCATGAGTCCCAGGAAGTTCACGATGTGGTCCTCGAGGTAGCCCTTCCTCACTTCCACCCCGAGACCCCGGAAAACCGAACCACGTGGTTGCAGAGCGTGAGCTTCCGTCCTCCACATTTTCAGCCTCTCATC
TCCTCAACACTTGGTTCCGGATCATCTGATAGTGGAGTCTCCGTCAGCTTCATCTTTGCCAACTTGGGACTACTATCAGTGCTCTTAGTGGCCTTTTGAATTTCCATGGGGTAATACAATGCGGGTCCGACCCGGAAGTGGATGGGATTTGAGCAGTTCTTACAACACCAATTCGCCTGTTCACTAGGTTTCACTAGGTTCCACGATGGTGGCTGATGACCGCCCTTCGCATCCCGGGTCAACTTTCACATGAGTTCCAGGTACTGGTCCCGCAATCATCTTGATCGGGGTAACGTGCCATGGGAAGTCGGTTTGCATCTTGTATCCGGGGATGTGATTAGCCCGCGATATCGGTCCTCCCCACGTGGGAGGCATGAAAAGCCGCTGGTCCGTTGGGTCTTCCACACTGTCAGATGTGTATTGTTTTGGCCAAATACACTTTCGCGCTTGCGTCGTCTCCAGGTCCTCGATTGTGTACTCAGTTTCATTTCCCTGTTTTCGACTTGACATCCAAAACATACCGTCTGTGAATATGGTACGATCGTTCTTGACAGCCAATCCTGCCAGATACATTGGGCAGTAGCTTGATACCACTTGTGAGACCTTGAGCTGCACATTGGATCCGTACAGGGTCCGGCGGTATCCCACAAAGTCGTACTGGAACGCAATCGCCTTTCCACACACCCTGTGCACGTGGTCTGAGGCAGTCATTACCCGCAGAACATAGTGATTTTCGTTCTCCATGTCCCCGCGAAAATATCGTGATGGGAGCGTTCCGAAATCACCTTTTGGCTCCCCAGTGTGTTGGTATACCACCATTTCCACGCTTTCAGTTCCAAGCGTTATTCTACGCCTTGCTTTGGGAAGCTGATCTAAAACCGAGCCGTACGAATTAGAGATGTTAAGATACACCAGTGGGTGTCCAAGTTTTGACGAGGCATGATAAACAGCGCTTCGGGCCGCTGCGCACTGTAACTTGTCCTCACAAATGATGCACCCCTTTTTGTTTCCTTGAACATCTCAAAAAGATATTTCTTGATTAGGTCATAGGAAGCCAGCTCCACTGAGTGGTTAGCGGTGGGATACTGTCCAATCTCTTTCCAGACGAACAATCCCCCACCACAAACTAAGGTTTTCCGGTCAGTGTCTATCCCGCAACCAACGTCTCCATACACGAACCAAGCTGATCCAAGGACGATGAGTAGGACGAACATGGACTTGTTCCCACACGTGACGTGGGCTTGGCCAGTCTTAGTCCCCGGTTGAAACATCATTCGTTTTGACGTGAGTCCACAGCTCACGCATTCCAGCGCGATACTGCAGATTTC
TCAATTTTTCCAGGACAGTTCGGCACCAGAATATTGTGTCAAGTTCTGGGGTTCCTCCCTTTTTCCCTGCCTTCCAGTCAAGATGTGGGTTGTCTATTGACACCACCGGGATTTCATTTGGAGTTGCTGGTCCCCAATTCACGACTCGATCCATGCCGATCATGTGCTTCTGCGTTCGAAACACACCAGGCCAATCATCGATTAGTTTTTTGAGGAACAATCCCGCTCCGTCATCTCCAACAATGGCATAGTTCGTAGTCGCCAACCGGTCGTTTTCCAATTGGCAGGTGACCACTGTCTTGCCAAATCCTCCAAACTTAAACGTTTGGGGGATGTTGTTGGCTATGAGTTTTGTCTCATTCTTCCCATGGTATCCAATAGTCATGTTAGAGACTACTCCAGAGCTAGATAACAGCTTCACAGCGTACGATGTGGAACATTCAAGTTCCACACAAGTCGCCGTCATTCCCATGCCAAACTCAAGGCATCCAGTCCCCCATCCTCGATTGTATGGCAGCACCTGGCAAGTGCGATTCTCATTGCGAACCCCTCCTAGATTCAATTGTGAACCACCAGGGCACACATCAGTGGAATATGACTGTCCCACTTCGCAATCCGTTAGAAGGGTTTTGTAGTCTTGTCCTCTAATCACATGAGAATTCCCCATGCTTACCTGGAGGAGCCCATTTGGTGTCGCGATAGTTGATATTTCGCTTAAAACATTCGAGTCTCCAAGAATGTCATCTTCTCCTGCTTGAGGGGTTCAATAACATCAGCCCTCACAGCGTTCCAGGTCACAACTCCAATTAGAATCATAATCCATACGGGCCACCGCATTTTGAGGCCAATGCACAGAAAGGCAATGAGCCCAAACCATGTGTTTTCCCGAATGATTTTGAACAAGATGAACTCCACCTCCTCTAAGATTCCCATCCCT
>SRR11006493_NODE_3_length_2102_cov_8.528395
TCGAAAGTGATCTAAACCCTGTTCCACACATCAAGCATGTTTTCCGTGGTCATCCACTCGTATTGCTGGTGGATGGACCTCCCCTCTGGGACCCAATCTGTTGGAACGGATGCATGTATGGCTGCGTACCCCACCCGCAGATCACGCCGATGGAAAAAGTACAGAGCCCACATTTGTCCGTGGGCTTTTGACAGACAAGCACTTTCTGGGATGGTCACGAGCCCTCCTTTTTGGACTCGACTTCTCCCAATGATTTCGTGCTCGTGGCGGCATGGAACGATTATTTTCCTTCCATCTTTGAGATGGAGTGGATGGAAGTGATGGGAGCAAAACTCAACGCGCTCCCAGATCGTCTCCACAAGTGAAAACGAGTCAATTGGTATATTTTTCCGGATTTTCCCGGTTTCATTTAGGTAGGTCAACGACTTTGCGAAATTGGTGTCGTTTGTGGCCACGACCACGTCATCTCCAGCGATCACCATTCCCTCCAGTTTTTCGACCATGTTCCGCGAGAGCCATTTGTCGATCGCCACTGGTTCAGCTTCGAGTAGCTCTTCACTTTCAAGGGTTCGGCCAATCTGAACCTTTCCATTGGTGATTGTGTTCAAGGCATATGTCACCACCTGCCCCGAGCCTCGCTGATCCGATCGGGAAACCACATCCATGGCCGTTCCACTCCTGAATTTAGAATGGGTTCGGGGAAACAGGGCCACAATATTTTGGTAGGCAAATTTCATGACCGACTCCGCCAGAGCTCTATGGTAATCATCCTCAATCGAGTTGAGGATGAAGAACTCTTCGTCGGCCAAATCCGCCTGACTAATGCAAGTGTCCCAGCCAGCTATGTCATCGGCAACGAAAAACTTTCCTTTTGAAGCTATTTCTGACAAGTAATAGCCAAAGTAGTTTACGCCGAGACCTCCCACGCCACCCAATGGTCTTCGTTGAGGAAGCCCAAGGCCTCATATTCCAGATATCGACTTCCCAGCCACATATACCAAATGGTCCGGGATCCTTTCGGCTCCCCAGCTATGGTCGGTTGCTTCTGTTTTTTCCCCATGGTGTTGTACACGCACATCGCACAGTCCCCGGCCAGGTGGAGTTTTCTTTCCCGGTTTACTAGTTCCCAAAACCGGGGGTCATTGACGGCAGTGGTCACCTTGGTCCAAGGGACGTCTTGGCTCCATGACCCAATGGCAGCATCCGATCGGACATTCTTGATGAAGTCGTCACACGTCAAAATCCGCGGTTTCAGCCCTTTTTCTTTGAACAGGCGGACCATGTGCTTCATGATTTTCCTATTGACCATTTTAACCTGTTCCCTGGGTTCAGGGACGGGGGTGTCTACCTTCTCCCGGAGAACCTTTTGTTGGGAGTACGTTGAGATGTCGGTCATCATGAAGTTTGTTACTCCTCCAACGGCTTCCCAAGGCCACATAATCTTCCGGACAAGAGGGTTGACAGTTTGACCACCAACTTTGACGTCATCTGTC
>SRR11006493_NODE_4_length_1378_cov_35.908532
CTCGAGTTCCTCGATTGTGTATTCTGTCTCGTTCCCTTGCTTGCGGCTGGACATCCAGAACATTCCATCAGTGAAGAAGGTCCTATCATTTTTCACGGCGAGTCCAGCGAGATAAGTGGGACAATTGCTCGAAACGGTCTGCGACACTTTTAACTGTACATTTGACCCGTACAGCGTTCGACGGAATCCCACGAAGTCATATTGGAAAGCGATAGCTTTCCCACAGACGCTCGTTACATGGTCTGATGCCGTCATGACTCGTAGCACACGATGATTTTCGTTCTCAAGTTCTCCGTTAAAGAACCGAGATGGCAGTCTTCCCAAATCTCCCCGGGTCTCACCAGTGTGTTGAAACACAGCCATCTCC
GTGGAGTAACATCCATAGTGGGATCATCATTTGGGAGACTCGGATTGATGACGTTGAGGCATGTAGTAGAACTAGCCAAGAGCCAAAACCGATGGTAGCCCAAAGACAGCAAACGCCAGCCAAGACAATACCCAATATGCTAGAGGCCGTTGACGTGGACGAGAGTTCGATATCGCTTGTAAACACAACATTAAACCGAGGAAGTTGACTATATGATCCTCGAGGTAGCCCTTCCTGGTCTCTACCCCAAGGCCCCGGAAAACCGTTCCGCTTGGTTGTGATGCGTGCGCCCCAGTTCGCCACATTTTGAGTCGTTCTTCAACGGTCGGTTCAGGATCATCAGACAAAGGCGTTTCCGTCAATTTCAGCTTTGAGACTTTTGGATTGCTATCTGTGATTGTGACTGCTTTTTGTATCTCCATGGGGTAATACAAGGCCGGCCCCACTTGAAAATGTATTGGGTGGGAACAATTTTCGCAACACCAATTGGATTGCTCACCGGGTTTTACCACAGACGCAGCTGAACGTCCTTCACACTTTGGGTCAACCTTGACGTGGGTTCCGGGCACCGGACCGGGGATGAGGCGAATTGGAGACACATGCCACGGAAAATCCGTTTGCATTTTGTATCCTGGTATGTGGTTAGCCCTAGAAATGGGCCCTCCCCAGGTCGGTGGCATGAACATCCATTGATCGGTAGGGTCGTTTAGGCTATCGGCCGTGTACTGCTTTGGCCAGATGCATTTCCTCGCTTGGTGCGTCTCGAGTTCCTCGATTGTGTATTCTGTCTCGTTCCCTTGCTTGCGGCTGGACATCCAGAACATTCCATCAGTGAAGAAGGTCCTATCATTTTTCACGGCGAGTCCAGCGAGATAAGTGGGACAATTGCTCGAAACGGTCTGCGACACTTTTAACTGTACATTTG
>SRR11006493_NODE_5_length_1281_cov_2.465947
GTGCCAAAGTGTCATTTACATACACCTGTTCAGGACCCATCGACCCAACAGCAGAGAAAGCAGCTCTGCGCAGGGCTACGCACTGCAAAGCATCCTCACAAATCAAGCAGGGTTTCGTGGTCCAGCTAAACATATCCTTTATGTACAAGTCAGTGAACGAGTAATCTTCAAGTTCCACAGCATGATCATTGGAAATGCCAACGCCCAAGTGTTTCCACACAAAAGCGCCGCTGCCGCACGAGATGGTTTTTCTCGTGGTGTCAATTCCACACCCCAGATCAGCCCGCACATAGTAAAAATACCCCCCTAAAACCAATAGAAAGGCTATGCGTTTGTCAATCAGGGCAGCGAGGACAAAAATGACCAGAAGGGTTGTGTTGGAGAAGAAGGCACCAACCGAAAACTTTCCAACCAAATCCTGCCACACTCCTGCAACACCAGACACGCCAAACCGTCGATACCGATCCACCACGTGCCGAGCCAGACGCCATCCTTGCGAGATAGGGTTAAGGGCACACTCAATAGAAACTGAAGTGCTCCCAACGAGCAAGGTACTTGTATGGTTCCCGCACTTTCTTGGCGCCATGGCTAAGAACAAATTTCGTGAACGTTGCGTGACATGCAACCGTTATTAGGTTTCTGGTGCAGTACGACAGGTTCTTATCACTCCTCATGCCTGAGTTCTTCAAGGCCTCAACGACCTCAGCCATGACTACCCGGGTGGGTGTTAAGATCACGGTCCGTTGGTTGGAATCATAGTTCTTCTTGGTTTCTTCGACAATAACCTTGCGCGTCTTTCCTTTTCCTGGATGCCATGTCACGAACCGCCTGGTCGAATCACAGTTCAAGTTCTCCGTGACATCGGTTGGTTTACCACCTGCTACTGTTGAGCGATAAACACCGTTCACATAGAACCCAAAACCATAGAACCCGACGGGCTCGCCATTGATGAAGAACGGTGAGCCAGAAGATCCTTTTCCGAAATCATCACTAATGAACATGACAGGTTCACCGTCAATACTCATGACTCCCGGCCTGTACCGATGGTACTCAATGGTCTTGTCCGGTTTGCAAGCCATCAGCACGAGGTCTTCCGTGGTAGTGGGGGTGTCCAACTGCCAAGGTCCACCATACGAC
>SRR11006493_NODE_6_length_983_cov_5.548565
TGTGTTCCGATTATGCTACCACATTCTTGATCTTGTTTCTTGTGGAGATAGGGGAGATCCTCCCTCTTTTCGACCCATTTTTTATGTTTCATCCATGGGTTGTCTTGGATCCAAACGCGATTCCATACAGTGAGCATGTCCTCTGTTGTCATCCATTCACAGTTTTGATGGATGGACCACGACGTTCGGCCTTCAGGGAACCATTCCACAGGAACACTAGAAGCGATGGCCGCGAATCCTAACCTCAAGTCTCTTCAGTGGAAGAAGTACAAAGCCCACATCTGGCTGTATGCTTTGGCTAGACACGCGCTGTCTGATATCGCTT
>SRR11006493_NODE_7_length_744_cov_20.422789
GCCAATGGCCGTTGGCGTGGCCGGGCGTTTGAAATCACCTGGAGACACAGCATTAAACCTAGGAAGTTCACGATGTGATCCTCGAGGTAGCCCTTCCTCACCTCCACCGCGAGGCCGCGGAAAACCGCTCCACTCGGCTGCGAGGCATGCGCCTCCGTCCTCCACATCCTCAACCTCTCTTCGAGGCTTGGTTCAGGGTCATCCGAGAGGGGAGTCTCGGTCAACTTCATTTTAGACACCTTTGGGTTGCTATCCAGCTTTCTGAATCTCCATTGGATAGTATAGGGCCGGTCCAACCTGGAAATGAATGGGGTGTGAGCAGTTCTTACAGCACCAATTTGCTTGCTCGCCTGGTCTAACCACATTCGCCGATGATCGTCCCTCACATTTCGGATCCACTTTCACGTGTGTTCCCGGGACAGGCCCCGAAATTAGCCGAATTGGGGTGACATGCCAAGGGAAATCAGTTTGCATCTGTCAGCCGTGTATTGTTTAGGCCAAATGCACTTTCTGGCTTGCATGGTTTCCAAATCCTCAATCGTGTACTCAGTCTCATTGCCTTGTTTACGACTAGACATCCAAAACATGCCGTCCGTAAAAATCGTTCGGTCGTTCTTCACGGCTAACCCTGCTAGGTACGTTGGGCAATTACTTGAGACAGTCTGTGATACCTTAAGCTGCACGTTCGATCCATACAAAGTCCGTCGAAACCCGACAAAGTCGTATTGGAATGCAATCGCTTTT
>SRR11006493_NODE_8_length_740_cov_19.743590
CATATGTACCTGGGGCATTTCGCCCAGTTCGCCCTCGTCGCTGCACCATAGATGATGTTGTGATGGGCTGCTTTCGCAAGATGACCTCATCCTCACTTTGTATGACTGGTTTCACAGCTGTTCTCAAGTCAATCACGAGGTCAACGTTGTAATTGGCTCCCATCTCAGAAATTTCCGTCGAATAGATGATTTTTGTCTCAGGGTCAAGGGCCTTCGCATAATTCTCCTCAAAATTGTCCCGATGCAGAGAAACGGCTCCCGCGGATGAGTCCGCAAACCGTTCCGACTGGTCCTGGGATGGGACGAACGCTATCGTCTTTCCAGCTCCATGCTGTCGGACAATGCTTTCAAACCACTCAGAACTGAGTTTTCGAGTGCTAGGGGCCGCGTACTCCCGAATCGTATAATTCGAGCCAACTGATGGAGCCTGTCCGGGTGGCGTCGCGGAGAGATAGACAACATTTATCCCAGCATTGGATGGTAAATTTAAGTAATCCATCACTCCCCGGGCCGCTATTGACATCGGGTCCAAAAAGTGGCATTCGTCCATCATGATGGTGTGGACCTTAATTTGGCCAACACCTCTACTCTTAACAAAATCCATAAACGTTGCATGGCAGGCGATCGTCACAGCATTGTTCTTGCAGTAGGCAACATTTGTTCCTATCTTGAATTCCGTTTCACCGAAGGCCTTTCTTACTTCCTCCATAACAACTCGGGTGGGGGTCAAAATGAGGGTG
>SRR11006493_NODE_9_length_583_cov_13.272727
CCTCAGTTTGTGTTCCAGTAGATACCCTAGGAAGAACATCGAGCAATGCCCTACGTGAAGTAGCATCCGCAGAGGAATCATCATCTGGGACAAGCGGATCGACGACGTTGAAGCGTGCAACAGAACCAACCACGAACCAAAGCCAACGCATGAGAAGACCGACGGCAATCCAAAAACAGCAAAAGCCAACCAGGATAACACCCAGTAGGCCAATGGCCGTTGGCGTGGCCGGGCGTTTGAAATCACCTG
>SRR11006493_NODE_11_length_491_cov_5.847826
GGATCAGCTTGGTTTGTGTATGGTGATGTGGGGTGTGGTATTGACACCGACAGAAAGACACTTGTATGTGGAAGAGGTCTGTTCGTCTGGAAGGGCATTGGGCAGTATCCAACTGCCGACCACTCCGTAGAACTAGCCTCGTACGACCTAATCACGAAATACCTCTTTGAGATGTTCAAAGAGACTACAAAAGGGTGTATAGTGTGCGAAGACAAATTGCAGTGCGCAGCAGCCCGAAGTGTGGCCTACCACGCTTTGACGAAACTTGGCCATCCGACTGTCTACCTGAACAT
>SRR11006493_NODE_12_length_487_cov_3.046341
CTCCACCTTGGGCACAGTTTTTTCAC
>SRR11006493_NODE_13_length_417_cov_2.547059
AAGATTGTTGCACTTTCATTTGCCCTA
>SRR11006493_NODE_15_length_381_cov_4.615132
GGGACGTGTACATGCCACTTGGCTCACTCATAGGTCGCATGCGCTCAACTGGCGAGCCAATCATAAACGACACTCCGAAGGTCCGAACAGTTACACGGGCTGACCCCCAAACGAAAATCAAGGATATGAATCCTAGCATGACCCAAACCAGGGTTAATAAACTCCGGGATGAAAATCTAAGCACTTGGTTTTTTGACAAGAACAACCCCTACCAGACTTTTAAGTACCATGGTTCGTACGCGACAGATGACGTCAAAGTTGGTGGTCAAACTGTCAACCCTCTTGTCCGGAAGATTATGTGGCCTTGGGAAGCCGTTG
>SRR11006493_NODE_16_length_380_cov_4.706271
GTAGACTAGCCTCGTACGACCTAATCACGAAATACCTCTTTGAGATGTTCAAAGAGACTACAAAAGAGTGTATTGTGAGCGAAGACAAGTTGCAGTGCGCAGCAGCCCGAAGTGTGGCCTACCACGCTTTGACGAAACTTGGCCATCCGACTGTCTACCTGAACAT
>SRR11006493_NODE_17_length_370_cov_5.218430
GGAATGCAATCGCTTTTCCACACACACTCGTCGCATAGTCTGAGGCCGTCATGACCCTTAAGACGTGGTGGTTCTCA
>SRR11006493_NODE_18_length_369_cov_6.613014
TGCCAGGGACGTGTACATGACACTTGGCTCACTCATAGGTCGCATGCGCTCAACTGGCGAGCCAATCATAAACGACACTCCGAAGGTCCGAACAGGGACACGGGCTGACCCCCAAACGAAAATCAAGGATATGACCCAAACCAGGGTTAATAAACTCCGGGATGAAAACCTAAGCACTTGGTTTTTTGACAAGAACAACCCCTACCAGACTTTTAAGTACCATGGTTCGTACGTGACAGATGACGTCAAAGTTGGTGGTCAAACTGTCAACCCTCTTGTCCGGAAGATTATGTGGCCTTGGGAAGCCGTTG
>SRR11006493_NODE_21_length_337_cov_3.338462
ATTGACGATTCCCAATTGTGTAGTATCTCAGACTTTCCTCTCTCATAAA
>SRR11006493_NODE_22_length_298_cov_15.294118
CACACACACTCGTCGCATAGTCTGAGGCCGTCATGACCCTTAAGACGTGGTGGTTCTCATTCTCAAGCTCTCCACTGAAAAACCGGGATGGCAATTTCCCCAAATCGCCTTTGGTTTCCCCCGTATGCTGGTAAACGGCCATCTCCACACTTTCGGTTCCAAGTGTGATCTTGCGTCGTGTTTTCGGAAGCTCATCAAATACTGAATCGTAGGAATTGGAAATGTTCAGGTAGACAGTCGGATGGCCAAGTTTCGTCAAAGCGTGGTAGGCCACACTTCGGGCTGCTGCGCACTGCAA
>SRR11006493_NODE_23_length_266_cov_3.497354
TTTGGATGAAGAGTGCCACTGGCATTTGCCG
>SRR11006493_NODE_24_length_249_cov_8.819767
ATTCGCCCGCGAGATGGGGCCGCCCCACGCCGGAGGCATGAATAACCGTTGGTCAGTTGGGTCATCCAAACTGTCAGCCGTGTATTGTTTAGGCCAAATGCTCAATCGTGTACTCAGTCTCATTGCCTTGTTTACGACTAGACATCCAAAACATGCCGTCCGTAAAAATCGCTCGGTCGTTCTTCACGGCTAACCCTGCTAGGTACGTTGGGCAATTACTTGAGACAGTCTGTGATACCTTAAGCTGCA
>SRR11006493_NODE_25_length_213_cov_7.705882
ATTTTTCACGGCGAGTCCAGCGAGATAAGTGGGACAATTGCTCGAAACGGTCTGCGACACTTTTAACTGTACATTTGCGATAGCTTTCCCACAGACGCTCGTTACATGGTCTGATGCCGTCATGACTCGTAGCACCCGATGATTTTCGTTCTCAAGTTCTCCGTTAAAGAACCGAGATGGCAGTCTTCCCAAATCTCC
>SRR11006493_NODE_26_length_196_cov_6.176471
GGTCGAAAGCCGTATTTCCTGATGATTTCGTCCATTTTCAATCCCCCACGAGACACATAGTCACCTCGGGGAGTTTCATTCACGCCTCGGGATTT
>SRR11006493_NODE_27_length_194_cov_3.743590
TTTACGGACGGCATGTTTTGGATGTCTAGTCGTAAACAAGGCAATGAGACTGAGTACACGATTGAGGATTTGGAAACAATGCAAGCCGAAAGTGCATTTGGCCTAAACAATACACGCCTGACAGTTTGGATGACCCAACTGACCAACGGTTATTCATGCCTCCGGCGTGGGGCGGCCCCATCTCGCGGGCGAAT
>SRR11006493_NODE_28_length_191_cov_4.684211
AGGAAGGGCTACCTCGAGGATCATATAGTCAACTTCCTCGGTTTAATGTTGTGTTTACAAGCGATATCGAACTCTCGGCCTCTAGCATATTGGGTATTGTCTTGGCTGGCGTTAGCTGTCTTTGGGCTACCATCGGTTTTTTCGTGCGTCGGTTTTGGCTCTTGGCTAGTTCTACTACATGCCTCAACGTC
>SRR11006493_NODE_29_length_178_cov_4.227723
CTGATGATTTCGTCCATTTTCAATCCCCCACGAGACACATAGTCACCTCGGGGAGTTTCGTTCACGCCTCGGGATTT
>SRR11006493_NODE_30_length_172_cov_7.894737
ACCATTTGGTATATGTGGCTGGGAAGTCGATATCTGGAATATGAGGCCTTGGGCTTCCTCAACGAAGACCATTGGGTAGCCCGTGAAAATTTCCCGGGTGGCGTGGGAGGTCTCGGCGTAAACTACTTTGGCTATTACTTGTCAGAAATAGCTTCAAAAGGAAAGTTTTTCG
>SRR11006493_NODE_31_length_170_cov_11.838710
CTGACAGTTTGGATGACCCAACTGACCAACGGTTATTCATGCCTCCGGCGTGGGGCGGCCCCATCTCGCGGGCGAATCACATCCCGGGTTACAAGATGCAAACTGATTTCCCTTGGCATGTCACCCCAATTCGGCTAATTTCGGGGCCTGTCCCGGGAACACACGTGAAA
>SRR11006493_NODE_32_length_164_cov_6.678161
GTAAGAACTGCTCACACCCCATTCATTTCCAGGTTGGACCGGCCCTATACTATCCAATGGAGATTCAGAAAGCTGGAGAGATCACTAATAGCAACCCAAAGGTGTCTAAAATGAAGTTGACCGAGACTCCCCTCTCGGATGACCCTGAACCAAGCGTCGAAGAG
>SRR11006493_NODE_33_length_163_cov_3.372093
TCTTCGACGCTTGGTTCAGGGTCATCCGAGAGGGGAGTCTCGGTCAACTTCATTTTAGACACCTTTGGGTTGCTATCAGTGATCTTTCCAGCTTTCTGAATCTCCATTGGATAGTATAGGGCCGGTCCAACCTGGAAATGAATGGGGTGTGAGCAGTTCTTAC
>SRR11006493_NODE_34_length_155_cov_18.000000
AAAACAGCAAAAGCCAACCAGGATAACACCCAGTAGGCCAATGGCCGTTGGCGTGGCCGGGCGTTTGAAATCACCTGCAGACACAGCATTAAACCTAGGAAGTTCACGATGTGGTCCTCGAGGTAGCCCTTCCTCACCTCCACCCCGAGGCCGCG
>SRR11006493_NODE_35_length_155_cov_13.192308
CAGTGGAGAGCTTGAGAATGAGAACCACCACGTCTTAAGGGTCATGACGGCCTCAGACTATGCGACGAGTGTGTGTGAAAAAGCGATTGCATTCCAATACGACTTTGTCGGGTTTCGACGGACTTTGTATGGATCGAACGTGCAGCTTAAGGTAT
>SRR11006493_NODE_36_length_153_cov_20.934211
TTCCTCACCTCCACCCCGAGGCCGCGGAAAACCGCTCCACTCGGCTGCGAGGCATGCGCCTCCGTCCTCCACATCCTGCTTAGCTGGTCTAACACCATTTGTGCTTCCAGCCAACAAACCCAGTCATATGGATCCTCCTTGGTAGCAGCGTCA
>SRR11006493_NODE_37_length_144_cov_27.358209
ATAGCAACCCAAAGGTGTCTAAAATGAAGTTGACCGAGACTCCCCTCTCGGATGACCCTGAACCAAGCGTCGAAGAGAGGTTGAGGATGTGGAGGACGGAGGCGCATGCCTCGCAGCCGAGTGGAGCGGTTTTCCGCGGCCTCG
>SRR11006493_NODE_38_length_137_cov_12.416667
TGAGAACCACCACGTCTTAAGGGTCATGACGGCCTCAGACTATGCGACGAGTGTGTGTGGAAAAGCGATTGCATTCCAATACGACTTTGTCGGGTTTCGACGGACTTTGTATGGATCGAACGTGCAGCTTAAGGTAT
>SRR11006493_NODE_39_length_137_cov_6.750000
GTGAAGGACGTTCAGCTGCGTCTGTGGTAAAACCCGGTGAGCAATCCAATTGGTGTTGCGAAAATTGTTCCCACCCAGTACATTTTCAAGTGGGGCCGGCCTTATATTACCCCATGGAAATACAAA
>SRR11006493_NODE_40_length_136_cov_7.372881
TCTTCACTGATGGAATGTTCTGGATGTCCAGCCGCAAGCAAGGGAACGAGACAGAATACACAATCGAGGAACTCGAG
>SRR11006493_NODE_41_length_129_cov_9.211538
TTTGTATTTCCATGGGGTAATATAAGGCCGGCCCCACTTGAAAATGTATTGGGTGGGAACAATTTTCGCAACACCAATTGGATTGCTCACCGGGTTTTAC
>SRR11006493_NODE_42_length_129_cov_6.576923
GTAAAACCCGGTGAGCAATCCAATTGGTGTTGCAAAAATTGTTCCCACCCAGTACATTTTCAAGTGGGGCCGGCCTTGTATTACCCCATGGAGATACAAA
>SRR11006493_NODE_44_length_124_cov_5.425532
GAGGCGCATGCCTCGCAGCCGAGTGGAGCGGTTTTCCGCGGCCTCGGGGTGGAGGTGAGGAAGGGCTACCTCGAGGATCACATCGTGAACTTCCTAGGTTTAATGCTGTGTCTCCAGGTGATTT
>SRR11006493_NODE_45_length_121_cov_9.136364
TCAAGGTTGACCCAAAGTGTGAAGGACGTTCAGCTGCGTCTGTGGTAAAACCCGGTGAGCAATCCAATTGGTGTTGCAAAAATTGTTCCCACCCAGTACATTTTCAAGTGGGGCCGGCCTT
>SRR11006493_NODE_46_length_119_cov_6.785714
GCCAATGGCCGTTGGCGTGGCCGGGCGTTTGAAATCACCTGGAGACACAGCATTAAACCTAGGAAGTTCACGATGTGGTCCTCGAGGTAGCCCTTCCTCACCTCCACCCCGAGGCCGCG
>SRR11006493_NODE_47_length_118_cov_19.146341
TTTGTATTTCCATGGGGTAATATAAGGCCGGCCCCACTTGAAAATGTA
>SRR11006493_NODE_48_length_113_cov_34.777778
GAGGCGCATGCCTCGCAGCCGAGTGGAGCGGTTTTCCGCGGCCTCGGGGTGGAGGTGAGGAAGGGCTACCTCGAGGACCACATCGTGAACTTCCTAGGTTTAATGCTGTGTCT
>SRR11006493_NODE_49_length_113_cov_25.222222
AAAACAGCAAAAGCCAACCAGGATAACACCCAGTAGGCCAATGGCCGTTGGCGTGGCCGGGCGTTTGAAATCACCTGGAGACACAGCATTAAACCTAGGAAGTTCACGATGTG
>SRR11006493_NODE_51_length_111_cov_3.441176
TTTGTATTTCCATGGGGTAATATAAGGCCGGCCCCACTTGAAAATGTACTGGGTGGGAACAATTTTTGCAACACCAATTGGATTGCTCACCGGGTTTTAC
>SRR11006493_NODE_52_length_95_cov_12.666667
AAAATTGTTCCCACCCAGTACATTTTCAAGTGGGGCCGGCCTTATATTACCCCATGGAAATACAAA
>SRR11006493_NODE_53_length_95_cov_4.000000
GGAATGCAATCGCTTTTCCACACACACTCGTCGCATAGTCTGAGGCCGTCATGACCCTTAAGACGTGGTGGTTCTCATTCTCAAGCTCTCCACTG
>SRR11006493_NODE_54_length_92_cov_41.600000
AGGATGTGGAGGACGGAGGCGCATGCCTCGCAGCCGAGTGGAGCGGTTTTCCGCGGCCTCGGGGTGGAGGTGAGGAAGGGCTACCTCGAGGA
>SRR11006493_NODE_55_length_91_cov_22.714286
TCGAAGAGAGGTTGAGGATGTGGAGGACGGAGGCGCATGCCTCGCAGCCGAGTGGAGCGGTTTTCCGCGGCCTCGGGGTGGAGGTGAGGAA
>SRR11006493_NODE_57_length_85_cov_14.375000
GATAGCAACCCAAAGGTGTCTAAAATGAAGTTGACCGAGACTCCCCTCTCGGATGACCCTGAACCAAGCGTCGAAGA
>SRR11006493_NODE_58_length_79_cov_19.500000
CGTCGAAGAGAGGTTGAGGATGTGGAGGACGGAGGCGCATGCCTCGCAGCCGAGTGGAGCGGTTTTCCGCGGCCTCGGG
>SRR11006493_NODE_59_length_79_cov_5.000000
CGTCGAAGAGAGGTTGAGGATGTGGAGGACGGAGGCGCATGCCTCGCAGCCGAGTGGAGCGGTTTTCCGCGGCCTCG
>SRR11006493_NODE_60_length_79_cov_4.000000
TCGAAGAGAGGTTGAGGATGTGGAGGACGGAGGCGCATGCCTCGCAGCCGAGTGGAGCGGTTTTCCGCGGCCTCGGG
>SRR11006493_NODE_61_length_78_cov_18.000000
GATAGCAACCCAAAGGTGTCTAAAATGAAGTTGACCGAGACTCCCCTCTCGGATGACCCTGAACCAAGCGTCGAAGAG
>SRR11006494_NODE_1_length_3159_cov_17.192732
ATGGTAAATTTAAGTAATCCATCACTCCCCGGGCCGCTATTGACATCGGGTCCAAAAAGTGGCATTCGTCCATCATGATGGTGTGGACCTTAATTTGGCCAACACCTCTACTCTTAACAAAATCCATAAACGTTGCATGGCAGGCGATCGTCACAGCATTGTTCTTGCA
CGAACCAAAGCCAACGCATGAGAAGACCGACGGCAATCCAAAAACAGCAAAAGCCAACCAGGATAACACCCAGTAGGCCAATGGCCGTTGGCGTGGCCG
GCCGGGCGTTTGAAATCACCTGCAGACACAGCATTAAACCTAGGAAGTTCACGATGTGGTCCTCGAGGTAGCCCTTCCTCACCTCCACCCCGAGGCCGCGGAAAACCGCTCCACTCGGCTGCGAGGCATGCGCCTCCGTCCTCCACATCCTGCTTAGCTGGTCTAACACCATTTGTGCTTCCAGCCAACAAACCCAGTCATATGGATCCTCCTTGGTAGCAGCGTCAACTGGATATACATATGTACCTGGGGCATTTCGCCCAGTTCGCCCTCGTCGCTGCACCATAGATGATGTTGTGATGGGCTGCTTTCGCAAGATGACCTCATCCTCACTTTGTATGACTGGTTTCACAGCTGTTCTCAAGTCAATCACGAGGTCAACGTTGTAATTGGCTCCCATCTCAGAAATTTCCGTCGAATAGATGATTTTTGTCTCAGGGTCAAGGGCCTTCGCATAATTCTCCTCAAAATTGTCCCGATGCAGAGAAACGGCTCCCGCGGATGAGTCCGCAAACCGTTCCGACTGGTCCTGGGATGGGACGAACGCTATCGTCTTTCCAGCTCCATGCTGTCGGACAATGCTCTCAAACCACTCAGAACTGAGTTTTCGAGTGCTAGGGGCCGCGTACTCCCGAATCGTATAATTCGAGCCAACTGATGGAGCCTGTCCGGGTGGCGTCGCGGAGAGATAGACAACATTTATCCCAGCATTGGATGGTAAATTTAAGTAATCCATCACTCCCCGGGCCGCTATTGACATCGGGTCCAAAAAGTGGCATTCGTCCATCATGATGGTGTGGACCTTAATTTGGCCAACACCTCTACTCTTAACAAAATCCATAAACGTTGCATGGCAGGCGATCGTCACAGCATTGTTCTTGCAGTAGGCAACATTTGTTCCTATCTTGAATTCCGTTTCACCGAAGGCCTTTCTTACTTCCTCCATAACAACTCGGGTGGGGGTCAAAATGAGGGTGCGCCGCTTGAGCTCCACGTTTTTCAGTGTCTCTTCAACAATGTATTTCCGTGTCTTTCCCTTGCCAGGGTGCCAATCGATGAATGTTCTTTGTGCCGTGCTCGTTAGATCAATGCCTGGAAGATGAACCTGGTTCGGATCTTGCTCATAGGTCGTGACTATGGAATGGTATTTTCCATTATATTGAAAGCCATACCCATAAAGTCCGACCGGCTCGCCCTCCAAATAGAAGGGAGATCCTGAAGATCCGAAGCCAAAATCTTTTGTCACGAACATTGTGGGAGTGCCATCTATGGTGATGGTGCTGGGCTCATATTTATGATATTCCACAGTGCCGTCCGGTAGACAAGCCAGGACGTCAATTTCGTTGACAAGTTCAGGCTTTGGCAGATTCCACGGTCCACCATAAGAGATGACATCTTCAGTCACACTACCAGAGTGTGGTTGAACTGCCTGCCCTCGCCAGTACACAAGACCACCACGCGTTACATGGTAGAGGGCGTGAAAAACTCCTCGTTGACGATC
CGAACCAAAGCCAACGCATGAGAAGACCGACGGCAATCCAAAAACAGCAAAAGCCAACCAGGATAACACCCAGTAGGCCAATGGCCGTTGGCGTGGCCGGGCGTTTGAAATCACCTGGAGACACAGCATTAAACCTAGGAAGTTCACGATGTGGTCCTCGAGGTAGCCCTTCCTCACCTCCACCCCGAGGCCGCG
>SRR11006494_NODE_2_length_2766_cov_11.075121
AGGGATGGGAATCTTAGAGGAGGTGGAGTTCATCTTGTTCAAAATCATTCGGGAAAACACATGGTTTGGGCTCATTGCCTTTCTGTGCATTGGCCTCAAAATGCGGTGGCCCGTATGGATTATGATTCTAATTGGAGTTGTGACCTGGAACGCTGTGAGGGCTGATGTTATTGAACCCCTCAAGCAGGAGAAGATGACATTCTTGGAGACTCGAATGTTTTAAGCGAAATATCAACTATCGCGACACCAAATGGGCTCCTCCAGGTAAGCATGGGGAATTCTCATGTGATTAGAGGACAAGACTACAAAACCCTTCTAACGGATTGCGAAGTGGGACAGTCATATTCCACTGATGTGTGCCCTGGTGGTTCACAATTGAATCTAGGAGGGGTTCGCAATGAGAATCGCACTTGCCAGGTGCTGCCATACAATCGAGGATGGGGGACTGGATGCCTTGAGTTTGGCATGGGAATGACGGCGACTTGTGTGGAACTTGAATGTTCCACATCGTACGCTGTGAAGCTGTTATCTAGCTCTGGAGTAGTCTCTAACATGACTATTGGATACCATGGGAAGAATGAGACAAAACTCATAGCCAACAACATCCCCCAAACGTTTAAGTTTGGAGGATTTGGCAAGACAGTGCTCACCTGCCAATTGGAAAACGACCGGTTGGCGACTACGAACTATGCCATTGTTGGAGATGACGGAGCGGGATTGTTCCTCAAAAAACTAATCGATGATTGGCCTGGTGTGTTTCGAACGCAGAAGCACATGATCGGCATGGATCGAGTCGTGAATTGGGGACCAGCAACTCCAAATGAAATCCCGGTGGTGTCAATAGACAACCCACATCTTGACTGGAAGGCAGGGAAAAAGGGAGGAACCCCAGAACTTGACACAATATTCTGGTGCCGAACTGTCCTGGAAAAATTGATAATCGGAGAATTCTCCCCCTGTAAAATAACGTTGAGAGCAACGGTTGTGCAAGGGGGTTACGGAAATGAGGGAGTCCTTGTTGTGCAGACAGACGATGATGTTCCTGAAATCTGCAGTATCGCGCTTGAATGCGTGAGCTGTGGACTCACGTCAAAACGAATGATGTTTCAACCGGGGACTAAGACTGGCCAAGCCCACGTCACGTGTGGGAACAAGTCCATGTTCGTCCTACTCATCGTACTTGGATCAGCTTGGTTCGTGTATGGAGACGTTGGTTGCGGGATAGACACTGACCGGAAAACCTTAGTTTGTGGTGGGGGATTGTTCGTCTGGAAAGGGATTGGACAGTATCCCACCGCTAACCACTCAGTGGAGCTGGCTTCCTATGACCTAATCACGAAATATCTTTTTGAGATGTTCAAGGAAACCAAAAAGGGGTGCATCATTTGTGAGGACAAGTTACAGTGCGCAGCGGCCCGAAGCGCTGTTTATCATGCCTCGTCAAAACTTGGACACCCACTGGTGTATCTTAACATCTCTAATTCGTACGGCTCGGTTTTAGATGAGCTTCCCAAAGCAAGGCGTAGAATAACGCTTGGAACTGAAAGCGTGGAAATGGTGGTATACCAACACACTGGGGAGCCAAAAGGTGATTTCGGAACGCTCCCATCACGATATTTTCGCGGGGACATGGAGAACGAAAATCACTATGTTCTGCGGGTAATGACTGCCTCAGACCACGTGCACAGGGTGTGTGGAAAGGCGATTGCGTTCCAGTACGACTTTGTGGGATACCGCCGGACCCTGTACGGATCCAATGTGCAGCTCAAGGTCTCACAAGTGGTATCAAGCTACTGCCCAATGTATCTGGCAGGATTGGCTGTCAAGAACGATCGTACCATATTCACAGACGGTATGTTTTGGATGTCAAGTCGAAAACAGGGAAATGAAACTGAGTACACAATCGAGGACCTGGAGACGACGCAAGCGCGAAAGTGTATTTGGCCAAAACAATACACATCTGACAGTGTGGAAGACCCAACGGACCAGCGGCTTTTCATGCCTCCCACGTGGGGAGGACCGATCTCGCGGGCTAATCACATCCCCGGATACAAGATGCAAACCGACTTCCCATGGCACGTTACCCCGATCAAGATGATTGCGGGACCAGTACCTGGAACTCATGTGAAAGTTGACCCGGGATGCGAAGGGCGGTCATCAGCCACCATCGTGGAACCTAGTGAAACCTGGTGAACAGGCGAATTGGTGTTGTAAGAACTGCTCAAATCCCATCCACTTCCGGGTCGGACCCGCATTGTATTACCCCATGGAAATTCAAAAGGCCACTAAGAGCACTGATAGTAGTCCCAAGTTGGCAAAGATGAAGCTGACGGAGACTCCACTATCAGATGATCCGGAACCAAGTGTTGAGGAGTTGAATCTAGGAGGGGTTCGCAATGAGAATCGCACTTGCCAGGTGCTGCCATACAATCGAGGATGGGGGACTGGATG
>SRR11006494_NODE_3_length_1654_cov_9.092581
CCACGTCATCTCCAGCGATCACCATTCCCTCCAGTTTTTCGACCATGTTCCGCGAGAGCCATTTGTCGATCACCACTGGTTCAGCTTCGAGTAGCCCTTCACTTTCAAGGGTTCGGCCAATCTGAACCTTTCCATTGGTGATTGTGTTCGAGGCATATGTCACACCCTGCCCCGAGCCTCGCTGATCCGATCGGGAAACCACATCCATGACCGTTCCACTCCCGAATTTAGAATGGGTTCGGGGAAACAGGGCCACAATATTTTGGTAGGCAAATTTCATGACCGACTCCGCCAGAGCTCTATGGTAATCATCCTCAATCGAGTTGAGGATGAAGAACTCTTCGTCGGCTAAATCCGCCTGACTAATGCGAGTGTCCCAGCCAGCTATGTCATCGGCAACGAAAAACTTTCCTTTTGAAGCTATTTCTGACAAGCAATAGCCAAAGTAGTTTACGCCGAGACCTCCCACGCCACCCGGGAAATTTTCACGGGCTACCCAATGGTCTTCGTTGAGGAAGCCCAGGCCTCATATTCCAGATATCGACTTCCCAGCCACATATACCAAATGGTCCGGGATCCTTTCGGCTCCCCAGCTATGGTCGATTGCTTCTCTTTTTTCCCCATGGTGTTGTACACGCACATCGCACAGTCCCCGGCCAGGTGGAGTTTTCTTTCCCGGTTTACTAGTTCCCAAAACCGGGGGTCATTGACGGTAGTGGTCACCTTGGTCCAAGGGACATCTTGGCTCCATGACCCAATGGCAGCATCCGATCGGACATTCTTGATGAAGTCGTCACACGTCAAAATCCGCGGTTTCAGCCCTTTTTCTTTGAACAGGCGGACCATGTGCTTCATGATTTTCCTATTGACCATTTTAACCTGTTCCCTGGGTTCAGGGACGGGGGTGTCTACCTTCTCCCGGAGAACCTTTTGTTGGGAGTACGTTGAGATGTCGGTCATCATGAAGTTTGTTACTCCTCCAACGGCTTCCCAAGGCCACATAATCTTCCGGACAAGAGGGTTGACAGTTTGACCACCAACTTTGACGTCATCTGTCACGTACGAACCATGGTACTTAAAAGTCTGGTAGGGGTTGTTCTTGTCAAAAAACCAAGTGCTTAGATTTTCATCCCGGAGTTTATTAACCCTGGTTTGGGTCATGCTAGGATCCATATCCTTGATTTTCGTTTGGGGGTCAGCCCGTGTCCCTGTTCGGACCTTCGGAGTGTCGTTTATGATTGGCTCGCCAGTTGAGCGCATGCGACCTATGAGTGAGCCAAGTGTCATGTACACGTCCCTGGCA
>SRR11006494_NODE_4_length_1650_cov_3.963764
TTTGGCGCCCAACGTGGGGCTGGCTTTTCGAAAAATGGGGTATTTCACACTCTCATGCACGTCACTCGAGGTGAACCAGTTAAATGGCGTGGGCGAGTTGTCGTTCCTCACTCTGGTAGTGCCTTGCGCGACGTGGTGTCGTATGGTGGACCTTGGCAGTTGGACACCCCCACTACCACGGAAGACCTCGTGCTGATGGCTTGCAAACCGGACAAGACCATTGAGTACCATCGGTACAGGCCGGGAGTCATGAGTATTGACGGTGAACCTGTCATGTTCATTAGTGATGATTTCGGAAAAGGATCTTCTGGCTCACCGTTCTTCATCAATGGCGAGCCCGTCGGGTTCTATGGTTTTGGGTTCTATGTGAACGGTGTTTATCGCTCAACAGTAGCAGGTGGTAAACCAACCGATGTCACGGAGAACTTGAACTGTGATTCGACCAGGCGGTTCGTGACATGGCATCCAGGAAAAGGAAAGACGCGCAAGGTTATTGTCGAAGAAACCAAGAAGAACTATGATTCCAACCAACGGACCGTGATCTTAACACCCACCCGGGTAGTCATGGCTGAGGTCGTTGAGGCCTTGAAGAACTCAGGCATGAGGAGTGATAAGAACCTGTCGTACTGCACCAGAAACCTAATAACGGTTGCATGTCACGCAACGTTCACGAAATTTGTTCTTAGCCATGGCGCCAAGAAAGTGCGGGAACCATACAAGTACCTTGCTCGTTGGGAGCACTTCAGTTTCTATTGAGTGTGCCCTTAACCCTATCTCGCAAGGATGGCGTCTGGCTCGGCACGTGGTGGATCGGTATCGACGGTTTGGCGTGTCTGGTGTTGCAGGAGTGTGGCAGGATTTGGTTGGAAAGTTTTCGGTTGGTGCCTTCTTCTCCAACACAACCCTTCTGGTCATTTTTGTCCTCGCTGCCCTGATTGACAAACGCATAGCCTTTCTATTGGTTTTAGGGGGGTATTTTTACTATGTGCGGGCTGATCTGGGGTGTGGAATTGACACCACGAGAAAAACCATCTCGTGCGGCAGCGGCGCTTTTGTGTGGAAACACTTGGGCGTTGGCATTTCCAATGATCATGCTGTGGAACTTGAAGATTACTCGTTCACTGACTTGTACATAAAGGATATGTTTAGCTGGACCACGAAACCCTGCTTGATTTGTGAGGATGCTTTGCAGTGCGTAGCCCTGCGCAGAGCTGCTTTCTCTGCTGTTGGGTCGATGGGTCCTGAACAGGTGTATGTAAATGACACTTTGGCAC
>SRR11006494_NODE_5_length_1307_cov_29.691057
CTCGAGTTCCTCGATTGTGTATTCTGTCTCGTTCCCTTGCTTGCGGCTGGACATCCAGAACATTCCATCAGTGAAGAAGGTCCTATCATTTTTCACGGCGAGTCCAGCGAGATAAGTGGGACAATTGCTCGAAACGGTCTGCGACACTTTTAACTGTACATTTGACCCGTACAGCGTTCGACGGAATCCCACGAAGTCATATTGGAAAGCGATAGCTTTCCCACAGACGCTCGTTACATGGTCTGATGCCGTCATGACTCGTAGCACACGATGATTTTCGTTCTCAAGTTCTCCGTTAAAGAACCGAGATGGCAGTCTTCCCAAATCTCCCCGGGTCTCACCAGTGTGTTGAAACACAGCCATCTCC
GTGGAGTAACATCCATAGTGGGATCATCATTTGGGAGACTCGGATTGATGACGTTGAGGCATGTAGTAGAACTAACCAAGAGCCAAAACCGACGCACGAAAAAACCGATGGTAGCCCAAAGACAGCAAACGCCAGCCAAGACAATACCCAATATGCTAGAGGCCGTTGACGTGGACGAGAGTTCGATATCGCTTGTAAACACAACATTAAACCGAGGAAGTTGACCATATGATCCTCGAGGTAGCCCTTCCTGGTCTCTACCCCAAGGCCCCGGAAAACCGTTCCGCTTGGTTGTGATGCGTGCGCCCCAGTTCGCCACATTTTGAGTCGTTCTTCAACGGTCGGTTCAGGATCATCAGACAAAGGCGTTTCCGTCAATTTCAGCTTTGAGACTTTTGGATTGCTATCTGTGATTGTGACTGCTTTTTGTATCTCCATGGGGTAATACAAGGCCGGCCCCACTTGAAAATGTATTGGGTGGGAACAATTTTCGCAACACCAATTGGATTGCTCACCGGGTTTTACCACAGACGCAGCTGAACGTCCTTCACACTTTGGGTCAACCTTGACGTGGGTTCCGGGCACCGGACCGGGGATGAAGCGAATTGGAGACACATGCCACGGAAAATCCGTTTGCATTTTGTATCCTGGTATGTGGTTAGCCCTAGAAATGGGCCCTCCCCAGGTCGGTGGCATGAACATCCATTGATCGGTAGGGTCGTTTAGGCTATCGGCCGTGTACTGCTTTGGCCAGATGCATTTCCTCGCTTGGTGCGTCTCGAGTTCCTCGATTGTGTATTCTGTCTCGTTCCCTTGCTTGCGGCTGGACATCCAGAACATTCCATCAGTGAAGA
>SRR11006494_NODE_6_length_1132_cov_4.941232
ATAGTACATTTCAGCTGTTGAGTTTCTGCTTGTGGACAGTCGAACCAACCGCCCACTGTAGGTATGTTGCAGAGTTTCAAGCTTCCGCATCACCTCCACCGGATATGGGCATAGGACCTTAAAACAGAACTGGGCCTCCGGATTGGTCTTCAACCACCTCTCGAGAACATCAAGGACGACCAGCGTTCTGGTTTTTTCCTTCCGGAAATCAGGATCACTCTCCCCGATGTCACAAAGGACAGTTTCACACAGAGTTGGTTCAAGCTTGAAGACATTTGTCCGACTCTTTAGGGTGACTAGGTTGTAACCATACGTTATGAACTTTTGGGGTTCTTCACGTTCTACTCCCCCAAGGGTGTACCCTGCCACGCGCATAACTCGTTCTTCCATCACTGCCCTCTGCGACCATCCTCCTCGTCCACATCCAAGGTCAACGACGCGTCCAGCTGGTCGAAAGCCGTATTTCCTGATGATTTCGTCCATTTTCAATCCCCCACGAGACACATAGTCACCTCGGGGAGTTTCGTTCACGCCTCGGGATTTGTAGGATTGGAATCGAACTTGGGACATTTCATTTAACATGTTCTTCCACTTCACCCCCAAACCTGTTGCTGCTGTTTTTTTCCAGAGAGCGCATTCCGCCCAGTGTTGGAAACAACCCCAGCACCATTCGAAACACGAACAGGGAGGTCCGGAGGGGGATGTCCGTAAGGTATCCAATGCCAACAAAGTTTACAATTCAGCCAAAGTCCATAAACTGGTG
GCCATAGACGTATCCTTTCGTGTTGTCATGCGGGGTCCTATCAATGATGTTGGTGACCTGGGAGTGTTTTTGATCGCGCGCTTCAAGAGCC
>SRR11006494_NODE_7_length_864_cov_4.720457
GATATGTCAGATGCTATATTGGGAAATGATCGTTGTTCCCAGGCAAAAATTCCGGCTAGAATGAGAAAGATTACTATGACCCACTTCAATAGATCCAGGTCCCCATAGCTTCGCTG
AAAATCACTACGCGTTGAGAGGATGAACTTCAGAGTTGGCTCGCGGACACTCCATGGCAACCTTTCGAACCGTTGATCCAGAAACTTTGGCCGATACACCATGCGCCCATCTGATCTGTGCACGGTGTCTTCATCAGGCAAGTCCCTTCCATTGAAGATCATGTCATGCTTCTGGTTGAAACTGTTCGCCCACTTCCAAGCCAGCCATATTGGCACATTTGGCCGCTCCATGAACCGGAAGAACCTATCTCGACTTTCGCCGATCAGACGAAAAGCTCCAGGGGGTTGTCCATAAGCATACTCTTCCTTCATTAGTGGCATGCTTAGCTGGTCTAACACCATTTGTGCTTCCAGCCAACAAACCCAGTCATATGGATCCTCCTTGGTAGCAGCGTCA
>SRR11006494_NODE_8_length_827_cov_2.637333
GTTCCGATTATGCTACCACATTCTTGATCTTGTTTCTTGTGGAGATAGGGGAGATCCTCCCACTTTTCGACCCATTCTTTATGTTTCATCCATGG
>SRR11006494_NODE_9_length_780_cov_3.445235
GGAATAGGGAAATTGTAATGCGTTTAGATAACCATT
>SRR11006494_NODE_10_length_741_cov_5.777108
CCTCAGTTTGTGTTCCAGTAGATACCCTAGGAAGAACATCGAGCAATGCCCTACGTGAAGTAGCATCCGCAGAGGAATCATCATCTGGGACAAGCGGATCGACGACGTTGAAGCGTGCAACAGAACCAACCACGAACCAAAGCCAACGCATGAGAAGACCGACGGCAATCCAAAAACAGCAAAAGCCAACCAGGATAACACCCAGTAGG
>SRR11006494_NODE_11_length_697_cov_5.664516
TCGAAAGTGATCTAAACCCTGTTCCACACCTCAAGCATGTTTTCCGTGGTCATCCACTCGTATTGCTGGTGGATGGACCATGATGTCCTCCCCTCTGGGACCCAATCTGTTGGAACGGATGCATGTATGGCTCCCGCAGATCACGCCGATGGAAAAAGTACAGAGCCCACATTTGTCCGTGGGCTTTTGACAGACAAGCACTTTCTGGGATGGTCACGAGCCCTCCTTTTTGGACTCGACTTCTCCCAATGATTTCGTGCTCGTGGCGGCATGGAACGATTATTTTCCTTCCACCTTTGAGATGGAGTGGATGGAAGTGATGGGAGCAAAACTCAACGCGCTCCCAGATCGTCTCCACAAGTGAAAACGAGTCAATTGGTATATTTTTCCGGATTTTCCCGGTTTCATTTAGGTAGGTCAACGACTTTGCGAAATTGGTGTCGTTTTTTGGCCACGACCAC
>SRR11006494_NODE_12_length_644_cov_16.391534
TTGCAGTGCGCAGCAGCCCGAAGTGTGGCCTACCACGCTTTGACGAAACTTGGCCATCCGACTGTCTACCTGAACATGTCCAATTCCTACGATTCAGTCTTTGATGAGCTTCCGAAAACACGACGCAAGATCACACTTGGAACCGAAAGTGTGGAGATGGCCGTTTACCAGCATACGGGGGAAACCAAAGGCGATTTGGGGAAATTGCCATCCCGGTTTTTCAGTGGAGAGCTTGAGAATGAGAACCACCACGTCTTAAGGGTCATGACGGCCTCAGACTATGCGACGAGTGTGTGTGAAAAAGCGATTGCATTCCAATACGACTTTGTCGGGTTTCGACGGACTTTGTATGGATCGAACGTGCAGCTTAAGGTATCACAGACTGTCTCAAGTAATTGCCCAACGTACCTAGCAGGGTTAGCCGTGAAGAACGACCGAACGATTTTTACGGACGGCATGTTTTGGATGTCTAGTCGTAAACAAGGCAATGAGACTGAGTACACGATTGAGGATTTGGAAACCATGCAAGCCAGAAAGTGCATTTGGCCTAAACAATACACGGCTGACAGATGCAAACTGATTTCCCTTGGCATGTCACCCCAATTCGGCTAATTTCGGGGCCTGTCCCGGGAACACACGTGAAA
>SRR11006494_NODE_13_length_498_cov_2.795724
CTGAAGAGAACGAAGGGGACAATGCG
>SRR11006494_NODE_14_length_493_cov_2.838942
TTTATGAGAGAGGAAAGTCTGAGATACTACACAATTGGGAATCGTCAAT
>SRR11006494_NODE_16_length_458_cov_5.162730
CCAGAGCTCTATGGTAATCATCCTCAATCGAGTTGCGGATGAAGAAGTCTTCGTCGGCCAAATCCGCCTGACTAATGCGAGTGTCCCATCCAGCTATGTCATCGGCAACGAAAAACTTTCCTTTTGAAGCTATTTCTGACAAGTAATTGCCAAAGTAGTTTACGCCGAGACCTCCCACGCCACCCGGGAAATTTTCACGGGCTACCCAATAGTCTTCGTTGAGGAAGCCCAAGGCCTCATATTCTGGATATCGACTTCCCAGCCACATATACCAAATGGTCCGGGATCCTTTCGGCTCCCCAGCTATGGTCGATTGCTTCTCT
>SRR11006494_NODE_17_length_427_cov_2.834286
ACGTTCAGCTGCGTCTGTGGTAAAACCCGGTGAGCAATCCAATTGGTGTTGCGAAAATTGTTCCCACCCAATACATT
>SRR11006494_NODE_18_length_417_cov_7.273529
ATGTTCAGGTAGACAGTCGGATGGCCAAGTTTCGTCAAAGCGTGGTAGGCCACACTTCGGGCTGCTGCGCACTGCAACTTGTCTTCGCTCACAATACACTCTTTTGTAGTCTCTTTGAACATCTCAAAGAGGTATTTCGTGATTAGGTCGTACGAGGCTAGTCTAC
>SRR11006494_NODE_19_length_409_cov_4.424699
GACGATATCAGACAGCGCGTGTCTAGCCAAAGCATACAGCCAGATGTGGGCTTTGTACTTCTTCCACAGAAGAGACTTGAGGTTAGGATTCGCGGCCATCTCTTCTAGTGTTCCTGTGGAATGGTTCCCTGAAGGCCGAACGTCGTGGTCCATCCAATAAAACCTGTGAATGGATGACAACAGAGGACATGCTCACTGTATGGAATCGCGTATGGATCCAAGACAACCCATGGATGAAACATAAAGAATGGGTCGAAAAGTGGGAGGATCTCCCCTATCTCCACAAGAAACAAGATCAAGAATG
>SRR11006494_NODE_20_length_403_cov_7.236196
GGCGTGGACATGTGTTGGAGATTACTTGAAGACAAAGCATGAGTCCCAGGAAGTTCACGATGTGGTCCTCGAGGTAGCCCTTCCTCACTTCCACCCCGAGACCCCGGAAAACCGAACCACGTGGTTGCAGAGCGTGAGCTTCCGTCCTCCACATTTTCAGCCTCTCATC
TGGTTCTACTACACGCATCGACATCGTCGATCCGGCTGTCACAAATGATGATCCCCCTATGGATGCTCCTACAC
>SRR11006494_NODE_21_length_389_cov_3.996795
ATGTTCAGGTAGACAGTCGGATGGCCAAGTTTCGTCAAAGCGTGGTAGGCCACACTTCGGGCTGCTGCGCACTGCAATTTGTCTTCGCACACAATACACCCTTTGGTAGTCTCTTTGAACATCTCAAAGAGGTATTTCGTGATTAGGTCGTACGAGGCTAGTTCTACGGAGTGGTCGGCAGTTGGATACTGCCCAATGCCCTTCCAGACGAACAGACCTCCTCCACATACAAGTGTCTTTCTGTCGGTGTCAATACCACACCCCACATCACCATACACAAATCAAGCTGATCC
>SRR11006494_NODE_22_length_383_cov_26.444444
TTCCTCACCTCCACCCCGAGGCCGCGGAAAACCGCTCCACTCGGCTGCGAGGCATGCGCCTCCGTCCTCCACATCCTCAACCTCTCTTCGACGCTTGGTTCAGGGTCATCCGAGAGGGGAGTCTCGGTCAACTTCATTTTAGACACCTTTGGGTTGCTATCCAGCTTTCTGAATCTCCATTGGATAGTATAGGGCCGGTCCAACCTGGAAATGAATGGGGTGTGAGCAGTTCTTACAGCACCAATTTGCTTGCTCGCCTGGTCTAACCACATTCGCCGATGATCGTCCCTCACATTTCGGATCCACTTTCACGTGTGTTCCCGGGACAGGCCCCGAAATTAGCCGAATTGGGGTGACATGCCAAGGGAAATCAGTTTGCATCT
>SRR11006494_NODE_23_length_358_cov_3.135231
CAGCACGAAATCATTGGGAGAAGTCGAGTCCAAAAAGGAGGGCTCGTGACCATCCCAGAAAGT
>SRR11006494_NODE_24_length_306_cov_2.842795
GTGAAAAAACTGTGCCCAAGGTGGAG
>SRR11006494_NODE_25_length_277_cov_8.140000
TTTCACGTGTGTTCCCGGGACAGGCCCCGAAATTAGCCGAATTGGGGTGACATGCCAAGGGAAATCAGTTTGCATCTTGTAACCCGGGATGTGATTCGCCCGCGAGATGGGGCCGCCCCACGCCGGAGGCATGAATAACCGTTGGTCAGTTGGGTCATCCAAACTGTCAGCCGTGTATTGTTTAGGCCAAATGCACTTTCGGCTTGCATGGTTTCCAAATCCTCAATCGTGTACTCAGTCTCATTGCCTTGTTTACGACTAGACATCCAAAACATGC
>SRR11006494_NODE_26_length_270_cov_3.051813
AAGATTGTTGCACTTTCATTTGCCCTA
>SRR11006494_NODE_27_length_269_cov_2.682292
GCGACGCAGAGACCCCCATCAGGGGGCAGCCTCCTCGCCATAAAA
>SRR11006494_NODE_30_length_215_cov_17.028986
GTAGGGTCGTTTAGGCTATCGGCCGTGTACTGCTTTGGCCAGATGCATTTCCTCGCTTGGTGCGTCTCGAGTTCCTCAATTGTGTATTCTGTCTCGTTCCCTTGCTTGCGGCTGGACATCCAGAACATTCCATCAGTAAAGATGGTCCTATCATTTTTCACGGCGAGTCCAGCGAGATAAGTGGGACAATTGCTCGAAACGGTCTGCGACACTTT
>SRR11006494_NODE_31_length_196_cov_5.042017
CAGCATTGGATGGTAAATTTAAGTAATCCATCACTCCCCGGGCCGCTATTGACATCGGGTCCAAAAAGTGGCATTCGGACCTTAATTTGGCCAACACCTCTACTCTTGACAAAATCCACAAACGTTGCATGGCAGGCGATCGTCACAGCATTGTTCTTGCAGTAGGCAACATTTGTTCCTATCTTGAATTCCGTTT
>SRR11006494_NODE_32_length_194_cov_5.282051
CCACGCCAGCGAAAGTTTGACTGTTGGCTACTGTCGTGGTTGGCTTTTGCGGCCTTTGGATCTGTCTTCTCGTGCATAGGTTTCGGCTCATGGCTGGTTCTACTACACGCGTCGACATCGTCGATCCGGCTGTCACAAATGATGATCCCCCTATGGATGCTCCTACAC
>SRR11006494_NODE_33_length_159_cov_7.585366
CATATGTACCTGGGGCATTTCGCCCAGTTCGCCCTCGTCGCTGCACCATAGATGATGTTGTGATGGGCTGCTTTCGCTGTTGCTATCTTGAATTCCGTTTCACCGAAGGCCTTTCTTACTTCCTCCATAACAACTCGGGTGGGGGTCAAAATGAGGGTG
>SRR11006494_NODE_34_length_150_cov_13.643836
CTCGAGTTCCTCGATTGTGTATTCTGTCTCGTTCCCTTGCTTGCGGCTGGACATCCAGAACATTCCATCAGTGAAGATGGTCCTATCATTTTTCACGGCGAGTCCAGCGAGATAAGTGGGACAATTGCTCGAAACGGTCTGCGACACTTT
>SRR11006494_NODE_35_length_141_cov_12.953125
ATCCAAAGGCCGCAAAAGCCAACCACGACAGTAGCCAACAGTCAAACTTTCGCTGGCGTGGACATGTGTTGGAGATTACTTGAAGACAAAGCATGAGTCCCAGGAAGTTCACGATGTGGTCCTCGAGGTAG
>SRR11006494_NODE_36_length_136_cov_22.237288
TCTTCACTGATGGAATGTTCTGGATGTCCAGCCGCAAGCAAGGGAACGAGACAGAATACACAATCGAGGAACTCGAG
>SRR11006494_NODE_37_length_135_cov_3.344828
TCGACATCGTCGATCCGGCTGTCACAAATGATGATCCCCCTATGGATGCTCCTACAC
>SRR11006494_NODE_38_length_132_cov_7.036364
AAAACAGCAAAAGCCAACCAGGATAACACCCAGTAGGCCAATGGCCGTTGGCGTGGCCGGGCGTTTGAAATCACCTGCAGACACAGCATTAAACCTAGGAAGTTCACGATGTGGTCCTCGAGGTAGCCCTTC
>SRR11006494_NODE_39_length_82_cov_26.600000
AGTTAAAAGTGTCGCAGACCGTTTCGAGCAATTGTCCCACTTATCTCGCTGGACTCGCCGTGAAAAATGATAGGACCATCTT
>SRR11006495_NODE_1_length_3367_cov_5.874164
CCTCAGTTTGTGTTCCAATAGATACCCAAGGAAGAACATTGAGCAATGTTCGGTGTGTAGGAGCATCCATAGGGGGATCATCATTTGTGACAGCCGGATCGACGATGTCGACGCGTGTAGTAGAACCAGCCATGAGCCGAAACCTATGCACGAGAAGACAGATCCAAAGGCCGCAAAAGCCAACCACGACAGTAGCCAACAGTCAAACTTTCGCTGGCGTGGACATGTGTTGGAGATTACTTGAAGACAAAGCATGAGTCCCAGGAAGTTCACGATGTGGTCCTCGAGGTAGCCCTTCCTCACTTCCACCCCGAGACCCCGGAAAACCGAACCACGTGGTTGCAGAGCGTGAGCTTCCGTCCTCCACATTTTCAGCCTCTCATC
TCCTCAACACTTGGTTCCGGATCATCTGATAGTGGAGTCTCCGTCAGCTTCATCTTTGCCAACTTGGGACTACTATCAGTGCTCTTAGTGGCCTTTTGAATTTCCATGGGGTAATACAATGCGGGTCCGACCCGGAAGTGGATGGGATTTGAGCAGTTCTTACAACACCAATTCGCCTGTTCACTAGGTTTCACTAGGTTCCACGATGGTGGCTGATGACCGCCCTTCGCATCCCGGGTCAACTTTCACATGAGTTCCAGGTACTGGTCCCGCAATCATCTTGATCGGGGTAACGTGCCATGGGAAGTCGGTTTGCATCTTGTATCCGGGGATGTGATTAGCCCGCGATATCGGTCCTCCCCACGTGGGAGGCATGAAAAGCCGCTGGTCCGTTGGGTCTTCCACACTGTCAGATGTGTATTGTTTTGGCCAAATACACTTTCGCGCTTGCGTCGTCTCCAGGTCCTCGATTGTGTACTCAGTTTCATTTCCCTGTTTTCGACTTGACATCCAAAACATACCGTCTGTGAATATGGTACGATCGTTCTTGACAGCCAATCCTGCCAGATACATTGGGCAGTAGCTTGATACCACTTGTGAGACCTTGAGCTGCACATTGGATCCGTACAGGGTCCGGCGGTATCCCACAAAGTCGTACTGGAACGCAATCGCCTTTCCACACACCCTGTGCACGTGGTCTGAGGCAGTCATTACCCGCAGAACATAGTGATTTTCGTTCTCCATGTCCCCGCGAAAATATCGTGATGGGAGCGTTCCGAAATCACCTTTTGGCTCCCCAGTGTGTTGGTATACCACCATTTCCACGCTTTCAGTTCCAAGCGTTATTCTACGCCTTGCTTTGGGAAGCTGATCTAAAACCGAGCCGTACGAATTAGAGATGTTAAGATACACCAGTGGGTGTCCAAGTTTTGACGAGGCATGATAAACAGCGCTTCGGGCCGCTGCGCACTGTAACTTGTCCTCACAAATGATGCACCCCTTTTTGTTTCCTTGAACATCTCAAAAAGATATTTCTTGATTAGGTCATAGGAAGCCAGCTCCACTGAGTGGTTAGCGGTGGGATACTGTCCAATCTCTTTCCAGACGAACAATCCCCCACCACAAACTAAGGTTTTCCGGTCAGTGTCTATCCCGCAACCAACGTCTCCATACACGAACCAAGCTGATCCAAGGACGATGAGTAGGACGAACATGGACTTGTTCCCACACGTGACGTGGGCTTGGCCAGTCTTAGTCCCCGGTTGAAACATCATTCGTTTTGACGTGAGTCCACAGCTCACGCATTCCAGCGCGATACTGCAGATTTCAGGAACATCATCGTCTGTCTGCACAACAAGGACTCCCTCATTTCCGTAACCCCCTTGCACAACCGTTGCTCTCAACGTTATTTTACAGGGGGAGAATTCTCCAGTTATCAATTTTTCCAGGACAGTTCGGCACCAGAATATTGTGTCAAGTTCTGGGGTTCCTCCCTTTTTCCCTGCCTTCCAGTCAAGATGTGGGTTGTCTATTGACACCACCGGGATTTCATTTGGAGTTGCTGGTCCCCAATTCACGACTCGATCCATGCCGATCATGTGCTTCTGCGTTCGAAACACACCAGGCCAATCATCGATTAGTTTTTTGAGGAACAATCCCGCTCCGTCATCTCCAACAATGGCATAGTTCGTAGTCGCCAACCGGTCGTTTTCCAATTGGCAGGTGACCACTGTCTTGCCAAATCCTCCAAACTTAAACGTTTGGGGGATGTTGTTGGCTATGAGTTTTGTCTCATTCTTCCCATGGTATCCAATAGTCATGTTAGAGACTACTCCAGAGCTAGATAACAGCTTCACAGCGTACGATGTGGAACATTCAAGTTCCACACAAGTCGCCGTCATTCCCATGCCAAACTCAAGGCATCCAGTCCCCCATCCTCGATTGTATGGCAGCACCTGGCAAGTGCGATTCTCATTGCGAACCCCTCCTAGATTCAATTGTGAACCACCAGGGCACACATCAGTGGAATATGACTGTCCCACTTCGCAATCCGTTAGAAGGGTTTTGTAGTCTTGTCCTCTAATCACATGAGAATTCCCCATGCTTACCTGGAGGAGCCCATTTGGTGTCGCGATAGTTGATATTTCGCTTAAAACATTCGAGTCTCCAAGAATGTCATCTTCTCCTGCTTGAGGGGTTCAATAACATCAGCCCTCACAGCGTTCCAGGTCACAACTCCAATTAGAATCATAATCCATACGGGCCACCGCATTTTGAGGCCAATGCACAGAAAGGCAATGAGCCCAAACCATGTGTTTTCCCGAATGATTTTGAACAAGATGAACTCCACCTCCTCTAAGATTCCCATCCCT
>SRR11006495_NODE_2_length_2923_cov_13.931131
GTAAGAACTGCTCACACCCCATTCATTTCCAGGTTGGACCGGCCCTATACTATCCAATGGAGATTCAGAAAGCTGGAAAGATAACTGATAGCAACCCAAAGGTGTCTAAAATGAAGTTGACCGAGACTCCCCTCTCGGATGACCCTGAACCAAGCCTCGAAGAGAGGTTGAGGATGTGGAGGACGGAGGCGCATGCCTCGCAGCCGAGTGGAGCGGTTTTCCGCGGCCTCGGGGTGGAGGTGAGGAAGGGCTACCTCGAGGACCACATCGTGAACTTCCTAGGTTTAATGCTGTGTCTGCAGGTGATTTCAAACGCCCGGC
CGGCCACGCCAACGGCCATTGGCCTACTGGGTGTTATCCTGGTTGGCTTTTGCTGTTTTTGGATTGCCGTCGGTCTTCTCATGCGTTGGCTTTGGTTCG
TGCAAGAACAATGCTGTGACGATCGCCTGCCATGCAACGTTTATGGATTTTGTTAAGAGTAGAGGTGTTGGCCAAATTAAGGTCCACACCATCATGATGGACGAATGCCACTTTTTGGACCCGATGTCAATAGCGGCCCGGGGAGTGATGGATTACTTAAATTTACCAT
TGAAACCAGTCATACAAAGTGAGGATGAGGTCATCTTGCGAAAGCAGCCCATCACAACATCATCTATGGTGCAGCGACGAGGGCGAACTGGGCGAAATGCCCCAGGTACATATGTATATCCAGTTGACGCTGCTACCAAGGAGGATCCATATGACTGGGTTTGTTGGCTGGAAGCACAAATGGTGTTAGACCAGCTAAGCAGGATGTGGAGGACGGAGGCGCATGCCTCGCAGCCGAGTGGAGCGGTTTTCCGCGGCCTCGGGGTGGAGGTGAGGAAGGGCTACCTCGAGGACCACATCGTGAACTTCCTAGGTTTAATGCTGTGTCTGCAGGTGATTTCAAACGCCCGGCCACGCCAACGGCCATTGGCCTACTGGGTGTTATCCTGGTTGGCTTTTGCTGTTTTTGGATTGCCGTCGGTCTTCTCATGCGTTGGCTTTGGTTCGTGGTTGGTTCTGTTGCACGCTTCAACGTCGTCGATCCGCTTGTCCCAGATGATGATTCCTCTGTGGATGCTACTTCACGTAGGGCGTTGCTCGATGTTCTTCCTAGGGTATCTACTGGAACACAAACTGAGG
>SRR11006495_NODE_3_length_2627_cov_7.993725
ATAGTACATTTCAGCTGTTGAGTTTCTGCTTGTGGACAGTCGAACCAACCGCCCACTGTAGGTATTTTGCAGAGTTTCAAGCTTCCGCATCACCTCCACCGGATATGGGCATAGGACCTTAAAACAGAACTGGGCCTCCGGATTGGTCTTCAACCACCTCTCGAGAACATCAAGGACGACCAGCGTTCTGGTTTTTTCCTTCCGGAAATCAGGATCACTCTCCCCGATGTCACAAAGGACAGTTTCACACAGAGTTGGTTCAAGCTTGAAGACATTTGTCCGACTCTTTAGGGTGACTAGGTTGTAACCATACGTTATGAACTTTTGGGGTTCTTCACGTTCTACTCCCCCAAGGGTGTACCCTGTCACGCGCATAACTCGTTCTTCCATCACTGCCCTCTGCGACCGTCCTCCTCGTCCACATCCAAGGTCAACGACACGTCCAGCTGGTCGAAAGCCGTATTTCCTGATGATTTCGTCCATTTTCAATCCCCCACGAGACACATAGTCACCTCGGGGAGTTTCGTTCACGCCTCGGGATTTGTAGGATTGGAATCGAACTTGGGACATTTCATTTAACATGTTCTTCCACTTCACCCCCAAACCTGTTGCTGCTGTTTTTTTCCAGAGAGCGCATTCCGCCCAGTGTTGGAAACAACCCCAGCACCATTCGAAACACGAACAGGGAGGCCCGGAGGGGGATGTCCGTAAGGTATCCAATGCCAACAAAGTTTACAATTGAGCCAAAGTCCATAAACTGGTGATACCGAGACTTGGGATTTGTTAACATCCAATAGCAGTATACTCCTATTGGAAGCCCAACGATGGCATCAACTACATTTCGGGAACAGACGGTCCAAAGGAATATAAACCCCATTGGAAAGCCATAGACGTATCCTTTCGTGTTGTCATGCGGGGTCCTATCAATGATGTTGGTGACCTGGGAGTGTTTTTGATCGCGCGCTTCAAGAGCCACAACGACTCTCGCGGATCTATTCCACTTGTACAGTTGCGCCAAAAATATGAACACAACACAGGTGAAAAATGTTCCAATCAAAAAACTGGTGAAGTTTCCCGTGTAGAACACCGCAAGAGCACTTGGCATTATAGCATGCCACTGCAGATGATCCAGACGGAACCCAGCCACCCAGGGTCGCATCTCAGGTTGTTTGGCAACATAGTCTTTTAACAT
GATATGTCAGATGCTATATTGGGAAATGATCGTTGTTCCCAGGCAAAAATTCCGGCTAGAATGAGAAAGATTACTATGACCCACTTCAATAGATCCAGGTCCCCATAGCTTCGCTG
AAAATCACTACGCGTTGAGAGGATGAACTTCAGAGTTGGCTCGCGGACACTCCATGGCAACCTTTCGAACCGTTGATCCAGAAATTTTGGCCGATACACCATGCGCCCATCTGATGTGTGCACGGTGTCTTCATCAGGCAAGTCCCTTTCATTGAATACCATGTCATGCTTCTGGTTGAAACTGTTCGCCCACTTCCAAGCCAACCATATTGGCACATTTGGCCGCTCCATGAACCGGAAGAACCTATCTCGACTTTCGCCGATCAGACGAAAAGCTCCAGGGGGTTGTCCGTAAGCATACTCTTCCTTCATTAGTGGCATGCTTAGCTGGTCTAACACCATTTGTGCTTCCAGCCAACAAACCCAGTCATATGGATCCTCCTAGGTAGCAGCGTCAACTGGATAAACATATGTACCTGGGGCATTTCGCCCAGTTCGCCCTCGTCGCTGCACCATAGATGATGTTGTGATGGGCTGCTTTCG
>SRR11006495_NODE_4_length_2156_cov_8.265993
TCGAAAGTGATCTAAACCCTGTTCCACACATCAAGCATGTTTTCCGTGGTCATCCACTCGTATTGCTGGTGGATGGACCATGATGTCCTCCCCTCTGGGACCCAATCTGTTGGAACGGATGCATGTATGGCTGCGTACCCCACCCGCAGATCACGCCGATGGAAAAAGTACAGAGCCCACATTTGTCCGTGGGCTTTTGACAGACAAGCACTTTCTGGGATGGTCACGAGCCCTCCTTTTTGGACTCGACTTCTCCCAATGATTTCGTGCTCGTGGCGGCATGGAACGATTATTTTCCTTCCATCTTTGAGATGGAGTGGATGGAAGTGATGGGAGCAAAACTCAACGCGCTCCCAGATCGTCTCCACATGTGAAAACGAGTCAATTGGTATATTTTTCCGGATTTTCCCGGTTTCATTTAGGTAGGTCAACGACTTTGCGAAATTGGTGTCGTTTGTGGCCACGACCACGTCATCTCCAGCGATCACCATTCCCTCCAGTTTTTCGACCATGTTCCGCGAGAGCCATTTGTCGATCACCACTGGTTCAGCTTCGAGTAGCCCTTCACTTTCAAGGGTTCGGCCAATCTGAACCTTTCCATTGGTGATTGTGTTCGAGGCATATGTCACCACCTGCCCCGAGCCTCGCTGATCCGATCGGGAAACCACATCCATGACCGTTCCACTCCCGAATTTAGAATGGGTTCGGGGAAACAGGGCCACAATATTTTGGTAGGCAAATTTCATGACCGACTCCGCCAGAGCTCTATGGTAATCATCCTCAATCGAGTTGAGGATGAAGAACTCTTCGTCGGCCAAATCCGCCTGACTAATGCGAGTGTCCCAGCCAGCTATGTCATCGGCAACGAAAAACTTTCCTTTTGAAGCTATTTCTGACAAGTAATAGCCAAAGTAGTTTACGCCGAGACCTCCCACGCCACCCGGGAAATTTTCACGGGCTACCCAATGGTCTTCGTTGAGGAAGCCCAAGGCCTCATATTCCAGATATCGACTTCCCAGCCACATATACCAAATGGTCCGGGATCCTTTCGGCTCCCCAGCTATGGTTGGTTTCTTTTCTTTTTTCCCCATGGTGTTGTACACGCACATCGCACAGTCCCCGGCCAGGTGGAGTTTTCTTTCCCGGTTTACTAGTTCCCAAAACCGGGGGTCATTGACGGCAGTGGTCACCTTGGTCCAAGGGACGTCTTGGCTCCATGACCCAATGGCAGCATCCGATCGGACATTCTTGATGAAGTCGTCACACGTCAAAATCCGCGGTTTCAGCCCTTTTTCTTTGAACAGGCGGACCATGTGCTTCATGATATTCCTATTGACCATTTTAACCTGTTCCCTGGGTTCAGGGACGGGGGTGTCTACCTTCTCCCGGAGAACCTTTTGTTGGGAGTAAATTGATATGTCCGTCATCATGAAGTTTGTTACTCCTCCAACGGCTTCCCAAGGCCACATAATCTTCCGGACAAGAGGGTTGACAGTTTGACCACCAACTTTGACGTCATCTGTCACGTACGAACCATGGTACTTAAAAGTCTGGTAGGGGTTGTTCTTGTCAAAAAACCAAGTGCTTAGATTTTCATCCCGGAGTTTATTAACCCTGGTTTGGGTCACGCTAGGATCCATATCCTTGATTTTCGTTTGGGGGTCAGCCCGTGTCCCTGTTCGGACCTTCGGAGTGTCGTTTATGATTGGCTCGCCAGTTGAGCGCATGCGACCTATGAGTGAGCCAAGTGTCATGTACACGTCCCTGGCA
>SRR11006495_NODE_5_length_979_cov_37.636364
GTGGAGTAACATCCATAGTGGGATCATCATTTGGGAGACTCGGATTGATGACGTTGAGGCATGTAGTAGAACTAGCCAAGAGCCAAAACCGACGCACGAAAAAACCGATGGTAGCCCAAAGACAGCAAACGCCAGCCAAGACAATACCCAATATGCTAGAGGCCGTTGACGTGGACGAGAGTTCGATATCGCTTGTAAACACAACATTAAACCGAGGAAGTTGACTATATGATCCTCGAGGTAGCCCTTCCTGGTCTCTACCCCAAGGCCCCGGAAAACCGTTCCGCTTGGTTGTGATGCGTGCGCCCCAGTTCGCCACATTTTGAGTCGTTCTTCAACGGTCGGTTCAGGATCATCAGACAAAGGCGTTTCCGTCAATTTCAGCTTTGAGACTTTTGGATTGCTATCTGTGATTGTGACTGCTTTTTGTATCTCCATGGGGTAATACAAGGCCGGCCCCACTTGAAAATGTATTGGGTGGGAACAATTTTCGCAACACCAATTGGATTGCTCACCGGGTTTTACCACAGACGCAGCTGAACGTCCTTCACACTTTGGGTCAACCTTGACGTGGGTTCCGGGCACCGGACCGGGGATGAGGCGAATTGGAGACACATGCCACGGAAAATCCGTTTGCATTTTGTATCCTGGTATGTGGTTAGCCCTAGAAATGGGCCCTCCCCAGGTCGGTGGCATGAACATCCATTGATCGGTAGGGTCGTTTAGGCTATCGGCCGTGTACTGCTTTGGCCAGATGCATTTCCTCGCTTGGTGCGTCTCGAGTTCCTCGATTGTGTATTCTGTCTCGTTCCCTTGCTTGCGGCTGGACATCCAGAACATTCCATCAGTGAAGA
>SRR11006495_NODE_6_length_909_cov_16.161058
TGTTATCCTGGTTGGCTTTTGCTGTTTTTGGATTGCCGTCGGTCTTCTCATGCGTTGGCTTTGGTTCG
CAGCATGCCAGACGGAGTCTACCGAATCAAGTCCAAAGGAGTTGCCATTGATCGTCAACGGGGTGTTGGGGTTGTAAGACGAGGAGTTTTTCACACCCTCTACCATGTAACGCGTGGTGGTCTTGTGTACTGGCGAGGGCAGGCAGTTCAACCACACTCTGGTAGTGTGACTGAAGATGTCATCTCTTATGGTGGACCGTGGAATCTGCCAAAGCCTGAACTTGTCAACGAAATTGACGTCCTGGCTTGTCTACCGGACGGCACTGTGGAATATCATAAATATGAGCCCAGCACCATCACCATAGATGGCACTCCCACAATGTTCGTGACAAAAGATTTTGGCTTCGGATCTTCAGGATCTCCCTTCTATTTGGAGGGCGAGCCGGTCGGACTTTATGGGTATGGCTTTCAATATAATGGAAAATACCATTCCATAGTCACGACCTATGAGCAAGATCCGAACCAGGTTCATCTTCCAGGCATTGATCTAACGAGCACGGTACAAAGAACATTCATCGATTGGCACCCTGGCAAGGGAAAGACACGGAAATACATTGTTGAAGAGACACTGAAAAACGTGGAGCTCAAGCGGCGCACCCTCATTTTGACCCCCACCCGAGTTGTTATGGAGGAAGTAAGAAAGGCCTTCGGTGAAACGGAATTCAAGATAGGAACAAATGTTGCCTACTGCAAGAACAATGCTGTGACGATCGCCTGCCATGCAACGTTTATGGATTTTGTTAAGAGTAGAGGTGTTGGCCAAAT
>SRR11006495_NODE_7_length_867_cov_5.944304
GCGCAGATGTGGGCTTTGTACTTCTTCCACAGAAGAGACTTGAGGTTAGGATTCGCGGCCATCGCTTCTAGTGTTCCTGTGGAATGGTTCCCTGAAGGCCGAACGTCGTGGTCCATTCATCAAAACTGTGAATGGATGACAACAGAGGACATGCTCACTGTATGGAATCGCGTTTGGATCCAAGACAACCCATGGATGAAACATAAAGAATGGGTCGAAAAGTGGGAGGATCTCCCCTATCTCCACAAGAAACAAGATCAAGAATGTGGTAGCATAATCGGAACACATG
>SRR11006495_NODE_8_length_767_cov_26.656522
TTGCAGTGCGCAGCAGCCCGAAGTGTGGCCTACCACGCTTTGACGAAACTTGGCCATCCGACTGTCTACCTGAACATGTCCAATTCCTACGATTCAGTCTTTGATGAGCTTCCGAAAACACGACGCAAGATCACACTTGGAACCGAAAGTGTGGAGATGGCCGTTTACCAGCATACGGGGGAAACCAAAGGCGATTTGGGGAAATTGCCATCCCGGTTTTTCAGTGGAGAGCTTGAGAATGAGAACCACCACGTCTTAAGGGTCATGACGGCCTCAGACTATGCGACGAGTGTGTGTGAAAAAGCGATTGCATTCCAATACGACTTTGTCGGGTTTCGACGGACTTTGTATGGATCGAACGTGCAGCTTAAGGTATCACAGACTGTCTCAAGTAATTGCCCAACGTACCTAGCAGGGTTAGCCGTGAAGAACGACCGAACGATTTTTACGGACGGCATGTTTTGGATGTCTAGTCGTAAACAAGGCAATGAGACTGAGTACACGATTGAGGATTTGGAAACCATGCAAGCCAGAAAGTGCATTTGGCCTAAACAATACACGGCTGACAGATGCAAACTGATTTCCCTTGGCATGTCACCCCAATTCGGCTAATTTCGGGGCCTGTCCCGGGAACACACGTGAAAGTGGATCCGAAATGTGAGGGACGATCATCGGCGAATGTGGTTAGACCAGGCGAGCAAGCAAATTGGTGCTGTAAGAACTGCTCACACCCCATTCATTTCCAGGTTGGACCGGCCCTATACTAT
>SRR11006495_NODE_9_length_751_cov_3.005935
GGAATAGGGAAATTGTAATGCGTTTAGATAACCATT
>SRR11006495_NODE_10_length_701_cov_3.802885
GCGGGGAGGCTGTCCCTGGCTGGGGATTTCTGCGCCGCTGCAATTTTTCCTTTTTGAACAGTCGCTTTGCCCACAACTGTCCCAGTTCGCTTTTTCGGAAGCCCAATTGGGCCTCCACCCCGACCGCCTCCCGGCCGGGAAACCTTTCTTTCTTTCTCCATAACTCGGTAAAACCGCGCTCGAAAAATCCGAAAAGATTTTTAACAACACTAACCACTCTATAAATTGGCTTCGTCTCTCAGTGACG
>SRR11006495_NODE_11_length_697_cov_4.361290
TTTTATGGCGAGGAGGCTGCCCCCTGATGGGGGTCTCTGCGTCGCCACAATTTTTTGTTTTTGGTCGGTTGTTTTGCCAACAACCGAACCCGTCCGCTTCTTCGGCAGCCCACTTGGGCCACCAACCCAGCCGCCTCCCGGCCGGGAAACCTTCTTCT
>SRR11006495_NODE_12_length_637_cov_4.151786
GGATCAGCTTGGTTTGTGTATGGTGATGTGGGGTGTGGTATTGACACCGACAGAAAGACACTTGTATGTGGAAGAGGTCTGTTCGTCTGGAAGGGCATTGGGCAGTATCCAACTGCCGACCACTCCGTAGAACTAGCCTCGTACGACCTAATCACGAAATACCTCTTTGAGATGTTCAAAGAGACTACAAAAGGGTGTATAGTGTGCGAAGACAAATTGCAGTGCGCAGCAGCCCGAAGTGTGGCCTACCACGCTTTGACGAAACTTGGCCATCCGACTGTCTACCTGAACAT
>SRR11006495_NODE_14_length_446_cov_35.707317
TCGCTGCACCATAGATGATGTTGTGATGGGCTGCTTTCGCAAGATGACCTCATCCTCACTTTGTATGACTGGTTTCACAGCTGTTCTCAAGTCAATCACGAGGTCAACGTTGTAATTGGCTCCCATCTCAGAAATTTCCGTCGAATAGATGATTTTTGTCTCAGGGTCAAGGGCCTTCGCATAATTCTCCTCAAAATTGTCCCGATGCAGAGAAACGGCTCCCGCGGATGAGTCCGCAAACCGTTCCGACTGGTCCTGGGATGGGACGAACGCTATCGTCTTTCCAGCTCCATGCTGTCGGACAATGCTCTCAAACCACTCAGAACTGAGTTTTCGAGTGCTAGGGGCCGCGTACTCCCGAATCGTATAATTCGAGCCAACTGATGGAGCCTGTCCGGGTGGCGTCGCGGAGAGATAGACAACATTTATCCCAGCATTGGATGGTA
>SRR11006495_NODE_15_length_440_cov_3.338843
CGGCAAATGCCAGTGGCACTCTTCATCCAAA
>SRR11006495_NODE_16_length_432_cov_2.546479
AGTGGCAGAGAGGCTGACCCCATTCGAGGGCTTCTGCGCAGCCACTTTTCTTGGTGTGGGTCTAACCGGTAGTATTCCGACAACAGATCCGCGGTTCGCTTCTTCGCTACCCGACAGGGGAAATGACCCGACCACCTCGAGATCGGGAAAACCTTTTGTCTTTTTCTATTCTCGGTCCAGAGAACCTCGTCAGATAAAAGCCAAATATTTCTAACAACACTAACTATTTAAAAGTGGTCCCGTCTCGGTGTGACGCCACC
>SRR11006495_NODE_17_length_426_cov_7.191977
CAGGCGAGCAAGCAAATTGGTGCTGTAAGAACTGCTCACACCCCATTCATTTCCAGGTTGGACCGGCCCTATACTATCCAATGGAGATTCAGAAAGCTGGA
>SRR11006495_NODE_18_length_415_cov_4.281065
ATCACTCCCCGGGCCGCTATTGACATCGGGTCCAAAAAGTGGCATTCGTCCATCATGATGGTGTGGACCTTAATTTG
>SRR11006495_NODE_19_length_405_cov_63.554878
GGAGATGGCTGTGTTTCAACACACTGGTGAGACCCGGGGAGATTTGGGAAGACTGCCATCTCGGTTCTTTAACGGAGAACTTGAGAACGAAAATCATCGTGTGCTACGAGTCATGACGGCATCAGACCATGTAACGAGCGTCTGTGGGAAAGCTATCGCTTTCCAATATGACTTCGTGGGATTCCGTCGAACGCTGTACGGGTCAAATGTACAGTTAAAAGTGTCGCAGACCGTTTCGAGCAATTGTCCCACTTATCTCGCTGGACTCGCCGTGAAAAATGATAGGACCATCTTCACTGATGGAATGTTCTGGATGTCCAGCCGCAAGCAAGGGAACGAGACAGAATACACAATCGAGGAACTCGAG
>SRR11006495_NODE_20_length_405_cov_7.521341
ATGTTCAGGTAGACAGTCGGATGGCCAAGTTTCGTCAAAGCGTGGTAGGCCACACTTCGGGCTGCTGCGCACTGCAACTTGTCTTCGCTCACAATACACTCTTTTGTAGTCTCTTTGAACATCTCAAAGAGGTATTTCGTGATTAGGTCGTACGAGGCTAGTCTAC
>SRR11006495_NODE_21_length_370_cov_2.614334
AAGATTGTTGCACTTTCATTTGCCCTA
>SRR11006495_NODE_22_length_344_cov_2.955056
TCGCATCTAAAAATGCTTTTTTCGAGATCATAAAGCAAA
>SRR11006495_NODE_24_length_301_cov_2.625000
ATTGACGATTCCCAATTGTGTAGTATCTCAGACTTTCCTCTCTCATAAA
>SRR11006495_NODE_25_length_248_cov_2.578947
TTTCTAACTTTAGTGATGAATTCTTCCTTTAGTCATGAATTC
>SRR11006495_NODE_26_length_236_cov_25.641509
GTAAGAACTGCTCACACCCCATTCATTTCCAGGTTGGACCGGCCCTATACTATCCAATGGAGATTCAGAAAGCTGGATAGCAACCCAAAGGTGTCTAAAATGAAGTTGACCGAGACTCCCCTCACGGATGACCCTGAACCAAGCGTCGAAGAGAGGTTGAGGATGTGGAGGACGGAGGCGCATGCCTCGCAGCCGAGTGGAGCGGTTTTCCGCGGCCTCGCGGTGGAGGTGAGGAA
>SRR11006495_NODE_27_length_155_cov_19.653846
ACACCATCATGATGGACGAATGCCACTTTTTGGACCCGATGTCAATAGCGGCCCGGGGAGTGATGGATTACTTAAATATACCATCCAATGCTGGGATAAATGTTGTCTATCTCTCCGCGACGCCACCCGGACAGGCTCCATCAGTTGGCTCGAAT
>SRR11006495_NODE_28_length_155_cov_17.320513
TTTGTTCCTATCTTGAATTCCGTTTCACCGAAGGCCTTTCTTACTTCCTCCATAACAACTCGGGTGGGGGTCAAAATAAGGGTGCGCCGCTTGAGCTCCACGTTTTTCAGTGTCTCTTCAACAATGTATTTCCGTGTCTTTCCCTTGCCAGGGTG
>SRR11006495_NODE_29_length_155_cov_9.051282
CTATCTTGAATTCCGTTTCACCGAAGGCCTTTCTTACTTCCTCCATAACAACTCGGGTGGGGGTCAAAATGAGGGTGTGCCGCTTGAGCTCCACGTTTTTCAGTGTCTCTTCAACAATGTATTTCCGTGTCTTTCCCTTGCCAGGGTGCCAATCG
>SRR11006495_NODE_30_length_148_cov_13.295775
CATGATGGACGAATGCCACTTTTTGGACCCGATGTCAATAGCGGCCCGGGGAGTGATGGATTACTTAAATTTACCATCCAATGCTGGGATAAATGTTGTCTATCTCTCCGCGACGCCACCCGGACAGGCTCCATCAGTTGGCTCGAAT
>SRR11006495_NODE_31_length_136_cov_21.779661
CTCGAGTTCCTCGATTGTGTATTCTGTCTCGTTCCCTTGCTTGCGGCTGGACATCCAGAACATTCCATCAGTGAAGA
>SRR11006495_NODE_32_length_133_cov_9.857143
TGGTCTAACACCATTTGTGCTTCCAGCCAACAAACCCAGTCATATGGATCCTCCTTGGTAGCAGCGTCAACTGGATAAACATATGTACCTGGGGCATTTCGCCCAGTTCGCCCTCGTCGCTGCACCATAGATG
>SRR11006495_NODE_33_length_128_cov_32.098039
AGGATGTGGAGGACGGAGGCGCATGCCTCGCAGCCGAGTGGAGCGGTTTTCCGCGGCCTCGCGGTGGAGGTGAGGAAGGGCTACCTCGAGGATCACATCGTGAACTTCCTAGGTTTAATGCTGTGTCT
>SRR11006495_NODE_34_length_119_cov_18.809524
CGCGGCCTCGCGGTGGAGGTGAGGAAGGGCTACCTCGAGGATCACATCGTGAACTTCCTAGGTTTAATGCTGTGTCTCCAGGTGATTTCAAACGCCCGGCCACGCCAACGGCCATTGGC
>SRR11006495_NODE_35_length_119_cov_12.690476
GCCAATGGCCGTTGGCGTGGCCGGGCGTTTGAAATCACCTGCAGACACAGCATTAAACCTAGGAAGTTCACGATGTGATCCTCGAGGTAGCCCTTCCTCACCTCCACCGCGAGGCCGCG
>SRR11006495_NODE_36_length_119_cov_6.238095
CGCGGCCTCGGGGTGGAGGTGAGGAAGGGCTACCTCGAGGACCACATCGTGAACTTCCTAGGTTTAATGCTGTGTCTCCAGGTGATTTCAAACGCCCGGCCACGCCAACGGCCATTGGC
>SRR11006495_NODE_37_length_113_cov_29.250000
CACATCGTGAACTTCCTAGGTTTAATGCTGTGTCTCCAGGTGATTTCAAACGCCCGGCCACGCCAACGGCCATTGGCCTACTGGGTGTTATCCTGGTTGGCTTTTGCTGTTTT
>SRR11006495_NODE_38_length_93_cov_7.687500
TTCCTCACCTCCACCGCGAGGCCGCGGAAAACCGCTCCACTCGGCTGCGAGGCATGCGCCTCCGTCCTCCACATCCT
>SRR11006496_NODE_1_length_6031_cov_10.184246
AGAAGAAGGTTTCCCGGCCGGGAGGCGGCTGGGTTGGTGGCCCAAGTGGGCTGCCGAAGAAGCGGACGGGTTCGGTTGTTGGCAAAACAACCGACCAAAAACAAAAAATTGTGGCGACGCAGAGACCCCCATCAGGGGGCAGCCTCCTCGCCATAAAA
AGGGATGGGAATCTTAGAGGAGGTGGAGTTCATCTTGTTCAAAATCATTCGGGGAAACACATGGTTTGGGCTCATTGCCTTTCTGTGCATTGGCCTCAAAATGCGGTGGCCCGTATGGATTATGATTCTAATTGGAGTTGTGACCTGGAACGCTGTGAGGGCTGATGTTATTGAACCCCTCAAGCAGGAGAAGATGACATTCTTGGAGACTCGAATGTTTTAAGCGAAATATCAACTATCGCGACACCAAATGGGCTCCTCCAGGTAAGCATGGGGAATTCTCATGTGATTAGAGGACAAGACTACAAAACCCTTCTAACGGATTGCGAAGTGGGACAGTCATATTCCACTGATGTGTGCCCTGGTGGTTCACAATTGAATCTAGGAGGGGTTCGCAATGAGAATCGCACTTGCCAGGTGCTGCCATACAATCGAGGATGGGGGACTGGATGCCTTGAGTTTGGCATGGGAATGACGGCGACTTGTGTGGAACTTGAATGTTCCACATCGTACGCTGTGAAGCTGTTATCTAGCTCTGGAGTAGTCTCTAACATGACTATTGGATACCATGGGAAGAATGAGACAAAACTCATAGCCAACAACATCCCCCAAACGTTTAAGTTTGGAGGATTTGGCAAGACAGTGCTCACCTGCCAATTGGAAAACGACCGGTTGGCGACTACGAACTATGCCATTGTTGGAGATGACGGAGCGGGATTGTTCCTCAAAAAACTAATCGATGATTGGCCTGGTGTGTTTCGAACGCAGAAGCACATGATCGGCATGGATCGAGTCGTGAATTGGGGACCAGCAACTCCAAATGAAATCCCGGTGGTGTCAATAGACAACCCACATCTTGACTGGAAGGCAGGGAAAAAGGGAGGAACCCCAGAACTTGACACAATATTCTGGTGCCGAACTGTCCTGGAAAAATTGATAACTGGAGAATTCTCCCCCTGTAAAATAACGTTGAGAGCAACGGTTGTGCAAGGGGGTTACGGAAATGAGGGAGTCCTTGTTGTGCAGACAGACGATGATGTTCCTGAAATCTGCAGTATCGCGCTGGAATGCGTGAGCTGTGGACTCACGTCAAAACGAATGATGTTTCAACCGGGGACTAAGACTGGCCAAGCCCACGTCACGTGTGGGAACAAGTCCATGTTCGTCCTACTCATCGTACTTGGATCAGCTTGGTTCGTGTATGGAGACGTTGGTTGCGGGATAGACACTGACCGGAAAACCTTAGTTTGTGGTGGGGGATTGTTCGTCTGGAAAGGGATTGGACAGTATCCCACCGCTAACCACTCAGTGGAGCTGGCTTCCTATGACCTAATCACGAAATATCTTTTTGAGATGTTCAAGGAAACCAAAAAGGGGTGCATCATTTGTGAGGACAAGTTACAGTGCGCAGCGGCCCGAAGCGCTGTTTATCATGCCTCGTCAAAACTTGGACACCCACTGGTGTATCTTAACATCTCTAATTCGTACGGCTCGGTTTTAGATGAGCTTCCCAAAGCAAGGCGTAGAATAACGCTTGGAACTGAAAGCGTGGAAATGGTGGTATACCAACACACTGGGGAGCCAAAAGGTGATTTCGGAACGCTCCCATCACGATATTTTCGCGGGGACATGGAGAACGAAAATCACTATGTTCTGCGGGTAATGACTGCCTCAGACCACGTGCACAGGGTGTGTGGAAAGGCGATTGCGTTCCAGTACGACTTTGTGGGATACCGCCGGACCCTGTACGGATCCAATGTGCAGCTCAAGGTCTCACAAGTGGTATCAAGCTACTGCCCAATGTATCTGGCAGGATTGGCTGTCAAGAACGATCGTACCATATTCACAGACGGTATGTTTTGGATGTCAAGTCGAAAACAGGGAAATGAAACTGAGTACACAATCGAGGACCTGGAGACGACGCAAGCGCGAAAGTGTATTTGGCCAAAACAATACACATCTGACAGTGTGGAAGACCCAACGGACCAGCGGCTTTTCATGCCTCCCACGTGGGGAGGACCGATCTCGCGGGCTAATCACATCCCCGGATACAAGATGCAAACCGACTTCCCATGGCACGTTACCCCGATCAAGATGATTGCGGGACCAGTACCTGGAACTCATGTGAAAGTTGACCCGGGATGCGAAGGGCGGTCATCAGCCACCATCGTGGAACCTAGTGAAACCTGGTGAACAGGCGAATTGGTGTTGTAAGAACTGCTCAAATCCCATCCACTTCCGGGTCGGACCCGCATTGTATTACCCCATGGAAATTCAAAAGGCCACTAAGAGCACTGATAGTAGTCCCAAGTTGGCAAAGATGAAGCTGACGGAGACTCCACTATCAGATGATCCGGAACCAAGTGTTGAGGAGTTGAATCTAGGAGGGGTTCGCAATGAGAATCGCACTTGCCAGGTGCTGCCATACAATCGAGGATGGGGGACTGGATGCCTTGAGTTTGGCATGGGAATGACGGCGACTTGTGTGGAACTTGAATGTTCCACATCGTACGCTGTGAAGCTGTTATCTAGCTCTGGAGTAGTCTCTAACATGACTATTGGATACCATGGGAAGAATGAGACAAAACTCATAGCCAACAACATCCCCCAAACGTTTAAGTTTGGAGGATTTGGCAAGACAGTGCTCACCTGCCAATTGGAAAACGACCGGTTGGCGACTACGAACTATGCCATTGTTGGAGATGACGGAGCGGGATTGTTCCTCAAAAAACTAATCGATGATTGGCCTGGTGTGTTTCGAACGCAGAAGCACATGATCGGCATGGATCGAGTCGTGAATTGGGGACCAGCAACTCCAAATGAAATCCCGGTGGTGTCAATAGACAACCCACATCTTGACTGGAAGGCAGGGAAAAAGGGAGGAACCCCAGAACTTGACACAATATTCTGGTGCCGAACTGTCCTGGAAAAATTGATAACTGGAGAATTCTCCCCCTGTAAAATAACGTTGAGAGCAACGGTTGTGCAAGGGGGTTACGGAAATGAGGGAGTCCTTGTTGTGCAGACAGACGATGATGTTCCTGAAATCTGCAGTATCGCGCTGGAATGCGTGAGCTGTGGACTCACGTCAAAACGAATGATGTTTCAACCGGGGACTAAGACTGGCCAAGCCCACGTCACGTGTGGGAACAAGTCCATGTTCGTCCTACTCATCGTACTTGGATCAGCTTGGTTCGTGTATGGAGACGTTGGTTGCGGGATAGACACTGACCGGAAAACCTTAGTTTGTGGTGGGGGATTGTTCGTCTGGAAAGGGATTGGACAGTATCCCACCGCTAACCACTCAGTGGAGCTGGCTTCCTATGACCTAATCACGAAATATCTTTTTGAGATGTTCAAGGAAACCAAAAAGGGGTGCATCATTTGTGAGGACAAGTTACAGTGCGCAGCGGCCCGAAGCGCTGTTTATCATGCCTCGTCAAAACTTGGACACCCACTGGTGTATCTTAACATCTCTAATTCGTACGGCTCGGTTTTAGATGAGCTTCCCAAAGCAAGGCGTAGAATAACGCTTGGAACTGAAAGCGTGGAAATGGTGGTATACCAACACACTGGGGAGCCAAAAGGTGATTTCGGAACGCTCCCATCACGATATTTTCGCGGGGACATGGAGAACGAAAATCACTATGTTCTGCGGGTAATGACTGCCTCAGACCACGTGCACAGGGTGTGTGGAAAGGCGATTGCGTTCCAGTACGACTTTGTGGGATACCGCCGGACCCTGTACGGATCCAATGTGCAGCTCAAGGTCTCACAAGTGGTATCAAGCTACTGCCCAATGTATCTGGCAGGATTGGCTGTCAAGAACGATCGTACCATATTCACAGACGGTATGTTTTGGATGTCAAGTCGAAAACAGGGAAATGAAACTGAGTACACAATCGAGGACCTGGAGACGACGCAAGCGCGAAAGTGTATTTGGCCAAAACAATACACATCTGACAGTGTGGAAGACCCAACGGACCAGCGGCTTTTCATGCCTCCCACGTGGGGAGGACCGATCTCGCGGGCTAATCACATCCCCGGATACAAGATGCAAACCGACTTCCCATGGCACGTTACCCCGATCAAGATGATTGCGGGACCAGTACCTGGAACTCATGTGAAAGTTGACCCGGGATGCGAAGGGCGGTCATCAGCCACCATCGTGGAACCTAGTGAAACCTGGTGAACAGGCGAATTGGTGTTGTAAGAACTGCTCAAATCCCATCCACTTCCGGGTCGGACCCGCATTGTATTACCCCATGGAAATTCAAAAGGCCACTAAGAGCACTGATAGTAGTCCCAAGTTGGCAAAGATGAAGCTGACGGAGACTCCACTATCAGATGATCCGGAACCAAGTGTTGAGGA
GATGAGAGGCTGAAAATGTGGAGGACGGAAGCTCACGCTCTGCAACCACGTGGTTCGGTTTTCCGGGGTCTCGGGGTGGAAGTGAGGAAGGGCTACCTCGAGGACCACATCGTGAACTTCCTGGGACTCATGCTTTGTCTTCAAGTAATCTCCAACACATGTCCACGCCAGCGAAAGTTTGGCTGTTGGCTACTGTCGTGGTTGGCTTTTGCGGCCTTTGGATCTGTCTTCTCGTGCATAGGTTTCGGCTCATGGCTGGTTCTACTACACGCGTCGACATCGTCGATCCGGCTGTCACAAATGATGATCCCCCTATGGATGCTCCTACACACCGAACATTGCTCAATGTTCTTCCTTGGGTATCTATTGGAACACAAACTGAGG
>SRR11006496_NODE_2_length_2402_cov_11.141505
TCGAAAGTGATCTAAACCCTGTTCCACACATCAAGCATGTTTTCCGTGGTCATCCACTCGTATTGCTGGTGGATGGACCTCCCCTCTGGGACCCAATCTGTTGGAACGGATGCATGTATGGCTGCGTACCCCACCCGCAGATCACGCCGATGGAAAAAGTACAGAGCCCACATTTGTCCGTGGGCTTTTGACAGACAAGCACTTTCTGGGATGGTCACGAGCCCTCCTTTTTGGACTCGACTTCTCCCAATGATTTCGTGCTCGTGGCGGCATGGAACGATTATTTTCCTTCCACCTTTGAGATGGAGTGGATGGAAGTGATGGGAGCAAAACTCAACGCGCTCCCAGATCGTCTCCACAAGTGAAAACGAGTCAATTGGTATATTTTTCCGGATTTTCCCGGTTTCATTTAGGTAGGTCAACGACTTTGCGAAATTGGTGTCGTTTGTGGCCACGACCACGTCATCTCCAGCGATCACCATTCCCTCCAGTTTTTCGACCATGTTCCGCGAGAGCCATTTGTCGATCACCACTGGTTCAGCTTCGAGTAGCCCTTCACTTTCAAGGGTTCGGCCAATCTGAACCTTTCCATTGGTGATTGTGTTCAAGGCATATGTCACCACCTGCCCCGAGCCTCGCTGATCCGATCGGGAAACCACATCCATGACCGTTCCACTCCCGAATTTAGAATGGGTTCGGGGAAACAGGGCCACAATATTTTGGTAGGCAAATTTCATGACCGACTCCGCCAGAGCTCTATGGTAATCATCCTCAATCGAGTTGAGGATGAAGAACTCTTCGTCGGCCAAATCCGCCTGACTAATGCGAGTGTCCCAGCCAGCTATGTCATCGGCAACGAAAAACTTTCCTTTTGAAGCTATTTCTGACAAGTAATAGCCAAAGTAGTTTACGCCGAGACCTCCCACGCCACCCGGGAAATTTTCACGGGCTACCCAATGGTCTTCGTTGAGGAAGCCCAAGGCCTCATATTCCAGATATCGACTTCCCAGCCACATATACCAAATGGTCCGGGATCCTTTCGGCTCCCCAGCTATGGTCGGTTTCTTTTTTTTTTTTTCCCCATGGTGTTGTACACGCACATCGCACAGTCCCCGGCCAGGTGGAGTTTTCTTTCCCGGTTTACTAGTTCCCAAAACCGGGGGTCATTGACGGCAGTGGTCACCTTGGTCCAAGGGACGTCTTGGCTCCATGACCCAATGGCAGCATCCGATCGGACATTCTTGATGAAGTCGTCACACGTCAAAATCCGCGGTTTCAGCCCTTTTTCTTTGAACAGGCGGACCATGTGCTTCATGATTTTCCTATTGACCATTTTAACCTGTTCCCTGGGTTCAGGGACCTTTTGTTGGGAGTACGTTGAGATGTCGGTCATCATGAAGTTTGTTACTCCTCCAACGGCTTCCCAAGGCCACATAATCTTCCGGACAAGAGGGTTGACAGTTTGACCACCAACTTTGACGTCATCTGTCACGTACGAACCATGGTACTTAAAAGTCTGGTAGGGGTTGTTCTTGTCAAAAAACCAAGTGCTTAGATTTTCATCCCGGAGTTTATTAACCCTGGTTTGGGTCATGCTAGGATCCATATCCTTGATTTTCGTTTGGGGGTCAGCCCGTGTCCCTGTTCGGACCTTCGGAGTGTCGTTTATGATTGGCTCGCCAGTTGAGCGCATGCGACCTATGAGTGAGCCAAGTGTCATGTACACGTCCCTGGCA
>SRR11006496_NODE_3_length_1497_cov_39.963380
CTCGAGTTCCTCGATTGTGTATTCTGTCTCGTTCCCTTGCTTGCGGCTGGACATCCAGAACATTCCATCAGTGAAGAAGGTCCTATCATTTTTCACGGCGAGTCCAGCGAGATAAGTGGGACAATTGCTCGAAACGGTCTGCGACACTTTTAACTGTACATTTGACCCGTACAGCGTTCGACGGAATCCCACGAAGTCATATTGGAAAGCGATAGCTTTCCCACAGACGCTCGTTACATGGTCTGATGCCGTCATGACTCGTAGCACCCGATGATTTTCGTTCTCAAGTTCTCCGTTAAAGAACCGAGATGGCAGTCTTCCCAAATCTCCCCGGGTCTGACCAGTGTGTTGAAACACAGCCATCTCC
GTGGAGTAACATCCATAGTGGGATCATCATTTGGGAGACTCGGATTGATGACGTTGAGGCATGTAGTAGAACTAACCAAGAGCCAAAACCGACGCACGAAAAAACCGATGGTAGCCCAAAGACAGCAAACGCCAGCCAAGACAATACCCAATATGCTAGAGGCCGTTGACGTGGACGAGAGTTCGATATCGCTTGTAAACACAACATTAAACCGAGGAAGTTGACTATATGATCCTCGAGGTAGCCCTTCCTGGTCTCTACCCCAAGGCCCCGGAAAACCGTTCCGCTTGGTTGTGATGCGTGCGCCCCAGTTCGCCACATTTTGAGTCGTTCTTCAACGGTCGGTTCAGGATCATCAGACAAAGGCGTTTCCGTCAATTTCAGCTTTGAGACTTTTGGATTGCTATCTGTGATTGTGACTGCTTTTTGTATCTCCATGGGGTAATACAAGGCCGGCCCCACTTGAAAATGTATTGGGTGGGAACAATTTTCGCAACACCAATTGGATTGCTCACCGGGTTTTACCACAGACGCAGCTGAACGTCTTTCACACTTTGGGTCAACCTTGACGTGGGTTCCGGGCACCGGACCGGGGATGAAGCGAATTGGAGACACATGCCACGGAAAATCCGTTTGCATTTTGTATCCTGGTATGTGGTTAGCCCTAGAAATGGGCCCTCCCCAGGTCGGTGGCATGAACATCCATTGATCGGTAGGGTCGTTTAGGCTATCGGCCGTGTACTGCTTTGGCCAGATGCATTTCCTCGCTTGGTGCGTCTCGAGTTCCTCGATTGTGTATTCTGTCTCGTTCCCTTGCTTGCGGCTGGACATCCAGAACATTCCATCAGTGAAGAAGGTCCTATCATTTTTCACGGCGAGTCCAGCGAGATAAGTGGGACAATTGCTCGAAACGGTCTGCGACACTTTTAACTGTACATTTGACCCGTACAGCGTTCGACGGAATCCCACGAAGTCATATTGGAAAGCGATAGCTTTCCCACAGACGCTCGTTACATGGTCTGATGCCGTCATGACTCGTAGCAC
>SRR11006496_NODE_4_length_1404_cov_2.984175
GGCTCTTGAAGCGCGCGATCAAAAACACTCCCAGGTCACCAACATCATTGATAGGACCCCGCATGACAACACGAAAGGATACGTCTATGGC
CACCAGTTTATGGACTTTGGCTCAATTGTAAACTTTGTTGGCATTGGATACCTTACGGACATCCCCCTCCGGGCCTCCCTGTTCGTGTTTCGAATGGTGCTGGGGTTGTTTCCAACACTGGGCGGAATGCGCTCTCTGGAAAAAAACAGCAGCAACAGGTTTGGGGGTGAAGTGGAAGAACATGTTAAATGAAATGTCCCAAGTTCGATTCCAATCCTACAAATCCCGAGGCGTGAACGAAACTCCCCGAGGTGACTATGTGTCTCGTGGGGGATTGAAAATGGACGAAATCATCAGGAAATACGGCTTTCGACCAGCTGGACGCGTCGTTGACCTTGGATGTGGACGAGGAGGATGGTCGCAGAGGGCAGTGATGGAAGAACGAGTTATGCGCGTGGCAGGGTACACCCTTGGGGGAGTAGAACGTGAAGAACCCCAAAAGTTCATAACGTATGGTTACAACCTAGTCACCCTAAAGAGTCGGACAAATGTCTTCAAGCTTGAACCAACTCTGTGTGAAACTGTCCTTTGTGACATCGGGGAGAGTGATCCTGATTTCCGGAAGGAAAAAACCAGAACGCTGGTCGTCCTTGATGTTCTCGAGAGGTGGTTGAAGACCAATCCGGAGGCCCAGTTCTGTTTTAAGGTCCTATGCCCATATCCGGTGGAGGTGATGCGGAAGCTTGAAACTCTGCAACATACCTACAGTGGGCGGTTGGTTCGACTGTCCACAAGCAGAAACTCAACAGCTGAAATGTACTAT
>SRR11006496_NODE_5_length_1234_cov_17.374244
GCATTTGGCCTAAACAATACACGGCTGACAGTTTGGATGACCCAACTGACCAACGGTTATTCATGCCTCCGGCGTGGGGCGGCCCCATCTCGCGGGCGAATCACATCCCGGGTTACAAGATGCAAACTGATTTCCCTTGGCATGTCACCCCAATTCGGCTAATTTCGGGGCCTGTCCCGGGAACACACGTGAAAGTGGATCCGAAATGTGAGGGACGATCATCGGCGAATGTGGTTAGACCAGGCGAGCAAGCAAATTGGTGCTGTAAGAACTGCTCACACCCCATTCATTTCCAGGTTGGACCGGCCCTATACTATCCAATGGAGATTCAGAAAGCTGGATAGCAACCCAAAGGTGTCTAAAATGAAGTTGACCGAGACTCCCCTCTCGGATGACCCTGAACCAAGCGTCGAAGAGAGGTTGAGGATGTGGAGGACGGAGGCGCATGCCTCGCAGCCGAGTGGAGCGGTTTTCCGCGGCCTCGGGGTGGAGGTGAGGAAGGGCTACCTCGAGGACCACATCGTGAACTTCCTAGGTTTAATGCTGTGTCTCCAGGTGATTTCAAACGCCCGGCCACGCCAACGGCCATTGGCCTACTGGGTGTTATCCTGGTTGGCTTTTGCTGTTTTTGGATTGCCGTCGGTCTTCTCATGCGTTGGCTTTGGTTCGTGGTTGGTTCTGTTGCACGCTTCAACGTCGTCGATCCGCTTGTCCCAGATGATGATTCCTCTGCGGATGCTACTTCACGTAGGGCATTGCTCGATGTTCTTCCTAGGGTATCTACTGGAACACAAACTGAGG
>SRR11006496_NODE_6_length_1078_cov_3.780220
GATATGTCAGATGCTATATTGGGAAATGATCGTTGTTCCCAGGCAAAAATTCCGGCTAGAATGAGAAAGATTACTATGACCCACTTCAATAGATCCAGGTCCCCATAGCTTCGCTG
AAAATCACTACGCGTTGAGAGGATGAACTTCAGAGTTGGCTCGCGGACACTCCATGGCAACCTTTCGAACCGTTGATCCAGAAACTTTGGCCGATACACCATGCGCCCATCTGATCTGTGCACGGTGTCTTCATCAGGCAAGTCCCTTCCATTGAAGATCATGTCATGCTTCTGGTTGAAACTGTTCGCCCACTTCCAAGCCAGCCATATTGGCACATTTGGCCGCTCCATGAACCGGAAGAACCTATCTCGACTTTCGCCGATCAGACGAAAAGCTCCAGGGGGTTGTCCGTAAGCATACTCTTCCTTCATTAGTGGCATGCTTAGCTGGTCTAACACCATTTGTGCTTCCAGCCAACAAACCCAGTCATATGGATCCTCCTAGGTAGCAGCGTCAACTGGATAAACATATGTACCTGGGGCATTTCGCCCAGTTCGCCCTCGTCGCTGCACCATAGATGATGTTGTGATGGGCTGCTTTCG
>SRR11006496_NODE_7_length_986_cov_10.260726
GGATCAGCTTGGTTTGTGTATGGTGATGTGGGGTGTGGTATTGACACCGACAGAAAGACACTTGTATGTGGAGGAGGTCTGTTCGTCTGGAAGGGCATTGGGCAGTATCCAACTGCCGACCACTCCGTAGAACTAGCCTCGTACGACCTAATCACGAAATACCTCTTTGAGATGTTCAAAGAGACTACAAAAGGGTGTATAGTGTGCGAAGACAAATTGCAGTGCGCAGCAGCCCGAAGTGTGGCCTACCACGCTTTGACGAAACTTGGCCATCCGACTGTCTACCTGAACATGTCCAATTCCTACGATTCAGTCTTTGATGAGCTTCCGAAAACACGACGCAAGATCACACTTGGAACCGAAAGTGTGGAGATGGCCGTTTACCAGCATACGGGGGAAACCAAAGGCGATTTGGGGAAATTGCCATCCCGGTTTTTCAGTGGAGAGCTTGAGAATGAGAACCACCACGTCTTAAGGGTCATGACGGCCTCAGACTATGCGACGAGTGTGTGTGAAAAAGCGATTGCATTCCAATACGACTTTGTCGGGTTTCGACGGACTTTGTATGGATCGAACGTGCAGCTTAAGGTATCACAGACTGTCTCAAGTAATTGCCCAACGTACCTAGCAGGGTTAGCCGTGAAGAACGACCGA
>SRR11006496_NODE_8_length_972_cov_11.287151
CCTACTGGGTGTTATCCTGGTTGGCTTTTGCTGTTTTTGGATTGCCGTCGGTCTTCTCATGCGTTGGCTTTGGTTCG
CAGCATGCCAGACGGAGTCTACCGAATCAAGTCCAAAGGAGTTGCCATTGATCGTCAACGGGGTGTTGGGGTTGTAAGACGAGGAGTTTTTCACACCCTCTACCATGTAACGCGTGGTGGTCTGGTGTACTGGCGAGGGCAGGCAGTTCAACCACACTCTGGTAGTGTGACTGAAGATGTCATCTCTTATGGTGGACCTTGGAATCTGCCAAAGCCTGAACTTGTCAACGAAATTGACGTCCTGGCTTGTCTACCGGACGGCACTGTGGAATATCATAAATATGAGCCCAGCACCATCACCATAGATGGCACTCCCACAATGTTCGTGACAAAAGATTTTGGCTTCGGATCTTCAGGATCTCCCTTCTATTTGGAGGGCGAGCCGGTCGGACTTTATGGGTATGGCTTTCAATATAATGGAAAATACCATTCCATAGTCACGACCTATGAGCAAGATCCGAGCCAGGTTCATCTTCCAGGCATTGATCTAACGAGCACGGTACAAAGAACATTCATCGATTGGCACCCTGGCAAGGGAAAGACACGGAAATACATTGTTGAAGAGACACTGAAAAACGTGGAGCTCAAGCGGCGCACCCTCATTTTGACCCCCACCCGAGTTGTTATGGAGGAAGTAAGAAAGGCCTTCGGTGAAACGGAATTCAAGATAGGAACAAATGTTGCCTACTGCAAGAACAATGCTGTGACGATCGCCTGCCATGCAACGTTTATGGATTTTGTCAAGAGTAGAGGTGTTGGCCAAATTAAGGTCCACACCATCATGATGGACGAATGCCACTTTTTGGACCCGATGTCAAT
>SRR11006496_NODE_9_length_696_cov_3.114701
GTTCCGATTATGCTACCACATTCTTGATCTTGTTTCTTGTGGAGATAAATGAGATCCTCCCACTTTTCGACCCATTCTTTATGTTTCATCCATGGGTTGTCTTGGATCCAAACGCGATTCCATACAGTGAGCATGTCCTCTGTTGTCATCCATTCACAGTTTTGATGGATGGACCACGACGTTCGGCCTTCAGGGAACCATTCCACAGGAACACTAGAAGCGATGGCCGCGAATCCTAACCTCAAGTCTCTTCTGTGGAAGAAGTACAAAGCCCACATCTGGCTGTATGCTTTGGCTAGACACGCGCTGTCTGATATCGTC
>SRR11006496_NODE_10_length_593_cov_28.360465
ACATATGTACCTGGGGCATTTCGCCCAGTTCGCCCTCGTCGCTGCACCATAGATGATGTTGTGATGGGCTGCTTTCGCAAGATGACCTCATCCTCACTTTGTATGACTGGTTTCACAGCTGTTCTCAAGTCAATCACGAGGTCAACGTTGTAATTGGCTCCCATCTCAGAAATTTCCGTCGAATAGATGATTTTTGTCTCAGGGTCAAGGGCCTTCGCATAATTCTCCTCAAAATTGTCCCGATGCAGAGAAACGGCTCCCGCGGATGAGTCCGCAAACCGTTCCGACTGGTCCTGGGATGGGACGAACGCTATCGTCTTTCCAGCTCCATGCTGTCGGACAATGCTCTCAAACCACTCAGAACTGAGTTTTCGAGTGCTAGGGGCCGCGTACTCCCGAATCGTATAATTCGAGCCAACTGATGGAGCCTGTCCGGGTGGCGTCGCGGAGAGATAGACAACATTTATCCCAGCATTGGATGGTAAATTTAAGTAATCCATCACTCCCCGGGCCGCTATTGACATCGGGTCCAAAAAGTGGCATTCGTCCATCATGATGGTGTGGACCTTAATTTGGCCAACACCTCTACTCTT
>SRR11006496_NODE_11_length_567_cov_2.689796
GAATTCATGACTAAAGGAAGAATTCATCACTAAAGTTAGAAA
>SRR11006496_NODE_12_length_522_cov_3.997753
GGAATAGGGAAATTGTAATGCGTTTAGATAACCATT
>SRR11006496_NODE_13_length_476_cov_2.937343
GCGGGGAGGCTGTCCCTGGCTGGGGATTTCTGCGCCGCTGCAATTTTTCCTTTTTGAACAGTCGCTTTGCCCACAACTGTCCCAGTTCGCTTTTTCGGAAGCCCAATTGGGCATCCACCCCGACCGCCTCCCGGCCGGGAAACCTTTCTTTCTTTCTCCATAACTCGGTAAAACCGCGCTCGAAAAATCCGAAAAGATTTTTAACAACACTAACCACTCTATAAATTGGCTTCGTCTCTCAGTGACG
>SRR11006496_NODE_14_length_435_cov_3.678771
ATACCTTAAGCTGCACGTTCGATCCATACAAAGTCCGTCGAAACCCGACAAAGTCGTATTGGAATGCAATCGCTTTTCCACACACACTCGTCGCATAGTCTGAGGCCGTCATGACCCTTAAGACGTGGTGGTTCTCA
>SRR11006496_NODE_15_length_394_cov_6.028391
GAAGGGCTACCTCGAGGACCACATCGTGAACTTCCTAGGTTTAATGCTGTGTCTGCAGGTGATTTCAAACGCCCGGC
>SRR11006496_NODE_16_length_391_cov_5.407643
GTAGACTAGCCTCGTACGACCTAATCACGAAATACCTCTTTGAGATGTTCAAAGAGACTACAAAAGAGTGTATTGTGAGCGAAGACAAGTTGCAGTGCGCAGCAGCCCGAAGTGTGGCCTACCACGCTTTGACGAAACTTGGCCATCCGACTGTCTACCTGAACAT
>SRR11006496_NODE_17_length_370_cov_4.252560
CAGCACGAAATCATTGGGAGAAGTCGAGTCCAAAAAGGAGGGCTCGTGACCATCCCAGAAAGT
>SRR11006496_NODE_18_length_362_cov_3.228070
TTTTTCCGGATTTTCCCGGTTTCATTTAGGTAGGTCAACGACTTTGCGAAATTGGTGTCGTTTGTGGCCACGACCAC
>SRR11006496_NODE_19_length_331_cov_2.779528
TTTGGATGAAGAGTGCCACTGGCATTTGCCG
>SRR11006496_NODE_21_length_259_cov_8.181319
ATTGACATCGGGTCCAAAAAGTGGCATTCGTCCATCATGATGGTGTGGACCTTAATTTGGCCAACACCTCTACTCTTAACAAAATCCATAAACGTTGCATGGCAGGCGATCGTCACAGCATTGTTCTTGCA
CGAACCAAAGCCAACGCATGAGAAGACCGACGGCAATCCAAAAACAGCAAAAGCCAACCAGGATAACA
>SRR11006496_NODE_22_length_255_cov_3.286517
CGCATTGTCCCCTTCGTTCTCTTCAG
>SRR11006496_NODE_23_length_248_cov_2.982456
TTGAGCTATTTTTTCCAAACACTCTCACAAAGCTTTGTGGATTTCCTC
>SRR11006496_NODE_24_length_225_cov_7.912162
TGCAGCTTAAGGTATCACAGACTGTCTCAAGTAATTGCCCAACGTACCTAGCAGGGTTAGCCGTGAAGAACGACCGAGCGATTTTTACGGACGGCATGTTTTGGATGTCTAGTCGTAAACAAGGCAATGAGACTGAGTACACGATTGAGCATTTGGCCTAAACAATACACGGCTGACAGTTTGGATGACCCAACTGACCAACGGTTATTCATGCCTCCGGCGTGG
>SRR11006496_NODE_25_length_221_cov_6.166667
CCAATGGTCTTCGTTGAGGAAGCCCAAGGCCTCATATTCCAGATATCGACTTCCCAGCCACATATACCAAATGGTCCCCGGCCAGGTGGAGTTTTCTTTCCCGGTTTACTAGTTCCCAAAACCGGGGGTCATTGACGGCAGTGCTCACCTTGGTCCAAGGGACGTCTTGGCTCCATGACCCAATGGCAGCATCCGATCGGACATTCTTGATGAAGTCGTCA
>SRR11006496_NODE_26_length_188_cov_19.594595
GCATGCGCCTCCGTCCTCCACATCCTGCTTAGCTGGTCTAACACCATTTGTGCTTCCAGCCAACAAACCCAGTCATATGGATCCTCCTTGGTAGCAGCGTCAACTGGATATACATATGTACCTGGGGCATTTCGCCCAGTTCGCCCTCGTCGCTGCACCATAGATGATGTTGTGATGGGCTGCTTTCG
>SRR11006496_NODE_27_length_184_cov_18.168224
GCCAATGGCCGTTGGCGTGGCCGGGCGTTTGAAATCACCTGGAGACACAGCATTAAACCTAGGAAGTTCACGATGTGATCCTCGAGGTAGCCCTTCCTCACCTCCACCGCGAGGCCGCGGAAAACCGCTCCACTCGGCTGCGAGGCATGCGCCTCCGTCCTCCACATCCTCAACCTCTCTTCGA
>SRR11006496_NODE_28_length_179_cov_12.058824
TTTTCTTTGAACAGGCGGACCATGTGCTTCATGATTTTCCTATTGACCATTTTAACCTGTTCCCTGGGTTCAGGGACGGGGGTGTCTACCTTCTCCCGGAGAACCTTTTGTTGGGAGTACGTTGAGATGTCGGTCATCATGAAGTTTGTTACTCCTCCAACGGCTTCCCAAGGCCACAT
>SRR11006496_NODE_29_length_166_cov_6.471910
GCATGCGCCTCCGTCCTCCACATCCTGCTTAGCTGGTCTAACACCATTTGTGCTTCCAGCCAACAAACCCAGTCATACGGATCCTCCTTGGTAGCAGCGTCAACTGGATAAACATATGTACCTGGGGCATTTCGCCCAGTTCGCCCTCGTCGCTGCACCATAGATG
>SRR11006496_NODE_30_length_163_cov_5.023256
TCTTCGAGGCTTGGTTCAGGGTCATCCGAGAGGGGAGTCTCGGTCAACTTCATTTTAGACACCTTTGGGTTGCTATCAGTTATCTCTCCAGCTTTCTGAATCTCCATTGGATAGTATAGGGCCGGTCCAACCTGGAAATGAATGGGGTGTGAGCAGTTCTTAC
>SRR11006496_NODE_31_length_160_cov_4.855422
GCATGTTTTGGATGTCTAGTCGTAAACAAGGCAATGAGACTGAGTACACGATTGAGGATTTGGAAACCATGCAAGCCGAAAGTGCATTTGGCCTAAACAATACACGGCTGACAGTTTGGATGACCCAACTGACCAACGGTTATTCATGCCTCCGGCGTGG
>SRR11006496_NODE_32_length_155_cov_10.692308
TAGCCGTGAAGAACGACCGAACGATTTTTACGGACGGCATGTTTTGGATGTCTAGTTGTAAACAAGGCAATGAGACTTAGTACACGATTGAGGATTTGGAAACCATGCAAGCCAGAAAGTGCATTTGGCCTAAACAATACACGGCTGACAG
>SRR11006496_NODE_33_length_148_cov_21.704225
TTTCACGTGTGTTCCCGGGACAGGCCCCGAAATTAGCCGAATTGGGGTGACATGCCAAGGGAAATCAGTTTGCATCTGTCAGCCGTGTATTGTTTAGGCCAAATGCACTTTCTGGCTTGCATGGTTTCCAAATCCTCAATCGTGTACT
>SRR11006496_NODE_34_length_148_cov_17.591549
GGAGATTTGGGAAGACTGCCATCTCGGTTCTTTAACGGAGAACTTGAGAACGAAAATCATCGTGTGCTACGAGTCATGACGGCATCAGACCATGTAACGAGCGTCTGTGGGAAAGCTATCGCTTTCCAATATGACTTCGT
>SRR11006496_NODE_35_length_145_cov_12.632353
GATAGCAACCCAAAGGTGTCTAAAATGAAGTTGACCGAGACTCCCCTCTCGGATGACCCTGAACCAAGCCTCGAAGAGAGGTTGAGGATGTGGAGGACGGAGGCGCATGCCTCGCAGCCGAGTGGAGCGGTTTTCCGCGGCCTCG
>SRR11006496_NODE_36_length_137_cov_19.333333
GGAGATGGCTGTGTTTCAACACACTGGTGAGACCCGGGGAGATTTGGGAAGACTGCCATCTCGGTTCTTTAACGGAGAACTTGAGAACGAAAATCA
>SRR11006496_NODE_37_length_136_cov_15.525424
CTCGAGTTCCTCGATTGTGTATTCTGTCTCGTTCCCTTGCTTGCGGCTGGACATCCAGAACATTCCATCAGTGAAGA
>SRR11006496_NODE_38_length_134_cov_13.877193
GCCCAACGTACCTAGCAGGGTTAGCCGTGAAGAACGACCGAACGATTTTTACGGACGGCATGTTTTGGATGTCTAGTCGTAAACAAGGCAATGAGACTGAGTACACGATTGAGGATTTGGAAACCATGCAAGCC
>SRR11006496_NODE_39_length_134_cov_3.578947
TAGCCGTGAAGAACGACCGAACGATTTTTACGGACGGCATGTTTTGGATGTCTAGTTGTAAACAAGGCAATGAGACTGAGTACACGATTGAGGATTTGGAAACCATGCAAGCCAGAAAGTGCATTTGGCCTAAA
>SRR11006496_NODE_40_length_132_cov_12.690909
AAAACAGCAAAAGCCAACCAGGATAACACCCAGTAGGCCAATGGCCGTTGGCGTGGCCGGGCGTTTGAAATCACCTGCAGACACAGCATTAAACCTAGGAAGTTCACGATGTGGTCCTCGAGGTAGCCCTTC
>SRR11006496_NODE_41_length_128_cov_16.431373
TATGACTGGGTTTGTTGGCTGGAAGCACAAATGGTGTTAGACCAGCTAAGCAGGATGTGGAGGACGGAGGCGCATGCCTCGCAGCCGAGTGGAGCGGTTTTCCGCGGCCTCGGGGTGGAGGTGAGGAA
>SRR11006496_NODE_42_length_113_cov_20.527778
TGCAGCTTAAGGTATCACAGACTGTCTCAAGTAATTGCCCAACGTACCTAGCAGGGTTAGCCGTGAAGAACGACCGAACGATTTTTACGGACGGCATGTTTTGGATGTCTAGT
>SRR11006496_NODE_43_length_100_cov_30.086957
GCCGGGCGTTTGAAATCACCTGCAGACACAGCATTAAACCTAGGAAGTTCACGATGTGGTCCTCGAGGTAGCCCTTCCTCACCTCCACCCCGAGGCCGCG
>SRR11006496_NODE_44_length_98_cov_14.809524
GCCCAACGTACCTAGCAGGGTTAGCCGTGAAGAACGACCGAACGATTTTTACGGACGGCATGTTTTGGATGTCTAGTTGTAAACAAGGCAATGAGACT
>SRR11006496_NODE_45_length_98_cov_8.380952
TTTAGGCCAAATGCACTTTCTGGCTTGCATGGTTTCCAAATCCTCAATCGTGTACTCAGTCTCATTGCCTTGTTTACGACTAGACATCCAAAACATGC
>SRR11006496_NODE_46_length_98_cov_7.285714
GTAAACAAGGCAATGAGACTGAGTACACGATTGAGGATTTGGAAACCATGCAAGCCAGAAAGTGCATTTGGCCTAAACAATACACGGCTGACAG
>SRR11006496_NODE_48_length_85_cov_7.625000
TCTTCGAGGCTTGGTTCAGGGTCATCCGAGAGGGGAGTCTCGGTCAACTTCATTTTAGACACCTTTGGGTTGCTATC
>SRR11006496_NODE_49_length_84_cov_14.142857
TGATTTTCGTTCTCAAGTTCTCCGTTAAAGAACCGAGATGGCAGTCTTCCCAAATCTCC
>SRR11006496_NODE_50_length_84_cov_12.285714
TGATTTTCGTTCTCAAGTTCTCCGTTAAAGAACCGAGATGGCAGTCTTCCCAAATCTCC
>SRR11006496_NODE_51_length_84_cov_4.000000
TGATTTTCGTTCTCAAGTTCTCCGTTAAAGAACCGAGATGGCAGTCTTCCCAAATCTCC
>SRR11006496_NODE_52_length_79_cov_12.000000
CGTCGAAGAGAGGTTGAGGATGTGGAGGACGGAGGCGCATGCCTCGCAGCCGAGTGGAGCGGTTTTCCGCGGCCTCG
>SRR11006496_NODE_53_length_79_cov_9.000000
TCGAAGAGAGGTTGAGGATGTGGAGGACGGAGGCGCATGCCTCGCAGCCGAGTGGAGCGGTTTTCCGCGGCCTCGGG
>SRR11006496_NODE_54_length_79_cov_3.000000
CGAGGCCGCGGAAAACCGCTCCACTCGGCTGCGAGGCATGCGCCTCCGTCCTCCACATCCTCAACCTCTCTTCGA
>SRR11006497_NODE_1_length_2799_cov_6.788391
AGGGATGGGAATCTTAGAGGAGGTGGAGTTCATCTTGTTCAAAATCATTCGGGAAAACACATGGTTTGGGCTCATTGCCTTTCTGTGCATTGGCCTCAAAATGCGGTGGCCCGTATGGATTATGATTCTAATTGGAGTTGTGACCTGGAACGCTGTGAGGGCTGATGTTATTGAACCCCTCAAGCAGGAGAAGATGACATTCTTGGAGACTCGAATGTTTTAAGCGAAATATCAACTATCGCGACACCAAATGGGCTCCTCCAGGTAAGCATGGGGAATTCTCATGTGATTAGAGGACAAGACTACAAAACCCTTCTAACGGATTGCGAAGTGGGACAGTCATATTCCACTGATGTGTGCCCTGGTGGTTCACAATTGAATCTAGGAGGGGTTCGCAATGAGAATCGCACTTGCCAGGTGCTGCCATACAATCGAGGATGGGGGACTGGATGCCTTGAGTTTGGCATGGGAATGACGGCGACTTGTGTGGAACTTGAATGTTCCACATCGTACGCTGTGAAGCTGTTATCTAGCTCTGGAGTAGTCTCTAACATGACTATTGGATACCATGGGAAGAATGAGACAAAACTCATAGCCAACAACATCCCCCAAACGTTTAAGTTTGGAGGATTTGGCAAGACAGTGGTCACCTGCCAATTGGAAAACGACCGGTTGGCGACTACGAACTATGCCATTGTTGGAGATGACGGAGCGGGATTGTTCCTCAAAAAACTAATCGATGATTGGCCTGGTGTGTTTCGAACGCAGAAGCACATGATCGGCATGGATCGAGTCGTGAATTGGGGACCAGCAACTCCAAATGAAATCCCGGTGGTGTCAATAGACAACCCACATCTTGACTGGAAGGCAGGGAAAAAGGGAGGAACCCCAGAACTTGACACAATATTCTGGTGCCGAACTGTCCTGGAAAAATTGATAACTGGAGAATTCTCCCCCTGTAAAATAACGTTGAGAGCAACGGTTGTGCAAGGGGGTTACGGAAATGAGGGAGTCCTTGTTGTGCAGACAGACGATGATGTTCCTGAAATCTGCAGTATCGCGCTGGAATGCGTGAGCTGTGGACTCACGTCAAAACGAATGATGTTTCAACCGGGGACTAAGACTGGCCAAGCCCACGTCACGTGTGGGAACAAGTCCATGTTCGTCCTACTCATCGTCCTTGGATCAGCTTGGTTCGTGTATGGAGACGTTGGTTGCGGGATAGACACTGACCGGAAAACCTTAGTTTGTGGTGGGGGATTGTTCGTCTGGAAAGAGATTGGACAGTATCCCACCGCTAACCACTCAGTGGAGCTGGCTTCCTATGACCTAATCAAGAAATATCTTTTTGAGATGTTCAAGGAAACAAAAAGGGGTGCATCATTTGTGAGGACAAGTTACAGTGCGCAGCGGCCCGAAGCGCTGTTTATCATGCCTCGTCAAAACTTGGACACCCACTGGTGTATCTTAACATCTCTAATTCGTACGGCTCGGTTTTAGATCAGCTTCCCAAAGCAAGGCGTAGAATAACGCTTGGAACTGAAAGCGTGGAAATGGTGGTATACCAACACACTGGGGAGCCAAAAGGTGATTTCGGAACGCTCCCATCACGATATTTTCGCGGGGACATGAAGAACGAAAATCACTATGTTCTGCGGGTAATGACTGCCTCAGACCACGTGCACAGGGTGTGTGGAAAGGCGATTGCGTTCCAGTACGACTTTGTGGGATACCGCTGGACCCTGTACGGATCCAATGTGCAGCTCAAGGTCTCACAAGTGGTATCAAGCTACTGCCCAATGTATCTGGCAGGATTGGCTGTCAAGAACGATCGTACCATATTCACAGACGGTATGTTTTGGATGTCAAGTCGAAAACAGGGAAATGAAACTGAGTACACAATCGAGGACCTGGAGACGACGCAAGCGCGAAAGTGTATTTGGCCAAAACAATACACATCTGACAGTGTGGAAGACCCAACGGACCAGCGGCTTTTCATGCCTCCCACGTGGGGAGGACCGATATCGCGGGCTAATCACATCCCCGGATACAAGATGCAAACCGACTTCCCATGGCACGTTACCCCGATCAAGATGATTGCGGGACCAGTACCTGGAACTCATGTGAAAGTTGACCCGGGATGCGAAGGGCGGTCATCAGCCACCATCGTGGAACCTAGTGAAACCTAGTGAACAGGCGAATTGGTGTTGTAAGAACTGCTCAAATCCCATCCACTTCCGGGTCGGACCCGCATTGTATTACCCCATGGAAATTCAAAAGGCCACTAAGAGCACTGATAGTAGTCCCAAGTTGGCAAAGATGAAGCTGACGGAGACTCCACTATCAGATGATCCGGAACCAAGTGTTGAGGA
>SRR11006497_NODE_2_length_2243_cov_18.484765
TCGAAAGTGATCTAAACCCTGTTCCACACATCAAGCATGTTTTCCGTGGTCATCCACTCGTATTGCTGGTGGATGGACCATGATGTCCTCCCCTCTGGGACCCAATCTGTTGGAACGGATGCATGTATGGCTGCGTACCCCACCCGCAGATCACGCCGATGGAAAAAGTACAGAGCCCACATTTGTCCGTGGGCTTTTGACAGACAAGCACTTTCTGGGATGGTCACGAGCCCTCCTTTTTGGACTCGACTTCTCCCAATGATTTCGTGCTCGTGGCGGCATGGAACGATTATTTTCCTTCCATCTTTGAGATGGAGTGGATGGAAGTGATGGGAGCAAAACTCAACGCGCTCCCAGATCGTCTCCACATGTGAAAACGAGTCAATTGGTATATTTTTCCGGATTTTCCCGGTTTCATTTAGGTAGGTCAACGACTTTGCGAAATTGGTGTCGTTTGTGGCCACGACCACGTCATCTCCAGCGATCACCATTCCCTCCAGTTTTTCGACCATGTTCCGCGAGAGCCATTTGTCGATCACCACTGGTTCAGCTTCGAGTAGCCCTTCACTTTCAAGGGTTCGGCCAATCTGAATCTTTCCATTGGTGATTGTGTTCAAGGCATATGTCACCACCTGCCCCGAGCCTCGCTGATCCGATCGGGAAACCACATCCATGACCGTTCCACTCCCGAATTTAGAATGGGTTCGGGGAAACAGGGCCACAATATTTTGGTAGGCAAATTTCATGACCGACTCCGCCAGAGCTCTATGGTAATCATCCTCAATCGAGTTGAGGATGAAGAACTCTTCGTCGGCCAAATCCGCCTGACTAATGCGAGTGTCCCAGCCAGCTATGTCATCGGCAACGAAAAACTTTCCTTTTGAAGCTATTTCTGACAAGTAATAGCCAAAGTAGTTTACGCCGAGACCTCCCACGCCACCCGGGAAATTTTCACGGGCTACCCAATGGTCTTCGTTGAGGAAGCCCAAGGCCTCATATTCCAGATATCGACTTCCCAGCCACATATACCAAATGGTCCGGGATCCTTTCGGCTCCCCAGCTATGGTTGGTTTCTTCTCTTTTTTCCCCATGGTGTTGTACACGCACATCGCACAGTCCCCGGCCAGGTGGAGTTTTCTTTCCCGGTTTACTAGTTCCCAAAACCGGGGGTCATTGACGGCAGTGGTCACCTTGGTCCAAGGGACGTCTTGGCTCCATGACCCAATGGCAGCATCCGATCGGACATTCTTGATGAAGTCGTCACACGTCAAAATCCGCGGTTTCAGCCCTTTTTCTTTGAACAGGCGGACCATGTGCTTCATGATATTCCTATTGACCATTTTAACCTGTTCCCTGGGTTCAGGGACGGGGGTGTCTACCTTCTCCCGGAGAACCTTTTGTTGGGAGTACGTTGAGATGTCGGTCATCATGAAGTTTGTTACTCCTCCAACGGCTTCCCAAGGCCACATAATCTTCCGGACAAGAGGGTTGACAGTTTGACCACCAACTTTGACGTCATCTGTCACGTACGAACCATGGTACTTAAAAGTCTGGTAGGGGTTGTTCTTGTCAAAAAACCAAGTGCTTAGATTTTCATCCCGGAGTTTATTAACCCTGGTTTGGGTCATGCTAGGATCCATATCCTTGATTTTCGTTTGGGGGTCAGCCCGTGTCCCTCTTCGGACCTTCGGAGTGTCGTTTATGATTGGCTCGCCAGTTGAGCGCATGCGACCTATGAGTGAGCCAAGTGTCATGTACACGTCCCTGGCA
>SRR11006497_NODE_3_length_1957_cov_5.125532
ATAGTACATTTCAGCTGTTGAGTTTCTGCTTGTGGACAGTCGAACCAACCGCCCACTGTAGATATGTTGCAGAGTTTCAAGCTTCCGCATCACCTCCACCGGATATGGGCATAGGACCTTAAAACAGAACTCCGGATTGGTCTTCAACCACCTCTCGAGAACATCAAGGACGACCAGCGTTCTGGTTTTTTCCTTCCGGAAATCAGGATCACTCTCCCCGATGTCACAAAGGACAGTTTCACACAGAGTTGGTTCAAGCTTGAAGACATTTGTCCGACTCTTTAGGGTGACTAGGTTGTAACCATACGTTATGAACTTTTGGGGTTCTTCACGTTCTACTCCCCCAAGGGTGTACCCTGCCACGCGCATAACTCGTTCTTCCATCACTGCCCTCTGCGACCATCCTCCTCGTCCACATCTAAGGTCAACGACGCGTCCAGCTGGTCGAAAGCCGTATTTCCTGATGATTTCGTCCATTTTCAATCCCCCACGAGACACATAGTCACCTCGGGGAGTTTCGTTCACGCCTCGGGATTTGTAGGATTGGAATCGAACTTGGGACATTTCATTTAACATGTTCTTCCACTTCACCCCCAAACCTGTTGCTGCTGTTTTTTTCCAGAGAGCGCATTCCGCCCAGTGTTGGAAACAACCCCAGCACCATTCGAAACACGAACAGGGAGGCCCGGAGGGGGATGTCCGTAAGGTATCCAATGCCAACAAAGTTTACAATTGAGCCAAAGTCCATAAACTGGTGATACCGAGACTTGGGATTTATTAACATCCAATAGCAGTATACTCCTATTGGAAGCCCAACGATGGCATCAACTACATTTCGGGAACAGACGGTCCAAAGGAATATAAACCCCATTGGAAAGCCATAGACGTATCCTTTCGTGTTGTCATGCGGGGTCCTATCAATGATGTTGGTGACCTGGGAGTGTTTTTGATCGCGCGCTTCAAGAGCCACAACGACTTTCTCGGATCTATTCCACTTGTACATTTGTGCCAAAAATATGAACACAACACAGGTGAAAAATGTTCCAATCAAAATACTGGTGAAGTTTCCCGTGTAGAACACCGCAAGAGCACTTGGCATTATAGCATGCCACTGCAGATGATCCAGACGGAACCCAGCCACCCAGGGTCGCATCTCAGGTTGTTTGGCAACATAGTCTTTTAACATGCTCTTCTCCATTCCCCAAGCGAACGCTTTCACGCACATAACTGTGAGCAAGAAGTACACTTGCAAGACATTCAGCAGATTTAGG
GATATGTCAGATGCTATATTGGGAAATGATCGTTGTTCCCAGGCAAAAATTCCGGCTAGAATGAGAAAGATTACTATGACCCACTTCAATAGATCCAGGTCCCCATAGCTTCGCTG
>SRR11006497_NODE_4_length_1631_cov_6.320463
ACCATAGATGATGTTGTGATGGGCTGCTTTCGCAAGATGACCTCATCCTCACTTTGTATGACTGGTTTCACAGCTGT
ATGGTAAATTTAAGTAATCCATCACTCCCCGGGCCGCTATTGACATCGGGTCCAAAAAGTGGCATTCGTCCATCATGATGGTGTGGACCTTAATTTGGCCAACACCTCTACTCTTGACAAAATCCATAAACGTTGCATGGCAGGCGATCGTCACAGCATTGTTCTTGCA
CGAACCAAAGCCAACGCATGAGAAGACCGACGGCAATCCAAAAACAGCAAAAGCCAACCAGGATAACACCCAGTAGGCCAATGGCCGTTGGCGTGGCCG
GCCGGGCGTTTGAAATCACCTGGAGACACAGCATTAAACCTAGGAAGTTCACGATGTGGTCCTCGAGGTAGCCCTTCCTCACCTCCACCCCGAGGCCGCG
>SRR11006497_NODE_5_length_1610_cov_15.754729
CGAGGCCGCGGAAAACCGCTCCACTCGGCTGCGAGGCATGCGCCTCCGTCCTCCACATCCTCAACCTCTCTTCGACGCTTGGTTCAGGGTCATCCGTGAGGGGAGTCTCGGTCAACTTCATTTTAGACACCTTTGGGTTGCTATCCAGCTTTCTGAATCTCCATTGGATAGTATAGGGCCGGTCCAACCTGGAAATGAATGGGGTGTGAGCAGTTCTTACAGCACCAATTTGCTTGCTCGCCTGGTCTAACCACATTCGCCGATGATCGTCCCTCACATTTCGGATCCACTTTCACGTGTGTTCCCGGGACAGGCCCCGAAATTAGCCGAATTGGGGTGACATGCCAAGGGAAATCAGTTTGCATCTGTCAGCCGTGTATTGTTTAGGCCAAATGCACTTTCTGGCTTGCATGGTTTCCAAATCCTCAATCGTGTACTCAGTCTCATTGCCTTGTTTACGACTAGACATCCAAAACATGCCGTCCGTAAAAATCGTTCGGTCGTTCTTCACGGCTAACCCTGCTAGGTACGTTGGGCAATTACTTGAGACAGTCTGTGATACCTTAAGCTGCACGTTCGATCCATACAAAGTCCGTCGAAACCCGACAAAGTCGTATTGGAATGCAATCGCTTTTCCACACACACTCGTCGCATAGTCTGAGGCCGTCATGACCCTTAAGACGTGGTGGTTCTCATTCTCAAGCTCTCCACTGAAAAACCGGGATGGCAATTTCCCCAAATCGCCTTTGGTTTCCCCCGTATGCTGGTAAACGGCCATCTCCACACTTTCGGTTCCAAGTGTGATCTTGCGTCGTGTTTTCGGAAGCTCATCAAATACTGAATCGTAGGAATTGGAAATGTTCAGGTAGACAGTCGGATGGCCAAGTTTCGTCAAAGCGTGGTAGGCCACACTTCGGGCTGCTGCGCACTGCAATTTGTCTTCGCACACTATACACCCTTTTGTAGTCTCTTTGAACATCTCAAAGAGGTATTTCGTGATTAGGTCGTACGAGGCTAGTTCTACGGAGTGGTCGGCAGTTGGATACTGCCCAATGCCCTTCCAGACGAACAGACCTCTTCCACATACAAGTGTCTTTCTGTCGGTGTCAATACCACACCCCACATCACCATACACAAACCAAGCTGATCCGGGCACGATGAG
>SRR11006497_NODE_6_length_1039_cov_58.545738
TGATTTTCGTTCTCAAGTTCTCCGTTAAAGAACCGAGATGGCAGTCTTCCCAAATCTCCCCGGGTCTCACCAGTGTGTTGAAACACAGCCATCTCC
GTGGAGTAACATCCATAGTGGGATCATCATTTGGGAGACTCGGATTGATGACGTTGAGGCATGTAGTAGAACTAGCCAAGAGCCAAAACCGACGCACGAAAAAACCGATGGTAGCCCAAAGACAGCAAACGCCAGCCAAGACAATACCCAATATGCTAGAGGCCGTTGACGTGGACGAGAGTTCGATATCGCTTGTAAACACAACATTAAACCGAGGAAGTTGACTATATGATCCTCGAGGTAGCCCTTCCTGGTCTCTACCCCAAGGCCCCGGAAAACCGTTCCGCTTGGTTGTGATGCGTGCGCCCCAGTTCGCCACATTTTGAGTCGTTCTTCAACGGTCGGTTCAGGATCATCAGACAAAGGCGTTTCCGTCAATTTCAGCTTTGAGACTTTTGGATTGCTATCTGTGATTGTGACTGCTTTTTGTATCTCCATGGGGTAATACAAGGCCGGCCCCACTTGAAAATGTATTGGGTGGGAACAATTTTCGCAACACCAATTGGATTGCTCACCGGGTTTTACCACAGACGCAGCTGAACGTCCTTCACACTTTGGGTCAACCTTGACGTGGGTTCCGGGCACCGGACCGGGGATGAAGCGAATTGGAGACACATGCCACGGAAAATCCGTTTGCATTTTGTATCCTGGTATGTGGTTAGCCCTAGAAATGGGCCCTCCCCAGGTCGGTGGCATGAACATCCATTGATCGGTAGGGTCGTTTAGGCTATCGGCCGTGTACTGCTTTGGCCAGATGCATTTCCTCGCTTGGTGCGTCTCGAGTTCCTCGATTGTGTATTCTGTCTCGTTCCCTTGCTTGCGGCTGGACATCCAGAACATTCCATCAGTGAAGA
>SRR11006497_NODE_7_length_975_cov_17.482183
ATTTGGCCAACACCTCTACTCTTGACAAAATCCATAAACGTTGCATGGCAGGCGATCGTCACAGCATTGTTCTTGCAGTAGGCAACATTTGTTCCTATCTTGAATTCCGTTTCACCGAAGGCCTTTCTTACTTCCTCCATAACAACTCGGGTGGGGGTCAAAATGAGGGTGCGCCGCTTGAGCTCCACGTTTTTCAGTGTCTCTTCAACAATGTATTTCCGTGTCTTTCCCTTGCCAGGGTGCCAATCGATGAATGTTCTTTGTACCGTGCTCGTTAGATCAATGCCTGGAAGATGAACCTGGTTCGGATCTTGCTCATAGGTCGTGACTATGGAATGGTATTTTCCATTATATTGAAAGCCATACCCATAAAGTCCGACCGGCTCGCCCTCCAAATAGAAGGGAGATCCTGAAGATCCGAAGCCAAAATCTTTTGTCACGAACATTGTGGGAGTGCCATCTATGGTGATGGTGCTGGGCTCATATTTATGATATTCCACAGTGCCGTCCGGTAGACAAGCCAGGACGTCAATTTCGTTGACAAGTTCAGGCTTTGGCAGATTCCACGGTCCACCATAAGAGATGACATCTTCAGTCACACTACCAGAGTGTGGTTGAACTGCCTGCCCTCGCCAGTACACCAGACCACCACGCGTTACATGGTAGAGGGTGTGAAAAACTCCTCGTCTTACAACTCCAACACCCCGTTGACGATCAATGGCAACTCCTTTGGACTTGATTCGGTAGACTCCGTCTGGCATGCTG
CGAACCAAAGCCAACGCATGAGAAGACCGACGGCAATCCAAAAACAGCAAAAGCCAGCCAGGATAACACCCAGTAGGCCAATGGCCGTTGGCGTGGCCGGGCGTTTGAAATCACCTGCAGACACAGCATTAAAC
>SRR11006497_NODE_8_length_784_cov_7.425743
GCGCAGATGTGGGCTTTGTACTTCTTCCACAGAAGAGACTTGAGGTTAGGATTCGCGGCCATCGCTTCTAGTGTTCCTGTGGAATGGTTCCCTGAAGGCCGAACGTCGTGGTCCATTCATCAAAACTGTGAATGGATGACAACAGAGGACATGCTCACTGTATGGAATCGCGTTTGGATCCAAGACAACCCATGGATGAAACATAAAAAATGGGTCGAAAAGTGGGAGGATCTCCCCTGTCTCCACAAGAAACAAGATCAAGAATGTGGTAGCATAATCGGAACACA
>SRR11006497_NODE_9_length_740_cov_5.040724
AGAAGAAGGTTTCCCGGCCGGGAGGCGGCTGGGTTGGTGGCCCAAGTGGGCTGCCGAAGAAGCGGACGGGTTCGGTTGTTGGCAAAACAACCGACCAAAAACAAAAAATTGTGGCGACGCAGAGACCCCCATCAGGGGGCAGCCTCCTCGCCATAAAA
>SRR11006497_NODE_10_length_655_cov_5.759516
GATGAGAGGCTGAAAATGTGGAGGACGGAAGCTCACGCTCTGCAACCACGTGGTTCGGTTTTCCGGGGTCTCGGGGTGGAAGTGAGGAAGGGCTACCTCGAGGACCACATCGTGAACTTCCTGGGACTCATGCTTTGTCTTCAAGTAATCTCCAACACATGTCCACGCCAGCGAAAGTTTGACTGTTGGCTACTGTCGTGGTTGGCTTTTGCGGCCTTTGGATCTGTCTTCTCGTGCATAGGTTTCGGCTCATGGCTGGTTCTACTACACGCGTCGACATCGTCGATCCGGCTGTCACAAATGATGATCCCCCTATGGATGCTCCTACACACCGAACATTGCTCAATGTTCTTCCTTGGGTATCTATTGGAACACAAACTGAGG
>SRR11006497_NODE_11_length_638_cov_10.780749
AAGTGAGGATGAGGTCATCTTGCGAAAGCAGCCCATCACAACATCATCTATGGTGCAGCGACGAGGGCGAACTGGGCGAAATGCCCCAGGTACATATGTTTATCCAGTTGACGCTGCTACCTAGGAGGATCCATATGACTGGGTTTGTTGGCTGGAAGCACAAATGGTGTTAGACCAGCTAAGCATGCCACTAATGAAGGAAGAGTATGCTTACGGACAACCCCCTGGAGCTTTTCGTCTGATCGGCGAAAGTCGAGATAGGTTCTTCCGGTTCATGGAGCGGCCAAATGTGCCAATATGGCTGGCTTGGAAGTGGGCGAACAGTTTCAACCAGAAGCATGACATGATCTTCAATGGAAGGGACTTGCCTGTTGAAGACACCGTGCACACATCAGATGGGCGCATGGTGTATCGGCCAAAATTTCTGGATCAACGGTTCGAAAGGTTTCCATGGAGTGTCCGCGAGCCAACTCTGAAGTTCATCCTCTCAACGCGTAGTGATTTT
>SRR11006497_NODE_12_length_595_cov_12.949807
CCTACTGGGTGTTATCCTGGTTGGCTTTTGCTGTTTTTGGATTGCCGTCGGTCTTCTCATGCGTTGGCTTTGGTTCGTGGTTGGTTCTGTTGCACGCTTCAACGTCGTCGATCCGCTTGTCCCAGATGATGATTCCTCTGTGGATGCTACTTCACGTAGGGCATTGCTCGATGTTCTTCCTAGGGTATCTACTGGAACACAAACTGAGG
>SRR11006497_NODE_13_length_564_cov_7.043121
GGAGTGGATGGAAGTGATGGGAGCAAAACTCAACGCGCTCCCAGATCGTCTCCACTTGTGAAAACGAGTCAATTGGTATATTTTTCCGGATTTTCCCGGTTTCATTTAGGTAGGTCAACGACTTTGCGAAATT
>SRR11006497_NODE_14_length_523_cov_37.461883
GCCCAGTTCGCCCTCGTCGCTGCACCATAGATGATGTTGTGATGGGCTGCTTTCGCAAGATGACCTCATCCTCACTTTGTATGACTGGTTTCACAGCTGTTCTCAAGTCAATCACGAGGTCAACGTTGTAATTGGCTCCCATCTCAGAAATTTCCGTCGAATAGATGATTTTTGTCTCAGGGTCAAGGGCCTTCGCATAATTCTCTTCAAAATTGTCCCGATGCAGAGAAACGGCTCCCGCGGATGAGTCCGCAAACCGTTCCGACTGGTCCTGGGATGGGACGAACGCTATCGTCTTTCCAGCTCCATGCTGTCGGACAATGCTCTCAAACCACTCAGAACTGAGTTTTCGAGTGCTAGGGGCCGCGTACTCCCGAATCGTATAATTCGAGCCAACTGATGGAGCCTGTCCGGGTGGCGTCGCGGAGAGATAGACAACATTTATCCCAGCATTGGATGGTAAATTTAAGTAATCCATCACTCCCCGGGCCGCTATTGACATCGGGTCCAAAAAGTGGCATTC
>SRR11006497_NODE_15_length_435_cov_4.628492
CAGCTATGGTCGGTTTCTTCTCTTTTTTCCCCATTGTGTTGTACACGCACATCGCACAGTCCCCGGCCAGGTGGAGTTTTCTTTCCCGGTTTACTAGTTCCCAAAACCGGGG
>SRR11006497_NODE_17_length_294_cov_3.050691
TTTATGAGAGAGGAAAGTCTGAGATACTACACAATTGGGAATCGTCAAT
>SRR11006497_NODE_18_length_277_cov_5.995000
TTTCACGTGTGTTCCCGGGACAGGCCCCGAAATTAGCCGAATTGGGGTGACATGCCAAGGGAAATCAGTTTGCATCTTGTAACCCGGGATGTGATTCGCCCGCGAGATGGGGCCGCCCCACGCCGGAGGCATGAATAACCGTTGGTCAGTTGGGTCATCCAAACTGTCAGCCGTGTATTGTTTAGGCCAAATGCACTTTCGGCTTGCATGGTTTCCAAATCCTCAATCGTGTACTCAGTCTCATTGCCTTGTTTACGACTAGACATCCAAAACATGC
>SRR11006497_NODE_19_length_274_cov_3.741117
ATTTGTTGATGAGAAGAAACAAAGATTTGCATTATT
>SRR11006497_NODE_21_length_180_cov_78.970874
ATTTTTCACGGCGAGTCCAGCGAGATAAGTGGGACAATTGCTCGAAACGGTCTGCGACACTTTTAACTGTACATTTGACCCGTACAGCGTTCGACGGAATCCCACGAAGTCATATTGGAAAGCGATAGCTTTCCCACAGACGCTCGTTACATGGTCTGATGCCGTCATGACTCGTAGCAC
>SRR11006497_NODE_22_length_176_cov_4.939394
GACGATATCAGACAGCGCGTGTCTAGCCAAAGCATACAGCCAGATGTGGGCTTTGTACTTCTTCCACAGAAGAGACTTGAGGTTAGGATTCGCGGCCATCGCTTCTAGTGTTCCT
>SRR11006497_NODE_24_length_155_cov_51.128205
CTCGAGTTCCTCGATTGTGTATTCTGTCTCGTTCCCTTGCTTGCGGCTGGACATCCAGAACATTCCATCAGTGAAGAAGGTCCTATCATTTTTCACGGCGAGTCCAGCGAGATAAGTGGGACAATTGCTCGAAACGGTCTGCGACACTTTTAACT
>SRR11006497_NODE_25_length_155_cov_28.602564
CCAGCATTGGATGGTAAATTTAAGTAATCCATCACTCCCCGGGCCGCTATTGACATCGGGTCCAAAAAGTGGCATTCATCCATCATGATGGTGTGGACCTTAATTTGGCCAACACCTCTACTCTTGACAAAATCCATAAACGTTGCATGGCAGGC
>SRR11006497_NODE_26_length_155_cov_17.653846
AAGTGAGGATGAGGTCATCTTGCGAAAGCAGCCCATCACAACATCATCTATGGTGCAGCGACGAGGGCGAACTGGGCAAAATGCCCCAGGTACATATGTTTATCCAGTTGACGCTGCTACCAAGGAGGATCCATATGACTGGGTTTGTTGGCTGG
>SRR11006497_NODE_27_length_155_cov_10.102564
CGAAAGCAGCCCATCACAACATCATCTATGGTGCAGCGACGAGGGCGAACTGGGCGAAATGCCCCAGGTACATATGTATATCCAGTTGACGCTGCTACCAAGGAGGATCCATATGACTGGGTTTGTTGGCTGGAAGCACAAATGGTGTTAGACCA
>SRR11006497_NODE_28_length_155_cov_4.397436
GCCGGGCGTTTGAAATCACCTGCAGACACAGCATTAAACCTAGGAAGTTCACGATGTGATCCTCGAGGTAGCCCTTCCTCACCTCCACCGCGAGGCCGCG
>SRR11006497_NODE_29_length_150_cov_8.821918
TTGGCTTTGGTTCGTGGTTGGTTCTGTTGCACGCTTCAACGTCGTCGATCCGCTTGTCCCAGATGATGATTCCTCTGCGGATGCTACTTCAC
>SRR11006497_NODE_30_length_145_cov_34.558824
CGAGGCCGCGGAAAACCGCTCCACTCGGCTGCGAGGCATGCGCCTCCGTCCTCCACATCCTGCTTAGCTGGTCTAACACCATTTGTGCTTCCAGCCAACAAACCCAGTCATATGGATCCTCCTTGGTAGCAGCGTCAACTGGATA
>SRR11006497_NODE_31_length_138_cov_12.327869
CGCGGCCTCGGGGTGGAGGTGAGGAAGGGCTACCTCGAGGACCACATCGTGAACTTCCTAGGTTTAATGCTGTGTCTGCAGGTGATTTCAAACGCCCGGCCACGCCAACGGCCATTGGCCTACTGGGTGTTATCCTGG
>SRR11006497_NODE_32_length_137_cov_75.533333
GCGATAGCTTTCCCACAGACGCTCGTTACATGGTCTGATGCCGTCATGACTCGTAGCACACGATGATTTTCGTTCTCAAGTTCTCCGTTAAAGAACCGAGATGGCAGTCTTCCCAAATCTCC
>SRR11006497_NODE_33_length_137_cov_41.683333
ACTGATGGAATGTTCTGGATGTCCAGCCGCAAGCAAGGGAACGAGACAGAATACACAATTGAGGAACTCGAGACGCACCAAGCGAGGAAATGCATCTGGCCAAAGCAGTACACGGCCGATAGCCTAAACGACCCTAC
>SRR11006497_NODE_34_length_137_cov_30.166667
AAAGTGTCGCAGACCGTTTCGAGCAATTGTCCCACTTATCTCGCTGGACTCGCCGTGAAAAATGATAGGACCATCTTTACTGATGGAATGTTCTGGATGTCCAGCCGCAAGCAAGGGAACGAGACAGAATACACAAT
>SRR11006497_NODE_35_length_137_cov_22.950000
ATTGTGTATTCTGTCTCGTTCCCTTGCTTGCGGCTGGACATCCAGAACATTCCATCAGTGAAGATGGTCCTATCATTTTTCACGGCGAGTCCAGCGAGATAAGTGGGACAATTGCTCGAAACGGTCTGCGACACTTT
>SRR11006497_NODE_36_length_137_cov_19.233333
GCGATAGCTTTCCCACAGACGCTCGTTACATGGTCTGATGCCGTCATGACTCGTAGCACCCGATGATTTTCGTTCTCAAGTTCTCCGTTAAAGAACCGAGATGGCAGTCTTCCCAAATCTCC
>SRR11006497_NODE_37_length_136_cov_28.271186
TCTTCACTGATGGAATGTTCTGGATGTCCAGCCGCAAGCAAGGGAACGAGACAGAATACACAATCGAGGAACTCGAG
>SRR11006497_NODE_38_length_135_cov_4.655172
GTGCTACGAGTCATGACGGCATCAGACCATGTAACGAGCGTCTGTGGGAAAGCTATCGCAAATGTACAGTTAAAAGTGTCGCAGACCGTTTCGAGCAATTGTCCCACTTATCTCGCTGGACTCGCCGTGAAAAAT
>SRR11006497_NODE_39_length_128_cov_32.686275
AGACACAGCATTAAACCTAGGAAGTTCACGATGTGATCCTCGAGGTAGCCCTTCCTCACCTCCACCGCGAGGCCGCGGAAAACCGCTCCACTCGGCTGCGAGGCATGCGCCTCCGTCCTCCACATCCT
>SRR11006497_NODE_40_length_128_cov_26.235294
AGGATGTGGAGGACGGAGGCGCATGCCTCGCAGCCGAGTGGAGCGGTTTTCCGCGGCCTCGGGGTGGAGGTGAGGAAGGGCTACCTCGAGGACCACATCGTGAACTTCCTAGGTTTAATGCTGTGTCT
>SRR11006497_NODE_41_length_122_cov_4.311111
GTTTAATGCTGTGTCTCCAGGTGATTTCAAACGCCCGGCCACGCTAACGGCCATTGGCCTACTGGGTGTTATCCTGGCTGGCTTTTGCTGTTTTTGGATTGCCGTCGGTCTTCTCATGCGTT
>SRR11006497_NODE_42_length_122_cov_2.688889
GTTTAATGCTGTGTCTCCAGGTGATTTCAAACGCCCGGCCACGCTAACGGCCATTGGCCTACTGGGTGTTATCCTGGTTGGCTTTTGCTGTTTTTGGATTGCCGTCGGTCTTCTCATGCGTT
>SRR11006497_NODE_43_length_113_cov_18.222222
AAAACAGCAAAAGCCAACCAGGATAACACCCAGTAGGCCAATGGCCGTTGGCGTGGCCGGGCGTTTGAAATCACCTGGAGACACAGCATTAAACCTAGGAAGTTCACGATGTG
>SRR11006497_NODE_44_length_111_cov_5.382353
CCAGCCAACAAACCCAGTCATATGGATCCTCCTTGGTAGCAGCGTCAACTGGATAAACATATGTACCTGGGGCATTTCGCCCAGTTCGCCCTCGTCGCTGCACCATAGATG
>SRR11006497_NODE_45_length_110_cov_6.969697
GCTACCTCGAGGATCACATCGTGAACTTCCTAGGTTTAATGCTGTGTCTCCAGGTGATTTCAAACGCCCGGCCACGCTAACGGCCATTGGCCTACTGGGTGTTATCCTGG
>SRR11006497_NODE_46_length_105_cov_28.678571
GCGTGGCCGGGCGTTTGAAATCACCTGGAGACACAGCATTAAACCTAGGAAGTTCACGATGTGATCCTCGAGGTAGCCCTTCCTCACCTCCACCGCGAGGCCGCG
>SRR11006497_NODE_47_length_99_cov_24.409091
TGGTCTAACACCATTTGTGCTTCCAGCCAACAAACCCAGTCATATGGATCCTCCTTGGTAGCAGCGTCAACTGGATAAACATATGTACCTGGGGCATTT
>SRR11006497_NODE_48_length_98_cov_4.333333
CCTACTGGGTGTTATCCTGGCTGGCTTTTGCTGTTTTTGGATTGCCGTCGGTCTTCTCATGCGTTGGCTTTGGTTCGTGGTTGGTTCTGTTGCACGCT
>SRR11006497_NODE_49_length_96_cov_4.684211
GCCAATGGCCGTTGGCGTGGCCGGGCGTTTGAAATCACCTGGAGACACAGCATTAAACCTAGGAAGTTCACGATGTGGTCCTCGAGGTAGCCCTTC
>SRR11006497_NODE_50_length_95_cov_82.555556
ACGAAGTCATATTGGAAAGCGATAGCTTTCCCACAGACGCTCGTTACATGGTCTGATGCCGTCATGACTCGTAGCACACGATGATTTTCGTTCTC
>SRR11006497_NODE_51_length_95_cov_38.777778
CAGGTGATTTCAAACGCCCGGCCACGCCAACGGCCATTGGCCTACTGGGTGTTATCCTGGTTGGCTTTTGCTGTTTTTGGATTGCCGTCGGTCTT
>SRR11006497_NODE_52_length_95_cov_30.777778
AATGATAGGACCATCTTTACTGATGGAATGTTCTGGATGTCCAGCCGCAAGCAAGGGAACGAGACAGAATACACAATTGAGGAACTCGAGACGCA
>SRR11006497_NODE_53_length_95_cov_12.111111
AATGATAGGACCATCTTCACTGATGGAATGTTCTGGATGTCCAGCCGCAAGCAAGGGAACGAGACAGAATACACAATTGAGGAACTCGAGACGCA
>SRR11006497_NODE_54_length_95_cov_7.555556
GAGAACGAAAATCATCGGGTGCTACGAGTCATGACGGCATCAGACCATGTAACGAGCGTCTGTGGGAAAGCTATCGCTTTCCAATATGACTTCGT
>SRR11006497_NODE_55_length_95_cov_5.777778
AATGATAGGACCATCTTTACTGATGGAATGTTCTGGATGTCCAGCCGCAAGCAAGGGAACGAGACAGAATACACAATCGAGGAACTCGAGACGCA
>SRR11006497_NODE_56_length_95_cov_5.666667
GAGAACGAAAATCATCGGGTGCTACGAGTCATGACGGCATCAGACCATGTAACGAGCGTCTGTGGGAAAGCTATCGCAAATGTACAGTTAAAAGT
>SRR11006497_NODE_57_length_95_cov_2.888889
GAGAACGAAAATCATCGTGTGCTACGAGTCATGACGGCATCAGACCATGTAACGAGCGTCTGTGGGAAAGCTATCGCAAATGTACAGTTAAAAGT
>SRR11006497_NODE_58_length_94_cov_16.117647
GTTTAATGCTGTGTCTGCAGGTGATTTCAAACGCCCGGCCACGCCAACGGCCATTGGCCTACTGGGTGTTATCCTGGTTGGCTTTTGCTGTTTT
>SRR11006497_NODE_59_length_93_cov_20.375000
TTCCTCACCTCCACCGCGAGGCCGCGGAAAACCGCTCCACTCGGCTGCGAGGCATGCGCCTCCGTCCTCCACATCCTCAACCTCTCTTCGACG
>SRR11006497_NODE_60_length_93_cov_20.187500
AGGATGTGGAGGACGGAGGCGCATGCCTCGCAGCCGAGTGGAGCGGTTTTCCGCGGCCTCGGGGTGGAGGTGAGGAA
>SRR11006497_NODE_61_length_93_cov_15.000000
TTCCTCACCTCCACCGCGAGGCCGCGGAAAACCGCTCCACTCGGCTGCGAGGCATGCGCCTCCGTCCTCCACATCCT
>SRR11006497_NODE_62_length_93_cov_8.562500
TTCCTCACCTCCACCCCGAGGCCGCGGAAAACCGCTCCACTCGGCTGCGAGGCATGCGCCTCCGTCCTCCACATCCTCAACCTCTCTTCGACG
>SRR11006497_NODE_63_length_91_cov_19.357143
GCCAATGGCCGTTGGCGTGGCCGGGCGTTTGAAATCACCTGGAGACACAGCATTAAACCTAGGAAGTTCACGATGTGATCCTCGAGGTAGC
>SRR11006497_NODE_64_length_90_cov_19.615385
CTCGAGTTCCTCGATTGTGTATTCTGTCTCGTTCCCTTGCTTGCGGCTGGACATCCAGAACATTCCATCAGTGAAGATGGTCCTATCATT
>SRR11006497_NODE_65_length_87_cov_10.100000
CCAGCATTGGATGGTAAATTTAAGTAATCCATCACTCCCCGGGCCGCTATTGACATCGGGTCCAAAAAGTGGCATTCGTCCATCATG
>SRR11006497_NODE_66_length_86_cov_78.222222
GGTCCTATCATTTTTCACGGCGAGTCCAGCGAGATAAGTGGGACAATTGCTCGAAACGGTCTGCGACACTTTTAACTGTACATTTG
>SRR11006497_NODE_67_length_82_cov_41.000000
AGTTAAAAGTGTCGCAGACCGTTTCGAGCAATTGTCCCACTTATCTCGCTGGACTCGCCGTGAAAAATGATAGGACCATCTT
>SRR11006497_NODE_68_length_82_cov_13.200000
TCTGTGGATGCTACTTCACGTAGGGCATTGCTCGATGTTCTTCCTAGGGTATCTACTGGAACACAAACTGAGG
>SRR11006498_NODE_1_length_4002_cov_5.264968
AGAAGAAGGTTTCCCGGCCGGGAGGCGGCTGGGTTGGTGGCCCAAGTGGGCTGCCGAAGAAGCGGACGGGTTCGGTTGTTGGCAAAACAACCGACCAAAAACAAAAAATTGTGGCGACGCAGAGACCCCCATCAGGGGGCAGCCTCCTCGCCATAAAA
AGGGATGGGAATCTTAGAGGAGGTGGAGTTCATCTTGTTCAAAATCATTCGGGAAAACACATGGTTTGGGCTCATTGCCTTTCTGTGCATTGGCCTCAAAATGCGGTGGCCCGTATGGATTATGATTCTAATTGGAGTTGTGACCTGGAACGCTGTGAGGGCTGATGTTATTGAACCCCTCAAGCAGGAGAAGATGACATTCTTGGAGACTCGAATGTTTTAAGCGAAATATCAACTATCGCGACACCAAATGGGCTCCTCCAGGTAAGCATGGGGAATTCTCATGTGATTAGAGGACAAGACTACAAAACCCTTCTAACGGATTGCGAAGTGGGACAGTCATATTCCACTGATGTGTGCCCTGGTGGTTCACAATTGAATCTAGGAGGGGTTCGCAATGAGAATCGCACTTGCCAGGTGCTGCCATACAATCGAGGATGGGGGACTGGATGCCTTGAGTTTGGCATGGGAATGACGGCGACTTGTGTGGAACTTGAATGTTCCACATCGTACGCTGTGAAGCTGTTATCTAGCTCTGGAGTAGTCTCTAACATGACTATTGGATACCATGGGAAGAATGAGACAAAACTCATAGCCAACAACATCCCCCAAACGTTTAAGTTTGGAGGATTTGGCAAGACAGTGGTCACCTGCCAATTGGAAAACGACCGGTTGGCGACTACGAACTATGCCATTGTTGGAGATGACGGAGCGGGATTGTTCCTCAAAAAACTAATCGATGATTGGCCTGGTGTGTTTCGAACGCAGAAGCACATGATCGGCATGGATCGAGTCGTGAATTGGGGACCAGCAACTCCAAATGAAATCCCGGTGGTGTCAATAGACAACCCACATCTTGACTGGAAGGCAGGGAAAAAGGGAGGAACCCCAGAACTTGACACAATATTCTGGTGCCGAACTGTCCTGGAAAAATTGATAACTGGAGAATTCTCCCCCTGTAAAATAACGTTGAGAGCAACGGTTGTGCAAGGGGGTTACGGAAATGAGGGAGTCCTTGTTGTGCAGACAGACGATGATGTTCCTGAAATCTGCAGTATCGCGCTGGAATGCGTGAGCTGTGGACTCACGTCAAAACGAATGATGTTTCAACCGGGGACTAAGACTGGCCAAGCCCACGTCACGTGTGGGAACAAGTCCATGTTCGTCCTACTCATCGTCCTTGGATCAGCTTGGTTCGTGTATGGAGACGTTGGTTGCGGGATAGACACTGACCGGAAAACCTTAGTTTGTGGTGGGGGATTGTTCGTCTGGAAAGAGATTGGACAGTATCCCACCGCTAACCACTCAGTGGAGCTGGCTTCCTATGACCTAATCAAGAAATATCTTTTTGAGATGTTCAAGGAAACAAAAAGGGGTGCATCATTTGTGAGGACAAGTTACAGTGCGCAGCGGCCCGAAGCGCTGTTTATCATGCCTCGTCAAAACTTGGACACCCACTGGTGTATCTTAACATCTCTAATTCGTACGGCTCGGTTTTAGATCAGCTTCCCAAAGCAAGGCGTAGAATAACGCTTGGAACTGAAAGCGTGGAAATGGTGGTATACCAACACACTGGGGAGCCAAAAGGTGATTTCGGAACGCTCCCATCACGATATTTTCGCGGGGACATGGAGAACGAAAATCACTATGTTCTGCGGGTAATGACTGCCTCAGACCACGTGCACAGGGTGTGTGGAAAGGCGATTGCGTTCCAGTACGACTTTGTGGGATACCGCCGGACCCTGTACGGATCCAATGTGCAGCTCAAGGTCTCACAAGTGGTATCAAGCTACTGCCCAATGTATCTGGCAGGATTGGCTGTCAAGAACGATCGTACCATATTCACAGACGGTATGTTTTGGATGTCAAGTCGAAAACAGGGAAATGAAACTGAGTACACAATCGAGGACCTGGAGACGACGCAAGCGCGAAAGTGTATTTGGCCAAAACAATACACATCTGACAGTGTGGAAGACCCAACGGACCAGCGGCTTTTCATGCCTCCCACGTGGGGAGGACCGATATCGCGGGCTAATCACATCCCCGGATACAAGATGCAAACCGACTTCCCATGGCACGTTACCCCGATCAAGATGATTGCGGGACCAGTACCTGGAACTCATGTGAAAGTTGACCCGGGATGCGAAGGGCGGTCATCAGCCACCATCGTGGAACCTAGTGAAACCTAGTGAACAGGCGAATTGGTGTTGTAAGAACTGCTCAAATCCCATCCACTTCCGGGTCGGACCCGCATTGTATTACCCCATGGAAATTCAAAAGGCCACTAAGAGCACTGATAGTAGTCCCAAGTTGGCAAAGATGAAGCTGACGGAGACTCCACTATCAGATGATCCGGAACCAAGTGTTGAGGA
GATGAGAGGCTGAAAATGTGGAGGACGGAAGCTCACGCTCTGCAACCACGTGGTTCGGTTTTCCGGGGTCTCGGGGTGGAAGTGAGGAAGGGCTACCTCGAGGACCACATCGTGAACTTCCTGGGACTCATGCTTTGTCTTCAAGTAATCTCCAACACATGTCCACGCCAGCGAAAGTTTGACTGTTGGCTACTGTCGTGGTTGGCTTTTGCGGCCTTTGGATCTGTCTTCTCGTGCATAGGTTTCGGCTCATGGCTGGTTCTACTACACGCGTCGACATCGTCGATCCGGCTGTAACAAATGATGATCCCCCTATGGATGCTCCTACAC
>SRR11006498_NODE_2_length_2354_cov_21.070268
AGGGTGCGCCGCTTGAGCTCCACGTTTTTCAGTGTCTCTTCAACAATGTATTTCCGTGTCTTTCCCTTGCCAGGGTGCCAATCGATGAATGTTCTTTGTACCGTGCTCGTTAGATCAATGCCTGGAAGATGAACCTGGTTCGGATCTTGCTCATAGGTCGTGACTATGGAATGGTATTTTCCATTATATTGAAAGCCATACCCATAAAGTCCGACCGGCTCGCCCTCCAAATAGAAGGGAGATCCTGAAGATCCGAAGCCAAAATCTTTTGTCACGAACATTGTGGGAGTGCCATCTATGGTGATGGTGCTGGGCTCATATTTATGATATTCCACAGTGCCGTCCGGTAGACAAGCCAGGACGTCAATTTCGTTGACAAGTTCAGGCTTTGGCAGATTCCACGGTCCACCATAAGAGATGACATCTTCAGTCACACTACCAGAGTGTGGTTGAACTGCCTGCCCTCGCCAGTACACCAGACCACCACGCGTTACATGGTAGAGGGTGTGAAAAACTCCTCGTCTTACAACCCCAACACCCCGTTGACGATCAATGGCAACTCCTTTGGACTTGATTCGGTAGACTCCGTCTGGCATGCTG
CGAACCAAAGCCAACGCATGAGAAGACCGACGGCAATCCAAAAACAGCAAAAGCCAACCAGGATAACACCCAGTAGGCCAATGGCCGTTGGCGTGGCCGGGCGTTTGAAATCACCTGGAGACACAGCATTAAACCTAGGAAGTTCACGATGTGGTCCTCGAGGTAGCCCTTCCTCACCTCCACCCCGAGGCCGCGGAAAACCGCTCCACTCGGCTGCGAGGCATGCGCCTCCGTCCTCCACATCCTCAACCTCTCTTCGACGCTTGGTTCAGGGTCATCCGAGAGGGGAGTCTCGGTCAACTTCATTTTAGACACCTTTGGTTTGCTATCCAGCTTTCTGAATCTCCATTGGATAGTATAGGGCCGGTCCAACCTGGAAATGAATGGGGTGTGAGCAGTTCTTACAGCACCAATTTGCTTGCTCGCCTGGTCTAACCACATTCGCCGATGATCGTCCCTCACATTTCGGATCCACTTTCACGTGTGTTCCCGGGACAGGCCCCGAAATTAGCCGAATTGGGGTGACATGCCAAGGGAAATCAGTTTGCATCTGTCAGCCGTGTATTGTTTAGGCCAAATGCACTTTCTGGCTTGCATGGTTTCCAAATCCTCAATCGTGTACTCAGTCTCATTGCCTTGTTTACGACTAGACATCCAAAACATGCCGTCCGTAAAAATCGTTCGGTCGTTCTTCACGGCTAACCCTGCTAGGTACGTTGGGCAATTACTTGAGACAGTCTGTGATACCTTAAGCTGCACGTTCGATCCATACAAAGTCCGTCGAAACCCGACAAAGTCGTATTGGAATGCAATCGCTTTTTCACACACACTCGTCGCATAGTCTGAGGCCGTCATGACCCTTAAGACGTGGTGGTTCTCATTCTCAAGCTCTCCACTGAAAAACCGGGATGGCAATTTCCCCAAATCGCCTTTGGTTTCCCCCGTATGCTGGTAAACGGCCATCTCCACACTTTCGGTTCCAAGTGTGATCTTGCGTCGTGTTTTCGGAAGCTCATCAAATACTGAATCGTAGGAATTGGAAATGTTCAGGTAGACAGTCGGATGGCCAAGTTTCGTCAAAGCGTGGTAGGCCACACTTCGGGCTGCTGCGCACTGCAATTTGTCTTCGCACACAATACACCCTTTGGTAGTCTCTTTGAACATCTCAAAGAGGTATTTCGTGATTAGGTCGTACGAGGCTAGTTCTACGGAGTGGTCGGCAGTTGGATACTGCCCAATGCCCTTCCAGACGAACAGACCTCCTCCACATACAAGTGTCTTTCTGTCGGTGTCAATACCACACCCCACATCACCATACACAAACCAAGCTGATCCGGGCACGATGAG
>SRR11006498_NODE_3_length_2148_cov_9.767262
TGACGCTGCTACCAAGGAGGATCCATATGACTGGGTTTGTTGGCTGGAAGCACAAATGGTGTTAGACCAGCTAAGCATGCCACTAATGAAGGAAGAGTATGCTTATGGACAACCCCCTGGAGCTTTTCGTCTGATCGGCGAAAGTCGAGATAGGTTCTTCCGGTTCATGGAGCGGCCAAATGTGCCAATATGGCTGGCTTGGAAGTGGGCGAACAGTTTCAACCAGAAGCATGACATGATCTTCAATGGAAGGGACTTGCCTGATGAAGACACCGTGCACAGATCAGATGGGCGCATGGTGTATCGGCCAAAGTTTCTGGATCAACGGTTCGAAAGGTTGCCATGGAGTGTCCGCGAGCCAACTCTGAAGTTCATCCTCTCAACGCGTAGTGATTTT
CAGCGAAGCTATGGGGACCTGGATCTATTGAAGTGGGTCATAGTAATCTTTCTCATTCTAGCCGGAATTTTTGCCTGGGAACAACGATCATTTCCCAATATAGCATCTGACATATC
ATGTTAAAAGACTATGTTGCCAAACAACCTGAGATGCGACCCTGGGTGGCTGGGTTCCGTCTGGATCATCTGCAGTGGCATGCTATAATGCCAAGTGCTCTTGCGGTGTTCTACACGGGAAACTTCACCAGTTTTTTGATTGGAACATTTTTCACCTGTGTTGTGTTCATATTTTTGGCACAAATGTACAAGTGGAATAGATCCGAGAAAGTCGTTGTGGCTCTTGAAGCGCGCGATCAAAAACACTCCCAGGTCACCAACATCATTGATAGGACCCCGCATGACAACACGAAAGGATACGTCTATGGCTTTCCAATGGGGTTTATATTCCTTTGGACCGTCTGTTCCCGAAATGTAGTTGATGCCATCGTTGGGCTTCCAATAGGAGTATACTGCTATTGGATGTTAACAAATCCCAAGTCTCGGTATCACCAGTTTATGGACTTTGGCTGAATTGTAAACTTTGTTGGCATTGGATACCTTACGGACATCCCCCTCCGGGCCTCCCTGTTCGTGTTTCGAATGGTGCTGGGGTTGTTTCCAACACTGGGCGGAATGCGCTCTCTGGAAAAAAACAGCAGCAACAGGTTTGGGGGTGAAGTGGAAGAACATGTTAAATGAAATGTCCCAAGTTCGATTCCAATCCTACAAATCCCGAGGCGTGAACGAAACTCCCCGAGGTGACTATGTGTCTCGTGGGGGATTGAAAATGGACGAAATCATCAGGAAATACGGCTTTCGACCAGCTGGACGCGTCGTTGACCTTGGATGTGGACGAGGAGGATGGTCGCAGAGGGCAGTGATGGAAGAACGAGTTATGCGCGTGGCAGGGTACAGTAGAACGTGAAGAACCCCAAAAGTTCATAACGTATGGTTACAACCTAGTCACCCTAAAGAGTCGGACAAATGTCTTCAAGCTTGAACCAACTCTGTGTGAAACTGTCCTTTGTGACATCGGGGAGAGTGATCCTGATTTCCGGAAGGAAAAAACCAGAACGCTGGTCGTCCTTGATGTTCTCGAGAGGTGGTTGAAGACCAATCCGGAGGCCCAGTTCTGTTTTAAGGTCCTATGCCCATATCCGGTGGAGGTGATGCGGAAGCTTGAAACTCTGCAACATA
>SRR11006498_NODE_4_length_1743_cov_6.310924
TGCCAGGGACGTGTACATGACACTTGGCTCACTCATAGGTCGCATGCGCTCAACTGGCGAGCCAATCATAAACGACACTCCGAAGGTCCGAACAGGGACACGGGCTGACCCCCAAACGAAAATCAAGGATATGGATCCTAGCATGACCCAAACCAGGGTTAATAAACTCCGGGATGAAAATCTAAGCACTTAGTTTTTTGACAAGAACAACCCCTACCTTTTAAGACTTTTAAGTACCATGGTTCGTACGTGACAGATGACGTCAAAGTTGGTGGTCAAACTGTCAACCCTCTTGTCCGGAAGATTATGTGGCCTTGGGAAGCCGTTGGAGGAGTAACAATCTTCATGATGACCGACATCTCAACGTACTCCCAACAAAAGGTTCTCCGGGAGAAGGTAGACACCCCCGTCCCTGAACCCAGGGAACAGGTTAAAATGGTCAATAGGAAAATCATGAAGCACATGGTCCGCCTGTTCAAAGAAAAAGGGCTGAAACCGCGGATTTTGACGTGTGACGACTTCATCAAGAATGTCCGATCGGATGCTGCCATTGGGTCATGGAGCCAAGACGTCCCTTGGACCAAGGTGACCACTGCCGTCAATGACCCCCGGTTTTGGGAACTAGTAAACCGGGAAAGAAAACTCCACCTGGCCGGGGACTGTGCGATGTGCGTGTACAACACCATGGGGAAAAAGAAGAGAAGAAACCGACCATAGCTGGGGAGCCGAAAGGATCCCGGACCATTTGGTATATGTGGCTGGGAAGTCGATATCTGGAATATGAGGCCTTGGGCTTCCTCAACGAAGACCATTGGGTAGCCCGTGAAAATTTCCCGGGTGGCGTGGGAGGTCTCGGCGTAAACTGCTTTGGCTATTACTTGTCAGAAATAGCTTCAAAAGGAAAGTTTTTCGTTGCCGATGGCATAGCTGGCTGGGACACTCGCATTAGTCAGGCGGATTTGGCCGACGAAGAGTTCTTCATCCTCAACTCGATTGAGGATGATTACCATAGAGCTCTGGCGGAGTCGGTCATGAAATTTGCCTACCAAAATATTGTGGCCCTGTTTCCCCGAACCCATTCTAAATTCGGGAGTGGAACGGTCATGGATGTGGTTTCCCGATCGGATCAGCGAGGCTCGGGGCAGGTGGTGAAATGCCTTGAACACAATCACCGCGGAACATGGTCGAAAAACTGGAGGGAATGGTGATCGCTGGAGATGACGTGG
>SRR11006498_NODE_5_length_1307_cov_100.734146
GTGGAGTAACATCCATAGTGGGATCATCATTTGGGAGACTCGGATTGATGACGTTGAGGCATGTAGTAGAACTAGCCAAGAGCCAAAACCGACGCACGAAAAAACCGATGGTAGCCCAAAGACAGCAAACGCCAGCCAAGACAATACCCAATATGCTAGAGGCCGTTGACGTGGACGAGAGTTCGATATCGCTTGTAAACACAACATTAAACCGAGGAAGTTGACTATATGATCCTCGAGGTAGCCCTTCCTGGTCTCTACCCCAAGGCCCCGGAAAACCGTTCCGCTTGGTTGTGATGCGTGCGCCCCAGTTCGCCACATTTTGAGTCGTTCTTCAACGGTCGGTTCAGGATCATCAGACAAAGGCGTTTCCGTCAATTTCAGCTTTGAGACTTTTGGATTGCTATCTGTGATTGTGACTGCTTTTTGTATCTCCATGGGGTAATACAAGGCCGGCCCCACTTGAAAATGTATTGGGTGGGAACAATTTTCGCAACACCAATTGGATTGCTCACCGGGTTTTACCACAGACGCAGCTGAACGTCCTTCACACTTTGGGTCAACCTTGACGTGGGTTCCGGGCACCGGACCGGGGATGAAGCGAATTGGAGACACATGCCACGGAAAATCCGTTTGCATTTTGTATCCTGGTATGTGGTTAGCCCTAGAAATGGGCCCTCCCCAGGTCGGTGGCATGAACATCCATTGATCGGTAGGGTCGTTTAGGCTATCGGCCGTGTACTGCTTTGGCCAGATGCATTTCCTCGCTTGGTGCGTCTCGAGTTCCTCGATTGTGTATTCTGTCTCGTTCCCTTGCTTGCGGCTGGACATCCAGAACATTCCATCAGTAAAGATGGTCCTATCATTTTTCACGGCGAGTCCAGCGAGATAAGTGGGACAATTGCTCGAAACGGTCTGCGACACTTTTAACTGTACATTTGACCCGTACAGCGTTCGACGGAATCCCACGAAGTCATATTGGAAAGCGATAGCTTTCCCACAGACGCTCGTTACATGGTCTGATGCCGTCATGACTCGTAGCACACGATGATTTTCGTTCTCAAGTTCTCCGTTAAAGAACCGAGATGGCAGTCTTCCCAAATCTCCCCGGGTCTCACCAGTGTGTTGAAACACAGCCATCTCC
>SRR11006498_NODE_6_length_1044_cov_4.938987
GTGGTCGTGGCCACAAACGACACCAATTTCGCAAAGTCGTTGACCTACCTAAATGAAACCGGGAAAATCCGGAAAAATATACCAATTGACTCGTTTTCACTTGTGGAGACGATCTGGGAGCGCGTTGAGTTTTGCTCCCATCACTTCCATCCACTCCATCTCAAAGATGGAAGGAAAATAATCGTTCCATGCCGCCACGAGCACGAAATCATTGGGAGAAGTCGAGTCCAAAAAGGAGGGCTCGTGACCATCCCAGAAAGTGCTTGTCTGTCAAAAGCCCACGGACAAATGTGGGCTCTGTACTTTTTTCATCGGCGTGATCTGCGGGTGGGGTACGCAGCCATACATGCATCCGTTCCAACAGATTGGGTCCCAGAGGGGAGGTCCATCCACCAGCAATACGAGTGGATGACCACGGAAAACATGCTTGATGTGTGGAACAGGGTTTAGATCACTTTCGA
>SRR11006498_NODE_7_length_864_cov_31.684879
TTCCTCACCTCCACCCCGAGGCCGCGGAAAACCGCTCCACTCGGCTGCGAGGCATGCGCCTCCGTCCTCCACATCCTGCTTAGCTGGTCTAACACCATTTGTGCTTCCAGCCAACAAACCCAGTCATATGGATCCTCCTTGGTAGCAGCGTCAACTGGATATACATATGTACCTGGGGCATTTCGCCCAGTTCGCCCTCGTCGCTGCACCATAGATGATGTTGTGATGGGCTGCTTTCGCAAGATGACCTCATCCTCACTTTGTATGACTGGTTTCACAGCTGTTCTCAAGTCAATCACGAGGTCAACGTTGTAATTGGCTCCCATCTCAGAAATTTCCGTCGAATAGATGATTGTTGTCTCAGGGTCAAGGGCCTTCGCATAATTCTCCTCAAAATTGTCCCGATGCAGAGAAACGGCTCCCGCGGATGAGTCCGAACGCTATCGTCTTTCCAGCTCCATGCTGTCGGACAATGCTCTTAAACCACTCAGAACTGAGTTTTCGAGTGCTAGGGGCCGCGTACTCCCGAATCGTATAATTCGAGCCAACTGATGGAGCCTGTCCGGGTGGCGTCGCGGAGAGATAGACAACATTTATCCCAGCATTGGATGGTAAATTTAAGTAATCCATCACTCCCCGGGCCGCTATTGACATCGGGTCCAAAAAGTGGCATTCGTCCATCATGATGGTGTGGACCTTAATTTGGCCAACACCTCTACTCTTGACAAAATCCATAAACGTTGCATGGCAGGCGATCGTCACAGCATTGTTCTTGCAGTAGGCAACATTTGTTCCTATCTTGAATTCCGTTTCACCGAAGGCCTTTCTTACTTCCTCCATAACAACTCGGGTGGGGGTCAAAAT
>SRR11006498_NODE_8_length_832_cov_5.721854
ACGGACGGCATGTTTTGGATGTCTAGTCGTAAACAAGGCAATGAGACTGAGTACACGATTGAGGATTTGGAAACCAT
ACCATGCAAGCCAGAAAGTGCATTTGGCCTAAACAATACACGCCTGACAGTTTGGATGACCCAACTGACCAACGGTTATTCATGCCTCCGGCGTGGGGCGGCCCCATCTCGCGGGCGAATCACATCCCGGGTTACAAGATGCAAACTGATTTCCCTTGGCATGTCACCCCAATTCGGCTAATTTCGGGGCCTGTCCCGGGAACACACGTGAAA
>SRR11006498_NODE_9_length_712_cov_3.502362
AACGCATGAGAAGACCGACGGCAATCCAAAAACAGCAAAAGCCAACCAGGATAACACCCAGTAGGCCAATGGCCGTT
GCCGGGCGTTTGAAATCACCTGCAGACACAGCATTAAACCTAGGAAGTTCACGATGTGGTCCTCGAGGTAGCCCTTCCTCACCTCCACCCCGAGGCCGCG
>SRR11006498_NODE_10_length_703_cov_3.384984
CATGTGTTCCGATTATGCTACCACATTCTTGATCTTGTTTCTTGTGGAGATAGGGGAGATCCTCCCACTTTTCGACCCATTCTTTATGTTTCATCCATGGGTTGTCTTGGATCCAAACGCGATTCCATACAGTGAGCATGTCCTCTGTTGTCATCCATTCACAGTTTTGATGGATGGACCACGACGTTCGGCCTTCAGGGAACCATTCCACAGGGACACTAGAAGCGATGGCCGCGAATCCTAACCTCAAGTCTCTTCTGTGGAAGAAGTACAAAGCCCACATCTGGCTGTATGCTTTGGCTAGACACGCGCTGTCTGATATCGCTT
>SRR11006498_NODE_11_length_682_cov_12.552066
CCTCAGTTTGTGTTCCAGTAGATACCCTAGGAAGAACATCGAGCAATGCCCTACGTGAAGTAGCATCCGCAGAGGAATCATCATCTGGGACAAGCGGATCGACGACGTTGAAGCGTGCAACAGAACCAACCACGAACCAAAGCCAACGCATGAGAAGACCGACGGCAATCCAAAAACAGCAAAAGCCAACCAGGATAACACCCAGTAGG
>SRR11006498_NODE_12_length_678_cov_3.018303
GTGAAAAAACTGTGCCCAAGGTGGAG
>SRR11006498_NODE_16_length_375_cov_3.721477
TGAGAACCACCACGTCTTAAGGGTCATGACGGCCTCAGACTATGCGACGAGTGTGTGTGGAAAAGCGATTGCATTCC
>SRR11006498_NODE_17_length_368_cov_3.243986
CCATCCGACTGTCTACCTGAACATTTCCAATTCCTACGATTCAGTCTTTGATGAGCTTCCACGACACACGAACGCAAAGACGACAAAACACGACGCAAGATCACACTTGGAACCGAAAGTGTGGAGATGGCCGTTTACCAGCATACGGGTGAAACCAAAGGCGATTTGGGGAAATTGCCATCCCGGTTTTTCAGTGGAGAGCTTGAGAATGAGAACCACCACGTCTT
>SRR11006498_NODE_20_length_220_cov_6.909091
TAGCACTCGAAAACTCAGTTCTGAGTGGTTTAAGAGCATTGTCCGACAGCATGGAGCTGGAAAGACGATAGCGTTCGTCCCATCCCAGCACCAGTCGGAACGGTTTGCGGACTCATCCGCGGGAGCCGTTTCTCTGCATCGGAACAATTTTGAGGAGAATTATGCGAAGGCCCTTGACCCTGAGACAAAAATCATCTATTCGACGGAAATTTCTGAGATG
>SRR11006498_NODE_21_length_199_cov_49.508197
TTTGTATCTCCATGGGGTAATATAAGGCCGGCCCCACTTGAAAATGTACTGGGTGGGAACAATTTTTGCAACACCAATTGGATTGCTCACCGGGTTTTACCACAGACGCAGCTGAACGTCCTTCACACTTTGGGTCAACCTTGA
>SRR11006498_NODE_22_length_195_cov_5.067797
ATAGTACATTTCAGCTGTTGAATTTCTGCTTTTGGACAGTCGAACCAACCGCCCACTGTAAGTATGTTGCAGAGTTTCAAGCTTCCGCATCACCTCCACCGGATATGGGCATAGGACCTTAAAACAGAACTGGGCCTCC
>SRR11006498_NODE_23_length_195_cov_4.762712
ATAGTACATTTCAGCTGTTGAGTTTCTGCTTGTGGACAGTCGAACCAACCGCCCACTGTAGATATGTTGCAGAGTTTCAAGCTTCCGCATCACCTCCACCGGATATGGGCATAGGACCTTAAAACAGAACTGGGCCTCC
>SRR11006498_NODE_24_length_184_cov_3.672897
GCATGTTTTGGATGTCTAGTCGTAAACAAGGCAATGAGACTGAGTACACGATTGAGGATTTGGAAACCATGCAAGCCGAAAGTGCATTTGGCCTAAACAATACACGGCTGACAGTTTGGATGACCCAACTGACCAACGGTTATTCATGCCTCCGGCGTGGGGCGGCCCCATCTCGCGGGCGAAT
>SRR11006498_NODE_25_length_182_cov_6.266667
TGCGCCTCCGTCCTCCACATCCTCAACCTCTCTTCGACGCTTGGTTCAGGGTCATCCGAGAGGGGAGTCTCGGTCAATTTCATTTTAGACACCTTTGGGTTGCTATCCAGCTTTCTGAATCTCCATTGGATAGTATAGGGCCGGTCCAACCTGAAAATGAATGGGGTGTGAGCAGTTCTTAC
>SRR11006498_NODE_26_length_168_cov_3.879121
GGAGTTTTTCACGCCCTCTACCATGTAACGCGTGG
>SRR11006498_NODE_27_length_164_cov_11.367816
AGACATTTGTCCGACTCTTTAGGGTGACTAGGTTGTAACCATACGTTATGAACTTTTGGGGTTCTTCACGTTCTACTCCCCCAAGGGTGTACCCTGCCACGCGCATAACTCGTTCTTCCATCACTGCCCTCTGCGACCATCCTCCTCGTCCACATCCAAGGTCA
>SRR11006498_NODE_29_length_159_cov_37.341463
CTCCATCAGTTGGCTCGAATTATACGATTCGGGAGTACGCGGCCCCTAGCACTCGAAAACTCAGTTCTGAGTGGTTTGAGAGCATTGTCCGACAGCATGGAGCTGGAAAGACGATAGCGTTCGTCCCATCCCAGGACCAGTCGGAACGGTTTGCGGACT
>SRR11006498_NODE_30_length_159_cov_4.573171
CATATGTACCTGGGGCATTTCGCCCAGTTCGCCCTCGTCGCTGCACCATAGATGATGTTGTGATGGGCTGCTTTCGCTGTTGCTATCTTGAATTCCGTTTCACCGAAGGCCTTTCTTACTTCCTCCATAACAACTCGGGTGGGGGTCAAAATGAGGGTG
>SRR11006498_NODE_31_length_155_cov_8.320513
GGAGATTTGGGAAGACTGCCATCTCGGTTCTTTAACGGAGAACTTGAGAACGAAAATCATCGGGTGCTACGAGTCATGACGGCATCAGACCATGTAACGAGCGTCTGTGGGAAAGCTATCGCTTTCCAATATGACTTCGT
>SRR11006498_NODE_32_length_153_cov_12.684211
GTCCTATCATTTTTCACGGCGAGTCCAGCGAGATAAGTGGGACAATTGCTCGAAACGGTCTGCGACACTTTTAACTG
>SRR11006498_NODE_33_length_153_cov_7.947368
GAGAACGAAAATCATCGTGTGCTACGAGTCATGACGGCATCAGACCATGTAACGAGCGTCTGTGGGAAAGCTATCGCAAATGTACAGTTAAAAGTGTCGCAGACCGTTTCGAGCAATTGTCCCACTTATCTCGCTGGACTCGCCGTGAAAAAT
>SRR11006498_NODE_34_length_152_cov_14.493333
GGAGATTTGGGAAGACTGCCATCTCGGTTCTTTAACGGAGAACTTGAGAACGAAAATCATCGAGTCATGACGGCATCAGACCATGTAACGAGCGTCTGTGGGAAAGCTATCGCTTTCCAATATGACTTCGTGGGATT
>SRR11006498_NODE_35_length_152_cov_8.906667
TTGTCTCAGGGTCAAGGGCCTTCGCATAATTCTCCTCAAAATTGTCCCGATGCAGAGAAACGGCTCCCGCGGATAAGTCCGCAAACCGTTCCGACTGGTCCTGGGATGGGACGAACGCTATCGTCTTTCCAGCTCCATGCTGTCGGACAATG
>SRR11006498_NODE_36_length_151_cov_6.810811
TTCCGTTTCACCGAAGGCCTTTCTTACTTCCTCCATAACAACTCGGGTGGGGGTCAAAATAAGGGTGCGCCGCTTGA
ATTCCACAGTGCCGTCCGGTAGACAAGC
>SRR11006498_NODE_37_length_148_cov_23.408451
CATTGTCCGACAGCATGGAGCTGGAAAGACGATAGCGTTCGTCCCATCCCAGGACCAGTCGGAACGGTTTGCGGACTCATCCGCGGGAGCCGTTTCTCTGCATCGGGACAATTTTGAGGAGAATTATGCGAAGGCCCTTGACCCTGAG
>SRR11006498_NODE_38_length_148_cov_23.098592
CTATCTTGAATTCCGTTTCACCGAAGGCCTTTCTTACTTCCTCCATAACAACTCGGGTGGGGGTCAAAATGAGGGTGCGCCGCTTGAGCTCCACGTTTTTCAGTGTCTCTTCAACAATGTATTTCCGTGTCTTTCCCTTGCCAGGGTG
>SRR11006498_NODE_39_length_146_cov_5.565217
ACTGCTCACACCCCATTCATTTCCAGGTTGGACCGGCCCTATACTATCCAATGGAGATTCAGAAAGCTGGATAGCAACCCAAAGGTGTCTAAAATGAAGTTGACCGAGACTCCCCTCTCGGATGACCCTGAACCAAGCGTCGAAGA
>SRR11006498_NODE_40_length_144_cov_48.313433
AGGGCTAACCACATACCAGGATACAAAATGCAAACGGATTTTCCGTGGCATGTGTCTCCAATTCGCCTCATCCCCGGTCCGGTGCCCGGAACCCACGTCAAGGTTGACCCAAAGTGTGAAGGACGTTCAGCTGCGTCTGTGGTA
>SRR11006498_NODE_41_length_138_cov_5.000000
TTCCGTTTCACCGAAGGCCTTTCTTACTTCCTCCATAACAACTCGGGTGGGGGTCAAAATAAGGGTGCGCCGCTTGAGCTCCACGTTTTTCAGTGTCTCTTCAACAATGTATTTCCGTGTCTTTCCCTTGCCAGGGTG
>SRR11006498_NODE_42_length_137_cov_143.400000
ATTGTGTATTCTGTCTCGTTCCCTTGCTTGCGGCTGGACATCCAGAACATTCCATCAGTGAAGATGGTCCTATCATTTTTCACGGCGAGTCCAGCGAGATAAGTGGGACAATTGCTCGAAACGGTCTGCGACACTTT
>SRR11006498_NODE_43_length_137_cov_68.066667
ACTGATGGAATGTTCTGGATGTCCAGCCGCAAGCAAGGGAACGAGACAGAATACACAATTGAGGAACTCGAGACGCACCAAGCGAGGAAATGCATCTGGCCAAAGCAGTACACGGCCGATAGCCTAAACGACCCTAC
>SRR11006498_NODE_44_length_137_cov_13.450000
ATACCTTAAGCTGCACGTTCGATCCATACAAAGTCCGTCGAAACCCGACAAAGTCGTATTGGAATGCAATCGCTTTTCCACACACACTCGTCGCATAGTCTGAGGCCGTCATGACCCTTAAGACGTGGTGGTTCTCA
>SRR11006498_NODE_45_length_136_cov_11.457627
CTCGAGTTCCTCGATTGTGTATTCTGTCTCGTTCCCTTGCTTGCGGCTGGACATCCAGAACATTCCATCAGTGAAGA
>SRR11006498_NODE_46_length_134_cov_20.982456
TCTTCGACGCTTGGTTCAGGGTCATCCGAGAGGGGAGTCTCGGTCAACTTCATTTTAGACACCTTTGGGTTGCTATCAGTGATCTTTCCAGCTTTCTGAATCTCCATTGGATAGTATAGGGCCGGTCCAACCTG
>SRR11006498_NODE_47_length_132_cov_11.181818
GAAGGGCTACCTCGAGGACCACATCGTGAACTTCCTAGGTTTAATGCTGTGTCTGCAGGTGATTTCAAACGCCCGGCCACGCCAACGGCCATTGGCCTACTGGGTGTTATCCTGGTTGGCTTTTGCTGTTTT
>SRR11006498_NODE_48_length_126_cov_5.938776
TCCAGCTTTCTGAATCTCCATTGGATAGTATAGGGCCGGTCCAACCTGAAAATGAATGGGGTGTGAGCAGTTCTTACAGCACCAATTTGCTTGCTCGCCTGGTCTAACCACATTCGCCGATGATCG
>SRR11006498_NODE_49_length_123_cov_28.086957
ACAATTTTGAGGAGAATTATGCGAAGGCCCTTGACCCTGAGACAAAAATCATCTATTCGACGGAAATTTCTGAGATGGGAGCCAATTACAACGTTGACCTCGTGATTGACTTGAGAACAGCTG
>SRR11006498_NODE_50_length_117_cov_21.900000
GGGCCCTCCCCAGGTCGGTGGCATGAACATCCATTGATCAGTAGGGTCGTTTAGGCTATCGGCCGTGTACTGCTTTGGCCAGATGCATTTCCTCGCTTGGTGCGTCTCGAGTTCCTC
>SRR11006498_NODE_51_length_115_cov_32.236842
GCATTTTGTATCCTGGTATGTGGTTAGCCCTGGAAAAAGGGCCCTCCCCAGGTCGGTGGCATGAACATCCATTGATCGGTAGGGTCGTTTAGGCTATCGGCCGTGTACTGCTTTG
>SRR11006498_NODE_52_length_115_cov_13.526316
TGCATTTTGTATCCTGGTATGTGGTTAGCCCTAGAAATGGGCCCTCCCCAGGTCGGTGGCATGAACATCCATTGATCAGTAGGGTCGTTTAGGCTATCGGCCGTGTACTGCTTTG
>SRR11006498_NODE_53_length_115_cov_4.289474
CAAAGCAGTACACGGCCGATAGCCTAAACGACCCTACTGATCAATGGATGTTCATGCCACCGACCTGGGGAGGGCCCTTTTTCCAGGGCTAACCACATACCAGGATACAAAATGC
>SRR11006498_NODE_54_length_112_cov_44.171429
GCGAATTGGAGACACATGCCACGGAAAATCCGTTTGCATTTTGTATCCTGGTATGTGGTTAGCCCTGGAAAAAGGGCCCTCCCCAGGTCGGTGGCATGAACATCCATTGATC
>SRR11006498_NODE_55_length_106_cov_24.724138
ATCCGCGGGAGCCGTTTCTCTGCATCGGGACAATTTTGAGGAGAATTATGCGAAGGCCCTTGACCCTGAGACAAAAATCATCTATTCGACGGAAATTTCTGAGATG
>SRR11006498_NODE_56_length_106_cov_22.482759
GTAAGAACTGCTCACACCCCATTCATTTCCAGGTTGGACCGGCCCTATACTATCCAATGGAGATTCAGAAAGCTGGAAAGATCACTGATAGCAACCCAAAGGTGTC
>SRR11006498_NODE_57_length_106_cov_3.689655
GTAAGAACTGCTCACACCCCATTCATTTTCAGGTTGGACCGGCCCTATACTATCCAATGGAGATTCAGAAAGCTGGAAAGATCACTGATAGCAACCCAAAGGTGTC
>SRR11006498_NODE_58_length_95_cov_39.333333
TGCGTCTCGAGTTCCTCAATTGTGTATTCTGTCTCGTTCCCTTGCTTGCGGCTGGACATCCAGAACATTCCATCAGTGAAGATGGTCCTATCATT
>SRR11006498_NODE_59_length_95_cov_11.444444
TGCGTCTCGAGTTCCTCAATTGTGTATTCTGTCTCGTTCCCTTGCTTGCGGCTGGACATCCAGAACATTCCATCAGTAAAGATGGTCCTATCATT
>SRR11006498_NODE_60_length_95_cov_5.111111
GGAATGCAATCGCTTTTCCACACACACTCGTCGCATAGTCTGAGGCCGTCATGACCCTTAAGACGTGGTGGTTCTCATTCTCAAGCTCTCCACTG
>SRR11006498_NODE_61_length_94_cov_11.705882
TTTGTTCCTATCTTGAATTCCGTTTCACCGAAGGCCTTTCTTACTTCCTCCATAACAACTCGGGTGGGGGTCAAAATAAGGGTGCGCCGCTTGA
>SRR11006498_NODE_62_length_90_cov_108.923077
CTCGAGTTCCTCGATTGTGTATTCTGTCTCGTTCCCTTGCTTGCGGCTGGACATCCAGAACATTCCATCAGTGAAGATGGTCCTATCATT
>SRR11006498_NODE_63_length_88_cov_39.636364
GCCCTTTTTCCAGGGCTAACCACATACCAGGATACAAAATGCAAACGGATTTTCCGTGGCATGTGTCTCCAATTCGCCTCATCCCCGG
>SRR11006498_NODE_64_length_88_cov_4.000000
GCCCTTTTTCCAGGGCTAACCACATACCAGGATACAAAATGCAAACGGATTTTCCGTGGCATGTGTCTCCAATTCGCTTCATCCCCGG
>SRR11006498_NODE_65_length_88_cov_3.090909
GGCCCATTTCTAGGGCTAACCACATACCAGGATACAAAATGCAAACGGATTTTCCGTGGCATGTGTCTCCAATTCGCCTCATCCCCGG
>SRR11006498_NODE_66_length_86_cov_27.222222
CTCAACCTCTCTTCGACGCTTGGTTCAGGGTCATCCGAGAGGGGAGTCTCGGTCAACTTCATTTTAGACACCTTTGGGTTGCTATC
>SRR11006498_NODE_67_length_84_cov_18.571429
TTTGTTCCTATCTTGAATTCCGTTTCACCGAAGGCCTTTCTTACTTCCTCCATAACAACTCGGGTGGGGGTCAAAATGAGGGTG
>SRR11006498_NODE_68_length_82_cov_93.000000
TCTTCACTGATGGAATGTTCTGGATGTCCAGCCGCAAGCAAGGGAACGAGACAGAATACACAATCGAGGAACTCGAGACGCA
>SRR11006498_NODE_69_length_80_cov_24.000000
CTCATCCGCGGGAGCCGTTTCTCTGCATCGGGACAATTTTGAGGAGAATTATGCGAAGGCCCTTGACCCTGAGACAAAAA
>SRR11006498_NODE_70_length_80_cov_5.000000
TTGTTGTCTCAGGGTCAAGGGCCTTCGCATAATTCTCCTCAAAATTGTCCCGATGCAGAGAAACGGCTCCCGCGGATAAG
>SRR11006498_NODE_71_length_80_cov_3.000000
TTTTTGTCTCAGGGTCAAGGGCCTTCGCATAATTCTCCTCAAAATTGTCCCGATGCAGAGAAACGGCTCCCGCGGATAAG
>SRR11006499_NODE_1_length_4108_cov_4.906971
AGAAGAAGGTTTCCCGGCCGGGAGGCGGCTGGGTTGGTGGCCCAAGTGGGCTGCCGAAGAAGCGGACGGGTTCGGTTGTTGGCAAAACAACCGACCAAAAACAAAAAATTGTGGCGACGCAGAGACCCCCATCAGGGGGCAGCCTCCTCGCCATAAAA
AGGGATGGGAATCTTAGAGGAGGTGGAGTTCATCTTGTTCAAAATCATTCGGGAAAACACATGGTTTGGGCTCATTGCCTTTCTGTGCATTGGCCTCAAAATGCGGTGGCCCGTATGGATTATGATTCTAATTGGAGTTGTGACCTGGAACGCTGTGAGGGCTGATGTTATTGAACCCCTCAAGCAGGAGAAGATGACATTCTTGGAGACTCGAATGTTTTAAGCGAAATATCAACTATCGCGACACCAAATGGGCTCCTCCAGGTAAGCATGGGGAATTCTCATGTGATTAGAGGACAAGACTACAAAACCCTTCTAACGGATTGCGAAGTGGGACAGTCATATTCCACTGATGTGTGCCCTGGTGGTTCACAATTGAATCTAGGAGGGGTTCGCAATGAGAATCGCACTTGCCAGGTGCTGCCATACAATCGAGGATGGGGGACTGGATGCCTTGAGTTTGGCATGGGAATGACGGCGACTTGTGTGGAACTTGAATGTTCCACATCGTACGCTGTGAAGCTGTTATCTAGCTCTGGAGTAGTCTCTAACATGACTATTGGATACCATGGGAAGAATGAGACAAAACTCATAGCCAACAACATCCCCCAAACGTTTAAGTTTGGAGGATTTGGCAAGACAGTGGTCACCTGCCAATTGGAAAACGACCGGTTGGCGACTACGAACTATGCCATTGTTGGAGATGACGGAGCGGGATTGTTCCTCAAAAAACTAATCGATGATTGGCCTGGTGTGTTTCGAACGCAGAAGCACATGATCGGCATGGATCGAGTCGTGAATTGGGGACCAGCAACTCCAAATGAAATCCCGGTGGTGTCAATAGACAACCCACATCTTGACTGGAAGGCAGGGAAAAAGGGAGGAACCCCAGAACTTGACACAATATTCTGGTGCCGAACTGTCCTGGAAAAATTGATAACTGGAGAATTCTCCCCCTGTAAAATAACGTTGAGAGCAACGGTTGTGCAAGGGGGTTACGGAAATGAGGGAGTCCTTGTTGTGCAGACAGACGATGATGTTCCTGAAATCTGCAGTATCGCGCTGGAATGCGTGAGCTGTGGACTCACGTCAAAACGAATGATGTTTCAACCGGGGACTAAGACTGGCCAAGCCCACGTCACGTGTGGGAACAAGTCCATGTTCGTCCTACTCATCGTCCTTGGATCAGCTTGGTTCGTGTATGGAGACGTTGGTTGCGGGATAGACACTGACCGGAAAACCTTAGTTTGTGGTGGGGGATTGTTCGTCTGGAAAGAGATTGGACAGTATCCCACCGCTAACCACTCAGTGGAGCTGGCTTCCTATGACCTAATCAAGAAATATCTTTTTGAGATGTTCAAGGAAACAAAAAGGGGTGCATCATTTGTGAGGACAAGTTACAGTGCGCAGCGGCCCGAAGCGCTGTTTATCATGCCTCGTCAAAACTTGGACACCCACTGGTGTATCTTAACATCTCTAATTCGTACGGCTCGGTTTTAGATCAGCTTCCCAAAGCAAGGCGTAGAATAACGCTTGGAACTGAAAGCGTGGAAATGGTGGTATACCAACACACTGGGGAGCCAAAAGGTGATTTCGGAACGCTCCCATCACGATATTTTCGCGGGGACATGGAGAACGAAAATCACTATGTTCTGCGGGTAATGACTGCCTCAGACCACGTGCACAGGGTGTGTGGAAAGGCGATTGCGTTCCAGTACGACTTTGTGGGATACCGCCGGACCCTGTACGGATCCAATGTGCAGCTCAAGGTCTCACAAGTGGTATCAAGCTACTGCCCAATGTATCTGGCAGGATTGGCTGTCAAGAACGATCGTACCATATTCACAGACGGTATGTTTTGGATGTCAAGTCGAAAACAGGGAAATGAAACTGAGTACACAATCGAGGACCTGGAGACGACGCAAGCGCGAAAGTGTATTTGGCCAAAACAATACACATCTGACAGTGTGGAAGACCCAACGGACCAGCGGCTTTTCATGCCTCCCACGTGGGGAGGACCGATATCGCGGGCTAATCACATCCCCGGATACAAGATGCAAACCGACTTCCCATGGCACGTTACCCCGATCAAGATGATTGCGGGACCAGTACCTGGAACTCATGTGAAAGTTGACCCGGGATGCGAAGGGCGGTCATCAGCCACCATCGTGGAACCTAGTGAAACCTAGTGAACAGGCGAATTGGTGTTGTAAGAACTGCTCAAATCCCATCCACTTCCGGGTCGGACCCGCATTGTATTACCCCATGGAAATTCAAAAGGCCACTAAGAGCACTGATAGTAGTCCCAAGTTGGCAAAGATGAAGCTGACGGAGACTCCACTATCAGATGATCCGGAACCAAGTGTTGAGGA
GATGAGAGGCTGAAAATGTGGAGGACGGAAGCTCACGCTCTGCAACCACGTGGTTCGGTTTTCCGGGGTCTCGGGGTGGAAGTGAGGAAGGGCTACCTCGAGGACCACATCGTGAACTTCCTGGGACTCATGCTTTGTCTTCAAGTAATCTCCAACACATGTCCACGCCAGCGAAAGTTTGACTGTTGGCTACTGTCGTGGTTGGCTTTTGCGGCCTTTGGATCTGTCTTCTCGTGCATAGGTTTCGGCTCATGGCTGGTTCTACTACACGCGTCGACATCGTCGATCCGGCTGTCACAAATGATGATCCCCCTATGGATGCTCCTACACACCGAACATTGCTCAATGTTCTTCCTTGGGTATCTATTGGAACACAAACTGAGG
>SRR11006499_NODE_2_length_3302_cov_10.998450
GCGAGCCGGTCGGACTTTATGGGTATGGCTTTCAATATAATGGAAAATACCATTCCATAGTCACGACCTATGAGCAAGATCCGAACCAGGTTCATCTTCCAGGCATTGATCTAACGAGCACGGTACAAAGAACATTCATCGATTGGCACCCTGGCAAGGGAAAGACACGGAAATACATTGTTGAAGAGACACTGAAAAACGTGGAGCTCAAGCGGCGCACCCTCATTTTGACCCCCACCCGAGTTGTTATGGAGGAAGTAAGAAAGGCCTTCGGTGAAACGGAATTCAAGATAGGAACAAATGTTGCCTACTGCAAGAACAATGCTGTGACGATCGCCTGCCATGCAACGTTTATGGATTTTGTTAAGAGTAGAGGTGTTGGCCAAATTAAGGTCCACACCATCATGATGGACGAATGCCACTTTTTGGACCCGATGTCAATAGCGGCCCGGGGAGTGATGGATTACTTAAATATACCATCCAATGCTGGGATAAATGTTGTCTATCTCTCCGCGACGCCACCCGGACAGGCTCCATCAGTTGGCTCGAATTATACGATTCGGGAGTACGCGGCCCCTAGCACTCGAAAACTCAGTTCTGAGTGGTTTGAGAGCATTGTCCGACAGCATGGAGCTGGAAAGACGATAGCGTTCGTCCCATCCCAGGACCAGTCGGAACGGTTTGCGGACTCATCCGCGGGAGCCGTTTCTCTGCATCGGGACAATTTTGAAGAGAATTATGCGAAGGCCCTTGACCCTGAGACAAAAATCATCTATTCGACGGAAATTTCTGAGATGGGAGCCAATTACAACGTTGACCTCGTGATTGACTTGAGAACAGCTGTGAAACCAGTCATACAAAGTGAGGATGAGGTCATCTTGCGAAAGCAGCCCATCACAACATCATCTATGGTGCAGCGACGAGGGCGAACTGGGCGAAATGCCCCAGGTACATATGTTTATCCAGTTGACGCTGCTACCTAGGAGGATCCATATGACTGGGTTTGTTGGCTGGAAGCACAAATGGTGTTAGACCAGCTAAGCATGCCACTAATGAAGGAAGAGTATGCTTACGGACAACCCCCTGGAGCTTTTCGTCTGATCGGCGAAAGTCGAGATAGGTTCTTCCGGTTCATGGAGCGGCCAAATGTGCCAATATGGTTGGCTTGGAAGTGGGCGAACAGTTTCAACCAGAAGCATGACATGGTATTCAATGAAAGGGACTTGCCTGATGAAGACACCGTGCACACATCAGATGGGCGCATGGTGTATCGGCCAAAATTTCTGGATCAACGGTTCGAAAGGTTGCCATGGAGTGTCCGCGAGCCAACTCTGAAGTTCATCCTCTCAACGCGTAGTGATTTT
CAGCGAAGCTATGGGGACCTGGATCTATTGAAGTGGGTCATAGTAATCTTTCTCATTCTAGCCGGAATTTTTGCCTGGGAACAACGATCATTTCCCAATATAGCATCTGACATATC
CCTAAATCTGCTGAATGTCTTGCAAGTGTACTTCTTGCTCACAGTTATGTGCGTGAAAGCGTTCGCTTGGGGAATGGAGAAGAGCATGTTAAAAGACTATGTTGCCAAACAACCTGAGATGCGACCCTGGGTGGCTGGGTTCCGTCTGGATCATCTGCAGTGGCATGCTATAATGCCAAGTGCTCTTGCGGTGTTCTACACGGGAAACTTCACCAGTATTTTGATTGGAACATTTTTCACCTGTGTTGTGTTCATATTTTTGGCACAAATGTACAAGTGGAATAGATCCGAGAAAGTCGTTGTGGCTCTTGAAGCGCGCGATCAAAAACACTCCCAGGTCACCAACATCATTGATAGGACCCCGCATGACAACACGAAAGGATACGTCTATGACTTTCCAATGGGGTTTATATTCCTTTGGACCGTCTGTTCCCGAAATGTAGTTGATGCCATCGTTGGGCTTCCAATAGGAGTATACTGCTATTGGATGTTAATAAATCCCAAGTCTCGGTATCACCAGTTTATGGACTTTGGCTCAATTGTAAACTTTGTTGGCATTGGATACCTTACGGACATCCCCCTCCGGGCCTCCCTGTTCGTGTTTCGAATGGTGCTGGGGTTGTTTCCAACACTGGGCGGAATGCGCTCTCTGGAAAAAACAGCAGCAACAGGTTTGGGGGTGAAGTGGAAGAACATGTTAAATGAAATGTCCCAAGTTCGATTCCAATCCTACAAATCCCGAGGCGTGAACGAAACTCCCCGAGGTGACTATGTGTCTCGTGGGGGATTGAAAATGGACGAAATCATCAGGAAATACGGCTTTCAACCAGCTGGACGTGTCGTTGACCTTGGATGTGGACGAGGAGGACGGTCGCAGAGGGCAGTGATGGAAGAACGAGTTATGCGCGTGACAGGGTACACCCTTGGGGGAGTAGAACGTGAAGAACCCCAAAAGTTCATAACGTATGGTTACAACCTAGTCACCCTAAAGAGTCGGACAAATGTCTTCAAGCTTGAACCAACTCTGTGTGAAACTGTCCTTTGTGACATCGGGGAGAGTGATCCTGATTTCCGGAAGGAAAAAACCAGAACGCTGGTCGTCCTTGATGTTCTCGAGAGGTGGTTGAAGACCAATCCGGAGGCCCAGTTCTGTTTTAAGGTCCTATGCCCATATCCGGTGGAGGTGATGCGGAAGCTTGAAACTCTGCAACATACCTACAGTGGGCGGTTGGTTCGACTGTCCACAAGCAGAAACTCAACAGCTGAAATGTACTAT
>SRR11006499_NODE_3_length_1497_cov_10.703521
TTTTTCCGGATTTTCCCGGTTTCATTTAGGTAGGTCAACGACTTTGCGAAATTGGTGTCGTTTGTGGCCACGACCACGTCATCTCCAGCGATCACCATTCCCTCCAGTTTTTCGACCATGTTCCGCGAGAGCCATTTGTCGATCACCACTGGTTCAGCTTCGAGTAGCCCTTCACTTTCAAGGGTTCGGCCAATCTGAACCTTTCCATTGGTGATTGTGTTCAAGGCATATGTCACCACCTGCCTCGAGCCTCGCTGATCCGATCGGGAAACCACATCCATGACCGTTCCACTCCCGAATTCAGAATGGGTTCGGGGAAACAGGGCCACAATATTTTGGTAGGCAAATTTCATGACCGACTCCGCCAGAGCTCTATGGTAATCATCCTCAATCGAGTTGAGGATGAAGAACTCTTCGTCGGCCAAATCCGCCTGACTAATGCGAGTGTCCCAGCCAGCTATGTCATCGGCAACGAAAAACTTTCCTTTTGAAGCTATTTCTGACAAGTAATAGCCAAAGTAGTTTACGCCGAGACCTCCCACGCCACCCGGGAAATTTTCACGGGCTACCCAATGGTCTTCGTTGAGGAAGCCCAAGGCCTCATATTCCAGATATCGACTTCCCAGCCACATATACCAAATGGTCCGGGATCCTTTCGGCTCCCCAGCTATGGTCGATTGCTTCTCTTTTTTCCCCATGGTGTTGTACACGCACATCGCACAGTCCCCGGCCAGGTGGAGTTTTCTTTCCCGGTTTACTAGTTCCCAAAACCGGCAGTGGTCACCTTGGTCCAAGGGACGTCTTGGCTCCATGACCCAATGGCAGCATCCGATCGGACATTCTTGATGAAGTCGTCACACGTCAAAATCCGCGGTTTCAGCCCTTTTTCTTTGAACAGGCGGACCATGTGCTTCATGATTTTCCTATTGACCATTTTAACCTGTTCCCTGGGTTCAGGGACGGGGGTGTCTACCTTCTCCCGGAGAACCTTTTGTTGGGAGTACGTTGAGATGTCGGTCATCATGAAGTTTGTTACTCCTCCAACGGCTTCCCAAGGCCACATAATCTTCCGGACAAGAGGGTTGACAGTTTGACCACCAACTTTGACGTCATCTGTCACGTACGAACCATGGTACTTAAAAGTCTGGTAGGGGTTGTTCTTGTCAAAAAACCAAGTGCTTAGATTTTCATCCCGGAGTTTATTAACCCTGGTTTGGGTCATGCTAGGATCCATATCCTTGATTTTCGTTTGGGGGTCAGCCCGTGTCCCTGTTCGGACCTTCGGAGTGTCGTTTATGATTGGCTCGCCAGTTGAGCGCATGCGACCTATGAGTGAGCCAAGTGTCATGTACACGTCCCTGGCA
>SRR11006499_NODE_4_length_1033_cov_5.256276
TCGAAAGTGATCTAAACCCTGTTCCACACCTCAAGCATGTTTTCCGTGGTCATCCACTCGTATTGCTGGTGGATGGACCATGATGTCCTCCCCTCTGGGACCCAATCTGTTGGAACGGATGCATGTATGGCTGCGTACCCCACCCGCAGATCACGCCGATGGAAAAAGTACAGAGCCCACATTTGTCCGTGGGCCTTTGACAGACAAGCACTTTCTGAGATGGTCACGAGCCCTCCTTTTCGGACTCGACTTCTCCCAATGATTTCGTGCTCGTGGCGGCATGGAACGATTATTTTCCTTCCATCTTTGAGATGGAGTGGATGGAAGTGATGGGAGCAAAACTCAACGCGCTCCCAGATCGTCTCCACAAGTGAAAACGAGTCAATTGGTATATTTTTCCGGATTTTCCCGGTTTCATTTAGGTAGGTCAACGACTTTGCGAAATTGGTGTCGTTTGTGGCCACGACCAC
>SRR11006499_NODE_5_length_934_cov_23.081680
TTGCAGTGCGCAGCAGCCCGAAGTGTGGCCTACCACGCTTTGACGAAACTTGGCCATCCGACTGTCTACCTGAACATTTCCAATTCCTACGATTCAGTATTTGATGAGCTTCCGAAAACACGACGCAAGATCACACTTGGAACCGAAAGTGTGGAGATGGCCGTTTACCAGCATACGGGGGAAACCAAAGGCGATTTGGGGAAATTGCCATCCCGGTTTTTCAGTGGAGAGCTTGAGAATGAGAACCACCACGTCTTAAGGGTCATGACGGCCTCAGACTATGCGACGAGTGTGTGTGAAAAAGCGATTGCATTCCAATACGACTTTGTCGGGTTTCGACGGACTTTGTATGGATCGAACGTGCAGCTTAAGGTATCACAGACTGTCTCAAGTAATTGCCCAACGTACCTAGCAGGGTTAGCCGTGAAGAACGACCGAACGATTTTTACGGACGGCATGTTTTGGATGTCTAGTCGTAAACAAGGCAATGAGACTGAGTACACGATTGAGGATTTGGAAACCATGCAAGCCAGAAAGTGCATTTGGCCTAAACAATACACGGCTGACAGATGCAAACTGATTTCCCTTGGCATGTCACCCCAATTCGGCTAATTTCGGGGCCTGTCCCGGGAACACACGTGAAAGTGGATCCGAAATGTGAGGGACGATCATCGGCGAATGTGGTTAGACCAGGCGAGCAAGCAAATTGGTGCTGTAAGAACTGCTCACACCCCATTCATTTCCAGGTTGGACCGGCCCTATACTATCCAATGGAGATTCAGAAAGCTGGATAGCAACCCAAAGGTGTCTAAAATGAAGTTGACCGAGACTCCCCTCTCGGATGACCCTGAACCAAGCGTCGAAGAGAGGTTGAGGATGTGGAGGACGGAGGCGCATGCCTCGCAGCCGAGTGGAGCGGTTTTCCGCGGCCTCG
>SRR11006499_NODE_6_length_902_cov_17.412121
CCTCAGTTTGTGTTCCAGTAGATACCCTAGGAAGAACATCGAGCAATGCCCTACGTGAAGTAGCATCCACAGAGGAATCATCATCTGGGACAAGCGGATCGACGACGTTGAAGCGTGCAACAGAACCAACCACGAACCAAAGCCAACGCATGAGAAGACCGACGGCAATCCAAAAACAGCAAAAGCCAGCCAGGATAACACCCAGTAGGCCAATGGCCGTTAGCGTGGCCGGGCGTTTGAAATCACCTGGAGACACAGCATTAAACCTAGGAAGTTCACGATGTGATCCTCGAGGTAGCCCTTCCTCACCTCCACCGCGAGGCCGCGGAAAACCGCTCCACTCGGCTGCGAGGCATGCGCCTCCGTCCTCCACATCCTGCTTAGCTGGTCTAACACCATTTGTGCTTCCAGCCAACAAACCCAGTCATATGGATCCTCCTTGGTAGCAGCGTCAACTGGATATACATATGTACCTGGGGCATTTCGCCCAGTTCGCCCTCGTCGCTGCACCATAGATGATGTTGTGATGGGCTGCTTTCG
>SRR11006499_NODE_7_length_769_cov_2.800578
CATGTGTTCCGATTATGCTACCACATTCTTGATCTTGTTTCTTGTGGAGATAGGGGAGATCCTCCCACTTTTCGACCCATTCTTTATGTTTCATCCATGGGTTGTCTTGGATCCAAACGCGATTCCATACAGTGAGCATGTCCTCTGTTGTCATCCATTCACAGTTTTGATGGATGGACCACGACGTTCGGCCTTCAGGGAACCATTCCACAGGAACACTAGAAGCGATGGCCGCGAATCCTAACCTCAAGTCTCTTCTGTGGAAGAAGTACAAAGCCCACATCTGGCTGTATGCTTTGGCTAGACACGCGCTGTTTGATATCGTC
>SRR11006499_NODE_8_length_669_cov_17.074324
ACGTTCAGCTGCGTCTGTGGTAAAACCCGGTGAGCAATCCAATTGGTGTTGCGAAAATTGTTCCCACCCAATACATTTTCAAGTGGGGCCGGCCTTGTATTACCCCATGGAGATACAAAAAGCAGTCACGATCACAGATAGCAATCCAAAAGTCTCAAAGCTGAAATTGACGGAAACGCCTTTGTCTGATGATCCTGAACCGACCGTTGAAGAACGACTCAAAATGTGGCGAACTGGGGCGCACGCATCACAACCAAGCGGAACGGTTTTCCGGGGCCTTGGGGTAGAGACCAGGAAGGGCTACCTCGAGGATCATATGGTCAACTTCCTCGGTTTAATGTTGTGTTTACAAGCGATATCGAACTCTCGTCCACGTCAACGGCCTCTAGCATATTGGGTATTGTCTTGGCTGGCGTTTGCTGTCTTTGGGCTACCATCGGTTTTTTCGTGCGTCGGTTTTGGCTCTTGGTTAGTTCTACTACATGCCTCAACGTCATCAATCCGAGTCTCCCAAATGATGATCCCACTATGGATGTTACTCCAC
>SRR11006499_NODE_10_length_610_cov_28.724203
GGAGATTTGGGAAGACTGCCATCTCGGTTCTTTAACGGAGAACTTGAGAACGAAAATCATCGGGTGCTACGAGTCATGACGGCATCAGACCATGTAACGAGCGTCTGTGGGAAAGCTATCGCAAATGTACAGTTAAAAGTGTCGCAGACCGTTTCGAGCAATTGTCCCACTTATCTCGCTGGACTCGCCGTGAAAAATGATAGGACCATCTTCACTGATGGAATGTTCTGGATGTCCAGCCGCAAGCAAGGGAACGAGACAGAATACACAATCGAGGAACTCGAGACGCACCAAGCGAGGAAATGCATCTGGCCAAAGCAGTACACGGCCGATAGCCTAAACGACCCTACCGATCAATGGATGTTCATGCCACCGACCTGGGGAGGGCCCATTTCTAGGGCTAACCACATACCAGGATACAAAATGCAAACGGATTTTCCGTGGCATGTGTCTCCAATTCGCTTCATCCCCGGTCCGGTGCCCGGAACCCACGTCAAGGTTGACCCAAAGTGTGAAGGACGTTCAGCTGCGTCTGTGGTAAAACCCGGTGAGCAATCCAATTGGTGTTGCGAAAATTGTTCCCACCCAATACATT
>SRR11006499_NODE_11_length_601_cov_3.545802
AATGGTTATCTAAACGCATTACAATTTCCCTATTCC
>SRR11006499_NODE_13_length_437_cov_4.433333
TGAGAACCACCACGTCTTAAGGGTCATGACGGCCTCAGACTATGCGACGAGTGTGTGTGGAAAAGCGATTGCATTCCAATACGACTTTGTCGGG
>SRR11006499_NODE_14_length_430_cov_5.631728
[truncated: 7,965,550 more chars]
