# Supplementary material for: Large-scale reference-free analysis of flavivirus sequences in Aedes aegypti whole genome DNA sequencing data
Source: Parasit Vectors. 2023 Aug 5;16:265. doi: 10.1186/s13071-023-05898-8 (PMC10403824; doi:10.1186/s13071-023-05898-8)
Supplement: Supplementary file 1 — Additional file 1. Analysis input data and scripts. [file 13071_2023_5898_MOESM1_ESM.zip › nrEVEs-AedesAegypti/InputData/allTrimmedExGeneric_vs_AaegL50.tsv]

SRR11006478_NODE_1_length_3458_cov_5.914522	1	2379	NC_035109.1	191324082	191321703	99.664	0.0
SRR11006478_NODE_1_length_3458_cov_5.914522	1	2379	NC_035109.1	191334637	191332258	99.664	0.0
SRR11006478_NODE_1_length_3458_cov_5.914522	2372	2756	NC_035109.1	191321519	191321135	100.000	0.0
SRR11006478_NODE_1_length_3458_cov_5.914522	2372	2756	NC_035109.1	191332074	191331690	100.000	0.0
SRR11006478_NODE_1_length_3458_cov_5.914522	1550	2702	NC_035109.1	313469043	313470186	70.664	3.12e-155
SRR11006478_NODE_1_length_3458_cov_5.914522	1550	2702	NC_035109.1	313471892	313473032	70.319	2.92e-149
SRR11006478_NODE_1_length_3458_cov_5.914522	1995	2702	NC_035109.1	313471106	313471805	70.210	3.34e-85
SRR11006478_NODE_1_length_3458_cov_5.914522	2179	2702	NC_035109.1	313468432	313468956	71.132	2.75e-67
SRR11006478_NODE_1_length_3458_cov_5.914522	1352	2756	NC_035108.1	461350743	461352138	75.442	0.0
SRR11006478_NODE_1_length_3458_cov_5.914522	2053	2756	NC_035108.1	461307437	461308120	73.521	8.95e-118
SRR11006478_NODE_1_length_3458_cov_5.914522	2053	2528	NC_035108.1	461319109	461319558	73.529	6.90e-75
SRR11006478_NODE_1_length_3458_cov_5.914522	2388	2623	NC_035108.1	461336301	461336542	74.793	1.98e-37
SRR11006478_NODE_1_length_3458_cov_5.914522	2418	2528	NC_035108.1	461337570	461337680	83.784	2.11e-24
SRR11006478_NODE_1_length_3458_cov_5.914522	2388	2489	NC_035108.1	461344124	461344225	85.294	2.58e-23
SRR11006478_NODE_2_length_1846_cov_12.821368	247	658	NC_035108.1	461336543	461336136	97.573	0.0
SRR11006478_NODE_2_length_1846_cov_12.821368	392	658	NC_035108.1	461344225	461343959	99.251	1.93e-131
SRR11006478_NODE_2_length_1846_cov_12.821368	245	496	NC_035108.1	461352008	461351761	98.016	5.91e-119
SRR11006478_NODE_2_length_1846_cov_12.821368	245	496	NC_035108.1	461307990	461307743	97.222	3.06e-116
SRR11006478_NODE_2_length_1846_cov_12.821368	76	248	NC_035108.1	461338554	461338382	100.000	3.99e-83
SRR11006478_NODE_2_length_1846_cov_12.821368	78	246	NC_035108.1	461309755	461309587	99.408	2.52e-79
SRR11006478_NODE_2_length_1846_cov_12.821368	78	246	NC_035108.1	461337476	461337308	99.408	2.52e-79
SRR11006478_NODE_2_length_1846_cov_12.821368	496	658	NC_035108.1	461310319	461310157	98.773	5.54e-75
SRR11006478_NODE_2_length_1846_cov_12.821368	346	496	NC_035108.1	461319565	461319415	100.000	3.50e-71
SRR11006478_NODE_2_length_1846_cov_12.821368	78	246	NC_035108.1	461343557	461343413	85.207	3.50e-52
SRR11006478_NODE_2_length_1846_cov_12.821368	346	468	NC_035108.1	461337687	461337565	95.935	6.33e-49
SRR11006478_NODE_2_length_1846_cov_12.821368	247	345	NC_035108.1	461326828	461326730	100.000	5.93e-43
SRR11006478_NODE_2_length_1846_cov_12.821368	247	345	NC_035108.1	461338323	461338225	100.000	5.93e-43
SRR11006478_NODE_2_length_1846_cov_12.821368	78	174	NC_035108.1	461335734	461335638	98.969	3.07e-40
SRR11006478_NODE_2_length_1846_cov_12.821368	1	77	NC_035108.1	461310195	461310119	100.000	5.20e-31
SRR11006478_NODE_2_length_1846_cov_12.821368	1	77	NC_035108.1	461336174	461336098	100.000	5.20e-31
SRR11006478_NODE_2_length_1846_cov_12.821368	1	77	NC_035108.1	461343997	461343921	100.000	5.20e-31
SRR11006478_NODE_2_length_1846_cov_12.821368	245	493	NC_035109.1	313471729	313471485	76.305	4.87e-44
SRR11006478_NODE_2_length_1846_cov_12.821368	245	493	NC_035109.1	313472959	313472715	76.305	4.87e-44
SRR11006478_NODE_2_length_1846_cov_12.821368	245	493	NC_035109.1	313470110	313469866	75.904	2.07e-42
SRR11006478_NODE_2_length_1846_cov_12.821368	245	493	NC_035109.1	313468880	313468636	75.502	2.52e-41
SRR11006478_NODE_2_length_1846_cov_12.821368	245	493	NC_035109.1	191321265	191321503	74.699	1.31e-38
SRR11006478_NODE_2_length_1846_cov_12.821368	245	493	NC_035109.1	191331820	191332058	74.699	1.31e-38
SRR11006478_NODE_3_length_1515_cov_3.484701	80	842	NC_035108.1	461311735	461312497	99.869	0.0
SRR11006478_NODE_3_length_1515_cov_3.484701	300	522	NC_035108.1	461357980	461358202	98.206	9.93e-105
SRR11006478_NODE_3_length_1515_cov_3.484701	1	79	NC_035108.1	461311536	461311614	100.000	5.51e-32
SRR11006478_NODE_4_length_1367_cov_92.181395	1	1145	NC_035109.1	313469043	313470187	99.389	0.0
SRR11006478_NODE_4_length_1367_cov_92.181395	1	1145	NC_035109.1	313471892	313473033	99.039	0.0
SRR11006478_NODE_4_length_1367_cov_92.181395	439	1145	NC_035109.1	313471099	313471806	99.153	0.0
SRR11006478_NODE_4_length_1367_cov_92.181395	598	1145	NC_035109.1	313468410	313468957	99.088	0.0
SRR11006478_NODE_4_length_1367_cov_92.181395	1	440	NC_035109.1	313470273	313470667	89.318	1.38e-174
SRR11006478_NODE_4_length_1367_cov_92.181395	818	1144	NC_035109.1	191321509	191321189	73.394	1.22e-48
SRR11006478_NODE_4_length_1367_cov_92.181395	818	1144	NC_035109.1	191332064	191331744	73.394	1.22e-48
SRR11006478_NODE_4_length_1367_cov_92.181395	1145	1240	NC_035109.1	313469043	313469138	100.000	4.86e-41
SRR11006478_NODE_4_length_1367_cov_92.181395	1145	1240	NC_035109.1	313470273	313470368	100.000	4.86e-41
SRR11006478_NODE_4_length_1367_cov_92.181395	1145	1240	NC_035109.1	313471892	313471987	100.000	4.86e-41
SRR11006478_NODE_4_length_1367_cov_92.181395	1	1148	NC_035108.1	461350942	461352088	73.693	0.0
SRR11006478_NODE_4_length_1367_cov_92.181395	506	1148	NC_035108.1	461307439	461308070	73.872	1.30e-111
SRR11006478_NODE_4_length_1367_cov_92.181395	506	964	NC_035108.1	461319111	461319558	73.203	1.58e-72
SRR11006478_NODE_4_length_1367_cov_92.181395	824	1065	NC_035108.1	461336301	461336542	77.273	2.20e-45
SRR11006478_NODE_4_length_1367_cov_92.181395	860	964	NC_035108.1	461337576	461337680	81.905	7.21e-20
SRR11006478_NODE_4_length_1367_cov_92.181395	824	925	NC_035108.1	461344124	461344225	78.431	1.94e-14
SRR11006478_NODE_5_length_1325_cov_15.308494	1	1019	NC_035108.1	461319332	461318314	99.411	0.0
SRR11006478_NODE_5_length_1325_cov_15.308494	223	881	NC_035108.1	461351357	461350705	96.965	0.0
SRR11006478_NODE_5_length_1325_cov_15.308494	1	552	NC_035108.1	461307660	461307109	99.638	0.0
SRR11006478_NODE_5_length_1325_cov_15.308494	1	224	NC_035108.1	461351667	461351444	99.554	5.50e-109
SRR11006478_NODE_6_length_1206_cov_5.816652	12	708	NC_035108.1	469225471	469224775	98.709	0.0
SRR11006478_NODE_7_length_1042_cov_6.534715	1	141	NC_035107.1	91833313	91833453	97.872	9.79e-62
SRR11006478_NODE_8_length_988_cov_4.199780	1	470	NC_035108.1	469282155	469282615	97.234	0.0
SRR11006478_NODE_8_length_988_cov_4.199780	311	470	NC_035108.1	469224620	469224778	96.875	4.43e-68
SRR11006478_NODE_8_length_988_cov_4.199780	210	271	NC_035108.1	469261609	469261670	100.000	5.06e-23
SRR11006478_NODE_9_length_885_cov_18.835396	1	819	NC_035108.1	461337438	461336620	99.634	0.0
SRR11006478_NODE_9_length_885_cov_18.835396	1	819	NC_035108.1	461309717	461308899	99.023	0.0
SRR11006478_NODE_9_length_885_cov_18.835396	1	819	NC_035108.1	461343519	461342725	96.703	0.0
SRR11006478_NODE_9_length_885_cov_18.835396	484	819	NC_035108.1	461327219	461326905	93.452	5.33e-146
SRR11006478_NODE_9_length_885_cov_18.835396	1	131	NC_035108.1	461338514	461338384	99.237	1.34e-58
SRR11006478_NODE_9_length_885_cov_18.835396	1	59	NC_035108.1	461335696	461335638	100.000	3.86e-21
SRR11006478_NODE_10_length_873_cov_4.697236	119	532	NC_035109.1	191322903	191322491	95.169	0.0
SRR11006478_NODE_10_length_873_cov_4.697236	119	532	NC_035109.1	191333458	191333046	95.169	0.0
SRR11006478_NODE_11_length_794_cov_3.793584	1	540	NC_035108.1	469226073	469225480	88.721	0.0
SRR11006478_NODE_12_length_765_cov_3.058140	1	158	NC_035109.1	191324622	191324779	100.000	1.14e-75
SRR11006478_NODE_12_length_765_cov_3.058140	1	158	NC_035109.1	191335177	191335334	100.000	1.14e-75
SRR11006478_NODE_13_length_672_cov_14.057143	1	304	NC_035108.1	461351835	461352138	99.671	5.68e-153
SRR11006478_NODE_13_length_672_cov_14.057143	1	304	NC_035108.1	461307817	461308120	98.355	1.52e-147
SRR11006478_NODE_13_length_672_cov_14.057143	1	172	NC_035108.1	461336372	461336543	97.674	1.63e-77
SRR11006478_NODE_13_length_672_cov_14.057143	74	172	NC_035108.1	461326730	461326828	98.990	1.10e-41
SRR11006478_NODE_13_length_672_cov_14.057143	74	172	NC_035108.1	461338225	461338323	98.990	1.10e-41
SRR11006478_NODE_13_length_672_cov_14.057143	1	77	NC_035108.1	461319489	461319565	100.000	2.27e-31
SRR11006478_NODE_13_length_672_cov_14.057143	1	77	NC_035108.1	461337611	461337687	98.701	9.66e-30
SRR11006478_NODE_13_length_672_cov_14.057143	1	31	NC_035108.1	461344195	461344225	100.000	2.13e-06
SRR11006478_NODE_13_length_672_cov_14.057143	1	304	NC_035109.1	191321432	191321135	76.974	1.34e-59
SRR11006478_NODE_13_length_672_cov_14.057143	1	304	NC_035109.1	191331987	191331690	76.974	1.34e-59
SRR11006478_NODE_14_length_591_cov_3.692607	1	36	NC_035109.1	335248043	335248078	100.000	1.50e-10
SRR11006478_NODE_14_length_591_cov_3.692607	1	36	NC_035109.1	293041434	293041399	97.222	6.38e-09
SRR11006478_NODE_14_length_591_cov_3.692607	1	36	NC_035107.1	278344436	278344471	100.000	1.50e-10
SRR11006478_NODE_14_length_591_cov_3.692607	1	36	NC_035107.1	122772317	122772352	97.222	6.38e-09
SRR11006478_NODE_14_length_591_cov_3.692607	1	36	NC_035107.1	279603164	279603129	97.222	6.38e-09
SRR11006478_NODE_16_length_546_cov_42.125800	1	546	NC_035108.1	461310233	461309688	99.817	0.0
SRR11006478_NODE_16_length_546_cov_42.125800	1	546	NC_035108.1	461336212	461335667	99.451	0.0
SRR11006478_NODE_16_length_546_cov_42.125800	1	545	NC_035108.1	461344035	461343491	99.450	0.0
SRR11006478_NODE_16_length_546_cov_42.125800	382	546	NC_035108.1	461337573	461337409	99.394	3.07e-77
SRR11006478_NODE_16_length_546_cov_42.125800	479	546	NC_035108.1	461338552	461338485	100.000	3.28e-26
SRR11006478_NODE_18_length_535_cov_4.069869	1	461	NC_035108.1	461310179	461310639	100.000	0.0
SRR11006478_NODE_18_length_535_cov_4.069869	1	141	NC_035108.1	461336158	461336298	98.582	3.33e-63
SRR11006478_NODE_18_length_535_cov_4.069869	1	141	NC_035108.1	461343981	461344121	97.872	1.42e-61
SRR11006478_NODE_19_length_492_cov_6.281928	1	137	NC_035108.1	461307245	461307109	99.270	1.02e-62
SRR11006478_NODE_19_length_492_cov_6.281928	1	137	NC_035108.1	461351165	461351029	99.270	1.02e-62
SRR11006478_NODE_19_length_492_cov_6.281928	1	137	NC_035108.1	461318917	461318781	98.540	1.24e-61
SRR11006478_NODE_20_length_480_cov_2.920596	1	116	NC_035108.1	461311148	461311033	100.000	4.86e-53
SRR11006478_NODE_21_length_395_cov_3.899371	1	166	NC_035108.1	461318452	461318618	97.006	2.19e-72
SRR11006478_NODE_21_length_395_cov_3.899371	1	166	NC_035108.1	461350705	461350866	94.578	7.16e-66
SRR11006478_NODE_22_length_385_cov_3.162338	1	196	NC_035108.1	461358202	461358007	99.490	1.47e-94
SRR11006478_NODE_22_length_385_cov_3.162338	1	196	NC_035108.1	461312177	461311982	98.469	7.59e-92
SRR11006478_NODE_23_length_350_cov_3.373626	1	350	NC_035109.1	191323714	191324053	94.857	4.45e-155
SRR11006478_NODE_23_length_350_cov_3.373626	1	350	NC_035109.1	191334269	191334608	94.857	4.45e-155
SRR11006478_NODE_28_length_205_cov_3.218750	1	205	NC_035108.1	469225681	469225885	97.561	5.39e-94
SRR11006478_NODE_29_length_163_cov_8.441860	1	163	NC_035108.1	461351753	461351591	99.387	9.72e-77
SRR11006478_NODE_29_length_163_cov_8.441860	1	163	NC_035108.1	461307735	461307584	92.638	1.04e-63
SRR11006478_NODE_29_length_163_cov_8.441860	1	163	NC_035108.1	461319407	461319256	92.638	1.04e-63
SRR11006478_NODE_30_length_155_cov_102.205128	1	140	NC_035109.1	313469219	313469080	100.000	5.80e-66
SRR11006478_NODE_30_length_155_cov_102.205128	1	140	NC_035109.1	313472068	313471929	100.000	5.80e-66
SRR11006478_NODE_30_length_155_cov_102.205128	19	140	NC_035109.1	313470431	313470310	100.000	3.43e-56
SRR11006478_NODE_31_length_155_cov_16.820513	1	68	NC_035108.1	461307921	461307988	100.000	2.55e-27
SRR11006478_NODE_31_length_155_cov_16.820513	1	68	NC_035108.1	461326761	461326828	100.000	2.55e-27
SRR11006478_NODE_31_length_155_cov_16.820513	1	68	NC_035108.1	461336476	461336543	100.000	2.55e-27
SRR11006478_NODE_31_length_155_cov_16.820513	1	68	NC_035108.1	461338256	461338323	100.000	2.55e-27
SRR11006478_NODE_31_length_155_cov_16.820513	1	68	NC_035108.1	461351939	461352006	100.000	2.55e-27
SRR11006478_NODE_32_length_155_cov_10.000000	1	155	NC_035108.1	461309569	461309415	100.000	4.74e-74
SRR11006478_NODE_32_length_155_cov_10.000000	1	155	NC_035108.1	461337290	461337136	98.710	2.45e-71
SRR11006478_NODE_32_length_155_cov_10.000000	1	155	NC_035108.1	461343395	461343241	98.710	2.45e-71
SRR11006478_NODE_33_length_153_cov_5.750000	1	153	NC_035109.1	313470355	313470507	99.346	2.41e-71
SRR11006478_NODE_33_length_153_cov_5.750000	1	153	NC_035109.1	313469125	313469322	76.768	7.90e-46
SRR11006478_NODE_33_length_153_cov_5.750000	1	153	NC_035109.1	313471974	313472171	76.768	7.90e-46
SRR11006478_NODE_34_length_153_cov_4.250000	1	153	NC_035108.1	461309764	461309595	88.824	2.12e-59
SRR11006478_NODE_34_length_153_cov_4.250000	1	153	NC_035108.1	461337485	461337316	88.824	2.12e-59
SRR11006478_NODE_34_length_153_cov_4.250000	10	153	NC_035108.1	461338552	461338392	88.820	3.83e-56
SRR11006478_NODE_34_length_153_cov_4.250000	1	153	NC_035108.1	461343566	461343421	83.660	1.34e-36
SRR11006478_NODE_34_length_153_cov_4.250000	1	77	NC_035108.1	461335743	461335667	98.701	4.37e-30
SRR11006478_NODE_35_length_152_cov_22.466667	1	152	NC_035108.1	461307584	461307735	99.342	8.36e-71
SRR11006478_NODE_35_length_152_cov_22.466667	1	152	NC_035108.1	461319256	461319407	99.342	8.36e-71
SRR11006478_NODE_35_length_152_cov_22.466667	1	152	NC_035108.1	461351591	461351753	92.638	9.54e-64
SRR11006478_NODE_36_length_152_cov_3.093333	1	152	NC_035108.1	461352083	461351914	88.824	6.02e-60
SRR11006478_NODE_36_length_152_cov_3.093333	1	152	NC_035108.1	461308065	461307896	88.235	2.56e-58
SRR11006478_NODE_36_length_152_cov_3.093333	71	152	NC_035108.1	461326818	461326736	97.590	3.56e-31
SRR11006478_NODE_36_length_152_cov_3.093333	71	152	NC_035108.1	461338313	461338231	97.590	3.56e-31
SRR11006478_NODE_36_length_152_cov_3.093333	71	152	NC_035108.1	461336533	461336451	96.386	1.51e-29
SRR11006478_NODE_37_length_148_cov_7.830986	1	148	NC_035108.1	461309422	461309569	99.324	1.20e-68
SRR11006478_NODE_37_length_148_cov_7.830986	1	148	NC_035108.1	461337143	461337290	99.324	1.20e-68
SRR11006478_NODE_37_length_148_cov_7.830986	1	148	NC_035108.1	461343248	461343395	99.324	1.20e-68
SRR11006478_NODE_38_length_145_cov_31.794118	1	145	NC_035108.1	461307659	461307803	99.310	4.97e-67
SRR11006478_NODE_38_length_145_cov_31.794118	1	145	NC_035108.1	461319331	461319475	99.310	4.97e-67
SRR11006478_NODE_38_length_145_cov_31.794118	1	145	NC_035108.1	461351677	461351821	99.310	4.97e-67
SRR11006478_NODE_38_length_145_cov_31.794118	85	145	NC_035108.1	461336298	461336358	100.000	4.67e-23
SRR11006478_NODE_38_length_145_cov_31.794118	85	145	NC_035108.1	461344121	461344181	98.361	1.98e-21
SRR11006478_NODE_39_length_136_cov_17.440678	1	77	NC_035109.1	313469409	313469333	100.000	4.06e-32
SRR11006478_NODE_39_length_136_cov_17.440678	1	77	NC_035109.1	313470594	313470518	100.000	4.06e-32
SRR11006478_NODE_39_length_136_cov_17.440678	1	77	NC_035109.1	313472258	313472182	98.701	1.73e-30
SRR11006478_NODE_40_length_133_cov_9.000000	1	133	NC_035108.1	461310311	461310179	99.248	1.46e-60
SRR11006478_NODE_40_length_133_cov_9.000000	1	133	NC_035108.1	461336290	461336158	99.248	1.46e-60
SRR11006478_NODE_40_length_133_cov_9.000000	2	133	NC_035108.1	461344112	461343981	99.242	5.09e-60
SRR11006478_NODE_41_length_128_cov_15.333333	1	128	NC_035108.1	461307743	461307870	100.000	1.69e-59
SRR11006478_NODE_41_length_128_cov_15.333333	1	128	NC_035108.1	461336298	461336425	100.000	1.69e-59
SRR11006478_NODE_41_length_128_cov_15.333333	1	128	NC_035108.1	461319415	461319542	98.438	8.76e-57
SRR11006478_NODE_41_length_128_cov_15.333333	1	128	NC_035108.1	461351761	461351888	97.656	3.72e-55
SRR11006478_NODE_41_length_128_cov_15.333333	1	105	NC_035108.1	461344121	461344225	97.143	1.14e-42
SRR11006478_NODE_41_length_128_cov_15.333333	29	128	NC_035108.1	461337565	461337664	97.000	5.91e-40
SRR11006478_NODE_41_length_128_cov_15.333333	4	128	NC_035109.1	191321503	191321379	83.200	4.25e-29
SRR11006478_NODE_41_length_128_cov_15.333333	4	128	NC_035109.1	191332058	191331934	83.200	4.25e-29
SRR11006478_NODE_41_length_128_cov_15.333333	4	126	NC_035109.1	313468636	313468758	81.301	2.68e-25
SRR11006478_NODE_41_length_128_cov_15.333333	4	126	NC_035109.1	313469866	313469988	81.301	2.68e-25
SRR11006478_NODE_41_length_128_cov_15.333333	4	126	NC_035109.1	313471485	313471607	81.301	2.68e-25
SRR11006478_NODE_41_length_128_cov_15.333333	4	126	NC_035109.1	313472715	313472837	81.301	2.68e-25
SRR11006478_NODE_42_length_124_cov_3.361702	1	124	NC_035108.1	461319430	461319553	99.194	1.02e-55
SRR11006478_NODE_42_length_124_cov_3.361702	1	124	NC_035108.1	461351776	461351899	99.194	1.02e-55
SRR11006478_NODE_42_length_124_cov_3.361702	1	124	NC_035108.1	461307758	461307881	98.387	1.25e-54
SRR11006478_NODE_42_length_124_cov_3.361702	1	124	NC_035108.1	461336313	461336436	98.387	1.25e-54
SRR11006478_NODE_42_length_124_cov_3.361702	14	124	NC_035108.1	461337565	461337675	96.396	7.37e-45
SRR11006478_NODE_42_length_124_cov_3.361702	1	90	NC_035108.1	461344136	461344225	98.889	2.94e-37
SRR11006478_NODE_42_length_124_cov_3.361702	15	122	NC_035109.1	191321477	191321370	84.259	2.58e-25
SRR11006478_NODE_42_length_124_cov_3.361702	15	122	NC_035109.1	191332032	191331925	84.259	2.58e-25
SRR11006478_NODE_42_length_124_cov_3.361702	3	122	NC_035109.1	313468650	313468769	81.667	2.58e-25
SRR11006478_NODE_42_length_124_cov_3.361702	3	122	NC_035109.1	313469880	313469999	81.667	2.58e-25
SRR11006478_NODE_42_length_124_cov_3.361702	3	122	NC_035109.1	313471499	313471618	81.667	2.58e-25
SRR11006478_NODE_42_length_124_cov_3.361702	3	122	NC_035109.1	313472729	313472848	81.667	2.58e-25
SRR11006478_NODE_43_length_120_cov_2.906977	1	33	NC_035108.1	461307956	461307988	100.000	4.47e-09
SRR11006478_NODE_43_length_120_cov_2.906977	1	33	NC_035108.1	461326796	461326828	100.000	4.47e-09
SRR11006478_NODE_43_length_120_cov_2.906977	1	33	NC_035108.1	461336511	461336543	100.000	4.47e-09
SRR11006478_NODE_43_length_120_cov_2.906977	1	33	NC_035108.1	461338291	461338323	100.000	4.47e-09
SRR11006478_NODE_43_length_120_cov_2.906977	1	33	NC_035108.1	461351974	461352006	100.000	4.47e-09
SRR11006478_NODE_44_length_119_cov_18.119048	1	119	NC_035108.1	461351812	461351930	99.160	5.02e-53
SRR11006478_NODE_44_length_119_cov_18.119048	1	119	NC_035108.1	461307794	461307912	98.319	6.12e-52
SRR11006478_NODE_44_length_119_cov_18.119048	1	119	NC_035108.1	461336349	461336467	97.479	2.60e-50
SRR11006478_NODE_44_length_119_cov_18.119048	1	100	NC_035108.1	461319466	461319565	99.000	1.04e-42
SRR11006478_NODE_44_length_119_cov_18.119048	1	100	NC_035108.1	461337588	461337687	97.000	5.37e-40
SRR11006478_NODE_44_length_119_cov_18.119048	1	54	NC_035108.1	461344172	461344225	100.000	2.29e-19
SRR11006478_NODE_44_length_119_cov_18.119048	1	110	NC_035109.1	191321455	191321346	83.636	2.44e-25
SRR11006478_NODE_44_length_119_cov_18.119048	1	110	NC_035109.1	191332010	191331901	83.636	2.44e-25
SRR11006478_NODE_44_length_119_cov_18.119048	1	113	NC_035109.1	313469914	313470026	80.531	1.54e-21
SRR11006478_NODE_44_length_119_cov_18.119048	1	113	NC_035109.1	313471533	313471645	80.531	1.54e-21
SRR11006478_NODE_44_length_119_cov_18.119048	1	113	NC_035109.1	313472763	313472875	80.531	1.54e-21
SRR11006478_NODE_44_length_119_cov_18.119048	1	113	NC_035109.1	313468684	313468796	79.646	6.55e-20
SRR11006478_NODE_45_length_119_cov_12.285714	1	119	NC_035108.1	461307794	461307912	100.000	1.18e-54
SRR11006478_NODE_45_length_119_cov_12.285714	1	119	NC_035108.1	461336349	461336467	99.160	5.02e-53
SRR11006478_NODE_45_length_119_cov_12.285714	1	119	NC_035108.1	461351812	461351930	97.479	2.60e-50
SRR11006478_NODE_45_length_119_cov_12.285714	1	100	NC_035108.1	461337588	461337687	99.000	1.04e-42
SRR11006478_NODE_45_length_119_cov_12.285714	1	100	NC_035108.1	461319466	461319565	97.000	5.37e-40
SRR11006478_NODE_45_length_119_cov_12.285714	1	54	NC_035108.1	461344172	461344225	96.296	1.18e-16
SRR11006478_NODE_45_length_119_cov_12.285714	1	110	NC_035109.1	191321455	191321346	81.818	1.26e-22
SRR11006478_NODE_45_length_119_cov_12.285714	1	110	NC_035109.1	191332010	191331901	81.818	1.26e-22
SRR11006478_NODE_45_length_119_cov_12.285714	1	113	NC_035109.1	313469914	313470026	80.531	1.54e-21
SRR11006478_NODE_45_length_119_cov_12.285714	1	113	NC_035109.1	313471533	313471645	80.531	1.54e-21
SRR11006478_NODE_45_length_119_cov_12.285714	1	113	NC_035109.1	313472763	313472875	80.531	1.54e-21
SRR11006478_NODE_45_length_119_cov_12.285714	1	113	NC_035109.1	313468684	313468796	79.646	6.55e-20
SRR11006478_NODE_46_length_113_cov_27.138889	1	113	NC_035108.1	461307836	461307948	100.000	1.99e-51
SRR11006478_NODE_46_length_113_cov_27.138889	1	113	NC_035108.1	461336391	461336503	99.115	8.48e-50
SRR11006478_NODE_46_length_113_cov_27.138889	1	113	NC_035108.1	461351854	461351966	99.115	8.48e-50
SRR11006478_NODE_46_length_113_cov_27.138889	55	113	NC_035108.1	461326730	461326788	100.000	4.12e-22
SRR11006478_NODE_46_length_113_cov_27.138889	55	113	NC_035108.1	461338225	461338283	100.000	4.12e-22
SRR11006478_NODE_46_length_113_cov_27.138889	1	58	NC_035108.1	461319508	461319565	98.276	6.11e-20
SRR11006478_NODE_46_length_113_cov_27.138889	1	58	NC_035108.1	461337630	461337687	98.276	6.11e-20
SRR11006478_NODE_47_length_113_cov_11.027778	1	113	NC_035108.1	461351854	461351966	100.000	1.99e-51
SRR11006478_NODE_47_length_113_cov_11.027778	1	113	NC_035108.1	461307836	461307948	99.115	8.48e-50
SRR11006478_NODE_47_length_113_cov_11.027778	1	113	NC_035108.1	461336391	461336503	98.230	1.03e-48
SRR11006478_NODE_47_length_113_cov_11.027778	55	113	NC_035108.1	461326730	461326788	100.000	4.12e-22
SRR11006478_NODE_47_length_113_cov_11.027778	55	113	NC_035108.1	461338225	461338283	100.000	4.12e-22
SRR11006478_NODE_47_length_113_cov_11.027778	1	58	NC_035108.1	461319508	461319565	100.000	1.44e-21
SRR11006478_NODE_47_length_113_cov_11.027778	1	58	NC_035108.1	461337630	461337687	100.000	1.44e-21
SRR11006478_NODE_48_length_101_cov_12.291667	1	101	NC_035108.1	461309663	461309563	100.000	5.59e-45
SRR11006478_NODE_48_length_101_cov_12.291667	1	101	NC_035108.1	461337384	461337284	100.000	5.59e-45
SRR11006478_NODE_48_length_101_cov_12.291667	1	77	NC_035108.1	461338460	461338384	100.000	5.97e-32
SRR11006478_NODE_48_length_101_cov_12.291667	38	101	NC_035108.1	461343452	461343389	100.000	6.81e-25
SRR11006478_NODE_49_length_99_cov_17.045455	1	99	NC_035108.1	461310157	461310255	100.000	6.62e-44
SRR11006478_NODE_49_length_99_cov_17.045455	1	99	NC_035108.1	461336136	461336234	98.990	2.81e-42
SRR11006478_NODE_49_length_99_cov_17.045455	1	99	NC_035108.1	461343959	461344057	98.990	2.81e-42
SRR11006478_NODE_50_length_96_cov_4.894737	1	96	NC_035108.1	461307912	461307817	98.958	1.15e-40
SRR11006478_NODE_50_length_96_cov_4.894737	1	96	NC_035108.1	461351930	461351835	98.958	1.15e-40
SRR11006478_NODE_50_length_96_cov_4.894737	1	96	NC_035108.1	461336467	461336372	97.917	1.40e-39
SRR11006478_NODE_50_length_96_cov_4.894737	20	96	NC_035108.1	461337687	461337611	100.000	5.56e-32
SRR11006478_NODE_50_length_96_cov_4.894737	20	96	NC_035108.1	461319565	461319489	98.701	2.36e-30
SRR11006478_NODE_50_length_96_cov_4.894737	7	96	NC_035109.1	313470026	313469937	83.333	2.07e-18
SRR11006478_NODE_50_length_96_cov_4.894737	7	96	NC_035109.1	313471645	313471556	83.333	2.07e-18
SRR11006478_NODE_50_length_96_cov_4.894737	7	96	NC_035109.1	313472875	313472786	83.333	2.07e-18
SRR11006478_NODE_50_length_96_cov_4.894737	7	96	NC_035109.1	313468796	313468707	82.222	2.52e-17
SRR11006478_NODE_51_length_96_cov_3.052632	1	77	NC_035108.1	461337687	461337611	100.000	4.06e-32
SRR11006478_NODE_51_length_96_cov_3.052632	1	77	NC_035108.1	461307893	461307817	98.701	1.73e-30
SRR11006478_NODE_51_length_96_cov_3.052632	1	77	NC_035108.1	461319565	461319489	98.701	1.73e-30
SRR11006478_NODE_51_length_96_cov_3.052632	1	77	NC_035108.1	461336448	461336372	98.701	1.73e-30
SRR11006478_NODE_51_length_96_cov_3.052632	1	77	NC_035108.1	461351911	461351835	98.701	1.73e-30
SRR11006478_NODE_51_length_96_cov_3.052632	8	77	NC_035109.1	313468776	313468707	84.286	4.07e-13
SRR11006478_NODE_51_length_96_cov_3.052632	8	77	NC_035109.1	313470006	313469937	84.286	4.07e-13
SRR11006478_NODE_51_length_96_cov_3.052632	8	77	NC_035109.1	313471625	313471556	84.286	4.07e-13
SRR11006478_NODE_51_length_96_cov_3.052632	8	77	NC_035109.1	313472855	313472786	84.286	4.07e-13
SRR11006478_NODE_52_length_95_cov_40.388889	1	95	NC_035108.1	461307872	461307966	100.000	9.26e-42
SRR11006478_NODE_52_length_95_cov_40.388889	1	95	NC_035108.1	461351890	461351984	100.000	9.26e-42
SRR11006478_NODE_52_length_95_cov_40.388889	1	95	NC_035108.1	461336427	461336521	98.947	3.94e-40
SRR11006478_NODE_52_length_95_cov_40.388889	19	95	NC_035108.1	461326730	461326806	100.000	5.47e-32
SRR11006478_NODE_52_length_95_cov_40.388889	19	95	NC_035108.1	461338225	461338301	100.000	5.47e-32
SRR11006478_NODE_53_length_93_cov_22.937500	1	93	NC_035108.1	461319491	461319399	100.000	1.09e-40
SRR11006478_NODE_53_length_93_cov_22.937500	1	93	NC_035108.1	461307819	461307727	98.925	4.65e-39
SRR11006478_NODE_53_length_93_cov_22.937500	1	93	NC_035108.1	461351837	461351745	98.925	4.65e-39
SRR11006478_NODE_53_length_93_cov_22.937500	1	77	NC_035108.1	461336374	461336298	98.701	2.26e-30
SRR11006478_NODE_53_length_93_cov_22.937500	1	77	NC_035108.1	461344197	461344121	98.701	2.26e-30
SRR11006478_NODE_53_length_93_cov_22.937500	1	49	NC_035108.1	461337613	461337565	91.837	2.26e-11
SRR11006478_NODE_54_length_93_cov_13.000000	1	93	NC_035108.1	461307727	461307819	100.000	1.09e-40
SRR11006478_NODE_54_length_93_cov_13.000000	1	93	NC_035108.1	461319399	461319491	98.925	4.65e-39
SRR11006478_NODE_54_length_93_cov_13.000000	1	93	NC_035108.1	461351745	461351837	97.849	5.67e-38
SRR11006478_NODE_54_length_93_cov_13.000000	17	93	NC_035108.1	461336298	461336374	100.000	5.31e-32
SRR11006478_NODE_54_length_93_cov_13.000000	17	93	NC_035108.1	461344121	461344197	97.403	2.75e-29
SRR11006478_NODE_54_length_93_cov_13.000000	45	93	NC_035108.1	461337565	461337613	93.878	1.85e-12
SRR11006478_NODE_55_length_93_cov_8.687500	1	77	NC_035108.1	461307819	461307743	100.000	4.06e-32
SRR11006478_NODE_55_length_93_cov_8.687500	1	77	NC_035108.1	461336374	461336298	100.000	4.06e-32
SRR11006478_NODE_55_length_93_cov_8.687500	1	77	NC_035108.1	461319491	461319415	98.701	1.73e-30
SRR11006478_NODE_55_length_93_cov_8.687500	1	77	NC_035108.1	461344197	461344121	97.403	2.10e-29
SRR11006478_NODE_55_length_93_cov_8.687500	1	77	NC_035108.1	461351837	461351761	97.403	2.10e-29
SRR11006478_NODE_55_length_93_cov_8.687500	1	49	NC_035108.1	461337613	461337565	93.878	1.42e-12
SRR11006478_NODE_56_length_89_cov_8.000000	1	89	NC_035108.1	461337599	461337687	100.000	1.55e-38
SRR11006478_NODE_56_length_89_cov_8.000000	1	89	NC_035108.1	461307805	461307893	98.876	6.58e-37
SRR11006478_NODE_56_length_89_cov_8.000000	1	89	NC_035108.1	461319477	461319565	98.876	6.58e-37
SRR11006478_NODE_56_length_89_cov_8.000000	1	89	NC_035108.1	461336360	461336448	98.876	6.58e-37
SRR11006478_NODE_56_length_89_cov_8.000000	1	89	NC_035108.1	461351823	461351911	98.876	6.58e-37
SRR11006478_NODE_56_length_89_cov_8.000000	1	43	NC_035108.1	461344183	461344225	97.674	6.17e-12
SRR11006478_NODE_56_length_89_cov_8.000000	1	82	NC_035109.1	191321444	191321363	85.366	1.89e-18
SRR11006478_NODE_56_length_89_cov_8.000000	1	82	NC_035109.1	191331999	191331918	85.366	1.89e-18
SRR11006478_NODE_56_length_89_cov_8.000000	11	82	NC_035109.1	313468705	313468776	84.722	4.16e-14
SRR11006478_NODE_56_length_89_cov_8.000000	11	82	NC_035109.1	313469935	313470006	84.722	4.16e-14
SRR11006478_NODE_56_length_89_cov_8.000000	11	82	NC_035109.1	313471554	313471625	84.722	4.16e-14
SRR11006478_NODE_56_length_89_cov_8.000000	11	82	NC_035109.1	313472784	313472855	84.722	4.16e-14
SRR11006478_NODE_57_length_88_cov_2.545455	1	88	NC_035108.1	461337588	461337675	100.000	5.31e-38
SRR11006478_NODE_57_length_88_cov_2.545455	1	88	NC_035108.1	461307794	461307881	98.864	2.26e-36
SRR11006478_NODE_57_length_88_cov_2.545455	1	88	NC_035108.1	461336349	461336436	98.864	2.26e-36
SRR11006478_NODE_57_length_88_cov_2.545455	1	88	NC_035108.1	461319466	461319553	97.727	2.75e-35
SRR11006478_NODE_57_length_88_cov_2.545455	1	88	NC_035108.1	461351812	461351899	97.727	2.75e-35
SRR11006478_NODE_57_length_88_cov_2.545455	1	54	NC_035108.1	461344172	461344225	96.296	7.89e-17
SRR11006478_NODE_57_length_88_cov_2.545455	1	86	NC_035109.1	191321455	191321370	84.884	5.32e-19
SRR11006478_NODE_57_length_88_cov_2.545455	1	86	NC_035109.1	191332010	191331925	84.884	5.32e-19
SRR11006478_NODE_57_length_88_cov_2.545455	1	86	NC_035109.1	313468684	313468769	81.395	3.36e-15
SRR11006478_NODE_57_length_88_cov_2.545455	1	86	NC_035109.1	313469914	313469999	81.395	3.36e-15
SRR11006478_NODE_57_length_88_cov_2.545455	1	86	NC_035109.1	313471533	313471618	81.395	3.36e-15
SRR11006478_NODE_57_length_88_cov_2.545455	1	86	NC_035109.1	313472763	313472848	81.395	3.36e-15
SRR11006478_NODE_58_length_86_cov_38.000000	1	86	NC_035108.1	461309679	461309764	98.837	2.66e-35
SRR11006478_NODE_58_length_86_cov_38.000000	1	86	NC_035108.1	461335658	461335743	98.837	2.66e-35
SRR11006478_NODE_58_length_86_cov_38.000000	1	86	NC_035108.1	461337400	461337485	98.837	2.66e-35
SRR11006478_NODE_58_length_86_cov_38.000000	1	86	NC_035108.1	461343481	461343566	98.837	2.66e-35
SRR11006478_NODE_58_length_86_cov_38.000000	1	77	NC_035108.1	461338476	461338552	100.000	4.81e-32
SRR11006478_NODE_59_length_84_cov_23.428571	1	84	NC_035108.1	461309493	461309576	100.000	7.36e-36
SRR11006478_NODE_59_length_84_cov_23.428571	1	84	NC_035108.1	461337214	461337297	98.810	3.13e-34
SRR11006478_NODE_59_length_84_cov_23.428571	1	84	NC_035108.1	461343319	461343402	98.810	3.13e-34
SRR11006478_NODE_60_length_78_cov_28.000000	1	78	NC_035108.1	461307912	461307989	100.000	1.19e-32
SRR11006478_NODE_60_length_78_cov_28.000000	1	78	NC_035108.1	461351930	461352007	100.000	1.19e-32
SRR11006478_NODE_60_length_78_cov_28.000000	1	77	NC_035108.1	461326752	461326828	100.000	4.15e-32
SRR11006478_NODE_60_length_78_cov_28.000000	1	77	NC_035108.1	461336467	461336543	100.000	4.15e-32
SRR11006478_NODE_60_length_78_cov_28.000000	1	77	NC_035108.1	461338247	461338323	100.000	4.15e-32
SRR11006478_NODE_61_length_78_cov_10.000000	1	78	NC_035108.1	461351930	461351853	100.000	1.19e-32
SRR11006478_NODE_61_length_78_cov_10.000000	1	77	NC_035108.1	461307912	461307836	98.701	1.76e-30
SRR11006478_NODE_61_length_78_cov_10.000000	1	77	NC_035108.1	461336467	461336391	97.403	2.15e-29
SRR11006478_NODE_61_length_78_cov_10.000000	20	78	NC_035108.1	461319565	461319507	100.000	2.45e-22
SRR11006478_NODE_61_length_78_cov_10.000000	20	77	NC_035108.1	461337687	461337630	100.000	8.55e-22
SRR11006479_NODE_1_length_1961_cov_12.686837	497	1819	NC_035109.1	191321705	191323038	98.352	0.0
SRR11006479_NODE_1_length_1961_cov_12.686837	497	1819	NC_035109.1	191332260	191333593	98.352	0.0
SRR11006479_NODE_1_length_1961_cov_12.686837	1	500	NC_035109.1	191323208	191323707	100.000	0.0
SRR11006479_NODE_1_length_1961_cov_12.686837	1	500	NC_035109.1	191333763	191334262	100.000	0.0
SRR11006479_NODE_2_length_1495_cov_9.355430	1	1158	NC_035108.1	469225965	469224775	95.970	0.0
SRR11006479_NODE_3_length_1455_cov_12.841800	1	1178	NC_035108.1	461319491	461318314	99.236	0.0
SRR11006479_NODE_3_length_1455_cov_12.841800	1	711	NC_035108.1	461307819	461307109	99.156	0.0
SRR11006479_NODE_3_length_1455_cov_12.841800	382	1040	NC_035108.1	461351357	461350705	96.662	0.0
SRR11006479_NODE_3_length_1455_cov_12.841800	1	383	NC_035108.1	461351837	461351444	96.701	0.0
SRR11006479_NODE_3_length_1455_cov_12.841800	1	77	NC_035108.1	461336374	461336298	98.701	4.04e-29
SRR11006479_NODE_3_length_1455_cov_12.841800	1	77	NC_035108.1	461344197	461344121	98.701	4.04e-29
SRR11006479_NODE_3_length_1455_cov_12.841800	1	49	NC_035108.1	461337613	461337565	91.837	4.04e-10
SRR11006479_NODE_4_length_1208_cov_3.909814	1	467	NC_035108.1	469282155	469282615	97.645	0.0
SRR11006479_NODE_4_length_1208_cov_3.909814	308	467	NC_035108.1	469224620	469224778	97.500	1.03e-69
SRR11006479_NODE_4_length_1208_cov_3.909814	201	268	NC_035108.1	469261609	469261670	88.235	2.00e-15
SRR11006479_NODE_5_length_1112_cov_2.643478	1	397	NC_035108.1	461310243	461310639	97.733	0.0
SRR11006479_NODE_5_length_1112_cov_2.643478	397	513	NC_035108.1	461311032	461311148	100.000	7.71e-53
SRR11006479_NODE_5_length_1112_cov_2.643478	1	77	NC_035108.1	461336222	461336298	100.000	4.00e-31
SRR11006479_NODE_5_length_1112_cov_2.643478	1	77	NC_035108.1	461344045	461344121	98.701	1.70e-29
SRR11006479_NODE_6_length_1003_cov_14.530238	1	850	NC_035108.1	461337469	461336620	99.765	0.0
SRR11006479_NODE_6_length_1003_cov_14.530238	1	850	NC_035108.1	461309748	461308899	99.176	0.0
SRR11006479_NODE_6_length_1003_cov_14.530238	1	850	NC_035108.1	461343550	461342725	96.824	0.0
SRR11006479_NODE_6_length_1003_cov_14.530238	515	850	NC_035108.1	461327219	461326905	93.452	6.06e-146
SRR11006479_NODE_6_length_1003_cov_14.530238	1	162	NC_035108.1	461338545	461338384	100.000	5.33e-77
SRR11006479_NODE_6_length_1003_cov_14.530238	1	90	NC_035108.1	461335727	461335638	100.000	6.50e-38
SRR11006479_NODE_6_length_1003_cov_14.530238	851	927	NC_035108.1	461307988	461307912	100.000	7.42e-31
SRR11006479_NODE_6_length_1003_cov_14.530238	851	927	NC_035108.1	461326828	461326752	100.000	7.42e-31
SRR11006479_NODE_6_length_1003_cov_14.530238	851	927	NC_035108.1	461336543	461336467	100.000	7.42e-31
SRR11006479_NODE_6_length_1003_cov_14.530238	851	927	NC_035108.1	461338323	461338247	100.000	7.42e-31
SRR11006479_NODE_6_length_1003_cov_14.530238	851	927	NC_035108.1	461352006	461351930	100.000	7.42e-31
SRR11006479_NODE_7_length_988_cov_4.410538	1	139	NC_035107.1	91833315	91833453	96.403	6.14e-58
SRR11006479_NODE_8_length_939_cov_3.518561	1	448	NC_035108.1	461312177	461311735	97.098	0.0
SRR11006479_NODE_8_length_939_cov_3.518561	1	223	NC_035108.1	461358202	461357980	98.206	6.23e-105
SRR11006479_NODE_8_length_939_cov_3.518561	449	539	NC_035108.1	461311614	461311524	98.901	4.50e-37
SRR11006479_NODE_9_length_683_cov_4.057756	1	431	NC_035109.1	191324050	191323631	96.984	0.0
SRR11006479_NODE_9_length_683_cov_4.057756	1	431	NC_035109.1	191334605	191334186	96.984	0.0
SRR11006479_NODE_10_length_660_cov_22.936535	1	378	NC_035108.1	461308120	461307743	99.206	0.0
SRR11006479_NODE_10_length_660_cov_22.936535	1	378	NC_035108.1	461352138	461351761	99.206	0.0
SRR11006479_NODE_10_length_660_cov_22.936535	133	378	NC_035108.1	461336543	461336298	98.780	1.14e-118
SRR11006479_NODE_10_length_660_cov_22.936535	228	378	NC_035108.1	461319565	461319415	99.338	8.23e-70
SRR11006479_NODE_10_length_660_cov_22.936535	228	350	NC_035108.1	461337687	461337565	95.122	4.27e-48
SRR11006479_NODE_10_length_660_cov_22.936535	274	378	NC_035108.1	461344225	461344121	99.048	7.71e-45
SRR11006479_NODE_10_length_660_cov_22.936535	133	231	NC_035108.1	461326828	461326730	100.000	3.28e-43
SRR11006479_NODE_10_length_660_cov_22.936535	133	231	NC_035108.1	461338323	461338225	100.000	3.28e-43
SRR11006479_NODE_10_length_660_cov_22.936535	1	375	NC_035109.1	191321135	191321503	77.867	1.14e-80
SRR11006479_NODE_10_length_660_cov_22.936535	1	375	NC_035109.1	191331690	191332058	77.867	1.14e-80
SRR11006479_NODE_10_length_660_cov_22.936535	47	375	NC_035109.1	313471813	313471485	77.204	5.19e-66
SRR11006479_NODE_10_length_660_cov_22.936535	47	375	NC_035109.1	313470194	313469866	76.900	6.33e-65
SRR11006479_NODE_10_length_660_cov_22.936535	47	375	NC_035109.1	313468964	313468636	76.596	2.69e-63
SRR11006479_NODE_10_length_660_cov_22.936535	47	375	NC_035109.1	313473040	313472715	76.292	1.14e-61
SRR11006479_NODE_11_length_644_cov_32.580247	1	460	NC_035109.1	313469728	313470187	99.783	0.0
SRR11006479_NODE_11_length_644_cov_32.580247	1	460	NC_035109.1	313471347	313471806	99.783	0.0
SRR11006479_NODE_11_length_644_cov_32.580247	1	460	NC_035109.1	313468498	313468957	99.348	0.0
SRR11006479_NODE_11_length_644_cov_32.580247	1	460	NC_035109.1	313472577	313473033	99.130	0.0
SRR11006479_NODE_11_length_644_cov_32.580247	133	459	NC_035109.1	191321509	191321189	73.394	5.29e-49
SRR11006479_NODE_11_length_644_cov_32.580247	133	459	NC_035109.1	191332064	191331744	73.394	5.29e-49
SRR11006479_NODE_11_length_644_cov_32.580247	460	555	NC_035109.1	313469043	313469138	100.000	2.11e-41
SRR11006479_NODE_11_length_644_cov_32.580247	460	555	NC_035109.1	313470273	313470368	100.000	2.11e-41
SRR11006479_NODE_11_length_644_cov_32.580247	460	555	NC_035109.1	313471892	313471987	100.000	2.11e-41
SRR11006479_NODE_11_length_644_cov_32.580247	1	463	NC_035108.1	461351626	461352088	75.162	2.73e-84
SRR11006479_NODE_11_length_644_cov_32.580247	1	463	NC_035108.1	461307619	461308070	74.082	2.10e-79
SRR11006479_NODE_11_length_644_cov_32.580247	139	380	NC_035108.1	461336301	461336542	77.273	9.56e-46
SRR11006479_NODE_11_length_644_cov_32.580247	1	279	NC_035108.1	461319291	461319558	73.477	6.03e-42
SRR11006479_NODE_11_length_644_cov_32.580247	175	279	NC_035108.1	461337576	461337680	81.905	3.13e-20
SRR11006479_NODE_11_length_644_cov_32.580247	139	240	NC_035108.1	461344124	461344225	78.431	8.40e-15
SRR11006479_NODE_13_length_570_cov_25.517241	1	570	NC_035108.1	461310319	461309750	99.474	0.0
SRR11006479_NODE_13_length_570_cov_25.517241	1	570	NC_035108.1	461336298	461335729	99.298	0.0
SRR11006479_NODE_13_length_570_cov_25.517241	1	570	NC_035108.1	461344121	461343552	99.123	0.0
SRR11006479_NODE_13_length_570_cov_25.517241	468	570	NC_035108.1	461337573	461337471	100.000	3.43e-45
SRR11006479_NODE_14_length_504_cov_3.943794	1	158	NC_035109.1	191324622	191324779	99.367	4.85e-74
SRR11006479_NODE_14_length_504_cov_3.943794	1	158	NC_035109.1	191335177	191335334	99.367	4.85e-74
SRR11006479_NODE_15_length_472_cov_46.205063	1	429	NC_035109.1	313469761	313469333	99.534	0.0
SRR11006479_NODE_15_length_472_cov_46.205063	1	429	NC_035109.1	313472610	313472182	99.301	0.0
SRR11006479_NODE_15_length_472_cov_46.205063	1	281	NC_035109.1	313471380	313471099	98.227	2.36e-134
SRR11006479_NODE_15_length_472_cov_46.205063	280	429	NC_035109.1	313470667	313470518	100.000	7.75e-71
SRR11006479_NODE_15_length_472_cov_46.205063	1	119	NC_035109.1	313468531	313468413	100.000	5.23e-54
SRR11006479_NODE_17_length_379_cov_3.000000	1	36	NC_035109.1	335248078	335248043	100.000	1.50e-10
SRR11006479_NODE_17_length_379_cov_3.000000	1	36	NC_035109.1	293041399	293041434	97.222	6.38e-09
SRR11006479_NODE_17_length_379_cov_3.000000	1	36	NC_035107.1	278344471	278344436	100.000	1.50e-10
SRR11006479_NODE_17_length_379_cov_3.000000	1	36	NC_035107.1	122772352	122772317	97.222	6.38e-09
SRR11006479_NODE_17_length_379_cov_3.000000	1	36	NC_035107.1	279603129	279603164	97.222	6.38e-09
SRR11006479_NODE_18_length_347_cov_3.003704	1	54	NC_035108.1	469226078	469226025	100.000	6.86e-20
SRR11006479_NODE_19_length_315_cov_2.474790	1	40	NC_035109.1	275092809	275092848	97.500	6.02e-11
SRR11006479_NODE_19_length_315_cov_2.474790	10	40	NC_035109.1	125252873	125252843	96.774	4.63e-06
SRR11006479_NODE_19_length_315_cov_2.474790	10	40	NC_035109.1	388338658	388338628	96.774	4.63e-06
SRR11006479_NODE_19_length_315_cov_2.474790	10	40	NC_035108.1	436470843	436470813	96.774	4.63e-06
SRR11006479_NODE_21_length_240_cov_3.251534	1	240	NC_035108.1	461351520	461351281	100.000	5.67e-120
SRR11006479_NODE_21_length_240_cov_3.251534	1	77	NC_035108.1	461307513	461307437	100.000	1.74e-31
SRR11006479_NODE_21_length_240_cov_3.251534	1	77	NC_035108.1	461319185	461319109	98.701	7.40e-30
SRR11006479_NODE_21_length_240_cov_3.251534	164	240	NC_035108.1	461307438	461307361	98.718	2.58e-29
SRR11006479_NODE_21_length_240_cov_3.251534	164	240	NC_035108.1	461319110	461319033	98.718	2.58e-29
SRR11006479_NODE_22_length_233_cov_4.705128	1	233	NC_035108.1	469225209	469225476	85.448	3.95e-90
SRR11006479_NODE_24_length_213_cov_13.536765	1	190	NC_035108.1	469225889	469226078	99.474	2.55e-91
SRR11006479_NODE_25_length_198_cov_2.578512	1	84	NC_035108.1	469225972	469225889	97.619	3.81e-33
SRR11006479_NODE_28_length_180_cov_74.951456	1	180	NC_035109.1	313469143	313469322	100.000	1.51e-87
SRR11006479_NODE_28_length_180_cov_74.951456	1	180	NC_035109.1	313471992	313472171	100.000	1.51e-87
SRR11006479_NODE_28_length_180_cov_74.951456	1	180	NC_035109.1	313470373	313470507	75.000	4.64e-37
SRR11006479_NODE_29_length_178_cov_6.178218	1	124	NC_035107.1	91833440	91833317	97.581	5.30e-53
SRR11006479_NODE_30_length_171_cov_8.531915	1	171	NC_035108.1	461351357	461351187	99.415	4.64e-81
SRR11006479_NODE_30_length_171_cov_8.531915	1	171	NC_035108.1	461307438	461307267	99.419	1.62e-80
SRR11006479_NODE_30_length_171_cov_8.531915	1	171	NC_035108.1	461319110	461318939	99.419	1.62e-80
SRR11006479_NODE_31_length_167_cov_6.477778	1	167	NC_035108.1	469225285	469225119	100.000	1.59e-80
SRR11006479_NODE_32_length_165_cov_11.590909	1	165	NC_035109.1	191322574	191322737	98.788	1.20e-75
SRR11006479_NODE_32_length_165_cov_11.590909	1	165	NC_035109.1	191333129	191333292	98.788	1.20e-75
SRR11006479_NODE_33_length_164_cov_81.735632	1	164	NC_035109.1	313469409	313469246	99.390	2.81e-77
SRR11006479_NODE_33_length_164_cov_81.735632	1	164	NC_035109.1	313470594	313470431	99.390	2.81e-77
SRR11006479_NODE_33_length_164_cov_81.735632	1	164	NC_035109.1	313472258	313472095	98.780	3.42e-76
SRR11006479_NODE_34_length_163_cov_7.976744	1	163	NC_035108.1	461351753	461351591	99.387	9.72e-77
SRR11006479_NODE_34_length_163_cov_7.976744	1	163	NC_035108.1	461307735	461307584	92.638	1.04e-63
SRR11006479_NODE_34_length_163_cov_7.976744	1	163	NC_035108.1	461319407	461319256	92.638	1.04e-63
SRR11006479_NODE_35_length_161_cov_4.190476	1	54	NC_035108.1	469226025	469226078	100.000	6.86e-20
SRR11006479_NODE_36_length_159_cov_4.548780	1	100	NC_035107.1	91833318	91833417	97.000	4.24e-40
SRR11006479_NODE_37_length_155_cov_44.128205	1	140	NC_035109.1	313469080	313469219	100.000	5.80e-66
SRR11006479_NODE_37_length_155_cov_44.128205	1	140	NC_035109.1	313471929	313472068	100.000	5.80e-66
SRR11006479_NODE_37_length_155_cov_44.128205	1	122	NC_035109.1	313470310	313470431	100.000	3.43e-56
SRR11006479_NODE_38_length_155_cov_21.230769	1	112	NC_035109.1	313468531	313468420	99.107	2.92e-49
SRR11006479_NODE_38_length_155_cov_21.230769	1	112	NC_035109.1	313469761	313469650	99.107	2.92e-49
SRR11006479_NODE_38_length_155_cov_21.230769	1	112	NC_035109.1	313471380	313471269	99.107	2.92e-49
SRR11006479_NODE_38_length_155_cov_21.230769	1	112	NC_035109.1	313472610	313472499	99.107	2.92e-49
SRR11006479_NODE_39_length_155_cov_19.051282	1	114	NC_035109.1	313468418	313468531	99.123	2.46e-50
SRR11006479_NODE_39_length_155_cov_19.051282	1	114	NC_035109.1	313469648	313469761	99.123	2.46e-50
SRR11006479_NODE_39_length_155_cov_19.051282	1	114	NC_035109.1	313471267	313471380	99.123	2.46e-50
SRR11006479_NODE_39_length_155_cov_19.051282	1	114	NC_035109.1	313472497	313472610	99.123	2.46e-50
SRR11006479_NODE_40_length_155_cov_14.410256	1	155	NC_035108.1	461309563	461309717	98.710	2.45e-71
SRR11006479_NODE_40_length_155_cov_14.410256	1	155	NC_035108.1	461337284	461337438	98.710	2.45e-71
SRR11006479_NODE_40_length_155_cov_14.410256	25	155	NC_035108.1	461338384	461338514	98.473	2.62e-58
SRR11006479_NODE_40_length_155_cov_14.410256	1	155	NC_035108.1	461343389	461343519	84.516	2.30e-46
SRR11006479_NODE_40_length_155_cov_14.410256	97	155	NC_035108.1	461335638	461335696	98.305	2.63e-20
SRR11006479_NODE_41_length_155_cov_13.910256	1	92	NC_035108.1	461352084	461351993	100.000	3.76e-40
SRR11006479_NODE_41_length_155_cov_13.910256	1	92	NC_035108.1	461308066	461307975	98.913	1.60e-38
SRR11006479_NODE_42_length_155_cov_8.923077	1	155	NC_035109.1	191322670	191322823	98.065	1.27e-68
SRR11006479_NODE_42_length_155_cov_8.923077	1	155	NC_035109.1	191333225	191333378	98.065	1.27e-68
SRR11006479_NODE_43_length_155_cov_7.935897	1	155	NC_035108.1	461309826	461309672	100.000	4.74e-74
SRR11006479_NODE_43_length_155_cov_7.935897	1	155	NC_035108.1	461335805	461335651	100.000	4.74e-74
SRR11006479_NODE_43_length_155_cov_7.935897	1	155	NC_035108.1	461337547	461337393	100.000	4.74e-74
SRR11006479_NODE_43_length_155_cov_7.935897	1	155	NC_035108.1	461343628	461343474	98.710	2.45e-71
SRR11006479_NODE_43_length_155_cov_7.935897	72	155	NC_035108.1	461338552	461338469	98.810	7.04e-34
SRR11006479_NODE_44_length_155_cov_3.230769	1	151	NC_035108.1	461307438	461307288	99.338	2.89e-70
SRR11006479_NODE_44_length_155_cov_3.230769	1	151	NC_035108.1	461319110	461318960	99.338	2.89e-70
SRR11006479_NODE_44_length_155_cov_3.230769	1	151	NC_035108.1	461351357	461351208	98.013	1.83e-66
SRR11006479_NODE_45_length_153_cov_33.539474	1	153	NC_035108.1	461336222	461336374	99.346	2.41e-71
SRR11006479_NODE_45_length_153_cov_33.539474	1	153	NC_035108.1	461344045	461344197	98.693	2.94e-70
SRR11006479_NODE_45_length_153_cov_33.539474	77	153	NC_035108.1	461319415	461319491	100.000	1.03e-31
SRR11006479_NODE_45_length_153_cov_33.539474	77	153	NC_035108.1	461307743	461307819	98.701	4.37e-30
SRR11006479_NODE_45_length_153_cov_33.539474	1	77	NC_035108.1	461310243	461310319	98.701	4.37e-30
SRR11006479_NODE_45_length_153_cov_33.539474	77	153	NC_035108.1	461351761	461351837	98.701	4.37e-30
SRR11006479_NODE_45_length_153_cov_33.539474	105	153	NC_035108.1	461337565	461337613	91.837	4.38e-11
SRR11006479_NODE_46_length_153_cov_5.276316	1	153	NC_035109.1	313470507	313470355	99.346	2.41e-71
SRR11006479_NODE_46_length_153_cov_5.276316	1	153	NC_035109.1	313469322	313469125	76.768	7.90e-46
SRR11006479_NODE_46_length_153_cov_5.276316	1	153	NC_035109.1	313472171	313471974	76.768	7.90e-46
SRR11006479_NODE_47_length_152_cov_2.493333	1	152	NC_035108.1	461307386	461307557	88.372	6.02e-60
SRR11006479_NODE_47_length_152_cov_2.493333	1	152	NC_035108.1	461319058	461319229	87.791	7.33e-59
SRR11006479_NODE_47_length_152_cov_2.493333	52	152	NC_035108.1	461351444	461351564	83.471	2.92e-32
SRR11006479_NODE_47_length_152_cov_2.493333	1	53	NC_035108.1	461351306	461351357	98.113	5.65e-16
SRR11006479_NODE_48_length_150_cov_5.575342	1	106	NC_035108.1	461308120	461308015	98.113	5.98e-45
SRR11006479_NODE_48_length_150_cov_5.575342	1	106	NC_035108.1	461352138	461352033	98.113	5.98e-45
SRR11006479_NODE_49_length_138_cov_16.918033	1	138	NC_035108.1	461343628	461343491	100.000	6.94e-65
SRR11006479_NODE_49_length_138_cov_16.918033	1	138	NC_035108.1	461309826	461309689	99.275	2.95e-63
SRR11006479_NODE_49_length_138_cov_16.918033	1	138	NC_035108.1	461335805	461335668	99.275	2.95e-63
SRR11006479_NODE_49_length_138_cov_16.918033	1	138	NC_035108.1	461337547	461337410	99.275	2.95e-63
SRR11006479_NODE_49_length_138_cov_16.918033	72	138	NC_035108.1	461338552	461338486	100.000	2.43e-26
SRR11006479_NODE_50_length_137_cov_9.850000	1	122	NC_035109.1	313469201	313469080	99.180	1.22e-54
SRR11006479_NODE_50_length_137_cov_9.850000	1	122	NC_035109.1	313470431	313470310	99.180	1.22e-54
SRR11006479_NODE_50_length_137_cov_9.850000	1	122	NC_035109.1	313472050	313471929	99.180	1.22e-54
SRR11006479_NODE_51_length_136_cov_33.406780	1	77	NC_035109.1	313469409	313469333	100.000	4.06e-32
SRR11006479_NODE_51_length_136_cov_33.406780	1	77	NC_035109.1	313470594	313470518	100.000	4.06e-32
SRR11006479_NODE_51_length_136_cov_33.406780	1	77	NC_035109.1	313472258	313472182	98.701	1.73e-30
SRR11006479_NODE_52_length_117_cov_5.750000	1	117	NC_035108.1	461307478	461307361	99.153	2.09e-51
SRR11006479_NODE_52_length_117_cov_5.750000	1	117	NC_035108.1	461319150	461319033	98.305	2.54e-50
SRR11006479_NODE_52_length_117_cov_5.750000	41	117	NC_035108.1	461351357	461351281	100.000	7.30e-32
SRR11006479_NODE_52_length_117_cov_5.750000	1	42	NC_035108.1	461351485	461351444	100.000	7.30e-13
SRR11006479_NODE_53_length_110_cov_6.151515	1	110	NC_035108.1	469225209	469225318	100.000	8.18e-50
SRR11006479_NODE_54_length_108_cov_15.451613	1	108	NC_035108.1	461309641	461309748	99.074	4.13e-47
SRR11006479_NODE_54_length_108_cov_15.451613	1	108	NC_035108.1	461337362	461337469	99.074	4.13e-47
SRR11006479_NODE_54_length_108_cov_15.451613	1	108	NC_035108.1	461338438	461338545	99.074	4.13e-47
SRR11006479_NODE_54_length_108_cov_15.451613	11	108	NC_035108.1	461343453	461343550	100.000	2.61e-43
SRR11006479_NODE_54_length_108_cov_15.451613	19	108	NC_035108.1	461335638	461335727	98.889	2.44e-37
SRR11006479_NODE_55_length_107_cov_3.833333	1	107	NC_035108.1	461309611	461309717	99.065	1.42e-46
SRR11006479_NODE_55_length_107_cov_3.833333	1	107	NC_035108.1	461337332	461337438	99.065	1.42e-46
SRR11006479_NODE_55_length_107_cov_3.833333	1	107	NC_035108.1	461338408	461338514	99.065	1.42e-46
SRR11006479_NODE_55_length_107_cov_3.833333	41	107	NC_035108.1	461343453	461343519	100.000	1.74e-26
SRR11006479_NODE_55_length_107_cov_3.833333	49	107	NC_035108.1	461335638	461335696	98.305	1.63e-20
SRR11006479_NODE_56_length_95_cov_8.333333	1	95	NC_035109.1	313469125	313469219	98.947	3.94e-40
SRR11006479_NODE_56_length_95_cov_8.333333	1	95	NC_035109.1	313471974	313472068	98.947	3.94e-40
SRR11006479_NODE_56_length_95_cov_8.333333	1	77	NC_035109.1	313470355	313470431	98.701	2.33e-30
SRR11006479_NODE_57_length_94_cov_10.294118	1	94	NC_035108.1	461343567	461343474	100.000	3.18e-41
SRR11006479_NODE_57_length_94_cov_10.294118	1	94	NC_035108.1	461309765	461309672	97.872	1.65e-38
SRR11006479_NODE_57_length_94_cov_10.294118	1	94	NC_035108.1	461335744	461335651	97.872	1.65e-38
SRR11006479_NODE_57_length_94_cov_10.294118	1	94	NC_035108.1	461337486	461337393	97.872	1.65e-38
SRR11006479_NODE_57_length_94_cov_10.294118	11	94	NC_035108.1	461338552	461338469	98.810	3.63e-34
SRR11006479_NODE_58_length_94_cov_9.588235	1	94	NC_035108.1	461309765	461309672	98.936	1.35e-39
SRR11006479_NODE_58_length_94_cov_9.588235	1	94	NC_035108.1	461335744	461335651	98.936	1.35e-39
SRR11006479_NODE_58_length_94_cov_9.588235	1	94	NC_035108.1	461337486	461337393	98.936	1.35e-39
SRR11006479_NODE_58_length_94_cov_9.588235	1	94	NC_035108.1	461343567	461343474	98.936	1.35e-39
SRR11006479_NODE_58_length_94_cov_9.588235	11	94	NC_035108.1	461338552	461338469	100.000	8.54e-36
SRR11006479_NODE_59_length_94_cov_3.176471	1	94	NC_035108.1	461309765	461309672	98.936	1.35e-39
SRR11006479_NODE_59_length_94_cov_3.176471	1	94	NC_035108.1	461335744	461335651	98.936	1.35e-39
SRR11006479_NODE_59_length_94_cov_3.176471	1	94	NC_035108.1	461337486	461337393	98.936	1.35e-39
SRR11006479_NODE_59_length_94_cov_3.176471	1	94	NC_035108.1	461343567	461343474	98.936	1.35e-39
SRR11006479_NODE_59_length_94_cov_3.176471	11	94	NC_035108.1	461338552	461338469	97.619	4.42e-33
SRR11006480_NODE_1_length_4192_cov_5.992224	159	2504	NC_035109.1	191324082	191321703	97.071	0.0
SRR11006480_NODE_1_length_4192_cov_5.992224	159	2504	NC_035109.1	191334637	191332258	97.071	0.0
SRR11006480_NODE_1_length_4192_cov_5.992224	2497	2881	NC_035109.1	191321519	191321135	100.000	0.0
SRR11006480_NODE_1_length_4192_cov_5.992224	2497	2881	NC_035109.1	191332074	191331690	100.000	0.0
SRR11006480_NODE_1_length_4192_cov_5.992224	1675	2827	NC_035109.1	313469043	313470186	70.578	1.39e-153
SRR11006480_NODE_1_length_4192_cov_5.992224	1675	2827	NC_035109.1	313471892	313473032	70.233	1.30e-147
SRR11006480_NODE_1_length_4192_cov_5.992224	2120	2827	NC_035109.1	313471106	313471805	70.070	4.26e-84
SRR11006480_NODE_1_length_4192_cov_5.992224	1	158	NC_035109.1	191324779	191324622	100.000	2.52e-74
SRR11006480_NODE_1_length_4192_cov_5.992224	1	158	NC_035109.1	191335334	191335177	100.000	2.52e-74
SRR11006480_NODE_1_length_4192_cov_5.992224	2304	2827	NC_035109.1	313468432	313468956	70.943	3.50e-66
SRR11006480_NODE_1_length_4192_cov_5.992224	1477	2881	NC_035108.1	461350743	461352138	75.442	0.0
SRR11006480_NODE_1_length_4192_cov_5.992224	2178	2881	NC_035108.1	461307437	461308120	73.380	1.14e-116
SRR11006480_NODE_1_length_4192_cov_5.992224	2178	2653	NC_035108.1	461319109	461319558	73.319	3.07e-73
SRR11006480_NODE_1_length_4192_cov_5.992224	2513	2748	NC_035108.1	461336301	461336542	74.793	2.07e-37
SRR11006480_NODE_1_length_4192_cov_5.992224	2543	2653	NC_035108.1	461337570	461337680	83.784	2.21e-24
SRR11006480_NODE_1_length_4192_cov_5.992224	2513	2614	NC_035108.1	461344124	461344225	85.294	2.69e-23
SRR11006480_NODE_2_length_2224_cov_22.111318	95	1427	NC_035108.1	469224620	469225952	98.276	0.0
SRR11006480_NODE_2_length_2224_cov_22.111318	1	254	NC_035108.1	469282362	469282615	98.819	2.49e-122
SRR11006480_NODE_2_length_2224_cov_22.111318	1501	1702	NC_035108.1	469225860	469226073	93.458	1.38e-87
SRR11006480_NODE_2_length_2224_cov_22.111318	1424	1507	NC_035108.1	469224959	469225044	96.512	1.38e-30
SRR11006480_NODE_2_length_2224_cov_22.111318	1	55	NC_035108.1	469261616	469261670	100.000	1.21e-18
SRR11006480_NODE_3_length_1711_cov_2.915545	116	1308	NC_035108.1	461311305	461312497	99.916	0.0
SRR11006480_NODE_3_length_1711_cov_2.915545	766	988	NC_035108.1	461357980	461358202	98.206	1.56e-104
SRR11006480_NODE_3_length_1711_cov_2.915545	1	117	NC_035108.1	461311033	461311149	100.000	2.04e-52
SRR11006480_NODE_4_length_1394_cov_65.371298	1	942	NC_035109.1	313469246	313470187	99.575	0.0
SRR11006480_NODE_4_length_1394_cov_65.371298	1	942	NC_035109.1	313472095	313473033	99.151	0.0
SRR11006480_NODE_4_length_1394_cov_65.371298	236	942	NC_035109.1	313471099	313471806	99.294	0.0
SRR11006480_NODE_4_length_1394_cov_65.371298	398	942	NC_035109.1	313468413	313468957	99.266	0.0
SRR11006480_NODE_4_length_1394_cov_65.371298	942	1308	NC_035109.1	313469043	313469409	100.000	0.0
SRR11006480_NODE_4_length_1394_cov_65.371298	942	1308	NC_035109.1	313471892	313472258	99.728	0.0
SRR11006480_NODE_4_length_1394_cov_65.371298	942	1308	NC_035109.1	313470273	313470594	87.738	1.20e-137
SRR11006480_NODE_4_length_1394_cov_65.371298	1	237	NC_035109.1	313470431	313470667	100.000	1.46e-117
SRR11006480_NODE_4_length_1394_cov_65.371298	615	941	NC_035109.1	191321509	191321189	73.394	1.29e-48
SRR11006480_NODE_4_length_1394_cov_65.371298	615	941	NC_035109.1	191332064	191331744	73.394	1.29e-48
SRR11006480_NODE_4_length_1394_cov_65.371298	3	945	NC_035108.1	461351147	461352088	73.807	3.01e-164
SRR11006480_NODE_4_length_1394_cov_65.371298	303	945	NC_035108.1	461307439	461308070	74.028	1.13e-112
SRR11006480_NODE_4_length_1394_cov_65.371298	303	761	NC_035108.1	461319111	461319558	73.420	3.94e-74
SRR11006480_NODE_4_length_1394_cov_65.371298	621	862	NC_035108.1	461336301	461336542	77.273	2.33e-45
SRR11006480_NODE_4_length_1394_cov_65.371298	657	761	NC_035108.1	461337576	461337680	81.905	7.62e-20
SRR11006480_NODE_4_length_1394_cov_65.371298	621	722	NC_035108.1	461344124	461344225	78.431	2.04e-14
SRR11006480_NODE_5_length_1060_cov_8.490336	1	850	NC_035108.1	461337547	461336698	99.412	0.0
SRR11006480_NODE_5_length_1060_cov_8.490336	1	850	NC_035108.1	461309826	461308977	99.294	0.0
SRR11006480_NODE_5_length_1060_cov_8.490336	1	850	NC_035108.1	461343628	461342803	96.471	0.0
SRR11006480_NODE_5_length_1060_cov_8.490336	593	858	NC_035108.1	461327219	461326954	100.000	1.87e-133
SRR11006480_NODE_5_length_1060_cov_8.490336	1	168	NC_035108.1	461335805	461335638	100.000	2.97e-80
SRR11006480_NODE_5_length_1060_cov_8.490336	72	240	NC_035108.1	461338552	461338384	98.817	4.41e-78
SRR11006480_NODE_5_length_1060_cov_8.490336	857	935	NC_035108.1	461326830	461326752	100.000	6.15e-32
SRR11006480_NODE_5_length_1060_cov_8.490336	857	935	NC_035108.1	461336545	461336467	100.000	6.15e-32
SRR11006480_NODE_5_length_1060_cov_8.490336	857	935	NC_035108.1	461338325	461338247	100.000	6.15e-32
SRR11006480_NODE_5_length_1060_cov_8.490336	859	935	NC_035108.1	461307988	461307912	100.000	7.49e-31
SRR11006480_NODE_5_length_1060_cov_8.490336	859	935	NC_035108.1	461352006	461351930	100.000	7.49e-31
SRR11006480_NODE_6_length_929_cov_6.559859	1	450	NC_035108.1	461351150	461350705	98.000	0.0
SRR11006480_NODE_6_length_929_cov_6.559859	1	450	NC_035108.1	461318902	461318452	97.783	0.0
SRR11006480_NODE_6_length_929_cov_6.559859	1	122	NC_035108.1	461307230	461307109	98.361	6.70e-53
SRR11006480_NODE_7_length_873_cov_3.292714	203	635	NC_035109.1	191322932	191322491	92.777	0.0
SRR11006480_NODE_7_length_873_cov_3.292714	203	635	NC_035109.1	191333487	191333046	92.777	0.0
SRR11006480_NODE_8_length_771_cov_18.484150	1	327	NC_035108.1	461352138	461351812	100.000	4.73e-167
SRR11006480_NODE_8_length_771_cov_18.484150	1	327	NC_035108.1	461308120	461307794	98.471	5.39e-160
SRR11006480_NODE_8_length_771_cov_18.484150	133	327	NC_035108.1	461336543	461336349	97.949	5.78e-90
SRR11006480_NODE_8_length_771_cov_18.484150	228	327	NC_035108.1	461319565	461319466	100.000	8.04e-44
SRR11006480_NODE_8_length_771_cov_18.484150	133	231	NC_035108.1	461326828	461326730	100.000	2.81e-43
SRR11006480_NODE_8_length_771_cov_18.484150	133	231	NC_035108.1	461338323	461338225	100.000	2.81e-43
SRR11006480_NODE_8_length_771_cov_18.484150	228	327	NC_035108.1	461337687	461337588	98.000	4.17e-41
SRR11006480_NODE_8_length_771_cov_18.484150	274	327	NC_035108.1	461344225	461344172	100.000	7.54e-19
SRR11006480_NODE_8_length_771_cov_18.484150	1	327	NC_035109.1	191321135	191321455	77.676	3.00e-68
SRR11006480_NODE_8_length_771_cov_18.484150	1	327	NC_035109.1	191331690	191332010	77.676	3.00e-68
SRR11006480_NODE_8_length_771_cov_18.484150	47	327	NC_035109.1	313471813	313471533	76.868	1.36e-53
SRR11006480_NODE_8_length_771_cov_18.484150	47	327	NC_035109.1	313470194	313469914	76.512	1.66e-52
SRR11006480_NODE_8_length_771_cov_18.484150	47	327	NC_035109.1	313468964	313468684	76.157	7.05e-51
SRR11006480_NODE_8_length_771_cov_18.484150	47	327	NC_035109.1	313473040	313472763	75.801	3.00e-49
SRR11006480_NODE_9_length_717_cov_25.251562	1	717	NC_035108.1	461307870	461307154	99.442	0.0
SRR11006480_NODE_9_length_717_cov_25.251562	1	717	NC_035108.1	461319542	461318826	99.303	0.0
SRR11006480_NODE_9_length_717_cov_25.251562	1	434	NC_035108.1	461351888	461351444	96.854	0.0
SRR11006480_NODE_9_length_717_cov_25.251562	433	717	NC_035108.1	461351357	461351074	98.947	1.85e-138
SRR11006480_NODE_9_length_717_cov_25.251562	1	128	NC_035108.1	461336425	461336298	98.438	6.06e-56
SRR11006480_NODE_9_length_717_cov_25.251562	24	128	NC_035108.1	461344225	461344121	99.048	1.52e-44
SRR11006480_NODE_9_length_717_cov_25.251562	1	100	NC_035108.1	461337664	461337565	95.000	2.12e-36
SRR11006480_NODE_9_length_717_cov_25.251562	3	432	NC_035109.1	313469988	313469548	73.923	7.38e-74
SRR11006480_NODE_9_length_717_cov_25.251562	3	432	NC_035109.1	313471607	313471167	73.696	8.99e-73
SRR11006480_NODE_9_length_717_cov_25.251562	3	432	NC_035109.1	313472837	313472397	73.469	3.82e-71
SRR11006480_NODE_9_length_717_cov_25.251562	3	337	NC_035109.1	313468758	313468413	73.121	3.82e-52
SRR11006480_NODE_9_length_717_cov_25.251562	1	140	NC_035109.1	191321379	191321518	83.571	1.10e-33
SRR11006480_NODE_9_length_717_cov_25.251562	1	140	NC_035109.1	191331934	191332073	83.571	1.10e-33
SRR11006480_NODE_10_length_705_cov_2.646497	1	27	NC_035109.1	317711995	317712021	100.000	3.46e-06
SRR11006480_NODE_11_length_694_cov_2.721232	1	397	NC_035108.1	461310243	461310639	99.496	0.0
SRR11006480_NODE_11_length_694_cov_2.721232	1	77	NC_035108.1	461336222	461336298	100.000	3.04e-31
SRR11006480_NODE_11_length_694_cov_2.721232	1	77	NC_035108.1	461344045	461344121	98.701	1.29e-29
SRR11006480_NODE_12_length_643_cov_3.607774	186	324	NC_035107.1	91833453	91833315	97.122	1.44e-59
SRR11006480_NODE_13_length_570_cov_21.953347	1	570	NC_035108.1	461310319	461309750	99.649	0.0
SRR11006480_NODE_13_length_570_cov_21.953347	1	570	NC_035108.1	461336298	461335729	99.474	0.0
SRR11006480_NODE_13_length_570_cov_21.953347	1	570	NC_035108.1	461344121	461343552	99.298	0.0
SRR11006480_NODE_13_length_570_cov_21.953347	468	570	NC_035108.1	461337573	461337471	100.000	3.43e-45
SRR11006480_NODE_14_length_550_cov_3.832981	1	293	NC_035108.1	461318618	461318326	98.976	2.64e-144
SRR11006480_NODE_14_length_550_cov_3.832981	1	167	NC_035108.1	461350866	461350705	91.617	1.57e-58
SRR11006480_NODE_15_length_541_cov_11.939655	1	541	NC_035109.1	191323457	191323997	100.000	0.0
SRR11006480_NODE_15_length_541_cov_11.939655	1	541	NC_035109.1	191334012	191334552	100.000	0.0
SRR11006480_NODE_16_length_508_cov_3.709977	1	63	NC_035108.1	469261609	469261671	100.000	1.16e-24
SRR11006480_NODE_16_length_508_cov_3.709977	1	62	NC_035108.1	469282355	469282416	100.000	4.03e-24
SRR11006480_NODE_17_length_506_cov_3.265734	1	77	NC_035109.1	313468413	313468489	100.000	4.06e-32
SRR11006480_NODE_17_length_506_cov_3.265734	1	77	NC_035109.1	313469643	313469719	100.000	4.06e-32
SRR11006480_NODE_17_length_506_cov_3.265734	1	77	NC_035109.1	313471262	313471338	100.000	4.06e-32
SRR11006480_NODE_17_length_506_cov_3.265734	1	77	NC_035109.1	313472492	313472568	100.000	4.06e-32
SRR11006480_NODE_19_length_410_cov_2.711712	1	49	NC_035108.1	218781500	218781452	100.000	2.89e-17
SRR11006480_NODE_21_length_348_cov_8.273063	1	122	NC_035108.1	461307230	461307109	99.180	1.22e-54
SRR11006480_NODE_21_length_348_cov_8.273063	1	122	NC_035108.1	461351150	461351029	99.180	1.22e-54
SRR11006480_NODE_21_length_348_cov_8.273063	1	122	NC_035108.1	461318902	461318781	98.361	1.49e-53
SRR11006480_NODE_23_length_342_cov_2.584906	1	141	NC_035108.1	461351448	461351309	99.291	8.68e-64
SRR11006480_NODE_23_length_342_cov_2.584906	92	141	NC_035108.1	461307438	461307389	100.000	4.22e-17
SRR11006480_NODE_23_length_342_cov_2.584906	92	141	NC_035108.1	461319110	461319061	100.000	4.22e-17
SRR11006480_NODE_27_length_265_cov_2.723404	1	58	NC_035108.1	469282558	469282615	100.000	5.13e-22
SRR11006480_NODE_27_length_265_cov_2.723404	1	58	NC_035108.1	469224721	469224778	98.276	2.18e-20
SRR11006480_NODE_28_length_228_cov_4.973510	1	228	NC_035108.1	461351823	461351596	98.246	4.69e-108
SRR11006480_NODE_28_length_228_cov_4.973510	1	228	NC_035108.1	461319477	461319261	94.298	3.38e-97
SRR11006480_NODE_28_length_228_cov_4.973510	3	228	NC_035108.1	461307803	461307589	94.248	4.11e-96
SRR11006480_NODE_28_length_228_cov_4.973510	3	63	NC_035108.1	461336358	461336298	100.000	7.97e-23
SRR11006480_NODE_28_length_228_cov_4.973510	1	63	NC_035108.1	461344183	461344121	98.413	2.78e-22
SRR11006480_NODE_29_length_216_cov_4.424460	1	84	NC_035108.1	461338469	461338552	100.000	1.73e-35
SRR11006480_NODE_29_length_216_cov_4.424460	1	84	NC_035108.1	461309672	461309755	98.810	7.38e-34
SRR11006480_NODE_29_length_216_cov_4.424460	1	84	NC_035108.1	461335651	461335734	98.810	7.38e-34
SRR11006480_NODE_29_length_216_cov_4.424460	1	84	NC_035108.1	461337393	461337476	98.810	7.38e-34
SRR11006480_NODE_29_length_216_cov_4.424460	1	84	NC_035108.1	461343474	461343557	98.810	7.38e-34
SRR11006480_NODE_29_length_216_cov_4.424460	84	161	NC_035108.1	461307852	461307929	100.000	3.14e-32
SRR11006480_NODE_29_length_216_cov_4.424460	84	161	NC_035108.1	461336407	461336484	98.718	1.33e-30
SRR11006480_NODE_29_length_216_cov_4.424460	84	161	NC_035108.1	461351870	461351947	98.718	1.33e-30
SRR11006480_NODE_29_length_216_cov_4.424460	122	161	NC_035108.1	461326730	461326769	100.000	1.33e-11
SRR11006480_NODE_29_length_216_cov_4.424460	122	161	NC_035108.1	461338225	461338264	100.000	1.33e-11
SRR11006480_NODE_29_length_216_cov_4.424460	84	125	NC_035108.1	461319524	461319565	97.619	4.66e-11
SRR11006480_NODE_29_length_216_cov_4.424460	84	125	NC_035108.1	461337646	461337687	97.619	4.66e-11
SRR11006480_NODE_30_length_197_cov_6.333333	1	197	NC_035108.1	461309765	461309552	90.654	4.52e-82
SRR11006480_NODE_30_length_197_cov_6.333333	1	197	NC_035108.1	461337486	461337273	90.654	4.52e-82
SRR11006480_NODE_30_length_197_cov_6.333333	1	197	NC_035108.1	461343567	461343378	87.817	5.51e-62
SRR11006480_NODE_30_length_197_cov_6.333333	11	162	NC_035108.1	461338552	461338384	88.757	9.95e-59
SRR11006480_NODE_30_length_197_cov_6.333333	1	78	NC_035108.1	461335744	461335667	98.718	1.69e-30
SRR11006480_NODE_31_length_186_cov_5.119266	1	186	NC_035108.1	461351264	461351448	98.387	2.33e-85
SRR11006480_NODE_31_length_186_cov_5.119266	1	95	NC_035108.1	461307344	461307438	98.947	9.31e-40
SRR11006480_NODE_31_length_186_cov_5.119266	1	95	NC_035108.1	461319016	461319110	98.947	9.31e-40
SRR11006480_NODE_32_length_181_cov_13.201923	1	181	NC_035108.1	461351552	461351372	99.448	1.85e-86
SRR11006480_NODE_32_length_181_cov_13.201923	1	109	NC_035108.1	461307545	461307437	99.083	2.26e-47
SRR11006480_NODE_32_length_181_cov_13.201923	1	109	NC_035108.1	461319217	461319109	98.165	2.76e-46
SRR11006480_NODE_33_length_167_cov_6.377778	1	167	NC_035108.1	461307798	461307589	76.190	1.07e-44
SRR11006480_NODE_33_length_167_cov_6.377778	1	167	NC_035108.1	461319470	461319261	76.667	1.07e-44
SRR11006480_NODE_33_length_167_cov_6.377778	1	167	NC_035108.1	461351816	461351596	74.208	4.55e-43
SRR11006480_NODE_33_length_167_cov_6.377778	1	56	NC_035108.1	461336353	461336298	100.000	2.88e-20
SRR11006480_NODE_33_length_167_cov_6.377778	1	56	NC_035108.1	461344176	461344121	98.214	1.22e-18
SRR11006480_NODE_34_length_155_cov_8.871795	1	155	NC_035108.1	461309765	461309611	98.065	1.04e-69
SRR11006480_NODE_34_length_155_cov_8.871795	1	155	NC_035108.1	461337486	461337332	98.065	1.04e-69
SRR11006480_NODE_34_length_155_cov_8.871795	11	155	NC_035108.1	461338552	461338408	98.621	6.58e-66
SRR11006480_NODE_34_length_155_cov_8.871795	1	115	NC_035108.1	461343567	461343453	100.000	2.46e-52
SRR11006480_NODE_34_length_155_cov_8.871795	1	107	NC_035108.1	461335744	461335638	98.131	2.80e-45
SRR11006480_NODE_35_length_154_cov_9.454545	1	154	NC_035108.1	461307267	461307420	100.000	1.64e-73
SRR11006480_NODE_35_length_154_cov_9.454545	1	154	NC_035108.1	461318939	461319092	100.000	1.64e-73
SRR11006480_NODE_35_length_154_cov_9.454545	1	154	NC_035108.1	461351187	461351339	98.701	1.03e-69
SRR11006480_NODE_36_length_153_cov_18.644737	1	153	NC_035108.1	461336222	461336374	99.346	2.41e-71
SRR11006480_NODE_36_length_153_cov_18.644737	1	153	NC_035108.1	461344045	461344197	98.693	2.94e-70
SRR11006480_NODE_36_length_153_cov_18.644737	77	153	NC_035108.1	461319415	461319491	100.000	1.03e-31
SRR11006480_NODE_36_length_153_cov_18.644737	77	153	NC_035108.1	461307743	461307819	98.701	4.37e-30
SRR11006480_NODE_36_length_153_cov_18.644737	1	77	NC_035108.1	461310243	461310319	98.701	4.37e-30
SRR11006480_NODE_36_length_153_cov_18.644737	77	153	NC_035108.1	461351761	461351837	98.701	4.37e-30
SRR11006480_NODE_36_length_153_cov_18.644737	105	153	NC_035108.1	461337565	461337613	91.837	4.38e-11
SRR11006480_NODE_37_length_153_cov_14.289474	1	153	NC_035109.1	313470355	313470507	99.346	2.41e-71
SRR11006480_NODE_37_length_153_cov_14.289474	1	153	NC_035109.1	313469125	313469322	76.768	7.90e-46
SRR11006480_NODE_37_length_153_cov_14.289474	1	153	NC_035109.1	313471974	313472171	76.768	7.90e-46
SRR11006480_NODE_38_length_152_cov_3.920000	1	152	NC_035108.1	461352083	461351914	89.412	4.94e-61
SRR11006480_NODE_38_length_152_cov_3.920000	1	152	NC_035108.1	461308065	461307896	88.824	6.02e-60
SRR11006480_NODE_38_length_152_cov_3.920000	71	152	NC_035108.1	461326818	461326736	98.795	2.92e-32
SRR11006480_NODE_38_length_152_cov_3.920000	71	152	NC_035108.1	461338313	461338231	98.795	2.92e-32
SRR11006480_NODE_38_length_152_cov_3.920000	71	152	NC_035108.1	461336533	461336451	97.590	3.56e-31
SRR11006480_NODE_39_length_138_cov_21.377049	1	125	NC_035109.1	313469902	313470026	100.000	6.97e-58
SRR11006480_NODE_39_length_138_cov_21.377049	1	125	NC_035109.1	313472751	313472875	100.000	6.97e-58
SRR11006480_NODE_39_length_138_cov_21.377049	1	125	NC_035109.1	313468672	313468796	99.200	2.96e-56
SRR11006480_NODE_39_length_138_cov_21.377049	1	125	NC_035109.1	313471521	313471645	99.200	2.96e-56
SRR11006480_NODE_39_length_138_cov_21.377049	5	122	NC_035109.1	191321463	191321346	76.271	4.41e-16
SRR11006480_NODE_39_length_138_cov_21.377049	5	122	NC_035109.1	191332018	191331901	76.271	4.41e-16
SRR11006480_NODE_39_length_138_cov_21.377049	1	125	NC_035108.1	461307782	461307906	81.600	2.14e-26
SRR11006480_NODE_39_length_138_cov_21.377049	1	125	NC_035108.1	461351800	461351924	81.600	2.14e-26
SRR11006480_NODE_39_length_138_cov_21.377049	1	125	NC_035108.1	461336337	461336461	80.800	2.60e-25
SRR11006480_NODE_39_length_138_cov_21.377049	1	105	NC_035108.1	461319454	461319558	81.905	5.73e-21
SRR11006480_NODE_39_length_138_cov_21.377049	1	105	NC_035108.1	461337576	461337680	81.905	5.73e-21
SRR11006480_NODE_39_length_138_cov_21.377049	1	66	NC_035108.1	461344160	461344225	83.333	1.18e-10
SRR11006480_NODE_40_length_138_cov_17.524590	1	125	NC_035109.1	313469902	313470026	99.200	2.96e-56
SRR11006480_NODE_40_length_138_cov_17.524590	1	125	NC_035109.1	313472751	313472875	99.200	2.96e-56
SRR11006480_NODE_40_length_138_cov_17.524590	1	125	NC_035109.1	313468672	313468796	98.400	3.61e-55
SRR11006480_NODE_40_length_138_cov_17.524590	1	125	NC_035109.1	313471521	313471645	98.400	3.61e-55
SRR11006480_NODE_40_length_138_cov_17.524590	5	122	NC_035109.1	191321463	191321346	75.424	1.87e-14
SRR11006480_NODE_40_length_138_cov_17.524590	5	122	NC_035109.1	191332018	191331901	75.424	1.87e-14
SRR11006480_NODE_40_length_138_cov_17.524590	1	125	NC_035108.1	461307782	461307906	80.800	2.60e-25
SRR11006480_NODE_40_length_138_cov_17.524590	1	125	NC_035108.1	461351800	461351924	80.800	2.60e-25
SRR11006480_NODE_40_length_138_cov_17.524590	1	125	NC_035108.1	461336337	461336461	80.000	1.11e-23
SRR11006480_NODE_40_length_138_cov_17.524590	1	105	NC_035108.1	461319454	461319558	80.952	6.98e-20
SRR11006480_NODE_40_length_138_cov_17.524590	1	105	NC_035108.1	461337576	461337680	80.952	6.98e-20
SRR11006480_NODE_40_length_138_cov_17.524590	1	66	NC_035108.1	461344160	461344225	83.333	1.18e-10
SRR11006480_NODE_41_length_138_cov_15.508197	1	138	NC_035108.1	461343628	461343491	100.000	6.94e-65
SRR11006480_NODE_41_length_138_cov_15.508197	1	138	NC_035108.1	461309826	461309689	99.275	2.95e-63
SRR11006480_NODE_41_length_138_cov_15.508197	1	138	NC_035108.1	461335805	461335668	99.275	2.95e-63
SRR11006480_NODE_41_length_138_cov_15.508197	1	138	NC_035108.1	461337547	461337410	99.275	2.95e-63
SRR11006480_NODE_41_length_138_cov_15.508197	72	138	NC_035108.1	461338552	461338486	100.000	2.43e-26
SRR11006480_NODE_42_length_138_cov_4.540984	1	125	NC_035109.1	313471521	313471645	99.200	2.96e-56
SRR11006480_NODE_42_length_138_cov_4.540984	1	125	NC_035109.1	313469902	313470026	98.400	3.61e-55
SRR11006480_NODE_42_length_138_cov_4.540984	1	125	NC_035109.1	313472751	313472875	98.400	3.61e-55
SRR11006480_NODE_42_length_138_cov_4.540984	1	125	NC_035109.1	313468672	313468796	97.600	1.54e-53
SRR11006480_NODE_42_length_138_cov_4.540984	5	122	NC_035109.1	191321463	191321346	75.424	1.87e-14
SRR11006480_NODE_42_length_138_cov_4.540984	5	122	NC_035109.1	191332018	191331901	75.424	1.87e-14
SRR11006480_NODE_42_length_138_cov_4.540984	1	125	NC_035108.1	461307782	461307906	80.800	2.60e-25
SRR11006480_NODE_42_length_138_cov_4.540984	1	125	NC_035108.1	461351800	461351924	80.800	2.60e-25
SRR11006480_NODE_42_length_138_cov_4.540984	1	125	NC_035108.1	461336337	461336461	80.000	1.11e-23
SRR11006480_NODE_42_length_138_cov_4.540984	1	105	NC_035108.1	461319454	461319558	80.952	6.98e-20
SRR11006480_NODE_42_length_138_cov_4.540984	1	105	NC_035108.1	461337576	461337680	80.952	6.98e-20
SRR11006480_NODE_42_length_138_cov_4.540984	1	66	NC_035108.1	461344160	461344225	83.333	1.18e-10
SRR11006480_NODE_43_length_137_cov_45.333333	1	122	NC_035109.1	313469080	313469201	99.180	1.22e-54
SRR11006480_NODE_43_length_137_cov_45.333333	1	122	NC_035109.1	313470310	313470431	99.180	1.22e-54
SRR11006480_NODE_43_length_137_cov_45.333333	1	122	NC_035109.1	313471929	313472050	99.180	1.22e-54
SRR11006480_NODE_44_length_136_cov_35.118644	1	77	NC_035109.1	313469409	313469333	100.000	4.06e-32
SRR11006480_NODE_44_length_136_cov_35.118644	1	77	NC_035109.1	313470594	313470518	100.000	4.06e-32
SRR11006480_NODE_44_length_136_cov_35.118644	1	77	NC_035109.1	313472258	313472182	98.701	1.73e-30
SRR11006480_NODE_45_length_136_cov_14.966102	1	136	NC_035108.1	461351812	461351947	99.265	3.53e-62
SRR11006480_NODE_45_length_136_cov_14.966102	1	136	NC_035108.1	461307794	461307929	98.529	4.30e-61
SRR11006480_NODE_45_length_136_cov_14.966102	1	136	NC_035108.1	461336349	461336484	97.794	1.83e-59
SRR11006480_NODE_45_length_136_cov_14.966102	1	100	NC_035108.1	461319466	461319565	99.000	1.23e-42
SRR11006480_NODE_45_length_136_cov_14.966102	1	100	NC_035108.1	461337588	461337687	97.000	6.38e-40
SRR11006480_NODE_45_length_136_cov_14.966102	1	54	NC_035108.1	461344172	461344225	100.000	2.72e-19
SRR11006480_NODE_45_length_136_cov_14.966102	97	136	NC_035108.1	461326730	461326769	100.000	1.08e-11
SRR11006480_NODE_45_length_136_cov_14.966102	97	136	NC_035108.1	461338225	461338264	100.000	1.08e-11
SRR11006480_NODE_45_length_136_cov_14.966102	1	110	NC_035109.1	191321455	191321346	83.636	2.90e-25
SRR11006480_NODE_45_length_136_cov_14.966102	1	110	NC_035109.1	191332010	191331901	83.636	2.90e-25
SRR11006480_NODE_45_length_136_cov_14.966102	1	134	NC_035109.1	313469914	313470047	78.358	4.30e-23
SRR11006480_NODE_45_length_136_cov_14.966102	1	134	NC_035109.1	313471533	313471666	78.358	4.30e-23
SRR11006480_NODE_45_length_136_cov_14.966102	1	134	NC_035109.1	313472763	313472896	78.358	4.30e-23
SRR11006480_NODE_45_length_136_cov_14.966102	1	134	NC_035109.1	313468684	313468817	77.612	5.24e-22
SRR11006480_NODE_46_length_96_cov_14.736842	1	96	NC_035108.1	461307853	461307948	100.000	2.69e-42
SRR11006480_NODE_46_length_96_cov_14.736842	1	96	NC_035108.1	461336408	461336503	98.958	1.15e-40
SRR11006480_NODE_46_length_96_cov_14.736842	1	96	NC_035108.1	461351871	461351966	98.958	1.15e-40
SRR11006480_NODE_46_length_96_cov_14.736842	38	96	NC_035108.1	461326730	461326788	100.000	3.28e-22
SRR11006480_NODE_46_length_96_cov_14.736842	38	96	NC_035108.1	461338225	461338283	100.000	3.28e-22
SRR11006480_NODE_46_length_96_cov_14.736842	1	41	NC_035108.1	461319525	461319565	97.561	8.25e-11
SRR11006480_NODE_46_length_96_cov_14.736842	1	41	NC_035108.1	461337647	461337687	97.561	8.25e-11
SRR11006480_NODE_47_length_95_cov_31.666667	1	95	NC_035109.1	313469125	313469219	98.947	3.94e-40
SRR11006480_NODE_47_length_95_cov_31.666667	1	95	NC_035109.1	313471974	313472068	98.947	3.94e-40
SRR11006480_NODE_47_length_95_cov_31.666667	1	77	NC_035109.1	313470355	313470431	98.701	2.33e-30
SRR11006480_NODE_48_length_94_cov_47.000000	1	94	NC_035109.1	313468654	313468747	100.000	3.18e-41
SRR11006480_NODE_48_length_94_cov_47.000000	1	94	NC_035109.1	313469884	313469977	100.000	3.18e-41
SRR11006480_NODE_48_length_94_cov_47.000000	1	94	NC_035109.1	313472733	313472826	100.000	3.18e-41
SRR11006480_NODE_48_length_94_cov_47.000000	1	94	NC_035109.1	313471503	313471596	98.936	1.35e-39
SRR11006480_NODE_48_length_94_cov_47.000000	10	92	NC_035109.1	191321476	191321394	80.723	1.55e-13
SRR11006480_NODE_48_length_94_cov_47.000000	10	92	NC_035109.1	191332031	191331949	80.723	1.55e-13
SRR11006480_NODE_48_length_94_cov_47.000000	1	94	NC_035108.1	461307764	461307857	80.851	8.55e-17
SRR11006480_NODE_48_length_94_cov_47.000000	1	94	NC_035108.1	461319436	461319529	80.851	8.55e-17
SRR11006480_NODE_48_length_94_cov_47.000000	1	94	NC_035108.1	461336319	461336412	80.851	8.55e-17
SRR11006480_NODE_48_length_94_cov_47.000000	1	94	NC_035108.1	461351782	461351875	80.851	8.55e-17
SRR11006480_NODE_48_length_94_cov_47.000000	19	94	NC_035108.1	461337576	461337651	84.211	3.64e-15
SRR11006480_NODE_48_length_94_cov_47.000000	1	84	NC_035108.1	461344142	461344225	79.762	1.88e-12
SRR11006480_NODE_50_length_82_cov_9.000000	1	82	NC_035108.1	461351591	461351672	98.780	3.68e-33
SRR11006480_NODE_50_length_82_cov_9.000000	1	80	NC_035108.1	461307584	461307663	98.750	4.48e-32
SRR11006480_NODE_50_length_82_cov_9.000000	1	80	NC_035108.1	461319256	461319335	98.750	4.48e-32
SRR11006480_NODE_51_length_78_cov_4.000000	1	78	NC_035108.1	461307421	461307344	100.000	1.19e-32
SRR11006480_NODE_51_length_78_cov_4.000000	1	78	NC_035108.1	461319093	461319016	100.000	1.19e-32
SRR11006480_NODE_51_length_78_cov_4.000000	1	78	NC_035108.1	461351340	461351264	98.718	6.15e-30
SRR11006481_NODE_1_length_3782_cov_7.362483	159	1108	NC_035109.1	191324082	191323143	98.526	0.0
SRR11006481_NODE_1_length_3782_cov_7.362483	159	1108	NC_035109.1	191334637	191333698	98.526	0.0
SRR11006481_NODE_1_length_3782_cov_7.362483	1106	1745	NC_035109.1	191323038	191322399	99.219	0.0
SRR11006481_NODE_1_length_3782_cov_7.362483	1106	1745	NC_035109.1	191333593	191332954	99.219	0.0
SRR11006481_NODE_1_length_3782_cov_7.362483	1733	2362	NC_035109.1	191322333	191321703	99.525	0.0
SRR11006481_NODE_1_length_3782_cov_7.362483	1733	2362	NC_035109.1	191332888	191332258	99.525	0.0
SRR11006481_NODE_1_length_3782_cov_7.362483	2355	2729	NC_035109.1	191321519	191321139	98.425	0.0
SRR11006481_NODE_1_length_3782_cov_7.362483	2355	2729	NC_035109.1	191332074	191331694	98.425	0.0
SRR11006481_NODE_1_length_3782_cov_7.362483	1735	2679	NC_035109.1	313469245	313470186	70.010	8.86e-118
SRR11006481_NODE_1_length_3782_cov_7.362483	1735	2679	NC_035109.1	313472094	313473032	69.592	8.30e-112
SRR11006481_NODE_1_length_3782_cov_7.362483	1978	2679	NC_035109.1	313471106	313471805	69.790	2.09e-81
SRR11006481_NODE_1_length_3782_cov_7.362483	1	158	NC_035109.1	191324779	191324622	100.000	2.38e-74
SRR11006481_NODE_1_length_3782_cov_7.362483	1	158	NC_035109.1	191335334	191335177	100.000	2.38e-74
SRR11006481_NODE_1_length_3782_cov_7.362483	2162	2679	NC_035109.1	313468432	313468956	70.566	1.72e-63
SRR11006481_NODE_1_length_3782_cov_7.362483	1733	2729	NC_035108.1	461351142	461352134	76.115	0.0
SRR11006481_NODE_1_length_3782_cov_7.362483	2036	2729	NC_035108.1	461307437	461308116	72.946	8.30e-112
SRR11006481_NODE_1_length_3782_cov_7.362483	2036	2505	NC_035108.1	461319109	461319558	72.899	4.31e-71
SRR11006481_NODE_1_length_3782_cov_7.362483	2371	2600	NC_035108.1	461336301	461336542	73.554	1.24e-33
SRR11006481_NODE_1_length_3782_cov_7.362483	2405	2505	NC_035108.1	461337580	461337680	85.149	8.90e-23
SRR11006481_NODE_1_length_3782_cov_7.362483	2371	2466	NC_035108.1	461344124	461344225	82.353	1.61e-19
SRR11006481_NODE_2_length_2288_cov_5.110357	819	1261	NC_035108.1	461311735	461312177	98.871	0.0
SRR11006481_NODE_2_length_2288_cov_5.110357	1	397	NC_035108.1	461310243	461310639	97.985	0.0
SRR11006481_NODE_2_length_2288_cov_5.110357	513	818	NC_035108.1	461311305	461311614	97.419	8.32e-146
SRR11006481_NODE_2_length_2288_cov_5.110357	1039	1261	NC_035108.1	461357980	461358202	99.103	2.91e-107
SRR11006481_NODE_2_length_2288_cov_5.110357	397	514	NC_035108.1	461311032	461311149	100.000	5.63e-53
SRR11006481_NODE_2_length_2288_cov_5.110357	1	77	NC_035108.1	461336222	461336298	100.000	1.02e-30
SRR11006481_NODE_2_length_2288_cov_5.110357	1	77	NC_035108.1	461344045	461344121	98.701	4.33e-29
SRR11006481_NODE_4_length_1666_cov_16.150409	1	1497	NC_035108.1	461344197	461342725	97.729	0.0
SRR11006481_NODE_4_length_1666_cov_16.150409	77	1497	NC_035108.1	461310319	461308899	99.085	0.0
SRR11006481_NODE_4_length_1666_cov_16.150409	544	1497	NC_035108.1	461337573	461336620	99.581	0.0
SRR11006481_NODE_4_length_1666_cov_16.150409	1	737	NC_035108.1	461336374	461335638	99.186	0.0
SRR11006481_NODE_4_length_1666_cov_16.150409	1162	1497	NC_035108.1	461327219	461326905	93.155	4.48e-144
SRR11006481_NODE_4_length_1666_cov_16.150409	641	809	NC_035108.1	461338552	461338384	98.817	7.61e-78
SRR11006481_NODE_4_length_1666_cov_16.150409	1498	1590	NC_035108.1	461307988	461307896	100.000	2.66e-39
SRR11006481_NODE_4_length_1666_cov_16.150409	1498	1590	NC_035108.1	461326828	461326736	100.000	2.66e-39
SRR11006481_NODE_4_length_1666_cov_16.150409	1498	1590	NC_035108.1	461338323	461338231	100.000	2.66e-39
SRR11006481_NODE_4_length_1666_cov_16.150409	1498	1590	NC_035108.1	461352006	461351914	100.000	2.66e-39
SRR11006481_NODE_4_length_1666_cov_16.150409	1498	1590	NC_035108.1	461336543	461336451	98.925	1.13e-37
SRR11006481_NODE_4_length_1666_cov_16.150409	1	77	NC_035108.1	461319491	461319415	100.000	1.29e-30
SRR11006481_NODE_4_length_1666_cov_16.150409	1	77	NC_035108.1	461307819	461307743	98.701	5.49e-29
SRR11006481_NODE_4_length_1666_cov_16.150409	1	77	NC_035108.1	461351837	461351761	98.701	5.49e-29
SRR11006481_NODE_4_length_1666_cov_16.150409	1	49	NC_035108.1	461337613	461337565	91.837	5.50e-10
SRR11006481_NODE_5_length_1255_cov_18.506791	1	995	NC_035108.1	461319308	461318314	99.497	0.0
SRR11006481_NODE_5_length_1255_cov_18.506791	199	857	NC_035108.1	461351357	461350705	96.813	0.0
SRR11006481_NODE_5_length_1255_cov_18.506791	1	528	NC_035108.1	461307636	461307109	99.432	0.0
SRR11006481_NODE_5_length_1255_cov_18.506791	1	200	NC_035108.1	461351643	461351444	99.500	5.73e-96
SRR11006481_NODE_6_length_1186_cov_19.250676	1	942	NC_035109.1	313469246	313470187	99.788	0.0
SRR11006481_NODE_6_length_1186_cov_19.250676	1	942	NC_035109.1	313472095	313473033	99.151	0.0
SRR11006481_NODE_6_length_1186_cov_19.250676	236	942	NC_035109.1	313471099	313471806	99.294	0.0
SRR11006481_NODE_6_length_1186_cov_19.250676	398	942	NC_035109.1	313468413	313468957	99.450	0.0
SRR11006481_NODE_6_length_1186_cov_19.250676	1	237	NC_035109.1	313470431	313470667	100.000	1.23e-117
SRR11006481_NODE_6_length_1186_cov_19.250676	942	1100	NC_035109.1	313469043	313469201	100.000	2.70e-75
SRR11006481_NODE_6_length_1186_cov_19.250676	942	1100	NC_035109.1	313470273	313470431	100.000	2.70e-75
SRR11006481_NODE_6_length_1186_cov_19.250676	942	1100	NC_035109.1	313471892	313472050	100.000	2.70e-75
SRR11006481_NODE_6_length_1186_cov_19.250676	615	941	NC_035109.1	191321509	191321189	73.394	1.08e-48
SRR11006481_NODE_6_length_1186_cov_19.250676	615	941	NC_035109.1	191332064	191331744	73.394	1.08e-48
SRR11006481_NODE_6_length_1186_cov_19.250676	3	945	NC_035108.1	461351147	461352088	73.913	5.93e-166
SRR11006481_NODE_6_length_1186_cov_19.250676	303	945	NC_035108.1	461307439	461308070	74.184	2.22e-114
SRR11006481_NODE_6_length_1186_cov_19.250676	303	761	NC_035108.1	461319111	461319558	73.638	2.70e-75
SRR11006481_NODE_6_length_1186_cov_19.250676	621	862	NC_035108.1	461336301	461336542	77.273	1.95e-45
SRR11006481_NODE_6_length_1186_cov_19.250676	657	761	NC_035108.1	461337576	461337680	81.905	6.38e-20
SRR11006481_NODE_6_length_1186_cov_19.250676	621	722	NC_035108.1	461344124	461344225	78.431	1.71e-14
SRR11006481_NODE_7_length_852_cov_3.776774	1	141	NC_035107.1	91833313	91833453	97.872	9.79e-62
SRR11006481_NODE_8_length_850_cov_10.086675	1	850	NC_035108.1	469224698	469225562	97.572	0.0
SRR11006481_NODE_8_length_850_cov_10.086675	1	81	NC_035108.1	469282535	469282615	100.000	4.57e-33
SRR11006481_NODE_9_length_817_cov_5.086486	1	517	NC_035108.1	469225557	469226073	97.679	0.0
SRR11006481_NODE_10_length_617_cov_2.764815	1	30	NC_035108.1	236073856	236073827	100.000	1.36e-07
SRR11006481_NODE_12_length_576_cov_4.402806	1	153	NC_035108.1	461307261	461307109	98.693	2.94e-70
SRR11006481_NODE_12_length_576_cov_4.402806	1	153	NC_035108.1	461351181	461351029	98.693	2.94e-70
SRR11006481_NODE_12_length_576_cov_4.402806	1	153	NC_035108.1	461318933	461318781	98.039	1.25e-68
SRR11006481_NODE_13_length_574_cov_3.595573	1	466	NC_035108.1	469282611	469282155	98.069	0.0
SRR11006481_NODE_13_length_574_cov_3.595573	1	156	NC_035108.1	469224774	469224620	97.436	1.53e-67
SRR11006481_NODE_13_length_574_cov_3.595573	196	257	NC_035108.1	469261670	469261609	100.000	5.01e-23
SRR11006481_NODE_14_length_530_cov_4.335541	1	166	NC_035108.1	461318618	461318452	97.006	2.19e-72
SRR11006481_NODE_14_length_530_cov_4.335541	1	166	NC_035108.1	461350866	461350705	94.578	7.16e-66
SRR11006481_NODE_15_length_503_cov_5.093897	1	77	NC_035108.1	461309986	461310062	100.000	4.06e-32
SRR11006481_NODE_15_length_503_cov_5.093897	1	77	NC_035108.1	461335965	461336041	98.701	1.73e-30
SRR11006481_NODE_15_length_503_cov_5.093897	1	77	NC_035108.1	461343788	461343864	98.701	1.73e-30
SRR11006481_NODE_16_length_447_cov_3.213514	1	36	NC_035109.1	335248078	335248043	100.000	1.50e-10
SRR11006481_NODE_16_length_447_cov_3.213514	1	36	NC_035109.1	293041399	293041434	97.222	6.38e-09
SRR11006481_NODE_16_length_447_cov_3.213514	1	36	NC_035107.1	278344471	278344436	100.000	1.50e-10
SRR11006481_NODE_16_length_447_cov_3.213514	1	36	NC_035107.1	122772352	122772317	97.222	6.38e-09
SRR11006481_NODE_16_length_447_cov_3.213514	1	36	NC_035107.1	279603129	279603164	97.222	6.38e-09
SRR11006481_NODE_17_length_434_cov_12.282913	1	132	NC_035108.1	461307989	461308120	100.000	1.19e-61
SRR11006481_NODE_17_length_434_cov_12.282913	1	132	NC_035108.1	461352007	461352138	98.485	6.14e-59
SRR11006481_NODE_18_length_408_cov_2.854985	1	154	NC_035108.1	469282611	469282458	98.052	3.61e-69
SRR11006481_NODE_18_length_408_cov_2.854985	1	154	NC_035108.1	469224774	469224622	98.052	4.40e-68
SRR11006481_NODE_19_length_380_cov_5.594059	1	379	NC_035108.1	469225557	469225935	97.361	0.0
SRR11006481_NODE_20_length_373_cov_2.628378	1	174	NC_035108.1	461310342	461310169	96.552	3.65e-76
SRR11006481_NODE_20_length_373_cov_2.628378	24	174	NC_035108.1	461344121	461343971	98.013	1.77e-67
SRR11006481_NODE_20_length_373_cov_2.628378	24	174	NC_035108.1	461336298	461336148	97.351	2.16e-66
SRR11006481_NODE_21_length_372_cov_4.854237	1	110	NC_035109.1	191323524	191323415	98.182	4.24e-47
SRR11006481_NODE_21_length_372_cov_4.854237	1	110	NC_035109.1	191334079	191333970	98.182	4.24e-47
SRR11006481_NODE_22_length_361_cov_3.052817	1	27	NC_035109.1	317711995	317712021	100.000	3.46e-06
SRR11006481_NODE_23_length_359_cov_2.936170	1	77	NC_035108.1	461307560	461307636	100.000	4.06e-32
SRR11006481_NODE_23_length_359_cov_2.936170	1	77	NC_035108.1	461319232	461319308	100.000	4.06e-32
SRR11006481_NODE_23_length_359_cov_2.936170	1	77	NC_035108.1	461351567	461351643	98.701	1.73e-30
SRR11006481_NODE_25_length_313_cov_3.131356	1	63	NC_035108.1	469261609	469261671	100.000	1.16e-24
SRR11006481_NODE_25_length_313_cov_3.131356	1	62	NC_035108.1	469282355	469282416	100.000	4.03e-24
SRR11006481_NODE_28_length_271_cov_38.154639	1	271	NC_035108.1	461351837	461351567	98.524	2.59e-131
SRR11006481_NODE_28_length_271_cov_38.154639	1	271	NC_035108.1	461319491	461319232	95.572	4.38e-122
SRR11006481_NODE_28_length_271_cov_38.154639	1	271	NC_035108.1	461307819	461307560	95.203	1.86e-120
SRR11006481_NODE_28_length_271_cov_38.154639	1	77	NC_035108.1	461336374	461336298	98.701	8.50e-30
SRR11006481_NODE_28_length_271_cov_38.154639	1	77	NC_035108.1	461344197	461344121	98.701	8.50e-30
SRR11006481_NODE_28_length_271_cov_38.154639	1	49	NC_035108.1	461337613	461337565	91.837	8.51e-11
SRR11006481_NODE_29_length_266_cov_4.248677	3	31	NC_035107.1	89707022	89706994	100.000	5.68e-07
SRR11006481_NODE_31_length_259_cov_5.884615	1	133	NC_035108.1	461338514	461338382	100.000	5.57e-62
SRR11006481_NODE_31_length_259_cov_5.884615	1	131	NC_035108.1	461309717	461309587	100.000	6.79e-61
SRR11006481_NODE_31_length_259_cov_5.884615	1	131	NC_035108.1	461337438	461337308	100.000	6.79e-61
SRR11006481_NODE_31_length_259_cov_5.884615	1	131	NC_035108.1	461343519	461343413	80.916	4.02e-32
SRR11006481_NODE_31_length_259_cov_5.884615	130	199	NC_035108.1	461307990	461307921	100.000	8.84e-28
SRR11006481_NODE_31_length_259_cov_5.884615	130	199	NC_035108.1	461352008	461351939	100.000	8.84e-28
SRR11006481_NODE_31_length_259_cov_5.884615	132	199	NC_035108.1	461326828	461326761	100.000	1.08e-26
SRR11006481_NODE_31_length_259_cov_5.884615	132	199	NC_035108.1	461336543	461336476	100.000	1.08e-26
SRR11006481_NODE_31_length_259_cov_5.884615	132	199	NC_035108.1	461338323	461338256	100.000	1.08e-26
SRR11006481_NODE_31_length_259_cov_5.884615	1	59	NC_035108.1	461335696	461335638	100.000	8.28e-22
SRR11006481_NODE_32_length_259_cov_4.043956	1	29	NC_035108.1	248950482	248950454	100.000	3.79e-07
SRR11006481_NODE_33_length_232_cov_5.283871	1	232	NC_035109.1	191322257	191322488	100.000	1.20e-115
SRR11006481_NODE_33_length_232_cov_5.283871	1	232	NC_035109.1	191332812	191333043	100.000	1.20e-115
SRR11006481_NODE_34_length_230_cov_47.189542	1	230	NC_035108.1	461307972	461307743	99.130	7.50e-112
SRR11006481_NODE_34_length_230_cov_47.189542	1	230	NC_035108.1	461351990	461351761	99.130	7.50e-112
SRR11006481_NODE_34_length_230_cov_47.189542	1	230	NC_035108.1	461336527	461336298	98.696	3.19e-110
SRR11006481_NODE_34_length_230_cov_47.189542	80	230	NC_035108.1	461319565	461319415	99.338	4.74e-70
SRR11006481_NODE_34_length_230_cov_47.189542	80	202	NC_035108.1	461337687	461337565	95.122	2.46e-48
SRR11006481_NODE_34_length_230_cov_47.189542	126	230	NC_035108.1	461344225	461344121	99.048	4.45e-45
SRR11006481_NODE_34_length_230_cov_47.189542	1	83	NC_035108.1	461326812	461326730	100.000	9.17e-35
SRR11006481_NODE_34_length_230_cov_47.189542	1	83	NC_035108.1	461338307	461338225	100.000	9.17e-35
SRR11006481_NODE_34_length_230_cov_47.189542	1	227	NC_035109.1	313471711	313471485	77.533	1.89e-43
SRR11006481_NODE_34_length_230_cov_47.189542	1	227	NC_035109.1	313472941	313472715	77.533	1.89e-43
SRR11006481_NODE_34_length_230_cov_47.189542	1	227	NC_035109.1	313470092	313469866	77.093	2.30e-42
SRR11006481_NODE_34_length_230_cov_47.189542	20	227	NC_035109.1	191321296	191321503	78.365	2.81e-41
SRR11006481_NODE_34_length_230_cov_47.189542	20	227	NC_035109.1	191331851	191332058	78.365	2.81e-41
SRR11006481_NODE_34_length_230_cov_47.189542	1	227	NC_035109.1	313468862	313468636	76.652	9.79e-41
SRR11006481_NODE_35_length_198_cov_12.983471	1	198	NC_035109.1	313469125	313469322	100.000	2.86e-97
SRR11006481_NODE_35_length_198_cov_12.983471	1	198	NC_035109.1	313471974	313472171	100.000	2.86e-97
SRR11006481_NODE_35_length_198_cov_12.983471	1	198	NC_035109.1	313470355	313470507	77.273	8.78e-47
SRR11006481_NODE_36_length_194_cov_13.401709	1	194	NC_035108.1	461351520	461351327	100.000	4.15e-95
SRR11006481_NODE_36_length_194_cov_13.401709	1	77	NC_035108.1	461307513	461307437	100.000	1.36e-31
SRR11006481_NODE_36_length_194_cov_13.401709	1	77	NC_035108.1	461319185	461319109	98.701	5.78e-30
SRR11006481_NODE_36_length_194_cov_13.401709	164	194	NC_035108.1	461307438	461307408	100.000	1.27e-06
SRR11006481_NODE_36_length_194_cov_13.401709	164	194	NC_035108.1	461319110	461319080	100.000	1.27e-06
SRR11006481_NODE_37_length_164_cov_12.264368	1	164	NC_035108.1	469225562	469225399	99.390	2.81e-77
SRR11006481_NODE_38_length_160_cov_5.855422	1	160	NC_035108.1	461351244	461351403	99.375	4.04e-75
SRR11006481_NODE_38_length_160_cov_5.855422	1	114	NC_035108.1	461307324	461307438	99.130	1.32e-49
SRR11006481_NODE_38_length_160_cov_5.855422	1	114	NC_035108.1	461318996	461319110	99.130	1.32e-49
SRR11006481_NODE_39_length_154_cov_20.103896	1	154	NC_035108.1	461307912	461308065	100.000	1.64e-73
SRR11006481_NODE_39_length_154_cov_20.103896	1	154	NC_035108.1	461351930	461352083	99.351	6.97e-72
SRR11006481_NODE_39_length_154_cov_20.103896	1	77	NC_035108.1	461326752	461326828	100.000	1.04e-31
SRR11006481_NODE_39_length_154_cov_20.103896	1	77	NC_035108.1	461336467	461336543	100.000	1.04e-31
SRR11006481_NODE_39_length_154_cov_20.103896	1	77	NC_035108.1	461338247	461338323	100.000	1.04e-31
SRR11006481_NODE_40_length_153_cov_9.144737	1	153	NC_035109.1	313470355	313470507	100.000	5.68e-73
SRR11006481_NODE_40_length_153_cov_9.144737	1	153	NC_035109.1	313469125	313469322	77.273	6.48e-47
SRR11006481_NODE_40_length_153_cov_9.144737	1	153	NC_035109.1	313471974	313472171	77.273	6.48e-47
SRR11006481_NODE_41_length_153_cov_7.842105	1	153	NC_035108.1	461351223	461351403	83.425	1.98e-53
SRR11006481_NODE_41_length_153_cov_7.842105	1	108	NC_035108.1	461307303	461307407	89.815	8.44e-33
SRR11006481_NODE_41_length_153_cov_7.842105	1	108	NC_035108.1	461318975	461319079	89.815	8.44e-33
SRR11006481_NODE_42_length_152_cov_5.560000	1	152	NC_035108.1	461307896	461308065	89.412	4.94e-61
SRR11006481_NODE_42_length_152_cov_5.560000	1	152	NC_035108.1	461351914	461352083	88.824	6.02e-60
SRR11006481_NODE_42_length_152_cov_5.560000	1	82	NC_035108.1	461326736	461326818	98.795	2.92e-32
SRR11006481_NODE_42_length_152_cov_5.560000	1	82	NC_035108.1	461338231	461338313	98.795	2.92e-32
SRR11006481_NODE_42_length_152_cov_5.560000	1	82	NC_035108.1	461336451	461336533	97.590	3.56e-31
SRR11006481_NODE_43_length_150_cov_7.082192	1	150	NC_035108.1	461307206	461307364	93.711	9.38e-64
SRR11006481_NODE_43_length_150_cov_7.082192	1	150	NC_035108.1	461318878	461319036	93.711	9.38e-64
SRR11006481_NODE_43_length_150_cov_7.082192	1	150	NC_035108.1	461351126	461351284	93.082	3.99e-62
SRR11006481_NODE_44_length_148_cov_12.760563	1	148	NC_035108.1	469225486	469225633	97.973	6.22e-66
SRR11006481_NODE_45_length_135_cov_13.482759	1	135	NC_035108.1	461318954	461318820	98.519	1.49e-60
SRR11006481_NODE_45_length_135_cov_13.482759	1	135	NC_035108.1	461307282	461307148	97.778	6.32e-59
SRR11006481_NODE_45_length_135_cov_13.482759	1	135	NC_035108.1	461351202	461351068	97.778	6.32e-59
SRR11006481_NODE_46_length_134_cov_26.000000	1	134	NC_035108.1	461307231	461307364	100.000	9.92e-63
SRR11006481_NODE_46_length_134_cov_26.000000	1	134	NC_035108.1	461318903	461319036	100.000	9.92e-63
SRR11006481_NODE_46_length_134_cov_26.000000	1	134	NC_035108.1	461351151	461351284	99.254	4.22e-61
SRR11006481_NODE_47_length_98_cov_29.904762	1	98	NC_035108.1	461307288	461307385	100.000	2.28e-43
SRR11006481_NODE_47_length_98_cov_29.904762	1	98	NC_035108.1	461318960	461319057	100.000	2.28e-43
SRR11006481_NODE_47_length_98_cov_29.904762	1	98	NC_035108.1	461351208	461351305	98.980	9.68e-42
SRR11006481_NODE_48_length_97_cov_3.350000	1	97	NC_035108.1	461307302	461307206	98.969	3.33e-41
SRR11006481_NODE_48_length_97_cov_3.350000	1	97	NC_035108.1	461318974	461318878	98.969	3.33e-41
SRR11006481_NODE_48_length_97_cov_3.350000	1	97	NC_035108.1	461351222	461351126	98.969	3.33e-41
SRR11006482_NODE_1_length_3171_cov_20.750162	1	981	NC_035108.1	461309659	461310639	100.000	0.0
SRR11006482_NODE_1_length_3171_cov_20.750162	1393	2155	NC_035108.1	461311735	461312497	99.869	0.0
SRR11006482_NODE_1_length_3171_cov_20.750162	1	661	NC_035108.1	461335638	461336298	99.546	0.0
SRR11006482_NODE_1_length_3171_cov_20.750162	1	661	NC_035108.1	461343461	461344121	98.790	0.0
SRR11006482_NODE_1_length_3171_cov_20.750162	1097	1392	NC_035108.1	461311305	461311614	95.484	3.86e-140
SRR11006482_NODE_1_length_3171_cov_20.750162	1613	1835	NC_035108.1	461357980	461358202	98.206	2.60e-104
SRR11006482_NODE_1_length_3171_cov_20.750162	1	194	NC_035108.1	461337380	461337573	100.000	5.37e-94
SRR11006482_NODE_1_length_3171_cov_20.750162	981	1098	NC_035108.1	461311032	461311149	100.000	9.72e-53
SRR11006482_NODE_1_length_3171_cov_20.750162	1	97	NC_035108.1	461338456	461338552	98.969	1.04e-39
SRR11006482_NODE_2_length_2366_cov_28.060725	1	1438	NC_035108.1	461352138	461350705	98.957	0.0
SRR11006482_NODE_2_length_2366_cov_28.060725	1	695	NC_035108.1	461308120	461307437	97.554	0.0
SRR11006482_NODE_2_length_2366_cov_28.060725	782	1438	NC_035108.1	461319110	461318452	98.331	0.0
SRR11006482_NODE_2_length_2366_cov_28.060725	228	695	NC_035108.1	461319565	461319109	97.222	0.0
SRR11006482_NODE_2_length_2366_cov_28.060725	782	1110	NC_035108.1	461307438	461307109	98.788	1.72e-161
SRR11006482_NODE_2_length_2366_cov_28.060725	133	378	NC_035108.1	461336543	461336298	98.374	5.63e-117
SRR11006482_NODE_2_length_2366_cov_28.060725	228	350	NC_035108.1	461337687	461337565	95.935	1.42e-48
SRR11006482_NODE_2_length_2366_cov_28.060725	274	378	NC_035108.1	461344225	461344121	99.048	3.13e-44
SRR11006482_NODE_2_length_2366_cov_28.060725	133	231	NC_035108.1	461326828	461326730	100.000	1.33e-42
SRR11006482_NODE_2_length_2366_cov_28.060725	133	231	NC_035108.1	461338323	461338225	100.000	1.33e-42
SRR11006482_NODE_2_length_2366_cov_28.060725	47	1197	NC_035109.1	313470194	313469043	73.611	0.0
SRR11006482_NODE_2_length_2366_cov_28.060725	47	1197	NC_035109.1	313473040	313471892	73.351	0.0
SRR11006482_NODE_2_length_2366_cov_28.060725	47	753	NC_035109.1	313471813	313471106	74.859	1.51e-130
SRR11006482_NODE_2_length_2366_cov_28.060725	47	598	NC_035109.1	313468964	313468413	74.457	6.87e-97
SRR11006482_NODE_2_length_2366_cov_28.060725	1	390	NC_035109.1	191321135	191321518	77.436	3.80e-81
SRR11006482_NODE_2_length_2366_cov_28.060725	1	390	NC_035109.1	191331690	191332073	77.436	3.80e-81
SRR11006482_NODE_3_length_2065_cov_27.004024	1	1022	NC_035109.1	191322737	191321705	98.259	0.0
SRR11006482_NODE_3_length_2065_cov_27.004024	1	1022	NC_035109.1	191333292	191332260	98.259	0.0
SRR11006482_NODE_3_length_2065_cov_27.004024	1019	2034	NC_035109.1	191323707	191322662	96.466	0.0
SRR11006482_NODE_3_length_2065_cov_27.004024	1019	2034	NC_035109.1	191334262	191333217	96.466	0.0
SRR11006482_NODE_4_length_1288_cov_3.952931	1	461	NC_035108.1	469282615	469282155	99.783	0.0
SRR11006482_NODE_4_length_1288_cov_3.952931	1	160	NC_035108.1	469224778	469224620	98.125	8.37e-71
SRR11006482_NODE_4_length_1288_cov_3.952931	200	261	NC_035108.1	469261670	469261609	100.000	4.96e-23
SRR11006482_NODE_5_length_1186_cov_77.753832	159	1100	NC_035109.1	313470187	313469246	99.575	0.0
SRR11006482_NODE_5_length_1186_cov_77.753832	159	1100	NC_035109.1	313473033	313472095	99.151	0.0
SRR11006482_NODE_5_length_1186_cov_77.753832	159	865	NC_035109.1	313471806	313471099	99.011	0.0
SRR11006482_NODE_5_length_1186_cov_77.753832	159	703	NC_035109.1	313468957	313468413	99.266	0.0
SRR11006482_NODE_5_length_1186_cov_77.753832	864	1100	NC_035109.1	313470667	313470431	100.000	1.23e-117
SRR11006482_NODE_5_length_1186_cov_77.753832	1	159	NC_035109.1	313469201	313469043	100.000	2.70e-75
SRR11006482_NODE_5_length_1186_cov_77.753832	1	159	NC_035109.1	313470431	313470273	100.000	2.70e-75
SRR11006482_NODE_5_length_1186_cov_77.753832	1	159	NC_035109.1	313472050	313471892	100.000	2.70e-75
SRR11006482_NODE_5_length_1186_cov_77.753832	160	486	NC_035109.1	191321189	191321509	73.089	4.58e-47
SRR11006482_NODE_5_length_1186_cov_77.753832	160	486	NC_035109.1	191331744	191332064	73.089	4.58e-47
SRR11006482_NODE_5_length_1186_cov_77.753832	156	1098	NC_035108.1	461352088	461351147	73.913	5.93e-166
SRR11006482_NODE_5_length_1186_cov_77.753832	156	798	NC_035108.1	461308070	461307439	74.184	2.22e-114
SRR11006482_NODE_5_length_1186_cov_77.753832	340	798	NC_035108.1	461319558	461319111	73.420	3.29e-74
SRR11006482_NODE_5_length_1186_cov_77.753832	239	480	NC_035108.1	461336542	461336301	77.273	1.95e-45
SRR11006482_NODE_5_length_1186_cov_77.753832	340	444	NC_035108.1	461337680	461337576	81.905	6.38e-20
SRR11006482_NODE_5_length_1186_cov_77.753832	379	480	NC_035108.1	461344225	461344124	78.431	1.71e-14
SRR11006482_NODE_6_length_990_cov_5.650602	187	325	NC_035107.1	91833453	91833315	97.122	1.44e-59
SRR11006482_NODE_7_length_942_cov_3.412717	1	36	NC_035109.1	335248078	335248043	100.000	1.50e-10
SRR11006482_NODE_7_length_942_cov_3.412717	1	36	NC_035109.1	293041399	293041434	97.222	6.38e-09
SRR11006482_NODE_7_length_942_cov_3.412717	1	36	NC_035107.1	278344471	278344436	100.000	1.50e-10
SRR11006482_NODE_7_length_942_cov_3.412717	1	36	NC_035107.1	122772352	122772317	97.222	6.38e-09
SRR11006482_NODE_7_length_942_cov_3.412717	1	36	NC_035107.1	279603129	279603164	97.222	6.38e-09
SRR11006482_NODE_8_length_921_cov_2.690758	1	158	NC_035109.1	191324622	191324779	99.367	4.85e-74
SRR11006482_NODE_8_length_921_cov_2.690758	1	158	NC_035109.1	191335177	191335334	99.367	4.85e-74
SRR11006482_NODE_9_length_806_cov_4.603567	1	461	NC_035109.1	191324082	191323631	97.614	0.0
SRR11006482_NODE_9_length_806_cov_4.603567	1	461	NC_035109.1	191334637	191334186	97.614	0.0
SRR11006482_NODE_10_length_774_cov_4.484935	1	172	NC_035108.1	461307280	461307109	100.000	3.15e-83
SRR11006482_NODE_10_length_774_cov_4.484935	1	172	NC_035108.1	461351200	461351029	98.837	1.63e-80
SRR11006482_NODE_10_length_774_cov_4.484935	1	172	NC_035108.1	461318952	461318781	98.256	6.94e-79
SRR11006482_NODE_11_length_691_cov_3.737785	1	154	NC_035108.1	461351835	461351984	97.403	1.54e-67
SRR11006482_NODE_11_length_691_cov_3.737785	1	154	NC_035108.1	461307817	461307966	96.104	7.96e-65
SRR11006482_NODE_11_length_691_cov_3.737785	1	154	NC_035108.1	461336372	461336521	95.455	9.69e-64
SRR11006482_NODE_11_length_691_cov_3.737785	1	77	NC_035108.1	461319489	461319565	100.000	1.04e-31
SRR11006482_NODE_11_length_691_cov_3.737785	78	154	NC_035108.1	461326730	461326806	100.000	1.04e-31
SRR11006482_NODE_11_length_691_cov_3.737785	78	154	NC_035108.1	461338225	461338301	100.000	1.04e-31
SRR11006482_NODE_11_length_691_cov_3.737785	1	77	NC_035108.1	461337611	461337687	98.701	4.41e-30
SRR11006482_NODE_11_length_691_cov_3.737785	1	31	NC_035108.1	461344195	461344225	100.000	9.72e-07
SRR11006482_NODE_11_length_691_cov_3.737785	1	141	NC_035109.1	191321432	191321296	75.177	1.11e-18
SRR11006482_NODE_11_length_691_cov_3.737785	1	141	NC_035109.1	191331987	191331851	75.177	1.11e-18
SRR11006482_NODE_12_length_664_cov_5.632027	1	388	NC_035108.1	469224775	469225182	94.363	0.0
SRR11006482_NODE_13_length_617_cov_14.305556	1	507	NC_035108.1	469225572	469226078	98.817	0.0
SRR11006482_NODE_14_length_616_cov_5.228200	74	297	NC_035109.1	191321519	191321296	99.554	1.49e-109
SRR11006482_NODE_14_length_616_cov_5.228200	74	297	NC_035109.1	191332074	191331851	99.554	1.49e-109
SRR11006482_NODE_14_length_616_cov_5.228200	1	80	NC_035109.1	191321189	191321270	96.341	3.29e-29
SRR11006482_NODE_14_length_616_cov_5.228200	1	80	NC_035109.1	191331744	191331825	96.341	3.29e-29
SRR11006482_NODE_14_length_616_cov_5.228200	84	295	NC_035109.1	313471479	313471690	72.170	2.53e-24
SRR11006482_NODE_14_length_616_cov_5.228200	84	295	NC_035109.1	313472709	313472920	72.170	2.53e-24
SRR11006482_NODE_14_length_616_cov_5.228200	84	295	NC_035109.1	313469860	313470071	71.698	3.08e-23
SRR11006482_NODE_14_length_616_cov_5.228200	84	295	NC_035109.1	313468630	313468841	71.226	1.31e-21
SRR11006482_NODE_14_length_616_cov_5.228200	75	297	NC_035108.1	461351749	461351971	77.578	8.81e-43
SRR11006482_NODE_14_length_616_cov_5.228200	75	297	NC_035108.1	461307731	461307953	77.130	3.75e-41
SRR11006482_NODE_14_length_616_cov_5.228200	90	297	NC_035108.1	461336301	461336508	76.923	2.36e-37
SRR11006482_NODE_14_length_616_cov_5.228200	75	230	NC_035108.1	461319403	461319558	82.051	2.88e-36
SRR11006482_NODE_14_length_616_cov_5.228200	120	230	NC_035108.1	461337570	461337680	83.784	2.07e-25
SRR11006482_NODE_14_length_616_cov_5.228200	90	191	NC_035108.1	461344124	461344225	85.294	2.53e-24
SRR11006482_NODE_15_length_571_cov_6.973684	1	77	NC_035108.1	461309659	461309735	100.000	4.06e-32
SRR11006482_NODE_15_length_571_cov_6.973684	1	77	NC_035108.1	461335638	461335714	100.000	4.06e-32
SRR11006482_NODE_15_length_571_cov_6.973684	1	77	NC_035108.1	461337380	461337456	100.000	4.06e-32
SRR11006482_NODE_15_length_571_cov_6.973684	1	77	NC_035108.1	461338456	461338532	100.000	4.06e-32
SRR11006482_NODE_15_length_571_cov_6.973684	1	77	NC_035108.1	461343461	461343537	98.701	1.73e-30
SRR11006482_NODE_16_length_553_cov_2.754202	1	117	NC_035108.1	469225066	469225182	99.145	5.98e-52
SRR11006482_NODE_17_length_543_cov_18.360515	1	543	NC_035108.1	469225106	469225648	98.895	0.0
SRR11006482_NODE_18_length_499_cov_11.779621	1	293	NC_035108.1	461318618	461318326	98.976	2.64e-144
SRR11006482_NODE_18_length_499_cov_11.779621	1	167	NC_035108.1	461350866	461350705	91.617	1.57e-58
SRR11006482_NODE_19_length_480_cov_2.553350	1	95	NC_035107.1	91833318	91833412	98.947	3.94e-40
SRR11006482_NODE_20_length_453_cov_2.704787	2	36	NC_035108.1	58559961	58559995	94.286	2.71e-07
SRR11006482_NODE_20_length_453_cov_2.704787	2	36	NC_035108.1	385018360	385018326	94.286	2.71e-07
SRR11006482_NODE_20_length_453_cov_2.704787	2	36	NC_035107.1	260537501	260537467	94.286	2.71e-07
SRR11006482_NODE_20_length_453_cov_2.704787	1	36	NC_035109.1	224615822	224615857	91.667	3.31e-06
SRR11006482_NODE_21_length_451_cov_3.601604	1	185	NC_035108.1	469225572	469225771	84.500	1.13e-57
SRR11006482_NODE_22_length_440_cov_18.950413	1	224	NC_035108.1	461336894	461336671	100.000	3.55e-111
SRR11006482_NODE_22_length_440_cov_18.950413	1	224	NC_035108.1	461342999	461342776	100.000	3.55e-111
SRR11006482_NODE_22_length_440_cov_18.950413	1	224	NC_035108.1	461309173	461308950	98.214	9.52e-106
SRR11006482_NODE_22_length_440_cov_18.950413	1	197	NC_035108.1	461327158	461326962	98.985	8.35e-94
SRR11006482_NODE_22_length_440_cov_18.950413	221	301	NC_035108.1	461307992	461307912	98.765	6.44e-32
SRR11006482_NODE_22_length_440_cov_18.950413	221	301	NC_035108.1	461352010	461351930	98.765	6.44e-32
SRR11006482_NODE_22_length_440_cov_18.950413	225	301	NC_035108.1	461326828	461326752	100.000	2.25e-31
SRR11006482_NODE_22_length_440_cov_18.950413	225	301	NC_035108.1	461336543	461336467	100.000	2.25e-31
SRR11006482_NODE_22_length_440_cov_18.950413	225	301	NC_035108.1	461338323	461338247	100.000	2.25e-31
SRR11006482_NODE_23_length_413_cov_4.187500	1	136	NC_035107.1	91833453	91833318	100.000	8.30e-64
SRR11006482_NODE_24_length_348_cov_2.634686	1	77	NC_035108.1	461309623	461309547	100.000	4.06e-32
SRR11006482_NODE_24_length_348_cov_2.634686	1	77	NC_035108.1	461337344	461337268	100.000	4.06e-32
SRR11006482_NODE_24_length_348_cov_2.634686	1	77	NC_035108.1	461343449	461343373	100.000	4.06e-32
SRR11006482_NODE_24_length_348_cov_2.634686	1	37	NC_035108.1	461338420	461338384	100.000	2.11e-10
SRR11006482_NODE_25_length_305_cov_27.434211	1	304	NC_035108.1	461336909	461337212	99.671	5.68e-153
SRR11006482_NODE_25_length_305_cov_27.434211	1	304	NC_035108.1	461343014	461343317	99.671	5.68e-153
SRR11006482_NODE_25_length_305_cov_27.434211	1	304	NC_035108.1	461309188	461309491	99.342	6.91e-152
SRR11006482_NODE_25_length_305_cov_27.434211	1	47	NC_035108.1	461327173	461327219	100.000	4.39e-15
SRR11006482_NODE_29_length_218_cov_30.056738	1	218	NC_035108.1	461309454	461309671	99.083	2.31e-105
SRR11006482_NODE_29_length_218_cov_30.056738	1	218	NC_035108.1	461337175	461337392	99.083	2.31e-105
SRR11006482_NODE_29_length_218_cov_30.056738	1	173	NC_035108.1	461343280	461343452	99.422	5.08e-82
SRR11006482_NODE_29_length_218_cov_30.056738	134	218	NC_035108.1	461338384	461338468	98.824	3.01e-34
SRR11006482_NODE_30_length_217_cov_26.285714	1	217	NC_035108.1	461343959	461344213	85.098	2.80e-85
SRR11006482_NODE_30_length_217_cov_26.285714	1	216	NC_035108.1	461336136	461336389	83.858	6.16e-81
SRR11006482_NODE_30_length_217_cov_26.285714	1	141	NC_035108.1	461310157	461310297	98.582	1.45e-63
SRR11006482_NODE_30_length_217_cov_26.285714	141	217	NC_035108.1	461319431	461319507	100.000	1.55e-31
SRR11006482_NODE_30_length_217_cov_26.285714	141	217	NC_035108.1	461351777	461351853	100.000	1.55e-31
SRR11006482_NODE_30_length_217_cov_26.285714	141	216	NC_035108.1	461307759	461307834	98.684	2.30e-29
SRR11006482_NODE_30_length_217_cov_26.285714	153	216	NC_035108.1	461337565	461337628	93.750	4.75e-19
SRR11006482_NODE_30_length_217_cov_26.285714	154	217	NC_035109.1	191321477	191321414	87.500	1.27e-13
SRR11006482_NODE_30_length_217_cov_26.285714	154	217	NC_035109.1	191332032	191331969	87.500	1.27e-13
SRR11006482_NODE_30_length_217_cov_26.285714	142	216	NC_035109.1	313468650	313468724	82.667	1.55e-12
SRR11006482_NODE_30_length_217_cov_26.285714	142	216	NC_035109.1	313469880	313469954	82.667	1.55e-12
SRR11006482_NODE_30_length_217_cov_26.285714	142	216	NC_035109.1	313471499	313471573	82.667	1.55e-12
SRR11006482_NODE_30_length_217_cov_26.285714	142	216	NC_035109.1	313472729	313472803	82.667	1.55e-12
SRR11006482_NODE_31_length_198_cov_104.355372	1	198	NC_035109.1	313469125	313469322	100.000	2.86e-97
SRR11006482_NODE_31_length_198_cov_104.355372	1	198	NC_035109.1	313471974	313472171	100.000	2.86e-97
SRR11006482_NODE_31_length_198_cov_104.355372	1	198	NC_035109.1	313470355	313470507	77.273	8.78e-47
SRR11006482_NODE_32_length_176_cov_19.575758	1	172	NC_035108.1	461307438	461307267	98.837	1.63e-80
SRR11006482_NODE_32_length_176_cov_19.575758	1	172	NC_035108.1	461319110	461318939	98.837	1.63e-80
SRR11006482_NODE_32_length_176_cov_19.575758	1	172	NC_035108.1	461351357	461351187	97.674	1.03e-76
SRR11006482_NODE_33_length_170_cov_52.612903	1	170	NC_035108.1	461307743	461307912	100.000	3.79e-82
SRR11006482_NODE_33_length_170_cov_52.612903	1	170	NC_035108.1	461336298	461336467	99.412	1.61e-80
SRR11006482_NODE_33_length_170_cov_52.612903	1	170	NC_035108.1	461351761	461351930	97.647	1.02e-76
SRR11006482_NODE_33_length_170_cov_52.612903	1	151	NC_035108.1	461319415	461319565	98.013	1.72e-67
SRR11006482_NODE_33_length_170_cov_52.612903	29	151	NC_035108.1	461337565	461337687	96.748	3.32e-51
SRR11006482_NODE_33_length_170_cov_52.612903	1	105	NC_035108.1	461344121	461344225	97.143	1.61e-42
SRR11006482_NODE_33_length_170_cov_52.612903	4	161	NC_035109.1	191321503	191321346	80.380	2.73e-33
SRR11006482_NODE_33_length_170_cov_52.612903	4	161	NC_035109.1	191332058	191331901	80.380	2.73e-33
SRR11006482_NODE_33_length_170_cov_52.612903	4	164	NC_035109.1	313469866	313470026	79.503	3.33e-32
SRR11006482_NODE_33_length_170_cov_52.612903	4	164	NC_035109.1	313471485	313471645	79.503	3.33e-32
SRR11006482_NODE_33_length_170_cov_52.612903	4	164	NC_035109.1	313472715	313472875	79.503	3.33e-32
SRR11006482_NODE_33_length_170_cov_52.612903	4	164	NC_035109.1	313468636	313468796	78.882	4.05e-31
SRR11006482_NODE_34_length_167_cov_5.444444	1	87	NC_035108.1	461311524	461311610	100.000	1.82e-37
SRR11006482_NODE_35_length_165_cov_25.102273	1	165	NC_035109.1	191322737	191322574	98.788	1.20e-75
SRR11006482_NODE_35_length_165_cov_25.102273	1	165	NC_035109.1	191333292	191333129	98.788	1.20e-75
SRR11006482_NODE_36_length_158_cov_3.197531	1	77	NC_035108.1	461307471	461307395	100.000	1.07e-31
SRR11006482_NODE_36_length_158_cov_3.197531	82	158	NC_035108.1	461318664	461318588	98.701	4.55e-30
SRR11006482_NODE_36_length_158_cov_3.197531	1	77	NC_035108.1	461319143	461319067	98.701	4.55e-30
SRR11006482_NODE_36_length_158_cov_3.197531	82	158	NC_035108.1	461350912	461350836	97.403	5.54e-29
SRR11006482_NODE_36_length_158_cov_3.197531	34	77	NC_035108.1	461351357	461351315	97.727	4.55e-11
SRR11006482_NODE_36_length_158_cov_3.197531	1	35	NC_035108.1	461351478	461351444	100.000	6.76e-09
SRR11006482_NODE_37_length_157_cov_5.650000	1	157	NC_035108.1	461309454	461309630	87.571	7.63e-59
SRR11006482_NODE_37_length_157_cov_5.650000	1	157	NC_035108.1	461337175	461337351	87.571	7.63e-59
SRR11006482_NODE_37_length_157_cov_5.650000	1	153	NC_035108.1	461343280	461343452	86.705	1.13e-56
SRR11006482_NODE_37_length_157_cov_5.650000	114	157	NC_035108.1	461338384	461338427	100.000	8.72e-14
SRR11006482_NODE_38_length_155_cov_38.474359	1	155	NC_035108.1	461307630	461307784	100.000	4.74e-74
SRR11006482_NODE_38_length_155_cov_38.474359	1	155	NC_035108.1	461319302	461319456	98.710	2.45e-71
SRR11006482_NODE_38_length_155_cov_38.474359	1	155	NC_035108.1	461351637	461351802	92.169	9.77e-64
SRR11006482_NODE_38_length_155_cov_38.474359	114	155	NC_035108.1	461336298	461336339	100.000	1.05e-12
SRR11006482_NODE_38_length_155_cov_38.474359	114	155	NC_035108.1	461344121	461344162	97.619	4.45e-11
SRR11006482_NODE_39_length_155_cov_26.602564	1	155	NC_035108.1	461309563	461309717	100.000	4.74e-74
SRR11006482_NODE_39_length_155_cov_26.602564	1	155	NC_035108.1	461337284	461337438	100.000	4.74e-74
SRR11006482_NODE_39_length_155_cov_26.602564	25	155	NC_035108.1	461338384	461338514	100.000	5.06e-61
SRR11006482_NODE_39_length_155_cov_26.602564	1	155	NC_035108.1	461343389	461343519	83.871	2.80e-45
SRR11006482_NODE_39_length_155_cov_26.602564	97	155	NC_035108.1	461335638	461335696	100.000	6.18e-22
SRR11006482_NODE_40_length_155_cov_20.576923	1	155	NC_035108.1	461309569	461309415	100.000	4.74e-74
SRR11006482_NODE_40_length_155_cov_20.576923	1	155	NC_035108.1	461337290	461337136	98.710	2.45e-71
SRR11006482_NODE_40_length_155_cov_20.576923	1	155	NC_035108.1	461343395	461343241	98.710	2.45e-71
SRR11006482_NODE_41_length_155_cov_19.025641	1	134	NC_035108.1	461336849	461336982	100.000	9.92e-63
SRR11006482_NODE_41_length_155_cov_19.025641	1	134	NC_035108.1	461342954	461343087	100.000	9.92e-63
SRR11006482_NODE_41_length_155_cov_19.025641	1	134	NC_035108.1	461309128	461309261	99.254	4.22e-61
SRR11006482_NODE_41_length_155_cov_19.025641	1	107	NC_035108.1	461327113	461327219	100.000	4.51e-48
SRR11006482_NODE_42_length_155_cov_17.615385	1	155	NC_035108.1	461337297	461337143	100.000	4.74e-74
SRR11006482_NODE_42_length_155_cov_17.615385	1	155	NC_035108.1	461343402	461343248	100.000	4.74e-74
SRR11006482_NODE_42_length_155_cov_17.615385	1	155	NC_035108.1	461309576	461309422	98.710	2.45e-71
SRR11006482_NODE_43_length_155_cov_2.743590	1	134	NC_035108.1	461336982	461336849	99.254	4.22e-61
SRR11006482_NODE_43_length_155_cov_2.743590	1	134	NC_035108.1	461343087	461342954	99.254	4.22e-61
SRR11006482_NODE_43_length_155_cov_2.743590	1	134	NC_035108.1	461309261	461309128	98.507	5.14e-60
SRR11006482_NODE_43_length_155_cov_2.743590	28	134	NC_035108.1	461327219	461327113	99.065	1.92e-46
SRR11006482_NODE_44_length_153_cov_5.118421	1	153	NC_035108.1	461309595	461309764	88.824	2.12e-59
SRR11006482_NODE_44_length_153_cov_5.118421	1	153	NC_035108.1	461337316	461337485	88.824	2.12e-59
SRR11006482_NODE_44_length_153_cov_5.118421	1	144	NC_035108.1	461338392	461338552	88.820	3.83e-56
SRR11006482_NODE_44_length_153_cov_5.118421	1	153	NC_035108.1	461343421	461343566	83.660	1.34e-36
SRR11006482_NODE_44_length_153_cov_5.118421	77	153	NC_035108.1	461335667	461335743	98.701	4.37e-30
SRR11006482_NODE_45_length_153_cov_4.960526	1	153	NC_035109.1	313470507	313470355	100.000	5.68e-73
SRR11006482_NODE_45_length_153_cov_4.960526	1	153	NC_035109.1	313469322	313469125	77.273	6.48e-47
SRR11006482_NODE_45_length_153_cov_4.960526	1	153	NC_035109.1	313472171	313471974	77.273	6.48e-47
SRR11006482_NODE_46_length_153_cov_2.460526	1	153	NC_035108.1	461351223	461351403	83.425	1.98e-53
SRR11006482_NODE_46_length_153_cov_2.460526	1	108	NC_035108.1	461307303	461307407	89.815	8.44e-33
SRR11006482_NODE_46_length_153_cov_2.460526	1	108	NC_035108.1	461318975	461319079	89.815	8.44e-33
SRR11006482_NODE_47_length_145_cov_60.602941	1	145	NC_035108.1	461336214	461336358	100.000	1.17e-68
SRR11006482_NODE_47_length_145_cov_60.602941	1	145	NC_035108.1	461344037	461344181	98.621	6.06e-66
SRR11006482_NODE_47_length_145_cov_60.602941	1	85	NC_035108.1	461310235	461310319	98.824	1.86e-34
SRR11006482_NODE_47_length_145_cov_60.602941	85	145	NC_035108.1	461307743	461307803	100.000	4.67e-23
SRR11006482_NODE_47_length_145_cov_60.602941	85	145	NC_035108.1	461319415	461319475	100.000	4.67e-23
SRR11006482_NODE_47_length_145_cov_60.602941	85	145	NC_035108.1	461351761	461351821	98.361	1.98e-21
SRR11006482_NODE_48_length_139_cov_23.241935	1	138	NC_035108.1	461343628	461343491	100.000	7.00e-65
SRR11006482_NODE_48_length_139_cov_23.241935	1	139	NC_035108.1	461309826	461309688	99.281	8.53e-64
SRR11006482_NODE_48_length_139_cov_23.241935	1	139	NC_035108.1	461335805	461335667	99.281	8.53e-64
SRR11006482_NODE_48_length_139_cov_23.241935	1	139	NC_035108.1	461337547	461337409	99.281	8.53e-64
SRR11006482_NODE_48_length_139_cov_23.241935	72	139	NC_035108.1	461338552	461338485	100.000	7.01e-27
SRR11006482_NODE_49_length_136_cov_18.355932	1	77	NC_035109.1	313469333	313469409	100.000	4.06e-32
SRR11006482_NODE_49_length_136_cov_18.355932	1	77	NC_035109.1	313470518	313470594	100.000	4.06e-32
SRR11006482_NODE_49_length_136_cov_18.355932	1	77	NC_035109.1	313472182	313472258	98.701	1.73e-30
SRR11006482_NODE_50_length_133_cov_15.142857	1	133	NC_035108.1	461336136	461336268	100.000	3.43e-62
SRR11006482_NODE_50_length_133_cov_15.142857	1	133	NC_035108.1	461310157	461310289	98.496	1.78e-59
SRR11006482_NODE_50_length_133_cov_15.142857	1	133	NC_035108.1	461343959	461344091	98.496	1.78e-59
SRR11006482_NODE_51_length_133_cov_3.678571	1	133	NC_035108.1	461336136	461336268	99.248	1.46e-60
SRR11006482_NODE_51_length_133_cov_3.678571	1	133	NC_035108.1	461343959	461344091	99.248	1.46e-60
SRR11006482_NODE_51_length_133_cov_3.678571	1	133	NC_035108.1	461310157	461310289	97.744	7.55e-58
SRR11006482_NODE_52_length_130_cov_9.113208	1	130	NC_035108.1	461318717	461318588	99.231	6.02e-59
SRR11006482_NODE_52_length_130_cov_9.113208	1	130	NC_035108.1	461350965	461350836	98.462	7.33e-58
SRR11006482_NODE_53_length_123_cov_36.065217	1	123	NC_035108.1	461307706	461307584	100.000	8.32e-57
SRR11006482_NODE_53_length_123_cov_36.065217	1	123	NC_035108.1	461319378	461319256	99.187	3.54e-55
SRR11006482_NODE_53_length_123_cov_36.065217	1	123	NC_035108.1	461351724	461351591	91.045	4.03e-48
SRR11006482_NODE_54_length_123_cov_19.565217	1	123	NC_035108.1	461309717	461309595	99.187	3.54e-55
SRR11006482_NODE_54_length_123_cov_19.565217	1	123	NC_035108.1	461337438	461337316	99.187	3.54e-55
SRR11006482_NODE_54_length_123_cov_19.565217	1	123	NC_035108.1	461338514	461338392	99.187	3.54e-55
SRR11006482_NODE_54_length_123_cov_19.565217	1	123	NC_035108.1	461343519	461343421	79.675	4.92e-28
SRR11006482_NODE_54_length_123_cov_19.565217	1	59	NC_035108.1	461335696	461335638	100.000	4.61e-22
SRR11006482_NODE_55_length_123_cov_19.500000	1	123	NC_035108.1	461318664	461318542	99.187	3.54e-55
SRR11006482_NODE_55_length_123_cov_19.500000	1	123	NC_035108.1	461350912	461350790	98.374	4.31e-54
SRR11006482_NODE_56_length_119_cov_38.214286	1	119	NC_035108.1	461307513	461307395	100.000	1.18e-54
SRR11006482_NODE_56_length_119_cov_38.214286	1	119	NC_035108.1	461319185	461319067	99.160	5.02e-53
SRR11006482_NODE_56_length_119_cov_38.214286	1	77	NC_035108.1	461351520	461351444	100.000	7.46e-32
SRR11006482_NODE_56_length_119_cov_38.214286	76	119	NC_035108.1	461351357	461351315	97.727	3.18e-11
SRR11006482_NODE_57_length_119_cov_22.809524	1	119	NC_035108.1	461351812	461351930	99.160	5.02e-53
SRR11006482_NODE_57_length_119_cov_22.809524	1	119	NC_035108.1	461307794	461307912	98.319	6.12e-52
SRR11006482_NODE_57_length_119_cov_22.809524	1	119	NC_035108.1	461336349	461336467	97.479	2.60e-50
SRR11006482_NODE_57_length_119_cov_22.809524	1	100	NC_035108.1	461319466	461319565	99.000	1.04e-42
SRR11006482_NODE_57_length_119_cov_22.809524	1	100	NC_035108.1	461337588	461337687	97.000	5.37e-40
SRR11006482_NODE_57_length_119_cov_22.809524	1	54	NC_035108.1	461344172	461344225	100.000	2.29e-19
SRR11006482_NODE_57_length_119_cov_22.809524	1	110	NC_035109.1	191321455	191321346	83.636	2.44e-25
SRR11006482_NODE_57_length_119_cov_22.809524	1	110	NC_035109.1	191332010	191331901	83.636	2.44e-25
SRR11006482_NODE_57_length_119_cov_22.809524	1	113	NC_035109.1	313469914	313470026	80.531	1.54e-21
SRR11006482_NODE_57_length_119_cov_22.809524	1	113	NC_035109.1	313471533	313471645	80.531	1.54e-21
SRR11006482_NODE_57_length_119_cov_22.809524	1	113	NC_035109.1	313472763	313472875	80.531	1.54e-21
SRR11006482_NODE_57_length_119_cov_22.809524	1	113	NC_035109.1	313468684	313468796	79.646	6.55e-20
SRR11006482_NODE_58_length_119_cov_20.642857	1	115	NC_035108.1	461307438	461307324	100.000	1.68e-52
SRR11006482_NODE_58_length_119_cov_20.642857	1	115	NC_035108.1	461319110	461318996	100.000	1.68e-52
SRR11006482_NODE_58_length_119_cov_20.642857	1	115	NC_035108.1	461351357	461351244	98.261	1.06e-48
SRR11006482_NODE_59_length_119_cov_16.071429	1	119	NC_035108.1	461307267	461307385	100.000	1.18e-54
SRR11006482_NODE_59_length_119_cov_16.071429	1	119	NC_035108.1	461318939	461319057	100.000	1.18e-54
SRR11006482_NODE_59_length_119_cov_16.071429	1	119	NC_035108.1	461351187	461351305	99.160	5.02e-53
SRR11006482_NODE_60_length_113_cov_65.305556	1	113	NC_035108.1	461307836	461307948	100.000	1.99e-51
SRR11006482_NODE_60_length_113_cov_65.305556	1	113	NC_035108.1	461336391	461336503	99.115	8.48e-50
SRR11006482_NODE_60_length_113_cov_65.305556	1	113	NC_035108.1	461351854	461351966	99.115	8.48e-50
SRR11006482_NODE_60_length_113_cov_65.305556	55	113	NC_035108.1	461326730	461326788	100.000	4.12e-22
SRR11006482_NODE_60_length_113_cov_65.305556	55	113	NC_035108.1	461338225	461338283	100.000	4.12e-22
SRR11006482_NODE_60_length_113_cov_65.305556	1	58	NC_035108.1	461319508	461319565	98.276	6.11e-20
SRR11006482_NODE_60_length_113_cov_65.305556	1	58	NC_035108.1	461337630	461337687	98.276	6.11e-20
SRR11006482_NODE_61_length_113_cov_37.361111	1	113	NC_035108.1	461307343	461307231	100.000	1.99e-51
SRR11006482_NODE_61_length_113_cov_37.361111	1	113	NC_035108.1	461319015	461318903	100.000	1.99e-51
SRR11006482_NODE_61_length_113_cov_37.361111	1	113	NC_035108.1	461351263	461351151	99.115	8.48e-50
SRR11006482_NODE_62_length_111_cov_2.617647	1	111	NC_035108.1	461310289	461310179	99.099	1.01e-48
SRR11006482_NODE_62_length_111_cov_2.617647	1	111	NC_035108.1	461336268	461336158	99.099	1.01e-48
SRR11006482_NODE_62_length_111_cov_2.617647	1	111	NC_035108.1	461344091	461343981	99.099	1.01e-48
SRR11006482_NODE_63_length_109_cov_17.781250	1	109	NC_035108.1	461309530	461309422	99.083	1.20e-47
SRR11006482_NODE_63_length_109_cov_17.781250	1	109	NC_035108.1	461337251	461337143	99.083	1.20e-47
SRR11006482_NODE_63_length_109_cov_17.781250	1	109	NC_035108.1	461343356	461343248	99.083	1.20e-47
SRR11006482_NODE_64_length_106_cov_37.655172	1	106	NC_035108.1	461307366	461307471	100.000	1.15e-47
SRR11006482_NODE_64_length_106_cov_37.655172	1	106	NC_035108.1	461319038	461319143	99.057	4.90e-46
SRR11006482_NODE_64_length_106_cov_37.655172	1	73	NC_035108.1	461351286	461351357	98.630	4.91e-27
SRR11006482_NODE_64_length_106_cov_37.655172	72	106	NC_035108.1	461351444	461351478	100.000	4.03e-09
SRR11006482_NODE_65_length_106_cov_5.000000	1	106	NC_035108.1	461307735	461307630	99.057	4.90e-46
SRR11006482_NODE_65_length_106_cov_5.000000	1	106	NC_035108.1	461319407	461319302	99.057	4.90e-46
SRR11006482_NODE_65_length_106_cov_5.000000	1	106	NC_035108.1	461351753	461351637	90.598	4.59e-40
SRR11006482_NODE_66_length_99_cov_14.136364	1	99	NC_035108.1	461336114	461336212	100.000	6.62e-44
SRR11006482_NODE_66_length_99_cov_14.136364	1	99	NC_035108.1	461310135	461310233	98.990	2.81e-42
SRR11006482_NODE_66_length_99_cov_14.136364	1	99	NC_035108.1	461343937	461344035	98.990	2.81e-42
SRR11006482_NODE_67_length_99_cov_13.136364	1	99	NC_035108.1	461336192	461336290	100.000	6.62e-44
SRR11006482_NODE_67_length_99_cov_13.136364	1	99	NC_035108.1	461310213	461310311	98.990	2.81e-42
SRR11006482_NODE_67_length_99_cov_13.136364	1	98	NC_035108.1	461344015	461344112	98.980	9.82e-42
SRR11006482_NODE_68_length_95_cov_40.555556	1	95	NC_035108.1	461309735	461309641	100.000	9.26e-42
SRR11006482_NODE_68_length_95_cov_40.555556	1	95	NC_035108.1	461337456	461337362	100.000	9.26e-42
SRR11006482_NODE_68_length_95_cov_40.555556	1	95	NC_035108.1	461338532	461338438	100.000	9.26e-42
SRR11006482_NODE_68_length_95_cov_40.555556	1	85	NC_035108.1	461343537	461343453	98.824	1.06e-34
SRR11006482_NODE_68_length_95_cov_40.555556	1	77	NC_035108.1	461335714	461335638	100.000	5.47e-32
SRR11006482_NODE_69_length_93_cov_48.062500	1	77	NC_035108.1	461319491	461319415	100.000	4.06e-32
SRR11006482_NODE_69_length_93_cov_48.062500	1	77	NC_035108.1	461307819	461307743	98.701	1.73e-30
SRR11006482_NODE_69_length_93_cov_48.062500	1	77	NC_035108.1	461336374	461336298	98.701	1.73e-30
SRR11006482_NODE_69_length_93_cov_48.062500	1	77	NC_035108.1	461344197	461344121	98.701	1.73e-30
SRR11006482_NODE_69_length_93_cov_48.062500	1	77	NC_035108.1	461351837	461351761	98.701	1.73e-30
SRR11006482_NODE_69_length_93_cov_48.062500	1	49	NC_035108.1	461337613	461337565	91.837	1.73e-11
SRR11006482_NODE_70_length_93_cov_40.250000	1	93	NC_035108.1	461307727	461307819	100.000	1.09e-40
SRR11006482_NODE_70_length_93_cov_40.250000	1	93	NC_035108.1	461319399	461319491	98.925	4.65e-39
SRR11006482_NODE_70_length_93_cov_40.250000	1	93	NC_035108.1	461351745	461351837	97.849	5.67e-38
SRR11006482_NODE_70_length_93_cov_40.250000	17	93	NC_035108.1	461336298	461336374	100.000	5.31e-32
SRR11006482_NODE_70_length_93_cov_40.250000	17	93	NC_035108.1	461344121	461344197	97.403	2.75e-29
SRR11006482_NODE_70_length_93_cov_40.250000	45	93	NC_035108.1	461337565	461337613	93.878	1.85e-12
SRR11006482_NODE_71_length_93_cov_19.687500	1	93	NC_035108.1	461309764	461309672	98.925	4.65e-39
SRR11006482_NODE_71_length_93_cov_19.687500	1	93	NC_035108.1	461335743	461335651	98.925	4.65e-39
SRR11006482_NODE_71_length_93_cov_19.687500	1	93	NC_035108.1	461337485	461337393	98.925	4.65e-39
SRR11006482_NODE_71_length_93_cov_19.687500	1	93	NC_035108.1	461343566	461343474	98.925	4.65e-39
SRR11006482_NODE_71_length_93_cov_19.687500	10	93	NC_035108.1	461338552	461338469	100.000	8.41e-36
SRR11006482_NODE_72_length_93_cov_16.375000	1	77	NC_035108.1	461307743	461307819	100.000	4.06e-32
SRR11006482_NODE_72_length_93_cov_16.375000	1	77	NC_035108.1	461336298	461336374	100.000	4.06e-32
SRR11006482_NODE_72_length_93_cov_16.375000	1	77	NC_035108.1	461319415	461319491	98.701	1.73e-30
SRR11006482_NODE_72_length_93_cov_16.375000	1	77	NC_035108.1	461344121	461344197	97.403	2.10e-29
SRR11006482_NODE_72_length_93_cov_16.375000	1	77	NC_035108.1	461351761	461351837	97.403	2.10e-29
SRR11006482_NODE_72_length_93_cov_16.375000	29	77	NC_035108.1	461337565	461337613	93.878	1.42e-12
SRR11006482_NODE_73_length_91_cov_40.142857	2	91	NC_035108.1	461344112	461344023	100.000	4.58e-39
SRR11006482_NODE_73_length_91_cov_40.142857	1	91	NC_035108.1	461336290	461336200	98.901	5.58e-38
SRR11006482_NODE_73_length_91_cov_40.142857	1	91	NC_035108.1	461310311	461310221	97.802	6.80e-37
SRR11006482_NODE_74_length_84_cov_26.428571	1	84	NC_035108.1	461337136	461337219	100.000	7.36e-36
SRR11006482_NODE_74_length_84_cov_26.428571	1	84	NC_035108.1	461343241	461343324	100.000	7.36e-36
SRR11006482_NODE_74_length_84_cov_26.428571	1	84	NC_035108.1	461309415	461309498	98.810	3.13e-34
SRR11006483_NODE_1_length_3854_cov_5.378078	159	2515	NC_035109.1	191324082	191321703	98.571	0.0
SRR11006483_NODE_1_length_3854_cov_5.378078	159	2515	NC_035109.1	191334637	191332258	98.571	0.0
SRR11006483_NODE_1_length_3854_cov_5.378078	2508	2892	NC_035109.1	191321519	191321135	100.000	0.0
SRR11006483_NODE_1_length_3854_cov_5.378078	2508	2892	NC_035109.1	191332074	191331690	100.000	0.0
SRR11006483_NODE_1_length_3854_cov_5.378078	1686	2838	NC_035109.1	313469043	313470186	70.664	3.28e-155
SRR11006483_NODE_1_length_3854_cov_5.378078	1686	2838	NC_035109.1	313471892	313473032	70.319	3.07e-149
SRR11006483_NODE_1_length_3854_cov_5.378078	2131	2838	NC_035109.1	313471106	313471805	70.210	3.51e-85
SRR11006483_NODE_1_length_3854_cov_5.378078	1	158	NC_035109.1	191324779	191324622	100.000	2.53e-74
SRR11006483_NODE_1_length_3854_cov_5.378078	1	158	NC_035109.1	191335334	191335177	100.000	2.53e-74
SRR11006483_NODE_1_length_3854_cov_5.378078	2315	2838	NC_035109.1	313468432	313468956	71.132	2.88e-67
SRR11006483_NODE_1_length_3854_cov_5.378078	1488	2892	NC_035108.1	461350743	461352138	75.513	0.0
SRR11006483_NODE_1_length_3854_cov_5.378078	2189	2892	NC_035108.1	461307437	461308120	73.521	9.40e-118
SRR11006483_NODE_1_length_3854_cov_5.378078	2189	2664	NC_035108.1	461319109	461319558	73.529	7.24e-75
SRR11006483_NODE_1_length_3854_cov_5.378078	2524	2759	NC_035108.1	461336301	461336542	74.793	2.08e-37
SRR11006483_NODE_1_length_3854_cov_5.378078	2554	2664	NC_035108.1	461337570	461337680	83.784	2.22e-24
SRR11006483_NODE_1_length_3854_cov_5.378078	2524	2625	NC_035108.1	461344124	461344225	85.294	2.71e-23
SRR11006483_NODE_2_length_2170_cov_8.046345	1	1448	NC_035108.1	469226073	469224620	97.603	0.0
SRR11006483_NODE_2_length_2170_cov_8.046345	1289	1749	NC_035108.1	469282615	469282155	99.783	0.0
SRR11006483_NODE_2_length_2170_cov_8.046345	1488	1549	NC_035108.1	469261670	469261609	100.000	1.98e-22
SRR11006483_NODE_4_length_1018_cov_8.354942	1	751	NC_035108.1	461319203	461318452	98.670	0.0
SRR11006483_NODE_4_length_1018_cov_8.354942	94	751	NC_035108.1	461351357	461350705	97.872	0.0
SRR11006483_NODE_4_length_1018_cov_8.354942	1	423	NC_035108.1	461307531	461307109	99.291	0.0
SRR11006483_NODE_4_length_1018_cov_8.354942	1	95	NC_035108.1	461351538	461351444	98.947	4.29e-39
SRR11006483_NODE_5_length_962_cov_3.762712	1	793	NC_035108.1	461311759	461312497	92.182	0.0
SRR11006483_NODE_5_length_962_cov_3.762712	244	473	NC_035108.1	461357973	461358202	99.130	2.85e-111
SRR11006483_NODE_5_length_962_cov_3.762712	197	243	NC_035108.1	461357980	461358026	89.362	1.39e-07
SRR11006483_NODE_6_length_922_cov_16.783432	1	922	NC_035108.1	461343280	461344197	94.480	0.0
SRR11006483_NODE_6_length_922_cov_16.783432	1	846	NC_035108.1	461309454	461310319	97.113	0.0
SRR11006483_NODE_6_length_922_cov_16.783432	186	922	NC_035108.1	461335638	461336374	99.322	0.0
SRR11006483_NODE_6_length_922_cov_16.783432	1	379	NC_035108.1	461337175	461337573	94.236	6.86e-177
SRR11006483_NODE_6_length_922_cov_16.783432	114	282	NC_035108.1	461338384	461338552	100.000	8.40e-81
SRR11006483_NODE_6_length_922_cov_16.783432	846	922	NC_035108.1	461319415	461319491	100.000	7.38e-31
SRR11006483_NODE_6_length_922_cov_16.783432	846	922	NC_035108.1	461307743	461307819	98.701	3.14e-29
SRR11006483_NODE_6_length_922_cov_16.783432	846	922	NC_035108.1	461351761	461351837	98.701	3.14e-29
SRR11006483_NODE_6_length_922_cov_16.783432	874	922	NC_035108.1	461337565	461337613	91.837	3.14e-10
SRR11006483_NODE_7_length_901_cov_52.696602	1	717	NC_035109.1	313469471	313470187	99.582	0.0
SRR11006483_NODE_7_length_901_cov_52.696602	1	717	NC_035109.1	313472320	313473033	98.605	0.0
SRR11006483_NODE_7_length_901_cov_52.696602	11	717	NC_035109.1	313471099	313471806	98.870	0.0
SRR11006483_NODE_7_length_901_cov_52.696602	173	717	NC_035109.1	313468413	313468957	99.266	0.0
SRR11006483_NODE_7_length_901_cov_52.696602	390	716	NC_035109.1	191321509	191321189	73.394	7.87e-49
SRR11006483_NODE_7_length_901_cov_52.696602	390	716	NC_035109.1	191332064	191331744	73.394	7.87e-49
SRR11006483_NODE_7_length_901_cov_52.696602	717	812	NC_035109.1	313469043	313469138	100.000	3.14e-41
SRR11006483_NODE_7_length_901_cov_52.696602	717	812	NC_035109.1	313470273	313470368	100.000	3.14e-41
SRR11006483_NODE_7_length_901_cov_52.696602	717	812	NC_035109.1	313471892	313471987	100.000	3.14e-41
SRR11006483_NODE_7_length_901_cov_52.696602	3	720	NC_035108.1	461351371	461352088	74.652	6.88e-132
SRR11006483_NODE_7_length_901_cov_52.696602	78	720	NC_035108.1	461307439	461308070	74.184	1.62e-114
SRR11006483_NODE_7_length_901_cov_52.696602	78	536	NC_035108.1	461319111	461319558	73.638	1.98e-75
SRR11006483_NODE_7_length_901_cov_52.696602	396	637	NC_035108.1	461336301	461336542	77.273	1.42e-45
SRR11006483_NODE_7_length_901_cov_52.696602	432	536	NC_035108.1	461337576	461337680	81.905	4.66e-20
SRR11006483_NODE_7_length_901_cov_52.696602	396	497	NC_035108.1	461344124	461344225	78.431	1.25e-14
SRR11006483_NODE_8_length_796_cov_4.232267	1	141	NC_035107.1	91833313	91833453	97.872	8.54e-62
SRR11006483_NODE_9_length_698_cov_14.476651	1	632	NC_035108.1	461336620	461337251	99.684	0.0
SRR11006483_NODE_9_length_698_cov_14.476651	1	632	NC_035108.1	461342725	461343356	99.367	0.0
SRR11006483_NODE_9_length_698_cov_14.476651	1	632	NC_035108.1	461308899	461309530	98.892	0.0
SRR11006483_NODE_9_length_698_cov_14.476651	1	336	NC_035108.1	461326905	461327219	93.452	4.07e-146
SRR11006483_NODE_10_length_617_cov_5.557407	1	302	NC_035108.1	461310338	461310639	98.013	2.24e-145
SRR11006483_NODE_11_length_486_cov_6.657702	1	209	NC_035108.1	461351930	461352138	100.000	3.26e-103
SRR11006483_NODE_11_length_486_cov_6.657702	1	209	NC_035108.1	461307912	461308120	99.043	1.69e-100
SRR11006483_NODE_11_length_486_cov_6.657702	1	77	NC_035108.1	461326752	461326828	100.000	1.48e-31
SRR11006483_NODE_11_length_486_cov_6.657702	1	77	NC_035108.1	461336467	461336543	100.000	1.48e-31
SRR11006483_NODE_11_length_486_cov_6.657702	1	77	NC_035108.1	461338247	461338323	100.000	1.48e-31
SRR11006483_NODE_12_length_425_cov_4.413793	1	137	NC_035108.1	461307109	461307245	99.270	1.02e-62
SRR11006483_NODE_12_length_425_cov_4.413793	1	137	NC_035108.1	461351029	461351165	99.270	1.02e-62
SRR11006483_NODE_12_length_425_cov_4.413793	1	137	NC_035108.1	461318781	461318917	98.540	1.24e-61
SRR11006483_NODE_13_length_420_cov_7.239067	1	100	NC_035108.1	461319466	461319565	100.000	1.92e-44
SRR11006483_NODE_13_length_420_cov_7.239067	1	100	NC_035108.1	461351812	461351911	100.000	1.92e-44
SRR11006483_NODE_13_length_420_cov_7.239067	1	100	NC_035108.1	461337588	461337687	98.000	9.96e-42
SRR11006483_NODE_13_length_420_cov_7.239067	1	100	NC_035108.1	461307794	461307893	97.000	4.24e-40
SRR11006483_NODE_13_length_420_cov_7.239067	1	100	NC_035108.1	461336349	461336448	97.000	4.24e-40
SRR11006483_NODE_13_length_420_cov_7.239067	1	54	NC_035108.1	461344172	461344225	100.000	1.80e-19
SRR11006483_NODE_13_length_420_cov_7.239067	1	93	NC_035109.1	191321455	191321363	86.022	9.97e-23
SRR11006483_NODE_13_length_420_cov_7.239067	1	93	NC_035109.1	191332010	191331918	86.022	9.97e-23
SRR11006483_NODE_13_length_420_cov_7.239067	1	93	NC_035109.1	313468684	313468776	80.645	3.26e-16
SRR11006483_NODE_13_length_420_cov_7.239067	1	93	NC_035109.1	313469914	313470006	80.645	3.26e-16
SRR11006483_NODE_13_length_420_cov_7.239067	1	93	NC_035109.1	313471533	313471625	80.645	3.26e-16
SRR11006483_NODE_13_length_420_cov_7.239067	1	93	NC_035109.1	313472763	313472855	80.645	3.26e-16
SRR11006483_NODE_14_length_382_cov_2.836066	1	77	NC_035108.1	461307560	461307636	100.000	4.06e-32
SRR11006483_NODE_14_length_382_cov_2.836066	1	77	NC_035108.1	461319232	461319308	100.000	4.06e-32
SRR11006483_NODE_14_length_382_cov_2.836066	1	77	NC_035108.1	461351567	461351643	98.701	1.73e-30
SRR11006483_NODE_15_length_367_cov_3.713793	2	80	NC_035108.1	461338554	461338476	100.000	3.54e-33
SRR11006483_NODE_15_length_367_cov_3.713793	4	80	NC_035108.1	461309755	461309679	98.701	1.83e-30
SRR11006483_NODE_15_length_367_cov_3.713793	4	80	NC_035108.1	461335734	461335658	98.701	1.83e-30
SRR11006483_NODE_15_length_367_cov_3.713793	4	80	NC_035108.1	461337476	461337400	98.701	1.83e-30
SRR11006483_NODE_15_length_367_cov_3.713793	4	80	NC_035108.1	461343557	461343481	98.701	1.83e-30
SRR11006483_NODE_16_length_360_cov_2.487633	1	241	NC_035108.1	461318326	461318566	99.585	6.94e-119
SRR11006483_NODE_16_length_360_cov_2.487633	127	241	NC_035108.1	461350705	461350814	87.826	2.13e-30
SRR11006483_NODE_18_length_303_cov_2.601770	1	303	NC_035109.1	191322531	191322842	91.374	4.08e-123
SRR11006483_NODE_18_length_303_cov_2.601770	1	303	NC_035109.1	191333086	191333397	91.374	4.08e-123
SRR11006483_NODE_19_length_282_cov_21.287805	1	195	NC_035108.1	461352006	461351812	99.487	5.09e-94
SRR11006483_NODE_19_length_282_cov_21.287805	1	195	NC_035108.1	461307988	461307794	98.974	6.20e-93
SRR11006483_NODE_19_length_282_cov_21.287805	1	195	NC_035108.1	461336543	461336349	98.462	2.63e-91
SRR11006483_NODE_19_length_282_cov_21.287805	1	99	NC_035108.1	461326828	461326730	100.000	1.56e-43
SRR11006483_NODE_19_length_282_cov_21.287805	1	99	NC_035108.1	461338323	461338225	100.000	1.56e-43
SRR11006483_NODE_19_length_282_cov_21.287805	96	195	NC_035108.1	461319565	461319466	99.000	1.90e-42
SRR11006483_NODE_19_length_282_cov_21.287805	96	195	NC_035108.1	461337687	461337588	97.000	9.84e-40
SRR11006483_NODE_19_length_282_cov_21.287805	142	195	NC_035108.1	461344225	461344172	100.000	4.19e-19
SRR11006483_NODE_19_length_282_cov_21.287805	2	195	NC_035109.1	313471726	313471533	77.835	1.78e-36
SRR11006483_NODE_19_length_282_cov_21.287805	2	195	NC_035109.1	313472956	313472763	77.835	1.78e-36
SRR11006483_NODE_19_length_282_cov_21.287805	2	195	NC_035109.1	313470107	313469914	77.320	2.17e-35
SRR11006483_NODE_19_length_282_cov_21.287805	2	195	NC_035109.1	313468877	313468684	76.804	9.22e-34
SRR11006483_NODE_19_length_282_cov_21.287805	2	195	NC_035109.1	191321268	191321455	75.773	1.37e-31
SRR11006483_NODE_19_length_282_cov_21.287805	2	195	NC_035109.1	191331823	191332010	75.773	1.37e-31
SRR11006483_NODE_20_length_257_cov_2.605556	1	36	NC_035109.1	335248078	335248043	100.000	1.50e-10
SRR11006483_NODE_20_length_257_cov_2.605556	1	36	NC_035109.1	293041399	293041434	97.222	6.38e-09
SRR11006483_NODE_20_length_257_cov_2.605556	1	36	NC_035107.1	278344471	278344436	100.000	1.50e-10
SRR11006483_NODE_20_length_257_cov_2.605556	1	36	NC_035107.1	122772352	122772317	97.222	6.38e-09
SRR11006483_NODE_20_length_257_cov_2.605556	1	36	NC_035107.1	279603129	279603164	97.222	6.38e-09
SRR11006483_NODE_21_length_251_cov_3.879310	1	251	NC_035109.1	191323457	191323707	100.000	6.37e-126
SRR11006483_NODE_21_length_251_cov_3.879310	1	251	NC_035109.1	191334012	191334262	100.000	6.37e-126
SRR11006483_NODE_22_length_227_cov_42.513333	1	227	NC_035109.1	313469438	313469664	99.119	3.14e-110
SRR11006483_NODE_22_length_227_cov_42.513333	1	227	NC_035109.1	313472287	313472513	99.119	3.14e-110
SRR11006483_NODE_22_length_227_cov_42.513333	44	227	NC_035109.1	313471099	313471283	97.297	5.33e-82
SRR11006483_NODE_22_length_227_cov_42.513333	1	45	NC_035109.1	313470623	313470667	100.000	3.85e-14
SRR11006483_NODE_23_length_216_cov_9.467626	1	216	NC_035108.1	461319477	461319262	99.074	2.78e-104
SRR11006483_NODE_23_length_216_cov_9.467626	3	216	NC_035108.1	461307803	461307590	99.065	3.39e-103
SRR11006483_NODE_23_length_216_cov_9.467626	1	216	NC_035108.1	461351823	461351597	93.833	1.35e-95
SRR11006483_NODE_23_length_216_cov_9.467626	3	63	NC_035108.1	461336358	461336298	100.000	7.48e-23
SRR11006483_NODE_23_length_216_cov_9.467626	1	63	NC_035108.1	461344183	461344121	98.413	2.61e-22
SRR11006483_NODE_24_length_188_cov_4.450450	1	188	NC_035108.1	461351351	461351538	100.000	7.23e-92
SRR11006483_NODE_24_length_188_cov_4.450450	94	188	NC_035108.1	461307437	461307531	100.000	2.22e-41
SRR11006483_NODE_24_length_188_cov_4.450450	94	188	NC_035108.1	461319109	461319203	98.947	9.43e-40
SRR11006483_NODE_25_length_184_cov_7.140187	1	184	NC_035108.1	461351244	461351427	98.913	5.42e-87
SRR11006483_NODE_25_length_184_cov_7.140187	1	114	NC_035108.1	461307324	461307438	98.261	1.89e-48
SRR11006483_NODE_25_length_184_cov_7.140187	1	114	NC_035108.1	461318996	461319110	98.261	1.89e-48
SRR11006483_NODE_26_length_177_cov_15.730000	1	177	NC_035108.1	461309630	461309454	99.435	2.68e-84
SRR11006483_NODE_26_length_177_cov_15.730000	1	177	NC_035108.1	461337351	461337175	99.435	2.68e-84
SRR11006483_NODE_26_length_177_cov_15.730000	5	177	NC_035108.1	461343452	461343280	99.422	3.97e-82
SRR11006483_NODE_26_length_177_cov_15.730000	1	44	NC_035108.1	461338427	461338384	100.000	1.00e-13
SRR11006483_NODE_27_length_177_cov_4.240000	1	177	NC_035108.1	461351223	461351427	85.854	5.17e-68
SRR11006483_NODE_27_length_177_cov_4.240000	1	108	NC_035108.1	461307303	461307407	90.741	2.35e-34
SRR11006483_NODE_27_length_177_cov_4.240000	1	108	NC_035108.1	461318975	461319079	90.741	2.35e-34
SRR11006483_NODE_28_length_176_cov_13.909091	1	176	NC_035108.1	461307636	461307461	100.000	2.18e-85
SRR11006483_NODE_28_length_176_cov_13.909091	1	176	NC_035108.1	461319308	461319133	100.000	2.18e-85
SRR11006483_NODE_28_length_176_cov_13.909091	1	176	NC_035108.1	461351643	461351468	99.432	9.28e-84
SRR11006483_NODE_29_length_172_cov_8.315789	1	172	NC_035108.1	461351762	461351591	99.419	1.34e-81
SRR11006483_NODE_29_length_172_cov_8.315789	1	172	NC_035108.1	461307744	461307584	93.023	1.43e-68
SRR11006483_NODE_29_length_172_cov_8.315789	1	172	NC_035108.1	461319416	461319256	93.023	1.43e-68
SRR11006483_NODE_30_length_164_cov_100.218391	1	164	NC_035109.1	313469409	313469246	99.390	2.81e-77
SRR11006483_NODE_30_length_164_cov_100.218391	1	164	NC_035109.1	313470594	313470431	99.390	2.81e-77
SRR11006483_NODE_30_length_164_cov_100.218391	1	164	NC_035109.1	313472258	313472095	98.780	3.42e-76
SRR11006483_NODE_31_length_163_cov_3.255814	1	163	NC_035108.1	461307537	461307358	88.889	1.04e-63
SRR11006483_NODE_31_length_163_cov_3.255814	1	163	NC_035108.1	461319209	461319030	88.889	1.04e-63
SRR11006483_NODE_31_length_163_cov_3.255814	75	163	NC_035108.1	461351365	461351278	97.753	2.15e-34
SRR11006483_NODE_31_length_163_cov_3.255814	1	81	NC_035108.1	461351544	461351463	98.780	1.11e-31
SRR11006483_NODE_32_length_159_cov_16.182927	1	144	NC_035109.1	313469761	313469618	98.611	2.10e-65
SRR11006483_NODE_32_length_159_cov_16.182927	1	144	NC_035109.1	313472610	313472467	98.611	2.10e-65
SRR11006483_NODE_32_length_159_cov_16.182927	1	144	NC_035109.1	313471380	313471237	97.917	8.92e-64
SRR11006483_NODE_32_length_159_cov_16.182927	1	119	NC_035109.1	313468531	313468413	98.319	7.82e-52
SRR11006483_NODE_33_length_155_cov_76.269231	1	140	NC_035109.1	313469080	313469219	100.000	5.80e-66
SRR11006483_NODE_33_length_155_cov_76.269231	1	140	NC_035109.1	313471929	313472068	100.000	5.80e-66
SRR11006483_NODE_33_length_155_cov_76.269231	1	122	NC_035109.1	313470310	313470431	100.000	3.43e-56
SRR11006483_NODE_34_length_155_cov_6.948718	1	155	NC_035108.1	461319262	461319416	100.000	4.74e-74
SRR11006483_NODE_34_length_155_cov_6.948718	1	155	NC_035108.1	461307590	461307744	98.710	2.45e-71
SRR11006483_NODE_34_length_155_cov_6.948718	1	155	NC_035108.1	461351597	461351762	92.169	9.77e-64
SRR11006483_NODE_35_length_155_cov_6.243590	1	68	NC_035108.1	461307988	461307921	100.000	2.55e-27
SRR11006483_NODE_35_length_155_cov_6.243590	1	68	NC_035108.1	461326828	461326761	100.000	2.55e-27
SRR11006483_NODE_35_length_155_cov_6.243590	1	68	NC_035108.1	461336543	461336476	100.000	2.55e-27
SRR11006483_NODE_35_length_155_cov_6.243590	1	68	NC_035108.1	461338323	461338256	100.000	2.55e-27
SRR11006483_NODE_35_length_155_cov_6.243590	1	68	NC_035108.1	461352006	461351939	100.000	2.55e-27
SRR11006483_NODE_36_length_153_cov_13.894737	1	153	NC_035109.1	313470355	313470507	99.346	2.41e-71
SRR11006483_NODE_36_length_153_cov_13.894737	1	153	NC_035109.1	313469125	313469322	76.768	7.90e-46
SRR11006483_NODE_36_length_153_cov_13.894737	1	153	NC_035109.1	313471974	313472171	76.768	7.90e-46
SRR11006483_NODE_37_length_151_cov_4.108108	75	151	NC_035109.1	313469286	313469210	100.000	1.01e-31
SRR11006483_NODE_37_length_151_cov_4.108108	1	77	NC_035109.1	313469422	313469346	100.000	1.01e-31
SRR11006483_NODE_37_length_151_cov_4.108108	1	77	NC_035109.1	313470607	313470531	100.000	1.01e-31
SRR11006483_NODE_37_length_151_cov_4.108108	75	151	NC_035109.1	313472135	313472059	100.000	1.01e-31
SRR11006483_NODE_37_length_151_cov_4.108108	1	77	NC_035109.1	313472271	313472195	98.701	4.30e-30
SRR11006483_NODE_37_length_151_cov_4.108108	75	115	NC_035109.1	313470471	313470431	100.000	3.53e-12
SRR11006483_NODE_38_length_144_cov_89.492537	1	144	NC_035109.1	313469143	313469286	100.000	4.05e-68
SRR11006483_NODE_38_length_144_cov_89.492537	1	144	NC_035109.1	313471992	313472135	100.000	4.05e-68
SRR11006483_NODE_38_length_144_cov_89.492537	1	59	NC_035109.1	313470373	313470431	100.000	5.64e-22
SRR11006483_NODE_38_length_144_cov_89.492537	104	144	NC_035109.1	313470431	313470471	100.000	3.33e-12
SRR11006483_NODE_39_length_144_cov_24.895522	11	144	NC_035109.1	313471099	313471232	100.000	1.09e-62
SRR11006483_NODE_39_length_144_cov_24.895522	1	144	NC_035109.1	313469471	313469613	97.222	1.32e-61
SRR11006483_NODE_39_length_144_cov_24.895522	1	144	NC_035109.1	313472320	313472462	95.833	6.85e-59
SRR11006483_NODE_40_length_141_cov_65.203125	1	48	NC_035109.1	313468531	313468484	100.000	9.64e-17
SRR11006483_NODE_40_length_141_cov_65.203125	1	48	NC_035109.1	313469761	313469714	100.000	9.64e-17
SRR11006483_NODE_40_length_141_cov_65.203125	1	48	NC_035109.1	313471380	313471333	100.000	9.64e-17
SRR11006483_NODE_40_length_141_cov_65.203125	1	48	NC_035109.1	313472610	313472563	100.000	9.64e-17
SRR11006483_NODE_41_length_138_cov_10.672131	1	138	NC_035108.1	461319340	461319477	100.000	6.94e-65
SRR11006483_NODE_41_length_138_cov_10.672131	1	138	NC_035108.1	461351686	461351823	99.275	2.95e-63
SRR11006483_NODE_41_length_138_cov_10.672131	1	136	NC_035108.1	461307668	461307803	99.265	3.59e-62
SRR11006483_NODE_41_length_138_cov_10.672131	76	136	NC_035108.1	461336298	461336358	100.000	4.39e-23
SRR11006483_NODE_41_length_138_cov_10.672131	76	138	NC_035108.1	461344121	461344183	98.413	1.53e-22
SRR11006483_NODE_42_length_137_cov_12.966667	1	122	NC_035109.1	313469080	313469201	99.180	1.22e-54
SRR11006483_NODE_42_length_137_cov_12.966667	1	122	NC_035109.1	313470310	313470431	99.180	1.22e-54
SRR11006483_NODE_42_length_137_cov_12.966667	1	122	NC_035109.1	313471929	313472050	99.180	1.22e-54
SRR11006483_NODE_43_length_136_cov_6.050847	1	77	NC_035109.1	313469409	313469333	100.000	4.06e-32
SRR11006483_NODE_43_length_136_cov_6.050847	1	77	NC_035109.1	313470594	313470518	100.000	4.06e-32
SRR11006483_NODE_43_length_136_cov_6.050847	1	77	NC_035109.1	313472258	313472182	98.701	1.73e-30
SRR11006483_NODE_44_length_128_cov_48.882353	1	128	NC_035108.1	461319415	461319542	100.000	1.69e-59
SRR11006483_NODE_44_length_128_cov_48.882353	1	128	NC_035108.1	461351761	461351888	99.219	7.19e-58
SRR11006483_NODE_44_length_128_cov_48.882353	1	128	NC_035108.1	461307743	461307870	98.438	8.76e-57
SRR11006483_NODE_44_length_128_cov_48.882353	1	128	NC_035108.1	461336298	461336425	98.438	8.76e-57
SRR11006483_NODE_44_length_128_cov_48.882353	1	105	NC_035108.1	461344121	461344225	99.048	2.20e-45
SRR11006483_NODE_44_length_128_cov_48.882353	29	128	NC_035108.1	461337565	461337664	95.000	3.06e-37
SRR11006483_NODE_44_length_128_cov_48.882353	4	128	NC_035109.1	191321503	191321379	84.800	8.21e-32
SRR11006483_NODE_44_length_128_cov_48.882353	4	128	NC_035109.1	191332058	191331934	84.800	8.21e-32
SRR11006483_NODE_44_length_128_cov_48.882353	4	126	NC_035109.1	313468636	313468758	81.301	2.68e-25
SRR11006483_NODE_44_length_128_cov_48.882353	4	126	NC_035109.1	313469866	313469988	81.301	2.68e-25
SRR11006483_NODE_44_length_128_cov_48.882353	4	126	NC_035109.1	313471485	313471607	81.301	2.68e-25
SRR11006483_NODE_44_length_128_cov_48.882353	4	126	NC_035109.1	313472715	313472837	81.301	2.68e-25
SRR11006483_NODE_45_length_124_cov_108.914894	1	124	NC_035109.1	313469346	313469469	100.000	2.41e-57
SRR11006483_NODE_45_length_124_cov_108.914894	1	124	NC_035109.1	313470531	313470654	100.000	2.41e-57
SRR11006483_NODE_45_length_124_cov_108.914894	1	124	NC_035109.1	313472195	313472318	99.194	1.02e-55
SRR11006483_NODE_46_length_120_cov_29.651163	1	120	NC_035109.1	313469428	313469547	98.333	1.77e-52
SRR11006483_NODE_46_length_120_cov_29.651163	1	120	NC_035109.1	313472277	313472396	96.667	9.19e-50
SRR11006483_NODE_46_length_120_cov_29.651163	54	120	NC_035109.1	313471099	313471166	92.647	8.06e-19
SRR11006483_NODE_46_length_120_cov_29.651163	1	55	NC_035109.1	313470613	313470667	98.182	2.81e-18
SRR11006483_NODE_47_length_120_cov_4.651163	1	120	NC_035109.1	313469547	313469428	99.167	1.46e-53
SRR11006483_NODE_47_length_120_cov_4.651163	1	120	NC_035109.1	313472396	313472277	97.500	7.54e-51
SRR11006483_NODE_47_length_120_cov_4.651163	66	120	NC_035109.1	313470667	313470613	100.000	6.62e-20
SRR11006483_NODE_47_length_120_cov_4.651163	1	67	NC_035109.1	313471166	313471099	92.647	8.06e-19
SRR11006483_NODE_48_length_120_cov_2.627907	1	120	NC_035109.1	313469546	313469428	95.833	4.76e-47
SRR11006483_NODE_48_length_120_cov_2.627907	1	120	NC_035109.1	313472395	313472277	95.833	4.76e-47
SRR11006483_NODE_48_length_120_cov_2.627907	1	67	NC_035109.1	313471165	313471099	100.000	2.02e-26
SRR11006483_NODE_48_length_120_cov_2.627907	66	120	NC_035109.1	313470667	313470613	98.182	2.81e-18
SRR11006483_NODE_49_length_113_cov_85.111111	1	113	NC_035109.1	313469210	313469322	100.000	1.99e-51
SRR11006483_NODE_49_length_113_cov_85.111111	1	113	NC_035109.1	313472059	313472171	100.000	1.99e-51
SRR11006483_NODE_49_length_113_cov_85.111111	37	113	NC_035109.1	313470431	313470507	100.000	6.97e-32
SRR11006483_NODE_50_length_112_cov_71.885714	1	112	NC_035109.1	313469393	313469504	100.000	6.88e-51
SRR11006483_NODE_50_length_112_cov_71.885714	1	112	NC_035109.1	313472242	313472353	99.107	2.92e-49
SRR11006483_NODE_50_length_112_cov_71.885714	1	90	NC_035109.1	313470578	313470667	100.000	6.03e-39
SRR11006483_NODE_51_length_112_cov_37.800000	1	112	NC_035109.1	313469504	313469393	99.107	2.92e-49
SRR11006483_NODE_51_length_112_cov_37.800000	1	112	NC_035109.1	313472353	313472242	98.214	3.56e-48
SRR11006483_NODE_51_length_112_cov_37.800000	23	112	NC_035109.1	313470667	313470578	98.889	2.57e-37
SRR11006483_NODE_52_length_110_cov_29.515152	1	110	NC_035109.1	313469546	313469438	96.364	2.67e-43
SRR11006483_NODE_52_length_110_cov_29.515152	1	110	NC_035109.1	313472395	313472287	96.364	2.67e-43
SRR11006483_NODE_52_length_110_cov_29.515152	1	67	NC_035109.1	313471165	313471099	100.000	1.80e-26
SRR11006483_NODE_52_length_110_cov_29.515152	66	110	NC_035109.1	313470667	313470623	100.000	1.58e-14
SRR11006483_NODE_53_length_101_cov_25.916667	1	101	NC_035108.1	461307660	461307560	100.000	5.59e-45
SRR11006483_NODE_53_length_101_cov_25.916667	1	101	NC_035108.1	461319332	461319232	100.000	5.59e-45
SRR11006483_NODE_53_length_101_cov_25.916667	1	101	NC_035108.1	461351667	461351567	99.010	2.38e-43
SRR11006483_NODE_54_length_95_cov_4.944444	1	95	NC_035109.1	313469219	313469125	98.947	3.94e-40
SRR11006483_NODE_54_length_95_cov_4.944444	1	95	NC_035109.1	313472068	313471974	98.947	3.94e-40
SRR11006483_NODE_54_length_95_cov_4.944444	19	95	NC_035109.1	313470431	313470355	98.701	2.33e-30
SRR11006483_NODE_55_length_91_cov_77.642857	1	62	NC_035109.1	313468531	313468470	100.000	3.92e-24
SRR11006483_NODE_55_length_91_cov_77.642857	1	62	NC_035109.1	313469761	313469700	100.000	3.92e-24
SRR11006483_NODE_55_length_91_cov_77.642857	1	62	NC_035109.1	313471380	313471319	100.000	3.92e-24
SRR11006483_NODE_55_length_91_cov_77.642857	1	62	NC_035109.1	313472610	313472549	100.000	3.92e-24
SRR11006483_NODE_56_length_91_cov_28.071429	1	91	NC_035108.1	461319401	461319491	100.000	1.31e-39
SRR11006483_NODE_56_length_91_cov_28.071429	1	91	NC_035108.1	461307729	461307819	98.901	5.58e-38
SRR11006483_NODE_56_length_91_cov_28.071429	1	91	NC_035108.1	461351747	461351837	98.901	5.58e-38
SRR11006483_NODE_56_length_91_cov_28.071429	15	91	NC_035108.1	461336298	461336374	98.701	2.22e-30
SRR11006483_NODE_56_length_91_cov_28.071429	15	91	NC_035108.1	461344121	461344197	98.701	2.22e-30
SRR11006483_NODE_56_length_91_cov_28.071429	43	91	NC_035108.1	461337565	461337613	91.837	2.22e-11
SRR11006483_NODE_57_length_91_cov_11.571429	1	62	NC_035109.1	313468531	313468470	98.387	1.67e-22
SRR11006483_NODE_57_length_91_cov_11.571429	1	62	NC_035109.1	313469761	313469700	98.387	1.67e-22
SRR11006483_NODE_57_length_91_cov_11.571429	1	62	NC_035109.1	313471380	313471319	98.387	1.67e-22
SRR11006483_NODE_57_length_91_cov_11.571429	1	62	NC_035109.1	313472610	313472549	98.387	1.67e-22
SRR11006483_NODE_58_length_91_cov_4.000000	1	62	NC_035109.1	313468470	313468531	98.387	1.67e-22
SRR11006483_NODE_58_length_91_cov_4.000000	1	62	NC_035109.1	313469700	313469761	98.387	1.67e-22
SRR11006483_NODE_58_length_91_cov_4.000000	1	62	NC_035109.1	313471319	313471380	98.387	1.67e-22
SRR11006483_NODE_58_length_91_cov_4.000000	1	62	NC_035109.1	313472549	313472610	98.387	1.67e-22
SRR11006483_NODE_59_length_90_cov_100.923077	1	90	NC_035109.1	313469333	313469422	100.000	4.51e-39
SRR11006483_NODE_59_length_90_cov_100.923077	1	90	NC_035109.1	313470518	313470607	100.000	4.51e-39
SRR11006483_NODE_59_length_90_cov_100.923077	1	90	NC_035109.1	313472182	313472271	98.889	1.92e-37
SRR11006483_NODE_60_length_87_cov_60.600000	1	87	NC_035109.1	313469514	313469428	100.000	1.82e-37
SRR11006483_NODE_60_length_87_cov_60.600000	1	87	NC_035109.1	313472363	313472277	100.000	1.82e-37
SRR11006483_NODE_60_length_87_cov_60.600000	33	87	NC_035109.1	313470667	313470613	100.000	4.29e-20
SRR11006483_NODE_60_length_87_cov_60.600000	1	34	NC_035109.1	313471132	313471099	100.000	1.08e-08
SRR11006483_NODE_61_length_83_cov_17.666667	1	80	NC_035108.1	461307663	461307584	100.000	1.01e-33
SRR11006483_NODE_61_length_83_cov_17.666667	1	80	NC_035108.1	461319335	461319256	100.000	1.01e-33
SRR11006483_NODE_61_length_83_cov_17.666667	1	80	NC_035108.1	461351670	461351591	97.500	5.25e-31
SRR11006483_NODE_62_length_83_cov_11.000000	1	83	NC_035108.1	461307537	461307455	100.000	2.52e-35
SRR11006483_NODE_62_length_83_cov_11.000000	1	83	NC_035108.1	461319209	461319127	100.000	2.52e-35
SRR11006483_NODE_62_length_83_cov_11.000000	1	83	NC_035108.1	461351544	461351462	100.000	2.52e-35
SRR11006484_NODE_1_length_2224_cov_3.904052	593	1035	NC_035108.1	461311735	461312177	99.323	0.0
SRR11006484_NODE_1_length_2224_cov_3.904052	1	397	NC_035108.1	461310243	461310639	99.244	0.0
SRR11006484_NODE_1_length_2224_cov_3.904052	813	1035	NC_035108.1	461357980	461358202	99.552	1.95e-108
SRR11006484_NODE_1_length_2224_cov_3.904052	397	513	NC_035108.1	461311032	461311148	100.000	1.60e-52
SRR11006484_NODE_1_length_2224_cov_3.904052	513	592	NC_035108.1	461311535	461311614	100.000	1.96e-32
SRR11006484_NODE_1_length_2224_cov_3.904052	1	77	NC_035108.1	461336222	461336298	100.000	8.32e-31
SRR11006484_NODE_1_length_2224_cov_3.904052	1	77	NC_035108.1	461344045	461344121	98.701	3.54e-29
SRR11006484_NODE_2_length_2157_cov_33.781731	1	677	NC_035109.1	313469719	313469043	99.705	0.0
SRR11006484_NODE_2_length_2157_cov_33.781731	1	677	NC_035109.1	313472568	313471892	99.557	0.0
SRR11006484_NODE_2_length_2157_cov_33.781731	1044	1588	NC_035109.1	313470187	313469643	99.817	0.0
SRR11006484_NODE_2_length_2157_cov_33.781731	1044	1588	NC_035109.1	313471806	313471262	99.817	0.0
SRR11006484_NODE_2_length_2157_cov_33.781731	1044	1588	NC_035109.1	313468957	313468413	99.450	0.0
SRR11006484_NODE_2_length_2157_cov_33.781731	1044	1588	NC_035109.1	313473033	313472492	99.266	0.0
SRR11006484_NODE_2_length_2157_cov_33.781731	678	1044	NC_035109.1	313469409	313469043	100.000	0.0
SRR11006484_NODE_2_length_2157_cov_33.781731	678	1044	NC_035109.1	313472258	313471892	99.728	0.0
SRR11006484_NODE_2_length_2157_cov_33.781731	238	677	NC_035109.1	313470667	313470273	89.773	3.44e-177
SRR11006484_NODE_2_length_2157_cov_33.781731	678	1044	NC_035109.1	313470594	313470273	87.738	1.46e-137
SRR11006484_NODE_2_length_2157_cov_33.781731	1	239	NC_035109.1	313471338	313471099	97.917	5.83e-111
SRR11006484_NODE_2_length_2157_cov_33.781731	1045	1371	NC_035109.1	191321189	191321509	73.394	1.57e-48
SRR11006484_NODE_2_length_2157_cov_33.781731	1045	1371	NC_035109.1	191331744	191332064	73.394	1.57e-48
SRR11006484_NODE_2_length_2157_cov_33.781731	1	77	NC_035109.1	313468489	313468413	100.000	1.29e-30
SRR11006484_NODE_2_length_2157_cov_33.781731	1041	1588	NC_035108.1	461352088	461351541	75.000	4.20e-100
SRR11006484_NODE_2_length_2157_cov_33.781731	1041	1588	NC_035108.1	461308070	461307534	73.905	1.37e-93
SRR11006484_NODE_2_length_2157_cov_33.781731	1225	1588	NC_035108.1	461319558	461319206	73.352	3.94e-56
SRR11006484_NODE_2_length_2157_cov_33.781731	1124	1365	NC_035108.1	461336542	461336301	77.273	2.84e-45
SRR11006484_NODE_2_length_2157_cov_33.781731	1225	1329	NC_035108.1	461337680	461337576	81.905	9.29e-20
SRR11006484_NODE_2_length_2157_cov_33.781731	1264	1365	NC_035108.1	461344225	461344124	78.431	2.49e-14
SRR11006484_NODE_3_length_1428_cov_25.352332	1	865	NC_035108.1	461335668	461336533	98.845	0.0
SRR11006484_NODE_3_length_1428_cov_25.352332	1	735	NC_035108.1	461343491	461344225	99.320	0.0
SRR11006484_NODE_3_length_1428_cov_25.352332	1	631	NC_035108.1	461309689	461310319	99.525	0.0
SRR11006484_NODE_3_length_1428_cov_25.352332	631	990	NC_035108.1	461351761	461352138	94.709	2.42e-170
SRR11006484_NODE_3_length_1428_cov_25.352332	631	990	NC_035108.1	461307743	461308120	93.651	6.48e-165
SRR11006484_NODE_3_length_1428_cov_25.352332	1	164	NC_035108.1	461337410	461337573	99.390	1.99e-76
SRR11006484_NODE_3_length_1428_cov_25.352332	631	781	NC_035108.1	461319415	461319565	100.000	5.34e-71
SRR11006484_NODE_3_length_1428_cov_25.352332	659	781	NC_035108.1	461337565	461337687	95.935	9.67e-49
SRR11006484_NODE_3_length_1428_cov_25.352332	778	865	NC_035108.1	461326730	461326818	97.753	1.53e-33
SRR11006484_NODE_3_length_1428_cov_25.352332	778	865	NC_035108.1	461338225	461338313	97.753	1.53e-33
SRR11006484_NODE_3_length_1428_cov_25.352332	1	67	NC_035108.1	461338486	461338552	100.000	2.13e-25
SRR11006484_NODE_3_length_1428_cov_25.352332	634	990	NC_035109.1	191321503	191321135	76.694	1.53e-71
SRR11006484_NODE_3_length_1428_cov_25.352332	634	990	NC_035109.1	191332058	191331690	76.694	1.53e-71
SRR11006484_NODE_3_length_1428_cov_25.352332	634	944	NC_035109.1	313471485	313471813	72.644	9.67e-49
SRR11006484_NODE_3_length_1428_cov_25.352332	634	944	NC_035109.1	313469866	313470194	72.340	1.18e-47
SRR11006484_NODE_3_length_1428_cov_25.352332	634	944	NC_035109.1	313468636	313468964	72.036	5.01e-46
SRR11006484_NODE_3_length_1428_cov_25.352332	634	944	NC_035109.1	313472715	313473040	71.733	2.13e-44
SRR11006484_NODE_4_length_1421_cov_3.810268	1	450	NC_035109.1	191323631	191324082	98.894	0.0
SRR11006484_NODE_4_length_1421_cov_3.810268	1	450	NC_035109.1	191334186	191334637	98.894	0.0
SRR11006484_NODE_4_length_1421_cov_3.810268	451	608	NC_035109.1	191324622	191324779	100.000	5.10e-75
SRR11006484_NODE_4_length_1421_cov_3.810268	451	608	NC_035109.1	191335177	191335334	100.000	5.10e-75
SRR11006484_NODE_5_length_1047_cov_11.882474	1	1016	NC_035109.1	191322662	191323707	96.466	0.0
SRR11006484_NODE_5_length_1047_cov_11.882474	1	1016	NC_035109.1	191333217	191334262	96.466	0.0
SRR11006484_NODE_6_length_987_cov_8.204396	1	592	NC_035108.1	461318917	461318326	98.649	0.0
SRR11006484_NODE_6_length_987_cov_8.204396	1	466	NC_035108.1	461351165	461350705	97.425	0.0
SRR11006484_NODE_6_length_987_cov_8.204396	1	137	NC_035108.1	461307245	461307109	98.540	6.46e-61
SRR11006484_NODE_7_length_940_cov_16.026651	1	940	NC_035109.1	191322650	191321711	99.681	0.0
SRR11006484_NODE_7_length_940_cov_16.026651	1	940	NC_035109.1	191333205	191332266	99.681	0.0
SRR11006484_NODE_8_length_907_cov_4.674699	1	141	NC_035107.1	91833313	91833453	96.454	4.42e-59
SRR11006484_NODE_9_length_884_cov_14.914498	1	530	NC_035108.1	469226078	469225538	96.488	0.0
SRR11006484_NODE_10_length_844_cov_19.623207	1	844	NC_035108.1	469225535	469224679	97.433	0.0
SRR11006484_NODE_10_length_844_cov_19.623207	745	844	NC_035108.1	469282615	469282516	100.000	2.20e-43
SRR11006484_NODE_11_length_760_cov_2.774524	3	31	NC_035107.1	89707022	89706994	100.000	5.68e-07
SRR11006484_NODE_12_length_749_cov_3.519345	1	385	NC_035109.1	191321135	191321519	100.000	0.0
SRR11006484_NODE_12_length_749_cov_3.519345	1	385	NC_035109.1	191331690	191332074	100.000	0.0
SRR11006484_NODE_12_length_749_cov_3.519345	55	436	NC_035109.1	313471805	313471423	72.680	4.38e-55
SRR11006484_NODE_12_length_749_cov_3.519345	55	436	NC_035109.1	313470186	313469804	72.423	1.86e-53
SRR11006484_NODE_12_length_749_cov_3.519345	55	436	NC_035109.1	313468956	313468574	72.165	2.27e-52
SRR11006484_NODE_12_length_749_cov_3.519345	55	436	NC_035109.1	313473032	313472653	71.907	3.36e-50
SRR11006484_NODE_12_length_749_cov_3.519345	378	437	NC_035109.1	191321703	191321763	96.721	1.03e-18
SRR11006484_NODE_12_length_749_cov_3.519345	378	437	NC_035109.1	191332258	191332318	96.721	1.03e-18
SRR11006484_NODE_12_length_749_cov_3.519345	1	437	NC_035108.1	461352138	461351701	76.749	2.26e-90
SRR11006484_NODE_12_length_749_cov_3.519345	1	437	NC_035108.1	461308120	461307683	76.298	1.17e-87
SRR11006484_NODE_12_length_749_cov_3.519345	229	437	NC_035108.1	461319558	461319355	79.904	7.41e-46
SRR11006484_NODE_12_length_749_cov_3.519345	134	369	NC_035108.1	461336542	461336301	74.793	2.95e-38
SRR11006484_NODE_12_length_749_cov_3.519345	229	339	NC_035108.1	461337680	461337570	83.784	3.15e-25
SRR11006484_NODE_12_length_749_cov_3.519345	268	369	NC_035108.1	461344225	461344124	85.294	3.84e-24
SRR11006484_NODE_13_length_648_cov_12.908932	78	534	NC_035108.1	461336620	461337076	100.000	0.0
SRR11006484_NODE_13_length_648_cov_12.908932	78	534	NC_035108.1	461342725	461343181	99.781	0.0
SRR11006484_NODE_13_length_648_cov_12.908932	78	534	NC_035108.1	461308899	461309355	98.906	0.0
SRR11006484_NODE_13_length_648_cov_12.908932	78	413	NC_035108.1	461326905	461327219	93.155	1.45e-144
SRR11006484_NODE_13_length_648_cov_12.908932	1	77	NC_035108.1	461307912	461307988	100.000	4.17e-31
SRR11006484_NODE_13_length_648_cov_12.908932	1	77	NC_035108.1	461326752	461326828	100.000	4.17e-31
SRR11006484_NODE_13_length_648_cov_12.908932	1	77	NC_035108.1	461336467	461336543	100.000	4.17e-31
SRR11006484_NODE_13_length_648_cov_12.908932	1	77	NC_035108.1	461338247	461338323	100.000	4.17e-31
SRR11006484_NODE_13_length_648_cov_12.908932	1	77	NC_035108.1	461351930	461352006	100.000	4.17e-31
SRR11006484_NODE_14_length_600_cov_26.042065	1	591	NC_035108.1	461307530	461308120	99.492	0.0
SRR11006484_NODE_14_length_600_cov_26.042065	1	591	NC_035108.1	461351537	461352138	97.010	0.0
SRR11006484_NODE_14_length_600_cov_26.042065	1	364	NC_035108.1	461319202	461319565	98.626	8.34e-180
SRR11006484_NODE_14_length_600_cov_26.042065	214	459	NC_035108.1	461336298	461336543	99.593	3.55e-121
SRR11006484_NODE_14_length_600_cov_26.042065	242	364	NC_035108.1	461337565	461337687	96.748	1.33e-50
SRR11006484_NODE_14_length_600_cov_26.042065	361	459	NC_035108.1	461326730	461326828	100.000	5.29e-43
SRR11006484_NODE_14_length_600_cov_26.042065	361	459	NC_035108.1	461338225	461338323	100.000	5.29e-43
SRR11006484_NODE_14_length_600_cov_26.042065	214	318	NC_035108.1	461344121	461344225	97.143	6.45e-42
SRR11006484_NODE_14_length_600_cov_26.042065	4	545	NC_035109.1	313471261	313471813	73.960	1.16e-95
SRR11006484_NODE_14_length_600_cov_26.042065	3	545	NC_035109.1	313469641	313470194	73.827	1.42e-94
SRR11006484_NODE_14_length_600_cov_26.042065	3	545	NC_035109.1	313472490	313473040	73.466	2.56e-91
SRR11006484_NODE_14_length_600_cov_26.042065	5	545	NC_035109.1	313468413	313468964	73.370	8.94e-91
SRR11006484_NODE_14_length_600_cov_26.042065	202	591	NC_035109.1	191321518	191321135	77.179	1.84e-80
SRR11006484_NODE_14_length_600_cov_26.042065	202	591	NC_035109.1	191332073	191331690	77.179	1.84e-80
SRR11006484_NODE_15_length_471_cov_4.888325	1	380	NC_035108.1	469282155	469282534	100.000	0.0
SRR11006484_NODE_15_length_471_cov_4.888325	302	380	NC_035108.1	469224620	469224697	96.203	6.37e-27
SRR11006484_NODE_15_length_471_cov_4.888325	201	262	NC_035108.1	469261609	469261670	100.000	4.02e-23
SRR11006484_NODE_16_length_465_cov_3.082474	1	77	NC_035108.1	461338552	461338476	100.000	4.06e-32
SRR11006484_NODE_16_length_465_cov_3.082474	1	77	NC_035108.1	461309755	461309679	98.701	1.73e-30
SRR11006484_NODE_16_length_465_cov_3.082474	1	77	NC_035108.1	461335734	461335658	98.701	1.73e-30
SRR11006484_NODE_16_length_465_cov_3.082474	1	77	NC_035108.1	461337476	461337400	98.701	1.73e-30
SRR11006484_NODE_16_length_465_cov_3.082474	1	77	NC_035108.1	461343557	461343481	98.701	1.73e-30
SRR11006484_NODE_17_length_440_cov_3.203857	1	137	NC_035108.1	461307245	461307109	99.270	1.02e-62
SRR11006484_NODE_17_length_440_cov_3.203857	1	137	NC_035108.1	461351165	461351029	99.270	1.02e-62
SRR11006484_NODE_17_length_440_cov_3.203857	1	137	NC_035108.1	461318917	461318781	98.540	1.24e-61
SRR11006484_NODE_18_length_438_cov_21.426593	1	438	NC_035108.1	461307169	461307606	99.772	0.0
SRR11006484_NODE_18_length_438_cov_21.426593	1	438	NC_035108.1	461318841	461319278	99.772	0.0
SRR11006484_NODE_18_length_438_cov_21.426593	1	270	NC_035108.1	461351089	461351357	99.259	3.59e-132
SRR11006484_NODE_18_length_438_cov_21.426593	269	438	NC_035108.1	461351444	461351613	100.000	1.10e-81
SRR11006484_NODE_19_length_433_cov_4.123596	1	77	NC_035108.1	461307560	461307636	100.000	4.06e-32
SRR11006484_NODE_19_length_433_cov_4.123596	1	77	NC_035108.1	461319232	461319308	100.000	4.06e-32
SRR11006484_NODE_19_length_433_cov_4.123596	1	77	NC_035108.1	461351567	461351643	98.701	1.73e-30
SRR11006484_NODE_20_length_432_cov_4.126761	1	387	NC_035108.1	461312497	461312111	99.483	0.0
SRR11006484_NODE_20_length_432_cov_4.126761	321	387	NC_035108.1	461358202	461358136	100.000	7.92e-26
SRR11006484_NODE_22_length_352_cov_4.640000	1	77	NC_035108.1	461319489	461319565	100.000	4.06e-32
SRR11006484_NODE_22_length_352_cov_4.640000	1	77	NC_035108.1	461351835	461351911	100.000	4.06e-32
SRR11006484_NODE_22_length_352_cov_4.640000	1	77	NC_035108.1	461337611	461337687	98.701	1.73e-30
SRR11006484_NODE_22_length_352_cov_4.640000	1	77	NC_035108.1	461307817	461307893	97.403	2.10e-29
SRR11006484_NODE_22_length_352_cov_4.640000	1	77	NC_035108.1	461336372	461336448	97.403	2.10e-29
SRR11006484_NODE_22_length_352_cov_4.640000	1	31	NC_035108.1	461344195	461344225	100.000	3.81e-07
SRR11006484_NODE_22_length_352_cov_4.640000	1	70	NC_035109.1	191321432	191321363	85.714	9.56e-15
SRR11006484_NODE_22_length_352_cov_4.640000	1	70	NC_035109.1	191331987	191331918	85.714	9.56e-15
SRR11006484_NODE_23_length_340_cov_3.494297	1	340	NC_035108.1	461351520	461351169	96.307	7.30e-165
SRR11006484_NODE_23_length_340_cov_3.494297	152	340	NC_035108.1	461307438	461307249	98.947	7.32e-89
SRR11006484_NODE_23_length_340_cov_3.494297	152	340	NC_035108.1	461319110	461318921	98.947	7.32e-89
SRR11006484_NODE_23_length_340_cov_3.494297	1	77	NC_035108.1	461307513	461307437	100.000	2.56e-31
SRR11006484_NODE_23_length_340_cov_3.494297	1	77	NC_035108.1	461319185	461319109	98.701	1.09e-29
SRR11006484_NODE_25_length_305_cov_3.021930	1	77	NC_035108.1	469282458	469282534	100.000	4.06e-32
SRR11006484_NODE_25_length_305_cov_3.021930	1	77	NC_035108.1	469224622	469224697	96.104	1.09e-26
SRR11006484_NODE_26_length_271_cov_3.041237	1	63	NC_035108.1	469261671	469261609	100.000	1.16e-24
SRR11006484_NODE_26_length_271_cov_3.041237	2	63	NC_035108.1	469282416	469282355	100.000	4.03e-24
SRR11006484_NODE_27_length_240_cov_12.736196	5	134	NC_035108.1	469224626	469224755	100.000	1.47e-60
SRR11006484_NODE_27_length_240_cov_12.736196	1	134	NC_035108.1	469282459	469282592	98.507	5.14e-60
SRR11006484_NODE_29_length_225_cov_6.898649	67	165	NC_035108.1	461338382	461338480	100.000	1.29e-43
SRR11006484_NODE_29_length_225_cov_6.898649	69	165	NC_035108.1	461309587	461309683	100.000	1.57e-42
SRR11006484_NODE_29_length_225_cov_6.898649	69	165	NC_035108.1	461337308	461337404	100.000	1.57e-42
SRR11006484_NODE_29_length_225_cov_6.898649	1	70	NC_035108.1	461307921	461307990	100.000	7.12e-28
SRR11006484_NODE_29_length_225_cov_6.898649	1	70	NC_035108.1	461351939	461352008	100.000	7.12e-28
SRR11006484_NODE_29_length_225_cov_6.898649	1	68	NC_035108.1	461326761	461326828	100.000	8.67e-27
SRR11006484_NODE_29_length_225_cov_6.898649	1	68	NC_035108.1	461336476	461336543	100.000	8.67e-27
SRR11006484_NODE_29_length_225_cov_6.898649	1	68	NC_035108.1	461338256	461338323	100.000	8.67e-27
SRR11006484_NODE_29_length_225_cov_6.898649	69	165	NC_035108.1	461343413	461343485	75.258	7.61e-15
SRR11006484_NODE_30_length_204_cov_27.094488	1	202	NC_035108.1	461337125	461337326	100.000	1.98e-99
SRR11006484_NODE_30_length_204_cov_27.094488	1	202	NC_035108.1	461343230	461343431	100.000	1.98e-99
SRR11006484_NODE_30_length_204_cov_27.094488	1	202	NC_035108.1	461309404	461309605	99.010	1.02e-96
SRR11006484_NODE_31_length_165_cov_20.568182	1	165	NC_035108.1	469225535	469225371	99.394	8.10e-78
SRR11006484_NODE_32_length_165_cov_12.534091	1	165	NC_035109.1	191322574	191322737	98.788	1.20e-75
SRR11006484_NODE_32_length_165_cov_12.534091	1	165	NC_035109.1	191333129	191333292	98.788	1.20e-75
SRR11006484_NODE_33_length_163_cov_28.302326	1	163	NC_035108.1	469225538	469225700	95.706	1.35e-68
SRR11006484_NODE_34_length_162_cov_21.905882	1	75	NC_035108.1	461309404	461309478	100.000	4.75e-31
SRR11006484_NODE_34_length_162_cov_21.905882	1	75	NC_035108.1	461337125	461337199	100.000	4.75e-31
SRR11006484_NODE_34_length_162_cov_21.905882	1	75	NC_035108.1	461343230	461343304	100.000	4.75e-31
SRR11006484_NODE_35_length_156_cov_28.949367	1	156	NC_035108.1	469225614	469225459	98.077	3.01e-70
SRR11006484_NODE_36_length_155_cov_15.346154	1	155	NC_035108.1	461309611	461309765	98.065	1.04e-69
SRR11006484_NODE_36_length_155_cov_15.346154	1	155	NC_035108.1	461337332	461337486	98.065	1.04e-69
SRR11006484_NODE_36_length_155_cov_15.346154	1	145	NC_035108.1	461338408	461338552	98.621	6.58e-66
SRR11006484_NODE_36_length_155_cov_15.346154	41	155	NC_035108.1	461343453	461343567	100.000	2.46e-52
SRR11006484_NODE_36_length_155_cov_15.346154	49	155	NC_035108.1	461335638	461335744	98.131	2.80e-45
SRR11006484_NODE_37_length_155_cov_10.782051	1	155	NC_035108.1	461351696	461351542	100.000	4.74e-74
SRR11006484_NODE_37_length_155_cov_10.782051	1	155	NC_035108.1	461307678	461307535	92.258	2.15e-59
SRR11006484_NODE_37_length_155_cov_10.782051	1	155	NC_035108.1	461319350	461319207	91.613	9.15e-58
SRR11006484_NODE_38_length_155_cov_4.679487	1	155	NC_035108.1	461309683	461309529	99.355	2.01e-72
SRR11006484_NODE_38_length_155_cov_4.679487	1	155	NC_035108.1	461337404	461337250	99.355	2.01e-72
SRR11006484_NODE_38_length_155_cov_4.679487	1	155	NC_035108.1	461343485	461343355	83.871	2.80e-45
SRR11006484_NODE_38_length_155_cov_4.679487	1	97	NC_035108.1	461338480	461338384	98.969	6.17e-41
SRR11006484_NODE_39_length_155_cov_4.628205	55	131	NC_035109.1	191323707	191323631	100.000	8.46e-32
SRR11006484_NODE_39_length_155_cov_4.628205	55	131	NC_035109.1	191334262	191334186	100.000	8.46e-32
SRR11006484_NODE_39_length_155_cov_4.628205	1	58	NC_035109.1	191321763	191321705	98.305	2.59e-19
SRR11006484_NODE_39_length_155_cov_4.628205	1	58	NC_035109.1	191332318	191332260	98.305	2.59e-19
SRR11006484_NODE_40_length_154_cov_3.597403	1	154	NC_035109.1	191322737	191322574	92.121	4.12e-62
SRR11006484_NODE_40_length_154_cov_3.597403	1	154	NC_035109.1	191333292	191333129	92.121	4.12e-62
SRR11006484_NODE_41_length_154_cov_3.298701	1	75	NC_035108.1	461309404	461309478	100.000	4.75e-31
SRR11006484_NODE_41_length_154_cov_3.298701	1	75	NC_035108.1	461337125	461337199	100.000	4.75e-31
SRR11006484_NODE_41_length_154_cov_3.298701	1	75	NC_035108.1	461343230	461343304	100.000	4.75e-31
SRR11006484_NODE_42_length_153_cov_3.263158	1	153	NC_035108.1	461309764	461309595	88.824	2.12e-59
SRR11006484_NODE_42_length_153_cov_3.263158	1	153	NC_035108.1	461337485	461337316	88.824	2.12e-59
SRR11006484_NODE_42_length_153_cov_3.263158	10	153	NC_035108.1	461338552	461338392	88.820	3.83e-56
SRR11006484_NODE_42_length_153_cov_3.263158	1	153	NC_035108.1	461343566	461343421	83.660	1.34e-36
SRR11006484_NODE_42_length_153_cov_3.263158	1	77	NC_035108.1	461335743	461335667	98.701	4.37e-30
SRR11006484_NODE_43_length_143_cov_20.575758	1	143	NC_035108.1	461309671	461309529	99.301	5.96e-66
SRR11006484_NODE_43_length_143_cov_20.575758	1	143	NC_035108.1	461337392	461337250	99.301	5.96e-66
SRR11006484_NODE_43_length_143_cov_20.575758	46	143	NC_035108.1	461343452	461343355	100.000	3.76e-43
SRR11006484_NODE_43_length_143_cov_20.575758	1	85	NC_035108.1	461338468	461338384	98.824	1.82e-34
SRR11006484_NODE_44_length_141_cov_11.796875	1	141	NC_035108.1	461336391	461336531	100.000	1.68e-66
SRR11006484_NODE_44_length_141_cov_11.796875	1	141	NC_035108.1	461307836	461307976	99.291	7.13e-65
SRR11006484_NODE_44_length_141_cov_11.796875	1	141	NC_035108.1	461351854	461351994	98.582	8.68e-64
SRR11006484_NODE_44_length_141_cov_11.796875	55	141	NC_035108.1	461326730	461326816	98.851	1.47e-35
SRR11006484_NODE_44_length_141_cov_11.796875	55	141	NC_035108.1	461338225	461338311	98.851	1.47e-35
SRR11006484_NODE_44_length_141_cov_11.796875	1	58	NC_035108.1	461319508	461319565	98.276	8.15e-20
SRR11006484_NODE_44_length_141_cov_11.796875	1	58	NC_035108.1	461337630	461337687	98.276	8.15e-20
SRR11006484_NODE_45_length_135_cov_6.224138	1	135	NC_035108.1	469282458	469282592	100.000	2.87e-63
SRR11006484_NODE_45_length_135_cov_6.224138	1	135	NC_035108.1	469224622	469224755	97.778	7.70e-58
SRR11006484_NODE_46_length_134_cov_10.263158	1	134	NC_035108.1	461351620	461351753	100.000	9.92e-63
SRR11006484_NODE_46_length_134_cov_10.263158	1	134	NC_035108.1	461307613	461307735	91.045	4.51e-48
SRR11006484_NODE_46_length_134_cov_10.263158	1	134	NC_035108.1	461319285	461319407	91.045	4.51e-48
SRR11006484_NODE_47_length_133_cov_13.178571	1	133	NC_035108.1	461336136	461336268	100.000	3.43e-62
SRR11006484_NODE_47_length_133_cov_13.178571	1	133	NC_035108.1	461310157	461310289	98.496	1.78e-59
SRR11006484_NODE_47_length_133_cov_13.178571	1	133	NC_035108.1	461343959	461344091	98.496	1.78e-59
SRR11006484_NODE_48_length_133_cov_7.821429	1	133	NC_035108.1	461310157	461310289	99.248	1.46e-60
SRR11006484_NODE_48_length_133_cov_7.821429	1	133	NC_035108.1	461336136	461336268	99.248	1.46e-60
SRR11006484_NODE_48_length_133_cov_7.821429	1	133	NC_035108.1	461343959	461344091	99.248	1.46e-60
SRR11006484_NODE_49_length_133_cov_3.464286	1	133	NC_035108.1	461336268	461336136	99.248	1.46e-60
SRR11006484_NODE_49_length_133_cov_3.464286	1	133	NC_035108.1	461344091	461343959	99.248	1.46e-60
SRR11006484_NODE_49_length_133_cov_3.464286	1	133	NC_035108.1	461310289	461310157	97.744	7.55e-58
SRR11006484_NODE_50_length_115_cov_17.026316	1	115	NC_035108.1	461338552	461338438	100.000	1.68e-52
SRR11006484_NODE_50_length_115_cov_17.026316	1	115	NC_035108.1	461309755	461309641	99.130	7.13e-51
SRR11006484_NODE_50_length_115_cov_17.026316	1	115	NC_035108.1	461337476	461337362	99.130	7.13e-51
SRR11006484_NODE_50_length_115_cov_17.026316	1	105	NC_035108.1	461343557	461343453	99.048	1.91e-45
SRR11006484_NODE_50_length_115_cov_17.026316	1	97	NC_035108.1	461335734	461335638	98.969	4.21e-41
SRR11006484_NODE_51_length_114_cov_19.702703	1	114	NC_035108.1	461351853	461351966	100.000	5.78e-52
SRR11006484_NODE_51_length_114_cov_19.702703	2	114	NC_035108.1	461307836	461307948	99.115	8.58e-50
SRR11006484_NODE_51_length_114_cov_19.702703	2	114	NC_035108.1	461336391	461336503	98.230	1.05e-48
SRR11006484_NODE_51_length_114_cov_19.702703	1	59	NC_035108.1	461319507	461319565	100.000	4.17e-22
SRR11006484_NODE_51_length_114_cov_19.702703	56	114	NC_035108.1	461326730	461326788	100.000	4.17e-22
SRR11006484_NODE_51_length_114_cov_19.702703	56	114	NC_035108.1	461338225	461338283	100.000	4.17e-22
SRR11006484_NODE_51_length_114_cov_19.702703	2	59	NC_035108.1	461337630	461337687	100.000	1.45e-21
SRR11006484_NODE_52_length_114_cov_3.189189	2	114	NC_035108.1	461307836	461307948	99.115	8.58e-50
SRR11006484_NODE_52_length_114_cov_3.189189	1	114	NC_035108.1	461351853	461351966	98.246	2.99e-49
SRR11006484_NODE_52_length_114_cov_3.189189	2	114	NC_035108.1	461336391	461336503	98.230	1.05e-48
SRR11006484_NODE_52_length_114_cov_3.189189	1	59	NC_035108.1	461319507	461319565	98.305	1.77e-20
SRR11006484_NODE_52_length_114_cov_3.189189	56	114	NC_035108.1	461326730	461326788	98.305	1.77e-20
SRR11006484_NODE_52_length_114_cov_3.189189	56	114	NC_035108.1	461338225	461338283	98.305	1.77e-20
SRR11006484_NODE_52_length_114_cov_3.189189	2	59	NC_035108.1	461337630	461337687	98.276	6.18e-20
SRR11006484_NODE_53_length_111_cov_9.647059	1	111	NC_035108.1	461309607	461309717	100.000	2.37e-50
SRR11006484_NODE_53_length_111_cov_9.647059	1	111	NC_035108.1	461337328	461337438	100.000	2.37e-50
SRR11006484_NODE_53_length_111_cov_9.647059	1	111	NC_035108.1	461338404	461338514	100.000	2.37e-50
SRR11006484_NODE_53_length_111_cov_9.647059	45	111	NC_035108.1	461343453	461343519	98.507	7.76e-25
SRR11006484_NODE_53_length_111_cov_9.647059	53	111	NC_035108.1	461335638	461335696	100.000	4.02e-22
SRR11006484_NODE_54_length_107_cov_3.600000	1	107	NC_035108.1	461309611	461309717	99.065	1.42e-46
SRR11006484_NODE_54_length_107_cov_3.600000	1	107	NC_035108.1	461337332	461337438	99.065	1.42e-46
SRR11006484_NODE_54_length_107_cov_3.600000	1	107	NC_035108.1	461338408	461338514	99.065	1.42e-46
SRR11006484_NODE_54_length_107_cov_3.600000	41	107	NC_035108.1	461343453	461343519	98.507	7.38e-25
SRR11006484_NODE_54_length_107_cov_3.600000	49	107	NC_035108.1	461335638	461335696	100.000	3.82e-22
SRR11006484_NODE_55_length_106_cov_3.551724	1	106	NC_035108.1	461351591	461351696	99.057	4.90e-46
SRR11006484_NODE_55_length_106_cov_3.551724	1	106	NC_035108.1	461307584	461307678	89.623	4.30e-34
SRR11006484_NODE_55_length_106_cov_3.551724	1	106	NC_035108.1	461319256	461319350	88.679	5.24e-33
SRR11006484_NODE_56_length_105_cov_17.714286	1	105	NC_035108.1	461351916	461351812	99.048	1.69e-45
SRR11006484_NODE_56_length_105_cov_17.714286	1	105	NC_035108.1	461307898	461307794	98.095	2.06e-44
SRR11006484_NODE_56_length_105_cov_17.714286	1	105	NC_035108.1	461336453	461336349	98.095	2.06e-44
SRR11006484_NODE_56_length_105_cov_17.714286	6	105	NC_035108.1	461319565	461319466	99.000	8.75e-43
SRR11006484_NODE_56_length_105_cov_17.714286	6	105	NC_035108.1	461337687	461337588	97.000	4.53e-40
SRR11006484_NODE_56_length_105_cov_17.714286	52	105	NC_035108.1	461344225	461344172	100.000	1.93e-19
SRR11006484_NODE_56_length_105_cov_17.714286	1	105	NC_035109.1	191321351	191321455	83.810	8.76e-24
SRR11006484_NODE_56_length_105_cov_17.714286	1	105	NC_035109.1	191331906	191332010	83.810	8.76e-24
SRR11006484_NODE_56_length_105_cov_17.714286	2	105	NC_035109.1	313470017	313469914	79.808	8.21e-18
SRR11006484_NODE_56_length_105_cov_17.714286	2	105	NC_035109.1	313471636	313471533	79.808	8.21e-18
SRR11006484_NODE_56_length_105_cov_17.714286	2	105	NC_035109.1	313472866	313472763	79.808	8.21e-18
SRR11006484_NODE_56_length_105_cov_17.714286	4	105	NC_035109.1	313468785	313468684	79.412	1.00e-16
SRR11006484_NODE_57_length_102_cov_4.000000	1	102	NC_035108.1	461307636	461307535	100.000	1.62e-45
SRR11006484_NODE_57_length_102_cov_4.000000	1	102	NC_035108.1	461319308	461319207	100.000	1.62e-45
SRR11006484_NODE_57_length_102_cov_4.000000	1	102	NC_035108.1	461351643	461351542	99.020	6.90e-44
SRR11006484_NODE_58_length_101_cov_10.666667	1	101	NC_035108.1	461307660	461307560	100.000	5.59e-45
SRR11006484_NODE_58_length_101_cov_10.666667	1	101	NC_035108.1	461319332	461319232	100.000	5.59e-45
SRR11006484_NODE_58_length_101_cov_10.666667	1	101	NC_035108.1	461351667	461351567	99.010	2.38e-43
SRR11006484_NODE_59_length_101_cov_7.333333	1	101	NC_035108.1	461307584	461307684	100.000	5.59e-45
SRR11006484_NODE_59_length_101_cov_7.333333	1	101	NC_035108.1	461319256	461319356	99.010	2.38e-43
SRR11006484_NODE_59_length_101_cov_7.333333	1	101	NC_035108.1	461351591	461351702	89.286	2.71e-36
SRR11006484_NODE_60_length_99_cov_20.727273	1	99	NC_035108.1	461336290	461336192	100.000	6.62e-44
SRR11006484_NODE_60_length_99_cov_20.727273	1	99	NC_035108.1	461310311	461310213	98.990	2.81e-42
SRR11006484_NODE_60_length_99_cov_20.727273	2	99	NC_035108.1	461344112	461344015	98.980	9.82e-42
SRR11006484_NODE_61_length_99_cov_16.727273	1	99	NC_035108.1	461336212	461336114	100.000	6.62e-44
SRR11006484_NODE_61_length_99_cov_16.727273	1	99	NC_035108.1	461310233	461310135	98.990	2.81e-42
SRR11006484_NODE_61_length_99_cov_16.727273	1	99	NC_035108.1	461344035	461343937	98.990	2.81e-42
SRR11006484_NODE_62_length_94_cov_4.117647	1	94	NC_035108.1	461307896	461307989	98.936	1.35e-39
SRR11006484_NODE_62_length_94_cov_4.117647	1	94	NC_035108.1	461351914	461352007	98.936	1.35e-39
SRR11006484_NODE_62_length_94_cov_4.117647	1	93	NC_035108.1	461326736	461326828	98.925	4.72e-39
SRR11006484_NODE_62_length_94_cov_4.117647	1	93	NC_035108.1	461338231	461338323	98.925	4.72e-39
SRR11006484_NODE_62_length_94_cov_4.117647	1	93	NC_035108.1	461336451	461336543	97.849	5.76e-38
SRR11006484_NODE_63_length_93_cov_22.562500	1	93	NC_035108.1	461319491	461319399	100.000	1.09e-40
SRR11006484_NODE_63_length_93_cov_22.562500	1	93	NC_035108.1	461307819	461307727	98.925	4.65e-39
SRR11006484_NODE_63_length_93_cov_22.562500	1	93	NC_035108.1	461351837	461351745	98.925	4.65e-39
SRR11006484_NODE_63_length_93_cov_22.562500	1	77	NC_035108.1	461336374	461336298	98.701	2.26e-30
SRR11006484_NODE_63_length_93_cov_22.562500	1	77	NC_035108.1	461344197	461344121	98.701	2.26e-30
SRR11006484_NODE_63_length_93_cov_22.562500	1	49	NC_035108.1	461337613	461337565	91.837	2.26e-11
SRR11006484_NODE_64_length_93_cov_17.187500	1	93	NC_035108.1	461309687	461309595	98.925	4.65e-39
SRR11006484_NODE_64_length_93_cov_17.187500	1	93	NC_035108.1	461337408	461337316	98.925	4.65e-39
SRR11006484_NODE_64_length_93_cov_17.187500	1	93	NC_035108.1	461338484	461338392	98.925	4.65e-39
SRR11006484_NODE_64_length_93_cov_17.187500	1	93	NC_035108.1	461343489	461343421	74.194	5.31e-13
SRR11006484_NODE_64_length_93_cov_17.187500	1	29	NC_035108.1	461335666	461335638	100.000	6.06e-06
SRR11006484_NODE_65_length_93_cov_3.875000	1	77	NC_035108.1	461307819	461307743	100.000	4.06e-32
SRR11006484_NODE_65_length_93_cov_3.875000	1	77	NC_035108.1	461336374	461336298	100.000	4.06e-32
SRR11006484_NODE_65_length_93_cov_3.875000	1	77	NC_035108.1	461319491	461319415	98.701	1.73e-30
SRR11006484_NODE_65_length_93_cov_3.875000	1	77	NC_035108.1	461344197	461344121	97.403	2.10e-29
SRR11006484_NODE_65_length_93_cov_3.875000	1	77	NC_035108.1	461351837	461351761	97.403	2.10e-29
SRR11006484_NODE_65_length_93_cov_3.875000	1	49	NC_035108.1	461337613	461337565	93.878	1.42e-12
SRR11006484_NODE_66_length_91_cov_11.857143	1	91	NC_035108.1	461336377	461336467	100.000	1.31e-39
SRR11006484_NODE_66_length_91_cov_11.857143	1	91	NC_035108.1	461307822	461307912	98.901	5.58e-38
SRR11006484_NODE_66_length_91_cov_11.857143	1	91	NC_035108.1	461351840	461351930	96.703	2.89e-35
SRR11006484_NODE_66_length_91_cov_11.857143	1	72	NC_035108.1	461337616	461337687	98.611	1.15e-27
SRR11006484_NODE_66_length_91_cov_11.857143	1	72	NC_035108.1	461319494	461319565	97.222	1.40e-26
SRR11006484_NODE_67_length_91_cov_9.214286	1	91	NC_035108.1	461351993	461352083	100.000	1.31e-39
SRR11006484_NODE_67_length_91_cov_9.214286	1	91	NC_035108.1	461307975	461308065	98.901	5.58e-38
SRR11006484_NODE_68_length_91_cov_4.785714	1	91	NC_035108.1	461336377	461336467	98.901	5.58e-38
SRR11006484_NODE_68_length_91_cov_4.785714	1	91	NC_035108.1	461307822	461307912	97.802	6.80e-37
SRR11006484_NODE_68_length_91_cov_4.785714	1	91	NC_035108.1	461351840	461351930	97.802	6.80e-37
SRR11006484_NODE_68_length_91_cov_4.785714	1	72	NC_035108.1	461319494	461319565	98.611	1.15e-27
SRR11006484_NODE_68_length_91_cov_4.785714	1	72	NC_035108.1	461337616	461337687	97.222	1.40e-26
SRR11006484_NODE_68_length_91_cov_4.785714	1	77	NC_035109.1	191321427	191321351	81.818	5.23e-13
SRR11006484_NODE_68_length_91_cov_4.785714	1	77	NC_035109.1	191331982	191331906	81.818	5.23e-13
SRR11006484_NODE_69_length_90_cov_9.769231	1	90	NC_035108.1	461307911	461307822	98.889	1.92e-37
SRR11006484_NODE_69_length_90_cov_9.769231	1	90	NC_035108.1	461351929	461351840	98.889	1.92e-37
SRR11006484_NODE_69_length_90_cov_9.769231	1	90	NC_035108.1	461336466	461336377	97.778	2.33e-36
SRR11006484_NODE_69_length_90_cov_9.769231	19	90	NC_035108.1	461319565	461319494	98.611	1.13e-27
SRR11006484_NODE_69_length_90_cov_9.769231	19	90	NC_035108.1	461337687	461337616	97.222	1.38e-26
SRR11006484_NODE_69_length_90_cov_9.769231	9	90	NC_035109.1	191321346	191321427	81.707	4.22e-14
SRR11006484_NODE_69_length_90_cov_9.769231	9	90	NC_035109.1	191331901	191331982	81.707	4.22e-14
SRR11006484_NODE_70_length_86_cov_14.000000	1	86	NC_035108.1	461309764	461309679	98.837	2.66e-35
SRR11006484_NODE_70_length_86_cov_14.000000	1	86	NC_035108.1	461335743	461335658	98.837	2.66e-35
SRR11006484_NODE_70_length_86_cov_14.000000	1	86	NC_035108.1	461337485	461337400	98.837	2.66e-35
SRR11006484_NODE_70_length_86_cov_14.000000	1	86	NC_035108.1	461343566	461343481	98.837	2.66e-35
SRR11006484_NODE_70_length_86_cov_14.000000	10	86	NC_035108.1	461338552	461338476	100.000	4.81e-32
SRR11006484_NODE_71_length_82_cov_13.600000	1	82	NC_035108.1	461307530	461307611	100.000	8.64e-35
SRR11006484_NODE_71_length_82_cov_13.600000	1	82	NC_035108.1	461319202	461319283	100.000	8.64e-35
SRR11006484_NODE_71_length_82_cov_13.600000	1	82	NC_035108.1	461351537	461351618	100.000	8.64e-35
SRR11006484_NODE_72_length_78_cov_16.000000	1	77	NC_035108.1	461343567	461343491	100.000	4.15e-32
SRR11006484_NODE_72_length_78_cov_16.000000	1	78	NC_035108.1	461309765	461309688	98.718	5.05e-31
SRR11006484_NODE_72_length_78_cov_16.000000	1	78	NC_035108.1	461335744	461335667	98.718	5.05e-31
SRR11006484_NODE_72_length_78_cov_16.000000	1	78	NC_035108.1	461337486	461337409	98.718	5.05e-31
SRR11006484_NODE_72_length_78_cov_16.000000	11	78	NC_035108.1	461338552	461338485	100.000	3.19e-27
SRR11006484_NODE_73_length_78_cov_8.000000	1	77	NC_035108.1	461307912	461307836	100.000	4.15e-32
SRR11006484_NODE_73_length_78_cov_8.000000	1	78	NC_035108.1	461351930	461351853	98.718	5.05e-31
SRR11006484_NODE_73_length_78_cov_8.000000	1	77	NC_035108.1	461336467	461336391	98.701	1.76e-30
SRR11006484_NODE_73_length_78_cov_8.000000	20	78	NC_035108.1	461319565	461319507	98.305	1.04e-20
SRR11006484_NODE_73_length_78_cov_8.000000	20	77	NC_035108.1	461337687	461337630	98.276	3.64e-20
SRR11006485_NODE_1_length_3321_cov_6.438964	1	2379	NC_035109.1	191324082	191321703	99.790	0.0
SRR11006485_NODE_1_length_3321_cov_6.438964	1	2379	NC_035109.1	191334637	191332258	99.790	0.0
SRR11006485_NODE_1_length_3321_cov_6.438964	2372	2756	NC_035109.1	191321519	191321135	100.000	0.0
SRR11006485_NODE_1_length_3321_cov_6.438964	2372	2756	NC_035109.1	191332074	191331690	100.000	0.0
SRR11006485_NODE_1_length_3321_cov_6.438964	1550	2702	NC_035109.1	313469043	313470186	70.578	1.33e-153
SRR11006485_NODE_1_length_3321_cov_6.438964	1550	2702	NC_035109.1	313471892	313473032	70.233	1.24e-147
SRR11006485_NODE_1_length_3321_cov_6.438964	1995	2702	NC_035109.1	313471106	313471805	70.070	4.07e-84
SRR11006485_NODE_1_length_3321_cov_6.438964	2179	2702	NC_035109.1	313468432	313468956	71.321	6.46e-69
SRR11006485_NODE_1_length_3321_cov_6.438964	1352	2756	NC_035108.1	461350743	461352138	75.442	0.0
SRR11006485_NODE_1_length_3321_cov_6.438964	2053	2756	NC_035108.1	461307437	461308120	73.380	1.09e-116
SRR11006485_NODE_1_length_3321_cov_6.438964	2053	2528	NC_035108.1	461319109	461319558	73.319	2.93e-73
SRR11006485_NODE_1_length_3321_cov_6.438964	2388	2623	NC_035108.1	461336301	461336542	74.793	1.98e-37
SRR11006485_NODE_1_length_3321_cov_6.438964	2418	2528	NC_035108.1	461337570	461337680	83.784	2.11e-24
SRR11006485_NODE_1_length_3321_cov_6.438964	2388	2489	NC_035108.1	461344124	461344225	85.294	2.58e-23
SRR11006485_NODE_2_length_2251_cov_6.464121	311	1764	NC_035108.1	469224620	469226078	98.425	0.0
SRR11006485_NODE_2_length_2251_cov_6.464121	1	470	NC_035108.1	469282155	469282615	97.872	0.0
SRR11006485_NODE_2_length_2251_cov_6.464121	210	271	NC_035108.1	469261609	469261670	100.000	2.00e-22
SRR11006485_NODE_3_length_1673_cov_15.969298	1	1187	NC_035108.1	461351899	461350705	97.248	0.0
SRR11006485_NODE_3_length_1673_cov_15.969298	531	1187	NC_035108.1	461319110	461318452	98.938	0.0
SRR11006485_NODE_3_length_1673_cov_15.969298	1	445	NC_035108.1	461307881	461307437	99.326	0.0
SRR11006485_NODE_3_length_1673_cov_15.969298	1	445	NC_035108.1	461319553	461319109	99.326	0.0
SRR11006485_NODE_3_length_1673_cov_15.969298	531	859	NC_035108.1	461307438	461307109	99.394	3.12e-164
SRR11006485_NODE_3_length_1673_cov_15.969298	1188	1355	NC_035108.1	461309719	461309552	98.810	2.26e-77
SRR11006485_NODE_3_length_1673_cov_15.969298	1188	1355	NC_035108.1	461337440	461337273	98.810	2.26e-77
SRR11006485_NODE_3_length_1673_cov_15.969298	1	139	NC_035108.1	461336436	461336298	98.561	1.25e-61
SRR11006485_NODE_3_length_1673_cov_15.969298	1188	1320	NC_035108.1	461338516	461338384	98.496	2.26e-58
SRR11006485_NODE_3_length_1673_cov_15.969298	1188	1355	NC_035108.1	461343521	461343378	85.714	2.12e-52
SRR11006485_NODE_3_length_1673_cov_15.969298	1	111	NC_035108.1	461337675	461337565	96.396	1.03e-43
SRR11006485_NODE_3_length_1673_cov_15.969298	35	139	NC_035108.1	461344225	461344121	98.095	3.58e-43
SRR11006485_NODE_3_length_1673_cov_15.969298	1188	1248	NC_035108.1	461335698	461335638	98.361	2.26e-20
SRR11006485_NODE_3_length_1673_cov_15.969298	3	946	NC_035109.1	313469999	313469043	72.832	5.29e-155
SRR11006485_NODE_3_length_1673_cov_15.969298	3	946	NC_035109.1	313472848	313471892	72.727	2.25e-153
SRR11006485_NODE_3_length_1673_cov_15.969298	3	502	NC_035109.1	313471618	313471106	73.294	1.25e-80
SRR11006485_NODE_3_length_1673_cov_15.969298	3	348	NC_035109.1	313468769	313468413	72.829	2.12e-52
SRR11006485_NODE_3_length_1673_cov_15.969298	3	151	NC_035109.1	191321370	191321518	81.879	7.39e-33
SRR11006485_NODE_3_length_1673_cov_15.969298	3	151	NC_035109.1	191331925	191332073	81.879	7.39e-33
SRR11006485_NODE_4_length_1321_cov_6.202572	92	854	NC_035108.1	461311735	461312497	99.869	0.0
SRR11006485_NODE_4_length_1321_cov_6.202572	312	534	NC_035108.1	461357980	461358202	98.206	1.01e-104
SRR11006485_NODE_4_length_1321_cov_6.202572	1	91	NC_035108.1	461311524	461311614	100.000	1.71e-38
SRR11006485_NODE_5_length_1294_cov_3.259655	1	483	NC_035108.1	461310157	461310639	99.793	0.0
SRR11006485_NODE_5_length_1294_cov_3.259655	1	163	NC_035108.1	461336136	461336298	98.773	5.75e-75
SRR11006485_NODE_5_length_1294_cov_3.259655	1	163	NC_035108.1	461343959	461344121	98.160	2.45e-73
SRR11006485_NODE_5_length_1294_cov_3.259655	483	600	NC_035108.1	461311032	461311149	100.000	2.98e-53
SRR11006485_NODE_5_length_1294_cov_3.259655	599	682	NC_035108.1	461311305	461311388	100.000	8.55e-35
SRR11006485_NODE_6_length_1003_cov_17.183585	1	850	NC_035108.1	461337486	461336620	97.463	0.0
SRR11006485_NODE_6_length_1003_cov_17.183585	1	850	NC_035108.1	461309765	461308899	96.886	0.0
SRR11006485_NODE_6_length_1003_cov_17.183585	1	850	NC_035108.1	461343567	461342725	96.824	0.0
SRR11006485_NODE_6_length_1003_cov_17.183585	515	850	NC_035108.1	461327219	461326905	93.155	2.58e-144
SRR11006485_NODE_6_length_1003_cov_17.183585	11	162	NC_035108.1	461338552	461338384	88.757	5.33e-58
SRR11006485_NODE_6_length_1003_cov_17.183585	851	927	NC_035108.1	461307988	461307912	100.000	7.42e-31
SRR11006485_NODE_6_length_1003_cov_17.183585	851	927	NC_035108.1	461326828	461326752	100.000	7.42e-31
SRR11006485_NODE_6_length_1003_cov_17.183585	851	927	NC_035108.1	461336543	461336467	100.000	7.42e-31
SRR11006485_NODE_6_length_1003_cov_17.183585	851	927	NC_035108.1	461338323	461338247	100.000	7.42e-31
SRR11006485_NODE_6_length_1003_cov_17.183585	851	927	NC_035108.1	461352006	461351930	100.000	7.42e-31
SRR11006485_NODE_6_length_1003_cov_17.183585	1	78	NC_035108.1	461335744	461335667	98.718	9.04e-30
SRR11006485_NODE_7_length_712_cov_74.470866	1	686	NC_035109.1	313469080	313469765	99.563	0.0
SRR11006485_NODE_7_length_712_cov_74.470866	1	686	NC_035109.1	313471929	313472614	98.834	0.0
SRR11006485_NODE_7_length_712_cov_74.470866	1	403	NC_035109.1	313470310	313470667	88.337	9.14e-155
SRR11006485_NODE_7_length_712_cov_74.470866	402	686	NC_035109.1	313471099	313471384	97.902	3.19e-135
SRR11006485_NODE_7_length_712_cov_74.470866	564	686	NC_035109.1	313468413	313468535	100.000	5.79e-56
SRR11006485_NODE_8_length_607_cov_29.756604	1	316	NC_035108.1	461352138	461351823	99.684	1.81e-159
SRR11006485_NODE_8_length_607_cov_29.756604	1	316	NC_035108.1	461308120	461307805	99.051	9.39e-157
SRR11006485_NODE_8_length_607_cov_29.756604	133	316	NC_035108.1	461336543	461336360	98.370	4.28e-85
SRR11006485_NODE_8_length_607_cov_29.756604	133	231	NC_035108.1	461326828	461326730	100.000	2.70e-43
SRR11006485_NODE_8_length_607_cov_29.756604	133	231	NC_035108.1	461338323	461338225	100.000	2.70e-43
SRR11006485_NODE_8_length_607_cov_29.756604	228	316	NC_035108.1	461319565	461319477	100.000	7.26e-38
SRR11006485_NODE_8_length_607_cov_29.756604	228	316	NC_035108.1	461337687	461337599	98.876	3.08e-36
SRR11006485_NODE_8_length_607_cov_29.756604	274	316	NC_035108.1	461344225	461344183	100.000	6.80e-13
SRR11006485_NODE_8_length_607_cov_29.756604	1	316	NC_035109.1	191321135	191321444	77.848	4.28e-66
SRR11006485_NODE_8_length_607_cov_29.756604	1	316	NC_035109.1	191331690	191331999	77.848	4.28e-66
SRR11006485_NODE_8_length_607_cov_29.756604	47	306	NC_035109.1	313471813	313471554	77.692	5.57e-52
SRR11006485_NODE_8_length_607_cov_29.756604	47	306	NC_035109.1	313470194	313469935	77.308	2.37e-50
SRR11006485_NODE_8_length_607_cov_29.756604	47	306	NC_035109.1	313468964	313468705	76.923	2.89e-49
SRR11006485_NODE_8_length_607_cov_29.756604	47	306	NC_035109.1	313473040	313472784	76.538	4.28e-47
SRR11006485_NODE_9_length_594_cov_39.533849	1	409	NC_035109.1	313469779	313470187	99.756	0.0
SRR11006485_NODE_9_length_594_cov_39.533849	1	409	NC_035109.1	313471398	313471806	99.756	0.0
SRR11006485_NODE_9_length_594_cov_39.533849	1	409	NC_035109.1	313468549	313468957	99.267	0.0
SRR11006485_NODE_9_length_594_cov_39.533849	1	409	NC_035109.1	313472628	313473033	99.022	0.0
SRR11006485_NODE_9_length_594_cov_39.533849	82	408	NC_035109.1	191321509	191321189	73.394	4.77e-49
SRR11006485_NODE_9_length_594_cov_39.533849	82	408	NC_035109.1	191332064	191331744	73.394	4.77e-49
SRR11006485_NODE_9_length_594_cov_39.533849	409	504	NC_035109.1	313469043	313469138	100.000	1.90e-41
SRR11006485_NODE_9_length_594_cov_39.533849	409	504	NC_035109.1	313470273	313470368	100.000	1.90e-41
SRR11006485_NODE_9_length_594_cov_39.533849	409	504	NC_035109.1	313471892	313471987	100.000	1.90e-41
SRR11006485_NODE_9_length_594_cov_39.533849	1	412	NC_035108.1	461307659	461308070	75.728	2.82e-77
SRR11006485_NODE_9_length_594_cov_39.533849	1	412	NC_035108.1	461351677	461352088	75.485	1.20e-75
SRR11006485_NODE_9_length_594_cov_39.533849	88	329	NC_035108.1	461336301	461336542	77.273	8.63e-46
SRR11006485_NODE_9_length_594_cov_39.533849	1	228	NC_035108.1	461319331	461319558	76.316	8.08e-40
SRR11006485_NODE_9_length_594_cov_39.533849	124	228	NC_035108.1	461337576	461337680	81.905	2.82e-20
SRR11006485_NODE_9_length_594_cov_39.533849	88	189	NC_035108.1	461344124	461344225	78.431	7.58e-15
SRR11006485_NODE_10_length_545_cov_45.183761	1	545	NC_035108.1	461309689	461310233	99.817	0.0
SRR11006485_NODE_10_length_545_cov_45.183761	1	545	NC_035108.1	461335668	461336212	99.450	0.0
SRR11006485_NODE_10_length_545_cov_45.183761	1	545	NC_035108.1	461343491	461344035	99.450	0.0
SRR11006485_NODE_10_length_545_cov_45.183761	1	164	NC_035108.1	461337410	461337573	99.390	1.07e-76
SRR11006485_NODE_10_length_545_cov_45.183761	1	67	NC_035108.1	461338486	461338552	100.000	1.14e-25
SRR11006485_NODE_11_length_519_cov_2.902715	1	158	NC_035109.1	191324779	191324622	100.000	1.14e-75
SRR11006485_NODE_11_length_519_cov_2.902715	1	158	NC_035109.1	191335334	191335177	100.000	1.14e-75
SRR11006485_NODE_16_length_286_cov_2.478469	1	63	NC_035108.1	469261609	469261671	100.000	1.16e-24
SRR11006485_NODE_16_length_286_cov_2.478469	1	62	NC_035108.1	469282355	469282416	100.000	4.03e-24
SRR11006485_NODE_19_length_247_cov_6.188235	1	247	NC_035108.1	461351591	461351837	97.976	1.06e-116
SRR11006485_NODE_19_length_247_cov_6.188235	1	247	NC_035108.1	461319256	461319491	94.737	1.79e-107
SRR11006485_NODE_19_length_247_cov_6.188235	1	247	NC_035108.1	461307584	461307819	94.332	2.18e-106
SRR11006485_NODE_19_length_247_cov_6.188235	171	247	NC_035108.1	461336298	461336374	98.701	7.65e-30
SRR11006485_NODE_19_length_247_cov_6.188235	171	247	NC_035108.1	461344121	461344197	98.701	7.65e-30
SRR11006485_NODE_19_length_247_cov_6.188235	199	247	NC_035108.1	461337565	461337613	91.837	7.66e-11
SRR11006485_NODE_21_length_225_cov_7.695946	35	68	NC_035108.1	461309404	461309437	100.000	7.31e-09
SRR11006485_NODE_21_length_225_cov_7.695946	1	34	NC_035108.1	461336949	461336982	100.000	7.31e-09
SRR11006485_NODE_21_length_225_cov_7.695946	35	68	NC_035108.1	461337125	461337158	100.000	7.31e-09
SRR11006485_NODE_21_length_225_cov_7.695946	1	34	NC_035108.1	461343054	461343087	100.000	7.31e-09
SRR11006485_NODE_21_length_225_cov_7.695946	35	68	NC_035108.1	461343230	461343263	100.000	7.31e-09
SRR11006485_NODE_21_length_225_cov_7.695946	1	34	NC_035108.1	461309228	461309261	97.059	3.11e-07
SRR11006485_NODE_22_length_213_cov_11.750000	1	198	NC_035109.1	313470310	313470507	99.495	1.22e-95
SRR11006485_NODE_22_length_213_cov_11.750000	1	198	NC_035109.1	313469080	313469322	81.070	3.98e-70
SRR11006485_NODE_22_length_213_cov_11.750000	1	198	NC_035109.1	313471929	313472171	81.070	3.98e-70
SRR11006485_NODE_23_length_205_cov_7.562500	67	145	NC_035108.1	461338382	461338460	100.000	7.90e-33
SRR11006485_NODE_23_length_205_cov_7.562500	69	145	NC_035108.1	461309587	461309663	100.000	9.62e-32
SRR11006485_NODE_23_length_205_cov_7.562500	69	145	NC_035108.1	461337308	461337384	100.000	9.62e-32
SRR11006485_NODE_23_length_205_cov_7.562500	1	70	NC_035108.1	461307921	461307990	100.000	6.07e-28
SRR11006485_NODE_23_length_205_cov_7.562500	1	70	NC_035108.1	461351939	461352008	100.000	6.07e-28
SRR11006485_NODE_23_length_205_cov_7.562500	1	68	NC_035108.1	461326761	461326828	100.000	7.40e-27
SRR11006485_NODE_23_length_205_cov_7.562500	1	68	NC_035108.1	461336476	461336543	100.000	7.40e-27
SRR11006485_NODE_23_length_205_cov_7.562500	1	68	NC_035108.1	461338256	461338323	100.000	7.40e-27
SRR11006485_NODE_23_length_205_cov_7.562500	69	108	NC_035108.1	461343413	461343452	100.000	1.17e-11
SRR11006485_NODE_24_length_190_cov_22.362832	1	190	NC_035108.1	461307513	461307324	100.000	6.01e-93
SRR11006485_NODE_24_length_190_cov_22.362832	1	190	NC_035108.1	461319185	461318996	99.474	2.55e-91
SRR11006485_NODE_24_length_190_cov_22.362832	76	190	NC_035108.1	461351357	461351244	98.261	1.97e-48
SRR11006485_NODE_24_length_190_cov_22.362832	1	77	NC_035108.1	461351520	461351444	100.000	1.33e-31
SRR11006485_NODE_25_length_188_cov_36.099099	1	188	NC_035108.1	461336136	461336323	98.936	3.74e-89
SRR11006485_NODE_25_length_188_cov_36.099099	1	188	NC_035108.1	461343959	461344146	98.936	3.74e-89
SRR11006485_NODE_25_length_188_cov_36.099099	1	163	NC_035108.1	461310157	461310319	98.773	1.40e-75
SRR11006485_NODE_26_length_178_cov_19.871287	1	178	NC_035108.1	461309587	461309764	99.438	7.72e-85
SRR11006485_NODE_26_length_178_cov_19.871287	1	178	NC_035108.1	461337308	461337485	99.438	7.72e-85
SRR11006485_NODE_26_length_178_cov_19.871287	1	169	NC_035108.1	461338384	461338552	100.000	1.40e-81
SRR11006485_NODE_26_length_178_cov_19.871287	1	178	NC_035108.1	461343413	461343566	85.955	1.07e-57
SRR11006485_NODE_26_length_178_cov_19.871287	73	178	NC_035108.1	461335638	461335743	99.057	9.43e-46
SRR11006485_NODE_27_length_166_cov_11.067416	1	166	NC_035108.1	461336323	461336158	98.795	2.85e-77
SRR11006485_NODE_27_length_166_cov_11.067416	1	166	NC_035108.1	461344146	461343981	97.590	1.48e-74
SRR11006485_NODE_27_length_166_cov_11.067416	26	166	NC_035108.1	461310319	461310179	98.582	1.06e-63
SRR11006485_NODE_28_length_159_cov_11.060976	1	144	NC_035109.1	313469618	313469761	98.611	2.10e-65
SRR11006485_NODE_28_length_159_cov_11.060976	1	144	NC_035109.1	313472467	313472610	98.611	2.10e-65
SRR11006485_NODE_28_length_159_cov_11.060976	1	144	NC_035109.1	313471237	313471380	97.917	8.92e-64
SRR11006485_NODE_28_length_159_cov_11.060976	26	144	NC_035109.1	313468413	313468531	98.319	7.82e-52
SRR11006485_NODE_29_length_155_cov_27.666667	1	62	NC_035109.1	313468470	313468531	100.000	3.92e-24
[truncated: 110,131 more rows]
