# Supplementary material for: Large-scale reference-free analysis of flavivirus sequences in Aedes aegypti whole genome DNA sequencing data
Source: Parasit Vectors. 2023 Aug 5;16:265. doi: 10.1186/s13071-023-05898-8 (PMC10403824; doi:10.1186/s13071-023-05898-8)
Supplement: Supplementary file 1 — Additional file 1. Analysis input data and scripts. [file 13071_2023_5898_MOESM1_ESM.zip › nrEVEs-AedesAegypti/InputData/Clusters_whereVir_or_EVE_match_over_50nt.xlsx]

## Sheet: Contigs vs EVEs and Viruses
Sample	Contig	Region	Country	ContigLen	X1	X2	Virus	Vir Blast evalue	Vir Blast length	Vir Blast identity	VIE	EVE	EVE Blast evalue	EVE Blast length	EVE Blast identity	Cluster	% mapping	Best Length	Best Identity	Best is Same
SRR11006478	SRR11006478_NODE_10_length_873_cov_4.697236	W. Africa	Senegal	873	-4.4179	1.17865	NC_034204.1	1e-44	381	70.466	VIE3	AE23.3	0	409	95.134	21	0.468499	VIE3	VIE3	TRUE
SRR11006619	SRR11006619_NODE_3_length_1264_cov_10.507161	W. Africa	Burkina Faso	1264	12.5152	7.669	NC_034204.1	2.47e-73	389	75.385	VIE2	AE14.2	0	449	99.333	2	0.355222	VIE2	VIE2	TRUE
SRR11006478	SRR11006478_NODE_12_length_765_cov_3.058140	W. Africa	Senegal	765	-5.97799	-0.420685	MN567479.1	1.21e-17	146	73.51	VIE3	AE25.3	0	156	100	21	0.203922	VIE3	VIE3	TRUE
SRR11006478	SRR11006478_NODE_13_length_672_cov_14.057143	W. Africa	Senegal	672	-5.44339	4.66976	MN567479.1	3.25e-24	303	67.763	VIE2	AE14.2	0	249	99.6	21	0.450893	MN567479.1	VIE2	FALSE
SRR11006478	SRR11006478_NODE_14_length_591_cov_3.692607	W. Africa	Senegal	591	-5.7981	-19.7479	NC_002640.1	8.15e-06	35	91.892	Absent					0	0.0592217	NC_002640.1	NC_002640.1	TRUE
SRR11006478	SRR11006478_NODE_16_length_546_cov_42.125800	W. Africa	Senegal	546	-4.19672	5.9903	MN567479.1	1.36e-21	439	66.297	VIE2	AE5.2	0	545	99.817	21	0.998168	VIE2	VIE2	TRUE
SRR11006792	SRR11006792_NODE_38_length_121_cov_4.909091	C. Africa	Gabon	121	-2.66508	4.09467	NC_005064.1	1.45e-06	44	82.222	VIE2	AE10.2	0	120	99.174	20	0.991736	VIE2	VIE2	TRUE
SRR11006478	SRR11006478_NODE_18_length_535_cov_4.069869	W. Africa	Senegal	535	-4.61475	7.33278	MN567479.1	5.66e-20	380	66.41	VIE2	AE5.2	0	459	100	21	0.857944	VIE2	VIE2	TRUE
SRR11006478	SRR11006478_NODE_19_length_492_cov_6.281928	W. Africa	Senegal	492	-4.77384	2.68619	NC_027817.1	5.91e-13	79	80	VIE2	AE14.2	0	136	99.27	21	0.276423	VIE2	VIE2	TRUE
SRR11006478	SRR11006478_NODE_1_length_3458_cov_5.914522	W. Africa	Senegal	3458	-4.68063	0.31161	MN567479.1	2.54e-116	2401	63.905	VIE2	AE14.2	0	1345	74.878	21	0.694332	MN567479.1	VIE2	FALSE
SRR11006478	SRR11006478_NODE_20_length_480_cov_2.920596	W. Africa	Senegal	480	-4.21065	7.93263	NC_034017.1	2.99e-10	113	73.043	VIE2	AE6.2	0	113	100	21	0.235417	VIE2	VIE2	TRUE
SRR11006478	SRR11006478_NODE_21_length_395_cov_3.899371	W. Africa	Senegal	395	-4.26272	2.19116	MN567479.1	2.96e-09	98	72.727	VIE2	AE8.2	0	166	97.006	21	0.420253	VIE2	VIE2	TRUE
SRR11006478	SRR11006478_NODE_22_length_385_cov_3.162338	W. Africa	Senegal	385	-4.31296	8.51612	NC_005064.1	2.07e-17	195	69.388	VIE2	AE15.2	0	191	99.479	21	0.506494	VIE2	VIE2	TRUE
SRR11006478	SRR11006478_NODE_23_length_350_cov_3.373626	W. Africa	Senegal	350	-5.54126	-0.196854	MN567479.1	1.18e-51	348	72.493	VIE3	AE24.3	0	339	94.857	21	0.994286	VIE3	VIE3	TRUE
SRR11006794	SRR11006794_NODE_45_length_136_cov_14.898305	C. Africa	Gabon	136	-2.45014	4.30225	MN567479.1	1.2e-14	127	72.656	VIE2	AE11.2	0	135	98.529	20	0.992647	VIE2	VIE2	TRUE
SRR11006478	SRR11006478_NODE_11_length_794_cov_3.793584	W. Africa	Senegal	794	11.7735	7.65319	MN567479.1	2.13e-46	502	68.651	VIE2	AE16.2	0	593	88.721	2	0.746851	VIE2	VIE2	TRUE
SRR11006478	SRR11006478_NODE_29_length_163_cov_8.441860	W. Africa	Senegal	163	-7.27799	2.41568	NC_034017.1	2.48e-05	40	82.927	VIE2	AE14.2	0	162	99.387	21	0.993865	VIE2	VIE2	TRUE
SRR11006478	SRR11006478_NODE_2_length_1846_cov_12.821368	W. Africa	Senegal	1846	-5.17233	5.15089	MN567479.1	3.88e-22	273	74.675	VIE2	AE5.2	0	406	98.773	21	0.219935	VIE2	VIE2	TRUE
SRR11006478	SRR11006478_NODE_30_length_155_cov_102.205128	W. Africa	Senegal	155	-2.15099	0.106168	NC_034204.1	2.05e-12	121	72.581	VIE2	AE14.2	0	139	77.857	21	0.896774	VIE2	VIE2	TRUE
SRR11006478	SRR11006478_NODE_31_length_155_cov_16.820513	W. Africa	Senegal	155	-7.39668	6.01865					VIEW	NC_035108.1:461326757-461327206	0	154	98.71	21	0.993548	VIEW	VIEW	TRUE
SRR11006478	SRR11006478_NODE_32_length_155_cov_10.000000	W. Africa	Senegal	155	-6.01768	6.92957	MN567479.1	9.33e-17	118	74.79	VIE2	AE5.2	0	154	100	21	0.993548	VIE2	VIE2	TRUE
SRR11006478	SRR11006478_NODE_33_length_153_cov_5.750000	W. Africa	Senegal	153	-1.94614	0.756133	NC_027817.1	3e-10	74	77.333	VIE4	AE26.4	8.78e-42	187	75.532	21	1.22222	VIE4	VIE4	TRUE
SRR11006478	SRR11006478_NODE_34_length_153_cov_4.250000	W. Africa	Senegal	153	-5.57829	5.91155	MN567479.1	1.05e-09	73	77.027	VIE2	AE5.2	0	169	88.824	21	1.10458	VIE2	VIE2	TRUE
SRR11006478	SRR11006478_NODE_35_length_152_cov_22.466667	W. Africa	Senegal	152	-7.52878	2.8595	NC_034017.1	2.29e-05	40	82.927	VIE2	AE14.2	0	162	92.638	21	1.06579	VIE2	VIE2	TRUE
SRR11006478	SRR11006478_NODE_36_length_152_cov_3.093333	W. Africa	Senegal	152	-7.53209	5.11946	MN567479.1	2.29e-05	52	77.358	VIE2	AE14.2	0	169	88.824	21	1.11184	VIE2	VIE2	TRUE
SRR11006478	SRR11006478_NODE_37_length_148_cov_7.830986	W. Africa	Senegal	148	-5.98067	7.21526	MN567479.1	1.31e-14	112	74.336	VIE2	AE13.2	0	147	99.324	21	0.993243	VIE2	VIE2	TRUE
SRR11006478	SRR11006478_NODE_38_length_145_cov_31.794118	W. Africa	Senegal	145	-6.77173	3.37319	NC_034017.1	6.64e-12	57	84.483	VIE2	AE14.2	0	144	99.31	21	0.993103	VIE2	VIE2	TRUE
SRR11006478	SRR11006478_NODE_39_length_136_cov_17.440678	W. Africa	Senegal	136	-1.67102	-1.72704	NC_027817.1	4.77e-07	25	100	VIE4	AE27.4	1e-33	76	100	21	0.558824	VIE4	VIE4	TRUE
SRR11006478	SRR11006478_NODE_3_length_1515_cov_3.484701	W. Africa	Senegal	1515	-4.70795	8.4753	MN567479.1	1.75e-63	622	70	VIE2	AE7.2	0	760	99.869	21	0.50165	VIE2	VIE2	TRUE
SRR11006478	SRR11006478_NODE_40_length_133_cov_9.000000	W. Africa	Senegal	133	-4.66634	7.28291	NC_035187.1	0.003	23	91.667	VIE2	AE5.2	0	132	99.248	21	0.992481	VIE2	VIE2	TRUE
SRR11006478	SRR11006478_NODE_41_length_128_cov_15.333333	W. Africa	Senegal	128	-5.99402	4.28418	MN567479.1	5.41e-06	68	73.913	VIE2	AE14.2	0	127	97.656	21	0.992188	VIE2	VIE2	TRUE
SRR11006478	SRR11006478_NODE_42_length_124_cov_3.361702	W. Africa	Senegal	124	-5.75228	4.29523	MN567479.1	4.28e-07	68	75.362	VIE2	AE14.2	0	123	99.194	21	0.991935	VIE2	VIE2	TRUE
SRR11006478	SRR11006478_NODE_43_length_120_cov_2.906977	W. Africa	Senegal	120	-6.97242	5.60344					VIEW	NC_035108.1:461326757-461327206	0	119	99.167	21	0.991667	VIEW	VIEW	TRUE
SRR11006478	SRR11006478_NODE_44_length_119_cov_18.119048	W. Africa	Senegal	119	-4.43458	3.69595	NC_034017.1	7.86e-10	50	84.314	VIE2	AE14.2	0	118	99.16	21	0.991597	VIE2	VIE2	TRUE
SRR11006478	SRR11006478_NODE_45_length_119_cov_12.285714	W. Africa	Senegal	119	-4.45223	3.55544	MN567479.1	0.000211	60	73.77	VIE2	AE14.2	0	118	97.479	21	0.991597	VIE2	VIE2	TRUE
SRR11006478	SRR11006478_NODE_46_length_113_cov_27.138889	W. Africa	Senegal	113	-4.23011	3.74315					VIE2	AE14.2	0	112	99.115	21	0.99115	VIE2	VIE2	TRUE
SRR11006478	SRR11006478_NODE_47_length_113_cov_11.027778	W. Africa	Senegal	113	-4.261	3.7172					VIE2	AE14.2	0	112	100	21	0.99115	VIE2	VIE2	TRUE
SRR11006478	SRR11006478_NODE_48_length_101_cov_12.291667	W. Africa	Senegal	101	-5.90215	6.79316					VIE2	AE11.2	0	100	100	21	0.990099	VIE2	VIE2	TRUE
SRR11006478	SRR11006478_NODE_49_length_99_cov_17.045455	W. Africa	Senegal	99	-4.87391	7.25188	NC_005064.1	1.13e-06	44	82.222	VIE2	AE5.2	0	98	100	21	0.989899	VIE2	VIE2	TRUE
SRR11006478	SRR11006478_NODE_4_length_1367_cov_92.181395	W. Africa	Senegal	1367	-3.35221	0.0949921	NC_034204.1	1.21e-58	777	67.419	VIE2	AE14.2	0	1237	73.689	21	0.904901	VIE2	VIE2	TRUE
SRR11006478	SRR11006478_NODE_50_length_96_cov_4.894737	W. Africa	Senegal	96	-4.53644	3.65206					VIE2	AE14.2	0	95	98.958	21	0.989583	VIE2	VIE2	TRUE
SRR11006478	SRR11006478_NODE_51_length_96_cov_3.052632	W. Africa	Senegal	96	-4.48833	3.78513					VIE2	AE14.2	0	76	98.701	21	0.791667	VIE2	VIE2	TRUE
SRR11006478	SRR11006478_NODE_52_length_95_cov_40.388889	W. Africa	Senegal	95	-5.86588	3.95384	MN567479.1	4.58e-05	49	78	VIE2	AE14.2	0	94	100	21	0.989474	VIE2	VIE2	TRUE
SRR11006478	SRR11006478_NODE_53_length_93_cov_22.937500	W. Africa	Senegal	93	-6.06802	3.51639					VIE2	AE9.2	1.98e-42	92	100	21	0.989247	VIE2	VIE2	TRUE
SRR11006478	SRR11006478_NODE_54_length_93_cov_13.000000	W. Africa	Senegal	93	-7.35285	3.74183					VIE2	AE9.2	8.41e-41	92	98.925	21	0.989247	VIE2	VIE2	TRUE
SRR11006478	SRR11006478_NODE_55_length_93_cov_8.687500	W. Africa	Senegal	93	-7.77608	3.9846					VIE2	AE9.2	0	76	98.701	21	0.817204	VIE2	VIE2	TRUE
SRR11006478	SRR11006478_NODE_56_length_89_cov_8.000000	W. Africa	Senegal	89	-4.5867	3.70144	MN567479.1	0.006	42	76.744	VIE2	AE14.2	0	88	98.876	21	0.988764	VIE2	VIE2	TRUE
SRR11006478	SRR11006478_NODE_57_length_88_cov_2.545455	W. Africa	Senegal	88	-4.84084	3.61734	MN567479.1	0.000145	60	73.77	VIE2	AE14.2	0	87	97.727	21	0.988636	VIE2	VIE2	TRUE
SRR11006478	SRR11006478_NODE_58_length_86_cov_38.000000	W. Africa	Senegal	86	-5.18828	6.55631	MN567479.1	2.38e-14	83	78.571	VIE2	AE10.2	0	85	98.837	21	0.988372	VIE2	VIE2	TRUE
SRR11006478	SRR11006478_NODE_59_length_84_cov_23.428571	W. Africa	Senegal	84	-5.62979	6.54733	NC_034017.1	5.08e-10	70	77.465	VIE2	AE5.2	0	83	100	21	0.988095	VIE2	VIE2	TRUE
SRR11006478	SRR11006478_NODE_5_length_1325_cov_15.308494	W. Africa	Senegal	1325	-5.16223	1.60048	NC_034204.1	1.1e-71	860	68.542	VIE2	AE14.2	0	837	98.377	21	0.649057	VIE2	VIE2	TRUE
SRR11006478	SRR11006478_NODE_60_length_78_cov_28.000000	W. Africa	Senegal	78	-7.06419	5.15277					VIEW	NC_035108.1:461326757-461327206	0	71	100	21	0.910256	VIEW	VIEW	TRUE
SRR11006478	SRR11006478_NODE_61_length_78_cov_10.000000	W. Africa	Senegal	78	-4.69788	4.65521					VIE2	AE14.2	0	77	100	21	0.987179	VIE2	VIE2	TRUE
SRR11006478	SRR11006478_NODE_28_length_205_cov_3.218750	W. Africa	Senegal	205	12.0384	7.616	MN567479.1	7.08e-39	204	76.585	VIE2	AE16.2	0	204	97.561	2	0.995122	VIE2	VIE2	TRUE
SRR11006787	SRR11006787_NODE_5_length_1108_cov_7.479146	C. Africa	Gabon	1108	17.3605	-7.79845	NC_035187.1	7.54e-35	322	70.462	CFAV	NC_001564.2	0	289	68.729	8	0.290614	NC_035187.1	CFAV	FALSE
SRR11006478	SRR11006478_NODE_6_length_1206_cov_5.816652	W. Africa	Senegal	1206	11.9934	6.78708	MN567479.1	1.58e-132	661	75.867	VIE2	AE16.2	0	696	98.709	2	0.577114	VIE2	VIE2	TRUE
SRR11006478	SRR11006478_NODE_9_length_885_cov_18.835396	W. Africa	Senegal	885	-6.23954	6.59259	MN567479.1	3.77e-88	811	69.118	VIEW	NC_035108.1:461326757-461327206	0	367	94.087	21	0.916384	MN567479.1	VIEW	FALSE
SRR11006479	SRR11006479_NODE_10_length_660_cov_22.936535	W. Africa	Senegal	660	-5.69254	4.16878	MN567479.1	1.19e-29	333	68.263	VIE2	AE14.2	0	323	99.074	21	0.504545	VIE2	VIE2	TRUE
SRR11006479	SRR11006479_NODE_11_length_644_cov_32.580247	W. Africa	Senegal	644	-4.11525	0.46479	MN567479.1	7.32e-07	279	63.929	VIE2	AE14.2	2.04e-85	553	73.958	21	0.858696	VIE2	VIE2	TRUE
SRR11006479	SRR11006479_NODE_13_length_570_cov_25.517241	W. Africa	Senegal	570	-4.12624	6.81773	MN567479.1	8.97e-18	385	66.261	VIE2	AE5.2	0	569	99.474	21	0.998246	VIE2	VIE2	TRUE
SRR11006479	SRR11006479_NODE_14_length_504_cov_3.943794	W. Africa	Senegal	504	-5.86447	-0.505926	MN567479.1	9.61e-17	146	73.333	VIE3	AE21.3	0	156	99.363	21	0.309524	VIE3	VIE3	TRUE
SRR11006479	SRR11006479_NODE_15_length_472_cov_46.205063	W. Africa	Senegal	472	-3.66215	-0.364845	NC_034204.1	1.52e-26	426	67.123	VIE4	AE26.4	0	428	99.534	21	0.90678	VIE4	VIE4	TRUE
SRR11006479	SRR11006479_NODE_16_length_460_cov_2.825065	W. Africa	Senegal	460	9.02349	-15.6882	NC_033715.1	1.8e-06	25	100	Absent					11	0.0543478	NC_033715.1	NC_033715.1	TRUE
SRR11006479	SRR11006479_NODE_17_length_379_cov_3.000000	W. Africa	Senegal	379	-5.85098	-19.7868	NC_002640.1	5.13e-06	35	91.892	Absent					0	0.0923483	NC_002640.1	NC_002640.1	TRUE
SRR11006479	SRR11006479_NODE_18_length_347_cov_3.003704	W. Africa	Senegal	347	11.7291	6.99791	NC_034017.1	1.63e-05	33	88.235	VIE2	AE16.2	0	48	100	2	0.138329	VIE2	VIE2	TRUE
SRR11006794	SRR11006794_NODE_59_length_96_cov_25.789474	C. Africa	Gabon	96	-2.6536	4.04948	MN567479.1	2.74e-14	88	77.528	VIE2	AE11.2	7.34e-41	95	97.917	20	0.989583	VIE2	VIE2	TRUE
SRR11006479	SRR11006479_NODE_1_length_1961_cov_12.686837	W. Africa	Senegal	1961	-5.31741	0.690789	NC_034204.1	6.51e-102	1654	67.171	VIE3	AE23.3	0	972	98.255	21	0.843447	NC_034204.1	VIE3	FALSE
SRR11006479	SRR11006479_NODE_21_length_240_cov_3.251534	W. Africa	Senegal	240	-5.70776	0.907952	NC_034204.1	1.52e-16	235	68.067	VIE2	AE14.2	3.02e-121	239	100	21	0.995833	VIE2	VIE2	TRUE
SRR11006479	SRR11006479_NODE_22_length_233_cov_4.705128	W. Africa	Senegal	233	11.8249	6.20637	NC_034017.1	5.87e-28	147	77.703	VIE2	AE16.2	0	267	85.448	2	1.14592	VIE2	VIE2	TRUE
SRR11006479	SRR11006479_NODE_24_length_213_cov_13.536765	W. Africa	Senegal	213	11.2591	6.70678	MN567479.1	2.94e-12	130	70.992	VIE2	AE16.2	0	184	99.459	2	0.86385	VIE2	VIE2	TRUE
SRR11006479	SRR11006479_NODE_25_length_198_cov_2.578512	W. Africa	Senegal	198	11.4375	7.19288					VIE2	AE16.2	0	83	97.619	2	0.419192	VIE2	VIE2	TRUE
SRR11006479	SRR11006479_NODE_28_length_180_cov_74.951456	W. Africa	Senegal	180	-2.66332	0.657224	NC_027817.1	3.39e-23	140	75.887	VIE4	AE26.4	0	179	100	21	0.994444	VIE4	VIE4	TRUE
SRR11006844	SRR11006844_NODE_6_length_1084_cov_4.192651	Coastal Kenya	Kenya	1084	17.885	-7.4409	NC_035187.1	7.38e-35	322	70.462	CFAV	NC_001564.2	0	289	69.072	8	0.297048	NC_035187.1	CFAV	FALSE
SRR11006479	SRR11006479_NODE_2_length_1495_cov_9.355430	W. Africa	Senegal	1495	11.5799	6.75419	MN567479.1	1.16e-179	1081	72.222	VIE2	AE16.2	0	1190	95.97	2	0.795987	VIE2	VIE2	TRUE
SRR11006479	SRR11006479_NODE_30_length_171_cov_8.531915	W. Africa	Senegal	171	-6.33828	1.66447	NC_034017.1	2.99e-17	165	71.257	VIE2	AE14.2	3.69e-82	170	99.415	21	0.994152	VIE2	VIE2	TRUE
SRR11006479	SRR11006479_NODE_31_length_167_cov_6.477778	W. Africa	Senegal	167	12.5093	7.85935	MN567479.1	7.81e-31	157	77.848	VIE2	AE16.2	0	166	100	2	0.994012	VIE2	VIE2	TRUE
SRR11006479	SRR11006479_NODE_32_length_165_cov_11.590909	W. Africa	Senegal	165	-5.41356	0.391349	NC_034204.1	5.54e-20	72	87.671	VIE3	AE19.3	0	163	98.788	21	0.987879	VIE3	VIE3	TRUE
SRR11006479	SRR11006479_NODE_33_length_164_cov_81.735632	W. Africa	Senegal	164	-2.16375	-0.781096	NC_027817.1	2.05e-25	112	81.416	VIE4	AE26.4	0	163	99.39	21	0.993902	VIE4	VIE4	TRUE
SRR11006479	SRR11006479_NODE_34_length_163_cov_7.976744	W. Africa	Senegal	163	-7.63018	2.45299	NC_034017.1	2.48e-05	40	82.927	VIE2	AE14.2	0	162	99.387	21	0.993865	VIE2	VIE2	TRUE
SRR11006479	SRR11006479_NODE_35_length_161_cov_4.190476	W. Africa	Senegal	161	11.821	7.06639	NC_034017.1	7.02e-06	33	88.235	VIE2	AE16.2	0	48	100	2	0.298137	VIE2	VIE2	TRUE
SRR11006903	SRR11006903_NODE_4_length_1043_cov_3.846791	C. Africa	Kenya	1043	17.5355	-7.52828	NC_035187.1	7.09e-35	322	70.462	CFAV	NC_001564.2	0	289	68.385	8	0.308725	NC_035187.1	CFAV	FALSE
SRR11006479	SRR11006479_NODE_37_length_155_cov_44.128205	W. Africa	Senegal	155	-2.00908	0.269162	NC_034204.1	2.05e-12	121	72.581	VIE2	AE14.2	0	139	77.857	21	0.896774	VIE2	VIE2	TRUE
SRR11006479	SRR11006479_NODE_38_length_155_cov_21.230769	W. Africa	Senegal	155	-3.82853	-0.355061	NC_034017.1	0.000286	25	92.308	VIE2	AE14.2	0	143	75.694	21	0.922581	VIE2	NC_034017.1	FALSE
SRR11006479	SRR11006479_NODE_39_length_155_cov_19.051282	W. Africa	Senegal	155	-3.89596	-0.229437	NC_034017.1	0.000286	25	92.308	VIE2	AE14.2	0	143	75	21	0.922581	VIE2	NC_034017.1	FALSE
SRR11006479	SRR11006479_NODE_3_length_1455_cov_12.841800	W. Africa	Senegal	1455	-6.50237	1.8527	NC_034204.1	7.64e-68	1009	65.217	VIE2	AE14.2	0	1007	96.701	21	0.693471	VIE2	VIE2	TRUE
SRR11006479	SRR11006479_NODE_40_length_155_cov_14.410256	W. Africa	Senegal	155	-5.67154	6.28221	MN567479.1	1.21e-21	147	74.324	VIE2	AE11.2	0	154	98.71	21	0.993548	VIE2	VIE2	TRUE
SRR11006479	SRR11006479_NODE_41_length_155_cov_13.910256	W. Africa	Senegal	155	-7.12545	4.6341					VIE2	AE14.2	0	91	100	21	0.587097	VIE2	VIE2	TRUE
SRR11006479	SRR11006479_NODE_42_length_155_cov_8.923077	W. Africa	Senegal	155	-4.74744	0.688282	NC_034204.1	5.51e-26	150	76.159	VIE3	AE19.3	0	153	98.065	21	0.987097	VIE3	VIE3	TRUE
SRR11006479	SRR11006479_NODE_43_length_155_cov_7.935897	W. Africa	Senegal	155	-5.11138	6.95124	MN567479.1	5.51e-26	138	77.698	VIE2	AE5.2	0	154	100	21	0.993548	VIE2	VIE2	TRUE
SRR11006479	SRR11006479_NODE_44_length_155_cov_3.230769	W. Africa	Senegal	155	-6.53964	1.48163	NC_034242.1	3.05e-10	49	86	VIE2	AE8.2	0	147	99.324	21	0.948387	VIE2	VIE2	TRUE
SRR11006479	SRR11006479_NODE_45_length_153_cov_33.539474	W. Africa	Senegal	153	-4.02138	5.27167					VIE2	AE10.2	0	69	100	21	0.45098	VIE2	VIE2	TRUE
SRR11006479	SRR11006479_NODE_46_length_153_cov_5.276316	W. Africa	Senegal	153	-1.78304	0.677992	NC_027817.1	3e-10	74	77.333	VIE4	AE29.4	8.78e-42	187	75.532	21	1.22222	VIE4	VIE4	TRUE
SRR11006479	SRR11006479_NODE_47_length_152_cov_2.493333	W. Africa	Senegal	152	-5.88524	2.8343					VIE2	AE14.2	2.66e-33	171	83.471	21	1.125	VIE2	VIE2	TRUE
SRR11006479	SRR11006479_NODE_48_length_150_cov_5.575342	W. Africa	Senegal	150	-7.5116	4.91017	MN567479.1	8.41e-11	92	74.194	VIE2	AE4.2	0	51	100	21	0.613333	MN567479.1	VIE2	FALSE
SRR11006479	SRR11006479_NODE_49_length_138_cov_16.918033	W. Africa	Senegal	138	-4.98292	6.46346	MN567479.1	1.93e-18	121	75.41	VIE2	AE13.2	0	137	100	21	0.992754	VIE2	VIE2	TRUE
SRR11006479	SRR11006479_NODE_53_length_110_cov_6.151515	W. Africa	Senegal	110	11.8366	6.3157	MN567479.1	4.51e-25	103	82.692	VIE2	AE16.2	0	109	100	2	0.990909	VIE2	VIE2	TRUE
SRR11006479	SRR11006479_NODE_50_length_137_cov_9.850000	W. Africa	Senegal	137	-1.86382	-0.105346					VIE4	AE26.4	4.86e-26	66	98.507	21	0.481752	VIE4	VIE4	TRUE
SRR11006479	SRR11006479_NODE_51_length_136_cov_33.406780	W. Africa	Senegal	136	-1.52004	-1.66294	NC_027817.1	4.77e-07	25	100	VIE4	AE27.4	1e-33	76	100	21	0.558824	VIE4	VIE4	TRUE
SRR11006479	SRR11006479_NODE_52_length_117_cov_5.750000	W. Africa	Senegal	117	-6.1599	2.47775					VIE2	AE14.2	0	117	100	21	1	VIE2	VIE2	TRUE
SRR11006480	SRR11006480_NODE_2_length_2224_cov_22.111318	W. Africa	Senegal	2224	12.386	7.22775	MN567479.1	0	1636	67.464	VIE2	AE16.2	0	1602	93.458	2	0.735612	VIE2	VIE2	TRUE
SRR11006479	SRR11006479_NODE_54_length_108_cov_15.451613	W. Africa	Senegal	108	-5.38125	6.19296	NC_034017.1	1.44e-18	76	84.416	VIE2	AE13.2	0	97	100	21	0.898148	VIE2	VIE2	TRUE
SRR11006479	SRR11006479_NODE_55_length_107_cov_3.833333	W. Africa	Senegal	107	-5.46703	5.77013	MN567479.1	7.38e-16	99	77	VIE2	AE11.2	0	106	99.065	21	0.990654	VIE2	VIE2	TRUE
SRR11006479	SRR11006479_NODE_56_length_95_cov_8.333333	W. Africa	Senegal	95	-1.28704	-0.268441	NC_034204.1	5.96e-10	73	77.027	VIE4	AE26.4	8.22e-36	84	98.824	21	0.884211	VIE4	VIE4	TRUE
SRR11006479	SRR11006479_NODE_57_length_94_cov_10.294118	W. Africa	Senegal	94	-5.97097	6.49651	NC_034017.1	1.21e-18	76	84.416	VIE2	AE13.2	0	93	100	21	0.989362	VIE2	VIE2	TRUE
SRR11006479	SRR11006479_NODE_58_length_94_cov_9.588235	W. Africa	Senegal	94	-5.04743	5.88831	MN567479.1	5.15e-17	93	78.723	VIE2	AE10.2	0	93	98.936	21	0.989362	VIE2	VIE2	TRUE
SRR11006479	SRR11006479_NODE_59_length_94_cov_3.176471	W. Africa	Senegal	94	-5.14723	6.65198	MN567479.1	9.94e-20	93	80.851	VIE2	AE10.2	0	93	98.936	21	0.989362	VIE2	VIE2	TRUE
SRR11006479	SRR11006479_NODE_5_length_1112_cov_2.643478	W. Africa	Senegal	1112	-4.3877	7.70842	MN567479.1	1.2e-19	380	66.41	VIE2	AE5.2	0	395	97.727	21	0.355216	VIE2	VIE2	TRUE
SRR11006479	SRR11006479_NODE_6_length_1003_cov_14.530238	W. Africa	Senegal	1003	-6.07021	6.34266	MN567479.1	1.31e-94	900	69.285	VIEW	NC_035108.1:461326757-461327206	0	449	94.904	21	0.897308	MN567479.1	VIEW	FALSE
SRR11006498	SRR11006498_NODE_10_length_703_cov_3.384984	Coastal Kenya	Kenya	703	17.3939	-7.19168	NC_035187.1	2.15e-39	321	71.296	CFAV	NC_001564.2	0	289	68.966	8	0.456615	CFAV	CFAV	TRUE
SRR11006479	SRR11006479_NODE_8_length_939_cov_3.518561	W. Africa	Senegal	939	-4.86245	8.21664	MN567479.1	1.4e-30	306	72.768	VIE2	AE7.2	0	442	97.098	21	0.470714	VIE2	VIE2	TRUE
SRR11006479	SRR11006479_NODE_9_length_683_cov_4.057756	W. Africa	Senegal	683	-5.36403	0.0251755	MN567479.1	7.76e-45	409	71.739	VIE3	AE24.3	0	420	97.05	21	0.614934	VIE3	VIE3	TRUE
SRR11006480	SRR11006480_NODE_10_length_705_cov_2.646497	W. Africa	Senegal	705	1.33732	-19.0962	NC_002031.1	8.04e-07	26	100	Absent					9	0.0368794	NC_002031.1	NC_002031.1	TRUE
SRR11006480	SRR11006480_NODE_11_length_694_cov_2.721232	W. Africa	Senegal	694	-4.43664	7.56861	MN567479.1	1.74e-21	380	66.667	VIE2	AE5.2	0	395	99.495	21	0.569164	VIE2	VIE2	TRUE
SRR11006632	SRR11006632_NODE_6_length_1148_cov_6.747899	W. Africa	Burkina Faso	1148	17.7392	-7.34565	NC_035187.1	3.55e-39	321	71.296	VIE1	AE1.1	1.65e-61	135	97.794	8	0.279617	NC_035187.1	VIE1	FALSE
SRR11006480	SRR11006480_NODE_13_length_570_cov_21.953347	W. Africa	Senegal	570	-4.26759	6.85726	MN567479.1	2.11e-19	385	66.565	VIE2	AE5.2	0	569	99.649	21	0.998246	VIE2	VIE2	TRUE
SRR11006480	SRR11006480_NODE_14_length_550_cov_3.832981	W. Africa	Senegal	550	-4.2576	1.37441	NC_034017.1	9.85e-30	213	72.897	VIE2	AE8.2	0	292	98.976	21	0.530909	VIE2	VIE2	TRUE
SRR11006480	SRR11006480_NODE_15_length_541_cov_11.939655	W. Africa	Senegal	541	-5.50232	0.0431617	MN567479.1	3.37e-67	536	70.909	VIE3	AE24.3	0	540	100	21	0.998152	VIE3	VIE3	TRUE
SRR11006481	SRR11006481_NODE_18_length_408_cov_2.854985	W. Africa	Senegal	408	13.261	7.3892	MN567479.1	2.21e-17	148	72.483	VIE2	AE16.2	0	140	98.582	2	0.362745	VIE2	VIE2	TRUE
SRR11006480	SRR11006480_NODE_17_length_506_cov_3.265734	W. Africa	Senegal	506	-3.16932	-1.78207					VIE4	AE29.4	0	76	100	21	0.150198	VIE4	VIE4	TRUE
SRR11006794	SRR11006794_NODE_60_length_96_cov_7.157895	C. Africa	Gabon	96	-2.71189	4.06478	MN567479.1	1.17e-12	88	76.404	VIE2	AE11.2	0	95	97.917	20	0.989583	VIE2	VIE2	TRUE
SRR11006480	SRR11006480_NODE_19_length_410_cov_2.711712	W. Africa	Senegal	410	-7.43252	22.4686	NC_038912.1	4.57e-07	48	86	Absent					3	0.117073	NC_038912.1	NC_038912.1	TRUE
SRR11006480	SRR11006480_NODE_1_length_4192_cov_5.992224	W. Africa	Senegal	4192	-4.81365	0.538869	MN567479.1	1.15e-121	2429	63.905	VIE2	AE14.2	0	1345	74.878	21	0.579437	MN567479.1	VIE2	FALSE
SRR11006480	SRR11006480_NODE_21_length_348_cov_8.273063	W. Africa	Senegal	348	-4.88438	2.64659	NC_027817.1	1.74e-11	67	80.882	VIE2	AE14.2	0	121	99.18	21	0.347701	VIE2	VIE2	TRUE
SRR11006480	SRR11006480_NODE_22_length_343_cov_2.857143	W. Africa	Senegal	343	3.08556	-12.0965	MN567479.1	9.5e-15	149	72.549	Absent					10	0.434402	MN567479.1	MN567479.1	TRUE
SRR11006480	SRR11006480_NODE_23_length_342_cov_2.584906	W. Africa	Senegal	342	-6.10656	0.936175					VIE2	AE14.2	0	139	99.291	21	0.406433	VIE2	VIE2	TRUE
SRR11006794	SRR11006794_NODE_61_length_96_cov_6.052632	C. Africa	Gabon	96	-2.28496	4.22152	MN567479.1	2.74e-14	88	77.528	VIE2	AE11.2	3.12e-39	95	96.875	20	0.989583	VIE2	VIE2	TRUE
SRR11006837	SRR11006837_NODE_24_length_265_cov_3.132979	Brazil	Brazil	265	8.73573	-9.47005	NC_012671.1	3.74e-12	68	81.159	CFAV	NC_001564.2	8.53e-06	76	75.325	14	0.286792	CFAV	CFAV	TRUE
SRR11006481	SRR11006481_NODE_19_length_380_cov_5.594059	W. Africa	Senegal	380	11.623	6.95184	MN567479.1	1.38e-57	334	74.328	VIE2	AE16.2	0	378	97.361	2	0.994737	VIE2	VIE2	TRUE
SRR11006480	SRR11006480_NODE_28_length_228_cov_4.973510	W. Africa	Senegal	228	-7.44559	2.97523	NC_034017.1	1.35e-10	57	82.759	VIE2	AE14.2	0	227	98.246	21	0.995614	VIE2	VIE2	TRUE
SRR11006480	SRR11006480_NODE_29_length_216_cov_4.424460	W. Africa	Senegal	216	-5.42715	5.507	NC_034017.1	1.36e-16	76	83.117	VIE2	AE12.2	0	76	100	21	0.351852	VIE2	VIE2	TRUE
SRR11006481	SRR11006481_NODE_37_length_164_cov_12.264368	W. Africa	Senegal	164	11.6663	6.0538	NC_034204.1	2.67e-11	157	70.807	VIE2	AE16.2	0	163	99.39	2	0.993902	VIE2	VIE2	TRUE
SRR11006480	SRR11006480_NODE_30_length_197_cov_6.333333	W. Africa	Senegal	197	-5.83112	6.26249	MN567479.1	6.35e-14	188	66.505	VIE2	AE5.2	0	213	90.654	21	1.08122	VIE2	VIE2	TRUE
SRR11006480	SRR11006480_NODE_31_length_186_cov_5.119266	W. Africa	Senegal	186	-5.67455	0.750683	NC_034017.1	0.001	160	66.049	VIE2	AE14.2	0	184	98.387	21	0.989247	VIE2	VIE2	TRUE
SRR11006480	SRR11006480_NODE_32_length_181_cov_13.201923	W. Africa	Senegal	181	-6.32995	1.23988	NC_034204.1	7.5e-19	150	72.848	VIE2	AE14.2	1.38e-87	180	99.448	21	0.994475	VIE2	VIE2	TRUE
SRR11006480	SRR11006480_NODE_33_length_167_cov_6.377778	W. Africa	Senegal	167	-6.40923	2.91125	NC_012932.1	0.004	18	100	VIE2	AE14.2	0	220	74.208	21	1.31737	VIE2	NC_012932.1	FALSE
SRR11006480	SRR11006480_NODE_34_length_155_cov_8.871795	W. Africa	Senegal	155	-5.89506	5.91888	MN567479.1	1.92e-25	154	75.484	VIE2	AE5.2	0	154	98.065	21	0.993548	VIE2	VIE2	TRUE
SRR11006480	SRR11006480_NODE_35_length_154_cov_9.454545	W. Africa	Senegal	154	-5.93129	1.59006	NC_034017.1	3.94e-15	148	71.141	VIE2	AE2.2	3.17e-75	153	100	21	0.993506	VIE2	VIE2	TRUE
SRR11006480	SRR11006480_NODE_36_length_153_cov_18.644737	W. Africa	Senegal	153	-4.07881	5.23221					VIE2	AE9.2	0	76	100	21	0.496732	VIE2	VIE2	TRUE
SRR11006480	SRR11006480_NODE_37_length_153_cov_14.289474	W. Africa	Senegal	153	-1.91825	0.745135	NC_027817.1	3e-10	74	77.333	VIE4	AE29.4	8.78e-42	187	75.532	21	1.22222	VIE4	VIE4	TRUE
SRR11006480	SRR11006480_NODE_38_length_152_cov_3.920000	W. Africa	Senegal	152	-7.32852	4.88291	MN567479.1	2.29e-05	52	77.358	VIE2	AE14.2	0	169	89.412	21	1.11184	VIE2	VIE2	TRUE
SRR11006480	SRR11006480_NODE_39_length_138_cov_21.377049	W. Africa	Senegal	138	-3.01921	-0.188808					VIE2	AE14.2	2.49e-27	124	81.6	21	0.898551	VIE2	VIE2	TRUE
SRR11006480	SRR11006480_NODE_3_length_1711_cov_2.915545	W. Africa	Senegal	1711	-4.69907	8.2763	MN567479.1	2.58e-68	1190	65.308	VIE2	AE7.2	0	760	100	21	0.6955	MN567479.1	VIE2	FALSE
SRR11006480	SRR11006480_NODE_40_length_138_cov_17.524590	W. Africa	Senegal	138	-2.95333	-0.120092					VIE2	AE14.2	3.04e-26	124	80.8	21	0.898551	VIE2	VIE2	TRUE
SRR11006480	SRR11006480_NODE_41_length_138_cov_15.508197	W. Africa	Senegal	138	-5.01365	6.73213	MN567479.1	1.93e-18	121	75.41	VIE2	AE13.2	0	137	100	21	0.992754	VIE2	VIE2	TRUE
SRR11006480	SRR11006480_NODE_42_length_138_cov_4.540984	W. Africa	Senegal	138	-2.99211	0.0840656					VIE2	AE14.2	3.04e-26	124	80.8	21	0.898551	VIE2	VIE2	TRUE
SRR11006480	SRR11006480_NODE_43_length_137_cov_45.333333	W. Africa	Senegal	137	-1.97636	0.0534949					VIE4	AE26.4	4.86e-26	66	98.507	21	0.481752	VIE4	VIE4	TRUE
SRR11006480	SRR11006480_NODE_44_length_136_cov_35.118644	W. Africa	Senegal	136	-1.53119	-1.68678	NC_027817.1	4.77e-07	25	100	VIE4	AE27.4	1e-33	76	100	21	0.558824	VIE4	VIE4	TRUE
SRR11006480	SRR11006480_NODE_45_length_136_cov_14.966102	W. Africa	Senegal	136	-4.73649	4.10337	NC_034017.1	9.21e-10	50	84.314	VIE2	AE14.2	0	135	99.265	21	0.992647	VIE2	VIE2	TRUE
SRR11006480	SRR11006480_NODE_46_length_96_cov_14.736842	W. Africa	Senegal	96	-5.04129	3.48375					VIE2	AE14.2	0	95	98.958	21	0.989583	VIE2	VIE2	TRUE
SRR11006480	SRR11006480_NODE_47_length_95_cov_31.666667	W. Africa	Senegal	95	-1.29352	-0.231831	NC_034204.1	5.96e-10	73	77.027	VIE4	AE29.4	8.22e-36	84	98.824	21	0.884211	VIE4	VIE4	TRUE
SRR11006480	SRR11006480_NODE_48_length_94_cov_47.000000	W. Africa	Senegal	94	-3.41446	0.0418996					VIE2	AE14.2	1.47e-17	93	80.851	21	0.989362	VIE2	VIE2	TRUE
SRR11006480	SRR11006480_NODE_4_length_1394_cov_65.371298	W. Africa	Senegal	1394	-3.41926	-0.0131273	NC_034204.1	6.85e-43	854	67.667	VIE4	AE26.4	0	789	99.612	21	0.612626	VIE4	VIE4	TRUE
SRR11006480	SRR11006480_NODE_50_length_82_cov_9.000000	W. Africa	Senegal	82	-7.47414	1.96116	NC_012932.1	0.002	18	100	VIE2	AE14.2	0	81	98.78	21	0.987805	VIE2	VIE2	TRUE
SRR11006480	SRR11006480_NODE_51_length_78_cov_4.000000	W. Africa	Senegal	78	-6.44779	1.75335					VIE2	AE2.2	5.75e-34	77	100	21	0.987179	VIE2	VIE2	TRUE
SRR11006480	SRR11006480_NODE_5_length_1060_cov_8.490336	W. Africa	Senegal	1060	-6.72328	6.90006	MN567479.1	9.99e-103	893	70.13	VIE2	AE11.2	0	422	99.764	21	0.842453	MN567479.1	VIE2	FALSE
SRR11006480	SRR11006480_NODE_6_length_929_cov_6.559859	W. Africa	Senegal	929	-5.12694	1.84243	NC_034017.1	5.53e-23	406	65.602	VIE2	AE14.2	0	407	100	21	0.438105	VIE2	VIE2	TRUE
SRR11006480	SRR11006480_NODE_7_length_873_cov_3.292714	W. Africa	Senegal	873	-4.57589	1.23305	NC_034204.1	2.68e-39	371	69.251	VIE3	AE19.3	0	409	92.457	21	0.468499	VIE3	VIE3	TRUE
SRR11006480	SRR11006480_NODE_8_length_771_cov_18.484150	W. Africa	Senegal	771	-6.21271	4.31918	MN567479.1	5.93e-28	325	68.098	VIE2	AE14.2	0	272	100	21	0.42153	MN567479.1	VIE2	FALSE
SRR11006480	SRR11006480_NODE_9_length_717_cov_25.251562	W. Africa	Senegal	717	-6.42887	2.01151	NC_034242.1	1.06e-30	178	75.978	VIE2	AE14.2	0	727	96.854	21	1.01395	VIE2	VIE2	TRUE
SRR11006481	SRR11006481_NODE_10_length_617_cov_2.764815	W. Africa	Senegal	617	1.57575	4.65184	NC_040610.1	7e-07	29	96.667	Absent					17	0.0470016	NC_040610.1	NC_040610.1	TRUE
SRR11006481	SRR11006481_NODE_12_length_576_cov_4.402806	W. Africa	Senegal	576	-4.97423	2.70718	NC_027817.1	6.97e-13	90	76.923	VIE2	AE14.2	0	152	98.693	21	0.263889	VIE2	VIE2	TRUE
SRR11006481	SRR11006481_NODE_44_length_148_cov_12.760563	W. Africa	Senegal	148	11.7139	6.2116	MN567479.1	1.71e-19	108	77.982	VIE2	AE16.2	0	147	97.973	2	0.993243	VIE2	VIE2	TRUE
SRR11006481	SRR11006481_NODE_14_length_530_cov_4.335541	W. Africa	Senegal	530	-4.34836	2.1068	MN567479.1	4.03e-09	98	72.727	VIE2	AE8.2	0	166	97.006	21	0.313208	VIE2	VIE2	TRUE
SRR11006481	SRR11006481_NODE_15_length_503_cov_5.093897	W. Africa	Senegal	503	-4.93656	6.82871	MN567479.1	0.000294	29	90	VIE2	AE5.2	0	76	100	21	0.151093	VIE2	VIE2	TRUE
SRR11006481	SRR11006481_NODE_16_length_447_cov_3.213514	W. Africa	Senegal	447	-5.82369	-19.7488	NC_002640.1	6.1e-06	35	91.892	Absent					0	0.0782998	NC_002640.1	NC_002640.1	TRUE
SRR11006481	SRR11006481_NODE_17_length_434_cov_12.282913	W. Africa	Senegal	434	-7.01672	4.78036	MN567479.1	1.49e-13	121	72.951	VIE2	AE4.2	0	77	100	21	0.278802	MN567479.1	VIE2	FALSE
SRR11006481	SRR11006481_NODE_8_length_850_cov_10.086675	W. Africa	Senegal	850	12.5138	7.39933	MN567479.1	1.03e-145	848	73.41	VIE2	AE16.2	0	864	97.572	2	1.01647	VIE2	VIE2	TRUE
SRR11006481	SRR11006481_NODE_9_length_817_cov_5.086486	W. Africa	Senegal	817	11.5544	7.07037	MN567479.1	5.51e-73	514	71.899	VIE2	AE16.2	0	516	97.679	2	0.631579	VIE2	VIE2	TRUE
SRR11006481	SRR11006481_NODE_1_length_3782_cov_7.362483	W. Africa	Senegal	3782	-5.03139	0.750136	MN567479.1	1.75e-131	2128	63.772	VIE3	AE19.3	0	906	99.004	21	0.562665	MN567479.1	VIE3	FALSE
SRR11006481	SRR11006481_NODE_20_length_373_cov_2.628378	W. Africa	Senegal	373	-4.46619	7.14758	NC_005064.1	1.19e-07	145	68.707	VIE2	AE5.2	2.61e-77	173	96.552	21	0.463807	VIE2	VIE2	TRUE
SRR11006481	SRR11006481_NODE_21_length_372_cov_4.854237	W. Africa	Senegal	372	-4.87787	0.235319					VIE3	AE20.3	0	109	98.182	21	0.293011	VIE3	VIE3	TRUE
SRR11006481	SRR11006481_NODE_22_length_361_cov_3.052817	W. Africa	Senegal	361	1.39451	-19.0985	NC_002031.1	4e-07	26	100	Absent					9	0.0720222	NC_002031.1	NC_002031.1	TRUE
SRR11006481	SRR11006481_NODE_23_length_359_cov_2.936170	W. Africa	Senegal	359	-5.62553	3.03055					VIE2	AE14.2	0	76	98.701	21	0.211699	VIE2	VIE2	TRUE
SRR11006482	SRR11006482_NODE_12_length_664_cov_5.632027	W. Africa	Senegal	664	12.5964	6.31203	NC_034017.1	8.05e-51	387	70.098	VIE2	AE16.2	0	407	94.363	2	0.612952	VIE2	VIE2	TRUE
SRR11006481	SRR11006481_NODE_28_length_271_cov_38.154639	W. Africa	Senegal	271	-6.96776	2.42299	NC_034017.1	1.34e-11	57	84.483	VIE2	AE14.2	0	270	98.524	21	0.99631	VIE2	VIE2	TRUE
SRR11006481	SRR11006481_NODE_29_length_266_cov_4.248677	W. Africa	Senegal	266	9.33182	-3.76507					Absent					12	0	Absent	Absent	TRUE
SRR11006481	SRR11006481_NODE_2_length_2288_cov_5.110357	W. Africa	Senegal	2288	-4.80743	7.87075	MN567479.1	4.22e-29	907	65.385	VIE2	AE7.2	0	442	98.871	21	0.396416	MN567479.1	VIE2	FALSE
SRR11006794	SRR11006794_NODE_33_length_230_cov_3.444444	C. Africa	Gabon	230	-2.14921	4.22847	NC_034017.1	8.6e-07	33	91.176	VIE2	AE13.2	0	153	98.701	20	0.665217	VIE2	VIE2	TRUE
SRR11006481	SRR11006481_NODE_31_length_259_cov_5.884615	W. Africa	Senegal	259	-6.06809	5.68302	MN567479.1	1.66e-16	108	76.147	VIE2	AE11.2	0	130	100	21	0.501931	VIE2	VIE2	TRUE
SRR11006481	SRR11006481_NODE_32_length_259_cov_4.043956	W. Africa	Senegal	259	19.808	1.46524	NC_035071.1	9.79e-07	28	96.552	Absent					7	0.108108	NC_035071.1	NC_035071.1	TRUE
SRR11006481	SRR11006481_NODE_33_length_232_cov_5.283871	W. Africa	Senegal	232	-5.17635	0.624491	NC_034204.1	2.48e-26	131	78.788	VIE3	AE23.3	0	231	100	21	0.99569	VIE3	VIE3	TRUE
SRR11006481	SRR11006481_NODE_34_length_230_cov_47.189542	W. Africa	Senegal	230	-5.32843	3.79572	MN567479.1	2.63e-13	182	68.306	VIE2	AE14.2	0	229	99.13	21	0.995652	VIE2	VIE2	TRUE
SRR11006481	SRR11006481_NODE_35_length_198_cov_12.983471	W. Africa	Senegal	198	-2.43677	0.869102	NC_027817.1	3.77e-23	140	75.887	VIE4	AE26.4	0	187	100	21	0.944444	VIE4	VIE4	TRUE
SRR11006481	SRR11006481_NODE_36_length_194_cov_13.401709	W. Africa	Senegal	194	-5.97358	0.624955	NC_034204.1	7.6e-13	136	70.803	VIE2	AE14.2	2.83e-96	193	100	21	0.994845	VIE2	VIE2	TRUE
SRR11006482	SRR11006482_NODE_13_length_617_cov_14.305556	W. Africa	Senegal	617	11.2396	7.13223	MN567479.1	5.02e-72	494	72.177	VIE2	AE16.2	0	501	98.805	2	0.811994	VIE2	VIE2	TRUE
SRR11006481	SRR11006481_NODE_38_length_160_cov_5.855422	W. Africa	Senegal	160	-6.55735	1.42902	NC_034017.1	8.49e-05	107	68.807	VIE2	AE14.2	0	159	99.375	21	0.99375	VIE2	VIE2	TRUE
SRR11006481	SRR11006481_NODE_39_length_154_cov_20.103896	W. Africa	Senegal	154	-7.28864	4.97897	NC_034017.1	4.8e-14	141	71.127	VIE2	AE4.2	0	141	100	21	0.915584	VIE2	VIE2	TRUE
SRR11006481	SRR11006481_NODE_3_length_1725_cov_3.706311	W. Africa	Senegal	1725	-12.9757	14.222	NC_001564.2	0	1281	96.341	CFAV	NC_001564.2	0	1284	96.341	5	0.744348	CFAV	CFAV	TRUE
SRR11006481	SRR11006481_NODE_40_length_153_cov_9.144737	W. Africa	Senegal	153	-2.19569	1.25917	NC_027817.1	3e-10	74	77.333	VIE4	AE29.4	7.21e-43	187	76.064	21	1.22222	VIE4	VIE4	TRUE
SRR11006481	SRR11006481_NODE_41_length_153_cov_7.842105	W. Africa	Senegal	153	-6.25768	1.34304	NC_034242.1	8.06e-05	36	83.784	VIE2	AE14.2	1.79e-54	180	83.425	21	1.17647	VIE2	VIE2	TRUE
SRR11006481	SRR11006481_NODE_42_length_152_cov_5.560000	W. Africa	Senegal	152	-7.38411	4.8947	MN567479.1	2.29e-05	130	64.43	VIE2	AE14.2	0	169	88.824	21	1.11184	VIE2	VIE2	TRUE
SRR11006481	SRR11006481_NODE_43_length_150_cov_7.082192	W. Africa	Senegal	150	-5.68752	2.01507	NC_034242.1	4.65e-14	117	71.654	VIE2	AE2.2	1.88e-65	158	93.711	21	1.05333	VIE2	VIE2	TRUE
SRR11006482	SRR11006482_NODE_16_length_553_cov_2.754202	W. Africa	Senegal	553	11.8705	6.58966	MN567479.1	1.57e-14	75	81.579	VIE2	AE16.2	0	116	99.145	2	0.209765	VIE2	VIE2	TRUE
SRR11006481	SRR11006481_NODE_45_length_135_cov_13.482759	W. Africa	Senegal	135	-5.22708	2.19676	NC_027817.1	5.05e-13	116	72.65	VIE2	AE8.2	0	134	98.519	21	0.992593	VIE2	VIE2	TRUE
SRR11006481	SRR11006481_NODE_46_length_134_cov_26.000000	W. Africa	Senegal	134	-6.00742	1.97535	NC_034017.1	1.18e-14	77	80.769	VIE2	AE2.2	2.29e-64	133	100	21	0.992537	VIE2	VIE2	TRUE
SRR11006481	SRR11006481_NODE_47_length_98_cov_29.904762	W. Africa	Senegal	98	-5.95153	1.84211	NC_034242.1	1.78e-10	49	86	VIE2	AE2.2	0	97	100	21	0.989796	VIE2	VIE2	TRUE
SRR11006481	SRR11006481_NODE_48_length_97_cov_3.350000	W. Africa	Senegal	97	-5.68799	2.15113	NC_005064.1	4.7e-05	79	71.25	VIE2	AE8.2	0	96	98.969	21	0.989691	VIE2	VIE2	TRUE
SRR11006481	SRR11006481_NODE_4_length_1666_cov_16.150409	W. Africa	Senegal	1666	-5.1464	6.59683	MN567479.1	2.68e-112	1467	67.085	VIE2	AE5.2	0	915	99.345	21	0.880552	MN567479.1	VIE2	FALSE
SRR11006481	SRR11006481_NODE_5_length_1255_cov_18.506791	W. Africa	Senegal	1255	-5.21765	1.62859	NC_034204.1	4.43e-70	860	68.414	VIE2	AE14.2	0	813	98.214	21	0.685259	VIE2	VIE2	TRUE
SRR11006481	SRR11006481_NODE_6_length_1186_cov_19.250676	W. Africa	Senegal	1186	-3.16316	-1.23506	NC_034204.1	5.82e-43	585	67.667	VIE4	AE26.4	0	581	99.806	21	0.493255	VIE4	VIE4	TRUE
SRR11006724	SRR11006724_NODE_6_length_779_cov_3.799145	W. Africa	Senegal	779	17.4975	-7.36241	NC_035187.1	2.39e-39	321	71.296	VIE1	AE1.1	1.65e-61	135	97.794	8	0.412067	NC_035187.1	VIE1	FALSE
SRR11006482	SRR11006482_NODE_17_length_543_cov_18.360515	W. Africa	Senegal	543	11.9763	6.75349	NC_034017.1	4.7e-97	461	77.155	VIE2	AE16.2	0	542	98.895	2	0.998158	VIE2	VIE2	TRUE
SRR11006482	SRR11006482_NODE_21_length_451_cov_3.601604	W. Africa	Senegal	451	11.9708	6.18254					VIE2	AE16.2	0	199	84.5	2	0.441242	VIE2	VIE2	TRUE
SRR11006482	SRR11006482_NODE_10_length_774_cov_4.484935	W. Africa	Senegal	774	-5.29205	1.91805	NC_027817.1	2.71e-13	116	73.504	VIE2	AE14.2	0	171	98.837	21	0.22093	VIE2	VIE2	TRUE
SRR11006482	SRR11006482_NODE_11_length_691_cov_3.737785	W. Africa	Senegal	691	-5.78973	4.41444	MN567479.1	0.000408	49	78	VIE2	AE14.2	0	152	100	21	0.219971	VIE2	VIE2	TRUE
SRR11006483	SRR11006483_NODE_2_length_2170_cov_8.046345	W. Africa	Senegal	2170	12.5779	6.22739	NC_034017.1	0	1565	72.921	VIE2	AE16.2	0	1439	97.647	2	0.721198	VIE2	VIE2	TRUE
SRR11006484	SRR11006484_NODE_10_length_844_cov_19.623207	W. Africa	Senegal	844	12.6311	6.27623	MN567479.1	4.37e-144	826	73.634	VIE2	AE16.2	0	856	97.433	2	1.01422	VIE2	VIE2	TRUE
SRR11006482	SRR11006482_NODE_14_length_616_cov_5.228200	W. Africa	Senegal	616	-4.53403	0.638668	MN567479.1	1.64e-08	72	76.712	VIE2	AE14.2	0	295	77.578	21	0.478896	VIE2	VIE2	TRUE
SRR11006482	SRR11006482_NODE_15_length_571_cov_6.973684	W. Africa	Senegal	571	-5.15477	5.64182	NC_034017.1	1.98e-13	58	86.441	VIE2	AE11.2	0	76	100	21	0.1331	VIE2	VIE2	TRUE
SRR11006484	SRR11006484_NODE_27_length_240_cov_12.736196	W. Africa	Senegal	240	13.1373	6.24608	NC_034204.1	1.86e-15	127	73.846	VIE2	AE16.2	0	121	100	2	0.529167	VIE2	VIE2	TRUE
SRR11006484	SRR11006484_NODE_31_length_165_cov_20.568182	W. Africa	Senegal	165	11.8461	6.19381	NC_034017.1	1.7e-26	157	76.875	VIE2	AE16.2	0	164	99.394	2	0.993939	VIE2	VIE2	TRUE
SRR11006482	SRR11006482_NODE_18_length_499_cov_11.779621	W. Africa	Senegal	499	-4.29432	1.36965	NC_034017.1	8.9e-30	213	72.897	VIE2	AE8.2	0	292	98.976	21	0.58517	VIE2	VIE2	TRUE
SRR11006932	SRR11006932_NODE_8_length_841_cov_3.844241	Coastal Kenya	Kenya	841	17.8433	-7.48534	NC_035187.1	2.58e-39	321	71.296	CFAV	NC_001564.2	0	289	68.966	8	0.381688	CFAV	CFAV	TRUE
SRR11006482	SRR11006482_NODE_1_length_3171_cov_20.750162	W. Africa	Senegal	3171	-4.60057	7.35684	MN567479.1	3.7e-63	1815	65.049	VIE2	AE5.2	0	979	100	21	0.572375	MN567479.1	VIE2	FALSE
SRR11006794	SRR11006794_NODE_3_length_2001_cov_6.259356	C. Africa	Gabon	2001	-2.13344	4.11815	NC_034017.1	1.46e-97	1016	68.318	VIE2	AE14.2	0	1345	74.976	20	0.672164	VIE2	VIE2	TRUE
SRR11006484	SRR11006484_NODE_33_length_163_cov_28.302326	W. Africa	Senegal	163	11.7758	6.14539	MN567479.1	9.88e-17	156	71.338	VIE2	AE16.2	0	162	95.706	2	0.993865	VIE2	VIE2	TRUE
SRR11006482	SRR11006482_NODE_22_length_440_cov_18.950413	W. Africa	Senegal	440	-5.91188	7.07336	NC_012533.1	4.93e-07	34	91.429	VIEW	NC_035108.1:461326757-461327206	0	413	94.253	21	0.938636	VIEW	VIEW	TRUE
SRR11006490	SRR11006490_NODE_8_length_916_cov_4.542312	W. Africa	Senegal	916	17.3691	-7.20158	NC_035187.1	3.43e-38	321	70.988	VIE1	AE1.1	1.65e-61	135	97.794	8	0.350437	NC_035187.1	VIE1	FALSE
SRR11006482	SRR11006482_NODE_24_length_348_cov_2.634686	W. Africa	Senegal	348	-5.3521	5.84243					VIE2	AE11.2	0	76	100	21	0.218391	VIE2	VIE2	TRUE
SRR11006482	SRR11006482_NODE_25_length_305_cov_27.434211	W. Africa	Senegal	305	-5.77635	6.83492	MN567479.1	1.97e-35	288	72.014	VIE2	AE5.2	0	87	100	21	0.944262	MN567479.1	VIE2	FALSE
SRR11006794	SRR11006794_NODE_4_length_1367_cov_37.819380	C. Africa	Gabon	1367	-2.26928	3.25003	NC_034204.1	2.34e-61	777	67.754	VIE2	AE14.2	0	1237	73.864	20	0.904901	VIE2	VIE2	TRUE
SRR11006482	SRR11006482_NODE_28_length_245_cov_2.619048	W. Africa	Senegal	245	3.05817	-12.1243	MN567479.1	2.31e-14	195	70.297	Absent					10	0.795918	MN567479.1	MN567479.1	TRUE
SRR11006482	SRR11006482_NODE_29_length_218_cov_30.056738	W. Africa	Senegal	218	-5.6113	6.79963	NC_034017.1	5.83e-15	170	69.942	VIE2	AE5.2	0	217	99.083	21	0.995413	VIE2	VIE2	TRUE
SRR11006482	SRR11006482_NODE_2_length_2366_cov_28.060725	W. Africa	Senegal	2366	-6.58302	3.79994	NC_034204.1	1.63e-72	825	68.067	VIE2	AE14.2	0	1341	99.553	21	0.566779	VIE2	VIE2	TRUE
SRR11006482	SRR11006482_NODE_30_length_217_cov_26.285714	W. Africa	Senegal	217	-4.32783	7.20789	NC_005064.1	5.43e-09	132	70.149	VIE2	AE13.2	0	140	100	21	0.645161	VIE2	VIE2	TRUE
SRR11006482	SRR11006482_NODE_31_length_198_cov_104.355372	W. Africa	Senegal	198	-2.4765	0.952533	NC_027817.1	3.77e-23	140	75.887	VIE4	AE29.4	0	187	100	21	0.944444	VIE4	VIE4	TRUE
SRR11006482	SRR11006482_NODE_32_length_176_cov_19.575758	W. Africa	Senegal	176	-6.05937	1.6658	NC_034017.1	1.31e-15	166	70.06	VIE2	AE2.2	1.18e-80	168	98.817	21	0.954545	VIE2	VIE2	TRUE
SRR11006482	SRR11006482_NODE_33_length_170_cov_52.612903	W. Africa	Senegal	170	-5.63357	3.83807	MN567479.1	7.47e-06	68	73.913	VIE2	AE14.2	0	169	97.647	21	0.994118	VIE2	VIE2	TRUE
SRR11006482	SRR11006482_NODE_34_length_167_cov_5.444444	W. Africa	Senegal	167	-5.05838	8.2038	MN567479.1	3.32e-10	79	76.25	Absent					21	0.473054	MN567479.1	MN567479.1	TRUE
SRR11006482	SRR11006482_NODE_35_length_165_cov_25.102273	W. Africa	Senegal	165	-5.47125	0.249389	NC_034204.1	5.54e-20	72	87.671	VIE3	AE23.3	0	163	98.788	21	0.987879	VIE3	VIE3	TRUE
SRR11006482	SRR11006482_NODE_36_length_158_cov_3.197531	W. Africa	Senegal	158	-6.29119	2.21476					VIE2	AE8.2	2.27e-31	116	98.701	21	0.734177	VIE2	VIE2	TRUE
SRR11006482	SRR11006482_NODE_37_length_157_cov_5.650000	W. Africa	Senegal	157	-5.84311	6.57719	MN567479.1	1.95e-06	67	75	VIE2	AE5.2	0	176	87.571	21	1.12102	VIE2	VIE2	TRUE
SRR11006482	SRR11006482_NODE_38_length_155_cov_38.474359	W. Africa	Senegal	155	-6.75004	2.94972	NC_012932.1	0.003	18	100	VIE2	AE14.2	0	165	92.169	21	1.06452	VIE2	VIE2	TRUE
SRR11006482	SRR11006482_NODE_39_length_155_cov_26.602564	W. Africa	Senegal	155	-6.11198	6.42636	MN567479.1	5.16e-20	147	73.649	VIE2	AE11.2	0	154	100	21	0.993548	VIE2	VIE2	TRUE
SRR11006482	SRR11006482_NODE_3_length_2065_cov_27.004024	W. Africa	Senegal	2065	-5.11885	0.795426	NC_034204.1	5.64e-84	1905	67.21	VIE3	AE23.3	0	1047	98.15	21	0.922518	NC_034204.1	VIE3	FALSE
SRR11006482	SRR11006482_NODE_40_length_155_cov_20.576923	W. Africa	Senegal	155	-5.87054	7.09634	MN567479.1	9.33e-17	118	74.79	VIE2	AE5.2	0	154	100	21	0.993548	VIE2	VIE2	TRUE
SRR11006482	SRR11006482_NODE_41_length_155_cov_19.025641	W. Africa	Senegal	155	-6.15601	6.8873	MN567479.1	3.97e-15	133	72.388	VIEW	NC_035108.1:461326757-461327206	0	112	100	21	0.858065	MN567479.1	VIEW	FALSE
SRR11006482	SRR11006482_NODE_42_length_155_cov_17.615385	W. Africa	Senegal	155	-5.68103	7.12884	MN567479.1	1.38e-14	112	74.336	VIE2	AE13.2	0	154	100	21	0.993548	VIE2	VIE2	TRUE
SRR11006482	SRR11006482_NODE_43_length_155_cov_2.743590	W. Africa	Senegal	155	-6.23875	6.93613	MN567479.1	4.83e-14	133	71.642	VIEW	NC_035108.1:461326757-461327206	0	112	99.115	21	0.858065	MN567479.1	VIEW	FALSE
SRR11006482	SRR11006482_NODE_44_length_153_cov_5.118421	W. Africa	Senegal	153	-5.55736	5.79514	MN567479.1	1.05e-09	73	77.027	VIE2	AE11.2	0	169	88.824	21	1.10458	VIE2	VIE2	TRUE
SRR11006482	SRR11006482_NODE_45_length_153_cov_4.960526	W. Africa	Senegal	153	-2.33247	1.04977	NC_027817.1	3e-10	74	77.333	VIE4	AE29.4	7.21e-43	187	76.064	21	1.22222	VIE4	VIE4	TRUE
SRR11006482	SRR11006482_NODE_46_length_153_cov_2.460526	W. Africa	Senegal	153	-6.38313	1.17871	NC_034242.1	8.06e-05	36	83.784	VIE2	AE14.2	1.79e-54	180	83.425	21	1.17647	VIE2	VIE2	TRUE
SRR11006482	SRR11006482_NODE_47_length_145_cov_60.602941	W. Africa	Senegal	145	-4.25216	5.45094					VIE2	AE10.2	0	77	100	21	0.531034	VIE2	VIE2	TRUE
SRR11006482	SRR11006482_NODE_48_length_139_cov_23.241935	W. Africa	Senegal	139	-5.1088	6.52059	MN567479.1	1.95e-18	121	75.41	VIE2	AE13.2	0	137	100	21	0.985612	VIE2	VIE2	TRUE
SRR11006482	SRR11006482_NODE_49_length_136_cov_18.355932	W. Africa	Senegal	136	-1.62645	-1.73527	NC_027817.1	4.77e-07	25	100	VIE4	AE27.4	1e-33	76	100	21	0.558824	VIE4	VIE4	TRUE
SRR11006484	SRR11006484_NODE_35_length_156_cov_28.949367	W. Africa	Senegal	156	11.8128	6.21611	MN567479.1	1.81e-19	151	73.026	VIE2	AE16.2	0	155	98.077	2	0.99359	VIE2	VIE2	TRUE
SRR11006482	SRR11006482_NODE_50_length_133_cov_15.142857	W. Africa	Senegal	133	-4.16838	7.16743	NC_005064.1	1.62e-06	44	82.222	VIE2	AE10.2	0	132	100	21	0.992481	VIE2	VIE2	TRUE
SRR11006482	SRR11006482_NODE_51_length_133_cov_3.678571	W. Africa	Senegal	133	-4.10283	7.10243	NC_005064.1	1.62e-06	44	82.222	VIE2	AE13.2	0	132	99.248	21	0.992481	VIE2	VIE2	TRUE
SRR11006482	SRR11006482_NODE_52_length_130_cov_9.113208	W. Africa	Senegal	130	-4.83408	2.12438	NC_034017.1	6.72e-05	116	67.521	VIE2	AE8.2	0	129	99.231	21	0.992308	VIE2	VIE2	TRUE
SRR11006482	SRR11006482_NODE_53_length_123_cov_36.065217	W. Africa	Senegal	123	-7.42478	2.50698	NC_012932.1	0.003	18	100	VIE2	AE14.2	0	133	91.045	21	1.0813	VIE2	VIE2	TRUE
SRR11006482	SRR11006482_NODE_54_length_123_cov_19.565217	W. Africa	Senegal	123	-5.74049	6.07243	MN567479.1	7.17e-17	108	76.147	VIE2	AE5.2	0	122	99.187	21	0.99187	VIE2	VIE2	TRUE
SRR11006482	SRR11006482_NODE_55_length_123_cov_19.500000	W. Africa	Senegal	123	-5.44576	1.73011					VIE2	AE8.2	0	122	99.187	21	0.99187	VIE2	VIE2	TRUE
SRR11006482	SRR11006482_NODE_56_length_119_cov_38.214286	W. Africa	Senegal	119	-6.19974	2.07465	NC_034204.1	0.003	71	70.833	VIE2	AE14.2	9.29e-33	118	97.727	21	0.991597	VIE2	VIE2	TRUE
SRR11006482	SRR11006482_NODE_57_length_119_cov_22.809524	W. Africa	Senegal	119	-4.51534	3.4996	NC_034017.1	7.86e-10	50	84.314	VIE2	AE14.2	0	118	99.16	21	0.991597	VIE2	VIE2	TRUE
SRR11006482	SRR11006482_NODE_58_length_119_cov_20.642857	W. Africa	Senegal	119	-6.47469	1.43233	NC_034017.1	0.000211	108	67.89	VIE2	AE2.2	0	111	100	21	0.932773	VIE2	VIE2	TRUE
SRR11006482	SRR11006482_NODE_59_length_119_cov_16.071429	W. Africa	Senegal	119	-5.85868	1.6451	NC_034017.1	1.02e-14	74	81.333	VIE2	AE2.2	3.18e-56	118	100	21	0.991597	VIE2	VIE2	TRUE
SRR11006482	SRR11006482_NODE_5_length_1186_cov_77.753832	W. Africa	Senegal	1186	-3.56142	-0.210424	NC_034204.1	5.82e-43	585	67.667	VIE4	AE26.4	0	581	99.612	21	0.493255	VIE4	VIE4	TRUE
SRR11006482	SRR11006482_NODE_60_length_113_cov_65.305556	W. Africa	Senegal	113	-4.33201	3.77154					VIE2	AE14.2	0	112	99.115	21	0.99115	VIE2	VIE2	TRUE
SRR11006482	SRR11006482_NODE_61_length_113_cov_37.361111	W. Africa	Senegal	113	-5.81487	2.07867	NC_034017.1	9.61e-15	77	80.769	VIE2	AE2.2	5.75e-53	112	100	21	0.99115	VIE2	VIE2	TRUE
SRR11006482	SRR11006482_NODE_62_length_111_cov_2.617647	W. Africa	Senegal	111	-4.48923	6.75251	NC_035187.1	0.002	23	91.667	VIE2	AE10.2	0	110	99.099	21	0.990991	VIE2	VIE2	TRUE
SRR11006482	SRR11006482_NODE_63_length_109_cov_17.781250	W. Africa	Senegal	109	-5.70072	7.17668	MN567479.1	3.91e-13	106	73.832	VIE2	AE11.2	0	108	99.083	21	0.990826	VIE2	VIE2	TRUE
SRR11006482	SRR11006482_NODE_64_length_106_cov_37.655172	W. Africa	Senegal	106	-5.93178	2.40531					VIE2	AE14.2	0	105	98.63	21	0.990566	VIE2	VIE2	TRUE
SRR11006482	SRR11006482_NODE_65_length_106_cov_5.000000	W. Africa	Senegal	106	-6.8993	2.69164	NC_034017.1	1.5e-05	40	82.927	VIE2	AE14.2	0	116	90.598	21	1.09434	VIE2	VIE2	TRUE
SRR11006482	SRR11006482_NODE_66_length_99_cov_14.136364	W. Africa	Senegal	99	-3.86112	6.68054	NC_005064.1	1.13e-06	44	82.222	VIE2	AE10.2	0	98	100	21	0.989899	VIE2	VIE2	TRUE
SRR11006482	SRR11006482_NODE_67_length_99_cov_13.136364	W. Africa	Senegal	99	-4.96539	7.14051					VIE2	AE10.2	0	98	100	21	0.989899	VIE2	VIE2	TRUE
SRR11006482	SRR11006482_NODE_68_length_95_cov_40.555556	W. Africa	Senegal	95	-5.23871	6.00182	NC_034017.1	2.7e-14	58	86.441	VIE2	AE5.2	0	94	100	21	0.989474	VIE2	VIE2	TRUE
SRR11006482	SRR11006482_NODE_69_length_93_cov_48.062500	W. Africa	Senegal	93	-6.55218	4.04943					VIE2	AE9.2	0	76	100	21	0.817204	VIE2	VIE2	TRUE
SRR11006511	SRR11006511_NODE_7_length_1029_cov_6.972689	W. Africa	Senegal	1029	17.6527	-7.67629	NC_035187.1	3.87e-38	321	70.988	CFAV	NC_001564.2	0	289	68.027	8	0.311953	CFAV	CFAV	TRUE
SRR11006482	SRR11006482_NODE_70_length_93_cov_40.250000	W. Africa	Senegal	93	-7.42907	3.71219					VIE2	AE9.2	8.41e-41	92	98.925	21	0.989247	VIE2	VIE2	TRUE
SRR11006482	SRR11006482_NODE_71_length_93_cov_19.687500	W. Africa	Senegal	93	-4.82666	6.20213	NC_034017.1	5.08e-17	76	83.117	VIE2	AE5.2	0	92	98.925	21	0.989247	VIE2	VIE2	TRUE
SRR11006482	SRR11006482_NODE_72_length_93_cov_16.375000	W. Africa	Senegal	93	-7.76792	3.98817					VIE2	AE9.2	0	76	98.701	21	0.817204	VIE2	VIE2	TRUE
SRR11006482	SRR11006482_NODE_73_length_91_cov_40.142857	W. Africa	Senegal	91	-4.72376	6.95941					VIE2	AE13.2	0	87	100	21	0.956044	VIE2	VIE2	TRUE
SRR11006482	SRR11006482_NODE_74_length_84_cov_26.428571	W. Africa	Senegal	84	-5.81774	7.23592	MN567479.1	8.06e-14	60	85.246	VIE2	AE13.2	0	83	100	21	0.988095	VIE2	VIE2	TRUE
SRR11006482	SRR11006482_NODE_7_length_942_cov_3.412717	W. Africa	Senegal	942	-5.79309	-19.7823	NC_002640.1	1.32e-05	35	91.892	Absent					0	0.037155	NC_002640.1	NC_002640.1	TRUE
SRR11006482	SRR11006482_NODE_8_length_921_cov_2.690758	W. Africa	Senegal	921	-5.97604	-0.5774	MN567479.1	1.79e-16	146	73.333	VIE3	AE25.3	0	156	99.363	21	0.169381	VIE3	VIE3	TRUE
SRR11006482	SRR11006482_NODE_9_length_806_cov_4.603567	W. Africa	Senegal	806	-5.38113	0.0640408	MN567479.1	6.2e-66	460	72.414	VIE3	AE20.3	0	446	97.588	21	0.57072	VIE3	VIE3	TRUE
SRR11006483	SRR11006483_NODE_10_length_617_cov_5.557407	W. Africa	Senegal	617	-4.33536	7.71669	MN567479.1	6.14e-14	293	66.445	VIE2	AE5.2	0	300	98.007	21	0.486224	VIE2	VIE2	TRUE
SRR11006483	SRR11006483_NODE_11_length_486_cov_6.657702	W. Africa	Senegal	486	-7.13617	4.72288	MN567479.1	5.12e-20	203	70.098	VIE2	AE14.2	0	154	100	21	0.417695	MN567479.1	VIE2	FALSE
SRR11006483	SRR11006483_NODE_12_length_425_cov_4.413793	W. Africa	Senegal	425	-4.78748	2.78395	NC_027817.1	5.07e-13	79	80	VIE2	AE14.2	0	136	99.27	21	0.32	VIE2	VIE2	TRUE
SRR11006483	SRR11006483_NODE_13_length_420_cov_7.239067	W. Africa	Senegal	420	-4.46525	4.704	NC_034017.1	3.16e-09	50	84.314	VIE2	AE14.2	0	99	100	21	0.235714	VIE2	VIE2	TRUE
SRR11006483	SRR11006483_NODE_14_length_382_cov_2.836066	W. Africa	Senegal	382	-5.80246	3.0254					VIE2	AE14.2	0	76	98.701	21	0.198953	VIE2	VIE2	TRUE
SRR11006483	SRR11006483_NODE_15_length_367_cov_3.713793	W. Africa	Senegal	367	-5.08303	5.79017	MN567479.1	1.85e-11	79	77.5	VIE2	AE12.2	0	69	100	21	0.215259	MN567479.1	VIE2	FALSE
SRR11006483	SRR11006483_NODE_16_length_360_cov_2.487633	W. Africa	Senegal	360	-4.43121	1.39739	NC_034017.1	5.18e-31	198	74.372	VIE2	AE8.2	0	240	99.585	21	0.666667	VIE2	VIE2	TRUE
SRR11006483	SRR11006483_NODE_18_length_303_cov_2.601770	W. Africa	Senegal	303	-4.89688	0.92553	NC_034204.1	1.5e-30	182	74.227	VIE3	AE19.3	0	311	91.374	21	1.0264	VIE3	VIE3	TRUE
SRR11006483	SRR11006483_NODE_19_length_282_cov_21.287805	W. Africa	Senegal	282	-5.00215	3.65625	MN567479.1	1.39e-11	174	68	VIE2	AE14.2	0	194	99.487	21	0.687943	VIE2	VIE2	TRUE
SRR11006483	SRR11006483_NODE_1_length_3854_cov_5.378078	W. Africa	Senegal	3854	-4.80133	0.833879	MN567479.1	8.67e-104	2525	63.905	VIE2	AE14.2	0	1345	74.976	21	0.655163	MN567479.1	VIE2	FALSE
SRR11006483	SRR11006483_NODE_20_length_257_cov_2.605556	W. Africa	Senegal	257	-5.92611	-19.8184	NC_002640.1	3.39e-06	35	91.892	Absent					0	0.136187	NC_002640.1	NC_002640.1	TRUE
SRR11006483	SRR11006483_NODE_21_length_251_cov_3.879310	W. Africa	Senegal	251	-5.50608	0.0491241	NC_034204.1	1.01e-31	226	72.687	VIE3	AE20.3	0	250	100	21	0.996016	VIE3	VIE3	TRUE
SRR11006483	SRR11006483_NODE_22_length_227_cov_42.513333	W. Africa	Senegal	227	-3.59845	-0.250963	NC_034204.1	2.77e-19	148	73.154	VIE4	AE29.4	0	226	99.119	21	0.995595	VIE4	VIE4	TRUE
SRR11006483	SRR11006483_NODE_23_length_216_cov_9.467626	W. Africa	Senegal	216	-7.17233	2.99739	NC_034017.1	1.27e-10	57	82.759	VIE2	AE14.2	0	226	93.833	21	1.0463	VIE2	VIE2	TRUE
SRR11006483	SRR11006483_NODE_24_length_188_cov_4.450450	W. Africa	Senegal	188	-6.06819	1.15579	NC_034204.1	9.54e-18	150	72.185	VIE2	AE14.2	5.12e-93	187	100	21	0.994681	VIE2	VIE2	TRUE
SRR11006483	SRR11006483_NODE_25_length_184_cov_7.140187	W. Africa	Senegal	184	-5.97593	1.07375	NC_034204.1	4.52e-09	171	68.571	VIE2	AE14.2	0	183	98.913	21	0.994565	VIE2	VIE2	TRUE
SRR11006483	SRR11006483_NODE_26_length_177_cov_15.730000	W. Africa	Senegal	177	-5.65797	6.81434	NC_034017.1	1.61e-14	146	71.141	VIE2	AE5.2	0	176	99.435	21	0.99435	VIE2	VIE2	TRUE
SRR11006483	SRR11006483_NODE_27_length_177_cov_4.240000	W. Africa	Senegal	177	-6.27221	1.008	NC_034242.1	7.82e-06	36	86.486	VIE2	AE14.2	3.94e-69	204	85.854	21	1.15254	VIE2	VIE2	TRUE
SRR11006483	SRR11006483_NODE_28_length_176_cov_13.909091	W. Africa	Senegal	176	-6.1848	2.6985					VIE2	AE14.2	0	175	99.432	21	0.994318	VIE2	VIE2	TRUE
SRR11006483	SRR11006483_NODE_29_length_172_cov_8.315789	W. Africa	Senegal	172	-7.2053	2.72221	NC_034017.1	1.46e-08	48	83.673	VIE2	AE14.2	0	171	99.419	21	0.994186	VIE2	VIE2	TRUE
SRR11006484	SRR11006484_NODE_9_length_884_cov_14.914498	W. Africa	Senegal	884	11.3152	7.53498	MN567479.1	3.31e-76	521	72.097	VIE2	AE16.2	0	535	96.455	2	0.605204	VIE2	VIE2	TRUE
SRR11006483	SRR11006483_NODE_30_length_164_cov_100.218391	W. Africa	Senegal	164	-2.04545	-0.842526	NC_027817.1	2.05e-25	112	81.416	VIE4	AE26.4	0	163	99.39	21	0.993902	VIE4	VIE4	TRUE
SRR11006483	SRR11006483_NODE_31_length_163_cov_3.255814	W. Africa	Senegal	163	-6.14342	2.20234					VIE2	AE14.2	1.79e-35	168	97.753	21	1.03067	VIE2	VIE2	TRUE
SRR11006483	SRR11006483_NODE_32_length_159_cov_16.182927	W. Africa	Senegal	159	-4.01566	-0.986449	MN567479.1	2.41e-05	74	73.333	VIE4	AE29.4	0	143	98.611	21	0.899371	VIE4	VIE4	TRUE
SRR11006483	SRR11006483_NODE_33_length_155_cov_76.269231	W. Africa	Senegal	155	-2.02429	0.119955	NC_034204.1	2.05e-12	121	72.581	VIE2	AE14.2	0	139	77.857	21	0.896774	VIE2	VIE2	TRUE
SRR11006483	SRR11006483_NODE_34_length_155_cov_6.948718	W. Africa	Senegal	155	-7.64613	2.36761	NC_034017.1	1.3e-08	48	83.673	VIE2	AE14.2	0	165	92.169	21	1.06452	VIE2	VIE2	TRUE
SRR11006483	SRR11006483_NODE_35_length_155_cov_6.243590	W. Africa	Senegal	155	-7.35318	5.97599					VIEW	NC_035108.1:461326757-461327206	0	154	99.355	21	0.993548	VIEW	VIEW	TRUE
SRR11006483	SRR11006483_NODE_36_length_153_cov_13.894737	W. Africa	Senegal	153	-1.89582	0.848777	NC_027817.1	3e-10	74	77.333	VIE4	AE26.4	8.78e-42	187	75.532	21	1.22222	VIE4	VIE4	TRUE
SRR11006483	SRR11006483_NODE_37_length_151_cov_4.108108	W. Africa	Senegal	151	-2.79828	0.0677633	NC_034017.1	1.87e-06	52	79.245	VIE4	AE27.4	1e-33	76	100	21	0.503311	VIE4	VIE4	TRUE
SRR11006483	SRR11006483_NODE_38_length_144_cov_89.492537	W. Africa	Senegal	144	-2.42446	0.32638	NC_034204.1	8.56e-17	113	75.439	VIE4	AE29.4	0	143	100	21	0.993056	VIE4	VIE4	TRUE
SRR11006483	SRR11006483_NODE_39_length_144_cov_24.895522	W. Africa	Senegal	144	-3.69725	-0.478003	MN567479.1	8.02e-11	86	74.725	VIE4	AE28.4	0	128	100	21	0.888889	VIE4	VIE4	TRUE
SRR11006483	SRR11006483_NODE_3_length_1609_cov_3.495431	W. Africa	Senegal	1609	-12.9403	14.3304	NC_001564.2	0	1281	96.516	CFAV	NC_001564.2	0	1284	96.516	5	0.798011	CFAV	CFAV	TRUE
SRR11006483	SRR11006483_NODE_40_length_141_cov_65.203125	W. Africa	Senegal	141	-3.61341	-0.519688	NC_034017.1	0.000256	25	92.308	VIE2	AE14.2	0	138	75.54	21	0.978723	VIE2	NC_034017.1	FALSE
SRR11006483	SRR11006483_NODE_41_length_138_cov_10.672131	W. Africa	Senegal	138	-6.59269	3.31362	NC_034017.1	6.32e-12	57	84.483	VIE2	AE14.2	0	137	99.275	21	0.992754	VIE2	VIE2	TRUE
SRR11006483	SRR11006483_NODE_42_length_137_cov_12.966667	W. Africa	Senegal	137	-1.95502	-0.0968979					VIE4	AE29.4	4.86e-26	66	98.507	21	0.481752	VIE4	VIE4	TRUE
SRR11006483	SRR11006483_NODE_43_length_136_cov_6.050847	W. Africa	Senegal	136	-1.58345	-1.66913	NC_027817.1	4.77e-07	25	100	VIE4	AE27.4	1e-33	76	100	21	0.558824	VIE4	VIE4	TRUE
SRR11006483	SRR11006483_NODE_44_length_128_cov_48.882353	W. Africa	Senegal	128	-5.81238	4.34342	NC_034017.1	8.58e-10	50	84.314	VIE2	AE14.2	0	127	99.219	21	0.992188	VIE2	VIE2	TRUE
SRR11006483	SRR11006483_NODE_45_length_124_cov_108.914894	W. Africa	Senegal	124	-2.75485	-0.65735					VIE4	AE26.4	0	123	100	21	0.991935	VIE4	VIE4	TRUE
SRR11006483	SRR11006483_NODE_46_length_120_cov_29.651163	W. Africa	Senegal	120	-2.88905	-0.962507	NC_034017.1	7.94e-10	115	70.69	VIE4	AE26.4	0	119	98.333	21	0.991667	VIE4	VIE4	TRUE
SRR11006483	SRR11006483_NODE_47_length_120_cov_4.651163	W. Africa	Senegal	120	-2.8211	-0.69193	NC_034017.1	7.94e-10	115	70.69	VIE4	AE26.4	0	119	99.167	21	0.991667	VIE4	VIE4	TRUE
SRR11006483	SRR11006483_NODE_48_length_120_cov_2.627907	W. Africa	Senegal	120	-3.03008	-1.03777	NC_034017.1	2.77e-09	116	70.94	VIE4	AE29.4	0	118	95.833	21	0.983333	VIE4	VIE4	TRUE
SRR11006483	SRR11006483_NODE_49_length_113_cov_85.111111	W. Africa	Senegal	113	-2.60825	0.312262	NC_027817.1	1.85e-17	112	76.106	VIE4	AE26.4	1.22e-52	112	100	21	0.99115	VIE4	VIE4	TRUE
SRR11006483	SRR11006483_NODE_4_length_1018_cov_8.354942	W. Africa	Senegal	1018	-5.23854	1.66581	NC_034204.1	2.94e-52	628	68.189	VIE2	AE14.2	0	708	98.947	21	0.695481	VIE2	VIE2	TRUE
SRR11006483	SRR11006483_NODE_50_length_112_cov_71.885714	W. Africa	Senegal	112	-3.05818	-0.153721	NC_034017.1	3.79e-07	88	71.91	VIE4	AE26.4	4.26e-52	111	100	21	0.991071	VIE4	VIE4	TRUE
SRR11006483	SRR11006483_NODE_51_length_112_cov_37.800000	W. Africa	Senegal	112	-3.20147	-0.501672	NC_034017.1	3.79e-07	88	71.91	VIE4	AE26.4	1.81e-50	111	99.107	21	0.991071	VIE4	VIE4	TRUE
SRR11006483	SRR11006483_NODE_52_length_110_cov_29.515152	W. Africa	Senegal	110	-3.45024	-0.828544	NC_034017.1	1.06e-07	58	79.661	VIE4	AE26.4	1.69e-44	108	96.364	21	0.981818	VIE4	VIE4	TRUE
SRR11006483	SRR11006483_NODE_53_length_101_cov_25.916667	W. Africa	Senegal	101	-6.30004	2.80621	NC_012932.1	0.002	18	100	VIE2	AE14.2	0	100	99.01	21	0.990099	VIE2	VIE2	TRUE
SRR11006483	SRR11006483_NODE_54_length_95_cov_4.944444	W. Africa	Senegal	95	-1.24515	-0.302538	NC_034204.1	5.96e-10	73	77.027	VIE4	AE26.4	8.22e-36	84	98.824	21	0.884211	VIE4	VIE4	TRUE
SRR11006483	SRR11006483_NODE_55_length_91_cov_77.642857	W. Africa	Senegal	91	-3.10507	0.107955	NC_034017.1	0.000151	25	92.308	VIE2	AE14.2	0	89	76.667	21	0.978022	VIE2	NC_034017.1	FALSE
SRR11006483	SRR11006483_NODE_56_length_91_cov_28.071429	W. Africa	Senegal	91	-6.18835	3.45383					VIE2	AE9.2	0	90	100	21	0.989011	VIE2	VIE2	TRUE
SRR11006483	SRR11006483_NODE_57_length_91_cov_11.571429	W. Africa	Senegal	91	-4.09228	-0.971952	NC_034017.1	0.000151	25	92.308	VIE2	AE14.2	0	89	75.556	21	0.978022	VIE2	NC_034017.1	FALSE
SRR11006483	SRR11006483_NODE_58_length_91_cov_4.000000	W. Africa	Senegal	91	-4.04175	-0.937632	NC_034017.1	0.000151	25	92.308	VIE4	AE26.4	2.52e-23	61	98.387	21	0.67033	VIE4	VIE4	TRUE
SRR11006483	SRR11006483_NODE_59_length_90_cov_100.923077	W. Africa	Senegal	90	-2.88556	-1.04863	NC_027817.1	2.88e-07	25	100	VIE4	AE27.4	8.78e-41	89	100	21	0.988889	VIE4	VIE4	TRUE
SRR11006483	SRR11006483_NODE_5_length_962_cov_3.762712	W. Africa	Senegal	962	-4.89477	8.34939	MN567479.1	9.06e-65	575	70.201	VIE2	AE7.2	0	782	97.531	21	0.81289	VIE2	VIE2	TRUE
SRR11006483	SRR11006483_NODE_60_length_87_cov_60.600000	W. Africa	Senegal	87	-3.3396	-0.354368	NC_034017.1	2.76e-07	85	72.093	VIE4	AE26.4	1.59e-38	86	100	21	0.988506	VIE4	VIE4	TRUE
SRR11006483	SRR11006483_NODE_61_length_83_cov_17.666667	W. Africa	Senegal	83	-6.80936	2.82733	NC_012932.1	0.002	18	100	VIE2	AE14.2	0	79	97.5	21	0.951807	VIE2	VIE2	TRUE
SRR11006483	SRR11006483_NODE_62_length_83_cov_11.000000	W. Africa	Senegal	83	-5.82266	2.66025	NC_034017.1	0.006	30	83.871	VIE2	AE14.2	5.14e-36	82	100	21	0.987952	VIE2	VIE2	TRUE
SRR11006483	SRR11006483_NODE_6_length_922_cov_16.783432	W. Africa	Senegal	922	-4.39673	6.00167	MN567479.1	8.68e-46	754	66.232	VIE2	AE5.2	0	865	97.113	21	0.938178	VIE2	VIE2	TRUE
SRR11006483	SRR11006483_NODE_7_length_901_cov_52.696602	W. Africa	Senegal	901	-2.9893	-0.922207	NC_034204.1	1.44e-17	384	66.076	VIE4	AE26.4	1.21e-147	290	99.656	21	0.426193	NC_034204.1	VIE4	FALSE
SRR11006531	SRR11006531_NODE_5_length_1036_cov_6.803962	Coastal Kenya	Kenya	1036	17.3599	-7.32873	NC_035187.1	3.9e-38	321	70.988	CFAV	NC_001564.2	0	289	68.966	8	0.309846	CFAV	CFAV	TRUE
SRR11006483	SRR11006483_NODE_9_length_698_cov_14.476651	W. Africa	Senegal	698	-6.07861	6.95837	MN567479.1	2.27e-64	629	68.927	VIEW	NC_035108.1:461326757-461327206	0	367	94.087	21	0.901146	MN567479.1	VIEW	FALSE
SRR11006485	SRR11006485_NODE_2_length_2251_cov_6.464121	W. Africa	Senegal	2251	12.2768	7.38656	MN567479.1	0	1748	72.412	VIE2	AE16.2	0	1439	98.472	2	0.776544	MN567479.1	VIE2	FALSE
SRR11006484	SRR11006484_NODE_11_length_760_cov_2.774524	W. Africa	Senegal	760	9.33925	-3.69392	NC_005064.1	3.03e-06	30	96.774	Absent					12	0.0394737	NC_005064.1	NC_005064.1	TRUE
SRR11006484	SRR11006484_NODE_12_length_749_cov_3.519345	W. Africa	Senegal	749	-4.18916	0.381101	MN567479.1	1.65e-09	327	63.905	VIE2	AE14.2	0	411	75.893	21	0.548732	VIE2	VIE2	TRUE
SRR11006484	SRR11006484_NODE_13_length_648_cov_12.908932	W. Africa	Senegal	648	-6.45157	6.59086	MN567479.1	3.56e-55	508	70.37	VIEW	NC_035108.1:461326757-461327206	0	449	94.692	21	0.783951	MN567479.1	VIEW	FALSE
SRR11006484	SRR11006484_NODE_14_length_600_cov_26.042065	W. Africa	Senegal	600	-6.68459	4.48687	MN567479.1	5.58e-27	448	67.241	VIE2	AE14.2	0	547	96.715	21	0.911667	VIE2	VIE2	TRUE
SRR11006486	SRR11006486_NODE_3_length_2113_cov_7.528978	Coastal Kenya	Kenya	2113	12.2393	7.50651	MN567479.1	0	1214	73.251	VIE2	AE16.2	0	1281	98.986	2	0.606247	VIE2	VIE2	TRUE
SRR11006484	SRR11006484_NODE_16_length_465_cov_3.082474	W. Africa	Senegal	465	-4.97246	5.86531	MN567479.1	8.27e-11	76	77.922	VIE2	AE12.2	0	69	100	21	0.163441	VIE2	VIE2	TRUE
SRR11006484	SRR11006484_NODE_17_length_440_cov_3.203857	W. Africa	Senegal	440	-4.9069	2.64345	NC_027817.1	5.26e-13	79	80	VIE2	AE14.2	0	136	99.27	21	0.309091	VIE2	VIE2	TRUE
SRR11006484	SRR11006484_NODE_18_length_438_cov_21.426593	W. Africa	Senegal	438	-5.93606	2.00649	NC_034242.1	9.46e-29	169	75.882	VIE2	AE14.2	0	437	99.259	21	0.997717	VIE2	VIE2	TRUE
SRR11006484	SRR11006484_NODE_19_length_433_cov_4.123596	W. Africa	Senegal	433	-5.70126	2.98733					VIE2	AE14.2	0	76	98.701	21	0.17552	VIE2	VIE2	TRUE
SRR11006484	SRR11006484_NODE_1_length_2224_cov_3.904052	W. Africa	Senegal	2224	-4.60921	8.13059	NC_034017.1	2.77e-31	551	66.968	VIE2	AE7.2	0	442	99.323	21	0.247752	NC_034017.1	VIE2	FALSE
SRR11006484	SRR11006484_NODE_20_length_432_cov_4.126761	W. Africa	Senegal	432	-4.9854	8.3627	MN567479.1	2.85e-35	361	69.21	VIE2	AE7.2	0	384	99.481	21	0.888889	VIE2	VIE2	TRUE
SRR11006484	SRR11006484_NODE_21_length_376_cov_4.183946	W. Africa	Senegal	376	9.09096	-15.6223	NC_033715.1	1.46e-06	25	100	Absent					11	0.0664894	NC_033715.1	NC_033715.1	TRUE
SRR11006484	SRR11006484_NODE_22_length_352_cov_4.640000	W. Africa	Senegal	352	-4.0805	4.6441	NC_034017.1	0.000703	35	83.333	VIE2	AE14.2	0	76	100	21	0.215909	VIE2	VIE2	TRUE
SRR11006484	SRR11006484_NODE_23_length_340_cov_3.494297	W. Africa	Senegal	340	-6.13929	0.964758	NC_034204.1	2.36e-22	330	67.341	VIE2	AE14.2	2.65e-166	351	96.307	21	1.03235	VIE2	VIE2	TRUE
SRR11006484	SRR11006484_NODE_24_length_336_cov_2.841699	W. Africa	Senegal	336	-0.0476531	5.7744	NC_002031.1	1.29e-06	25	100	Absent					18	0.0744048	NC_002031.1	NC_002031.1	TRUE
SRR11006487	SRR11006487_NODE_22_length_476_cov_3.273183	Thailand	Thailand	476	11.7343	6.24396	MN567479.1	1.99e-12	94	75.51	VIE2	AE16.2	0	139	95	2	0.292017	VIE2	VIE2	TRUE
SRR11006487	SRR11006487_NODE_27_length_454_cov_4.891247	Thailand	Thailand	454	12.5188	6.21554					VIE2	AE16.2	0	75	100	2	0.165198	VIE2	VIE2	TRUE
SRR11006487	SRR11006487_NODE_29_length_441_cov_6.068681	Thailand	Thailand	441	11.4347	7.47622	MN567479.1	1.24e-14	208	67.943	VIE2	AE16.2	0	224	100	2	0.507937	VIE2	VIE2	TRUE
SRR11006484	SRR11006484_NODE_29_length_225_cov_6.898649	W. Africa	Senegal	225	-6.21936	5.42505					VIEW	NC_035108.1:461326757-461327206	0	132	98.496	21	0.586667	VIEW	VIEW	TRUE
SRR11006484	SRR11006484_NODE_2_length_2157_cov_33.781731	W. Africa	Senegal	2157	-2.84212	-0.624108	NC_034204.1	1.58e-59	810	70.054	VIE4	AE26.4	0	976	99.658	21	0.45248	VIE4	VIE4	TRUE
SRR11006484	SRR11006484_NODE_30_length_204_cov_27.094488	W. Africa	Senegal	204	-5.77452	6.79533	MN567479.1	2.02e-20	190	70.681	VIE2	AE13.2	0	201	100	21	0.985294	VIE2	VIE2	TRUE
SRR11006487	SRR11006487_NODE_42_length_345_cov_4.283582	Thailand	Thailand	345	11.6947	6.26302	NC_034204.1	1.97e-23	174	71.053	VIE2	AE16.2	0	199	89.5	2	0.576812	VIE2	VIE2	TRUE
SRR11006484	SRR11006484_NODE_32_length_165_cov_12.534091	W. Africa	Senegal	165	-5.32289	0.345963	NC_034204.1	5.54e-20	72	87.671	VIE3	AE23.3	0	163	98.788	21	0.987879	VIE3	VIE3	TRUE
SRR11006487	SRR11006487_NODE_50_length_208_cov_57.664122	Thailand	Thailand	208	11.5163	6.9226	MN567479.1	2.35e-32	172	76.879	VIE2	AE16.2	0	207	100	2	0.995192	VIE2	VIE2	TRUE
SRR11006484	SRR11006484_NODE_34_length_162_cov_21.905882	W. Africa	Senegal	162	-5.82991	7.25888	MN567479.1	1.46e-14	69	82.857	VIE2	AE13.2	0	74	100	21	0.45679	VIE2	VIE2	TRUE
SRR11006487	SRR11006487_NODE_57_length_165_cov_11.284091	Thailand	Thailand	165	12.6784	7.31161	NC_034017.1	1e-16	136	72.993	VIE2	AE16.2	8.73e-78	164	98.788	2	0.993939	VIE2	VIE2	TRUE
SRR11006484	SRR11006484_NODE_36_length_155_cov_15.346154	W. Africa	Senegal	155	-5.40338	6.34456	MN567479.1	1.92e-25	154	75.484	VIE2	AE11.2	0	154	98.065	21	0.993548	VIE2	VIE2	TRUE
SRR11006484	SRR11006484_NODE_37_length_155_cov_10.782051	W. Africa	Senegal	155	-6.67976	2.2165	MN567479.1	0.000286	115	67.241	VIE2	AE14.2	0	154	100	21	0.993548	VIE2	VIE2	TRUE
SRR11006484	SRR11006484_NODE_38_length_155_cov_4.679487	W. Africa	Senegal	155	-5.9945	6.32128	MN567479.1	2.5e-11	123	70.968	VIE2	AE5.2	0	154	99.355	21	0.993548	VIE2	VIE2	TRUE
SRR11006484	SRR11006484_NODE_39_length_155_cov_4.628205	W. Africa	Senegal	155	-5.18646	-0.177884	NC_034204.1	1.3e-08	53	81.481	VIE3	AE24.3	0	76	100	21	0.490323	VIE3	VIE3	TRUE
SRR11006484	SRR11006484_NODE_3_length_1428_cov_25.352332	W. Africa	Senegal	1428	-4.71565	5.41777	MN567479.1	2.01e-24	940	65.047	VIE2	AE5.2	0	630	99.525	21	0.658263	MN567479.1	VIE2	FALSE
SRR11006484	SRR11006484_NODE_40_length_154_cov_3.597403	W. Africa	Senegal	154	-4.79549	0.903895	NC_034204.1	1.79e-19	71	87.5	VIE3	AE23.3	0	163	92.121	21	1.05844	VIE3	VIE3	TRUE
SRR11006484	SRR11006484_NODE_41_length_154_cov_3.298701	W. Africa	Senegal	154	-5.97537	7.18431	MN567479.1	1.37e-14	69	82.857	VIE2	AE11.2	0	74	100	21	0.480519	VIE2	VIE2	TRUE
SRR11006484	SRR11006484_NODE_42_length_153_cov_3.263158	W. Africa	Senegal	153	-5.51007	5.81568	MN567479.1	1.05e-09	73	77.027	VIE2	AE5.2	0	169	88.824	21	1.10458	VIE2	VIE2	TRUE
SRR11006484	SRR11006484_NODE_43_length_143_cov_20.575758	W. Africa	Senegal	143	-5.73451	6.08508	MN567479.1	1.44e-07	111	69.643	VIE2	AE5.2	0	142	99.301	21	0.993007	VIE2	VIE2	TRUE
SRR11006484	SRR11006484_NODE_44_length_141_cov_11.796875	W. Africa	Senegal	141	-5.63635	4.69915	MN567479.1	2.1e-05	52	77.358	VIE2	AE14.2	0	140	98.582	21	0.992908	VIE2	VIE2	TRUE
SRR11006487	SRR11006487_NODE_62_length_155_cov_3.961538	Thailand	Thailand	155	12.517	6.80853	NC_034017.1	9.33e-17	136	72.993	VIE2	AE16.2	2.34e-72	154	98.71	2	0.993548	VIE2	VIE2	TRUE
SRR11006484	SRR11006484_NODE_46_length_134_cov_10.263158	W. Africa	Senegal	134	-7.40443	2.31936	NC_034017.1	1.99e-05	40	82.927	VIE2	AE14.2	0	133	100	21	0.992537	VIE2	VIE2	TRUE
SRR11006484	SRR11006484_NODE_47_length_133_cov_13.178571	W. Africa	Senegal	133	-4.28588	7.10109	NC_005064.1	1.62e-06	44	82.222	VIE2	AE10.2	0	132	100	21	0.992481	VIE2	VIE2	TRUE
SRR11006484	SRR11006484_NODE_48_length_133_cov_7.821429	W. Africa	Senegal	133	-4.48248	7.21683	NC_005064.1	4.65e-07	121	69.919	VIE2	AE10.2	0	132	99.248	21	0.992481	VIE2	VIE2	TRUE
SRR11006484	SRR11006484_NODE_49_length_133_cov_3.464286	W. Africa	Senegal	133	-4.12625	7.1798	NC_005064.1	1.62e-06	44	82.222	VIE2	AE13.2	0	132	99.248	21	0.992481	VIE2	VIE2	TRUE
SRR11006484	SRR11006484_NODE_4_length_1421_cov_3.810268	W. Africa	Senegal	1421	-5.44534	-0.121067	MN567479.1	1.18e-52	595	70.474	VIE3	AE20.3	0	446	98.881	21	0.418719	MN567479.1	VIE3	FALSE
SRR11006484	SRR11006484_NODE_50_length_115_cov_17.026316	W. Africa	Senegal	115	-5.22925	6.10007	MN567479.1	6.61e-17	101	77.451	VIE2	AE11.2	0	114	99.13	21	0.991304	VIE2	VIE2	TRUE
SRR11006484	SRR11006484_NODE_51_length_114_cov_19.702703	W. Africa	Senegal	114	-5.18002	4.7728					VIE2	AE14.2	0	113	100	21	0.991228	VIE2	VIE2	TRUE
SRR11006484	SRR11006484_NODE_52_length_114_cov_3.189189	W. Africa	Senegal	114	-5.11689	4.81099					VIE2	AE14.2	0	113	98.246	21	0.991228	VIE2	VIE2	TRUE
SRR11006484	SRR11006484_NODE_53_length_111_cov_9.647059	W. Africa	Senegal	111	-5.76015	5.83103	MN567479.1	9.4e-15	102	75.728	VIE2	AE5.2	0	110	100	21	0.990991	VIE2	VIE2	TRUE
SRR11006484	SRR11006484_NODE_54_length_107_cov_3.600000	W. Africa	Senegal	107	-5.92102	5.96351	MN567479.1	8.99e-15	99	76	VIE2	AE5.2	0	106	99.065	21	0.990654	VIE2	VIE2	TRUE
SRR11006484	SRR11006484_NODE_55_length_106_cov_3.551724	W. Africa	Senegal	106	-7.45304	2.36675	NC_012932.1	0.002	18	100	VIE2	AE14.2	0	105	99.057	21	0.990566	VIE2	VIE2	TRUE
SRR11006484	SRR11006484_NODE_56_length_105_cov_17.714286	W. Africa	Senegal	105	-5.38338	3.57035	NC_034017.1	6.75e-10	50	84.314	VIE2	AE14.2	0	104	99.048	21	0.990476	VIE2	VIE2	TRUE
SRR11006484	SRR11006484_NODE_57_length_102_cov_4.000000	W. Africa	Senegal	102	-5.86011	2.85688					VIE2	AE14.2	0	101	99.02	21	0.990196	VIE2	VIE2	TRUE
SRR11006484	SRR11006484_NODE_58_length_101_cov_10.666667	W. Africa	Senegal	101	-5.57138	3.1271	NC_012932.1	0.002	18	100	VIE2	AE14.2	0	100	99.01	21	0.990099	VIE2	VIE2	TRUE
SRR11006484	SRR11006484_NODE_59_length_101_cov_7.333333	W. Africa	Senegal	101	-6.75937	2.67369	NC_012932.1	0.002	18	100	VIE2	AE14.2	0	111	89.286	21	1.09901	VIE2	NC_012932.1	FALSE
SRR11006484	SRR11006484_NODE_5_length_1047_cov_11.882474	W. Africa	Senegal	1047	-5.01148	1.03838	MN567479.1	3.45e-64	825	70.248	VIE3	AE24.3	0	458	99.782	21	0.787966	MN567479.1	VIE3	FALSE
SRR11006484	SRR11006484_NODE_60_length_99_cov_20.727273	W. Africa	Senegal	99	-5.00561	6.98372					VIE2	AE10.2	0	98	100	21	0.989899	VIE2	VIE2	TRUE
SRR11006484	SRR11006484_NODE_61_length_99_cov_16.727273	W. Africa	Senegal	99	-3.77382	6.71538	NC_005064.1	1.13e-06	44	82.222	VIE2	AE10.2	0	98	100	21	0.989899	VIE2	VIE2	TRUE
SRR11006484	SRR11006484_NODE_62_length_94_cov_4.117647	W. Africa	Senegal	94	-6.09408	4.88721					VIE2	AE14.2	0	93	98.936	21	0.989362	VIE2	VIE2	TRUE
SRR11006484	SRR11006484_NODE_63_length_93_cov_22.562500	W. Africa	Senegal	93	-6.37833	3.38763					VIE2	AE9.2	1.98e-42	92	100	21	0.989247	VIE2	VIE2	TRUE
SRR11006484	SRR11006484_NODE_64_length_93_cov_17.187500	W. Africa	Senegal	93	-6.17979	6.19173	MN567479.1	5.8e-10	85	74.419	VIE2	AE5.2	0	92	98.925	21	0.989247	VIE2	VIE2	TRUE
SRR11006484	SRR11006484_NODE_65_length_93_cov_3.875000	W. Africa	Senegal	93	-7.80478	4.01474					VIE2	AE9.2	0	76	98.701	21	0.817204	VIE2	VIE2	TRUE
SRR11006484	SRR11006484_NODE_66_length_91_cov_11.857143	W. Africa	Senegal	91	-5.13723	4.81477					VIE2	AE14.2	5.14e-36	90	96.703	21	0.989011	VIE2	VIE2	TRUE
SRR11006484	SRR11006484_NODE_67_length_91_cov_9.214286	W. Africa	Senegal	91	-6.98765	4.63458					VIE2	AE14.2	0	90	100	21	0.989011	VIE2	VIE2	TRUE
SRR11006484	SRR11006484_NODE_68_length_91_cov_4.785714	W. Africa	Senegal	91	-5.70164	3.88272					VIE2	AE14.2	0	90	97.802	21	0.989011	VIE2	VIE2	TRUE
SRR11006484	SRR11006484_NODE_69_length_90_cov_9.769231	W. Africa	Senegal	90	-5.32056	3.59554					VIE2	AE14.2	0	89	98.889	21	0.988889	VIE2	VIE2	TRUE
SRR11006484	SRR11006484_NODE_6_length_987_cov_8.204396	W. Africa	Senegal	987	-4.95676	1.79758	NC_034017.1	1.68e-42	580	66.437	VIE2	AE8.2	0	591	98.649	21	0.598784	VIE2	VIE2	TRUE
SRR11006484	SRR11006484_NODE_70_length_86_cov_14.000000	W. Africa	Senegal	86	-4.97506	6.08491	MN567479.1	2.38e-14	83	78.571	VIE2	AE11.2	0	85	98.837	21	0.988372	VIE2	VIE2	TRUE
SRR11006484	SRR11006484_NODE_71_length_82_cov_13.600000	W. Africa	Senegal	82	-6.3358	2.48092					VIE2	AE14.2	1.79e-35	81	100	21	0.987805	VIE2	VIE2	TRUE
SRR11006484	SRR11006484_NODE_72_length_78_cov_16.000000	W. Africa	Senegal	78	-4.90984	5.97057	MN567479.1	1.32e-10	76	76.623	VIE2	AE13.2	0	76	100	21	0.974359	VIE2	VIE2	TRUE
SRR11006484	SRR11006484_NODE_73_length_78_cov_8.000000	W. Africa	Senegal	78	-5.14729	3.86068					VIE2	AE14.2	0	77	98.718	21	0.987179	VIE2	VIE2	TRUE
SRR11006484	SRR11006484_NODE_7_length_940_cov_16.026651	W. Africa	Senegal	940	-5.2606	0.985329	NC_034017.1	1.71e-67	706	68.079	VIE2	AE14.2	0	918	75.51	21	0.976596	VIE2	VIE2	TRUE
SRR11006539	SRR11006539_NODE_9_length_811_cov_5.752044	W. Africa	Ghana	811	17.3741	-7.76703	NC_035187.1	3.03e-38	321	70.988	VIE1	AE1.1	2.02e-60	135	97.059	8	0.395808	NC_035187.1	VIE1	FALSE
SRR11006487	SRR11006487_NODE_63_length_154_cov_6.116883	Thailand	Thailand	154	13.1769	6.80178	MN567479.1	6.24e-19	125	75.397	VIE2	AE16.2	0	153	98.052	2	0.993506	VIE2	VIE2	TRUE
SRR11006485	SRR11006485_NODE_10_length_545_cov_45.183761	W. Africa	Senegal	545	-4.26353	6.15284	MN567479.1	1.36e-21	439	66.297	VIE2	AE5.2	0	544	99.817	21	0.998165	VIE2	VIE2	TRUE
SRR11006485	SRR11006485_NODE_11_length_519_cov_2.902715	W. Africa	Senegal	519	-5.86833	-0.476106	MN567479.1	8.14e-18	146	73.51	VIE3	AE21.3	0	156	100	21	0.300578	VIE3	VIE3	TRUE
SRR11006794	SRR11006794_NODE_29_length_310_cov_25.463519	C. Africa	Gabon	310	-2.2603	4.13875	MN567479.1	7.98e-09	182	66.667	VIE2	AE14.2	0	233	97.863	20	0.751613	VIE2	VIE2	TRUE
SRR11006487	SRR11006487_NODE_66_length_152_cov_3.960000	Thailand	Thailand	152	12.3301	6.09315	NC_034204.1	2.14e-18	146	76.316	VIE2	AE16.2	0	152	98.701	2	1	VIE2	VIE2	TRUE
SRR11006485	SRR11006485_NODE_19_length_247_cov_6.188235	W. Africa	Senegal	247	-6.63845	2.89944	NC_034017.1	1.47e-10	57	82.759	VIE2	AE14.2	0	246	97.976	21	0.995951	VIE2	VIE2	TRUE
SRR11006485	SRR11006485_NODE_1_length_3321_cov_6.438964	W. Africa	Senegal	3321	-4.7823	0.115091	MN567479.1	4.71e-119	2401	63.905	VIE2	AE14.2	0	1345	74.878	21	0.722975	MN567479.1	VIE2	FALSE
SRR11006485	SRR11006485_NODE_21_length_225_cov_7.695946	W. Africa	Senegal	225	-5.82816	7.21998	NC_040645.1	3.57e-05	60	85.294	VIE2	AE5.2	0	33	100	21	0.266667	NC_040645.1	VIE2	FALSE
SRR11006485	SRR11006485_NODE_22_length_213_cov_11.750000	W. Africa	Senegal	213	-2.03786	0.390233	NC_027817.1	4.37e-10	74	77.333	VIE4	AE29.4	8.78e-42	187	75.532	21	0.877934	VIE4	VIE4	TRUE
SRR11006485	SRR11006485_NODE_23_length_205_cov_7.562500	W. Africa	Senegal	205	-6.15487	5.59075					VIEW	NC_035108.1:461326757-461327206	0	132	98.496	21	0.643902	VIEW	VIEW	TRUE
SRR11006485	SRR11006485_NODE_24_length_190_cov_22.362832	W. Africa	Senegal	190	-6.5648	1.76982	NC_034017.1	0.00036	108	67.89	VIE2	AE14.2	0	189	98.261	21	0.994737	VIE2	VIE2	TRUE
SRR11006485	SRR11006485_NODE_25_length_188_cov_36.099099	W. Africa	Senegal	188	-4.20683	6.97331	NC_005064.1	3.12e-11	149	70.199	VIE2	AE5.2	9.1e-77	162	98.773	21	0.861702	VIE2	VIE2	TRUE
SRR11006485	SRR11006485_NODE_26_length_178_cov_19.871287	W. Africa	Senegal	178	-5.80748	5.96674	MN567479.1	6.45e-26	160	75.155	VIE2	AE11.2	0	177	99.438	21	0.994382	VIE2	VIE2	TRUE
SRR11006485	SRR11006485_NODE_27_length_166_cov_11.067416	W. Africa	Senegal	166	-4.37533	6.85953	NC_035187.1	0.004	23	91.667	VIE2	AE5.2	7.98e-65	140	98.582	21	0.843373	VIE2	VIE2	TRUE
SRR11006485	SRR11006485_NODE_28_length_159_cov_11.060976	W. Africa	Senegal	159	-3.92295	-1.0367	MN567479.1	2.41e-05	74	73.333	VIE4	AE26.4	0	143	98.611	21	0.899371	VIE4	VIE4	TRUE
SRR11006485	SRR11006485_NODE_29_length_155_cov_27.666667	W. Africa	Senegal	155	-3.36872	-0.0862933	NC_034017.1	0.000286	25	92.308	VIE2	AE14.2	0	153	74.675	21	0.987097	VIE2	NC_034017.1	FALSE
SRR11006487	SRR11006487_NODE_7_length_1098_cov_56.794319	Thailand	Thailand	1098	12.5877	6.80345	MN567479.1	0	1095	74.385	VIE2	AE16.2	0	1097	98.907	2	0.999089	VIE2	VIE2	TRUE
SRR11006485	SRR11006485_NODE_30_length_141_cov_51.406250	W. Africa	Senegal	141	-3.72892	-0.390773	NC_034017.1	0.000256	25	92.308	VIE2	AE14.2	0	138	75.54	21	0.978723	VIE2	NC_034017.1	FALSE
SRR11006485	SRR11006485_NODE_31_length_139_cov_53.854839	W. Africa	Senegal	139	-4.89017	3.85303	NC_034017.1	9.45e-10	50	84.314	VIE2	AE14.2	0	138	99.281	21	0.992806	VIE2	VIE2	TRUE
SRR11006485	SRR11006485_NODE_32_length_128_cov_47.019608	W. Africa	Senegal	128	-4.51718	5.40624					VIE2	AE9.2	0	76	100	21	0.59375	VIE2	VIE2	TRUE
SRR11006485	SRR11006485_NODE_33_length_123_cov_23.413043	W. Africa	Senegal	123	-5.1693	6.15232	MN567479.1	3.26e-21	111	78.571	VIE2	AE13.2	0	114	100	21	0.926829	VIE2	VIE2	TRUE
SRR11006485	SRR11006485_NODE_34_length_101_cov_10.416667	W. Africa	Senegal	101	-6.04535	6.45218					VIE2	AE11.2	0	100	100	21	0.990099	VIE2	VIE2	TRUE
SRR11006485	SRR11006485_NODE_35_length_91_cov_55.500000	W. Africa	Senegal	91	-3.34987	-0.165678	NC_034017.1	0.000151	25	92.308	VIE2	AE14.2	0	89	76.667	21	0.978022	VIE2	NC_034017.1	FALSE
SRR11006485	SRR11006485_NODE_36_length_91_cov_9.285714	W. Africa	Senegal	91	-3.94513	-0.951236	NC_034017.1	0.000151	25	92.308	VIE2	AE14.2	0	89	75.556	21	0.978022	VIE2	NC_034017.1	FALSE
SRR11006485	SRR11006485_NODE_37_length_91_cov_5.285714	W. Africa	Senegal	91	-3.9692	-0.962767	NC_034017.1	0.000151	25	92.308	VIE4	AE29.4	2.52e-23	61	98.387	21	0.67033	VIE4	VIE4	TRUE
SRR11006485	SRR11006485_NODE_3_length_1673_cov_15.969298	W. Africa	Senegal	1673	-7.26909	3.4272	NC_034204.1	6.33e-76	1079	66.885	VIE2	AE14.2	0	1156	97.926	21	0.690974	VIE2	VIE2	TRUE
SRR11006485	SRR11006485_NODE_4_length_1321_cov_6.202572	W. Africa	Senegal	1321	-4.79606	8.58126	MN567479.1	3.58e-65	627	70.182	VIE2	AE7.2	0	760	99.869	21	0.575322	VIE2	VIE2	TRUE
SRR11006485	SRR11006485_NODE_5_length_1294_cov_3.259655	W. Africa	Senegal	1294	-4.54362	7.59939	MN567479.1	2.22e-23	549	65.828	VIE2	AE5.2	0	481	99.793	21	0.424266	MN567479.1	VIE2	FALSE
SRR11006485	SRR11006485_NODE_6_length_1003_cov_17.183585	W. Africa	Senegal	1003	-5.85419	6.7382	MN567479.1	1.4e-81	901	67.812	VIEW	NC_035108.1:461326757-461327206	0	449	94.692	21	0.898305	MN567479.1	VIEW	FALSE
SRR11006485	SRR11006485_NODE_7_length_712_cov_74.470866	W. Africa	Senegal	712	-3.00517	-0.965059	NC_034204.1	9.24e-57	664	68.135	VIE4	AE26.4	0	626	99.522	21	0.932584	VIE4	VIE4	TRUE
SRR11006485	SRR11006485_NODE_8_length_607_cov_29.756604	W. Africa	Senegal	607	-6.14879	4.7741	MN567479.1	1.97e-26	307	68.182	VIE2	AE14.2	0	261	99.618	21	0.505766	MN567479.1	VIE2	FALSE
SRR11006485	SRR11006485_NODE_9_length_594_cov_39.533849	W. Africa	Senegal	594	-3.79582	0.27897	MN567479.1	6.73e-07	279	63.929	VIE2	AE14.2	9.9e-77	502	73.958	21	0.845118	VIE2	VIE2	TRUE
SRR11006486	SRR11006486_NODE_10_length_251_cov_2.517241	Coastal Kenya	Kenya	251	1.3367	-19.0784	NC_002031.1	2.71e-07	26	100	Absent					9	0.103586	NC_002031.1	NC_002031.1	TRUE
SRR11006486	SRR11006486_NODE_12_length_155_cov_29.820513	Coastal Kenya	Kenya	155	-3.25426	-0.211386	NC_034204.1	4.83e-14	118	73.109	VIE4	AE29.4	0	154	100	21	0.993548	VIE4	VIE4	TRUE
SRR11006486	SRR11006486_NODE_13_length_136_cov_19.152542	Coastal Kenya	Kenya	136	-1.5522	-1.50607	NC_027817.1	4.77e-07	25	100	VIE4	AE27.4	1e-33	76	100	21	0.558824	VIE4	VIE4	TRUE
SRR11006486	SRR11006486_NODE_1_length_7266_cov_14.140214	Coastal Kenya	Kenya	7266	-4.34614	5.56348	MN567479.1	2.6e-126	5635	63.889	VIE2	AE5.2	0	2149	98.947	21	0.77553	MN567479.1	VIE2	FALSE
SRR11006486	SRR11006486_NODE_2_length_4072_cov_4.774468	Coastal Kenya	Kenya	4072	-4.75394	0.324463	MN567479.1	5.78e-119	2532	63.772	VIE2	AE14.2	0	1345	74.266	21	0.621807	MN567479.1	VIE2	FALSE
SRR11006487	SRR11006487_NODE_80_length_109_cov_11.343750	Thailand	Thailand	109	12.5219	6.75053	NC_034017.1	3.43e-20	107	78.704	VIE2	AE16.2	0	108	99.083	2	0.990826	VIE2	VIE2	TRUE
SRR11006486	SRR11006486_NODE_4_length_1622_cov_41.288673	Coastal Kenya	Kenya	1622	-2.69524	-0.401643	NC_034204.1	5.38e-64	1046	68.005	VIE2	AE14.2	0	1495	73.164	21	0.921702	VIE2	VIE2	TRUE
SRR11006487	SRR11006487_NODE_88_length_89_cov_15.166667	Thailand	Thailand	89	13.6411	6.70835	MN567479.1	4.8e-17	88	79.775	VIE2	AE16.2	0	88	98.876	2	0.988764	VIE2	VIE2	TRUE
SRR11006794	SRR11006794_NODE_36_length_175_cov_26.826531	C. Africa	Gabon	175	-2.64655	4.04177	NC_034204.1	1e-10	112	71.681	VIE2	AE14.2	0	174	100	20	0.994286	VIE2	VIE2	TRUE
SRR11006794	SRR11006794_NODE_38_length_155_cov_5.910256	C. Africa	Gabon	155	-2.66506	3.8849	NC_034204.1	4.53e-08	112	69.912	VIE2	AE14.2	0	154	98.71	20	0.993548	VIE2	VIE2	TRUE
SRR11006487	SRR11006487_NODE_10_length_868_cov_5.477876	Thailand	Thailand	868	-4.71177	1.09666	NC_034204.1	1.21e-43	381	70.207	VIE3	AE19.3	0	409	94.891	21	0.471198	VIE3	VIE3	TRUE
SRR11006487	SRR11006487_NODE_11_length_858_cov_26.121639	Thailand	Thailand	858	-4.59681	7.4613	MN567479.1	1.46e-23	467	65.828	VIE2	AE5.2	0	482	98.344	21	0.561772	VIE2	VIE2	TRUE
SRR11006487	SRR11006487_NODE_12_length_835_cov_4.777045	Thailand	Thailand	835	9.11684	-15.8143	NC_033715.1	3.34e-06	25	100	Absent					11	0.0299401	NC_033715.1	NC_033715.1	TRUE
SRR11006487	SRR11006487_NODE_95_length_78_cov_18.000000	Thailand	Thailand	78	12.5509	6.17687					VIE2	AE16.2	0	76	100	2	0.974359	VIE2	VIE2	TRUE
SRR11006487	SRR11006487_NODE_14_length_824_cov_16.637216	Thailand	Thailand	824	-4.88248	1.8467	NC_034017.1	4.89e-23	406	65.602	VIE2	AE14.2	0	407	100	21	0.493932	VIE2	VIE2	TRUE
SRR11006487	SRR11006487_NODE_15_length_803_cov_31.651515	Thailand	Thailand	803	-6.54389	6.9445	MN567479.1	1.36e-61	617	69.702	VIEW	NC_035108.1:461326757-461327206	0	449	100	21	0.768369	MN567479.1	VIEW	FALSE
SRR11006487	SRR11006487_NODE_16_length_720_cov_10.923795	Thailand	Thailand	720	-4.6178	1.33657	NC_034017.1	3.98e-36	368	68.835	VIE2	AE8.2	0	391	99.49	21	0.543056	VIE2	VIE2	TRUE
SRR11006794	SRR11006794_NODE_35_length_190_cov_26.964602	C. Africa	Gabon	190	-2.68827	3.76496	NC_034017.1	0.00036	108	67.89	VIE2	AE14.2	0	189	98.261	20	0.994737	VIE2	VIE2	TRUE
SRR11006487	SRR11006487_NODE_19_length_544_cov_83.400428	Thailand	Thailand	544	-4.55094	6.22909	MN567479.1	1.35e-21	439	66.297	VIE2	AE5.2	0	543	99.816	21	0.998162	VIE2	VIE2	TRUE
SRR11006487	SRR11006487_NODE_1_length_4250_cov_9.888809	Thailand	Thailand	4250	-4.65927	0.480811	MN567479.1	6.03e-119	2547	63.905	VIE2	AE14.2	0	1345	74.976	21	0.599294	MN567479.1	VIE2	FALSE
SRR11006794	SRR11006794_NODE_46_length_135_cov_2.810345	C. Africa	Gabon	135	-2.68458	3.72208	NC_034204.1	4.73e-07	85	72.093	VIE2	AE14.2	0	134	99.259	20	0.992593	VIE2	VIE2	TRUE
SRR11006487	SRR11006487_NODE_21_length_503_cov_4.741784	Thailand	Thailand	503	-5.89414	2.99902					VIE2	AE14.2	0	76	98.701	21	0.151093	VIE2	VIE2	TRUE
SRR11006488	SRR11006488_NODE_18_length_387_cov_3.035484	W. Africa	Senegal	387	11.8385	6.66294	MN567479.1	1.6e-12	71	80.556	VIE2	AE16.2	0	76	100	2	0.196382	VIE2	VIE2	TRUE
SRR11006487	SRR11006487_NODE_23_length_474_cov_6.559194	Thailand	Thailand	474	-4.27495	8.51886	NC_034204.1	1.53e-07	72	75.342	VIE2	AE15.2	0	72	100	21	0.151899	VIE2	VIE2	TRUE
SRR11006563	SRR11006563_NODE_9_length_817_cov_6.040541	W. Africa	Ghana	817	17.6845	-7.65825	NC_035187.1	3.05e-38	321	70.988	VIE1	AE1.1	2.02e-60	135	97.059	8	0.392901	NC_035187.1	VIE1	FALSE
SRR11006519	SRR11006519_NODE_21_length_468_cov_2.677749	W. Africa	Burkina Faso	468	8.74284	-9.46681	NC_012671.1	1.96e-12	150	70.588	CFAV	NC_001564.2	8.53e-06	76	75.325	14	0.320513	NC_012671.1	CFAV	FALSE
SRR11006487	SRR11006487_NODE_26_length_455_cov_3.370370	Thailand	Thailand	455	-5.83926	-19.7569	NC_002640.1	6.22e-06	35	91.892	Absent					0	0.0769231	NC_002640.1	NC_002640.1	TRUE
SRR11006488	SRR11006488_NODE_2_length_2086_cov_9.402688	W. Africa	Senegal	2086	12.5021	7.06801	NC_034017.1	4.65e-180	1599	70.105	VIE2	AE16.2	0	1378	98.634	2	0.766539	NC_034017.1	VIE2	FALSE
SRR11006488	SRR11006488_NODE_32_length_214_cov_11.255474	W. Africa	Senegal	214	11.9972	6.88828	NC_034017.1	1.18e-42	194	78.974	VIE2	AE16.2	0	213	99.533	2	0.995327	VIE2	VIE2	TRUE
SRR11006489	SRR11006489_NODE_15_length_477_cov_2.605000	W. Africa	Senegal	477	11.8677	6.39839	MN567479.1	4.12e-21	105	80.189	VIE2	AE16.2	0	105	99.057	2	0.220126	VIE2	VIE2	TRUE
SRR11006487	SRR11006487_NODE_2_length_2140_cov_29.081435	Thailand	Thailand	2140	-7.23804	3.63995	NC_034204.1	9.28e-31	373	71.672	VIE2	AE14.2	0	968	98.752	21	0.452336	VIE2	VIE2	TRUE
SRR11006487	SRR11006487_NODE_30_length_440_cov_2.633609	Thailand	Thailand	440	1.63123	4.66089	NC_040610.1	4.93e-07	29	96.667	Absent					17	0.0659091	NC_040610.1	NC_040610.1	TRUE
SRR11006487	SRR11006487_NODE_31_length_438_cov_7.980609	Thailand	Thailand	438	-5.15096	5.69227	NC_034017.1	1.5e-13	58	86.441	VIE2	AE5.2	0	76	100	21	0.173516	VIE2	VIE2	TRUE
SRR11006489	SRR11006489_NODE_22_length_350_cov_5.831502	W. Africa	Senegal	350	11.7234	6.87688	MN567479.1	1.35e-44	301	73.267	VIE2	AE16.2	0	349	98.571	2	0.997143	VIE2	VIE2	TRUE
SRR11006487	SRR11006487_NODE_33_length_414_cov_6.798220	Thailand	Thailand	414	-5.40553	-0.114205	MN567479.1	3.54e-59	377	73.016	VIE3	AE24.3	0	363	95.455	21	0.910628	VIE3	VIE3	TRUE
SRR11006489	SRR11006489_NODE_5_length_1532_cov_9.299656	W. Africa	Senegal	1532	11.5368	6.28179	MN567479.1	0	1354	72.23	VIE2	AE16.2	0	1371	97.522	2	0.894909	VIE2	VIE2	TRUE
SRR11006487	SRR11006487_NODE_36_length_388_cov_2.829582	Thailand	Thailand	388	19.7418	1.53138	NC_035071.1	1.51e-06	28	96.552	Absent					7	0.0721649	NC_035071.1	NC_035071.1	TRUE
SRR11006487	SRR11006487_NODE_37_length_367_cov_4.513793	Thailand	Thailand	367	-4.00257	4.59834	NC_034017.1	0.000735	35	83.333	VIE2	AE14.2	0	76	100	21	0.207084	VIE2	VIE2	TRUE
SRR11006490	SRR11006490_NODE_21_length_384_cov_2.729642	W. Africa	Senegal	384	12.115	6.69677	MN567479.1	1.81e-05	56	77.193	VIE2	AE16.2	0	76	97.403	2	0.197917	VIE2	VIE2	TRUE
SRR11006487	SRR11006487_NODE_3_length_1429_cov_6.400888	Thailand	Thailand	1429	-14.1338	14.1364	NC_001564.2	1.44e-165	762	96.296	CFAV	NC_001564.2	0	759	96.296	4	0.53324	CFAV	CFAV	TRUE
SRR11006584	SRR11006584_NODE_4_length_1090_cov_8.142152	W. Africa	Senegal	1090	17.5125	-7.31494	NC_035187.1	4.1e-38	321	70.988	CFAV	NC_001564.2	0	289	68.966	8	0.294495	CFAV	CFAV	TRUE
SRR11006794	SRR11006794_NODE_50_length_119_cov_3.500000	C. Africa	Gabon	119	-2.45262	3.65293	MN567479.1	0.000211	60	73.77	VIE2	AE14.2	0	118	98.319	20	0.991597	VIE2	VIE2	TRUE
SRR11006490	SRR11006490_NODE_22_length_364_cov_3.529617	W. Africa	Senegal	364	11.6103	6.78397	MN567479.1	4.6e-19	118	76.471	VIE2	AE16.2	2.85e-71	150	99.338	2	0.412088	VIE2	VIE2	TRUE
SRR11006487	SRR11006487_NODE_43_length_332_cov_2.482353	Thailand	Thailand	332	3.7213	-3.92826	NC_003675.1	1.28e-06	32	93.939	Absent					16	0.0963855	NC_003675.1	NC_003675.1	TRUE
SRR11006487	SRR11006487_NODE_44_length_319_cov_9.818182	Thailand	Thailand	319	-4.7678	8.46943	MN567479.1	8.23e-28	169	75.294	VIE2	AE7.2	0	317	97.806	21	0.99373	VIE2	VIE2	TRUE
SRR11006487	SRR11006487_NODE_45_length_282_cov_72.687805	Thailand	Thailand	282	-4.9498	4.27855	MN567479.1	5.92e-10	161	67.901	VIE2	AE14.2	0	205	99.515	21	0.72695	VIE2	VIE2	TRUE
SRR11006487	SRR11006487_NODE_46_length_277_cov_18.165000	Thailand	Thailand	277	-6.31558	0.979622	NC_034204.1	1.2e-18	274	67.986	VIE2	AE14.2	1.05e-139	276	99.639	21	0.99639	VIE2	VIE2	TRUE
SRR11006487	SRR11006487_NODE_48_length_263_cov_5.811828	Thailand	Thailand	263	-7.37338	2.40939	NC_034017.1	0.006	26	88.889	VIE2	AE14.2	6.25e-73	150	100	21	0.570342	VIE2	VIE2	TRUE
SRR11006487	SRR11006487_NODE_49_length_214_cov_40.510949	Thailand	Thailand	214	-5.57298	5.90377	MN567479.1	2.43e-32	205	74.272	VIE2	AE11.2	0	213	98.598	21	0.995327	VIE2	VIE2	TRUE
SRR11006662	SRR11006662_NODE_5_length_1091_cov_3.881657	Coastal Kenya	Kenya	1091	17.4673	-7.32962	NC_035187.1	4.11e-38	321	70.988	CFAV	NC_001564.2	0	289	69.31	8	0.294225	CFAV	CFAV	TRUE
SRR11006490	SRR11006490_NODE_2_length_2079_cov_11.408591	W. Africa	Senegal	2079	12.2639	6.0715	MN567479.1	0	1447	72.759	VIE2	AE16.2	0	1439	98.889	2	0.696008	VIE2	VIE2	TRUE
SRR11006487	SRR11006487_NODE_51_length_198_cov_16.528926	Thailand	Thailand	198	-2.75536	0.503372	NC_027817.1	3.77e-23	140	75.887	VIE4	AE29.4	0	187	100	21	0.944444	VIE4	VIE4	TRUE
SRR11006487	SRR11006487_NODE_52_length_197_cov_7.483333	Thailand	Thailand	197	-6.7661	2.46874	MN567479.1	0.000375	115	67.241	VIE2	AE14.2	9.89e-96	197	99.495	21	1	VIE2	VIE2	TRUE
SRR11006487	SRR11006487_NODE_53_length_189_cov_18.330357	Thailand	Thailand	189	-6.23482	6.55238	NC_030400.1	0.000103	34	85.714	VIEW	NC_035108.1:461326757-461327206	0	167	88.36	21	0.883598	VIEW	VIEW	TRUE
SRR11006487	SRR11006487_NODE_54_length_184_cov_18.719626	Thailand	Thailand	184	-5.41694	5.8134	MN567479.1	2.85e-24	175	73.295	VIE2	AE11.2	0	183	98.913	21	0.994565	VIE2	VIE2	TRUE
SRR11006487	SRR11006487_NODE_55_length_174_cov_11.484536	Thailand	Thailand	174	-6.70949	5.2733					VIEW	NC_035108.1:461326757-461327206	0	173	98.276	21	0.994253	VIEW	VIEW	TRUE
SRR11006490	SRR11006490_NODE_37_length_176_cov_4.686869	W. Africa	Senegal	176	11.7053	7.46828					VIE2	AE16.2	0	76	98.701	2	0.431818	VIE2	VIE2	TRUE
SRR11006487	SRR11006487_NODE_58_length_159_cov_7.231707	Thailand	Thailand	159	-5.45851	7.70421	NC_034017.1	1.34e-08	61	79.032	VIE2	AE5.2	0	157	98.78	21	0.987421	VIE2	VIE2	TRUE
SRR11006487	SRR11006487_NODE_59_length_155_cov_14.717949	Thailand	Thailand	155	-5.32426	1.84561	NC_034017.1	0.003	116	66.667	VIE2	AE8.2	0	154	100	21	0.993548	VIE2	VIE2	TRUE
SRR11006487	SRR11006487_NODE_5_length_1186_cov_29.736700	Thailand	Thailand	1186	-3.19937	-1.37248	NC_034204.1	2.47e-41	585	67.5	VIE4	AE26.4	0	581	100	21	0.493255	VIE4	VIE4	TRUE
SRR11006487	SRR11006487_NODE_60_length_155_cov_7.192308	Thailand	Thailand	155	-6.10951	2.65493					VIE2	AE14.2	0	62	100	21	0.4	VIE2	VIE2	TRUE
SRR11006487	SRR11006487_NODE_61_length_155_cov_5.256410	Thailand	Thailand	155	-5.81257	7.08591	MN567479.1	6.28e-19	150	72.848	VIEW	NC_035108.1:461326757-461327206	0	43	100	21	0.967742	MN567479.1	VIEW	FALSE
SRR11006491	SRR11006491_NODE_10_length_612_cov_9.000000	W. Africa	Senegal	612	12.5972	6.11042	MN567479.1	1.33e-104	594	74.161	VIE2	AE16.2	0	611	99.346	2	0.998366	VIE2	VIE2	TRUE
SRR11006491	SRR11006491_NODE_16_length_356_cov_5.107527	W. Africa	Senegal	356	12.5138	6.25795	MN567479.1	2.32e-35	188	76.72	VIE2	AE16.2	0	224	98.222	2	0.629213	VIE2	VIE2	TRUE
SRR11006487	SRR11006487_NODE_64_length_153_cov_5.118421	Thailand	Thailand	153	-2.34303	1.05256	NC_027817.1	3e-10	74	77.333	VIE4	AE29.4	7.21e-43	187	76.064	21	1.22222	VIE4	VIE4	TRUE
SRR11006491	SRR11006491_NODE_26_length_234_cov_16.458599	W. Africa	Senegal	234	12.3854	7.26081	MN567479.1	2.86e-57	223	81.25	VIE2	AE16.2	0	233	99.573	2	0.995726	VIE2	VIE2	TRUE
SRR11006491	SRR11006491_NODE_29_length_165_cov_11.340909	W. Africa	Senegal	165	11.7886	6.08806	NC_034017.1	1.7e-26	157	76.875	VIE2	AE16.2	0	164	99.394	2	0.993939	VIE2	VIE2	TRUE
SRR11006487	SRR11006487_NODE_67_length_152_cov_2.946667	Thailand	Thailand	152	-5.84664	7.07546	MN567479.1	5.04e-20	142	74.126	VIEW	NC_035108.1:461326757-461327206	0	40	100	21	0.934211	MN567479.1	VIEW	FALSE
SRR11006487	SRR11006487_NODE_68_length_150_cov_54.904110	Thailand	Thailand	150	-7.00814	4.61539					VIE2	AE14.2	0	91	100	21	0.606667	VIE2	VIE2	TRUE
SRR11006487	SRR11006487_NODE_69_length_139_cov_5.467742	Thailand	Thailand	139	-6.08976	2.50377					VIE2	AE14.2	0	62	100	21	0.446043	VIE2	VIE2	TRUE
SRR11006487	SRR11006487_NODE_6_length_1145_cov_13.748127	Thailand	Thailand	1145	-4.35234	8.35356	MN567479.1	5.99e-68	544	70.545	VIE2	AE7.2	0	691	99.566	21	0.603493	VIE2	VIE2	TRUE
SRR11006487	SRR11006487_NODE_70_length_136_cov_50.864407	Thailand	Thailand	136	-6.00583	6.26517	NC_034017.1	4.18e-14	121	72.951	VIE2	AE5.2	0	135	100	21	0.992647	VIE2	VIE2	TRUE
SRR11006487	SRR11006487_NODE_72_length_122_cov_7.822222	Thailand	Thailand	122	-5.90591	4.76987	MN567479.1	1.78e-05	52	77.358	VIE2	AE14.2	0	121	98.361	21	0.991803	VIE2	VIE2	TRUE
SRR11006487	SRR11006487_NODE_73_length_122_cov_3.577778	Thailand	Thailand	122	-4.96335	4.97639	MN567479.1	1.78e-05	52	77.358	VIE2	AE14.2	0	121	99.18	21	0.991803	VIE2	VIE2	TRUE
SRR11006487	SRR11006487_NODE_74_length_122_cov_3.133333	Thailand	Thailand	122	-5.91435	4.70717	MN567479.1	1.78e-05	52	77.358	VIE2	AE14.2	0	121	97.541	21	0.991803	VIE2	VIE2	TRUE
SRR11006491	SRR11006491_NODE_6_length_1056_cov_11.859040	W. Africa	Senegal	1056	11.1973	6.81498	MN567479.1	2.67e-97	685	71.368	VIE2	AE16.2	0	702	97.013	2	0.664773	VIE2	VIE2	TRUE
SRR11006487	SRR11006487_NODE_76_length_119_cov_69.261905	Thailand	Thailand	119	-4.58889	3.65423	NC_034017.1	7.86e-10	50	84.314	VIE2	AE14.2	0	118	99.16	21	0.991597	VIE2	VIE2	TRUE
SRR11006487	SRR11006487_NODE_77_length_110_cov_16.333333	Thailand	Thailand	110	-4.78853	4.47683					VIE2	AE14.2	2.49e-46	109	97.273	21	0.990909	VIE2	VIE2	TRUE
SRR11006487	SRR11006487_NODE_78_length_110_cov_6.181818	Thailand	Thailand	110	-5.04077	2.34798	NC_027817.1	0.00067	24	92	VIE2	AE14.2	4.81e-49	109	99.091	21	0.990909	VIE2	VIE2	TRUE
SRR11006487	SRR11006487_NODE_79_length_110_cov_6.090909	Thailand	Thailand	110	-6.17595	4.88528	MN567479.1	1.57e-05	52	77.358	VIE2	AE14.2	0	88	98.876	21	0.8	VIE2	VIE2	TRUE
SRR11006492	SRR11006492_NODE_17_length_323_cov_9.065041	W. Africa	Senegal	323	12.6379	7.02061	NC_034204.1	4.31e-44	313	71.517	VIE2	AE16.2	0	331	96.687	2	1.02477	VIE2	VIE2	TRUE
SRR11006492	SRR11006492_NODE_23_length_180_cov_6.233010	W. Africa	Senegal	180	11.9271	7.47948	MN567479.1	7.45e-38	167	79.762	VIE2	AE16.2	0	179	96.111	2	0.994444	VIE2	VIE2	TRUE
SRR11006487	SRR11006487_NODE_81_length_107_cov_32.466667	Thailand	Thailand	107	-5.33843	5.97638	MN567479.1	1.17e-19	103	78.846	VIE2	AE11.2	0	106	99.065	21	0.990654	VIE2	VIE2	TRUE
SRR11006492	SRR11006492_NODE_24_length_155_cov_5.871795	W. Africa	Senegal	155	11.9147	7.75732	NC_034204.1	2.5e-30	153	77.922	VIE2	AE16.2	0	154	96.774	2	0.993548	VIE2	VIE2	TRUE
SRR11006487	SRR11006487_NODE_83_length_93_cov_54.312500	Thailand	Thailand	93	-5.96036	3.39362					VIE2	AE9.2	1.98e-42	92	100	21	0.989247	VIE2	VIE2	TRUE
SRR11006487	SRR11006487_NODE_84_length_93_cov_11.875000	Thailand	Thailand	93	-7.76086	4.04005					VIE2	AE9.2	0	76	98.701	21	0.817204	VIE2	VIE2	TRUE
SRR11006487	SRR11006487_NODE_86_length_92_cov_15.266667	Thailand	Thailand	92	-6.87185	2.56344	NC_034017.1	3.61e-06	41	83.333	VIE2	AE14.2	0	91	100	21	0.98913	VIE2	VIE2	TRUE
SRR11006487	SRR11006487_NODE_87_length_91_cov_14.785714	Thailand	Thailand	91	-5.83424	2.64018					VIE2	AE14.2	9.29e-33	76	100	21	0.835165	VIE2	VIE2	TRUE
SRR11006492	SRR11006492_NODE_25_length_155_cov_5.705128	W. Africa	Senegal	155	12.0794	7.60292	MN567479.1	5.15e-39	154	81.935	VIE2	AE16.2	0	154	96.129	2	0.993548	VIE2	VIE2	TRUE
SRR11006492	SRR11006492_NODE_27_length_152_cov_4.360000	W. Africa	Senegal	152	11.7269	6.05938	NC_034017.1	1.44e-20	144	73.75	VIE2	AE16.2	0	164	91.515	2	1.07895	VIE2	VIE2	TRUE
SRR11006487	SRR11006487_NODE_8_length_952_cov_3.249143	Thailand	Thailand	952	24.6141	-0.93824	NC_035071.1	3.82e-06	28	96.552	Absent					6	0.0294118	NC_035071.1	NC_035071.1	TRUE
SRR11006492	SRR11006492_NODE_29_length_136_cov_13.881356	W. Africa	Senegal	136	11.9581	7.54474	MN567479.1	4.18e-14	133	71.642	VIE2	AE16.2	0	135	95.588	2	0.992647	VIE2	VIE2	TRUE
SRR11006487	SRR11006487_NODE_91_length_89_cov_3.583333	Thailand	Thailand	89	-7.272	5.9618					VIEW	NC_035108.1:461326757-461327206	0	88	97.753	21	0.988764	VIEW	VIEW	TRUE
SRR11006492	SRR11006492_NODE_2_length_2078_cov_13.448776	W. Africa	Senegal	2078	12.1707	6.5188	MN567479.1	0	1447	72.759	VIE2	AE16.2	0	1439	99.028	2	0.696343	VIE2	VIE2	TRUE
SRR11006487	SRR11006487_NODE_9_length_910_cov_16.384154	Thailand	Thailand	910	-4.48147	7.98039	MN567479.1	2.8e-20	308	67.308	VIE2	AE7.2	0	145	100	21	0.338462	MN567479.1	VIE2	FALSE
SRR11006488	SRR11006488_NODE_10_length_636_cov_3.148479	W. Africa	Senegal	636	-7.3186	22.3231	NC_002657.1	7.22e-07	48	86	Absent					3	0.0754717	NC_002657.1	NC_002657.1	TRUE
SRR11006488	SRR11006488_NODE_11_length_619_cov_6.516605	W. Africa	Senegal	619	-4.75066	1.50663	NC_034017.1	8e-38	383	68.75	VIE2	AE8.2	0	391	99.49	21	0.631664	VIE2	VIE2	TRUE
SRR11006488	SRR11006488_NODE_13_length_592_cov_31.106796	W. Africa	Senegal	592	-4.46361	6.12343	MN567479.1	2.5e-31	474	67.284	VIE2	AE5.2	0	591	99.831	21	0.998311	VIE2	VIE2	TRUE
SRR11006488	SRR11006488_NODE_14_length_557_cov_7.929167	W. Africa	Senegal	557	-7.33537	4.92844	MN567479.1	1.14e-22	203	71.078	VIE2	AE4.2	0	142	100	21	0.364452	MN567479.1	VIE2	FALSE
SRR11006488	SRR11006488_NODE_15_length_555_cov_3.439331	W. Africa	Senegal	555	9.07804	-15.7173	NC_033715.1	2.19e-06	25	100	Absent					11	0.045045	NC_033715.1	NC_033715.1	TRUE
SRR11006488	SRR11006488_NODE_16_length_507_cov_5.827907	W. Africa	Senegal	507	-5.86058	-0.494875	MN567479.1	7.94e-18	146	73.51	VIE3	AE21.3	0	156	100	21	0.307692	VIE3	VIE3	TRUE
SRR11006492	SRR11006492_NODE_35_length_89_cov_8.166667	W. Africa	Senegal	89	11.6841	6.85889	NC_034017.1	2.66e-20	79	85	VIE2	AE16.2	0	88	97.753	2	0.988764	VIE2	VIE2	TRUE
SRR11006488	SRR11006488_NODE_19_length_378_cov_2.687708	W. Africa	Senegal	378	-5.869	-19.8084	NC_002640.1	5.11e-06	35	91.892	Absent					0	0.0925926	NC_002640.1	NC_002640.1	TRUE
SRR11006488	SRR11006488_NODE_1_length_3529_cov_6.082561	W. Africa	Senegal	3529	-5.12211	0.164857	MN567479.1	5e-119	2401	63.905	VIE2	AE14.2	0	1336	74.951	21	0.680363	MN567479.1	VIE2	FALSE
SRR11006493	SRR11006493_NODE_15_length_381_cov_4.615132	W. Africa	Senegal	381	11.4522	7.29499	MN567479.1	5.5e-31	313	69.524	VIE2	AE16.2	0	317	98.113	2	0.832021	VIE2	VIE2	TRUE
SRR11006743	SRR11006743_NODE_8_length_614_cov_5.843575	W. Africa	Senegal	614	17.8087	-7.27598	NC_035187.1	2.27e-38	321	70.988	CFAV	NC_001564.2	0	289	68.966	8	0.522801	CFAV	CFAV	TRUE
SRR11006488	SRR11006488_NODE_24_length_296_cov_2.981735	W. Africa	Senegal	296	1.59397	4.62671	NC_040610.1	3.23e-07	29	96.667	Absent					17	0.097973	NC_040610.1	NC_040610.1	TRUE
SRR11006488	SRR11006488_NODE_25_length_260_cov_3.606557	W. Africa	Senegal	260	1.29886	-19.0842	NC_002031.1	2.82e-07	26	100	Absent					9	0.1	NC_002031.1	NC_002031.1	TRUE
SRR11006795	SRR11006795_NODE_79_length_88_cov_9.000000	C. Africa	Gabon	88	-3.24006	4.329	MN567479.1	0.000145	60	73.77	VIE2	AE14.2	0	87	96.591	20	0.988636	VIE2	VIE2	TRUE
SRR11006488	SRR11006488_NODE_28_length_236_cov_11.823899	W. Africa	Senegal	236	-5.60791	5.13137	MN567479.1	3.76e-05	52	77.358	VIEW	NC_035108.1:461326757-461327206	0	136	99.27	21	0.576271	VIEW	VIEW	TRUE
SRR11006488	SRR11006488_NODE_29_length_225_cov_12.709459	W. Africa	Senegal	225	-6.04778	5.92061	MN567479.1	2.93e-25	204	71.707	VIE2	AE5.2	0	224	100	21	0.995556	VIE2	VIE2	TRUE
SRR11006493	SRR11006493_NODE_18_length_369_cov_6.613014	W. Africa	Senegal	369	11.4388	7.41622	MN567479.1	1.52e-31	301	69.427	VIE2	AE16.2	0	317	95.912	2	0.859079	VIE2	VIE2	TRUE
SRR11006488	SRR11006488_NODE_30_length_225_cov_4.459459	W. Africa	Senegal	225	-5.85468	1.64589	NC_034017.1	2.57e-13	77	79.487	VIE2	AE14.2	0	252	88.142	21	1.12	VIE2	VIE2	TRUE
SRR11006488	SRR11006488_NODE_31_length_218_cov_9.808511	W. Africa	Senegal	218	-6.20857	6.84008	NC_012533.1	9.87e-06	28	93.103	VIEW	NC_035108.1:461326757-461327206	0	196	89.45	21	0.899083	VIEW	VIEW	TRUE
SRR11006493	SRR11006493_NODE_30_length_172_cov_7.894737	W. Africa	Senegal	172	11.9819	6.85022	MN567479.1	2.47e-37	154	81.29	VIE2	AE16.2	2.67e-84	171	100	2	0.994186	VIE2	VIE2	TRUE
SRR11006488	SRR11006488_NODE_33_length_198_cov_30.256198	W. Africa	Senegal	198	-2.45129	0.90768	NC_027817.1	3.77e-23	140	75.887	VIE4	AE26.4	0	187	100	21	0.944444	VIE4	VIE4	TRUE
SRR11006488	SRR11006488_NODE_34_length_197_cov_7.441667	W. Africa	Senegal	197	-7.25081	6.93571	NC_012533.1	8.82e-06	28	93.103	VIEW	NC_035108.1:461326757-461327206	0	196	100	21	0.994924	VIEW	VIEW	TRUE
SRR11006488	SRR11006488_NODE_35_length_194_cov_12.188034	W. Africa	Senegal	194	-5.96055	0.758995	NC_034204.1	7.6e-13	136	70.803	VIE2	AE14.2	2.83e-96	193	100	21	0.994845	VIE2	VIE2	TRUE
SRR11006488	SRR11006488_NODE_36_length_180_cov_6.203883	W. Africa	Senegal	180	-5.1329	1.96133	NC_034017.1	0.004	116	66.667	VIE2	AE8.2	0	179	100	21	0.994444	VIE2	VIE2	TRUE
SRR11006488	SRR11006488_NODE_37_length_176_cov_6.787879	W. Africa	Senegal	176	-4.85721	2.00425	NC_034017.1	9.46e-05	116	67.521	VIE2	AE14.2	0	175	100	21	0.994318	VIE2	VIE2	TRUE
SRR11006488	SRR11006488_NODE_38_length_164_cov_2.482759	W. Africa	Senegal	164	-7.71856	2.35382	NC_034017.1	7.17e-06	41	83.333	VIE2	AE14.2	0	163	98.171	21	0.993902	VIE2	VIE2	TRUE
SRR11006488	SRR11006488_NODE_39_length_160_cov_8.915663	W. Africa	Senegal	160	-6.39917	1.36166	NC_034017.1	8.49e-05	107	68.807	VIE2	AE14.2	0	159	99.375	21	0.99375	VIE2	VIE2	TRUE
SRR11006488	SRR11006488_NODE_3_length_1662_cov_11.362145	W. Africa	Senegal	1662	-4.76507	7.24585	MN567479.1	9.97e-61	953	65.618	VIE2	AE5.2	0	652	98.137	21	0.573406	MN567479.1	VIE2	FALSE
SRR11006488	SRR11006488_NODE_40_length_155_cov_23.756410	W. Africa	Senegal	155	-5.78954	5.86468	MN567479.1	5.16e-20	147	73.649	VIE2	AE11.2	0	154	99.355	21	0.993548	VIE2	VIE2	TRUE
SRR11006488	SRR11006488_NODE_41_length_155_cov_11.282051	W. Africa	Senegal	155	-7.34237	5.97847					VIEW	NC_035108.1:461326757-461327206	0	154	98.71	21	0.993548	VIEW	VIEW	TRUE
SRR11006488	SRR11006488_NODE_42_length_155_cov_8.948718	W. Africa	Senegal	155	-7.41506	2.8795	NC_034017.1	6.72e-06	41	83.333	VIE2	AE14.2	0	165	91.566	21	1.06452	VIE2	VIE2	TRUE
SRR11006488	SRR11006488_NODE_43_length_155_cov_5.628205	W. Africa	Senegal	155	-3.30632	-0.547752	MN567479.1	2.05e-12	85	76.744	VIE4	AE26.4	1.93e-75	154	100	21	0.993548	VIE4	VIE4	TRUE
SRR11006488	SRR11006488_NODE_44_length_153_cov_4.855263	W. Africa	Senegal	153	-2.2903	1.0855	NC_027817.1	3e-10	74	77.333	VIE4	AE26.4	7.21e-43	187	76.064	21	1.22222	VIE4	VIE4	TRUE
SRR11006488	SRR11006488_NODE_45_length_150_cov_6.136986	W. Africa	Senegal	150	-2.84689	-1.00878	MN567479.1	8.41e-11	86	74.725	VIE4	AE26.4	0	148	97.333	21	0.986667	VIE4	VIE4	TRUE
SRR11006488	SRR11006488_NODE_46_length_147_cov_18.385714	W. Africa	Senegal	147	-7.31012	2.39043	NC_034017.1	6.32e-06	41	83.333	VIE2	AE14.2	0	157	92.405	21	1.06803	VIE2	VIE2	TRUE
SRR11006488	SRR11006488_NODE_47_length_136_cov_5.711864	W. Africa	Senegal	136	-1.64528	-1.60445	NC_027817.1	4.77e-07	25	100	VIE4	AE27.4	1e-33	76	100	21	0.558824	VIE4	VIE4	TRUE
SRR11006488	SRR11006488_NODE_48_length_132_cov_26.618182	W. Africa	Senegal	132	-4.64908	4.10763	NC_034017.1	0.000239	35	83.333	VIE2	AE14.2	0	131	99.242	21	0.992424	VIE2	VIE2	TRUE
SRR11006488	SRR11006488_NODE_49_length_132_cov_20.000000	W. Africa	Senegal	132	-4.43303	4.34638	NC_034017.1	0.000239	35	83.333	VIE2	AE14.2	0	131	100	21	0.992424	VIE2	VIE2	TRUE
SRR11006488	SRR11006488_NODE_4_length_1576_cov_4.474316	W. Africa	Senegal	1576	-12.9449	14.2674	NC_001564.2	0	1281	96.69	CFAV	NC_001564.2	0	1284	96.69	5	0.814721	CFAV	CFAV	TRUE
SRR11006488	SRR11006488_NODE_50_length_132_cov_3.127273	W. Africa	Senegal	132	-5.43906	3.47751	NC_034017.1	0.000239	35	83.333	VIE2	AE14.2	0	76	98.701	21	0.575758	VIE2	VIE2	TRUE
SRR11006488	SRR11006488_NODE_51_length_131_cov_21.092593	W. Africa	Senegal	131	-3.08968	-0.914	MN567479.1	0.000237	74	72	VIE4	AE29.4	0	130	100	21	0.992366	VIE4	VIE4	TRUE
SRR11006488	SRR11006488_NODE_53_length_104_cov_13.000000	W. Africa	Senegal	104	-3.18591	-0.704451	NC_034204.1	2.33e-09	99	72	VIE4	AE26.4	0	103	100	21	0.990385	VIE4	VIE4	TRUE
SRR11006488	SRR11006488_NODE_54_length_104_cov_3.925926	W. Africa	Senegal	104	-3.47632	-0.866626	MN567479.1	2.33e-09	49	84	VIE4	AE28.4	2.02e-48	103	100	21	0.990385	VIE4	VIE4	TRUE
SRR11006488	SRR11006488_NODE_55_length_101_cov_20.708333	W. Africa	Senegal	101	-3.2901	-0.0475048	NC_034204.1	0.000173	70	71.831	VIE4	AE29.4	0	100	100	21	0.990099	VIE4	VIE4	TRUE
SRR11006488	SRR11006488_NODE_56_length_101_cov_9.000000	W. Africa	Senegal	101	-3.01416	-1.10618	NC_034204.1	0.000173	70	71.831	VIE4	AE26.4	0	100	100	21	0.990099	VIE4	VIE4	TRUE
SRR11006488	SRR11006488_NODE_57_length_101_cov_3.833333	W. Africa	Senegal	101	-3.70603	-1.34884	NC_034204.1	0.000173	70	71.831	VIE4	AE26.4	0	100	99.01	21	0.990099	VIE4	VIE4	TRUE
SRR11006488	SRR11006488_NODE_58_length_100_cov_26.608696	W. Africa	Senegal	100	-5.22681	3.67832	NC_034017.1	6.35e-10	50	84.314	VIE2	AE14.2	0	99	99	21	0.99	VIE2	VIE2	TRUE
SRR11006488	SRR11006488_NODE_5_length_1186_cov_30.576195	W. Africa	Senegal	1186	-3.30262	-0.769656	NC_034204.1	2.47e-41	585	67.5	VIE4	AE26.4	0	581	99.419	21	0.493255	VIE4	VIE4	TRUE
SRR11006488	SRR11006488_NODE_60_length_95_cov_51.333333	W. Africa	Senegal	95	-5.76643	3.99865	MN567479.1	4.58e-05	49	78	VIE2	AE14.2	0	94	100	21	0.989474	VIE2	VIE2	TRUE
SRR11006488	SRR11006488_NODE_61_length_90_cov_8.153846	W. Africa	Senegal	90	-5.10899	1.98573	NC_034017.1	0.002	68	71.014	VIE2	AE14.2	0	89	100	21	0.988889	VIE2	VIE2	TRUE
SRR11006488	SRR11006488_NODE_62_length_88_cov_4.545455	W. Africa	Senegal	88	-3.54047	-0.886795	MN567479.1	1.89e-09	49	84	VIE4	AE28.4	4.16e-38	87	98.864	21	0.988636	VIE4	VIE4	TRUE
SRR11006488	SRR11006488_NODE_63_length_85_cov_18.000000	W. Africa	Senegal	85	-6.63396	3.17637	NC_034017.1	6.29e-09	48	83.673	VIE2	AE14.2	0	84	100	21	0.988235	VIE2	VIE2	TRUE
SRR11006488	SRR11006488_NODE_6_length_1099_cov_4.319961	W. Africa	Senegal	1099	-4.52541	8.40121	MN567479.1	5.74e-68	627	70.545	VIE2	AE7.2	0	760	99.343	21	0.691538	VIE2	VIE2	TRUE
SRR11006488	SRR11006488_NODE_7_length_841_cov_11.287958	W. Africa	Senegal	841	-4.27296	5.09768	NC_034017.1	6.5e-09	50	84.314	VIE2	AE14.2	0	226	99.338	21	0.268728	VIE2	VIE2	TRUE
SRR11006488	SRR11006488_NODE_8_length_838_cov_22.311432	W. Africa	Senegal	838	-6.18345	2.50766	NC_034204.1	4.65e-36	724	65.528	VIE2	AE14.2	0	848	96.447	21	1.01193	VIE2	VIE2	TRUE
SRR11006754	SRR11006754_NODE_5_length_1129_cov_5.211027	W. Africa	Senegal	1129	17.4696	-7.8233	NC_035187.1	4.25e-38	321	70.988	VIE1	AE1.1	1.65e-61	135	97.794	8	0.284322	NC_035187.1	VIE1	FALSE
SRR11006489	SRR11006489_NODE_10_length_730_cov_2.673813	W. Africa	Senegal	730	9.3454	-3.69158	NC_005064.1	2.91e-06	30	96.774	Absent					12	0.0410959	NC_005064.1	NC_005064.1	TRUE
SRR11006761	SRR11006761_NODE_5_length_957_cov_2.596591	Coastal Kenya	Kenya	957	17.5748	-7.37109	NC_035187.1	3.59e-38	321	70.988	CFAV	NC_001564.2	0	286	68.99	8	0.335423	NC_035187.1	CFAV	FALSE
SRR11006489	SRR11006489_NODE_13_length_533_cov_38.752193	W. Africa	Senegal	533	-4.45344	6.37158	MN567479.1	1.33e-21	439	66.297	VIE2	AE5.2	0	532	99.812	21	0.998124	VIE2	VIE2	TRUE
SRR11006489	SRR11006489_NODE_14_length_523_cov_4.748879	W. Africa	Senegal	523	-4.71176	8.32748	NC_034017.1	4.53e-40	387	69.072	VIE2	AE7.2	0	394	99.747	21	0.753346	VIE2	VIE2	TRUE
SRR11006494	SRR11006494_NODE_16_length_458_cov_5.162730	W. Africa	Senegal	458	12.5118	7.31914	MN567479.1	1.13e-59	286	77.352	VIE2	AE16.2	0	322	97.214	2	0.703057	VIE2	VIE2	TRUE
SRR11006797	SRR11006797_NODE_8_length_885_cov_5.795792	C. Africa	Gabon	885	17.641	-7.36016	NC_035187.1	3.32e-38	321	70.988	CFAV	NC_001564.2	0	289	68.966	8	0.362712	CFAV	CFAV	TRUE
SRR11006494	SRR11006494_NODE_3_length_1654_cov_9.092581	W. Africa	Senegal	1654	11.5685	6.54939	MN567479.1	0	1293	72.629	VIE2	AE16.2	0	1298	98.537	2	0.784764	VIE2	VIE2	TRUE
SRR11006489	SRR11006489_NODE_18_length_420_cov_3.428571	W. Africa	Senegal	420	-3.18644	-1.69217					VIE4	AE29.4	0	76	100	21	0.180952	VIE4	VIE4	TRUE
SRR11006495	SRR11006495_NODE_4_length_2156_cov_8.265993	W. Africa	Senegal	2156	12.5728	6.45893	MN567479.1	0	1754	72.681	VIE2	AE16.2	0	1439	98.75	2	0.813544	MN567479.1	VIE2	FALSE
SRR11006489	SRR11006489_NODE_1_length_4153_cov_7.189156	W. Africa	Senegal	4153	-5.70964	-0.283266	MN567479.1	5.89e-119	2547	63.905	VIE2	AE14.2	0	1345	74.878	21	0.613292	MN567479.1	VIE2	FALSE
SRR11006489	SRR11006489_NODE_20_length_414_cov_6.080119	W. Africa	Senegal	414	-4.4016	2.03693	MN567479.1	3.11e-09	98	72.727	VIE2	AE8.2	0	166	97.006	21	0.400966	VIE2	VIE2	TRUE
SRR11006489	SRR11006489_NODE_21_length_353_cov_7.333333	W. Africa	Senegal	353	-5.21193	2.37313	NC_027817.1	1.77e-11	67	80.882	VIE2	AE14.2	0	121	98.361	21	0.342776	VIE2	VIE2	TRUE
SRR11006496	SRR11006496_NODE_25_length_221_cov_6.166667	W. Africa	Senegal	221	11.7016	6.63898	MN567479.1	1e-24	142	82.09	VIE2	AE16.2	0	223	97.973	2	1.00905	VIE2	VIE2	TRUE
SRR11006489	SRR11006489_NODE_23_length_349_cov_2.985294	W. Africa	Senegal	349	1.64949	4.68884	NC_040610.1	3.85e-07	29	96.667	Absent					17	0.0830946	NC_040610.1	NC_040610.1	TRUE
SRR11006794	SRR11006794_NODE_30_length_308_cov_39.813853	C. Africa	Gabon	308	-2.88156	3.87256	NC_034017.1	1.53e-11	57	84.483	VIE2	AE14.2	0	318	95.611	20	1.03247	VIE2	VIE2	TRUE
SRR11006489	SRR11006489_NODE_25_length_314_cov_2.936709	W. Africa	Senegal	314	1.30246	-19.094	NC_002031.1	3.44e-07	26	100	Absent					9	0.0828025	NC_002031.1	NC_002031.1	TRUE
SRR11006489	SRR11006489_NODE_27_length_300_cov_3.134529	W. Africa	Senegal	300	19.7809	1.49229	NC_035071.1	1.14e-06	28	96.552	Absent					7	0.0933333	NC_035071.1	NC_035071.1	TRUE
SRR11006489	SRR11006489_NODE_28_length_282_cov_3.224390	W. Africa	Senegal	282	-7.34204	22.4133	NC_002657.1	3.06e-07	48	86	Absent					3	0.170213	NC_002657.1	NC_002657.1	TRUE
SRR11006489	SRR11006489_NODE_29_length_249_cov_8.238372	W. Africa	Senegal	249	-6.02949	1.29458	NC_034204.1	1.07e-18	239	69.547	VIE2	AE14.2	0	248	99.598	21	0.995984	VIE2	VIE2	TRUE
SRR11006489	SRR11006489_NODE_2_length_2266_cov_15.344450	W. Africa	Senegal	2266	-5.82612	2.85648	NC_034204.1	1.56e-72	1084	65.217	VIE2	AE14.2	0	1254	97.348	21	0.553398	VIE2	VIE2	TRUE
SRR11006489	SRR11006489_NODE_30_length_248_cov_2.485380	W. Africa	Senegal	248	-4.35972	6.48905	NC_034017.1	1.8e-09	50	84.314	VIE2	AE13.2	0	153	98.701	21	0.616935	VIE2	VIE2	TRUE
SRR11006489	SRR11006489_NODE_31_length_242_cov_3.400000	W. Africa	Senegal	242	-5.84419	-19.8086	NC_002640.1	3.17e-06	35	91.892	Absent					0	0.144628	NC_002640.1	NC_002640.1	TRUE
SRR11006489	SRR11006489_NODE_32_length_239_cov_6.716049	W. Africa	Senegal	239	-5.9641	1.70758	NC_034017.1	2.74e-13	77	79.487	VIE2	AE14.2	0	266	88.764	21	1.11297	VIE2	VIE2	TRUE
SRR11006489	SRR11006489_NODE_33_length_189_cov_16.973214	W. Africa	Senegal	189	-4.84802	1.98067	NC_034017.1	0.000103	116	67.521	VIE2	AE14.2	0	188	100	21	0.994709	VIE2	VIE2	TRUE
SRR11006489	SRR11006489_NODE_34_length_180_cov_142.766990	W. Africa	Senegal	180	-2.5543	0.471282	NC_027817.1	3.39e-23	140	75.887	VIE4	AE29.4	0	179	100	21	0.994444	VIE4	VIE4	TRUE
SRR11006489	SRR11006489_NODE_35_length_180_cov_15.611650	W. Africa	Senegal	180	-6.13713	1.07901	NC_034204.1	6.98e-13	136	70.803	VIE2	AE14.2	1.13e-88	179	100	21	0.994444	VIE2	VIE2	TRUE
SRR11006489	SRR11006489_NODE_36_length_171_cov_24.276596	W. Africa	Senegal	171	-5.91808	6.50087	NC_034017.1	5.41e-14	121	72.951	VIE2	AE5.2	0	170	100	21	0.994152	VIE2	VIE2	TRUE
SRR11006489	SRR11006489_NODE_37_length_163_cov_5.244186	W. Africa	Senegal	163	-7.71606	2.48528	NC_034017.1	0.000303	28	89.655	VIE2	AE14.2	0	162	98.16	21	0.993865	VIE2	VIE2	TRUE
SRR11006489	SRR11006489_NODE_38_length_155_cov_6.551282	W. Africa	Senegal	155	-5.25118	2.28499	NC_027817.1	7.17e-12	67	80.882	VIE2	AE14.2	0	154	100	21	0.993548	VIE2	VIE2	TRUE
SRR11006489	SRR11006489_NODE_39_length_153_cov_5.118421	W. Africa	Senegal	153	-5.58548	6.03741	MN567479.1	1.05e-09	73	77.027	VIE2	AE11.2	0	169	88.235	21	1.10458	VIE2	VIE2	TRUE
SRR11006489	SRR11006489_NODE_3_length_1855_cov_12.675478	W. Africa	Senegal	1855	-5.24828	7.29483	MN567479.1	1.45e-65	1102	66.038	VIE2	AE5.2	0	652	98.551	21	0.59407	MN567479.1	VIE2	FALSE
SRR11006489	SRR11006489_NODE_40_length_147_cov_15.457143	W. Africa	Senegal	147	-6.76494	3.4107	NC_034017.1	8.21e-11	57	82.759	VIE2	AE14.2	0	146	98.639	21	0.993197	VIE2	VIE2	TRUE
SRR11006489	SRR11006489_NODE_42_length_144_cov_15.611940	W. Africa	Senegal	144	-6.16722	5.99493	MN567479.1	2.01e-18	136	73.723	VIE2	AE5.2	0	143	99.306	21	0.993056	VIE2	VIE2	TRUE
SRR11006489	SRR11006489_NODE_44_length_137_cov_101.083333	W. Africa	Senegal	137	-1.93667	0.0988146					VIE4	AE26.4	1.14e-27	66	100	21	0.481752	VIE4	VIE4	TRUE
SRR11006489	SRR11006489_NODE_45_length_132_cov_18.509091	W. Africa	Senegal	132	-4.0158	4.70935	NC_034017.1	0.000239	35	83.333	VIE2	AE14.2	0	76	100	21	0.575758	VIE2	VIE2	TRUE
SRR11006489	SRR11006489_NODE_46_length_132_cov_13.527273	W. Africa	Senegal	132	-4.0362	4.5717	NC_034017.1	0.000239	35	83.333	VIE2	AE14.2	0	131	100	21	0.992424	VIE2	VIE2	TRUE
SRR11006489	SRR11006489_NODE_47_length_124_cov_6.574468	W. Africa	Senegal	124	-5.79471	4.5245	MN567479.1	4.28e-07	68	75.362	VIE2	AE14.2	0	123	98.387	21	0.991935	VIE2	VIE2	TRUE
SRR11006489	SRR11006489_NODE_48_length_120_cov_10.837209	W. Africa	Senegal	120	-6.08408	6.35867	MN567479.1	1.18e-07	111	69.643	VIE2	AE11.2	0	119	98.333	21	0.991667	VIE2	VIE2	TRUE
SRR11006489	SRR11006489_NODE_49_length_112_cov_4.571429	W. Africa	Senegal	112	-6.25966	6.02348	MN567479.1	9.51e-15	97	76.531	VIE2	AE11.2	0	111	98.214	21	0.991071	VIE2	VIE2	TRUE
SRR11006489	SRR11006489_NODE_4_length_1611_cov_4.696871	W. Africa	Senegal	1611	-12.8831	14.3358	NC_001564.2	0	1281	96.69	CFAV	NC_001564.2	0	1284	96.69	5	0.79702	CFAV	CFAV	TRUE
SRR11006489	SRR11006489_NODE_50_length_100_cov_25.956522	W. Africa	Senegal	100	-4.09226	4.74299	NC_034017.1	6.35e-10	50	84.314	VIE2	AE14.2	0	99	100	21	0.99	VIE2	VIE2	TRUE
SRR11006489	SRR11006489_NODE_51_length_96_cov_16.842105	W. Africa	Senegal	96	-5.19211	3.58148	NC_034017.1	0.000162	35	83.333	VIE2	AE14.2	0	95	98.958	21	0.989583	VIE2	VIE2	TRUE
SRR11006489	SRR11006489_NODE_52_length_95_cov_108.222222	W. Africa	Senegal	95	-2.56145	0.60476	NC_034204.1	1.71e-10	74	77.333	VIE2	AE14.2	0	94	77.895	21	0.989474	VIE2	VIE2	TRUE
SRR11006489	SRR11006489_NODE_53_length_95_cov_19.111111	W. Africa	Senegal	95	-1.13045	-0.300416	NC_034204.1	5.96e-10	73	77.027	VIE4	AE26.4	8.22e-36	84	98.824	21	0.884211	VIE4	VIE4	TRUE
SRR11006489	SRR11006489_NODE_54_length_95_cov_2.833333	W. Africa	Senegal	95	-2.18952	1.19898					VIE4	AE29.4	1.14e-27	66	100	21	0.694737	VIE4	VIE4	TRUE
SRR11006489	SRR11006489_NODE_55_length_93_cov_4.937500	W. Africa	Senegal	93	-7.83686	4.02523					VIE2	AE9.2	0	76	98.701	21	0.817204	VIE2	VIE2	TRUE
SRR11006489	SRR11006489_NODE_56_length_92_cov_19.600000	W. Africa	Senegal	92	-5.41689	2.16113	NC_027817.1	9.06e-14	79	80	VIE2	AE14.2	6.68e-41	91	100	21	0.98913	VIE2	VIE2	TRUE
SRR11006489	SRR11006489_NODE_57_length_91_cov_43.142857	W. Africa	Senegal	91	-6.33203	3.38603					VIE2	AE9.2	0	90	100	21	0.989011	VIE2	VIE2	TRUE
SRR11006489	SRR11006489_NODE_58_length_89_cov_34.833333	W. Africa	Senegal	89	-4.6254	6.71309	NC_005064.1	9.91e-07	44	82.222	VIE2	AE13.2	0	88	100	21	0.988764	VIE2	VIE2	TRUE
SRR11006489	SRR11006489_NODE_59_length_88_cov_20.272727	W. Africa	Senegal	88	-5.87811	6.28577	NC_033694.1	1.27e-11	43	90.909	VIE2	AE11.2	0	87	98.864	21	0.988636	VIE2	VIE2	TRUE
SRR11006496	SRR11006496_NODE_28_length_179_cov_12.058824	W. Africa	Senegal	179	11.9058	7.30814	NC_034204.1	2.58e-37	174	78.857	VIE2	AE16.2	0	178	97.765	2	0.994413	VIE2	VIE2	TRUE
SRR11006489	SRR11006489_NODE_60_length_86_cov_33.222222	W. Africa	Senegal	86	-5.20738	6.60745	MN567479.1	2.38e-14	83	78.571	VIE2	AE11.2	0	85	98.837	21	0.988372	VIE2	VIE2	TRUE
SRR11006489	SRR11006489_NODE_61_length_85_cov_4.250000	W. Africa	Senegal	85	-7.69121	3.09748	NC_034017.1	0.000139	28	89.655	VIE2	AE14.2	0	76	98.701	21	0.894118	VIE2	VIE2	TRUE
SRR11006489	SRR11006489_NODE_62_length_79_cov_26.000000	W. Africa	Senegal	79	-6.53408	3.38836					VIE2	AE9.2	7.88e-35	78	100	21	0.987342	VIE2	VIE2	TRUE
SRR11006489	SRR11006489_NODE_6_length_1411_cov_13.243628	W. Africa	Senegal	1411	-5.88685	5.40375	MN567479.1	2.95e-22	273	74.675	VIE2	AE5.2	0	244	98.701	21	0.19348	MN567479.1	VIE2	FALSE
SRR11006489	SRR11006489_NODE_7_length_1344_cov_89.208366	W. Africa	Senegal	1344	-1.89268	-0.239883	NC_034204.1	2.81e-41	585	67.5	VIE4	AE26.4	0	789	92.185	21	0.587054	VIE4	VIE4	TRUE
SRR11006489	SRR11006489_NODE_8_length_929_cov_6.634977	W. Africa	Senegal	929	-4.39192	8.60532	MN567479.1	1.39e-30	223	72.768	VIE2	AE7.2	0	442	98.871	21	0.47578	VIE2	VIE2	TRUE
SRR11006496	SRR11006496_NODE_2_length_2402_cov_11.141505	W. Africa	Senegal	2402	12.5713	6.18846	MN567479.1	0	1720	71.25	VIE2	AE16.2	0	1439	97.087	2	0.71607	MN567479.1	VIE2	FALSE
SRR11006490	SRR11006490_NODE_10_length_641_cov_4.569149	W. Africa	Senegal	641	-4.54675	1.92694	NC_034017.1	1.15e-10	163	68.293	VIE2	AE8.2	0	216	95.853	21	0.336973	VIE2	VIE2	TRUE
SRR11006490	SRR11006490_NODE_11_length_577_cov_3.514000	W. Africa	Senegal	577	-0.159346	5.86586	NC_002031.1	2.28e-06	25	100	Absent					18	0.0433276	NC_002031.1	NC_002031.1	TRUE
SRR11006490	SRR11006490_NODE_12_length_553_cov_33.525210	W. Africa	Senegal	553	-5.10359	6.32602	MN567479.1	1.91e-32	466	67.573	VIE2	AE5.2	0	552	100	21	0.998192	VIE2	VIE2	TRUE
SRR11006497	SRR11006497_NODE_13_length_564_cov_7.043121	W. Africa	Senegal	564	13.0658	6.36712	NC_034204.1	4.6e-15	127	73.846	VIE2	AE16.2	0	120	100	2	0.225177	VIE2	VIE2	TRUE
SRR11006490	SRR11006490_NODE_16_length_492_cov_4.971084	W. Africa	Senegal	492	-5.8059	-0.48467	MN567479.1	7.69e-18	146	73.51	VIE3	AE21.3	0	156	100	21	0.317073	VIE3	VIE3	TRUE
SRR11006490	SRR11006490_NODE_17_length_449_cov_3.669355	W. Africa	Senegal	449	-5.16821	2.36628					VIE2	AE8.2	2.27e-31	76	98.701	21	0.169265	VIE2	VIE2	TRUE
SRR11006497	SRR11006497_NODE_15_length_435_cov_4.628492	W. Africa	Senegal	435	12.0299	7.37355	NC_034204.1	1.94e-18	105	78.302	VIE2	AE16.2	0	111	98.214	2	0.255172	VIE2	VIE2	TRUE
SRR11006490	SRR11006490_NODE_1_length_3435_cov_7.041691	W. Africa	Senegal	3435	-4.76247	0.33918	MN567479.1	2.07e-117	2572	63.905	VIE2	AE14.2	0	1345	74.878	21	0.748763	MN567479.1	VIE2	FALSE
SRR11006490	SRR11006490_NODE_20_length_401_cov_3.771605	W. Africa	Senegal	401	-5.10169	5.62493	NC_034017.1	1.37e-13	58	86.441	VIE2	AE11.2	0	76	100	21	0.189526	VIE2	VIE2	TRUE
SRR11006497	SRR11006497_NODE_2_length_2243_cov_18.484765	W. Africa	Senegal	2243	12.2385	6.79444	MN567479.1	0	1754	72.924	VIE2	AE16.2	0	1439	98.958	2	0.781988	MN567479.1	VIE2	FALSE
SRR11006498	SRR11006498_NODE_4_length_1743_cov_6.310924	Coastal Kenya	Kenya	1743	11.8287	7.01835	MN567479.1	0	1142	72.815	VIE2	AE16.2	0	1215	97.863	2	0.697074	VIE2	VIE2	TRUE
SRR11006490	SRR11006490_NODE_23_length_362_cov_8.908772	W. Africa	Senegal	362	-4.54335	7.80538	MN567479.1	2.88e-15	361	65.768	VIE2	AE5.2	0	361	100	21	0.997238	VIE2	VIE2	TRUE
SRR11006490	SRR11006490_NODE_24_length_360_cov_3.653710	W. Africa	Senegal	360	-6.40784	0.999021					VIE2	AE14.2	0	76	100	21	0.211111	VIE2	VIE2	TRUE
SRR11006490	SRR11006490_NODE_25_length_360_cov_2.798587	W. Africa	Senegal	360	-7.33845	22.4378	NC_038912.1	3.98e-07	48	86	Absent					3	0.133333	NC_038912.1	NC_038912.1	TRUE
SRR11006490	SRR11006490_NODE_26_length_355_cov_4.489209	W. Africa	Senegal	355	-4.21783	8.61314	NC_034204.1	1.12e-07	72	75.342	VIE2	AE15.2	0	72	100	21	0.202817	VIE2	VIE2	TRUE
SRR11006499	SRR11006499_NODE_28_length_164_cov_12.160920	W. Africa	Senegal	164	11.6484	6.16909	NC_034204.1	2.67e-11	157	70.807	VIE2	AE16.2	0	163	99.39	2	0.993902	VIE2	VIE2	TRUE
SRR11006490	SRR11006490_NODE_32_length_225_cov_6.324324	W. Africa	Senegal	225	-6.01494	1.59074	NC_034017.1	2.57e-13	77	79.487	VIE2	AE14.2	0	252	88.142	21	1.12	VIE2	VIE2	TRUE
SRR11006490	SRR11006490_NODE_33_length_217_cov_5.292857	W. Africa	Senegal	217	-6.45816	1.39968	NC_034017.1	3.91e-17	168	71.176	VIE2	AE14.2	0	216	100	21	0.995392	VIE2	VIE2	TRUE
SRR11006490	SRR11006490_NODE_34_length_194_cov_17.324786	W. Africa	Senegal	194	-6.06798	0.638117	NC_034204.1	7.6e-13	136	70.803	VIE2	AE14.2	2.83e-96	193	100	21	0.994845	VIE2	VIE2	TRUE
SRR11006490	SRR11006490_NODE_35_length_191_cov_4.377193	W. Africa	Senegal	191	-5.04894	2.43511	NC_027817.1	2.14e-13	79	80	VIE2	AE14.2	0	192	100	21	1.00524	VIE2	VIE2	TRUE
SRR11006490	SRR11006490_NODE_36_length_190_cov_145.336283	W. Africa	Senegal	190	-2.54129	0.423916	NC_034204.1	2.27e-19	172	71.591	VIE4	AE29.4	5.18e-89	179	100	21	0.942105	VIE4	VIE4	TRUE
SRR11006499	SRR11006499_NODE_3_length_1497_cov_10.703521	W. Africa	Senegal	1497	12.0961	7.63086	MN567479.1	0	1356	72.886	VIE2	AE16.2	0	1371	98.178	2	0.915832	VIE2	VIE2	TRUE
SRR11006490	SRR11006490_NODE_39_length_155_cov_31.025641	W. Africa	Senegal	155	-4.76648	4.2331	NC_034017.1	1.06e-09	50	84.314	VIE2	AE14.2	0	154	100	21	0.993548	VIE2	VIE2	TRUE
SRR11006490	SRR11006490_NODE_3_length_2057_cov_21.222727	W. Africa	Senegal	2057	-7.21736	4.21483	NC_034204.1	1.72e-71	1084	64.907	VIE2	AE14.2	0	1254	97.348	21	0.609626	VIE2	VIE2	TRUE
SRR11006490	SRR11006490_NODE_40_length_155_cov_11.230769	W. Africa	Senegal	155	-4.3356	7.19609	NC_005064.1	1.92e-06	44	82.222	VIE2	AE10.2	0	154	99.355	21	0.993548	VIE2	VIE2	TRUE
SRR11006490	SRR11006490_NODE_41_length_153_cov_7.868421	W. Africa	Senegal	153	-2.06624	0.866421	NC_027817.1	3e-10	74	77.333	VIE4	AE29.4	7.21e-43	187	76.064	21	1.22222	VIE4	VIE4	TRUE
SRR11006490	SRR11006490_NODE_42_length_150_cov_3.863014	W. Africa	Senegal	150	-4.16506	7.11869	NC_005064.1	1.85e-06	44	82.222	VIE2	AE10.2	0	149	100	21	0.993333	VIE2	VIE2	TRUE
SRR11006490	SRR11006490_NODE_43_length_138_cov_86.918033	W. Africa	Senegal	138	-1.93269	-0.615763	NC_027817.1	2.51e-23	105	81.132	VIE4	AE26.4	0	137	99.275	21	0.992754	VIE4	VIE4	TRUE
SRR11006490	SRR11006490_NODE_44_length_138_cov_12.032787	W. Africa	Senegal	138	-2.16076	-0.694462	NC_027817.1	1.07e-21	105	80.189	VIE4	AE26.4	0	137	99.275	21	0.992754	VIE4	VIE4	TRUE
SRR11006490	SRR11006490_NODE_45_length_138_cov_5.540984	W. Africa	Senegal	138	-2.07055	-0.765351	NC_027817.1	1.07e-21	105	80.189	VIE4	AE26.4	1.69e-63	137	98.551	21	0.992754	VIE4	VIE4	TRUE
SRR11006490	SRR11006490_NODE_46_length_137_cov_34.000000	W. Africa	Senegal	137	-4.13165	5.13878					VIE2	AE10.2	0	69	100	21	0.50365	VIE2	VIE2	TRUE
SRR11006490	SRR11006490_NODE_47_length_136_cov_64.627119	W. Africa	Senegal	136	-1.47573	-1.589	NC_027817.1	4.77e-07	25	100	VIE4	AE27.4	1e-33	76	100	21	0.558824	VIE4	VIE4	TRUE
SRR11006490	SRR11006490_NODE_48_length_128_cov_50.980392	W. Africa	Senegal	128	-5.64195	4.16296	NC_034017.1	8.58e-10	50	84.314	VIE2	AE14.2	0	127	99.219	21	0.992188	VIE2	VIE2	TRUE
SRR11006490	SRR11006490_NODE_49_length_119_cov_13.500000	W. Africa	Senegal	119	-4.54765	3.70685	NC_034017.1	7.86e-10	50	84.314	VIE2	AE14.2	0	118	99.16	21	0.991597	VIE2	VIE2	TRUE
SRR11006490	SRR11006490_NODE_4_length_1429_cov_6.647929	W. Africa	Senegal	1429	-4.84903	8.44456	MN567479.1	3.19e-66	622	70.364	VIE2	AE7.2	0	760	99.343	21	0.53184	VIE2	VIE2	TRUE
SRR11006490	SRR11006490_NODE_50_length_95_cov_13.277778	W. Africa	Senegal	95	-6.40127	1.18103					VIE2	AE14.2	1.57e-42	94	100	21	0.989474	VIE2	VIE2	TRUE
SRR11006490	SRR11006490_NODE_51_length_94_cov_87.176471	W. Africa	Senegal	94	-1.99313	-0.486729	NC_027817.1	3.96e-12	44	91.111	VIE4	AE27.4	2.52e-41	93	98.936	21	0.989362	VIE4	VIE4	TRUE
SRR11006490	SRR11006490_NODE_52_length_94_cov_14.529412	W. Africa	Senegal	94	-2.87209	-0.0970107	NC_027817.1	9.31e-14	92	76.344	VIE4	AE26.4	0	93	98.936	21	0.989362	VIE4	VIE4	TRUE
SRR11006490	SRR11006490_NODE_53_length_93_cov_29.750000	W. Africa	Senegal	93	-6.58123	4.14546					VIE2	AE9.2	0	76	100	21	0.817204	VIE2	VIE2	TRUE
SRR11006490	SRR11006490_NODE_54_length_93_cov_15.687500	W. Africa	Senegal	93	-6.14077	3.42257					VIE2	AE9.2	1.98e-42	92	100	21	0.989247	VIE2	VIE2	TRUE
SRR11006490	SRR11006490_NODE_55_length_93_cov_4.687500	W. Africa	Senegal	93	-7.75954	4.10292					VIE2	AE9.2	0	76	98.701	21	0.817204	VIE2	VIE2	TRUE
SRR11006490	SRR11006490_NODE_56_length_85_cov_120.750000	W. Africa	Senegal	85	-2.4452	0.240949	NC_027817.1	3.48e-12	84	76.471	VIE4	AE26.4	0	84	100	21	0.988235	VIE4	VIE4	TRUE
SRR11006490	SRR11006490_NODE_57_length_82_cov_6.000000	W. Africa	Senegal	82	-3.84426	6.67274	NC_005064.1	8.9e-07	44	82.222	VIE2	AE10.2	0	81	100	21	0.987805	VIE2	VIE2	TRUE
SRR11006490	SRR11006490_NODE_5_length_1186_cov_70.357980	W. Africa	Senegal	1186	-2.77759	0.00992269	NC_034204.1	5.82e-43	585	67.667	VIE4	AE26.4	0	581	99.612	21	0.493255	VIE4	VIE4	TRUE
SRR11006490	SRR11006490_NODE_6_length_1166_cov_9.521579	W. Africa	Senegal	1166	-4.30581	7.52352	MN567479.1	2.43e-22	467	65.618	VIE2	AE5.2	0	503	98.214	21	0.431389	VIE2	VIE2	TRUE
SRR11006490	SRR11006490_NODE_7_length_990_cov_14.591457	W. Africa	Senegal	990	-6.21097	6.10125	MN567479.1	1.92e-92	888	69.203	VIEW	NC_035108.1:461326757-461327206	0	449	94.904	21	0.89697	MN567479.1	VIEW	FALSE
SRR11006918	SRR11006918_NODE_5_length_1056_cov_3.057201	C. Africa	Uganda	1056	17.5841	-7.27523	NC_035187.1	3.97e-38	321	70.988	CFAV	NC_001564.2	0	289	68.621	8	0.303977	CFAV	CFAV	TRUE
SRR11006490	SRR11006490_NODE_9_length_750_cov_2.573551	W. Africa	Senegal	750	-4.51712	1.3714	NC_034204.1	2.3e-39	237	73.896	VIE3	AE19.3	0	409	91.971	21	0.545333	VIE3	VIE3	TRUE
SRR11006500	SRR11006500_NODE_2_length_1982_cov_9.582677	W. Africa	Senegal	1982	12.347	7.6954	MN567479.1	0	1294	72.783	VIE2	AE16.2	0	1298	99.076	2	0.654894	VIE2	VIE2	TRUE
SRR11006491	SRR11006491_NODE_11_length_481_cov_17.443069	W. Africa	Senegal	481	-5.42603	6.15701	MN567479.1	2.8e-42	304	72.131	VIE2	AE5.2	0	480	99.584	21	0.997921	VIE2	VIE2	TRUE
SRR11006491	SRR11006491_NODE_12_length_457_cov_31.305263	W. Africa	Senegal	457	-6.27164	2.94059	MN567479.1	3.03e-16	279	68.396	VIE2	AE14.2	0	467	97.222	21	1.02188	VIE2	VIE2	TRUE
SRR11006491	SRR11006491_NODE_13_length_408_cov_3.438066	W. Africa	Senegal	408	-5.80645	2.94246					VIE2	AE14.2	0	76	98.701	21	0.186275	VIE2	VIE2	TRUE
SRR11006491	SRR11006491_NODE_14_length_394_cov_3.583596	W. Africa	Senegal	394	-4.73611	2.49419	NC_027817.1	1.99e-11	67	80.882	VIE2	AE14.2	0	121	99.18	21	0.307107	VIE2	VIE2	TRUE
SRR11006794	SRR11006794_NODE_55_length_105_cov_48.857143	C. Africa	Gabon	105	-2.60888	3.99928	MN567479.1	1.49e-05	52	77.358	VIE2	AE14.2	0	104	100	20	0.990476	VIE2	VIE2	TRUE
SRR11006500	SRR11006500_NODE_36_length_323_cov_6.426829	W. Africa	Senegal	323	12.7963	6.89392	MN567479.1	7.8e-41	304	72.222	VIE2	AE16.2	0	322	97.833	2	0.996904	VIE2	VIE2	TRUE
SRR11006491	SRR11006491_NODE_17_length_351_cov_17.675182	W. Africa	Senegal	351	-7.67862	4.99279	MN567479.1	4.42e-19	203	69.608	VIE2	AE14.2	0	154	100	21	0.578348	MN567479.1	VIE2	FALSE
SRR11006491	SRR11006491_NODE_18_length_336_cov_27.301158	W. Africa	Senegal	336	-4.32912	6.49449	MN567479.1	2.19e-16	141	72.535	VIE2	AE5.2	0	335	100	21	0.997024	VIE2	VIE2	TRUE
SRR11006491	SRR11006491_NODE_19_length_311_cov_11.286325	W. Africa	Senegal	311	-6.1302	1.69227	NC_034242.1	9.13e-21	126	76.378	VIE2	AE14.2	0	310	99.153	21	0.996785	VIE2	VIE2	TRUE
SRR11006491	SRR11006491_NODE_1_length_4256_cov_5.450108	W. Africa	Senegal	4256	-4.86859	0.229916	MN567479.1	6.04e-119	2547	63.905	VIE2	AE14.2	0	1345	74.976	21	0.598449	MN567479.1	VIE2	FALSE
SRR11006491	SRR11006491_NODE_20_length_279_cov_3.252475	W. Africa	Senegal	279	-0.0438956	5.77072	NC_002031.1	1.06e-06	25	100	Absent					18	0.0896057	NC_002031.1	NC_002031.1	TRUE
SRR11006792	SRR11006792_NODE_41_length_100_cov_36.652174	C. Africa	Gabon	100	-3.02643	4.16386	NC_034017.1	6.35e-10	50	84.314	VIE2	AE14.2	0	99	100	20	0.99	VIE2	VIE2	TRUE
SRR11006491	SRR11006491_NODE_22_length_261_cov_2.798913	W. Africa	Senegal	261	-7.2204	22.2914	NC_038912.1	2.83e-07	48	86	Absent					3	0.183908	NC_038912.1	NC_038912.1	TRUE
SRR11006794	SRR11006794_NODE_56_length_105_cov_34.321429	C. Africa	Gabon	105	-2.84512	3.66189	NC_034017.1	6.75e-10	50	84.314	VIE2	AE14.2	0	104	99.048	20	0.990476	VIE2	VIE2	TRUE
SRR11006491	SRR11006491_NODE_24_length_254_cov_2.813559	W. Africa	Senegal	254	-5.08776	8.72844	NC_030290.1	1.85e-09	65	78.788	VIE2	AE7.2	0	72	98.63	21	0.283465	VIE2	VIE2	TRUE
SRR11006491	SRR11006491_NODE_25_length_235_cov_2.702532	W. Africa	Senegal	235	9.38048	-3.70289					Absent					12	0	Absent	Absent	TRUE
SRR11006501	SRR11006501_NODE_3_length_2022_cov_11.209769	W. Africa	Senegal	2022	12.4515	7.84926	MN567479.1	0	1294	73.169	VIE2	AE16.2	0	1298	99.076	2	0.641939	VIE2	VIE2	TRUE
SRR11006491	SRR11006491_NODE_27_length_196_cov_11.957983	W. Africa	Senegal	196	-4.52385	6.333	NC_034017.1	0.005	28	86.207	VIE2	AE5.2	0	195	98.98	21	0.994898	VIE2	VIE2	TRUE
SRR11006491	SRR11006491_NODE_28_length_172_cov_41.200000	W. Africa	Senegal	172	-5.18909	4.45756	MN567479.1	5.1e-08	152	67.32	VIE2	AE14.2	0	171	100	21	0.994186	VIE2	VIE2	TRUE
SRR11006502	SRR11006502_NODE_20_length_421_cov_4.723837	W. Africa	Senegal	421	12.7555	7.2381	NC_034204.1	4.7e-26	134	78.519	VIE2	AE16.2	0	234	97.484	2	0.555819	VIE2	VIE2	TRUE
SRR11006491	SRR11006491_NODE_2_length_3404_cov_6.735798	W. Africa	Senegal	3404	-5.01853	7.65299	MN567479.1	1.8e-67	1865	65.828	VIE2	AE7.2	0	760	99.343	21	0.547885	MN567479.1	VIE2	FALSE
SRR11006491	SRR11006491_NODE_30_length_164_cov_5.632184	W. Africa	Senegal	164	-7.68518	2.15776	NC_034017.1	7.17e-06	41	83.333	VIE2	AE14.2	0	163	98.171	21	0.993902	VIE2	VIE2	TRUE
SRR11006491	SRR11006491_NODE_31_length_155_cov_26.294872	W. Africa	Senegal	155	-3.33187	0.358627	NC_027817.1	1.06e-09	40	90.244	VIE4	AE29.4	0	154	99.355	21	0.993548	VIE4	VIE4	TRUE
SRR11006491	SRR11006491_NODE_32_length_155_cov_23.923077	W. Africa	Senegal	155	-2.41372	-1.79333	NC_027817.1	6.72e-06	23	100	VIE4	AE27.4	1.49e-31	72	100	21	0.464516	VIE4	VIE4	TRUE
SRR11006491	SRR11006491_NODE_33_length_153_cov_26.565789	W. Africa	Senegal	153	-4.15563	5.30455					VIE2	AE10.2	0	69	100	21	0.45098	VIE2	VIE2	TRUE
SRR11006491	SRR11006491_NODE_34_length_132_cov_10.854545	W. Africa	Senegal	132	-2.37525	-1.53306	NC_027817.1	5.61e-06	23	100	VIE4	AE27.4	1.49e-31	72	100	21	0.545455	VIE4	VIE4	TRUE
SRR11006491	SRR11006491_NODE_35_length_81_cov_25.750000	W. Africa	Senegal	81	-1.57488	-1.63637	NC_027817.1	2.51e-07	25	100	VIE4	AE27.4	1e-33	76	100	21	0.938272	VIE4	VIE4	TRUE
SRR11006491	SRR11006491_NODE_3_length_1599_cov_35.916557	W. Africa	Senegal	1599	-1.95838	-0.0977293	NC_034204.1	2.75e-61	1046	67.754	VIE2	AE14.2	0	1495	72.881	21	0.934959	VIE2	VIE2	TRUE
SRR11006502	SRR11006502_NODE_30_length_203_cov_4.960317	W. Africa	Senegal	203	12.748	6.98865	MN567479.1	2.14e-26	202	73.659	VIE2	AE16.2	0	202	98.522	2	0.995074	VIE2	VIE2	TRUE
SRR11006491	SRR11006491_NODE_5_length_1112_cov_9.083092	W. Africa	Senegal	1112	-5.21473	1.92344	NC_034204.1	1.37e-69	811	67.888	VIE2	AE14.2	0	777	99.743	21	0.729317	VIE2	VIE2	TRUE
SRR11006502	SRR11006502_NODE_32_length_199_cov_26.024590	W. Africa	Senegal	199	12.6872	6.99705	MN567479.1	9.52e-31	197	74.242	VIE2	AE16.2	0	198	100	2	0.994975	VIE2	VIE2	TRUE
SRR11006938	SRR11006938_NODE_8_length_1068_cov_10.334006	Coastal Kenya	Kenya	1068	17.5621	-7.14765	NC_035187.1	4.02e-38	321	70.988	CFAV	NC_001564.2	0	289	68.966	8	0.300562	CFAV	CFAV	TRUE
SRR11006491	SRR11006491_NODE_8_length_780_cov_3.098151	W. Africa	Senegal	780	-12.8432	14.2824	NC_001564.2	0	687	94.425	CFAV	NC_001564.2	0	687	94.425	5	0.880769	CFAV	CFAV	TRUE
SRR11006491	SRR11006491_NODE_9_length_691_cov_3.159609	W. Africa	Senegal	691	-5.51635	4.53103	MN567479.1	0.000408	49	78	VIE2	AE14.2	0	152	100	21	0.219971	VIE2	VIE2	TRUE
SRR11006492	SRR11006492_NODE_10_length_601_cov_5.624046	W. Africa	Senegal	601	-4.22733	7.29482	MN567479.1	1.23e-22	467	65.618	VIE2	AE5.2	0	503	99.802	21	0.836938	VIE2	VIE2	TRUE
SRR11006492	SRR11006492_NODE_11_length_595_cov_2.544402	W. Africa	Senegal	595	-4.34369	8.02722	NC_034017.1	3.73e-10	113	73.043	VIE2	AE6.2	0	113	100	21	0.189916	VIE2	VIE2	TRUE
SRR11006492	SRR11006492_NODE_12_length_545_cov_2.583333	W. Africa	Senegal	545	1.30967	-19.1557	NC_002031.1	6.16e-07	26	100	Absent					9	0.0477064	NC_002031.1	NC_002031.1	TRUE
SRR11006492	SRR11006492_NODE_13_length_454_cov_2.981432	W. Africa	Senegal	454	-5.71604	-19.6601	NC_002640.1	6.2e-06	35	91.892	Absent					0	0.0770925	NC_002640.1	NC_002640.1	TRUE
SRR11006524	SRR11006524_NODE_25_length_286_cov_2.449761	W. Africa	Burkina Faso	286	8.67939	-9.54534	NC_012671.1	1.16e-12	150	70.588	CFAV	NC_001564.2	8.53e-06	76	75.325	14	0.524476	NC_012671.1	CFAV	FALSE
SRR11006492	SRR11006492_NODE_16_length_347_cov_3.218519	W. Africa	Senegal	347	6.07078	-6.40166	NC_005039.1	1.63e-05	36	90	Absent					15	0.103746	NC_005039.1	NC_005039.1	TRUE
SRR11006502	SRR11006502_NODE_35_length_171_cov_5.904255	W. Africa	Senegal	171	12.9576	6.27379	MN567479.1	1.65e-20	128	75.969	VIE2	AE16.2	0	170	98.83	2	0.994152	VIE2	VIE2	TRUE
SRR11006492	SRR11006492_NODE_18_length_311_cov_5.303419	W. Africa	Senegal	311	9.06906	-15.7123	NC_033715.1	1.19e-06	25	100	Absent					11	0.0803859	NC_033715.1	NC_033715.1	TRUE
SRR11006492	SRR11006492_NODE_1_length_2631_cov_7.436179	W. Africa	Senegal	2631	-5.55181	0.605805	MN567479.1	3.72e-119	2074	64.853	VIE3	AE23.3	0	972	100	21	0.788293	MN567479.1	VIE3	FALSE
SRR11006502	SRR11006502_NODE_36_length_161_cov_24.785714	W. Africa	Senegal	161	12.5484	7.14969	MN567479.1	3.4e-35	160	79.503	VIE2	AE16.2	0	160	100	2	0.993789	VIE2	VIE2	TRUE
SRR11006492	SRR11006492_NODE_21_length_277_cov_3.385000	W. Africa	Senegal	277	-6.25467	0.842234	NC_034204.1	1.2e-18	274	67.986	VIE2	AE14.2	1.05e-139	276	99.639	21	0.99639	VIE2	VIE2	TRUE
SRR11006492	SRR11006492_NODE_22_length_198_cov_22.190083	W. Africa	Senegal	198	-2.08605	0.74448	NC_027817.1	3.77e-23	140	75.887	VIE4	AE26.4	0	187	100	21	0.944444	VIE4	VIE4	TRUE
SRR11006502	SRR11006502_NODE_5_length_1317_cov_18.929839	W. Africa	Senegal	1317	12.013	7.59183	MN567479.1	1.16e-153	925	72.737	VIE2	AE16.2	0	939	97.66	2	0.712984	VIE2	VIE2	TRUE
SRR11006503	SRR11006503_NODE_21_length_417_cov_3.826471	W. Africa	Senegal	417	12.6765	7.07733	GQ868509.1	0.000842	47	79.167	VIE2	AE16.2	0	76	100	2	0.182254	VIE2	VIE2	TRUE
SRR11006503	SRR11006503_NODE_25_length_378_cov_2.794020	W. Africa	Senegal	378	13.291	7.24969	MN567479.1	5.83e-18	154	72.258	VIE2	AE16.2	0	144	98.621	2	0.407407	VIE2	VIE2	TRUE
SRR11006492	SRR11006492_NODE_26_length_153_cov_3.210526	W. Africa	Senegal	153	-1.91117	1.06044	NC_027817.1	3e-10	74	77.333	VIE4	AE29.4	7.21e-43	187	76.064	21	1.22222	VIE4	VIE4	TRUE
SRR11006503	SRR11006503_NODE_3_length_1754_cov_9.577221	W. Africa	Senegal	1754	12.3417	7.43026	MN567479.1	0	1369	73.251	VIE2	AE16.2	0	1371	98.397	2	0.781642	VIE2	VIE2	TRUE
SRR11006492	SRR11006492_NODE_28_length_139_cov_15.758065	W. Africa	Senegal	139	-5.53748	4.24644	MN567479.1	5.96e-06	68	73.913	VIE2	AE14.2	0	138	97.122	21	0.992806	VIE2	VIE2	TRUE
SRR11006504	SRR11006504_NODE_17_length_429_cov_5.928977	W. Africa	Senegal	429	12.5396	6.2844					VIE2	AE16.2	0	76	100	2	0.177156	VIE2	VIE2	TRUE
SRR11006504	SRR11006504_NODE_29_length_196_cov_12.756303	W. Africa	Senegal	196	12.0131	7.45584	NC_034017.1	1.3e-22	109	80	VIE2	AE16.2	0	188	97.423	2	0.959184	VIE2	VIE2	TRUE
SRR11006492	SRR11006492_NODE_30_length_124_cov_4.106383	W. Africa	Senegal	124	-5.68991	4.33509	MN567479.1	4.28e-07	68	75.362	VIE2	AE14.2	0	123	98.387	21	0.991935	VIE2	VIE2	TRUE
SRR11006492	SRR11006492_NODE_31_length_108_cov_20.225806	W. Africa	Senegal	108	-5.26923	3.94921	MN567479.1	0.008	42	76.744	VIE2	AE14.2	0	107	98.148	21	0.990741	VIE2	VIE2	TRUE
SRR11006492	SRR11006492_NODE_32_length_93_cov_24.625000	W. Africa	Senegal	93	-6.15511	3.38262					VIE2	AE9.2	1.98e-42	92	100	21	0.989247	VIE2	VIE2	TRUE
SRR11006492	SRR11006492_NODE_33_length_93_cov_12.312500	W. Africa	Senegal	93	-7.32268	3.77167					VIE2	AE9.2	8.41e-41	92	98.925	21	0.989247	VIE2	VIE2	TRUE
SRR11006492	SRR11006492_NODE_34_length_93_cov_5.187500	W. Africa	Senegal	93	-7.69708	3.94216					VIE2	AE9.2	0	76	98.701	21	0.817204	VIE2	VIE2	TRUE
SRR11006504	SRR11006504_NODE_30_length_174_cov_25.474227	W. Africa	Senegal	174	12.0847	7.55619	MN567479.1	2.05e-38	158	81.132	VIE2	AE16.2	0	173	98.276	2	0.994253	VIE2	VIE2	TRUE
SRR11006492	SRR11006492_NODE_3_length_1947_cov_11.319786	W. Africa	Senegal	1947	-6.19042	5.36665	MN567479.1	2.93e-106	1729	66.808	VIE2	AE5.2	0	915	99.345	21	0.888033	MN567479.1	VIE2	FALSE
SRR11006492	SRR11006492_NODE_4_length_1439_cov_17.193833	W. Africa	Senegal	1439	-6.78132	2.20471	NC_034204.1	9.82e-73	1084	65.217	VIE2	AE14.2	0	991	96.561	21	0.753301	VIE2	VIE2	TRUE
SRR11006492	SRR11006492_NODE_5_length_1327_cov_4.646400	W. Africa	Senegal	1327	-5.05889	8.26808	MN567479.1	1.99e-68	1190	65.308	VIE2	AE7.2	0	760	99.869	21	0.89676	MN567479.1	VIE2	FALSE
SRR11006492	SRR11006492_NODE_6_length_1186_cov_22.841298	W. Africa	Senegal	1186	-2.98669	-0.499976	NC_034204.1	4.78e-44	585	67.833	VIE4	AE29.4	0	581	99.612	21	0.493255	VIE4	VIE4	TRUE
SRR11006482	SRR11006482_NODE_6_length_990_cov_5.650602	W. Africa	Senegal	990	17.6858	-7.25157	NC_035187.1	1.58e-36	321	70.679	CFAV	NC_001564.2	0	289	68.027	8	0.324242	CFAV	CFAV	TRUE
SRR11006492	SRR11006492_NODE_8_length_659_cov_4.125430	W. Africa	Senegal	659	-4.08841	0.510382	MN567479.1	1.45e-09	327	63.905	VIE2	AE14.2	0	335	75.893	21	0.508346	VIE2	VIE2	TRUE
SRR11006492	SRR11006492_NODE_9_length_623_cov_3.501832	W. Africa	Senegal	623	-5.82724	-0.439833	MN567479.1	9.82e-18	146	73.51	VIE3	AE21.3	0	156	100	21	0.250401	VIE3	VIE3	TRUE
SRR11006493	SRR11006493_NODE_11_length_491_cov_5.847826	W. Africa	Senegal	491	-4.40415	1.31116	NC_034017.1	8.75e-30	213	72.897	VIE2	AE8.2	0	292	98.976	21	0.594705	VIE2	VIE2	TRUE
SRR11006493	SRR11006493_NODE_12_length_487_cov_3.046341	W. Africa	Senegal	487	9.10943	-15.6469	NC_033715.1	1.91e-06	25	100	Absent					11	0.0513347	NC_033715.1	NC_033715.1	TRUE
SRR11006493	SRR11006493_NODE_13_length_417_cov_2.547059	W. Africa	Senegal	417	1.34717	-19.0588	NC_002031.1	4.66e-07	26	100	Absent					9	0.0623501	NC_002031.1	NC_002031.1	TRUE
SRR11006504	SRR11006504_NODE_33_length_155_cov_5.692308	W. Africa	Senegal	155	12.1488	6.81787	NC_034017.1	6.71e-25	143	76.389	VIE2	AE16.2	0	154	99.355	2	0.993548	VIE2	VIE2	TRUE
SRR11006493	SRR11006493_NODE_16_length_380_cov_4.706271	W. Africa	Senegal	380	-4.41388	2.11227	MN567479.1	2.84e-09	98	72.727	VIE2	AE8.2	0	166	97.006	21	0.436842	VIE2	VIE2	TRUE
SRR11006493	SRR11006493_NODE_17_length_370_cov_5.218430	W. Africa	Senegal	370	-4.78142	2.69543					VIE2	AE14.2	3.95e-31	76	98.701	21	0.205405	VIE2	VIE2	TRUE
SRR11006504	SRR11006504_NODE_34_length_153_cov_6.394737	W. Africa	Senegal	153	12.0106	7.15981	MN567479.1	3.42e-22	76	88.312	VIE2	AE16.2	0	152	100	2	0.993464	VIE2	VIE2	TRUE
SRR11006493	SRR11006493_NODE_1_length_3439_cov_7.861392	W. Africa	Senegal	3439	-5.13826	7.71363	MN567479.1	4.28e-69	2344	65.391	VIE2	AE7.2	0	760	99.343	21	0.681593	MN567479.1	VIE2	FALSE
SRR11006493	SRR11006493_NODE_21_length_337_cov_3.338462	W. Africa	Senegal	337	-7.35549	22.3499	NC_002657.1	3.71e-07	48	86	Absent					3	0.142433	NC_002657.1	NC_002657.1	TRUE
SRR11006493	SRR11006493_NODE_22_length_298_cov_15.294118	W. Africa	Senegal	298	-5.39606	1.66319	NC_034017.1	1.38e-05	147	67.114	VIE2	AE8.2	0	297	99.329	21	0.996644	VIE2	VIE2	TRUE
SRR11006493	SRR11006493_NODE_23_length_266_cov_3.497354	W. Africa	Senegal	266	9.37635	-3.71747	NC_005064.1	1.01e-06	30	96.774	Absent					12	0.112782	NC_005064.1	NC_005064.1	TRUE
SRR11006493	SRR11006493_NODE_24_length_249_cov_8.819767	W. Africa	Senegal	249	-6.11268	1.47232	NC_034017.1	2.87e-13	77	79.487	VIE2	AE14.2	0	276	89.17	21	1.10843	VIE2	VIE2	TRUE
SRR11006493	SRR11006493_NODE_25_length_213_cov_7.705882	W. Africa	Senegal	213	-1.87905	0.674159	NC_027817.1	4.37e-10	74	77.333	VIE4	AE26.4	8.78e-42	187	75.532	21	0.877934	VIE4	VIE4	TRUE
SRR11006493	SRR11006493_NODE_26_length_196_cov_6.176471	W. Africa	Senegal	196	-5.12096	8.74757	NC_030290.1	9.36e-12	79	77.5	VIE2	AE7.2	3.73e-41	94	98.947	21	0.479592	VIE2	VIE2	TRUE
SRR11006493	SRR11006493_NODE_27_length_194_cov_3.743590	W. Africa	Senegal	194	-5.99053	1.20678	NC_034204.1	3.23e-11	183	68.984	VIE2	AE14.2	0	193	98.454	21	0.994845	VIE2	VIE2	TRUE
SRR11006493	SRR11006493_NODE_28_length_191_cov_4.684211	W. Africa	Senegal	191	-3.32333	-0.0155431					VIE2	AE14.2	2.05e-28	202	72.906	21	1.05759	VIE2	VIE2	TRUE
SRR11006493	SRR11006493_NODE_29_length_178_cov_4.227723	W. Africa	Senegal	178	-5.11497	8.29837	MN567479.1	2.93e-11	76	77.922	VIE2	AE15.2	0	74	100	21	0.426966	VIE2	VIE2	TRUE
SRR11006493	SRR11006493_NODE_2_length_3408_cov_6.204743	W. Africa	Senegal	3408	-4.87892	0.156078	MN567479.1	4.83e-119	2401	63.905	VIE2	AE14.2	0	1345	74.976	21	0.704519	MN567479.1	VIE2	FALSE
SRR11006504	SRR11006504_NODE_5_length_1581_cov_15.278590	W. Africa	Senegal	1581	12.1589	6.87306	MN567479.1	4.01e-173	1229	69.444	VIE2	AE16.2	0	1298	94.996	2	0.820999	VIE2	VIE2	TRUE
SRR11006493	SRR11006493_NODE_31_length_170_cov_11.838710	W. Africa	Senegal	170	-6.11183	1.02374	NC_034204.1	6.55e-13	136	70.803	VIE2	AE14.2	3.03e-83	169	100	21	0.994118	VIE2	VIE2	TRUE
SRR11006493	SRR11006493_NODE_32_length_164_cov_6.678161	W. Africa	Senegal	164	-7.61548	2.2729	NC_034017.1	7.17e-06	41	83.333	VIE2	AE14.2	0	163	98.171	21	0.993902	VIE2	VIE2	TRUE
SRR11006493	SRR11006493_NODE_33_length_163_cov_3.372093	W. Africa	Senegal	163	-7.23438	2.49559	NC_034017.1	2.48e-05	40	82.927	VIE2	AE14.2	0	162	99.387	21	0.993865	VIE2	VIE2	TRUE
SRR11006493	SRR11006493_NODE_34_length_155_cov_18.000000	W. Africa	Senegal	155	-4.83546	4.31614	NC_034017.1	1.06e-09	50	84.314	VIE2	AE14.2	0	154	100	21	0.993548	VIE2	VIE2	TRUE
SRR11006493	SRR11006493_NODE_35_length_155_cov_13.192308	W. Africa	Senegal	155	-5.42166	2.16342	NC_027817.1	7.17e-12	79	78.75	VIE2	AE8.2	0	154	99.355	21	0.993548	VIE2	VIE2	TRUE
SRR11006493	SRR11006493_NODE_36_length_153_cov_20.934211	W. Africa	Senegal	153	-4.09039	5.33451					VIE2	AE9.2	0	76	100	21	0.496732	VIE2	VIE2	TRUE
SRR11006493	SRR11006493_NODE_37_length_144_cov_27.358209	W. Africa	Senegal	144	-6.95689	3.14	NC_034017.1	6.58e-12	57	84.483	VIE2	AE14.2	0	143	99.306	21	0.993056	VIE2	VIE2	TRUE
SRR11006493	SRR11006493_NODE_38_length_137_cov_12.416667	W. Africa	Senegal	137	-4.98712	2.49169	NC_027817.1	1.47e-13	79	80	VIE2	AE14.2	0	136	99.27	21	0.992701	VIE2	VIE2	TRUE
SRR11006493	SRR11006493_NODE_39_length_137_cov_6.750000	W. Africa	Senegal	137	-3.98146	-0.670713	MN567479.1	0.003	66	71.642	VIE4	AE29.4	0	125	97.619	21	0.912409	VIE4	VIE4	TRUE
SRR11006505	SRR11006505_NODE_12_length_396_cov_3.498433	W. Africa	Senegal	396	11.8998	6.77401	MN567479.1	1.04e-27	102	86.538	VIE2	AE16.2	0	104	97.143	2	0.262626	VIE2	VIE2	TRUE
SRR11006493	SRR11006493_NODE_40_length_136_cov_7.372881	W. Africa	Senegal	136	-1.91678	-1.75241	NC_027817.1	4.77e-07	25	100	VIE4	AE27.4	1e-33	76	100	21	0.558824	VIE4	VIE4	TRUE
SRR11006493	SRR11006493_NODE_41_length_129_cov_9.211538	W. Africa	Senegal	129	-3.78109	-0.76723	NC_001564.2	0.01	22	91.304	VIE2	AE14.2	0	123	75.806	21	0.953488	VIE2	NC_001564.2	FALSE
SRR11006493	SRR11006493_NODE_42_length_129_cov_6.576923	W. Africa	Senegal	129	-4.07234	-1.05295	NC_034017.1	0.000232	25	92.308	VIE2	AE14.2	0	123	75.806	21	0.953488	VIE2	NC_034017.1	FALSE
SRR11006493	SRR11006493_NODE_44_length_124_cov_5.425532	W. Africa	Senegal	124	-5.79677	4.37239	MN567479.1	4.28e-07	68	75.362	VIE2	AE14.2	0	123	98.387	21	0.991935	VIE2	VIE2	TRUE
SRR11006493	SRR11006493_NODE_45_length_121_cov_9.136364	W. Africa	Senegal	121	-3.34829	-0.69891	MN567479.1	1.77e-05	74	73.333	VIE4	AE26.4	0	120	98.347	21	0.991736	VIE4	VIE4	TRUE
SRR11006493	SRR11006493_NODE_46_length_119_cov_6.785714	W. Africa	Senegal	119	-4.85007	3.47664	NC_034017.1	7.86e-10	50	84.314	VIE2	AE14.2	0	118	99.16	21	0.991597	VIE2	VIE2	TRUE
SRR11006493	SRR11006493_NODE_47_length_118_cov_19.146341	W. Africa	Senegal	118	-4.00725	-0.921439	NC_001564.2	0.009	22	91.304	VIE2	AE14.2	0	106	75.701	21	0.898305	VIE2	NC_001564.2	FALSE
SRR11006493	SRR11006493_NODE_48_length_113_cov_34.777778	W. Africa	Senegal	113	-6.07084	4.3232	NC_034017.1	7.39e-10	50	84.314	VIE2	AE14.2	0	112	100	21	0.99115	VIE2	VIE2	TRUE
SRR11006493	SRR11006493_NODE_49_length_113_cov_25.222222	W. Africa	Senegal	113	-4.51961	3.82325					VIE2	AE14.2	0	112	99.115	21	0.99115	VIE2	VIE2	TRUE
SRR11006493	SRR11006493_NODE_4_length_1378_cov_35.908532	W. Africa	Senegal	1378	-2.79138	-0.912577	NC_034204.1	2.88e-41	854	67.5	VIE4	AE26.4	0	789	99.612	21	0.619739	VIE4	VIE4	TRUE
SRR11006493	SRR11006493_NODE_51_length_111_cov_3.441176	W. Africa	Senegal	111	-4.15811	-0.994364	NC_001564.2	0.008	48	78	VIE4	AE26.4	0	99	96	21	0.891892	VIE4	VIE4	TRUE
SRR11006493	SRR11006493_NODE_52_length_95_cov_12.666667	W. Africa	Senegal	95	-4.10948	-0.967454	NC_001564.2	0.007	48	78	VIE2	AE14.2	0	92	75.269	21	0.968421	VIE2	VIE2	TRUE
SRR11006493	SRR11006493_NODE_53_length_95_cov_4.000000	W. Africa	Senegal	95	-5.50889	2.55409	NC_027817.1	0.000558	24	92	VIE2	AE14.2	6.68e-41	94	98.947	21	0.989474	VIE2	VIE2	TRUE
SRR11006493	SRR11006493_NODE_54_length_92_cov_41.600000	W. Africa	Senegal	92	-5.2693	4.22143					VIE2	AE9.2	0	91	100	21	0.98913	VIE2	VIE2	TRUE
SRR11006493	SRR11006493_NODE_55_length_91_cov_22.714286	W. Africa	Senegal	91	-6.23973	3.4056					VIE2	AE9.2	0	90	100	21	0.989011	VIE2	VIE2	TRUE
SRR11006493	SRR11006493_NODE_57_length_85_cov_14.375000	W. Africa	Senegal	85	-7.02104	2.7049	NC_034017.1	1.14e-05	40	82.927	VIE2	AE14.2	0	76	100	21	0.894118	VIE2	VIE2	TRUE
SRR11006493	SRR11006493_NODE_58_length_79_cov_19.500000	W. Africa	Senegal	79	-6.56587	3.56136					VIE2	AE9.2	7.88e-35	78	100	21	0.987342	VIE2	VIE2	TRUE
SRR11006493	SRR11006493_NODE_59_length_79_cov_5.000000	W. Africa	Senegal	79	-6.48396	2.94512					VIE2	AE9.2	9.6e-34	76	100	21	0.962025	VIE2	VIE2	TRUE
SRR11006493	SRR11006493_NODE_5_length_1281_cov_2.465947	W. Africa	Senegal	1281	-12.9124	14.2261	NC_001564.2	0	1144	96.69	CFAV	NC_001564.2	0	1144	96.69	5	0.893052	CFAV	CFAV	TRUE
SRR11006493	SRR11006493_NODE_60_length_79_cov_4.000000	W. Africa	Senegal	79	-6.17586	3.3627					VIE2	AE9.2	0	76	100	21	0.962025	VIE2	VIE2	TRUE
SRR11006493	SRR11006493_NODE_61_length_78_cov_18.000000	W. Africa	Senegal	78	-6.94092	3.07157	NC_034017.1	2.91e-06	41	83.333	VIE2	AE14.2	0	77	100	21	0.987179	VIE2	VIE2	TRUE
SRR11006492	SRR11006492_NODE_7_length_1022_cov_6.321693	W. Africa	Senegal	1022	17.2717	-7.63036	NC_035187.1	1.63e-36	321	70.679	CFAV	NC_001564.2	0	289	68.027	8	0.31409	CFAV	CFAV	TRUE
SRR11006493	SRR11006493_NODE_7_length_744_cov_20.422789	W. Africa	Senegal	744	-6.70386	2.87994	NC_034242.1	1.64e-28	169	75.882	VIE2	AE14.2	0	754	96.509	21	1.01344	VIE2	VIE2	TRUE
SRR11006493	SRR11006493_NODE_8_length_740_cov_19.743590	W. Africa	Senegal	740	-5.00772	6.15216	MN567479.1	8.44e-45	622	67.192	VIE2	AE5.2	0	739	99.73	21	0.998649	VIE2	VIE2	TRUE
SRR11006493	SRR11006493_NODE_9_length_583_cov_13.272727	W. Africa	Senegal	583	-6.18804	4.81136	MN567479.1	6.19e-20	203	70.098	VIE2	AE14.2	0	194	100	21	0.348199	VIE2	VIE2	TRUE
SRR11006494	SRR11006494_NODE_10_length_741_cov_5.777108	W. Africa	Senegal	741	-7.50179	4.93702	MN567479.1	7.92e-20	203	70.098	VIE2	AE14.2	0	154	100	21	0.273954	MN567479.1	VIE2	FALSE
SRR11006505	SRR11006505_NODE_28_length_206_cov_19.589147	W. Africa	Senegal	206	12.4957	6.96147	NC_034204.1	4.79e-41	196	78.173	VIE2	AE16.2	3.96e-101	205	99.515	2	0.995146	VIE2	VIE2	TRUE
SRR11006494	SRR11006494_NODE_12_length_644_cov_16.391534	W. Africa	Senegal	644	-5.77952	1.684	NC_034204.1	4.61e-41	547	67.87	VIE2	AE14.2	0	643	99.297	21	0.998447	VIE2	VIE2	TRUE
SRR11006494	SRR11006494_NODE_13_length_498_cov_2.795724	W. Africa	Senegal	498	-0.0180625	5.7996	NC_002031.1	1.96e-06	25	100	Absent					18	0.0502008	NC_002031.1	NC_002031.1	TRUE
SRR11006494	SRR11006494_NODE_14_length_493_cov_2.838942	W. Africa	Senegal	493	-7.29334	22.369	NC_002657.1	5.55e-07	48	86	Absent					3	0.0973631	NC_002657.1	NC_002657.1	TRUE
SRR11006505	SRR11006505_NODE_3_length_2252_cov_14.055632	W. Africa	Senegal	2252	12.7644	6.96275	MN567479.1	0	1394	70.69	VIE2	AE16.2	0	1439	95.347	2	0.638988	VIE2	VIE2	TRUE
SRR11006494	SRR11006494_NODE_17_length_427_cov_2.834286	W. Africa	Senegal	427	-3.1523	-1.72454					VIE4	AE26.4	0	76	100	21	0.177986	VIE4	VIE4	TRUE
SRR11006494	SRR11006494_NODE_18_length_417_cov_7.273529	W. Africa	Senegal	417	-4.35591	2.16844	MN567479.1	3.14e-09	98	72.727	VIE2	AE8.2	0	166	97.006	21	0.398082	VIE2	VIE2	TRUE
SRR11006493	SRR11006493_NODE_6_length_983_cov_5.548565	W. Africa	Senegal	983	17.2975	-7.72211	NC_035187.1	1.57e-36	321	70.679	CFAV	NC_001564.2	0	289	68.027	8	0.326551	CFAV	CFAV	TRUE
SRR11006494	SRR11006494_NODE_1_length_3159_cov_17.192732	W. Africa	Senegal	3159	-6.25438	6.18985	MN567479.1	9.23e-109	1792	67.326	VIE2	AE5.2	0	1083	99.408	21	0.567268	MN567479.1	VIE2	FALSE
SRR11006494	SRR11006494_NODE_20_length_403_cov_7.236196	W. Africa	Senegal	403	-4.78474	0.295562	MN567479.1	1.06e-08	72	76.712	VIE2	AE14.2	0	241	78.378	21	0.598015	VIE2	VIE2	TRUE
SRR11006494	SRR11006494_NODE_21_length_389_cov_3.996795	W. Africa	Senegal	389	-4.31855	1.32941	NC_034017.1	5.62e-31	198	74.372	VIE2	AE8.2	0	292	99.659	21	0.750643	VIE2	VIE2	TRUE
SRR11006494	SRR11006494_NODE_22_length_383_cov_26.444444	W. Africa	Senegal	383	-7.20866	2.68156	MN567479.1	2.51e-16	211	68.396	VIE2	AE14.2	0	393	96.701	21	1.02611	VIE2	VIE2	TRUE
SRR11006506	SRR11006506_NODE_3_length_2102_cov_11.347160	W. Africa	Senegal	2102	12.7951	7.30825	MN567479.1	0	1754	72.738	VIE2	AE16.2	0	1439	98.958	2	0.834443	MN567479.1	VIE2	FALSE
SRR11006494	SRR11006494_NODE_24_length_306_cov_2.842795	W. Africa	Senegal	306	9.08914	-15.6662	NC_033715.1	1.17e-06	25	100	Absent					11	0.0816993	NC_033715.1	NC_033715.1	TRUE
SRR11006494	SRR11006494_NODE_25_length_277_cov_8.140000	W. Africa	Senegal	277	-6.23431	1.13562	NC_034204.1	1.2e-18	274	67.986	VIE2	AE14.2	1.05e-139	276	99.639	21	0.99639	VIE2	VIE2	TRUE
SRR11006494	SRR11006494_NODE_26_length_270_cov_3.051813	W. Africa	Senegal	270	1.38194	-19.1733	NC_002031.1	2.94e-07	26	100	Absent					9	0.0962963	NC_002031.1	NC_002031.1	TRUE
SRR11006494	SRR11006494_NODE_27_length_269_cov_2.682292	W. Africa	Senegal	269	-5.80328	-0.475463					VIE3	AE21.3	0	44	100	21	0.163569	VIE3	VIE3	TRUE
SRR11006494	SRR11006494_NODE_2_length_2766_cov_11.075121	W. Africa	Senegal	2766	-5.04775	0.39184	MN567479.1	3.91e-119	2189	65.634	VIE3	AE23.3	0	972	99.487	21	0.791396	MN567479.1	VIE3	FALSE
SRR11006494	SRR11006494_NODE_30_length_215_cov_17.028986	W. Africa	Senegal	215	-2.58212	-0.782843	NC_027817.1	9.1e-19	85	82.558	VIE4	AE29.4	0	214	99.535	21	0.995349	VIE4	VIE4	TRUE
SRR11006494	SRR11006494_NODE_31_length_196_cov_5.042017	W. Africa	Senegal	196	-5.93546	6.11322	MN567479.1	6.31e-14	185	66.502	VIE2	AE11.2	0	212	90.61	21	1.08163	VIE2	VIE2	TRUE
SRR11006494	SRR11006494_NODE_32_length_194_cov_5.282051	W. Africa	Senegal	194	-4.83554	0.113322					VIE2	AE14.2	0	173	72.414	21	0.891753	VIE2	VIE2	TRUE
SRR11006494	SRR11006494_NODE_33_length_159_cov_7.585366	W. Africa	Senegal	159	-5.40845	7.75913	NC_034017.1	1.34e-08	61	79.032	VIE2	AE5.2	0	157	98.78	21	0.987421	VIE2	VIE2	TRUE
SRR11006494	SRR11006494_NODE_34_length_150_cov_13.643836	W. Africa	Senegal	150	-2.12599	-0.566718	NC_027817.1	1.42e-20	85	83.721	VIE4	AE26.4	0	149	100	21	0.993333	VIE4	VIE4	TRUE
SRR11006494	SRR11006494_NODE_35_length_141_cov_12.953125	W. Africa	Senegal	141	-4.82201	0.284915	MN567479.1	0.003	33	82.353	VIE2	AE14.2	9.93e-20	130	76.336	21	0.921986	VIE2	VIE2	TRUE
SRR11006494	SRR11006494_NODE_36_length_136_cov_22.237288	W. Africa	Senegal	136	-1.61607	-1.68907	NC_027817.1	4.77e-07	25	100	VIE4	AE27.4	1e-33	76	100	21	0.558824	VIE4	VIE4	TRUE
SRR11006494	SRR11006494_NODE_37_length_135_cov_3.344828	W. Africa	Senegal	135	-4.73847	0.373379					VIE2	AE4.2	9.74e-08	56	80.702	21	0.414815	VIE2	VIE2	TRUE
SRR11006494	SRR11006494_NODE_38_length_132_cov_7.036364	W. Africa	Senegal	132	-4.51373	4.52159	NC_034017.1	0.000239	35	83.333	VIE2	AE14.2	0	131	100	21	0.992424	VIE2	VIE2	TRUE
SRR11006494	SRR11006494_NODE_39_length_82_cov_26.600000	W. Africa	Senegal	82	-2.37627	-0.880689	NC_027817.1	4.04e-11	75	77.632	VIE4	AE26.4	0	81	100	21	0.987805	VIE4	VIE4	TRUE
SRR11006507	SRR11006507_NODE_15_length_511_cov_15.260369	W. Africa	Senegal	511	12.564	7.13987	NC_034204.1	1.04e-79	468	73.774	VIE2	AE16.2	0	510	99.217	2	0.998043	VIE2	VIE2	TRUE
SRR11006494	SRR11006494_NODE_4_length_1650_cov_3.963764	W. Africa	Senegal	1650	-12.854	14.2877	NC_001564.2	0	1281	96.69	CFAV	NC_001564.2	0	1284	96.69	5	0.778182	CFAV	CFAV	TRUE
SRR11006494	SRR11006494_NODE_5_length_1307_cov_29.691057	W. Africa	Senegal	1307	-2.99093	0.0442094	NC_034204.1	4.93e-38	808	66.426	VIE4	AE26.4	0	702	99.534	21	0.61821	NC_034204.1	VIE4	FALSE
SRR11006494	SRR11006494_NODE_6_length_1132_cov_4.941232	W. Africa	Senegal	1132	-4.84533	8.49246	MN567479.1	5.92e-68	627	70.545	VIE2	AE7.2	0	760	99.343	21	0.671378	VIE2	VIE2	TRUE
SRR11006494	SRR11006494_NODE_7_length_864_cov_4.720457	W. Africa	Senegal	864	-4.51291	7.78283	MN567479.1	2.18e-21	380	66.667	VIE2	AE5.2	0	395	97.98	21	0.457176	VIE2	VIE2	TRUE
SRR11006500	SRR11006500_NODE_6_length_990_cov_5.943045	W. Africa	Senegal	990	17.6723	-7.29362	NC_035187.1	1.58e-36	321	70.679	CFAV	NC_001564.2	0	289	68.027	8	0.324242	CFAV	CFAV	TRUE
SRR11006494	SRR11006494_NODE_9_length_780_cov_3.445235	W. Africa	Senegal	780	-5.74486	-19.8833	NC_002640.1	1.09e-05	35	91.892	Absent					0	0.0448718	NC_002640.1	NC_002640.1	TRUE
SRR11006495	SRR11006495_NODE_10_length_701_cov_3.802885	W. Africa	Senegal	701	-5.95013	-0.677802	MN567479.1	2.14e-20	177	72.826	VIE3	AE21.3	0	145	79.452	21	0.252496	MN567479.1	VIE3	FALSE
SRR11006495	SRR11006495_NODE_11_length_697_cov_4.361290	W. Africa	Senegal	697	-5.90908	-0.555478	MN567479.1	1.1e-17	146	73.51	VIE3	AE21.3	0	156	100	21	0.223816	VIE3	VIE3	TRUE
SRR11006495	SRR11006495_NODE_12_length_637_cov_4.151786	W. Africa	Senegal	637	-4.37737	1.35492	NC_034017.1	1.15e-29	213	72.897	VIE2	AE8.2	0	292	98.976	21	0.458399	VIE2	VIE2	TRUE
SRR11006495	SRR11006495_NODE_14_length_446_cov_35.707317	W. Africa	Senegal	446	-4.14603	5.88657	MN567479.1	2.95e-16	199	72.535	VIE2	AE5.2	0	445	100	21	0.997758	VIE2	VIE2	TRUE
SRR11006495	SRR11006495_NODE_15_length_440_cov_3.338843	W. Africa	Senegal	440	9.37673	-3.71813	NC_005064.1	1.72e-06	30	96.774	Absent					12	0.0681818	NC_005064.1	NC_005064.1	TRUE
SRR11006495	SRR11006495_NODE_16_length_432_cov_2.546479	W. Africa	Senegal	432	3.04111	-12.1609	MN567479.1	8.18e-17	253	68.462	Absent					10	0.585648	MN567479.1	MN567479.1	TRUE
SRR11006495	SRR11006495_NODE_17_length_426_cov_7.191977	W. Africa	Senegal	426	-6.0225	2.79333					VIE2	AE14.2	0	100	99.01	21	0.234742	VIE2	VIE2	TRUE
SRR11006495	SRR11006495_NODE_18_length_415_cov_4.281065	W. Africa	Senegal	415	-5.18969	5.56653	NC_034017.1	1.42e-13	58	86.441	VIE2	AE5.2	0	76	100	21	0.183133	VIE2	VIE2	TRUE
SRR11006495	SRR11006495_NODE_19_length_405_cov_63.554878	W. Africa	Senegal	405	-2.3718	0.339881	NC_034204.1	1.21e-39	269	73.455	VIE2	AE14.2	0	359	73.333	21	0.88642	VIE2	VIE2	TRUE
SRR11006495	SRR11006495_NODE_1_length_3367_cov_5.874164	W. Africa	Senegal	3367	-5.25938	0.302146	MN567479.1	4.77e-119	2401	63.905	VIE2	AE14.2	0	1345	74.976	21	0.713098	MN567479.1	VIE2	FALSE
SRR11006495	SRR11006495_NODE_20_length_405_cov_7.521341	W. Africa	Senegal	405	-4.44211	2.12476	MN567479.1	3.04e-09	98	72.727	VIE2	AE8.2	0	166	97.006	21	0.409877	VIE2	VIE2	TRUE
SRR11006495	SRR11006495_NODE_21_length_370_cov_2.614334	W. Africa	Senegal	370	1.37853	-19.167	NC_002031.1	4.1e-07	26	100	Absent					9	0.0702703	NC_002031.1	NC_002031.1	TRUE
SRR11006792	SRR11006792_NODE_36_length_132_cov_18.345455	C. Africa	Gabon	132	-3.23801	4.10013	NC_034017.1	0.000239	35	83.333	VIE2	AE14.2	0	131	100	20	0.992424	VIE2	VIE2	TRUE
SRR11006495	SRR11006495_NODE_24_length_301_cov_2.625000	W. Africa	Senegal	301	-7.35056	22.4324	NC_038912.1	3.29e-07	48	86	Absent					3	0.159468	NC_038912.1	NC_038912.1	TRUE
SRR11006794	SRR11006794_NODE_58_length_96_cov_36.894737	C. Africa	Gabon	96	-2.57905	3.86553	NC_034017.1	0.000162	35	83.333	VIE2	AE14.2	0	95	100	20	0.989583	VIE2	VIE2	TRUE
SRR11006495	SRR11006495_NODE_26_length_236_cov_25.641509	W. Africa	Senegal	236	-7.2452	2.94957	NC_012932.1	0.006	18	100	VIE2	AE14.2	0	246	93.927	21	1.04237	VIE2	VIE2	TRUE
SRR11006495	SRR11006495_NODE_27_length_155_cov_19.653846	W. Africa	Senegal	155	-5.12211	6.78215	MN567479.1	5.51e-26	138	77.698	VIE2	AE5.2	0	154	100	21	0.993548	VIE2	VIE2	TRUE
SRR11006495	SRR11006495_NODE_28_length_155_cov_17.320513	W. Africa	Senegal	155	-5.76699	7.04191	MN567479.1	1.38e-14	112	74.336	VIE2	AE13.2	0	154	100	21	0.993548	VIE2	VIE2	TRUE
SRR11006495	SRR11006495_NODE_29_length_155_cov_9.051282	W. Africa	Senegal	155	-5.81254	7.11965	MN567479.1	9.33e-17	118	74.79	VIE2	AE5.2	0	154	100	21	0.993548	VIE2	VIE2	TRUE
SRR11006495	SRR11006495_NODE_2_length_2923_cov_13.931131	W. Africa	Senegal	2923	-5.29131	5.11867	MN567479.1	1.04e-31	606	68.862	VIE2	AE14.2	0	741	98.754	21	0.253507	VIE2	VIE2	TRUE
SRR11006495	SRR11006495_NODE_30_length_148_cov_13.295775	W. Africa	Senegal	148	-5.03502	6.16399	MN567479.1	3.29e-22	131	76.515	VIE2	AE11.2	0	147	99.324	21	0.993243	VIE2	VIE2	TRUE
SRR11006495	SRR11006495_NODE_31_length_136_cov_21.779661	W. Africa	Senegal	136	-1.58098	-1.69384	NC_027817.1	4.77e-07	25	100	VIE4	AE27.4	1e-33	76	100	21	0.558824	VIE4	VIE4	TRUE
SRR11006495	SRR11006495_NODE_32_length_133_cov_9.857143	W. Africa	Senegal	133	-4.5758	7.14486	NC_035187.1	0.003	23	91.667	VIE2	AE10.2	0	132	99.248	21	0.992481	VIE2	VIE2	TRUE
SRR11006495	SRR11006495_NODE_33_length_128_cov_32.098039	W. Africa	Senegal	128	-5.84285	4.24891	MN567479.1	5.41e-06	68	73.913	VIE2	AE14.2	0	127	97.656	21	0.992188	VIE2	VIE2	TRUE
SRR11006495	SRR11006495_NODE_34_length_119_cov_18.809524	W. Africa	Senegal	119	-4.48799	3.65143	MN567479.1	0.000211	60	73.77	VIE2	AE14.2	0	118	97.479	21	0.991597	VIE2	VIE2	TRUE
SRR11006495	SRR11006495_NODE_35_length_119_cov_12.690476	W. Africa	Senegal	119	-4.49419	3.59679	MN567479.1	0.000211	60	73.77	VIE2	AE14.2	0	118	98.319	21	0.991597	VIE2	VIE2	TRUE
SRR11006495	SRR11006495_NODE_36_length_119_cov_6.238095	W. Africa	Senegal	119	-4.77748	3.495	NC_034017.1	7.86e-10	50	84.314	VIE2	AE14.2	0	118	99.16	21	0.991597	VIE2	VIE2	TRUE
SRR11006495	SRR11006495_NODE_37_length_113_cov_29.250000	W. Africa	Senegal	113	-4.40555	3.78452					VIE2	AE14.2	0	112	99.115	21	0.99115	VIE2	VIE2	TRUE
SRR11006495	SRR11006495_NODE_38_length_93_cov_7.687500	W. Africa	Senegal	93	-7.75953	4.00408					VIE2	AE9.2	0	76	98.701	21	0.817204	VIE2	VIE2	TRUE
SRR11006495	SRR11006495_NODE_3_length_2627_cov_7.993725	W. Africa	Senegal	2627	-4.38876	7.52893	MN567479.1	1.39e-67	1657	65.138	VIE2	AE7.2	0	760	99.869	21	0.630758	MN567479.1	VIE2	FALSE
SRR11006507	SRR11006507_NODE_17_length_495_cov_3.318182	W. Africa	Senegal	495	12.5503	6.24737					VIE2	AE16.2	0	76	100	2	0.153535	VIE2	VIE2	TRUE
SRR11006495	SRR11006495_NODE_5_length_979_cov_37.636364	W. Africa	Senegal	979	-3.24698	-1.29821	NC_034204.1	6.23e-29	539	66.426	VIE4	AE26.4	0	428	99.767	21	0.550562	NC_034204.1	VIE4	FALSE
SRR11006495	SRR11006495_NODE_6_length_909_cov_16.161058	W. Africa	Senegal	909	-6.16897	6.7138	MN567479.1	5.05e-74	746	68.659	VIEW	NC_035108.1:461326757-461327206	0	445	94.647	21	0.820682	MN567479.1	VIEW	FALSE
SRR11006502	SRR11006502_NODE_6_length_1145_cov_6.650749	W. Africa	Senegal	1145	17.8229	-7.31446	NC_035187.1	1.83e-36	321	70.679	CFAV	NC_001564.2	0	289	68.027	8	0.280349	CFAV	CFAV	TRUE
SRR11006495	SRR11006495_NODE_8_length_767_cov_26.656522	W. Africa	Senegal	767	-5.24887	2.56822	NC_034204.1	5.52e-41	632	67.87	VIE2	AE14.2	0	766	99.297	21	0.998696	VIE2	VIE2	TRUE
SRR11006495	SRR11006495_NODE_9_length_751_cov_3.005935	W. Africa	Senegal	751	-5.80732	-19.7461	NC_002640.1	1.05e-05	35	91.892	Absent					0	0.0466045	NC_002640.1	NC_002640.1	TRUE
SRR11006496	SRR11006496_NODE_10_length_593_cov_28.360465	W. Africa	Senegal	593	-4.55595	6.02597	MN567479.1	2.5e-31	474	67.284	VIE2	AE5.2	0	592	99.831	21	0.998314	VIE2	VIE2	TRUE
SRR11006794	SRR11006794_NODE_41_length_150_cov_28.876712	C. Africa	Gabon	150	-2.39311	4.22818					VIE2	AE14.2	0	91	100	20	0.606667	VIE2	VIE2	TRUE
SRR11006496	SRR11006496_NODE_12_length_522_cov_3.997753	W. Africa	Senegal	522	-5.81979	-19.85	NC_002640.1	7.18e-06	35	91.892	Absent					0	0.0670498	NC_002640.1	NC_002640.1	TRUE
SRR11006496	SRR11006496_NODE_13_length_476_cov_2.937343	W. Africa	Senegal	476	-5.89077	-0.631224	MN567479.1	6.1e-19	177	72.283	VIE3	AE25.3	0	145	78.767	21	0.371849	MN567479.1	VIE3	FALSE
SRR11006496	SRR11006496_NODE_14_length_435_cov_3.678771	W. Africa	Senegal	435	-5.0131	2.77868	NC_027817.1	5.2e-13	79	80	VIE2	AE14.2	0	136	99.27	21	0.312644	VIE2	VIE2	TRUE
SRR11006496	SRR11006496_NODE_15_length_394_cov_6.028391	W. Africa	Senegal	394	-4.15177	4.65485	NC_034017.1	0.000793	35	83.333	VIE2	AE14.2	0	76	100	21	0.192893	VIE2	VIE2	TRUE
SRR11006496	SRR11006496_NODE_16_length_391_cov_5.407643	W. Africa	Senegal	391	-4.35359	2.04163	MN567479.1	2.93e-09	98	72.727	VIE2	AE8.2	0	166	97.006	21	0.424552	VIE2	VIE2	TRUE
SRR11006507	SRR11006507_NODE_26_length_251_cov_8.603448	W. Africa	Senegal	251	11.5284	6.8605	MN567479.1	3.53e-12	125	71.429	VIE2	AE16.2	0	127	99.219	2	0.505976	VIE2	VIE2	TRUE
SRR11006507	SRR11006507_NODE_27_length_245_cov_2.625000	W. Africa	Senegal	245	12.1086	7.16169	MN567479.1	1.05e-56	220	81.448	VIE2	AE16.2	0	244	98.367	2	0.995918	VIE2	VIE2	TRUE
SRR11006496	SRR11006496_NODE_19_length_331_cov_2.779528	W. Africa	Senegal	331	9.42836	-3.772	NC_005064.1	1.27e-06	30	96.774	Absent					12	0.0906344	NC_005064.1	NC_005064.1	TRUE
SRR11006496	SRR11006496_NODE_1_length_6031_cov_10.184246	W. Africa	Senegal	6031	-5.10154	0.139669	MN567479.1	1.04e-117	4000	63.905	VIE2	AE14.2	0	2356	75.269	21	0.66324	MN567479.1	VIE2	FALSE
SRR11006496	SRR11006496_NODE_21_length_259_cov_8.181319	W. Africa	Senegal	259	-5.98711	5.94289	MN567479.1	1.66e-16	108	76.147	VIE2	AE5.2	0	130	100	21	0.501931	VIE2	VIE2	TRUE
SRR11006496	SRR11006496_NODE_22_length_255_cov_3.286517	W. Africa	Senegal	255	-0.0722174	5.77077	NC_002031.1	9.63e-07	25	100	Absent					18	0.0980392	NC_002031.1	NC_002031.1	TRUE
SRR11006794	SRR11006794_NODE_51_length_113_cov_35.722222	C. Africa	Gabon	113	-2.21524	3.60841					VIE2	AE14.2	0	112	100	20	0.99115	VIE2	VIE2	TRUE
SRR11006496	SRR11006496_NODE_24_length_225_cov_7.912162	W. Africa	Senegal	225	-5.99125	1.59206	NC_034017.1	2.57e-13	77	79.487	VIE2	AE14.2	0	252	88.142	21	1.12	VIE2	VIE2	TRUE
SRR11006507	SRR11006507_NODE_28_length_230_cov_2.784314	W. Africa	Senegal	230	12.0284	6.94531					VIE2	AE16.2	0	46	91.489	2	0.2	VIE2	VIE2	TRUE
SRR11006496	SRR11006496_NODE_26_length_188_cov_19.594595	W. Africa	Senegal	188	-4.30372	5.88582	NC_005064.1	3.12e-11	149	70.199	VIE2	AE5.2	9.1e-77	162	98.773	21	0.861702	VIE2	VIE2	TRUE
SRR11006496	SRR11006496_NODE_27_length_184_cov_18.168224	W. Africa	Senegal	184	-5.64559	4.32005	MN567479.1	8.17e-06	68	73.913	VIE2	AE14.2	0	183	97.826	21	0.994565	VIE2	VIE2	TRUE
SRR11006507	SRR11006507_NODE_29_length_202_cov_11.880000	W. Africa	Senegal	202	11.7578	7.47298	NC_030290.1	3.17e-05	67	73.529	VIE2	AE16.2	0	201	99.01	2	0.99505	VIE2	VIE2	TRUE
SRR11006496	SRR11006496_NODE_29_length_166_cov_6.471910	W. Africa	Senegal	166	-4.28503	6.56309	NC_035187.1	0.004	23	91.667	VIE2	AE5.2	7.98e-65	140	98.582	21	0.843373	VIE2	VIE2	TRUE
SRR11006507	SRR11006507_NODE_30_length_197_cov_5.350000	W. Africa	Senegal	197	11.9935	7.09613	MN567479.1	1.15e-48	190	81.675	VIE2	AE16.2	0	196	98.477	2	0.994924	VIE2	VIE2	TRUE
SRR11006496	SRR11006496_NODE_30_length_163_cov_5.023256	W. Africa	Senegal	163	-7.72157	2.77331	NC_034017.1	0.000303	28	89.655	VIE2	AE14.2	0	162	97.546	21	0.993865	VIE2	VIE2	TRUE
SRR11006496	SRR11006496_NODE_31_length_160_cov_4.855422	W. Africa	Senegal	160	-6.5017	1.37509	NC_034017.1	8.49e-05	107	68.807	VIE2	AE14.2	0	159	99.375	21	0.99375	VIE2	VIE2	TRUE
SRR11006496	SRR11006496_NODE_32_length_155_cov_10.692308	W. Africa	Senegal	155	-6.26819	1.6194	NC_034242.1	3.05e-10	49	86	VIE2	AE2.2	0	147	98.649	21	0.948387	VIE2	VIE2	TRUE
SRR11006496	SRR11006496_NODE_33_length_148_cov_21.704225	W. Africa	Senegal	148	-6.39611	2.23581	NC_034204.1	0.003	71	70.833	VIE2	AE14.2	9.29e-33	147	98.63	21	0.993243	VIE2	VIE2	TRUE
SRR11006496	SRR11006496_NODE_34_length_148_cov_17.591549	W. Africa	Senegal	148	-2.32572	0.427375	NC_034204.1	1.95e-12	121	72.581	VIE2	AE14.2	0	139	77.857	21	0.939189	VIE2	VIE2	TRUE
SRR11006496	SRR11006496_NODE_35_length_145_cov_12.632353	W. Africa	Senegal	145	-7.1915	3.14078	NC_034017.1	8.08e-11	57	82.759	VIE2	AE14.2	0	144	98.621	21	0.993103	VIE2	VIE2	TRUE
SRR11006496	SRR11006496_NODE_36_length_137_cov_19.333333	W. Africa	Senegal	137	-2.50562	-0.749056					VIE2	AE8.2	4.11e-09	95	73.958	21	0.693431	VIE2	VIE2	TRUE
SRR11006496	SRR11006496_NODE_37_length_136_cov_15.525424	W. Africa	Senegal	136	-1.68791	-1.71465	NC_027817.1	4.77e-07	25	100	VIE4	AE27.4	1e-33	76	100	21	0.558824	VIE4	VIE4	TRUE
SRR11006496	SRR11006496_NODE_38_length_134_cov_13.877193	W. Africa	Senegal	134	-6.15218	1.75912	NC_034017.1	1.18e-14	74	81.333	VIE2	AE2.2	2.29e-64	133	100	21	0.992537	VIE2	VIE2	TRUE
SRR11006496	SRR11006496_NODE_39_length_134_cov_3.578947	W. Africa	Senegal	134	-6.24201	1.82658	NC_034242.1	2.59e-10	49	86	VIE2	AE8.2	0	133	99.254	21	0.992537	VIE2	VIE2	TRUE
SRR11006496	SRR11006496_NODE_3_length_1497_cov_39.963380	W. Africa	Senegal	1497	-2.77711	-0.157876	NC_034204.1	1.62e-57	998	67.738	VIE2	AE14.2	0	1392	72.778	21	0.92986	VIE2	VIE2	TRUE
SRR11006496	SRR11006496_NODE_40_length_132_cov_12.690909	W. Africa	Senegal	132	-4.27625	4.42763	NC_034017.1	0.000239	35	83.333	VIE2	AE14.2	0	131	100	21	0.992424	VIE2	VIE2	TRUE
SRR11006496	SRR11006496_NODE_41_length_128_cov_16.431373	W. Africa	Senegal	128	-4.55198	5.38128					VIE2	AE9.2	0	76	100	21	0.59375	VIE2	VIE2	TRUE
SRR11006496	SRR11006496_NODE_42_length_113_cov_20.527778	W. Africa	Senegal	113	-5.92668	1.99355	NC_034017.1	9.61e-15	77	80.769	VIE2	AE2.2	5.75e-53	112	100	21	0.99115	VIE2	VIE2	TRUE
SRR11006496	SRR11006496_NODE_43_length_100_cov_30.086957	W. Africa	Senegal	100	-4.39271	4.90076	NC_034017.1	6.35e-10	50	84.314	VIE2	AE14.2	0	99	100	21	0.99	VIE2	VIE2	TRUE
SRR11006496	SRR11006496_NODE_44_length_98_cov_14.809524	W. Africa	Senegal	98	-6.34153	2.12676	NC_034017.1	8.06e-15	74	81.333	VIE2	AE2.2	3.4e-43	97	98.98	21	0.989796	VIE2	VIE2	TRUE
SRR11006496	SRR11006496_NODE_45_length_98_cov_8.380952	W. Africa	Senegal	98	-6.19532	1.79901	NC_034204.1	0.007	91	71.277	VIE2	AE2.2	0	97	100	21	0.989796	VIE2	VIE2	TRUE
SRR11006496	SRR11006496_NODE_46_length_98_cov_7.285714	W. Africa	Senegal	98	-5.93849	2.34968					VIE2	AE2.2	5.04e-41	90	100	21	0.918367	VIE2	VIE2	TRUE
SRR11006496	SRR11006496_NODE_48_length_85_cov_7.625000	W. Africa	Senegal	85	-7.67518	3.14189	NC_034017.1	0.000139	28	89.655	VIE2	AE14.2	0	76	98.701	21	0.894118	VIE2	VIE2	TRUE
SRR11006496	SRR11006496_NODE_49_length_84_cov_14.142857	W. Africa	Senegal	84	-2.08756	-0.162625					Absent					21	0	Absent	Absent	TRUE
SRR11006496	SRR11006496_NODE_4_length_1404_cov_2.984175	W. Africa	Senegal	1404	-4.88798	8.39985	MN567479.1	7.36e-68	627	70.545	VIE2	AE7.2	0	760	99.606	21	0.541311	VIE2	VIE2	TRUE
SRR11006496	SRR11006496_NODE_50_length_84_cov_12.285714	W. Africa	Senegal	84	-2.00099	-0.431005					Absent					21	0	Absent	Absent	TRUE
SRR11006496	SRR11006496_NODE_51_length_84_cov_4.000000	W. Africa	Senegal	84	-1.98398	-0.468605					Absent					21	0	Absent	Absent	TRUE
SRR11006496	SRR11006496_NODE_52_length_79_cov_12.000000	W. Africa	Senegal	79	-6.33897	3.012					VIE2	AE9.2	9.6e-34	76	100	21	0.962025	VIE2	VIE2	TRUE
SRR11006496	SRR11006496_NODE_53_length_79_cov_9.000000	W. Africa	Senegal	79	-6.13726	3.34961					VIE2	AE9.2	0	76	100	21	0.962025	VIE2	VIE2	TRUE
SRR11006496	SRR11006496_NODE_54_length_79_cov_3.000000	W. Africa	Senegal	79	-6.78447	3.48958					VIE2	AE9.2	0	74	100	21	0.936709	VIE2	VIE2	TRUE
SRR11006496	SRR11006496_NODE_5_length_1234_cov_17.374244	W. Africa	Senegal	1234	-6.8765	3.58025	MN567479.1	4.66e-38	762	65.026	VIE2	AE14.2	0	757	98.153	21	0.617504	VIE2	VIE2	TRUE
SRR11006496	SRR11006496_NODE_6_length_1078_cov_3.780220	W. Africa	Senegal	1078	-4.47166	7.31779	MN567479.1	2.25e-22	467	65.618	VIE2	AE5.2	0	481	98.755	21	0.446197	VIE2	VIE2	TRUE
SRR11006496	SRR11006496_NODE_7_length_986_cov_10.260726	W. Africa	Senegal	986	-4.86539	2.41146	NC_034017.1	1.8e-48	652	66.565	VIE2	AE8.2	0	653	99.083	21	0.662272	VIE2	VIE2	TRUE
SRR11006496	SRR11006496_NODE_8_length_972_cov_11.287151	W. Africa	Senegal	972	-5.97931	6.59539	MN567479.1	4.15e-88	863	69.118	VIEW	NC_035108.1:461326757-461327206	0	449	94.692	21	0.88786	MN567479.1	VIEW	FALSE
SRR11006525	SRR11006525_NODE_10_length_862_cov_7.598726	W. Africa	Burkina Faso	862	17.4328	-7.34322	NC_035187.1	1.37e-36	321	70.679	CFAV	NC_001564.2	0	289	68.027	8	0.37239	CFAV	CFAV	TRUE
SRR11006497	SRR11006497_NODE_10_length_655_cov_5.759516	W. Africa	Senegal	655	-4.08554	0.449316	MN567479.1	1.44e-09	327	63.905	VIE2	AE14.2	0	335	75.893	21	0.51145	VIE2	VIE2	TRUE
SRR11006497	SRR11006497_NODE_11_length_638_cov_10.780749	W. Africa	Senegal	638	-4.31544	7.19355	MN567479.1	1.31e-22	467	65.618	VIE2	AE5.2	0	503	98.81	21	0.788401	VIE2	VIE2	TRUE
SRR11006497	SRR11006497_NODE_12_length_595_cov_12.949807	W. Africa	Senegal	595	-7.41921	4.94194	MN567479.1	1.48e-21	203	70.588	VIE2	AE4.2	0	142	100	21	0.341176	MN567479.1	VIE2	FALSE
SRR11006507	SRR11006507_NODE_31_length_190_cov_5.584071	W. Africa	Senegal	190	11.8405	7.5404	NC_040645.1	0.000103	81	70.732	VIE2	AE16.2	0	201	93.069	2	1.05789	VIE2	VIE2	TRUE
SRR11006497	SRR11006497_NODE_14_length_523_cov_37.461883	W. Africa	Senegal	523	-4.6639	6.4034	MN567479.1	1.3e-21	439	66.297	VIE2	AE10.2	0	522	99.809	21	0.998088	VIE2	VIE2	TRUE
SRR11006507	SRR11006507_NODE_9_length_654_cov_14.779896	W. Africa	Senegal	654	11.6251	7.33155	MN567479.1	3.15e-100	641	70.901	VIE2	AE16.2	0	688	93.614	2	1.05199	VIE2	VIE2	TRUE
SRR11006497	SRR11006497_NODE_17_length_294_cov_3.050691	W. Africa	Senegal	294	-7.29366	22.3495	NC_038912.1	3.21e-07	48	86	Absent					3	0.163265	NC_038912.1	NC_038912.1	TRUE
SRR11006497	SRR11006497_NODE_18_length_277_cov_5.995000	W. Africa	Senegal	277	-6.29005	1.07179	NC_034204.1	1.2e-18	274	67.986	VIE2	AE14.2	1.05e-139	276	99.639	21	0.99639	VIE2	VIE2	TRUE
SRR11006794	SRR11006794_NODE_52_length_113_cov_26.333333	C. Africa	Gabon	113	-2.25999	3.7065					VIE2	AE14.2	0	112	99.115	20	0.99115	VIE2	VIE2	TRUE
SRR11006497	SRR11006497_NODE_1_length_2799_cov_6.788391	W. Africa	Senegal	2799	-5.32348	0.852078	MN567479.1	3.96e-119	2074	64.973	VIE3	AE19.3	0	972	99.794	21	0.740979	MN567479.1	VIE3	FALSE
SRR11006497	SRR11006497_NODE_21_length_180_cov_78.970874	W. Africa	Senegal	180	-2.47395	0.673378	NC_027817.1	3.39e-23	140	75.887	VIE4	AE26.4	0	179	100	21	0.994444	VIE4	VIE4	TRUE
SRR11006540	SRR11006540_NODE_9_length_827_cov_6.600000	W. Africa	Ghana	827	17.4437	-7.30734	NC_035187.1	1.31e-36	321	70.679	CFAV	NC_001564.2	0	289	68.367	8	0.38815	CFAV	CFAV	TRUE
SRR11006497	SRR11006497_NODE_24_length_155_cov_51.128205	W. Africa	Senegal	155	-2.20259	-0.539942	NC_027817.1	2.85e-23	105	81.132	VIE4	AE26.4	0	154	99.355	21	0.993548	VIE4	VIE4	TRUE
SRR11006497	SRR11006497_NODE_25_length_155_cov_28.602564	W. Africa	Senegal	155	-5.65889	6.15573	MN567479.1	1.92e-25	154	75.484	VIE2	AE11.2	0	154	98.065	21	0.993548	VIE2	VIE2	TRUE
SRR11006497	SRR11006497_NODE_26_length_155_cov_17.653846	W. Africa	Senegal	155	-4.09731	7.10072	NC_005064.1	1.92e-06	44	82.222	VIE2	AE10.2	0	154	100	21	0.993548	VIE2	VIE2	TRUE
SRR11006497	SRR11006497_NODE_27_length_155_cov_10.102564	W. Africa	Senegal	155	-4.35405	7.06853	NC_005064.1	2.5e-11	146	70.27	VIE2	AE13.2	0	151	100	21	0.974194	VIE2	VIE2	TRUE
SRR11006497	SRR11006497_NODE_28_length_155_cov_4.397436	W. Africa	Senegal	155	-4.64997	3.85629	MN567479.1	0.000286	60	73.77	VIE2	AE14.2	0	99	98	21	0.63871	VIE2	VIE2	TRUE
SRR11006497	SRR11006497_NODE_29_length_150_cov_8.821918	W. Africa	Senegal	150	-6.88865	4.6722					VIE2	AE14.2	0	91	100	21	0.606667	VIE2	VIE2	TRUE
SRR11006508	SRR11006508_NODE_20_length_402_cov_5.489231	W. Africa	Senegal	402	12.6256	7.6332					VIE2	AE16.2	0	129	99.231	2	0.320896	VIE2	VIE2	TRUE
SRR11006497	SRR11006497_NODE_30_length_145_cov_34.558824	W. Africa	Senegal	145	-4.34411	5.42219					VIE2	AE10.2	0	77	100	21	0.531034	VIE2	VIE2	TRUE
SRR11006497	SRR11006497_NODE_31_length_138_cov_12.327869	W. Africa	Senegal	138	-4.61545	4.55593	NC_034017.1	9.37e-10	50	84.314	VIE2	AE14.2	0	137	100	21	0.992754	VIE2	VIE2	TRUE
SRR11006497	SRR11006497_NODE_32_length_137_cov_75.533333	W. Africa	Senegal	137	-2.02862	-0.0865563					VIE4	AE26.4	1.14e-27	66	100	21	0.481752	VIE4	VIE4	TRUE
SRR11006497	SRR11006497_NODE_33_length_137_cov_41.683333	W. Africa	Senegal	137	-2.69858	-0.836669	NC_027817.1	2.05e-05	22	100	VIE4	AE29.4	0	136	100	21	0.992701	VIE4	VIE4	TRUE
SRR11006497	SRR11006497_NODE_34_length_137_cov_30.166667	W. Africa	Senegal	137	-2.29577	-0.701219	NC_027817.1	5.49e-19	85	82.558	VIE4	AE26.4	0	136	99.27	21	0.992701	VIE4	VIE4	TRUE
SRR11006497	SRR11006497_NODE_35_length_137_cov_22.950000	W. Africa	Senegal	137	-2.25516	-0.375265	NC_027817.1	1.29e-20	85	83.721	VIE4	AE29.4	0	136	100	21	0.992701	VIE4	VIE4	TRUE
SRR11006497	SRR11006497_NODE_36_length_137_cov_19.233333	W. Africa	Senegal	137	-1.98217	-0.0611726					VIE4	AE29.4	4.86e-26	66	98.507	21	0.481752	VIE4	VIE4	TRUE
SRR11006497	SRR11006497_NODE_37_length_136_cov_28.271186	W. Africa	Senegal	136	-1.72232	-1.58798	NC_027817.1	4.77e-07	25	100	VIE4	AE27.4	1e-33	76	100	21	0.558824	VIE4	VIE4	TRUE
SRR11006497	SRR11006497_NODE_38_length_135_cov_4.655172	W. Africa	Senegal	135	-1.96285	0.805293	NC_027817.1	2.62e-10	74	77.333	VIE4	AE26.4	1.59e-38	179	75	21	1.32593	VIE4	VIE4	TRUE
SRR11006497	SRR11006497_NODE_39_length_128_cov_32.686275	W. Africa	Senegal	128	-7.43781	3.95517	MN567479.1	5.41e-06	68	73.913	VIE2	AE14.2	0	127	97.656	21	0.992188	VIE2	VIE2	TRUE
SRR11006497	SRR11006497_NODE_3_length_1957_cov_5.125532	W. Africa	Senegal	1957	-4.81634	8.27756	MN567479.1	1.53e-65	1184	65.141	VIE2	AE7.2	0	760	98.555	21	0.605008	MN567479.1	VIE2	FALSE
SRR11006497	SRR11006497_NODE_40_length_128_cov_26.235294	W. Africa	Senegal	128	-5.81187	4.43044	NC_034017.1	8.58e-10	50	84.314	VIE2	AE14.2	0	127	99.219	21	0.992188	VIE2	VIE2	TRUE
SRR11006497	SRR11006497_NODE_41_length_122_cov_4.311111	W. Africa	Senegal	122	-5.78037	4.70796	MN567479.1	1.78e-05	52	77.358	VIE2	AE14.2	0	121	97.541	21	0.991803	VIE2	VIE2	TRUE
SRR11006497	SRR11006497_NODE_42_length_122_cov_2.688889	W. Africa	Senegal	122	-5.73655	4.81513	MN567479.1	1.78e-05	52	77.358	VIE2	AE14.2	0	121	98.361	21	0.991803	VIE2	VIE2	TRUE
SRR11006497	SRR11006497_NODE_43_length_113_cov_18.222222	W. Africa	Senegal	113	-4.35022	4.22705					VIE2	AE14.2	0	112	99.115	21	0.99115	VIE2	VIE2	TRUE
SRR11006497	SRR11006497_NODE_44_length_111_cov_5.382353	W. Africa	Senegal	111	-4.32746	6.94073	NC_035187.1	0.002	23	91.667	VIE2	AE13.2	0	110	99.099	21	0.990991	VIE2	VIE2	TRUE
SRR11006497	SRR11006497_NODE_45_length_110_cov_6.969697	W. Africa	Senegal	110	-4.53997	4.23388					VIE2	AE14.2	2.49e-46	109	97.273	21	0.990909	VIE2	VIE2	TRUE
SRR11006497	SRR11006497_NODE_46_length_105_cov_28.678571	W. Africa	Senegal	105	-5.18651	3.92315	MN567479.1	0.000181	60	73.77	VIE2	AE14.2	0	104	97.143	21	0.990476	VIE2	VIE2	TRUE
SRR11006497	SRR11006497_NODE_47_length_99_cov_24.409091	W. Africa	Senegal	99	-5.09809	7.05368					VIE2	AE10.2	0	98	100	21	0.989899	VIE2	VIE2	TRUE
SRR11006497	SRR11006497_NODE_48_length_98_cov_4.333333	W. Africa	Senegal	98	-6.611	4.8532					VIE2	AE14.2	0	97	98.98	21	0.989796	VIE2	VIE2	TRUE
SRR11006497	SRR11006497_NODE_49_length_96_cov_4.684211	W. Africa	Senegal	96	-5.27129	3.60217	NC_034017.1	0.000162	35	83.333	VIE2	AE14.2	0	95	98.958	21	0.989583	VIE2	VIE2	TRUE
SRR11006497	SRR11006497_NODE_4_length_1631_cov_6.320463	W. Africa	Senegal	1631	-5.14672	4.89407	MN567479.1	3.42e-22	265	74.675	VIE2	AE5.2	0	244	98.817	21	0.162477	VIE2	VIE2	TRUE
SRR11006497	SRR11006497_NODE_50_length_95_cov_82.555556	W. Africa	Senegal	95	-2.60619	0.579066	NC_034204.1	1.71e-10	74	77.333	VIE2	AE14.2	0	94	77.895	21	0.989474	VIE2	VIE2	TRUE
SRR11006497	SRR11006497_NODE_51_length_95_cov_38.777778	W. Africa	Senegal	95	-5.75915	4.1714	MN567479.1	4.58e-05	49	78	VIE2	AE14.2	0	94	100	21	0.989474	VIE2	VIE2	TRUE
SRR11006497	SRR11006497_NODE_52_length_95_cov_30.777778	W. Africa	Senegal	95	-2.44753	-0.418633	NC_027817.1	2.53e-08	40	87.805	VIE4	AE29.4	0	94	98.947	21	0.989474	VIE4	VIE4	TRUE
SRR11006497	SRR11006497_NODE_53_length_95_cov_12.111111	W. Africa	Senegal	95	-3.31086	0.247651	NC_034204.1	1.71e-10	44	88.889	VIE4	AE29.4	7.21e-43	94	100	21	0.989474	VIE4	VIE4	TRUE
SRR11006497	SRR11006497_NODE_54_length_95_cov_7.555556	W. Africa	Senegal	95	-1.38072	-0.223842	NC_034204.1	5.96e-10	73	77.027	VIE4	AE26.4	8.22e-36	84	98.824	21	0.884211	VIE4	VIE4	TRUE
SRR11006497	SRR11006497_NODE_55_length_95_cov_5.777778	W. Africa	Senegal	95	-2.1895	-0.823711	NC_027817.1	2.53e-08	40	87.805	VIE4	AE27.4	7.21e-42	94	98.947	21	0.989474	VIE4	VIE4	TRUE
SRR11006497	SRR11006497_NODE_56_length_95_cov_5.666667	W. Africa	Senegal	95	-1.76663	0.580465					VIE4	AE26.4	4.86e-26	66	98.507	21	0.694737	VIE4	VIE4	TRUE
SRR11006497	SRR11006497_NODE_57_length_95_cov_2.888889	W. Africa	Senegal	95	-2.20648	1.16717					VIE4	AE26.4	1.14e-27	66	100	21	0.694737	VIE4	VIE4	TRUE
SRR11006497	SRR11006497_NODE_58_length_94_cov_16.117647	W. Africa	Senegal	94	-4.71218	4.4672					VIE2	AE14.2	0	93	100	21	0.989362	VIE2	VIE2	TRUE
SRR11006497	SRR11006497_NODE_59_length_93_cov_20.375000	W. Africa	Senegal	93	-7.53769	3.87539					VIE2	AE9.2	8.41e-41	92	98.925	21	0.989247	VIE2	VIE2	TRUE
SRR11006497	SRR11006497_NODE_5_length_1610_cov_15.754729	W. Africa	Senegal	1610	-5.45843	2.58121	NC_034204.1	1.34e-71	1084	64.907	VIE2	AE14.2	0	991	96.296	21	0.673292	VIE2	VIE2	TRUE
SRR11006497	SRR11006497_NODE_60_length_93_cov_20.187500	W. Africa	Senegal	93	-6.41271	4.09976					VIE2	AE9.2	0	76	100	21	0.817204	VIE2	VIE2	TRUE
SRR11006497	SRR11006497_NODE_61_length_93_cov_15.000000	W. Africa	Senegal	93	-7.67615	3.99855					VIE2	AE9.2	0	76	98.701	21	0.817204	VIE2	VIE2	TRUE
SRR11006497	SRR11006497_NODE_62_length_93_cov_8.562500	W. Africa	Senegal	93	-6.0114	3.48959					VIE2	AE9.2	1.98e-42	92	100	21	0.989247	VIE2	VIE2	TRUE
SRR11006497	SRR11006497_NODE_63_length_91_cov_19.357143	W. Africa	Senegal	91	-5.50183	3.77133					VIE2	AE14.2	1.21e-37	90	97.802	21	0.989011	VIE2	VIE2	TRUE
SRR11006497	SRR11006497_NODE_64_length_90_cov_19.615385	W. Africa	Senegal	90	-2.45921	-1.14406	NC_034204.1	1.59e-10	44	88.889	VIE4	AE27.4	8.78e-41	89	100	21	0.988889	VIE4	VIE4	TRUE
SRR11006497	SRR11006497_NODE_65_length_87_cov_10.100000	W. Africa	Senegal	87	-5.15761	6.35003	MN567479.1	2.42e-14	86	78.161	VIE2	AE10.2	0	86	98.851	21	0.988506	VIE2	VIE2	TRUE
SRR11006497	SRR11006497_NODE_66_length_86_cov_78.222222	W. Africa	Senegal	86	-2.51302	-0.224018	NC_027817.1	8.31e-14	82	78.313	VIE4	AE26.4	0	85	100	21	0.988372	VIE4	VIE4	TRUE
SRR11006497	SRR11006497_NODE_67_length_82_cov_41.000000	W. Africa	Senegal	82	-2.47984	-0.737157	NC_027817.1	4.04e-11	75	77.632	VIE4	AE29.4	0	81	100	21	0.987805	VIE4	VIE4	TRUE
SRR11006497	SRR11006497_NODE_68_length_82_cov_13.200000	W. Africa	Senegal	82	-7.45989	4.66309	MN567479.1	2.09e-08	72	75.342	Absent					21	0.878049	MN567479.1	MN567479.1	TRUE
SRR11006497	SRR11006497_NODE_6_length_1039_cov_58.545738	W. Africa	Senegal	1039	-3.6969	-0.275664	NC_034204.1	6.62e-29	539	66.426	VIE4	AE26.4	0	428	99.534	21	0.518768	NC_034204.1	VIE4	FALSE
SRR11006497	SRR11006497_NODE_7_length_975_cov_17.482183	W. Africa	Senegal	975	-6.13469	5.98194	MN567479.1	8.05e-72	798	68.309	VIEW	NC_035108.1:461326757-461327206	0	449	94.48	21	0.818462	MN567479.1	VIEW	FALSE
SRR11006548	SRR11006548_NODE_8_length_863_cov_5.048346	W. Africa	Ghana	863	17.3817	-7.28254	NC_035187.1	1.37e-36	321	70.679	CFAV	NC_001564.2	0	289	68.027	8	0.371958	CFAV	CFAV	TRUE
SRR11006497	SRR11006497_NODE_9_length_740_cov_5.040724	W. Africa	Senegal	740	-5.79668	-0.357857	MN567479.1	1.17e-17	146	73.51	VIE3	AE25.3	0	156	100	21	0.210811	VIE3	VIE3	TRUE
SRR11006579	SRR11006579_NODE_9_length_922_cov_4.536095	W. Africa	Senegal	922	17.4734	-7.47777	NC_035187.1	1.47e-36	321	70.679	CFAV	NC_001564.2	0	289	68.027	8	0.348156	CFAV	CFAV	TRUE
SRR11006498	SRR11006498_NODE_11_length_682_cov_12.552066	Coastal Kenya	Kenya	682	-7.24125	4.88308	MN567479.1	7.27e-20	203	70.098	VIE2	AE14.2	0	154	100	21	0.297654	MN567479.1	VIE2	FALSE
SRR11006498	SRR11006498_NODE_12_length_678_cov_3.018303	Coastal Kenya	Kenya	678	9.03452	-15.7303	NC_033715.1	2.69e-06	25	100	Absent					11	0.0368732	NC_033715.1	NC_033715.1	TRUE
SRR11006498	SRR11006498_NODE_16_length_375_cov_3.721477	Coastal Kenya	Kenya	375	-4.94954	2.58763					VIE2	AE14.2	3.95e-31	76	98.701	21	0.202667	VIE2	VIE2	TRUE
SRR11006498	SRR11006498_NODE_17_length_368_cov_3.243986	Coastal Kenya	Kenya	368	-5.19721	1.84792					VIE2	AE8.2	0	203	88.987	21	0.55163	VIE2	VIE2	TRUE
SRR11006498	SRR11006498_NODE_1_length_4002_cov_5.264968	Coastal Kenya	Kenya	4002	-5.3238	0.718626	MN567479.1	5.68e-119	2292	64.853	VIE2	AE14.2	0	1345	74.976	21	0.572714	MN567479.1	VIE2	FALSE
SRR11006498	SRR11006498_NODE_20_length_220_cov_6.909091	Coastal Kenya	Kenya	220	-4.43657	6.1587	NC_027817.1	0.000122	29	90	VIE2	AE5.2	0	219	98.636	21	0.995455	VIE2	VIE2	TRUE
SRR11006498	SRR11006498_NODE_21_length_199_cov_49.508197	Coastal Kenya	Kenya	199	-3.86372	-0.569617	MN567479.1	3.11e-05	74	73.333	VIE2	AE14.2	0	196	75.127	21	0.984925	VIE2	VIE2	TRUE
SRR11006498	SRR11006498_NODE_22_length_195_cov_5.067797	Coastal Kenya	Kenya	195	-4.60198	8.25222	MN567479.1	3.47e-17	134	73.333	VIE2	AE7.2	0	136	97.81	21	0.697436	VIE2	VIE2	TRUE
SRR11006498	SRR11006498_NODE_23_length_195_cov_4.762712	Coastal Kenya	Kenya	195	-4.80589	8.31053	MN567479.1	2.85e-18	134	74.074	VIE2	AE7.2	0	136	99.27	21	0.697436	VIE2	VIE2	TRUE
SRR11006498	SRR11006498_NODE_24_length_184_cov_3.672897	Coastal Kenya	Kenya	184	-6.21919	0.935192	NC_034204.1	1.92e-07	171	68	VIE2	AE14.2	0	183	99.457	21	0.994565	VIE2	VIE2	TRUE
SRR11006498	SRR11006498_NODE_25_length_182_cov_6.266667	Coastal Kenya	Kenya	182	-7.26771	2.82828	NC_034017.1	8.62e-12	57	84.483	VIE2	AE14.2	1.91e-79	192	93.264	21	1.05495	VIE2	VIE2	TRUE
SRR11006498	SRR11006498_NODE_26_length_168_cov_3.879121	Coastal Kenya	Kenya	168	-7.18112	6.8789	NC_030400.1	0.001	34	82.857	VIEW	NC_035108.1:461326757-461327206	0	167	100	21	0.994048	VIEW	VIEW	TRUE
SRR11006498	SRR11006498_NODE_27_length_164_cov_11.367816	Coastal Kenya	Kenya	164	-4.5222	8.38181	NC_034017.1	3.71e-22	161	73.457	VIE2	AE7.2	0	163	98.78	21	0.993902	VIE2	VIE2	TRUE
SRR11006498	SRR11006498_NODE_29_length_159_cov_37.341463	Coastal Kenya	Kenya	159	-4.76375	6.17271	NC_034017.1	0.004	28	86.207	VIE2	AE10.2	0	158	100	21	0.993711	VIE2	VIE2	TRUE
SRR11006498	SRR11006498_NODE_2_length_2354_cov_21.070268	Coastal Kenya	Kenya	2354	-5.53465	3.09529	NC_034204.1	1.97e-71	1185	64.64	VIE2	AE14.2	0	1176	97.336	21	0.503398	VIE2	VIE2	TRUE
SRR11006498	SRR11006498_NODE_30_length_159_cov_4.573171	Coastal Kenya	Kenya	159	-5.42764	7.72289	NC_034017.1	1.34e-08	61	79.032	VIE2	AE5.2	0	157	98.78	21	0.987421	VIE2	VIE2	TRUE
SRR11006498	SRR11006498_NODE_31_length_155_cov_8.320513	Coastal Kenya	Kenya	155	-2.01861	0.0955542	NC_034204.1	7.17e-12	121	72	VIE2	AE14.2	0	139	77.857	21	0.896774	VIE2	VIE2	TRUE
SRR11006498	SRR11006498_NODE_32_length_153_cov_12.684211	Coastal Kenya	Kenya	153	-2.30343	-0.614076	NC_027817.1	2.47e-11	76	77.922	VIE4	AE26.4	0	76	100	21	0.496732	VIE4	VIE4	TRUE
SRR11006498	SRR11006498_NODE_33_length_153_cov_7.947368	Coastal Kenya	Kenya	153	-2.43182	0.852573	NC_027817.1	3e-10	74	77.333	VIE4	AE26.4	7.21e-43	187	76.064	21	1.22222	VIE4	VIE4	TRUE
SRR11006498	SRR11006498_NODE_34_length_152_cov_14.493333	Coastal Kenya	Kenya	152	-2.16559	0.0610294	NC_034204.1	1.04e-09	112	70.492	VIE2	AE14.2	0	145	74.658	21	0.953947	VIE2	VIE2	TRUE
SRR11006498	SRR11006498_NODE_35_length_152_cov_8.906667	Coastal Kenya	Kenya	152	-4.27908	6.13147	MN567479.1	8e-05	29	90	VIE2	AE5.2	0	151	99.342	21	0.993421	VIE2	VIE2	TRUE
SRR11006498	SRR11006498_NODE_36_length_151_cov_6.810811	Coastal Kenya	Kenya	151	-6.52799	6.99527	NC_034017.1	1.53e-07	46	82.979	VIEW	NC_035108.1:461326757-461327206	0	76	100	21	0.503311	VIEW	VIEW	TRUE
SRR11006498	SRR11006498_NODE_37_length_148_cov_23.408451	Coastal Kenya	Kenya	148	-4.4728	6.03599	MN567479.1	7.75e-05	29	90	VIE2	AE5.2	0	147	100	21	0.993243	VIE2	VIE2	TRUE
SRR11006498	SRR11006498_NODE_38_length_148_cov_23.098592	Coastal Kenya	Kenya	148	-5.59481	6.80641	MN567479.1	1.31e-14	112	74.336	VIE2	AE13.2	0	147	99.324	21	0.993243	VIE2	VIE2	TRUE
SRR11006498	SRR11006498_NODE_39_length_146_cov_5.565217	Coastal Kenya	Kenya	146	-7.25235	2.59729	NC_034017.1	2.19e-05	40	82.927	VIE2	AE14.2	0	156	92.357	21	1.06849	VIE2	VIE2	TRUE
SRR11006498	SRR11006498_NODE_3_length_2148_cov_9.767262	Coastal Kenya	Kenya	2148	-4.77788	7.97464	MN567479.1	9.94e-56	1496	64.881	VIE2	AE7.2	0	700	97.86	21	0.696462	MN567479.1	VIE2	FALSE
SRR11006498	SRR11006498_NODE_40_length_144_cov_48.313433	Coastal Kenya	Kenya	144	-2.93477	-0.614377	NC_034204.1	8.02e-11	115	71.552	VIE4	AE26.4	0	143	99.306	21	0.993056	VIE4	VIE4	TRUE
SRR11006498	SRR11006498_NODE_41_length_138_cov_5.000000	Coastal Kenya	Kenya	138	-5.79696	6.94502	MN567479.1	1.22e-14	112	74.336	VIE2	AE11.2	0	137	100	21	0.992754	VIE2	VIE2	TRUE
SRR11006498	SRR11006498_NODE_42_length_137_cov_143.400000	Coastal Kenya	Kenya	137	-2.32175	-0.542825	NC_027817.1	1.29e-20	85	83.721	VIE4	AE26.4	0	136	100	21	0.992701	VIE4	VIE4	TRUE
SRR11006498	SRR11006498_NODE_43_length_137_cov_68.066667	Coastal Kenya	Kenya	137	-2.60231	-0.914627	NC_027817.1	2.05e-05	22	100	VIE4	AE29.4	0	136	100	21	0.992701	VIE4	VIE4	TRUE
SRR11006498	SRR11006498_NODE_44_length_137_cov_13.450000	Coastal Kenya	Kenya	137	-4.98685	2.62088	NC_027817.1	1.47e-13	79	80	VIE2	AE14.2	0	136	99.27	21	0.992701	VIE2	VIE2	TRUE
SRR11006498	SRR11006498_NODE_45_length_136_cov_11.457627	Coastal Kenya	Kenya	136	-1.76126	-1.57296	NC_027817.1	4.77e-07	25	100	VIE4	AE27.4	1e-33	76	100	21	0.558824	VIE4	VIE4	TRUE
SRR11006498	SRR11006498_NODE_46_length_134_cov_20.982456	Coastal Kenya	Kenya	134	-7.2803	2.60464	NC_034017.1	1.99e-05	40	82.927	VIE2	AE14.2	0	133	100	21	0.992537	VIE2	VIE2	TRUE
SRR11006498	SRR11006498_NODE_47_length_132_cov_11.181818	Coastal Kenya	Kenya	132	-4.6757	4.29246	NC_034017.1	0.000239	35	83.333	VIE2	AE14.2	0	131	100	21	0.992424	VIE2	VIE2	TRUE
SRR11006498	SRR11006498_NODE_48_length_126_cov_5.938776	Coastal Kenya	Kenya	126	-6.38505	2.49034	MN567479.1	0.000226	115	67.241	VIE2	AE14.2	0	125	100	21	0.992063	VIE2	VIE2	TRUE
SRR11006498	SRR11006498_NODE_49_length_123_cov_28.086957	Coastal Kenya	Kenya	123	-4.59223	5.99953	NC_034017.1	4.52e-13	59	85	VIE2	AE5.2	0	122	100	21	0.99187	VIE2	VIE2	TRUE
SRR11006508	SRR11006508_NODE_21_length_399_cov_4.251553	W. Africa	Senegal	399	13.3286	6.36507	NC_034204.1	3.2e-15	127	73.846	VIE2	AE16.2	0	120	100	2	0.318296	VIE2	VIE2	TRUE
SRR11006498	SRR11006498_NODE_50_length_117_cov_21.900000	Coastal Kenya	Kenya	117	-3.13527	-0.517679	NC_034017.1	6.32e-11	97	73.469	VIE4	AE29.4	3.49e-53	116	99.145	21	0.991453	VIE4	VIE4	TRUE
SRR11006498	SRR11006498_NODE_51_length_115_cov_32.236842	Coastal Kenya	Kenya	115	-3.25758	-0.790341	NC_030401.1	1.12e-07	66	77.612	VIE4	AE26.4	0	113	96.522	21	0.982609	VIE4	VIE4	TRUE
SRR11006498	SRR11006498_NODE_52_length_115_cov_13.526316	Coastal Kenya	Kenya	115	-3.47538	-0.427467	NC_034242.1	1.77e-11	114	73.276	VIE4	AE29.4	0	114	98.261	21	0.991304	VIE4	VIE4	TRUE
SRR11006498	SRR11006498_NODE_53_length_115_cov_4.289474	Coastal Kenya	Kenya	115	-3.16643	-0.625102	NC_034242.1	2.63e-09	114	72.414	VIE4	AE26.4	0	113	95.652	21	0.991304	VIE4	VIE4	TRUE
SRR11006498	SRR11006498_NODE_54_length_112_cov_44.171429	Coastal Kenya	Kenya	112	-2.73391	-0.911065	MN567479.1	6e-11	86	74.725	VIE4	AE28.4	0	101	100	21	0.901786	VIE4	VIE4	TRUE
SRR11006498	SRR11006498_NODE_55_length_106_cov_24.724138	Coastal Kenya	Kenya	106	-4.25935	6.26598	MN567479.1	3.54e-07	85	72.093	VIE2	AE5.2	0	105	100	21	0.990566	VIE2	VIE2	TRUE
SRR11006498	SRR11006498_NODE_56_length_106_cov_22.482759	Coastal Kenya	Kenya	106	-7.47874	2.42116	NC_012932.1	0.002	18	100	VIE2	AE14.2	0	105	99.057	21	0.990566	VIE2	VIE2	TRUE
SRR11006498	SRR11006498_NODE_57_length_106_cov_3.689655	Coastal Kenya	Kenya	106	-7.34121	2.42448	NC_012932.1	0.002	18	100	VIE2	AE14.2	1.68e-48	105	100	21	0.990566	VIE2	VIE2	TRUE
SRR11006498	SRR11006498_NODE_58_length_95_cov_39.333333	Coastal Kenya	Kenya	95	-3.38976	0.24065	NC_034204.1	1.71e-10	44	88.889	VIE4	AE29.4	7.21e-43	94	100	21	0.989474	VIE4	VIE4	TRUE
SRR11006498	SRR11006498_NODE_59_length_95_cov_11.444444	Coastal Kenya	Kenya	95	-2.34183	-0.520088	NC_027817.1	2.53e-08	40	87.805	VIE4	AE29.4	0	94	98.947	21	0.989474	VIE4	VIE4	TRUE
SRR11006498	SRR11006498_NODE_5_length_1307_cov_100.734146	Coastal Kenya	Kenya	1307	-2.77036	-0.469453	NC_034204.1	2.24e-61	777	67.754	VIE2	AE14.2	0	1142	73.951	21	0.873757	VIE2	VIE2	TRUE
SRR11006498	SRR11006498_NODE_60_length_95_cov_5.111111	Coastal Kenya	Kenya	95	-5.58336	2.52852	NC_027817.1	0.000558	24	92	VIE2	AE14.2	6.68e-41	94	98.947	21	0.989474	VIE2	VIE2	TRUE
SRR11006498	SRR11006498_NODE_61_length_94_cov_11.705882	Coastal Kenya	Kenya	94	-6.16708	6.91125	NC_034017.1	5.88e-10	70	77.465	VIE2	AE11.2	0	93	100	21	0.989362	VIE2	VIE2	TRUE
SRR11006498	SRR11006498_NODE_62_length_90_cov_108.923077	Coastal Kenya	Kenya	90	-2.5017	-1.11088	NC_034204.1	1.59e-10	44	88.889	VIE4	AE27.4	8.78e-41	89	100	21	0.988889	VIE4	VIE4	TRUE
SRR11006498	SRR11006498_NODE_63_length_88_cov_39.636364	Coastal Kenya	Kenya	88	-3.55015	-0.789335	MN567479.1	1.89e-09	49	84	VIE4	AE28.4	9.79e-40	87	100	21	0.988636	VIE4	VIE4	TRUE
SRR11006498	SRR11006498_NODE_64_length_88_cov_4.000000	Coastal Kenya	Kenya	88	-3.52681	-0.836835	MN567479.1	1.89e-09	49	84	VIE4	AE28.4	4.16e-38	87	98.864	21	0.988636	VIE4	VIE4	TRUE
SRR11006498	SRR11006498_NODE_65_length_88_cov_3.090909	Coastal Kenya	Kenya	88	-3.24468	-0.854697	MN567479.1	1.89e-09	49	84	VIE4	AE26.4	1.93e-37	87	98.864	21	0.988636	VIE4	VIE4	TRUE
SRR11006498	SRR11006498_NODE_66_length_86_cov_27.222222	Coastal Kenya	Kenya	86	-6.76489	3.14851	NC_034017.1	6.39e-09	48	83.673	VIE2	AE14.2	0	85	100	21	0.988372	VIE2	VIE2	TRUE
SRR11006498	SRR11006498_NODE_67_length_84_cov_18.571429	Coastal Kenya	Kenya	84	-5.58758	6.44538	NC_034017.1	5.08e-10	70	77.465	VIE2	AE5.2	0	83	100	21	0.988095	VIE2	VIE2	TRUE
SRR11006498	SRR11006498_NODE_68_length_82_cov_93.000000	Coastal Kenya	Kenya	82	-3.08704	-0.882144	NC_027817.1	2.55e-07	25	100	VIE4	AE27.4	1.93e-36	81	100	21	0.987805	VIE4	VIE4	TRUE
SRR11006498	SRR11006498_NODE_69_length_80_cov_24.000000	Coastal Kenya	Kenya	80	-4.27431	6.19234	MN567479.1	3.66e-05	29	90	VIE2	AE5.2	0	79	100	21	0.9875	VIE2	VIE2	TRUE
SRR11006508	SRR11006508_NODE_26_length_346_cov_2.713755	W. Africa	Senegal	346	11.7385	6.47011	NC_034017.1	1.62e-05	33	88.235	VIE2	AE16.2	0	42	100	2	0.121387	VIE2	VIE2	TRUE
SRR11006498	SRR11006498_NODE_70_length_80_cov_5.000000	Coastal Kenya	Kenya	80	-3.95847	6.11349	MN567479.1	3.66e-05	29	90	VIE2	AE5.2	0	79	97.5	21	0.9875	VIE2	VIE2	TRUE
SRR11006498	SRR11006498_NODE_71_length_80_cov_3.000000	Coastal Kenya	Kenya	80	-4.14667	6.26783	MN567479.1	3.66e-05	29	90	VIE2	AE5.2	0	79	98.75	21	0.9875	VIE2	VIE2	TRUE
SRR11006498	SRR11006498_NODE_7_length_864_cov_31.684879	Coastal Kenya	Kenya	864	-4.80062	6.48768	MN567479.1	5.13e-42	631	66.261	VIE2	AE5.2	0	819	95.366	21	0.947917	VIE2	VIE2	TRUE
SRR11006498	SRR11006498_NODE_8_length_832_cov_5.721854	Coastal Kenya	Kenya	832	-6.09899	0.983487	NC_034204.1	1.02e-12	275	67.98	VIE2	AE14.2	8.67e-103	287	98.701	21	0.344952	VIE2	VIE2	TRUE
SRR11006498	SRR11006498_NODE_9_length_712_cov_3.502362	Coastal Kenya	Kenya	712	-4.7094	4.71824	NC_034017.1	5.47e-09	50	84.314	VIE2	AE14.2	0	175	100	21	0.245787	VIE2	VIE2	TRUE
SRR11006499	SRR11006499_NODE_10_length_610_cov_28.724203	W. Africa	Senegal	610	-1.76126	-0.679055	NC_034204.1	5.31e-40	349	70.904	VIE4	AE26.4	0	584	91.795	21	0.957377	VIE4	VIE4	TRUE
SRR11006499	SRR11006499_NODE_11_length_601_cov_3.545802	W. Africa	Senegal	601	-5.75985	-19.7811	NC_002640.1	8.3e-06	35	91.892	Absent					0	0.0582363	NC_002640.1	NC_002640.1	TRUE
SRR11006499	SRR11006499_NODE_13_length_437_cov_4.433333	W. Africa	Senegal	437	-4.77044	2.59094	NC_027817.1	1.71e-06	40	85.366	VIE2	AE14.2	0	93	98.936	21	0.212815	VIE2	VIE2	TRUE
SRR11006499	SRR11006499_NODE_14_length_430_cov_5.631728	W. Africa	Senegal	430	-4.89473	1.27598	NC_034017.1	7.61e-30	213	72.897	VIE2	AE8.2	0	277	98.921	21	0.644186	VIE2	VIE2	TRUE
SRR11006499	SRR11006499_NODE_15_length_424_cov_10.899135	W. Africa	Senegal	424	-6.34846	6.90245	MN567479.1	3.41e-34	359	68.611	VIEW	NC_035108.1:461326757-461327206	0	365	94.057	21	0.860849	VIEW	VIEW	TRUE
SRR11006499	SRR11006499_NODE_16_length_415_cov_2.775148	W. Africa	Senegal	415	-3.22727	-1.77129					VIE4	AE26.4	0	76	100	21	0.183133	VIE4	VIE4	TRUE
SRR11006499	SRR11006499_NODE_17_length_397_cov_3.650000	W. Africa	Senegal	397	-5.45176	2.89975					VIE2	AE14.2	0	76	98.701	21	0.191436	VIE2	VIE2	TRUE
SRR11006499	SRR11006499_NODE_18_length_375_cov_3.791946	W. Africa	Senegal	375	-4.89661	8.33997	MN567479.1	5.41e-31	223	72.768	VIE2	AE7.2	0	248	97.992	21	0.661333	VIE2	VIE2	TRUE
SRR11006499	SRR11006499_NODE_19_length_352_cov_5.723636	W. Africa	Senegal	352	-6.19415	1.43005	NC_034204.1	1.04e-20	288	68.151	VIE2	AE14.2	0	351	99.148	21	0.997159	VIE2	VIE2	TRUE
SRR11006499	SRR11006499_NODE_1_length_4108_cov_4.906971	W. Africa	Senegal	4108	-4.64477	0.226316	MN567479.1	5.83e-119	2547	63.905	VIE2	AE14.2	0	1345	74.976	21	0.62001	MN567479.1	VIE2	FALSE
SRR11006499	SRR11006499_NODE_20_length_351_cov_2.799270	W. Africa	Senegal	351	-4.49508	1.64824	MN567479.1	0.002	54	74.545	VIE2	AE8.2	9.04e-24	66	97.015	21	0.188034	VIE2	VIE2	TRUE
SRR11006499	SRR11006499_NODE_22_length_303_cov_2.606195	W. Africa	Senegal	303	-7.18793	22.3632	NC_002657.1	3.31e-07	48	86	Absent					3	0.158416	NC_002657.1	NC_002657.1	TRUE
SRR11006499	SRR11006499_NODE_23_length_267_cov_3.094737	W. Africa	Senegal	267	1.31811	-19.116	NC_002031.1	2.9e-07	26	100	Absent					9	0.0973783	NC_002031.1	NC_002031.1	TRUE
SRR11006499	SRR11006499_NODE_24_length_180_cov_32.970874	W. Africa	Senegal	180	-2.82915	0.609386	NC_027817.1	3.39e-23	140	75.887	VIE4	AE26.4	0	179	100	21	0.994444	VIE4	VIE4	TRUE
SRR11006499	SRR11006499_NODE_25_length_177_cov_5.430000	W. Africa	Senegal	177	-4.21084	2.12585	MN567479.1	1.24e-09	98	72.727	VIE2	AE8.2	0	166	97.006	21	0.937853	VIE2	VIE2	TRUE
SRR11006499	SRR11006499_NODE_26_length_166_cov_4.067416	W. Africa	Senegal	166	-7.39211	5.7479	MN567479.1	2.54e-05	52	77.358	VIEW	NC_035108.1:461326757-461327206	0	160	98.758	21	0.963855	VIEW	VIEW	TRUE
SRR11006499	SRR11006499_NODE_27_length_166_cov_2.707865	W. Africa	Senegal	166	-5.7384	4.96584	MN567479.1	0.000309	43	79.545	VIEW	NC_035108.1:461326757-461327206	0	160	97.516	21	0.963855	VIEW	VIEW	TRUE
SRR11006508	SRR11006508_NODE_45_length_161_cov_10.261905	W. Africa	Senegal	161	12.6111	7.03143	MN567479.1	3.4e-35	160	79.503	VIE2	AE16.2	0	160	100	2	0.993789	VIE2	VIE2	TRUE
SRR11006499	SRR11006499_NODE_29_length_163_cov_17.104651	W. Africa	Senegal	163	-7.76129	2.50237	NC_034017.1	2.48e-05	40	82.927	VIE2	AE14.2	0	162	99.387	21	0.993865	VIE2	VIE2	TRUE
SRR11006499	SRR11006499_NODE_2_length_3302_cov_10.998450	W. Africa	Senegal	3302	-5.25332	7.00177	MN567479.1	5e-87	2552	65.362	VIE2	AE5.2	0	1234	99.838	21	0.772865	MN567479.1	VIE2	FALSE
SRR11006499	SRR11006499_NODE_30_length_162_cov_3.235294	W. Africa	Senegal	162	-4.29765	1.95125	MN567479.1	2.63e-11	98	73.737	VIE2	AE8.2	0	151	98.684	21	0.932099	VIE2	VIE2	TRUE
SRR11006499	SRR11006499_NODE_31_length_155_cov_14.692308	W. Africa	Senegal	155	-1.71018	0.176313	NC_034204.1	2.05e-12	121	72.581	VIE2	AE14.2	0	139	77.857	21	0.896774	VIE2	VIE2	TRUE
SRR11006499	SRR11006499_NODE_32_length_155_cov_6.064103	W. Africa	Senegal	155	-5.59665	6.97293	MN567479.1	6.71e-25	148	75.839	VIEW	NC_035108.1:461326757-461327206	0	39	100	21	0.954839	MN567479.1	VIEW	FALSE
SRR11006499	SRR11006499_NODE_33_length_155_cov_4.500000	W. Africa	Senegal	155	-5.69568	7.2355	NC_040645.1	8.18e-05	87	71.429	Absent					21	0.56129	NC_040645.1	NC_040645.1	TRUE
SRR11006499	SRR11006499_NODE_34_length_139_cov_2.693548	W. Africa	Senegal	139	-5.86458	7.25353	NC_040645.1	0.000254	33	85.294	Absent					21	0.23741	NC_040645.1	NC_040645.1	TRUE
SRR11006499	SRR11006499_NODE_35_length_138_cov_23.327869	W. Africa	Senegal	138	-4.30007	4.51736	NC_034017.1	9.37e-10	50	84.314	VIE2	AE14.2	0	137	100	21	0.992754	VIE2	VIE2	TRUE
SRR11006499	SRR11006499_NODE_36_length_137_cov_22.433333	W. Africa	Senegal	137	-2.3007	-0.63727					VIE2	AE8.2	4.11e-09	95	73.958	21	0.693431	VIE2	VIE2	TRUE
SRR11006499	SRR11006499_NODE_37_length_136_cov_10.677966	W. Africa	Senegal	136	-1.43458	-1.79393	NC_027817.1	4.77e-07	25	100	VIE4	AE27.4	1e-33	76	100	21	0.558824	VIE4	VIE4	TRUE
SRR11006499	SRR11006499_NODE_38_length_130_cov_4.245283	W. Africa	Senegal	130	-7.36956	5.08834					VIE2	AE14.2	0	129	99.231	21	0.992308	VIE2	VIE2	TRUE
SRR11006499	SRR11006499_NODE_39_length_124_cov_5.170213	W. Africa	Senegal	124	-5.77623	4.34593	MN567479.1	4.28e-07	68	75.362	VIE2	AE14.2	0	123	98.387	21	0.991935	VIE2	VIE2	TRUE
SRR11006508	SRR11006508_NODE_4_length_1513_cov_13.353064	W. Africa	Senegal	1513	11.6863	7.64422	MN567479.1	0	1133	72.45	VIE2	AE16.2	0	1148	97.911	2	0.758757	VIE2	VIE2	TRUE
SRR11006499	SRR11006499_NODE_40_length_122_cov_3.800000	W. Africa	Senegal	122	-5.35106	4.99639	MN567479.1	1.78e-05	52	77.358	VIE2	AE14.2	0	121	99.18	21	0.991803	VIE2	VIE2	TRUE
SRR11006499	SRR11006499_NODE_41_length_120_cov_7.883721	W. Africa	Senegal	120	-5.08304	2.60751	NC_027817.1	1.26e-13	79	80	VIE2	AE14.2	0	119	99.167	21	0.991667	VIE2	VIE2	TRUE
SRR11006499	SRR11006499_NODE_42_length_120_cov_5.023256	W. Africa	Senegal	120	-5.35942	2.23472	NC_027817.1	6.52e-11	79	77.5	VIE2	AE2.2	0	116	99.145	21	0.966667	VIE2	VIE2	TRUE
SRR11006499	SRR11006499_NODE_43_length_120_cov_4.418605	W. Africa	Senegal	120	-5.08911	2.22709	NC_027817.1	5.35e-12	79	78.75	VIE2	AE2.2	0	116	100	21	0.966667	VIE2	VIE2	TRUE
SRR11006499	SRR11006499_NODE_44_length_119_cov_5.452381	W. Africa	Senegal	119	-4.70979	3.4894	NC_034017.1	7.86e-10	50	84.314	VIE2	AE14.2	0	118	99.16	21	0.991597	VIE2	VIE2	TRUE
SRR11006499	SRR11006499_NODE_45_length_113_cov_28.250000	W. Africa	Senegal	113	-5.993	4.18186	NC_034017.1	7.39e-10	50	84.314	VIE2	AE14.2	0	112	100	21	0.99115	VIE2	VIE2	TRUE
SRR11006499	SRR11006499_NODE_46_length_113_cov_27.722222	W. Africa	Senegal	113	-4.32759	3.59598					VIE2	AE14.2	0	112	99.115	21	0.99115	VIE2	VIE2	TRUE
SRR11006499	SRR11006499_NODE_47_length_112_cov_7.771429	W. Africa	Senegal	112	-5.70766	2.21648	NC_027817.1	1.72e-11	108	72.477	VIE2	AE2.2	2.01e-52	111	100	21	0.991071	VIE2	VIE2	TRUE
SRR11006499	SRR11006499_NODE_48_length_102_cov_35.600000	W. Africa	Senegal	102	-5.98171	4.72563	MN567479.1	1.43e-05	52	77.358	VIE2	AE14.2	0	101	100	21	0.990196	VIE2	VIE2	TRUE
SRR11006499	SRR11006499_NODE_49_length_102_cov_7.800000	W. Africa	Senegal	102	-5.48835	4.04929	MN567479.1	0.000175	43	79.545	VIE2	AE14.2	0	101	99.02	21	0.990196	VIE2	VIE2	TRUE
SRR11006508	SRR11006508_NODE_54_length_155_cov_8.935897	W. Africa	Senegal	155	12.7417	7.2341	MN567479.1	6.71e-25	143	76.389	VIE2	AE16.2	0	154	98.71	2	0.993548	VIE2	VIE2	TRUE
SRR11006499	SRR11006499_NODE_50_length_98_cov_25.523810	W. Africa	Senegal	98	-7.15446	4.94407					VIE2	AE14.2	0	97	100	21	0.989796	VIE2	VIE2	TRUE
SRR11006499	SRR11006499_NODE_51_length_95_cov_8.000000	W. Africa	Senegal	95	-1.20243	-0.297407	NC_034204.1	5.96e-10	73	77.027	VIE4	AE29.4	8.22e-36	84	98.824	21	0.884211	VIE4	VIE4	TRUE
SRR11006499	SRR11006499_NODE_52_length_94_cov_18.000000	W. Africa	Senegal	94	-4.53817	4.26693					VIE2	AE14.2	0	93	100	21	0.989362	VIE2	VIE2	TRUE
SRR11006499	SRR11006499_NODE_53_length_93_cov_30.687500	W. Africa	Senegal	93	-7.19071	3.66898					VIE2	AE9.2	8.41e-41	92	98.925	21	0.989247	VIE2	VIE2	TRUE
SRR11006499	SRR11006499_NODE_54_length_93_cov_27.937500	W. Africa	Senegal	93	-6.5085	3.69457					VIE2	AE9.2	1.98e-42	92	100	21	0.989247	VIE2	VIE2	TRUE
SRR11006499	SRR11006499_NODE_55_length_93_cov_9.125000	W. Africa	Senegal	93	-5.86214	7.32159	MN567479.1	5.8e-10	78	75.949	VIEW	NC_035108.1:461326757-461327206	0	39	100	21	0.83871	MN567479.1	VIEW	FALSE
SRR11006499	SRR11006499_NODE_57_length_93_cov_4.000000	W. Africa	Senegal	93	-6.53768	4.10653					VIE2	AE9.2	0	76	100	21	0.817204	VIE2	VIE2	TRUE
SRR11006499	SRR11006499_NODE_58_length_92_cov_41.400000	W. Africa	Senegal	92	-5.58744	4.71067	MN567479.1	0.000153	43	79.545	VIE2	AE14.2	0	91	100	21	0.98913	VIE2	VIE2	TRUE
SRR11006499	SRR11006499_NODE_59_length_92_cov_26.600000	W. Africa	Senegal	92	-5.40655	4.07805					VIE2	AE9.2	0	91	100	21	0.98913	VIE2	VIE2	TRUE
SRR11006499	SRR11006499_NODE_5_length_934_cov_23.081680	W. Africa	Senegal	934	-6.22041	2.5442	NC_034204.1	2.88e-39	856	65.217	VIE2	AE14.2	0	944	96.561	21	1.01071	VIE2	VIE2	TRUE
SRR11006499	SRR11006499_NODE_60_length_92_cov_11.066667	W. Africa	Senegal	92	-4.63502	1.29538	NC_012932.1	0.007	25	88.462	VIE2	AE8.2	3.84e-41	91	100	21	0.98913	VIE2	VIE2	TRUE
SRR11006499	SRR11006499_NODE_61_length_91_cov_25.000000	W. Africa	Senegal	91	-5.60769	3.78653					VIE2	AE14.2	1.21e-37	90	97.802	21	0.989011	VIE2	VIE2	TRUE
SRR11006499	SRR11006499_NODE_6_length_902_cov_17.412121	W. Africa	Senegal	902	-4.07761	5.69671	MN567479.1	3.61e-25	333	67.365	VIE2	AE14.2	0	323	97.84	21	0.36918	VIE2	VIE2	TRUE
SRR11006601	SRR11006601_NODE_9_length_909_cov_5.971154	C. Africa	Nigeria	909	17.5834	-7.3605	NC_035187.1	1.45e-36	321	70.679	CFAV	NC_001564.2	0	289	68.707	8	0.353135	CFAV	CFAV	TRUE
SRR11006499	SRR11006499_NODE_8_length_669_cov_17.074324	W. Africa	Senegal	669	-4.01984	-0.0908559	MN567479.1	9.27e-06	279	63.571	VIE2	AE14.2	2.04e-104	543	75.368	21	0.811659	VIE2	VIE2	TRUE
SRR11006508	SRR11006508_NODE_56_length_155_cov_2.576923	W. Africa	Senegal	155	12.5994	6.27431	NC_034204.1	4.23e-21	143	73.203	VIE2	AE16.2	1.8e-67	163	93.902	2	1.05161	VIE2	VIE2	TRUE
SRR11006500	SRR11006500_NODE_11_length_593_cov_2.843023	W. Africa	Senegal	593	-5.81544	-19.7507	NC_002640.1	8.18e-06	35	91.892	Absent					0	0.0590219	NC_002640.1	NC_002640.1	TRUE
SRR11006500	SRR11006500_NODE_13_length_567_cov_25.210204	W. Africa	Senegal	567	-6.49261	2.83602	NC_034204.1	6.42e-26	512	65.909	VIE2	AE14.2	0	577	97.578	21	1.01764	VIE2	VIE2	TRUE
SRR11006500	SRR11006500_NODE_14_length_559_cov_16.825726	W. Africa	Senegal	559	-6.11133	7.13662	MN567479.1	2.51e-56	456	70.588	VIEW	NC_035108.1:461326757-461327206	0	365	93.798	21	0.815742	MN567479.1	VIEW	FALSE
SRR11006500	SRR11006500_NODE_15_length_543_cov_5.354077	W. Africa	Senegal	543	-7.21175	22.4563	NC_002657.1	6.14e-07	48	86	Absent					3	0.0883978	NC_002657.1	NC_002657.1	TRUE
SRR11006500	SRR11006500_NODE_17_length_531_cov_26.433921	W. Africa	Senegal	531	-4.81401	2.06259	NC_034204.1	4.6e-40	520	67.871	VIE2	AE14.2	0	530	99.435	21	0.998117	VIE2	VIE2	TRUE
SRR11006500	SRR11006500_NODE_18_length_492_cov_5.110843	W. Africa	Senegal	492	-4.43954	7.73447	MN567479.1	5.18e-20	380	66.41	VIE2	AE5.2	0	395	97.727	21	0.802846	VIE2	VIE2	TRUE
SRR11006500	SRR11006500_NODE_1_length_4222_cov_7.138963	W. Africa	Senegal	4222	-4.90453	-0.0246489	MN567479.1	5.99e-119	2547	63.905	VIE2	AE14.2	0	1345	74.976	21	0.603269	MN567479.1	VIE2	FALSE
SRR11006500	SRR11006500_NODE_20_length_449_cov_3.327957	W. Africa	Senegal	449	-5.78825	3.1187					VIE2	AE14.2	0	76	98.701	21	0.169265	VIE2	VIE2	TRUE
SRR11006500	SRR11006500_NODE_21_length_435_cov_2.692737	W. Africa	Senegal	435	3.08781	-12.0936	MN567479.1	2.52e-23	254	70.385	Absent					10	0.583908	MN567479.1	MN567479.1	TRUE
SRR11006500	SRR11006500_NODE_22_length_430_cov_18.983003	W. Africa	Senegal	430	-6.29707	4.45658	MN567479.1	8.69e-23	203	71.078	VIE2	AE14.2	0	194	99.487	21	0.472093	VIE2	VIE2	TRUE
SRR11006500	SRR11006500_NODE_23_length_425_cov_3.721264	W. Africa	Senegal	425	-4.77138	8.27775	MN567479.1	1.77e-12	79	78.75	VIE2	AE7.2	0	296	99.327	21	0.696471	VIE2	VIE2	TRUE
SRR11006500	SRR11006500_NODE_24_length_425_cov_2.758621	W. Africa	Senegal	425	-0.0520223	5.75526	NC_002031.1	1.66e-06	25	100	Absent					18	0.0588235	NC_002031.1	NC_002031.1	TRUE
SRR11006500	SRR11006500_NODE_25_length_416_cov_3.840708	W. Africa	Senegal	416	-6.22858	4.59724	MN567479.1	6.89e-05	52	77.358	VIE2	AE14.2	0	105	99.057	21	0.252404	VIE2	VIE2	TRUE
SRR11006500	SRR11006500_NODE_26_length_411_cov_29.170659	W. Africa	Senegal	411	-4.38234	4.73674	MN567479.1	3.09e-09	173	67.241	VIE2	AE14.2	0	245	97.967	21	0.596107	VIE2	VIE2	TRUE
SRR11006500	SRR11006500_NODE_27_length_411_cov_27.970060	W. Africa	Senegal	411	-5.89513	6.28862	MN567479.1	1.95e-43	328	71.429	VIE2	AE11.2	0	331	100	21	0.805353	VIE2	VIE2	TRUE
SRR11006500	SRR11006500_NODE_29_length_397_cov_3.665625	W. Africa	Senegal	397	8.92985	-15.6727	NC_033715.1	1.54e-06	25	100	Absent					11	0.0629723	NC_033715.1	NC_033715.1	TRUE
SRR11006508	SRR11006508_NODE_61_length_152_cov_4.626667	W. Africa	Senegal	152	11.7635	6.14096	NC_034017.1	1.44e-20	144	73.75	VIE2	AE16.2	0	164	91.515	2	1.07895	VIE2	VIE2	TRUE
SRR11006500	SRR11006500_NODE_30_length_386_cov_5.148867	W. Africa	Senegal	386	-4.20586	2.02132	MN567479.1	2.89e-09	98	72.727	VIE2	AE8.2	0	166	97.006	21	0.430052	VIE2	VIE2	TRUE
SRR11006500	SRR11006500_NODE_31_length_383_cov_5.630719	W. Africa	Senegal	383	-5.26176	5.70022	NC_034017.1	1.3e-13	58	86.441	VIE2	AE5.2	0	76	100	21	0.198433	VIE2	VIE2	TRUE
SRR11006500	SRR11006500_NODE_34_length_358_cov_4.355872	W. Africa	Senegal	358	-5.00214	2.62648	NC_027817.1	4.23e-13	79	80	VIE2	AE14.2	0	136	99.27	21	0.379888	VIE2	VIE2	TRUE
SRR11006508	SRR11006508_NODE_64_length_143_cov_3.954545	W. Africa	Senegal	143	12.7618	7.40584	NC_034204.1	2.77e-29	131	80.303	VIE2	AE16.2	0	142	100	2	0.993007	VIE2	VIE2	TRUE
SRR11006605	SRR11006605_NODE_9_length_608_cov_4.216573	C. Africa	Nigeria	608	17.5005	-7.31294	NC_035187.1	9.57e-37	321	70.679	CFAV	NC_001564.2	0	289	68.027	8	0.527961	CFAV	CFAV	TRUE
SRR11006508	SRR11006508_NODE_66_length_135_cov_4.068966	W. Africa	Senegal	135	12.5855	6.56001	NC_031327.1	2.29e-17	102	77.67	VIE2	AE16.2	1.39e-62	134	99.259	2	0.992593	VIE2	VIE2	TRUE
SRR11006500	SRR11006500_NODE_40_length_292_cov_3.069767	W. Africa	Senegal	292	-4.34175	7.84141	NC_034017.1	1.76e-10	113	73.043	VIE2	AE6.2	0	113	100	21	0.386986	VIE2	VIE2	TRUE
SRR11006500	SRR11006500_NODE_41_length_254_cov_6.316384	W. Africa	Senegal	254	-7.46044	4.86142	MN567479.1	6.46e-09	72	76.712	Absent					21	0.283465	MN567479.1	MN567479.1	TRUE
SRR11006794	SRR11006794_NODE_57_length_97_cov_9.050000	C. Africa	Gabon	97	-2.51349	3.64918					VIE2	AE14.2	0	96	98.969	20	0.989691	VIE2	VIE2	TRUE
SRR11006794	SRR11006794_NODE_64_length_91_cov_28.357143	C. Africa	Gabon	91	-2.88938	3.77148					VIE2	AE14.2	0	90	98.901	20	0.989011	VIE2	VIE2	TRUE
SRR11006500	SRR11006500_NODE_44_length_243_cov_2.602410	W. Africa	Senegal	243	1.27338	-19.0652	NC_002031.1	2.62e-07	26	100	Absent					9	0.106996	NC_002031.1	NC_002031.1	TRUE
SRR11006500	SRR11006500_NODE_46_length_205_cov_5.937500	W. Africa	Senegal	205	-6.25111	5.40633					VIEW	NC_035108.1:461326757-461327206	0	132	98.496	21	0.643902	VIEW	VIEW	TRUE
SRR11006500	SRR11006500_NODE_47_length_190_cov_17.097345	W. Africa	Senegal	190	-6.54719	1.62698	NC_034017.1	0.00036	108	67.89	VIE2	AE14.2	0	189	98.261	21	0.994737	VIE2	VIE2	TRUE
SRR11006500	SRR11006500_NODE_48_length_162_cov_18.176471	W. Africa	Senegal	162	-6.02903	7.34627	MN567479.1	1.46e-14	69	82.857	VIE2	AE13.2	0	74	100	21	0.45679	VIE2	VIE2	TRUE
SRR11006500	SRR11006500_NODE_49_length_161_cov_17.857143	W. Africa	Senegal	161	-7.00075	4.66507					VIE2	AE14.2	0	91	100	21	0.565217	VIE2	VIE2	TRUE
SRR11006500	SRR11006500_NODE_4_length_1367_cov_96.203876	W. Africa	Senegal	1367	-2.33119	-0.228007	NC_034204.1	2.34e-61	777	67.754	VIE2	AE14.2	0	1237	73.864	21	0.904901	VIE2	VIE2	TRUE
SRR11006500	SRR11006500_NODE_50_length_157_cov_10.887500	W. Africa	Senegal	157	-7.36009	5.95891					VIEW	NC_035108.1:461326757-461327206	0	156	98.726	21	0.993631	VIEW	VIEW	TRUE
SRR11006500	SRR11006500_NODE_51_length_156_cov_31.708861	W. Africa	Senegal	156	-5.78247	3.93357	MN567479.1	6.77e-06	68	73.913	VIE2	AE14.2	0	155	97.436	21	0.99359	VIE2	VIE2	TRUE
SRR11006500	SRR11006500_NODE_52_length_155_cov_33.653846	W. Africa	Senegal	155	-5.04936	4.02567	NC_034017.1	1.06e-09	50	84.314	VIE2	AE14.2	0	154	100	21	0.993548	VIE2	VIE2	TRUE
SRR11006500	SRR11006500_NODE_53_length_155_cov_7.307692	W. Africa	Senegal	155	-4.77949	3.91299	NC_034017.1	3.71e-09	49	84	VIE2	AE14.2	0	154	98.71	21	0.993548	VIE2	VIE2	TRUE
SRR11006500	SRR11006500_NODE_54_length_155_cov_3.730769	W. Africa	Senegal	155	-7.12296	4.65526	MN567479.1	7.17e-12	139	70	VIE2	AE4.2	0	85	98.837	21	0.896774	MN567479.1	VIE2	FALSE
SRR11006500	SRR11006500_NODE_55_length_154_cov_60.792208	W. Africa	Senegal	154	-2.40658	-1.41373	NC_027817.1	2.33e-05	22	100	VIE4	AE27.4	5.19e-31	71	100	21	0.461039	VIE4	VIE4	TRUE
SRR11006500	SRR11006500_NODE_56_length_153_cov_18.763158	W. Africa	Senegal	153	-2.03737	0.841765	NC_027817.1	3e-10	74	77.333	VIE4	AE29.4	8.78e-42	187	75.532	21	1.22222	VIE4	VIE4	TRUE
SRR11006500	SRR11006500_NODE_57_length_153_cov_3.750000	W. Africa	Senegal	153	-6.37677	2.29475					VIE2	AE14.2	0	173	86.782	21	1.13072	VIE2	VIE2	TRUE
SRR11006500	SRR11006500_NODE_58_length_150_cov_24.246575	W. Africa	Senegal	150	-1.97039	-0.85452	NC_027817.1	1.42e-20	85	83.721	VIE4	AE26.4	0	149	100	21	0.993333	VIE4	VIE4	TRUE
SRR11006500	SRR11006500_NODE_59_length_137_cov_84.833333	W. Africa	Senegal	137	-1.8075	0.184972					VIE4	AE26.4	4.86e-26	66	98.507	21	0.481752	VIE4	VIE4	TRUE
SRR11006500	SRR11006500_NODE_5_length_1056_cov_6.024515	W. Africa	Senegal	1056	-4.65062	8.042	MN567479.1	1.21e-63	541	70.018	VIE2	AE7.2	0	540	99.076	21	0.512311	VIE2	VIE2	TRUE
SRR11006500	SRR11006500_NODE_60_length_137_cov_61.366667	W. Africa	Senegal	137	-3.25491	-0.767339	NC_027817.1	2.05e-05	22	100	VIE4	AE26.4	0	136	100	21	0.992701	VIE4	VIE4	TRUE
SRR11006500	SRR11006500_NODE_61_length_136_cov_5.355932	W. Africa	Senegal	136	-5.43535	4.71653	MN567479.1	2.03e-05	52	77.358	VIE2	AE14.2	0	135	98.529	21	0.992647	VIE2	VIE2	TRUE
SRR11006500	SRR11006500_NODE_62_length_132_cov_22.909091	W. Africa	Senegal	132	-2.46946	-1.58492	NC_027817.1	5.61e-06	23	100	VIE4	AE27.4	1.49e-31	72	100	21	0.545455	VIE4	VIE4	TRUE
SRR11006500	SRR11006500_NODE_64_length_131_cov_45.407407	W. Africa	Senegal	131	-3.22754	-1.08507	NC_034204.1	4.88e-13	124	72	VIE4	AE26.4	0	130	99.237	21	0.992366	VIE4	VIE4	TRUE
SRR11006500	SRR11006500_NODE_65_length_131_cov_43.796296	W. Africa	Senegal	131	-3.04012	-0.967364	NC_034204.1	0.003	28	86.207	VIE4	AE29.4	0	130	99.237	21	0.992366	VIE4	VIE4	TRUE
SRR11006500	SRR11006500_NODE_66_length_130_cov_29.264151	W. Africa	Senegal	130	-2.77642	0.452289	NC_027817.1	9.96e-22	127	76.562	VIE4	AE29.4	0	129	99.231	21	0.992308	VIE4	VIE4	TRUE
SRR11006500	SRR11006500_NODE_67_length_127_cov_21.840000	W. Africa	Senegal	127	-4.88231	4.34146					VIE2	AE14.2	3.46e-57	126	98.425	21	0.992126	VIE2	VIE2	TRUE
SRR11006500	SRR11006500_NODE_68_length_118_cov_6.219512	W. Africa	Senegal	118	-6.36046	2.68668	MN567479.1	0.000209	115	67.241	VIE2	AE14.2	0	117	98.305	21	0.991525	VIE2	VIE2	TRUE
SRR11006500	SRR11006500_NODE_69_length_117_cov_71.275000	W. Africa	Senegal	117	-2.05079	-0.551567	NC_027817.1	5.54e-18	73	85.135	VIE4	AE29.4	0	116	99.145	21	0.991453	VIE4	VIE4	TRUE
SRR11006608	SRR11006608_NODE_6_length_1055_cov_4.210634	C. Africa	Nigeria	1055	17.5281	-7.29978	NC_035187.1	1.69e-36	321	70.679	VIE1	AE1.1	1.65e-61	135	97.794	8	0.304265	NC_035187.1	VIE1	FALSE
SRR11006500	SRR11006500_NODE_70_length_115_cov_135.605263	W. Africa	Senegal	115	-2.22505	0.344102	NC_027817.1	5.43e-18	113	76.316	VIE4	AE29.4	1e-53	114	100	21	0.991304	VIE4	VIE4	TRUE
SRR11006500	SRR11006500_NODE_71_length_114_cov_13.783784	W. Africa	Senegal	114	-6.50519	2.83478	NC_012932.1	0.002	18	100	VIE2	AE14.2	1.57e-42	124	89.6	21	1.08772	VIE2	NC_012932.1	FALSE
SRR11006500	SRR11006500_NODE_72_length_102_cov_85.760000	W. Africa	Senegal	102	-1.96352	-0.833241	NC_027817.1	2.59e-21	101	80.392	VIE4	AE29.4	0	101	99.02	21	0.990196	VIE4	VIE4	TRUE
SRR11006500	SRR11006500_NODE_73_length_102_cov_25.960000	W. Africa	Senegal	102	-2.25058	-0.811739	NC_027817.1	1.1e-19	101	79.412	VIE4	AE26.4	0	101	98.039	21	0.990196	VIE4	VIE4	TRUE
SRR11006500	SRR11006500_NODE_74_length_102_cov_2.520000	W. Africa	Senegal	102	-2.8941	-0.286843	NC_027817.1	1.34e-18	101	78.431	VIE4	AE26.4	5.92e-44	101	98.039	21	0.990196	VIE4	VIE4	TRUE
SRR11006500	SRR11006500_NODE_75_length_101_cov_44.708333	W. Africa	Senegal	101	-2.8403	-1.34184	NC_034204.1	0.000173	70	71.831	VIE4	AE26.4	0	100	100	21	0.990099	VIE4	VIE4	TRUE
SRR11006500	SRR11006500_NODE_76_length_101_cov_39.083333	W. Africa	Senegal	101	-3.39857	-1.35064	NC_034204.1	0.000173	70	71.831	VIE4	AE29.4	1.69e-44	100	99.01	21	0.990099	VIE4	VIE4	TRUE
SRR11006500	SRR11006500_NODE_77_length_101_cov_2.541667	W. Africa	Senegal	101	-3.75972	-1.36619	NC_034204.1	0.000173	70	71.831	VIE4	AE26.4	0	100	99.01	21	0.990099	VIE4	VIE4	TRUE
SRR11006500	SRR11006500_NODE_78_length_97_cov_60.700000	W. Africa	Senegal	97	-2.10479	-0.647389	NC_027817.1	5.36e-17	81	81.707	VIE4	AE26.4	2.52e-42	96	98.969	21	0.989691	VIE4	VIE4	TRUE
SRR11006500	SRR11006500_NODE_79_length_95_cov_68.111111	W. Africa	Senegal	95	-2.23637	-0.567244	NC_027817.1	2.53e-08	40	87.805	VIE4	AE29.4	0	94	98.947	21	0.989474	VIE4	VIE4	TRUE
SRR11006500	SRR11006500_NODE_7_length_762_cov_3.167883	W. Africa	Senegal	762	9.36223	-3.7037	NC_005064.1	3.04e-06	30	96.774	Absent					12	0.0393701	NC_005064.1	NC_005064.1	TRUE
SRR11006500	SRR11006500_NODE_80_length_95_cov_65.055556	W. Africa	Senegal	95	-1.27129	-0.203561	NC_034204.1	5.96e-10	73	77.027	VIE4	AE26.4	8.22e-36	84	98.824	21	0.884211	VIE4	VIE4	TRUE
SRR11006500	SRR11006500_NODE_81_length_93_cov_31.500000	W. Africa	Senegal	93	-7.4484	3.75025					VIE2	AE9.2	8.41e-41	92	98.925	21	0.989247	VIE2	VIE2	TRUE
SRR11006500	SRR11006500_NODE_82_length_93_cov_14.500000	W. Africa	Senegal	93	-5.98342	3.30614					VIE2	AE9.2	1.98e-42	92	100	21	0.989247	VIE2	VIE2	TRUE
SRR11006500	SRR11006500_NODE_84_length_93_cov_6.750000	W. Africa	Senegal	93	-7.90166	3.96095					VIE2	AE9.2	0	76	98.701	21	0.817204	VIE2	VIE2	TRUE
SRR11006500	SRR11006500_NODE_85_length_91_cov_8.642857	W. Africa	Senegal	91	-4.8432	4.80982					VIE2	AE14.2	5.14e-36	90	96.703	21	0.989011	VIE2	VIE2	TRUE
SRR11006500	SRR11006500_NODE_86_length_90_cov_132.923077	W. Africa	Senegal	90	-1.79178	-0.668442	NC_027817.1	5.56e-10	40	90.244	VIE4	AE27.4	3.74e-39	89	98.889	21	0.988889	VIE4	VIE4	TRUE
SRR11006500	SRR11006500_NODE_87_length_90_cov_6.384615	W. Africa	Senegal	90	-2.07879	-0.828188	NC_027817.1	2.36e-08	40	87.805	VIE4	AE27.4	3.74e-39	89	98.889	21	0.988889	VIE4	VIE4	TRUE
SRR11006500	SRR11006500_NODE_88_length_86_cov_159.444444	W. Africa	Senegal	86	-2.40996	-0.308651	NC_027817.1	8.31e-14	82	78.313	VIE4	AE26.4	0	85	100	21	0.988372	VIE4	VIE4	TRUE
SRR11006500	SRR11006500_NODE_89_length_86_cov_12.333333	W. Africa	Senegal	86	-7.50178	5.9239					VIEW	NC_035108.1:461326757-461327206	0	80	100	21	0.930233	VIEW	VIEW	TRUE
SRR11006500	SRR11006500_NODE_8_length_732_cov_5.348092	W. Africa	Senegal	732	-4.51454	1.36078	NC_034017.1	1.09e-30	213	73.364	VIE2	AE8.2	0	292	99.317	21	0.398907	VIE2	VIE2	TRUE
SRR11006500	SRR11006500_NODE_90_length_83_cov_121.166667	W. Africa	Senegal	83	-2.25489	-0.446707	NC_027817.1	8.47e-20	73	86.486	VIE4	AE29.4	0	82	98.795	21	0.987952	VIE4	VIE4	TRUE
SRR11006500	SRR11006500_NODE_91_length_82_cov_78.800000	W. Africa	Senegal	82	-2.31161	-0.802953	NC_027817.1	4.04e-11	75	77.632	VIE4	AE29.4	0	81	100	21	0.987805	VIE4	VIE4	TRUE
SRR11006500	SRR11006500_NODE_92_length_82_cov_62.400000	W. Africa	Senegal	82	-3.44649	-1.03462	NC_027817.1	2.55e-07	25	100	VIE4	AE27.4	1.93e-36	81	100	21	0.987805	VIE4	VIE4	TRUE
SRR11006500	SRR11006500_NODE_93_length_82_cov_3.000000	W. Africa	Senegal	82	-2.02532	-0.969891	NC_027817.1	1.08e-05	25	96.154	VIE4	AE27.4	4.26e-32	76	98.701	21	0.926829	VIE4	VIE4	TRUE
SRR11006500	SRR11006500_NODE_94_length_82_cov_3.000000	W. Africa	Senegal	82	-2.25601	-0.829415	NC_027817.1	1.08e-05	25	96.154	VIE4	AE27.4	8.23e-35	81	98.78	21	0.987805	VIE4	VIE4	TRUE
SRR11006500	SRR11006500_NODE_95_length_81_cov_95.500000	W. Africa	Senegal	81	-1.48743	-1.67639	NC_027817.1	2.51e-07	25	100	VIE4	AE27.4	1e-33	76	100	21	0.938272	VIE4	VIE4	TRUE
SRR11006500	SRR11006500_NODE_96_length_78_cov_77.000000	W. Africa	Senegal	78	-2.37531	-1.48267	NC_027817.1	2.91e-06	23	100	VIE4	AE27.4	1.49e-31	72	100	21	0.923077	VIE4	VIE4	TRUE
SRR11006500	SRR11006500_NODE_9_length_661_cov_60.301370	W. Africa	Senegal	661	-4.08941	6.27357	MN567479.1	4.44e-35	652	66.015	VIE2	AE5.2	0	660	99.697	21	0.998487	VIE2	VIE2	TRUE
SRR11006501	SRR11006501_NODE_10_length_623_cov_29.335165	W. Africa	Senegal	623	-6.25551	3.55749	MN567479.1	4.18e-16	393	68.306	VIE2	AE14.2	0	633	97.513	21	1.01605	VIE2	VIE2	TRUE
SRR11006501	SRR11006501_NODE_11_length_546_cov_2.643923	W. Africa	Senegal	546	9.24441	-15.8873	NC_033715.1	2.16e-06	25	100	Absent					11	0.0457875	NC_033715.1	NC_033715.1	TRUE
SRR11006501	SRR11006501_NODE_12_length_521_cov_2.806306	W. Africa	Senegal	521	1.39437	-19.195	NC_002031.1	5.88e-07	26	100	Absent					9	0.049904	NC_002031.1	NC_002031.1	TRUE
SRR11006501	SRR11006501_NODE_13_length_520_cov_19.424379	W. Africa	Senegal	520	-7.19424	4.96299	MN567479.1	1.29e-21	203	70.588	VIE2	AE4.2	0	142	100	21	0.390385	MN567479.1	VIE2	FALSE
SRR11006501	SRR11006501_NODE_14_length_487_cov_3.341463	W. Africa	Senegal	487	-3.17608	-1.6826					VIE4	AE29.4	0	76	100	21	0.156057	VIE4	VIE4	TRUE
SRR11006508	SRR11006508_NODE_70_length_117_cov_4.675000	W. Africa	Senegal	117	12.4875	7.70302	NC_034204.1	1e-14	82	79.518	VIE2	AE16.2	0	116	100	2	0.991453	VIE2	VIE2	TRUE
SRR11006501	SRR11006501_NODE_16_length_455_cov_3.753968	W. Africa	Senegal	455	-5.00482	2.46178	NC_027817.1	2.32e-11	79	78.75	VIE2	AE14.2	0	135	98.529	21	0.296703	VIE2	VIE2	TRUE
SRR11006501	SRR11006501_NODE_17_length_441_cov_5.041209	W. Africa	Senegal	441	-4.23182	6.44217	NC_034017.1	1.84e-12	59	85	VIE2	AE13.2	0	76	100	21	0.172336	VIE2	VIE2	TRUE
SRR11006501	SRR11006501_NODE_18_length_426_cov_45.300860	W. Africa	Senegal	426	-3.90745	6.22361	MN567479.1	2.81e-16	199	72.535	VIE2	AE5.2	0	425	100	21	0.997653	VIE2	VIE2	TRUE
SRR11006528	SRR11006528_NODE_11_length_285_cov_5.307692	W. Africa	Burkina Faso	285	8.76059	-9.46518	NC_012671.1	1.16e-12	150	70.588	CFAV	NC_001564.2	8.53e-06	76	75.325	14	0.526316	NC_012671.1	CFAV	FALSE
SRR11006501	SRR11006501_NODE_1_length_3494_cov_6.680129	W. Africa	Senegal	3494	-5.11302	-0.052134	MN567479.1	4.95e-119	2401	63.905	VIE2	AE14.2	0	1345	74.878	21	0.687178	MN567479.1	VIE2	FALSE
SRR11006501	SRR11006501_NODE_20_length_371_cov_3.227891	W. Africa	Senegal	371	-4.42408	2.06565	MN567479.1	2.77e-09	98	72.727	VIE2	AE8.2	0	166	97.006	21	0.447439	VIE2	VIE2	TRUE
SRR11006501	SRR11006501_NODE_21_length_369_cov_3.773973	W. Africa	Senegal	369	-5.13376	5.72723	NC_034017.1	1.25e-13	58	86.441	VIE2	AE11.2	0	76	100	21	0.205962	VIE2	VIE2	TRUE
SRR11006794	SRR11006794_NODE_65_length_91_cov_11.000000	C. Africa	Gabon	91	-3.65479	3.99277					VIE2	AE14.2	1.21e-37	90	97.802	20	0.989011	VIE2	VIE2	TRUE
SRR11006501	SRR11006501_NODE_25_length_239_cov_3.055556	W. Africa	Senegal	239	3.06431	-12.1175	MN567479.1	2.11e-08	55	82.143	Absent					10	0.230126	MN567479.1	MN567479.1	TRUE
SRR11006501	SRR11006501_NODE_26_length_199_cov_10.655738	W. Africa	Senegal	199	-4.31288	6.80063	NC_035187.1	0.005	23	91.667	VIE2	AE13.2	0	198	98.995	21	0.994975	VIE2	VIE2	TRUE
SRR11006501	SRR11006501_NODE_27_length_198_cov_78.049587	W. Africa	Senegal	198	-2.30409	0.577409	NC_027817.1	3.77e-23	140	75.887	VIE4	AE29.4	0	187	100	21	0.944444	VIE4	VIE4	TRUE
SRR11006501	SRR11006501_NODE_28_length_173_cov_7.125000	W. Africa	Senegal	173	-6.18321	1.61504	NC_034017.1	3.69e-16	165	70.482	VIE2	AE14.2	0	167	98.817	21	0.965318	VIE2	VIE2	TRUE
SRR11006501	SRR11006501_NODE_29_length_167_cov_4.311111	W. Africa	Senegal	167	-5.9877	0.997918	NC_034017.1	0.001	130	67.424	VIE2	AE14.2	1.29e-81	166	100	21	0.994012	VIE2	VIE2	TRUE
SRR11006501	SRR11006501_NODE_2_length_2670_cov_9.912842	W. Africa	Senegal	2670	-4.40895	7.97814	MN567479.1	4.05e-68	1657	65.308	VIE2	AE7.2	0	760	99.869	21	0.620599	MN567479.1	VIE2	FALSE
SRR11006501	SRR11006501_NODE_30_length_155_cov_5.961538	W. Africa	Senegal	155	-5.72435	6.09431	MN567479.1	5.16e-20	139	74.286	VIE2	AE11.2	0	154	98.71	21	0.993548	VIE2	VIE2	TRUE
SRR11006501	SRR11006501_NODE_31_length_155_cov_3.858974	W. Africa	Senegal	155	-6.16524	1.09504	NC_034017.1	0.003	118	67.176	VIE2	AE14.2	7.13e-66	166	92.216	21	1.07097	VIE2	VIE2	TRUE
SRR11006501	SRR11006501_NODE_32_length_153_cov_32.947368	W. Africa	Senegal	153	-4.17805	5.38451					VIE2	AE10.2	0	69	100	21	0.45098	VIE2	VIE2	TRUE
SRR11006501	SRR11006501_NODE_33_length_153_cov_2.710526	W. Africa	Senegal	153	-4.93587	5.42384	NC_034017.1	5.43e-07	33	91.176	VIE2	AE9.2	0	76	100	21	0.496732	VIE2	VIE2	TRUE
SRR11006501	SRR11006501_NODE_34_length_151_cov_6.135135	W. Africa	Senegal	151	-5.35323	1.89951	NC_027817.1	5.35e-07	40	85.366	VIE2	AE14.2	0	152	100	21	1.00662	VIE2	VIE2	TRUE
SRR11006501	SRR11006501_NODE_35_length_146_cov_8.434783	W. Africa	Senegal	146	-3.58857	-0.796005	NC_034204.1	0.003	28	86.207	VIE4	AE26.4	0	145	98.63	21	0.993151	VIE4	VIE4	TRUE
SRR11006501	SRR11006501_NODE_36_length_146_cov_7.826087	W. Africa	Senegal	146	-3.38815	-0.67642	NC_034204.1	0.003	28	86.207	VIE4	AE26.4	0	145	99.315	21	0.993151	VIE4	VIE4	TRUE
SRR11006501	SRR11006501_NODE_37_length_142_cov_6.384615	W. Africa	Senegal	142	-6.07116	1.24793	NC_034204.1	5.32e-13	136	70.803	VIE2	AE14.2	4.8e-68	141	100	21	0.992958	VIE2	VIE2	TRUE
SRR11006501	SRR11006501_NODE_38_length_138_cov_10.262295	W. Africa	Senegal	138	-5.00404	6.32964	MN567479.1	1.59e-19	121	76.23	VIE2	AE5.2	0	137	100	21	0.992754	VIE2	VIE2	TRUE
SRR11006501	SRR11006501_NODE_39_length_137_cov_11.716667	W. Africa	Senegal	137	-5.99187	1.84315	NC_034017.1	1.21e-14	74	81.333	VIE2	AE2.2	2.29e-64	133	100	21	0.970803	VIE2	VIE2	TRUE
SRR11006508	SRR11006508_NODE_78_length_97_cov_4.750000	W. Africa	Senegal	97	12.4578	6.44815	NC_005064.1	1.03e-19	91	81.522	VIE2	AE16.2	1.39e-43	96	100	2	0.989691	VIE2	VIE2	TRUE
SRR11006501	SRR11006501_NODE_40_length_136_cov_20.186441	W. Africa	Senegal	136	-1.58267	-1.59733	NC_027817.1	4.77e-07	25	100	VIE4	AE27.4	1e-33	76	100	21	0.558824	VIE4	VIE4	TRUE
SRR11006501	SRR11006501_NODE_41_length_134_cov_6.666667	W. Africa	Senegal	134	-5.98904	1.89303	NC_034017.1	4.11e-14	73	81.081	VIE2	AE14.2	0	133	100	21	0.992537	VIE2	VIE2	TRUE
SRR11006501	SRR11006501_NODE_42_length_131_cov_55.944444	W. Africa	Senegal	131	-3.27869	-0.933296	NC_034204.1	4.88e-13	124	72	VIE4	AE26.4	0	130	98.473	21	0.992366	VIE4	VIE4	TRUE
SRR11006501	SRR11006501_NODE_43_length_131_cov_35.870370	W. Africa	Senegal	131	-2.91577	-1.09988	NC_034204.1	0.003	28	86.207	VIE4	AE29.4	0	130	99.237	21	0.992366	VIE4	VIE4	TRUE
SRR11006501	SRR11006501_NODE_44_length_119_cov_15.761905	W. Africa	Senegal	119	-6.44873	1.13829	NC_034017.1	6.05e-05	107	68.807	VIE2	AE14.2	0	118	100	21	0.991597	VIE2	VIE2	TRUE
SRR11006501	SRR11006501_NODE_45_length_118_cov_23.926829	W. Africa	Senegal	118	-5.41746	4.11199	NC_034017.1	7.78e-10	50	84.314	VIE2	AE14.2	0	117	100	21	0.991525	VIE2	VIE2	TRUE
SRR11006501	SRR11006501_NODE_46_length_118_cov_11.902439	W. Africa	Senegal	118	-5.70462	4.76669	MN567479.1	4.91e-06	76	72.727	VIE2	AE14.2	0	117	99.153	21	0.991525	VIE2	VIE2	TRUE
SRR11006501	SRR11006501_NODE_47_length_114_cov_24.405405	W. Africa	Senegal	114	-5.27643	4.6598					VIE2	AE14.2	0	113	100	21	0.991228	VIE2	VIE2	TRUE
SRR11006501	SRR11006501_NODE_48_length_114_cov_5.891892	W. Africa	Senegal	114	-5.0326	4.65842					VIE2	AE14.2	0	113	98.246	21	0.991228	VIE2	VIE2	TRUE
SRR11006501	SRR11006501_NODE_49_length_114_cov_3.972973	W. Africa	Senegal	114	-5.04878	4.72505					VIE2	AE14.2	0	113	99.123	21	0.991228	VIE2	VIE2	TRUE
SRR11006501	SRR11006501_NODE_4_length_1382_cov_75.667433	W. Africa	Senegal	1382	-2.16281	-1.02144	NC_034204.1	6.79e-43	585	67.667	VIE4	AE26.4	0	692	92.663	21	0.500724	VIE4	VIE4	TRUE
SRR11006501	SRR11006501_NODE_50_length_106_cov_12.413793	W. Africa	Senegal	106	-5.47232	6.32165	NC_034017.1	3.1e-14	58	86.441	VIE2	AE11.2	0	105	99.057	21	0.990566	VIE2	VIE2	TRUE
SRR11006501	SRR11006501_NODE_51_length_101_cov_47.041667	W. Africa	Senegal	101	-3.40223	0.0303109	NC_034204.1	0.000173	70	71.831	VIE4	AE29.4	0	100	100	21	0.990099	VIE4	VIE4	TRUE
SRR11006501	SRR11006501_NODE_52_length_101_cov_15.000000	W. Africa	Senegal	101	-3.35066	-1.33714	NC_034204.1	0.000173	70	71.831	VIE4	AE29.4	1.69e-44	100	99.01	21	0.990099	VIE4	VIE4	TRUE
SRR11006501	SRR11006501_NODE_53_length_98_cov_11.571429	W. Africa	Senegal	98	-6.18939	1.5882	NC_034017.1	8.06e-15	77	80.769	VIE2	AE14.2	3.7e-44	97	100	21	0.989796	VIE2	VIE2	TRUE
SRR11006501	SRR11006501_NODE_54_length_96_cov_8.473684	W. Africa	Senegal	96	-5.79505	5.85725	MN567479.1	1.17e-12	88	76.404	VIE2	AE11.2	0	95	98.958	21	0.989583	VIE2	VIE2	TRUE
SRR11006501	SRR11006501_NODE_55_length_94_cov_7.176471	W. Africa	Senegal	94	-4.87197	5.83173	MN567479.1	5.15e-17	93	78.723	VIE2	AE13.2	0	93	98.936	21	0.989362	VIE2	VIE2	TRUE
SRR11006501	SRR11006501_NODE_56_length_94_cov_6.000000	W. Africa	Senegal	94	-5.39876	6.73472	MN567479.1	9.94e-20	93	80.851	VIE2	AE11.2	0	93	98.936	21	0.989362	VIE2	VIE2	TRUE
SRR11006501	SRR11006501_NODE_57_length_94_cov_4.529412	W. Africa	Senegal	94	-5.14582	6.85297	MN567479.1	4.23e-18	93	79.787	VIE2	AE5.2	0	93	100	21	0.989362	VIE2	VIE2	TRUE
SRR11006501	SRR11006501_NODE_58_length_92_cov_23.333333	W. Africa	Senegal	92	-3.69019	-1.37944	NC_034204.1	0.002	28	86.207	VIE4	AE26.4	1.3e-39	91	98.913	21	0.98913	VIE4	VIE4	TRUE
SRR11006501	SRR11006501_NODE_59_length_90_cov_13.153846	W. Africa	Senegal	90	-5.47962	5.62286	NC_034017.1	4.87e-17	76	83.117	VIE2	AE11.2	0	89	100	21	0.988889	VIE2	VIE2	TRUE
SRR11006501	SRR11006501_NODE_5_length_1081_cov_13.708167	W. Africa	Senegal	1081	-5.69042	6.77402	MN567479.1	3.8e-108	963	69.826	VIE2	AE11.2	0	422	99.054	21	0.890842	MN567479.1	VIE2	FALSE
SRR11006501	SRR11006501_NODE_61_length_86_cov_26.000000	W. Africa	Senegal	86	-3.69531	-1.33943	NC_034204.1	0.000141	70	71.831	VIE4	AE26.4	2.36e-36	85	98.837	21	0.988372	VIE4	VIE4	TRUE
SRR11006501	SRR11006501_NODE_62_length_86_cov_12.333333	W. Africa	Senegal	86	-3.49847	-0.0726314					VIE4	AE26.4	2.36e-36	85	98.837	21	0.988372	VIE4	VIE4	TRUE
SRR11006501	SRR11006501_NODE_64_length_78_cov_30.000000	W. Africa	Senegal	78	-7.01065	4.99077					VIEW	NC_035108.1:461326757-461327206	0	71	100	21	0.910256	VIEW	VIEW	TRUE
SRR11006501	SRR11006501_NODE_65_length_78_cov_8.000000	W. Africa	Senegal	78	-4.69963	5.82576					VIE2	AE13.2	0	76	100	21	0.974359	VIE2	VIE2	TRUE
SRR11006501	SRR11006501_NODE_6_length_958_cov_10.340522	W. Africa	Senegal	958	-5.23928	1.73219	NC_034204.1	9.63e-71	700	68.936	VIE2	AE8.2	0	781	98.977	21	0.81524	VIE2	VIE2	TRUE
SRR11006691	SRR11006691_NODE_6_length_1049_cov_5.401235	C. Africa	Kenya	1049	17.6528	-7.52137	NC_035187.1	1.68e-36	321	70.679	CFAV	NC_001564.2	0	289	68.027	8	0.306006	CFAV	CFAV	TRUE
SRR11006501	SRR11006501_NODE_8_length_812_cov_4.880272	W. Africa	Senegal	812	-5.94062	-0.497832	MN567479.1	1.29e-17	146	73.51	VIE3	AE21.3	0	156	100	21	0.192118	VIE3	VIE3	TRUE
SRR11006508	SRR11006508_NODE_80_length_96_cov_13.789474	W. Africa	Senegal	96	12.4016	7.30334	NC_040645.1	4.64e-05	66	73.134	VIE2	AE16.2	0	95	98.958	2	0.989583	VIE2	VIE2	TRUE
SRR11006502	SRR11006502_NODE_10_length_847_cov_3.609091	W. Africa	Senegal	847	-5.95792	-0.662677	MN567479.1	2.6e-20	177	72.826	VIE3	AE25.3	0	145	79.452	21	0.208973	MN567479.1	VIE3	FALSE
SRR11006502	SRR11006502_NODE_11_length_617_cov_2.953704	W. Africa	Senegal	617	-5.79838	-19.8147	NC_002640.1	8.53e-06	35	91.892	Absent					0	0.0567261	NC_002640.1	NC_002640.1	TRUE
SRR11006502	SRR11006502_NODE_12_length_596_cov_2.834297	W. Africa	Senegal	596	19.7674	1.50576	NC_035071.1	2.36e-06	28	96.552	Absent					7	0.0469799	NC_035071.1	NC_035071.1	TRUE
SRR11006502	SRR11006502_NODE_13_length_577_cov_3.950000	W. Africa	Senegal	577	0.00913247	5.68086	NC_002031.1	2.28e-06	25	100	Absent					18	0.0433276	NC_002031.1	NC_002031.1	TRUE
SRR11006502	SRR11006502_NODE_15_length_523_cov_59.852018	W. Africa	Senegal	523	-4.25764	6.38351	MN567479.1	1.3e-21	439	66.297	VIE2	AE5.2	0	522	99.809	21	0.998088	VIE2	VIE2	TRUE
SRR11006502	SRR11006502_NODE_16_length_491_cov_3.442029	W. Africa	Senegal	491	-4.02492	6.47869	NC_034017.1	2.06e-12	59	85	VIE2	AE10.2	0	76	100	21	0.154786	VIE2	VIE2	TRUE
SRR11006702	SRR11006702_NODE_9_length_693_cov_4.090909	C. Africa	Kenya	693	17.2822	-7.76688	NC_035187.1	1.1e-36	321	70.679	CFAV	NC_001564.2	0	289	68.027	8	0.463203	CFAV	CFAV	TRUE
SRR11006529	SRR11006529_NODE_23_length_371_cov_2.758503	W. Africa	Burkina Faso	371	8.72888	-9.42248	NC_012671.1	1.53e-12	150	70.588	CFAV	NC_001564.2	8.53e-06	76	75.325	14	0.404313	NC_012671.1	CFAV	FALSE
SRR11006502	SRR11006502_NODE_19_length_429_cov_6.193182	W. Africa	Senegal	429	-4.86787	2.71996	NC_027817.1	0.003	24	92	VIE2	AE14.2	3.95e-31	76	98.701	21	0.177156	VIE2	VIE2	TRUE
SRR11006502	SRR11006502_NODE_1_length_4256_cov_6.049055	W. Africa	Senegal	4256	-5.9072	-0.314846	MN567479.1	6.04e-119	2547	63.905	VIE2	AE14.2	0	1345	74.878	21	0.598449	MN567479.1	VIE2	FALSE
SRR11006509	SRR11006509_NODE_22_length_346_cov_3.453532	Coastal Kenya	Kenya	346	12.7144	6.90024	NC_034204.1	1.33e-44	243	75.82	VIE2	AE16.2	0	312	98.722	2	0.901734	VIE2	VIE2	TRUE
SRR11006502	SRR11006502_NODE_21_length_401_cov_2.765432	W. Africa	Senegal	401	9.15385	-15.629	NC_033715.1	1.56e-06	25	100	Absent					11	0.0623441	NC_033715.1	NC_033715.1	TRUE
SRR11006502	SRR11006502_NODE_22_length_381_cov_5.190789	W. Africa	Senegal	381	-4.41903	2.09328	MN567479.1	2.85e-09	98	72.727	VIE2	AE8.2	0	166	97.006	21	0.435696	VIE2	VIE2	TRUE
SRR11006794	SRR11006794_NODE_25_length_347_cov_3.377778	C. Africa	Gabon	347	-1.97547	3.79315	MN567479.1	1.43e-12	94	75.51	VIE2	AE16.2	0	139	95	20	0.400576	VIE2	VIE2	TRUE
SRR11006502	SRR11006502_NODE_24_length_337_cov_3.115385	W. Africa	Senegal	337	-7.29802	22.3952	NC_002657.1	3.71e-07	48	86	Absent					3	0.142433	NC_002657.1	NC_002657.1	TRUE
SRR11006502	SRR11006502_NODE_25_length_307_cov_5.117391	W. Africa	Senegal	307	-5.32989	5.98187	NC_012932.1	7.9e-09	49	84	VIE2	AE13.2	0	66	100	21	0.214984	VIE2	VIE2	TRUE
SRR11006502	SRR11006502_NODE_26_length_281_cov_2.911765	W. Africa	Senegal	281	3.05784	-12.1247	MN567479.1	2.2e-15	148	72.549	Absent					10	0.52669	MN567479.1	MN567479.1	TRUE
SRR11006502	SRR11006502_NODE_27_length_274_cov_13.279188	W. Africa	Senegal	274	-6.19467	0.98985	NC_034204.1	1.45e-17	270	67.883	VIE2	AE14.2	4.48e-138	273	99.635	21	0.99635	VIE2	VIE2	TRUE
SRR11006502	SRR11006502_NODE_28_length_256_cov_17.530726	W. Africa	Senegal	256	-5.40196	4.91376	MN567479.1	0.000501	43	79.545	VIE2	AE14.2	3.46e-76	166	97.605	21	0.648438	VIE2	VIE2	TRUE
SRR11006502	SRR11006502_NODE_2_length_2707_cov_8.757034	W. Africa	Senegal	2707	-4.55876	8.30477	MN567479.1	1.74e-66	1642	64.151	VIE2	AE7.2	0	760	99.869	21	0.606576	MN567479.1	VIE2	FALSE
SRR11006509	SRR11006509_NODE_24_length_307_cov_4.126087	Coastal Kenya	Kenya	307	12.4157	6.77995	NC_034017.1	5.68e-17	256	69.474	VIE2	AE16.2	2.34e-110	312	85.942	2	1.01629	VIE2	VIE2	TRUE
SRR11006502	SRR11006502_NODE_31_length_202_cov_5.496000	W. Africa	Senegal	202	-4.76155	7.82762	MN567479.1	1.75e-08	111	70.536	VIE2	AE5.2	0	179	97.222	21	0.886139	VIE2	VIE2	TRUE
SRR11006509	SRR11006509_NODE_26_length_290_cov_3.187793	Coastal Kenya	Kenya	290	12.8791	7.39121					VIE2	AE16.2	0	43	100	2	0.148276	VIE2	VIE2	TRUE
SRR11006502	SRR11006502_NODE_33_length_187_cov_32.709091	W. Africa	Senegal	187	-6.37173	1.87525	NC_034017.1	0.000354	108	67.89	VIE2	AE14.2	0	186	98.261	21	0.994652	VIE2	VIE2	TRUE
SRR11006502	SRR11006502_NODE_34_length_180_cov_66.893204	W. Africa	Senegal	180	-2.69243	0.528327	NC_027817.1	3.39e-23	140	75.887	VIE4	AE26.4	0	179	100	21	0.994444	VIE4	VIE4	TRUE
SRR11006509	SRR11006509_NODE_39_length_161_cov_2.821429	Coastal Kenya	Kenya	161	11.818	7.45229	NC_034017.1	6.14e-32	141	80.282	VIE2	AE16.2	0	160	100	2	0.993789	VIE2	VIE2	TRUE
SRR11006509	SRR11006509_NODE_5_length_1466_cov_5.704824	Coastal Kenya	Kenya	1466	11.7222	7.66225	MN567479.1	1.06e-173	1049	72.736	VIE2	AE16.2	0	1062	98.213	2	0.72442	VIE2	VIE2	TRUE
SRR11006502	SRR11006502_NODE_37_length_156_cov_15.582278	W. Africa	Senegal	156	-2.41142	-1.55298	NC_027817.1	6.77e-06	23	100	VIE4	AE27.4	1.49e-31	72	100	21	0.461538	VIE4	VIE4	TRUE
SRR11006502	SRR11006502_NODE_38_length_155_cov_40.974359	W. Africa	Senegal	155	-2.25127	0.251407	NC_034204.1	2.05e-12	121	72.581	VIE2	AE14.2	0	139	77.857	21	0.896774	VIE2	VIE2	TRUE
SRR11006502	SRR11006502_NODE_39_length_155_cov_35.730769	W. Africa	Senegal	155	-1.8621	-0.584176	NC_027817.1	2.85e-23	105	81.132	VIE4	AE26.4	0	154	99.355	21	0.993548	VIE4	VIE4	TRUE
SRR11006510	SRR11006510_NODE_17_length_368_cov_5.381443	W. Africa	Senegal	368	11.8501	6.87866	MN567479.1	3.34e-65	351	75.284	VIE2	AE16.2	1.68e-175	367	97.011	2	0.997283	VIE2	VIE2	TRUE
SRR11006502	SRR11006502_NODE_40_length_155_cov_27.897436	W. Africa	Senegal	155	-5.37112	6.25248	MN567479.1	8.17e-24	154	74.839	VIE2	AE5.2	0	154	98.71	21	0.993548	VIE2	VIE2	TRUE
SRR11006502	SRR11006502_NODE_41_length_155_cov_27.717949	W. Africa	Senegal	155	-2.06634	-0.746368	NC_027817.1	6.28e-19	85	82.558	VIE4	AE26.4	0	154	99.355	21	0.993548	VIE4	VIE4	TRUE
SRR11006502	SRR11006502_NODE_42_length_155_cov_17.589744	W. Africa	Senegal	155	-7.19855	2.8574	NC_012932.1	0.003	18	100	VIE2	AE14.2	0	165	92.169	21	1.06452	VIE2	VIE2	TRUE
SRR11006502	SRR11006502_NODE_43_length_153_cov_5.907895	W. Africa	Senegal	153	-1.84513	0.605822	NC_027817.1	3e-10	74	77.333	VIE4	AE26.4	8.78e-42	187	75.532	21	1.22222	VIE4	VIE4	TRUE
SRR11006502	SRR11006502_NODE_44_length_152_cov_25.813333	W. Africa	Senegal	152	-6.23099	2.58502	NC_034204.1	4.42e-08	85	73.256	VIE2	AE14.2	0	151	100	21	0.993421	VIE2	VIE2	TRUE
SRR11006502	SRR11006502_NODE_45_length_152_cov_14.240000	W. Africa	Senegal	152	-6.35068	2.42449	NC_034204.1	5.39e-07	85	72.093	VIE2	AE14.2	0	151	99.342	21	0.993421	VIE2	VIE2	TRUE
SRR11006502	SRR11006502_NODE_46_length_150_cov_6.191781	W. Africa	Senegal	150	-2.0916	-0.356095	NC_027817.1	1.42e-20	85	83.721	VIE4	AE26.4	0	149	100	21	0.993333	VIE4	VIE4	TRUE
SRR11006502	SRR11006502_NODE_47_length_145_cov_39.397059	W. Africa	Senegal	145	-5.78777	5.96712	MN567479.1	9.22e-23	144	75.172	VIE2	AE5.2	0	144	97.931	21	0.993103	VIE2	VIE2	TRUE
SRR11006502	SRR11006502_NODE_48_length_139_cov_18.612903	W. Africa	Senegal	139	-7.37423	2.48404	NC_034017.1	2.08e-05	40	82.927	VIE2	AE14.2	0	138	98.561	21	0.992806	VIE2	VIE2	TRUE
SRR11006502	SRR11006502_NODE_49_length_137_cov_21.966667	W. Africa	Senegal	137	-1.8419	0.214612					VIE4	AE26.4	4.86e-26	66	98.507	21	0.481752	VIE4	VIE4	TRUE
SRR11006502	SRR11006502_NODE_4_length_1343_cov_20.763823	W. Africa	Senegal	1343	-5.65789	4.48421	MN567479.1	2.02e-30	333	68.563	VIE2	AE14.2	0	323	99.383	21	0.247952	VIE2	VIE2	TRUE
SRR11006502	SRR11006502_NODE_50_length_133_cov_12.750000	W. Africa	Senegal	133	-4.26914	6.99301	NC_005064.1	1.62e-06	44	82.222	VIE2	AE10.2	0	132	100	21	0.992481	VIE2	VIE2	TRUE
SRR11006502	SRR11006502_NODE_51_length_133_cov_12.410714	W. Africa	Senegal	133	-4.25715	7.20336	NC_005064.1	4.65e-07	121	69.919	VIE2	AE13.2	0	132	100	21	0.992481	VIE2	VIE2	TRUE
SRR11006502	SRR11006502_NODE_52_length_133_cov_3.892857	W. Africa	Senegal	133	-4.19132	7.03627	NC_005064.1	1.62e-06	44	82.222	VIE2	AE10.2	0	132	99.248	21	0.992481	VIE2	VIE2	TRUE
SRR11006502	SRR11006502_NODE_53_length_132_cov_2.563636	W. Africa	Senegal	132	-2.35571	-1.54519	NC_027817.1	5.61e-06	23	100	VIE4	AE27.4	1.49e-31	72	100	21	0.545455	VIE4	VIE4	TRUE
SRR11006502	SRR11006502_NODE_54_length_131_cov_31.481481	W. Africa	Senegal	131	-6.34607	2.60609	MN567479.1	5.56e-06	118	68.067	VIE2	AE14.2	0	130	99.237	21	0.992366	VIE2	VIE2	TRUE
SRR11006502	SRR11006502_NODE_55_length_131_cov_17.333333	W. Africa	Senegal	131	-6.26397	2.53165	MN567479.1	0.000237	118	67.227	VIE2	AE14.2	0	130	98.473	21	0.992366	VIE2	VIE2	TRUE
SRR11006502	SRR11006502_NODE_56_length_128_cov_50.882353	W. Africa	Senegal	128	-5.86578	4.36355	MN567479.1	5.41e-06	68	73.913	VIE2	AE14.2	0	127	97.656	21	0.992188	VIE2	VIE2	TRUE
SRR11006502	SRR11006502_NODE_57_length_126_cov_20.836735	W. Africa	Senegal	126	-6.7683	2.83498	NC_034017.1	5.67e-12	57	84.483	VIE2	AE14.2	0	125	99.206	21	0.992063	VIE2	VIE2	TRUE
SRR11006502	SRR11006502_NODE_58_length_124_cov_2.936170	W. Africa	Senegal	124	-5.6682	4.39023	MN567479.1	4.28e-07	68	75.362	VIE2	AE14.2	0	123	99.194	21	0.991935	VIE2	VIE2	TRUE
SRR11006502	SRR11006502_NODE_59_length_119_cov_6.785714	W. Africa	Senegal	119	-4.83543	3.69361	NC_034017.1	7.86e-10	50	84.314	VIE2	AE14.2	0	118	99.16	21	0.991597	VIE2	VIE2	TRUE
SRR11006510	SRR11006510_NODE_21_length_289_cov_3.490566	W. Africa	Senegal	289	12.1	6.61774	NC_034017.1	1.03e-57	285	77.431	VIE2	AE16.2	0	288	98.27	2	0.99654	VIE2	VIE2	TRUE
SRR11006502	SRR11006502_NODE_60_length_113_cov_36.638889	W. Africa	Senegal	113	-4.47869	3.77305					VIE2	AE14.2	0	112	99.115	21	0.99115	VIE2	VIE2	TRUE
SRR11006502	SRR11006502_NODE_61_length_108_cov_8.516129	W. Africa	Senegal	108	-4.53555	3.83829	MN567479.1	0.008	42	76.744	VIE2	AE14.2	0	107	99.074	21	0.990741	VIE2	VIE2	TRUE
SRR11006502	SRR11006502_NODE_62_length_106_cov_6.137931	W. Africa	Senegal	106	-6.76591	2.72385	NC_034017.1	1.5e-05	40	82.927	VIE2	AE14.2	0	116	90.598	21	1.09434	VIE2	VIE2	TRUE
SRR11006502	SRR11006502_NODE_63_length_105_cov_47.928571	W. Africa	Senegal	105	-5.29793	3.87092	MN567479.1	0.000181	60	73.77	VIE2	AE14.2	0	104	97.143	21	0.990476	VIE2	VIE2	TRUE
SRR11006502	SRR11006502_NODE_64_length_101_cov_20.375000	W. Africa	Senegal	101	-6.76513	2.52462	NC_012932.1	0.002	18	100	VIE2	AE14.2	0	111	89.286	21	1.09901	VIE2	NC_012932.1	FALSE
SRR11006502	SRR11006502_NODE_65_length_101_cov_12.541667	W. Africa	Senegal	101	-7.77528	2.48247	NC_012932.1	0.002	18	100	VIE2	AE14.2	0	100	98.02	21	0.990099	VIE2	VIE2	TRUE
SRR11006502	SRR11006502_NODE_66_length_101_cov_9.250000	W. Africa	Senegal	101	-7.59212	2.3829	NC_012932.1	0.002	18	100	VIE2	AE14.2	0	100	97.03	21	0.990099	VIE2	VIE2	TRUE
SRR11006502	SRR11006502_NODE_67_length_101_cov_4.541667	W. Africa	Senegal	101	-6.88101	3.13339	NC_012932.1	0.002	18	100	VIE2	AE14.2	0	111	88.393	21	1.09901	VIE2	NC_012932.1	FALSE
SRR11006502	SRR11006502_NODE_68_length_99_cov_29.363636	W. Africa	Senegal	99	-7.07228	2.66564	NC_012932.1	0.002	18	100	VIE2	AE14.2	0	109	89.091	21	1.10101	VIE2	NC_012932.1	FALSE
SRR11006502	SRR11006502_NODE_69_length_99_cov_23.454545	W. Africa	Senegal	99	-3.87988	6.58793	NC_005064.1	1.13e-06	44	82.222	VIE2	AE10.2	0	98	100	21	0.989899	VIE2	VIE2	TRUE
SRR11006740	SRR11006740_NODE_7_length_1027_cov_4.224211	W. Africa	Senegal	1027	17.6344	-7.38475	NC_035187.1	1.64e-36	321	70.679	CFAV	NC_001564.2	0	289	68.027	8	0.312561	CFAV	CFAV	TRUE
SRR11006502	SRR11006502_NODE_70_length_99_cov_19.318182	W. Africa	Senegal	99	-4.45911	6.60039					VIE2	AE13.2	0	95	100	21	0.959596	VIE2	VIE2	TRUE
SRR11006502	SRR11006502_NODE_71_length_96_cov_37.157895	W. Africa	Senegal	96	-6.33609	3.09423					VIE2	AE9.2	0	95	100	21	0.989583	VIE2	VIE2	TRUE
SRR11006502	SRR11006502_NODE_72_length_95_cov_51.055556	W. Africa	Senegal	95	-6.47344	2.35626					VIE2	AE14.2	1.57e-42	94	100	21	0.989474	VIE2	VIE2	TRUE
SRR11006502	SRR11006502_NODE_73_length_95_cov_22.944444	W. Africa	Senegal	95	-1.32758	-0.221297	NC_034204.1	5.96e-10	73	77.027	VIE4	AE26.4	8.22e-36	84	98.824	21	0.884211	VIE4	VIE4	TRUE
SRR11006502	SRR11006502_NODE_74_length_93_cov_30.687500	W. Africa	Senegal	93	-7.06832	3.53746					VIE2	AE9.2	8.41e-41	92	98.925	21	0.989247	VIE2	VIE2	TRUE
SRR11006502	SRR11006502_NODE_75_length_93_cov_12.187500	W. Africa	Senegal	93	-7.6937	3.96462					VIE2	AE9.2	0	76	98.701	21	0.817204	VIE2	VIE2	TRUE
SRR11006502	SRR11006502_NODE_76_length_93_cov_5.750000	W. Africa	Senegal	93	-6.26252	3.34211					VIE2	AE9.2	1.98e-42	92	100	21	0.989247	VIE2	VIE2	TRUE
SRR11006502	SRR11006502_NODE_77_length_91_cov_26.642857	W. Africa	Senegal	91	-5.62708	3.8336					VIE2	AE14.2	1.21e-37	90	97.802	21	0.989011	VIE2	VIE2	TRUE
SRR11006502	SRR11006502_NODE_78_length_88_cov_5.000000	W. Africa	Senegal	88	-4.83628	3.72229	MN567479.1	0.000145	60	73.77	VIE2	AE14.2	0	87	97.727	21	0.988636	VIE2	VIE2	TRUE
SRR11006502	SRR11006502_NODE_79_length_87_cov_33.500000	W. Africa	Senegal	87	-5.5152	6.27904	MN567479.1	5.68e-16	86	79.31	VIE2	AE13.2	0	86	100	21	0.988506	VIE2	VIE2	TRUE
SRR11006502	SRR11006502_NODE_7_length_1066_cov_17.943377	W. Africa	Senegal	1066	-5.53085	1.51731	NC_034204.1	1.07e-70	748	68.568	VIE2	AE8.2	0	746	99.197	21	0.701689	VIE2	VIE2	TRUE
SRR11006502	SRR11006502_NODE_80_length_87_cov_5.500000	W. Africa	Senegal	87	-5.02321	5.94262	MN567479.1	1.25e-11	76	77.922	VIE2	AE12.2	0	69	100	21	0.873563	VIE2	VIE2	TRUE
SRR11006502	SRR11006502_NODE_81_length_87_cov_5.400000	W. Africa	Senegal	87	-5.80799	6.15115	NC_034017.1	5.68e-16	69	84.286	VIE2	AE13.2	0	76	100	21	0.873563	VIE2	VIE2	TRUE
SRR11006502	SRR11006502_NODE_82_length_86_cov_65.222222	W. Africa	Senegal	86	-2.44612	-0.160489	NC_027817.1	8.31e-14	82	78.313	VIE4	AE26.4	0	85	100	21	0.988372	VIE4	VIE4	TRUE
SRR11006502	SRR11006502_NODE_83_length_82_cov_35.000000	W. Africa	Senegal	82	-2.27722	-0.886002	NC_027817.1	4.04e-11	75	77.632	VIE4	AE26.4	0	81	100	21	0.987805	VIE4	VIE4	TRUE
SRR11006502	SRR11006502_NODE_84_length_81_cov_14.500000	W. Africa	Senegal	81	-1.63325	-1.62827	NC_027817.1	2.51e-07	25	100	VIE4	AE27.4	1e-33	76	100	21	0.938272	VIE4	VIE4	TRUE
SRR11006502	SRR11006502_NODE_85_length_80_cov_24.000000	W. Africa	Senegal	80	-6.35667	1.64278	NC_034204.1	0.002	71	70.833	VIE2	AE14.2	9.29e-33	76	100	21	0.95	VIE2	VIE2	TRUE
SRR11006502	SRR11006502_NODE_86_length_80_cov_5.333333	W. Africa	Senegal	80	-6.42616	1.21708	NC_034204.1	0.005	67	70.588	VIE2	AE14.2	9.29e-33	79	98.75	21	0.9875	VIE2	VIE2	TRUE
SRR11006502	SRR11006502_NODE_87_length_80_cov_5.000000	W. Africa	Senegal	80	-6.36418	1.48003	NC_034204.1	0.005	67	70.588	VIE2	AE14.2	3.95e-31	76	98.701	21	0.95	VIE2	VIE2	TRUE
SRR11006502	SRR11006502_NODE_88_length_80_cov_4.000000	W. Africa	Senegal	80	-6.08423	1.00508	NC_034204.1	0.002	71	70.833	VIE2	AE14.2	2.18e-34	79	100	21	0.9875	VIE2	VIE2	TRUE
SRR11006502	SRR11006502_NODE_8_length_1039_cov_40.616424	W. Africa	Senegal	1039	-3.60331	-0.50615	NC_034204.1	6.62e-29	539	66.426	VIE4	AE26.4	0	428	99.534	21	0.518768	NC_034204.1	VIE4	FALSE
SRR11006502	SRR11006502_NODE_9_length_853_cov_29.990979	W. Africa	Senegal	853	-5.93517	7.01989	MN567479.1	2.79e-83	788	69.057	VIEW	NC_035108.1:461326757-461327206	0	365	93.54	21	0.923798	MN567479.1	VIEW	FALSE
SRR11006749	SRR11006749_NODE_8_length_918_cov_6.602854	W. Africa	Senegal	918	17.7364	-7.40951	NC_035187.1	1.46e-36	321	70.679	CFAV	NC_001564.2	0	289	68.707	8	0.349673	CFAV	CFAV	TRUE
SRR11006503	SRR11006503_NODE_11_length_639_cov_21.298932	W. Africa	Senegal	639	-6.08395	7.01616	MN567479.1	3.51e-55	456	70.37	VIEW	NC_035108.1:461326757-461327206	0	445	94.647	21	0.713615	VIEW	VIEW	TRUE
SRR11006503	SRR11006503_NODE_12_length_638_cov_18.210339	W. Africa	Senegal	638	-7.55639	4.92666	MN567479.1	1.6e-21	203	70.588	VIE2	AE4.2	0	142	100	21	0.318182	MN567479.1	VIE2	FALSE
SRR11006503	SRR11006503_NODE_14_length_532_cov_3.325275	W. Africa	Senegal	532	9.04406	-15.7414	NC_033715.1	2.1e-06	25	100	Absent					11	0.0469925	NC_033715.1	NC_033715.1	TRUE
SRR11006503	SRR11006503_NODE_15_length_523_cov_63.751121	W. Africa	Senegal	523	-2.79671	-0.841121	NC_034204.1	7.67e-50	439	70.47	VIE4	AE29.4	0	522	99.235	21	0.998088	VIE4	VIE4	TRUE
SRR11006503	SRR11006503_NODE_16_length_456_cov_3.467018	W. Africa	Senegal	456	-5.44789	2.21696	NC_038912.1	0.003	31	87.5	VIE2	AE14.2	3.95e-31	76	98.701	21	0.166667	VIE2	VIE2	TRUE
SRR11006503	SRR11006503_NODE_17_length_452_cov_3.461333	W. Africa	Senegal	452	-5.14565	5.58881	NC_034017.1	1.55e-13	58	86.441	VIE2	AE11.2	0	76	100	21	0.168142	VIE2	VIE2	TRUE
SRR11006503	SRR11006503_NODE_18_length_446_cov_4.623306	W. Africa	Senegal	446	-4.19878	8.54864	NC_034204.1	1.43e-07	72	75.342	VIE2	AE15.2	0	72	100	21	0.161435	VIE2	VIE2	TRUE
SRR11006503	SRR11006503_NODE_19_length_433_cov_3.106742	W. Africa	Senegal	433	6.06892	-6.40228	NC_005039.1	2.06e-05	36	90	Absent					15	0.0831409	NC_005039.1	NC_005039.1	TRUE
SRR11006503	SRR11006503_NODE_1_length_4215_cov_7.366602	W. Africa	Senegal	4215	-5.50543	0.52064	MN567479.1	5.98e-119	2547	63.905	VIE2	AE14.2	0	1345	74.878	21	0.60427	MN567479.1	VIE2	FALSE
SRR11006510	SRR11006510_NODE_3_length_1712_cov_7.008563	W. Africa	Senegal	1712	11.9148	7.76043	MN567479.1	4.66e-103	1188	71.452	VIE2	AE16.2	0	1221	97.557	2	0.713201	VIE2	VIE2	TRUE
SRR11006503	SRR11006503_NODE_22_length_416_cov_6.825959	W. Africa	Senegal	416	-4.35326	2.1072	MN567479.1	3.13e-09	98	72.727	VIE2	AE8.2	0	166	97.006	21	0.399038	VIE2	VIE2	TRUE
SRR11006503	SRR11006503_NODE_23_length_388_cov_50.411576	W. Africa	Senegal	388	-4.34558	6.02727	MN567479.1	3.54e-27	177	77.181	VIE2	AE5.2	0	387	99.742	21	0.997423	VIE2	VIE2	TRUE
SRR11006503	SRR11006503_NODE_24_length_380_cov_4.290429	W. Africa	Senegal	380	-5.87631	-19.5755	NC_002640.1	5.14e-06	35	91.892	Absent					0	0.0921053	NC_002640.1	NC_002640.1	TRUE
SRR11006511	SRR11006511_NODE_17_length_294_cov_5.013825	W. Africa	Senegal	294	11.5159	7.31621	MN567479.1	9.18e-27	293	69.153	VIE2	AE16.2	0	293	98.639	2	0.996599	VIE2	VIE2	TRUE
SRR11006503	SRR11006503_NODE_27_length_367_cov_39.293103	W. Africa	Senegal	367	-6.9543	2.26393	MN567479.1	2.4e-16	211	68.396	VIE2	AE14.2	0	377	96.561	21	1.02725	VIE2	VIE2	TRUE
SRR11006503	SRR11006503_NODE_28_length_345_cov_4.440299	W. Africa	Senegal	345	-3.15519	-1.69054					VIE4	AE29.4	0	76	100	21	0.22029	VIE4	VIE4	TRUE
SRR11006511	SRR11006511_NODE_18_length_291_cov_4.476636	W. Africa	Senegal	291	11.8893	7.68774	MN567479.1	3.17e-26	229	71.429	VIE2	AE16.2	0	290	98.625	2	0.996564	VIE2	VIE2	TRUE
SRR11006503	SRR11006503_NODE_2_length_2675_cov_9.779061	W. Africa	Senegal	2675	-4.26165	8.34455	MN567479.1	6.01e-66	1093	65.618	VIE2	AE7.2	0	760	99.343	21	0.408598	MN567479.1	VIE2	FALSE
SRR11006511	SRR11006511_NODE_20_length_276_cov_4.160804	W. Africa	Senegal	276	11.5334	7.19831	NC_034204.1	2.63e-14	115	76.596	VIE2	AE16.2	0	316	85.804	2	1.14493	VIE2	VIE2	TRUE
SRR11006794	SRR11006794_NODE_2_length_2164_cov_4.606612	C. Africa	Gabon	2164	-2.28145	3.93231	MN567479.1	3.06e-119	1123	71.316	VIE3	AE20.3	0	828	100	20	0.518946	MN567479.1	VIE3	FALSE
SRR11006503	SRR11006503_NODE_32_length_277_cov_11.070000	W. Africa	Senegal	277	-5.99299	1.15215	NC_034204.1	1.2e-18	274	67.986	VIE2	AE14.2	1.05e-139	276	99.639	21	0.99639	VIE2	VIE2	TRUE
SRR11006503	SRR11006503_NODE_34_length_241_cov_53.170732	W. Africa	Senegal	241	-4.15435	6.45115	MN567479.1	1.53e-16	141	72.535	VIE2	AE5.2	0	240	100	21	0.995851	VIE2	VIE2	TRUE
SRR11006794	SRR11006794_NODE_48_length_121_cov_6.818182	C. Africa	Gabon	121	-2.48639	3.7097	NC_034204.1	1.89e-11	118	71.429	VIE4	AE26.4	0	120	99.174	20	0.991736	VIE4	VIE4	TRUE
SRR11006503	SRR11006503_NODE_36_length_238_cov_36.366460	W. Africa	Senegal	238	-5.70713	6.93395	MN567479.1	8.92e-26	220	71.041	VIE2	AE13.2	0	222	100	21	0.932773	VIE2	VIE2	TRUE
SRR11006503	SRR11006503_NODE_37_length_208_cov_6.458015	W. Africa	Senegal	208	-4.45281	6.36967	NC_005064.1	2.69e-06	44	82.222	VIE2	AE5.2	0	240	85.892	21	1.15385	VIE2	VIE2	TRUE
SRR11006503	SRR11006503_NODE_38_length_205_cov_9.359375	W. Africa	Senegal	205	-6.03558	5.50507					VIEW	NC_035108.1:461326757-461327206	0	132	98.496	21	0.643902	VIEW	VIEW	TRUE
SRR11006503	SRR11006503_NODE_39_length_163_cov_4.500000	W. Africa	Senegal	163	-7.54816	2.40334	NC_034017.1	0.000303	28	89.655	VIE2	AE14.2	0	162	98.16	21	0.993865	VIE2	VIE2	TRUE
SRR11006511	SRR11006511_NODE_54_length_103_cov_15.692308	W. Africa	Senegal	103	12.2427	6.73414	NC_034017.1	4.74e-18	100	78.218	VIE2	AE16.2	7.67e-47	102	100	2	0.990291	VIE2	VIE2	TRUE
SRR11006503	SRR11006503_NODE_40_length_162_cov_29.400000	W. Africa	Senegal	162	-5.8302	7.22509	MN567479.1	1.46e-14	69	82.857	VIE2	AE5.2	0	74	100	21	0.45679	VIE2	VIE2	TRUE
SRR11006503	SRR11006503_NODE_41_length_156_cov_26.683544	W. Africa	Senegal	156	-5.70496	4.05247	MN567479.1	6.77e-06	68	73.913	VIE2	AE14.2	0	155	97.436	21	0.99359	VIE2	VIE2	TRUE
SRR11006503	SRR11006503_NODE_42_length_155_cov_27.064103	W. Africa	Senegal	155	-2.3813	-1.40198	NC_027817.1	2.34e-05	22	100	VIE4	AE27.4	5.19e-31	71	100	21	0.458065	VIE4	VIE4	TRUE
SRR11006503	SRR11006503_NODE_43_length_155_cov_25.910256	W. Africa	Senegal	155	-5.83156	5.90687	MN567479.1	5.16e-20	147	73.649	VIE2	AE5.2	0	154	99.355	21	0.993548	VIE2	VIE2	TRUE
SRR11006503	SRR11006503_NODE_44_length_154_cov_5.987013	W. Africa	Senegal	154	-5.9509	7.23845	MN567479.1	1.37e-14	69	82.857	VIE2	AE5.2	0	74	100	21	0.480519	VIE2	VIE2	TRUE
SRR11006503	SRR11006503_NODE_45_length_150_cov_20.383562	W. Africa	Senegal	150	-2.24552	-0.502762	NC_027817.1	1.42e-20	85	83.721	VIE4	AE26.4	0	149	100	21	0.993333	VIE4	VIE4	TRUE
SRR11006503	SRR11006503_NODE_46_length_145_cov_10.661765	W. Africa	Senegal	145	-6.76576	3.11243	NC_034017.1	8.08e-11	57	82.759	VIE2	AE14.2	0	144	98.621	21	0.993103	VIE2	VIE2	TRUE
SRR11006503	SRR11006503_NODE_47_length_142_cov_53.646154	W. Africa	Senegal	142	-2.1097	-0.700826	NC_027817.1	2.58e-23	105	81.132	VIE4	AE26.4	0	141	99.296	21	0.992958	VIE4	VIE4	TRUE
SRR11006503	SRR11006503_NODE_48_length_142_cov_44.953846	W. Africa	Senegal	142	-2.88498	-0.929341	NC_027817.1	4.98e-07	25	100	VIE4	AE26.4	0	141	100	21	0.992958	VIE4	VIE4	TRUE
SRR11006503	SRR11006503_NODE_49_length_141_cov_13.671875	W. Africa	Senegal	141	-5.49846	4.73879	MN567479.1	2.1e-05	52	77.358	VIE2	AE14.2	0	140	98.582	21	0.992908	VIE2	VIE2	TRUE
SRR11006503	SRR11006503_NODE_4_length_1585_cov_5.248011	W. Africa	Senegal	1585	-12.9045	14.2609	NC_001564.2	0	1281	96.69	CFAV	NC_001564.2	0	1284	96.69	5	0.810095	CFAV	CFAV	TRUE
SRR11006503	SRR11006503_NODE_50_length_137_cov_81.466667	W. Africa	Senegal	137	-2.01357	-0.0690892					VIE4	AE26.4	1.14e-27	66	100	21	0.481752	VIE4	VIE4	TRUE
SRR11006503	SRR11006503_NODE_51_length_137_cov_69.050000	W. Africa	Senegal	137	-2.33445	-0.64504					VIE2	AE8.2	4.11e-09	95	73.958	21	0.693431	VIE2	VIE2	TRUE
SRR11006503	SRR11006503_NODE_52_length_137_cov_34.833333	W. Africa	Senegal	137	-1.97997	0.0204893					VIE4	AE29.4	4.86e-26	66	98.507	21	0.481752	VIE4	VIE4	TRUE
SRR11006503	SRR11006503_NODE_53_length_137_cov_14.900000	W. Africa	Senegal	137	-5.12612	2.57417	NC_027817.1	1.47e-13	79	80	VIE2	AE14.2	0	136	99.27	21	0.992701	VIE2	VIE2	TRUE
SRR11006503	SRR11006503_NODE_54_length_137_cov_5.533333	W. Africa	Senegal	137	-2.68779	0.393387	NC_034204.1	3.46e-15	113	74.561	VIE4	AE26.4	0	136	98.54	21	0.992701	VIE4	VIE4	TRUE
SRR11006503	SRR11006503_NODE_55_length_135_cov_112.879310	W. Africa	Senegal	135	-2.65577	0.399831	NC_027817.1	8.55e-23	127	77.344	VIE4	AE26.4	0	134	100	21	0.992593	VIE4	VIE4	TRUE
SRR11006503	SRR11006503_NODE_56_length_132_cov_26.545455	W. Africa	Senegal	132	-4.44695	4.36704	NC_034017.1	0.000239	35	83.333	VIE2	AE14.2	0	131	100	21	0.992424	VIE2	VIE2	TRUE
SRR11006503	SRR11006503_NODE_57_length_132_cov_13.290909	W. Africa	Senegal	132	-2.34315	-1.38299	NC_027817.1	5.61e-06	23	100	VIE4	AE27.4	1.49e-31	72	100	21	0.545455	VIE4	VIE4	TRUE
SRR11006503	SRR11006503_NODE_58_length_131_cov_121.574074	W. Africa	Senegal	131	-2.58427	0.259881	NC_034204.1	7.73e-17	113	75.439	VIE4	AE26.4	0	130	100	21	0.992366	VIE4	VIE4	TRUE
SRR11006503	SRR11006503_NODE_59_length_131_cov_24.259259	W. Africa	Senegal	131	-5.74538	6.08927	MN567479.1	7.73e-17	108	76.147	VIE2	AE11.2	0	130	100	21	0.992366	VIE2	VIE2	TRUE
SRR11006503	SRR11006503_NODE_5_length_1223_cov_13.808901	W. Africa	Senegal	1223	-5.5155	1.62991	NC_034204.1	1.01e-71	775	68.542	VIE2	AE8.2	0	781	99.488	21	0.638594	VIE2	VIE2	TRUE
SRR11006503	SRR11006503_NODE_60_length_113_cov_34.694444	W. Africa	Senegal	113	-4.53509	3.9505					VIE2	AE14.2	0	112	99.115	21	0.99115	VIE2	VIE2	TRUE
SRR11006503	SRR11006503_NODE_61_length_105_cov_19.142857	W. Africa	Senegal	105	-5.08191	3.88875	NC_034017.1	6.75e-10	50	84.314	VIE2	AE14.2	0	104	99.048	21	0.990476	VIE2	VIE2	TRUE
SRR11006503	SRR11006503_NODE_62_length_101_cov_16.166667	W. Africa	Senegal	101	-5.94391	6.58373					VIE2	AE5.2	0	100	100	21	0.990099	VIE2	VIE2	TRUE
SRR11006503	SRR11006503_NODE_63_length_95_cov_72.722222	W. Africa	Senegal	95	-2.48691	0.536339	NC_034204.1	1.71e-10	74	77.333	VIE2	AE14.2	0	94	77.895	21	0.989474	VIE2	VIE2	TRUE
SRR11006503	SRR11006503_NODE_64_length_95_cov_67.444444	W. Africa	Senegal	95	-5.76957	4.22095	MN567479.1	4.58e-05	49	78	VIE2	AE14.2	0	94	100	21	0.989474	VIE2	VIE2	TRUE
SRR11006503	SRR11006503_NODE_65_length_95_cov_47.611111	W. Africa	Senegal	95	-5.28816	5.93031	NC_034017.1	2.7e-14	58	86.441	VIE2	AE5.2	0	94	100	21	0.989474	VIE2	VIE2	TRUE
SRR11006503	SRR11006503_NODE_66_length_95_cov_35.777778	W. Africa	Senegal	95	-1.34652	-0.25519	NC_034204.1	5.96e-10	73	77.027	VIE4	AE29.4	8.22e-36	84	98.824	21	0.884211	VIE4	VIE4	TRUE
SRR11006503	SRR11006503_NODE_67_length_95_cov_7.222222	W. Africa	Senegal	95	-2.17147	-0.909516	NC_027817.1	2.53e-08	40	87.805	VIE4	AE27.4	3.74e-39	89	98.889	21	0.936842	VIE4	VIE4	TRUE
SRR11006503	SRR11006503_NODE_68_length_95_cov_7.111111	W. Africa	Senegal	95	-2.16313	0.133883	NC_034204.1	2.08e-09	74	76	VIE2	AE14.2	0	94	77.895	21	0.989474	VIE2	VIE2	TRUE
SRR11006503	SRR11006503_NODE_69_length_95_cov_6.500000	W. Africa	Senegal	95	-5.5011	2.56549	NC_027817.1	0.000558	24	92	VIE2	AE14.2	6.68e-41	94	98.947	21	0.989474	VIE2	VIE2	TRUE
SRR11006503	SRR11006503_NODE_6_length_856_cov_3.056483	W. Africa	Senegal	856	-5.90925	-0.653353	MN567479.1	2.63e-20	177	72.826	VIE3	AE21.3	0	145	80.272	21	0.206776	MN567479.1	VIE3	FALSE
SRR11006503	SRR11006503_NODE_70_length_95_cov_4.666667	W. Africa	Senegal	95	-3.40205	0.509402	NC_027817.1	5.96e-10	40	90.244	VIE4	AE29.4	3.06e-41	94	98.947	21	0.989474	VIE4	VIE4	TRUE
SRR11006503	SRR11006503_NODE_71_length_95_cov_2.833333	W. Africa	Senegal	95	-1.38179	-0.157485	NC_034204.1	7.26e-09	73	75.676	VIE4	AE26.4	1e-34	84	97.647	21	0.884211	VIE4	VIE4	TRUE
SRR11006503	SRR11006503_NODE_72_length_93_cov_5.750000	W. Africa	Senegal	93	-7.74531	3.95747					VIE2	AE9.2	0	76	98.701	21	0.817204	VIE2	VIE2	TRUE
SRR11006503	SRR11006503_NODE_73_length_92_cov_23.000000	W. Africa	Senegal	92	-2.26195	-0.645673	NC_027817.1	2.6e-14	76	80.519	VIE4	AE26.4	1.3e-39	91	98.913	21	0.98913	VIE4	VIE4	TRUE
SRR11006503	SRR11006503_NODE_74_length_91_cov_24.500000	W. Africa	Senegal	91	-6.15443	3.42929					VIE2	AE9.2	0	90	100	21	0.989011	VIE2	VIE2	TRUE
SRR11006503	SRR11006503_NODE_75_length_91_cov_20.714286	W. Africa	Senegal	91	-7.29345	3.7278					VIE2	AE9.2	0	90	98.901	21	0.989011	VIE2	VIE2	TRUE
SRR11006503	SRR11006503_NODE_76_length_91_cov_20.285714	W. Africa	Senegal	91	-5.61067	3.76994					VIE2	AE14.2	1.21e-37	90	97.802	21	0.989011	VIE2	VIE2	TRUE
SRR11006503	SRR11006503_NODE_77_length_91_cov_14.428571	W. Africa	Senegal	91	-5.35393	3.77395					VIE2	AE14.2	0	90	98.901	21	0.989011	VIE2	VIE2	TRUE
SRR11006503	SRR11006503_NODE_78_length_91_cov_6.500000	W. Africa	Senegal	91	-4.9093	4.80136					VIE2	AE14.2	5.14e-36	90	96.703	21	0.989011	VIE2	VIE2	TRUE
SRR11006503	SRR11006503_NODE_79_length_91_cov_4.857143	W. Africa	Senegal	91	-5.52972	3.89364					VIE2	AE14.2	0	90	97.802	21	0.989011	VIE2	VIE2	TRUE
SRR11006503	SRR11006503_NODE_7_length_841_cov_13.054974	W. Africa	Senegal	841	-4.80502	4.91424	NC_034017.1	6.5e-09	50	84.314	VIE2	AE14.2	0	226	99.338	21	0.268728	VIE2	VIE2	TRUE
SRR11006503	SRR11006503_NODE_80_length_90_cov_57.153846	W. Africa	Senegal	90	-1.96813	-0.611137	NC_027817.1	5.56e-10	40	90.244	VIE4	AE27.4	3.74e-39	89	98.889	21	0.988889	VIE4	VIE4	TRUE
SRR11006503	SRR11006503_NODE_81_length_89_cov_86.000000	W. Africa	Senegal	89	-5.69047	4.89769					VIE2	AE14.2	0	88	100	21	0.988764	VIE2	VIE2	TRUE
SRR11006503	SRR11006503_NODE_82_length_87_cov_74.800000	W. Africa	Senegal	87	-6.40323	4.59308	MN567479.1	1.17e-05	52	77.358	VIE2	AE14.2	0	86	100	21	0.988506	VIE2	VIE2	TRUE
SRR11006503	SRR11006503_NODE_83_length_86_cov_28.333333	W. Africa	Senegal	86	-7.19948	5.87903					VIE2	AE14.2	0	76	100	21	0.883721	VIE2	VIE2	TRUE
SRR11006503	SRR11006503_NODE_84_length_85_cov_5.000000	W. Africa	Senegal	85	-7.61307	3.16671	NC_034017.1	0.000139	28	89.655	VIE2	AE14.2	0	76	98.701	21	0.894118	VIE2	VIE2	TRUE
SRR11006503	SRR11006503_NODE_85_length_82_cov_54.400000	W. Africa	Senegal	82	-2.45813	-0.734697	NC_027817.1	4.04e-11	75	77.632	VIE4	AE29.4	0	81	100	21	0.987805	VIE4	VIE4	TRUE
SRR11006503	SRR11006503_NODE_86_length_81_cov_34.750000	W. Africa	Senegal	81	-1.64536	-1.61994	NC_027817.1	2.51e-07	25	100	VIE4	AE27.4	1e-33	76	100	21	0.938272	VIE4	VIE4	TRUE
SRR11006503	SRR11006503_NODE_87_length_79_cov_21.500000	W. Africa	Senegal	79	-6.33434	3.52517					VIE2	AE9.2	7.88e-35	78	100	21	0.987342	VIE2	VIE2	TRUE
SRR11006503	SRR11006503_NODE_88_length_79_cov_15.000000	W. Africa	Senegal	79	-6.49911	3.09444					VIE2	AE9.2	9.6e-34	76	100	21	0.962025	VIE2	VIE2	TRUE
SRR11006503	SRR11006503_NODE_89_length_79_cov_6.000000	W. Africa	Senegal	79	-6.79552	3.28169					VIE2	AE9.2	0	74	100	21	0.936709	VIE2	VIE2	TRUE
SRR11006511	SRR11006511_NODE_68_length_80_cov_6.000000	W. Africa	Senegal	80	11.8178	7.29029					VIE2	AE16.2	0	79	100	2	0.9875	VIE2	VIE2	TRUE
SRR11006503	SRR11006503_NODE_90_length_79_cov_4.000000	W. Africa	Senegal	79	-6.21532	3.3552					VIE2	AE9.2	0	76	100	21	0.962025	VIE2	VIE2	TRUE
SRR11006503	SRR11006503_NODE_91_length_78_cov_24.000000	W. Africa	Senegal	78	-2.32733	-1.42886	NC_027817.1	2.91e-06	23	100	VIE4	AE27.4	1.49e-31	72	100	21	0.923077	VIE4	VIE4	TRUE
SRR11006503	SRR11006503_NODE_9_length_669_cov_53.709459	W. Africa	Senegal	669	-3.82337	-0.0912334	MN567479.1	7.61e-07	279	63.929	VIE2	AE14.2	1.06e-101	543	75	21	0.811659	VIE2	VIE2	TRUE
SRR11006504	SRR11006504_NODE_10_length_765_cov_16.976744	W. Africa	Senegal	765	-5.07094	4.72527	NC_034017.1	5.89e-09	50	84.314	VIE2	AE14.2	0	226	99.338	21	0.295425	VIE2	VIE2	TRUE
SRR11006504	SRR11006504_NODE_11_length_507_cov_6.116279	W. Africa	Senegal	507	-5.84358	2.9455					VIE2	AE14.2	0	76	98.701	21	0.149901	VIE2	VIE2	TRUE
SRR11006504	SRR11006504_NODE_12_length_493_cov_9.180288	W. Africa	Senegal	493	-4.98018	2.65073	NC_027817.1	5.93e-13	79	80	VIE2	AE14.2	0	136	99.27	21	0.275862	VIE2	VIE2	TRUE
SRR11006504	SRR11006504_NODE_13_length_492_cov_43.421687	W. Africa	Senegal	492	-6.01179	2.03229	NC_034242.1	1.07e-28	169	75.882	VIE2	AE14.2	0	491	99.259	21	0.997967	VIE2	VIE2	TRUE
SRR11006504	SRR11006504_NODE_14_length_489_cov_2.504854	W. Africa	Senegal	489	9.38959	-3.72936	NC_005064.1	1.92e-06	30	96.774	Absent					12	0.0613497	NC_005064.1	NC_005064.1	TRUE
SRR11006504	SRR11006504_NODE_16_length_471_cov_6.063452	W. Africa	Senegal	471	-5.06257	5.72379	MN567479.1	8.39e-11	76	77.922	VIE2	AE12.2	0	69	100	21	0.161359	VIE2	VIE2	TRUE
SRR11006513	SRR11006513_NODE_14_length_531_cov_4.022026	W. Africa	Senegal	531	13.0627	7.07388	MN567479.1	1.96e-19	154	72.903	VIE2	AE16.2	0	144	99.31	2	0.290019	VIE2	VIE2	TRUE
SRR11006504	SRR11006504_NODE_18_length_414_cov_6.385757	W. Africa	Senegal	414	-5.39876	-0.0873564	MN567479.1	3.54e-59	377	73.016	VIE3	AE20.3	0	363	95.187	21	0.910628	VIE3	VIE3	TRUE
SRR11006504	SRR11006504_NODE_19_length_405_cov_64.841463	W. Africa	Senegal	405	-2.2036	-0.0266097	NC_034204.1	1.21e-39	269	73.455	VIE2	AE14.2	0	359	73.333	21	0.88642	VIE2	VIE2	TRUE
SRR11006504	SRR11006504_NODE_1_length_4275_cov_7.616722	W. Africa	Senegal	4275	-5.22511	-0.0750779	MN567479.1	7.39e-118	2717	63.905	VIE2	AE14.2	0	1345	74.976	21	0.635556	MN567479.1	VIE2	FALSE
SRR11006504	SRR11006504_NODE_20_length_371_cov_2.744898	W. Africa	Senegal	371	6.06695	-6.40385	NC_005039.1	1.75e-05	36	90	Absent					15	0.097035	NC_005039.1	NC_005039.1	TRUE
SRR11006513	SRR11006513_NODE_36_length_161_cov_10.107143	W. Africa	Senegal	161	12.2969	6.94186	MN567479.1	3.4e-35	160	79.503	VIE2	AE16.2	0	160	100	2	0.993789	VIE2	VIE2	TRUE
SRR11006504	SRR11006504_NODE_22_length_297_cov_2.540909	W. Africa	Senegal	297	-4.30341	6.21201					VIE2	AE10.2	0	41	95.238	21	0.138047	VIE2	VIE2	TRUE
SRR11006504	SRR11006504_NODE_24_length_269_cov_3.453125	W. Africa	Senegal	269	-0.0838292	5.77474	NC_002031.1	1.02e-06	25	100	Absent					18	0.0929368	NC_002031.1	NC_002031.1	TRUE
SRR11006504	SRR11006504_NODE_25_length_247_cov_21.111765	W. Africa	Senegal	247	-7.14053	2.86662	NC_034017.1	1.47e-10	57	82.759	VIE2	AE14.2	0	246	98.381	21	0.995951	VIE2	VIE2	TRUE
SRR11006504	SRR11006504_NODE_28_length_236_cov_27.742138	W. Africa	Senegal	236	-7.35582	3.46528	NC_012932.1	0.006	18	100	VIE2	AE14.2	0	246	93.927	21	1.04237	VIE2	VIE2	TRUE
SRR11006513	SRR11006513_NODE_4_length_1776_cov_11.693349	W. Africa	Senegal	1776	12.4187	6.92255	MN567479.1	0	1357	72.595	VIE2	AE16.2	0	1371	98.397	2	0.771959	VIE2	VIE2	TRUE
SRR11006504	SRR11006504_NODE_2_length_3493_cov_14.188817	W. Africa	Senegal	3493	-4.68102	7.83308	MN567479.1	1.02e-70	2292	65.474	VIE2	AE7.2	0	760	99.474	21	0.656169	MN567479.1	VIE2	FALSE
SRR11006514	SRR11006514_NODE_10_length_672_cov_51.421849	W. Africa	Burkina Faso	672	12.1769	6.82699	MN567479.1	6.25e-122	671	74.256	VIE2	AE16.2	0	671	98.661	2	0.998512	VIE2	VIE2	TRUE
SRR11006504	SRR11006504_NODE_31_length_170_cov_17.247312	W. Africa	Senegal	170	-5.99637	5.49593					VIEW	NC_035108.1:461326757-461327206	0	97	97.959	21	0.570588	VIEW	VIEW	TRUE
SRR11006504	SRR11006504_NODE_32_length_155_cov_17.589744	W. Africa	Senegal	155	-7.24331	5.92922					VIEW	NC_035108.1:461326757-461327206	0	154	98.71	21	0.993548	VIEW	VIEW	TRUE
SRR11006514	SRR11006514_NODE_13_length_501_cov_3.735849	W. Africa	Burkina Faso	501	12.4983	6.19349					VIE2	AE16.2	0	76	100	2	0.151697	VIE2	VIE2	TRUE
SRR11006514	SRR11006514_NODE_16_length_419_cov_22.830409	W. Africa	Burkina Faso	419	11.9539	7.48642	NC_034204.1	3.37e-15	64	86.154	VIE2	AE16.2	1.93e-54	202	96.85	2	0.4821	VIE2	VIE2	TRUE
SRR11006504	SRR11006504_NODE_35_length_136_cov_17.677966	W. Africa	Senegal	136	-1.62762	-1.61145	NC_027817.1	4.77e-07	25	100	VIE4	AE27.4	1e-33	76	100	21	0.558824	VIE4	VIE4	TRUE
SRR11006504	SRR11006504_NODE_36_length_120_cov_5.093023	W. Africa	Senegal	120	-6.7912	5.50818					VIEW	NC_035108.1:461326757-461327206	0	119	99.167	21	0.991667	VIEW	VIEW	TRUE
SRR11006504	SRR11006504_NODE_37_length_119_cov_22.619048	W. Africa	Senegal	119	-4.71649	3.80368	NC_034017.1	7.86e-10	50	84.314	VIE2	AE14.2	0	118	99.16	21	0.991597	VIE2	VIE2	TRUE
SRR11006504	SRR11006504_NODE_38_length_119_cov_9.833333	W. Africa	Senegal	119	-4.62207	3.62984	MN567479.1	0.000211	60	73.77	VIE2	AE14.2	0	118	98.319	21	0.991597	VIE2	VIE2	TRUE
SRR11006504	SRR11006504_NODE_39_length_113_cov_8.750000	W. Africa	Senegal	113	-4.50456	3.9778					VIE2	AE14.2	0	112	100	21	0.99115	VIE2	VIE2	TRUE
SRR11006504	SRR11006504_NODE_3_length_1713_cov_5.655868	W. Africa	Senegal	1713	-12.9036	14.213	NC_001564.2	0	1281	96.69	CFAV	NC_001564.2	0	1284	96.69	5	0.749562	CFAV	CFAV	TRUE
SRR11006504	SRR11006504_NODE_40_length_112_cov_26.171429	W. Africa	Senegal	112	-7.19993	5.96268					VIEW	NC_035108.1:461326757-461327206	0	111	99.107	21	0.991071	VIEW	VIEW	TRUE
SRR11006504	SRR11006504_NODE_41_length_96_cov_7.684211	W. Africa	Senegal	96	-4.5268	4.50812	NC_034017.1	0.000162	35	83.333	VIE2	AE14.2	0	95	100	21	0.989583	VIE2	VIE2	TRUE
SRR11006504	SRR11006504_NODE_42_length_93_cov_31.812500	W. Africa	Senegal	93	-6.44893	4.09298					VIE2	AE9.2	0	76	100	21	0.817204	VIE2	VIE2	TRUE
SRR11006504	SRR11006504_NODE_43_length_86_cov_41.222222	W. Africa	Senegal	86	-7.20491	5.76831					VIEW	NC_035108.1:461326757-461327206	0	80	100	21	0.930233	VIEW	VIEW	TRUE
SRR11006504	SRR11006504_NODE_4_length_1707_cov_35.328221	W. Africa	Senegal	1707	-4.88148	5.49834	MN567479.1	2.11e-50	1141	66.261	VIE2	AE5.2	0	826	99.758	21	0.668424	MN567479.1	VIE2	FALSE
SRR11006514	SRR11006514_NODE_24_length_270_cov_3.932642	W. Africa	Burkina Faso	270	12.2791	7.3854	MN567479.1	2.11e-15	74	82.667	VIE2	AE16.2	0	76	96.104	2	0.281481	VIE2	VIE2	TRUE
SRR11006504	SRR11006504_NODE_6_length_1007_cov_4.379570	W. Africa	Senegal	1007	-4.93328	0.868425	NC_034204.1	1.16e-44	381	70.466	VIE3	AE23.3	0	409	95.134	21	0.406157	VIE3	VIE3	TRUE
SRR11006504	SRR11006504_NODE_7_length_979_cov_43.044346	W. Africa	Senegal	979	-3.45448	-0.68791	NC_034204.1	6.23e-29	539	66.426	VIE4	AE26.4	0	428	99.534	21	0.550562	NC_034204.1	VIE4	FALSE
SRR11006504	SRR11006504_NODE_8_length_926_cov_9.385159	W. Africa	Senegal	926	-4.82523	1.7009	NC_034017.1	1.92e-41	565	66.431	VIE2	AE8.2	0	591	99.155	21	0.638229	VIE2	VIE2	TRUE
SRR11006514	SRR11006514_NODE_28_length_239_cov_14.228395	W. Africa	Burkina Faso	239	12.4776	7.13606	NC_034204.1	3.57e-37	216	75.115	VIE2	AE16.2	0	238	99.582	2	0.995816	VIE2	VIE2	TRUE
SRR11006505	SRR11006505_NODE_10_length_506_cov_3.974359	W. Africa	Senegal	506	-4.47578	1.32872	NC_034017.1	7.41e-31	198	74.372	VIE2	AE8.2	0	292	99.659	21	0.577075	VIE2	VIE2	TRUE
SRR11006505	SRR11006505_NODE_11_length_476_cov_7.268170	W. Africa	Senegal	476	-7.23624	5.06912	MN567479.1	6.1e-19	203	69.608	VIE2	AE14.2	0	154	100	21	0.426471	MN567479.1	VIE2	FALSE
SRR11006514	SRR11006514_NODE_30_length_164_cov_46.666667	W. Africa	Burkina Faso	164	12.4524	6.44897	NC_034204.1	1.13e-28	153	77.273	VIE2	AE16.2	2.5e-78	163	99.39	2	0.993902	VIE2	VIE2	TRUE
SRR11006514	SRR11006514_NODE_31_length_157_cov_28.187500	W. Africa	Burkina Faso	157	12.2321	7.26189	MN567479.1	3.52e-41	156	82.803	VIE2	AE16.2	0	156	95.541	2	0.993631	VIE2	VIE2	TRUE
SRR11006505	SRR11006505_NODE_14_length_385_cov_3.227273	W. Africa	Senegal	385	-4.46289	1.99513	MN567479.1	2.88e-09	98	72.727	VIE2	AE8.2	0	166	97.006	21	0.431169	VIE2	VIE2	TRUE
SRR11006505	SRR11006505_NODE_15_length_360_cov_9.593640	W. Africa	Senegal	360	-5.80984	1.40762	NC_034204.1	5.53e-18	328	64.624	VIE2	AE14.2	7.58e-167	387	92.268	21	1.075	VIE2	VIE2	TRUE
SRR11006505	SRR11006505_NODE_16_length_357_cov_2.635714	W. Africa	Senegal	357	-5.85441	-19.7386	NC_002640.1	4.81e-06	35	91.892	Absent					0	0.0980392	NC_002640.1	NC_002640.1	TRUE
SRR11006505	SRR11006505_NODE_17_length_351_cov_2.554745	W. Africa	Senegal	351	-5.10596	8.66216					VIE2	AE7.2	3.73e-41	94	98.947	21	0.267806	VIE2	VIE2	TRUE
SRR11006505	SRR11006505_NODE_18_length_350_cov_4.252747	W. Africa	Senegal	350	-5.82966	3.15187					VIE2	AE14.2	0	76	98.701	21	0.217143	VIE2	VIE2	TRUE
SRR11006505	SRR11006505_NODE_19_length_345_cov_2.742537	W. Africa	Senegal	345	-7.22466	22.4162	NC_038912.1	3.81e-07	48	86	Absent					3	0.13913	NC_038912.1	NC_038912.1	TRUE
SRR11006505	SRR11006505_NODE_1_length_3560_cov_7.928797	W. Africa	Senegal	3560	-5.18379	7.82737	MN567479.1	1.89e-67	1856	65.618	VIE2	AE7.2	0	760	99.343	21	0.521348	MN567479.1	VIE2	FALSE
SRR11006505	SRR11006505_NODE_20_length_342_cov_3.052830	W. Africa	Senegal	342	0.00151919	5.66856	NC_002031.1	1.32e-06	25	100	Absent					18	0.0730994	NC_002031.1	NC_002031.1	TRUE
SRR11006505	SRR11006505_NODE_21_length_341_cov_3.083333	W. Africa	Senegal	341	-4.54414	7.59526					VIE2	AE5.2	0	76	98.701	21	0.222874	VIE2	VIE2	TRUE
SRR11006514	SRR11006514_NODE_33_length_155_cov_23.320513	W. Africa	Burkina Faso	155	11.8614	6.45978	NC_034017.1	2.5e-30	141	79.577	VIE2	AE16.2	0	153	98.052	2	0.987097	VIE2	VIE2	TRUE
SRR11006505	SRR11006505_NODE_24_length_271_cov_39.860825	W. Africa	Senegal	271	-6.81697	2.99475	NC_034017.1	1.34e-11	57	84.483	VIE2	AE14.2	0	270	98.524	21	0.99631	VIE2	VIE2	TRUE
SRR11006794	SRR11006794_NODE_54_length_111_cov_38.529412	C. Africa	Gabon	111	-2.53885	3.57699	MN567479.1	1.15e-13	85	77.907	VIE4	AE26.4	0	110	99.099	20	0.990991	VIE4	VIE4	TRUE
SRR11006514	SRR11006514_NODE_55_length_87_cov_2.600000	W. Africa	Burkina Faso	87	11.7882	7.18808	NC_034017.1	2.58e-20	79	85	VIE2	AE16.2	0	85	97.674	2	0.977011	VIE2	VIE2	TRUE
SRR11006505	SRR11006505_NODE_29_length_182_cov_25.666667	W. Africa	Senegal	182	-6.13336	2.49159					VIE2	AE14.2	0	181	99.451	21	0.994505	VIE2	VIE2	TRUE
SRR11006505	SRR11006505_NODE_2_length_3269_cov_5.948622	W. Africa	Senegal	3269	-5.16847	0.343153	MN567479.1	4.63e-119	2401	63.905	VIE2	AE14.2	0	1345	74.976	21	0.734475	MN567479.1	VIE2	FALSE
SRR11006505	SRR11006505_NODE_30_length_177_cov_59.290000	W. Africa	Senegal	177	-2.04545	-0.659407	NC_027817.1	2.24e-25	112	81.416	VIE4	AE26.4	0	176	99.435	21	0.99435	VIE4	VIE4	TRUE
SRR11006505	SRR11006505_NODE_31_length_173_cov_36.833333	W. Africa	Senegal	173	-5.19718	4.53501	MN567479.1	2.84e-11	171	68.023	VIE2	AE14.2	0	172	99.422	21	0.99422	VIE2	VIE2	TRUE
SRR11006505	SRR11006505_NODE_32_length_162_cov_51.023529	W. Africa	Senegal	162	-2.49135	0.449	NC_034204.1	2.81e-17	114	75.652	VIE4	AE26.4	0	151	100	21	0.932099	VIE4	VIE4	TRUE
SRR11006505	SRR11006505_NODE_33_length_159_cov_6.085366	W. Africa	Senegal	159	-3.83733	-0.781043	MN567479.1	2.41e-05	74	73.333	VIE4	AE26.4	0	143	98.611	21	0.899371	VIE4	VIE4	TRUE
SRR11006505	SRR11006505_NODE_34_length_153_cov_3.223684	W. Africa	Senegal	153	-2.34123	0.967152	NC_027817.1	3e-10	74	77.333	VIE4	AE29.4	7.21e-43	187	76.064	21	1.22222	VIE4	VIE4	TRUE
SRR11006505	SRR11006505_NODE_35_length_151_cov_7.283784	W. Africa	Senegal	151	-2.63465	-0.253062	NC_034017.1	1.87e-06	52	79.245	VIE4	AE27.4	1e-33	76	100	21	0.503311	VIE4	VIE4	TRUE
SRR11006505	SRR11006505_NODE_36_length_141_cov_11.078125	W. Africa	Senegal	141	-3.62106	-0.529452	NC_034017.1	0.000256	25	92.308	VIE2	AE14.2	0	138	74.82	21	0.978723	VIE2	NC_034017.1	FALSE
SRR11006505	SRR11006505_NODE_37_length_139_cov_6.790323	W. Africa	Senegal	139	-4.53253	5.16842					VIE2	AE10.2	0	69	100	21	0.496403	VIE2	VIE2	TRUE
SRR11006505	SRR11006505_NODE_38_length_113_cov_53.555556	W. Africa	Senegal	113	-2.57721	0.252692	NC_027817.1	1.85e-17	112	76.106	VIE4	AE26.4	1.22e-52	112	100	21	0.99115	VIE4	VIE4	TRUE
SRR11006505	SRR11006505_NODE_39_length_91_cov_4.714286	W. Africa	Senegal	91	-3.23297	0.0818287	NC_034017.1	0.000151	25	92.308	VIE2	AE14.2	0	89	75.556	21	0.978022	VIE2	NC_034017.1	FALSE
SRR11006514	SRR11006514_NODE_8_length_894_cov_9.303550	W. Africa	Burkina Faso	894	11.5761	7.21577	MN567479.1	1.33e-68	430	73.086	VIE2	AE16.2	0	432	99.076	2	0.483221	VIE2	VIE2	TRUE
SRR11006505	SRR11006505_NODE_40_length_91_cov_4.285714	W. Africa	Senegal	91	-4.10841	-0.96495	NC_034017.1	0.000151	25	92.308	VIE4	AE29.4	2.52e-23	61	98.387	21	0.67033	VIE4	VIE4	TRUE
SRR11006505	SRR11006505_NODE_41_length_91_cov_3.000000	W. Africa	Senegal	91	-4.03884	-0.921462	NC_034017.1	0.000151	25	92.308	VIE2	AE14.2	0	89	75.556	21	0.978022	VIE2	NC_034017.1	FALSE
SRR11006505	SRR11006505_NODE_4_length_2009_cov_6.649586	W. Africa	Senegal	2009	-12.8491	14.2971	NC_001564.2	0	1281	96.69	CFAV	NC_001564.2	0	1284	96.69	5	0.639124	CFAV	CFAV	TRUE
SRR11006505	SRR11006505_NODE_5_length_1795_cov_10.091967	W. Africa	Senegal	1795	-4.7686	5.54332	MN567479.1	6.82e-19	447	66.565	VIE2	AE5.2	0	452	99.204	21	0.251811	VIE2	VIE2	TRUE
SRR11006505	SRR11006505_NODE_6_length_1086_cov_41.071358	W. Africa	Senegal	1086	-2.70904	-0.420106	NC_034204.1	3.36e-20	526	65.434	VIE4	AE26.4	0	481	99.519	21	0.484346	VIE4	VIE4	TRUE
SRR11006505	SRR11006505_NODE_7_length_814_cov_3.370421	W. Africa	Senegal	814	-5.70795	-0.280076	MN567479.1	1.29e-17	146	73.51	VIE3	AE21.3	0	156	100	21	0.191646	VIE3	VIE3	TRUE
SRR11006505	SRR11006505_NODE_8_length_662_cov_17.584615	W. Africa	Senegal	662	-5.42951	1.84049	NC_034204.1	4.74e-41	547	67.87	VIE2	AE14.2	0	661	98.77	21	0.998489	VIE2	VIE2	TRUE
SRR11006505	SRR11006505_NODE_9_length_577_cov_20.340000	W. Africa	Senegal	577	-4.88192	6.19912	MN567479.1	3.38e-42	385	70.732	VIE2	AE5.2	0	576	99.307	21	0.998267	VIE2	VIE2	TRUE
SRR11006506	SRR11006506_NODE_12_length_346_cov_2.996283	W. Africa	Senegal	346	-4.53411	7.9498	NC_034017.1	2.11e-10	113	73.043	VIE2	AE6.2	0	113	100	21	0.32659	VIE2	VIE2	TRUE
SRR11006506	SRR11006506_NODE_13_length_329_cov_4.369048	W. Africa	Senegal	329	-5.83887	-19.8091	NC_002640.1	4.41e-06	35	91.892	Absent					0	0.106383	NC_002640.1	NC_002640.1	TRUE
SRR11006794	SRR11006794_NODE_39_length_153_cov_7.236842	C. Africa	Gabon	153	-2.20535	3.63915	NC_027817.1	3e-10	74	77.333	VIE4	AE26.4	8.78e-42	187	75.532	20	1.22222	VIE4	VIE4	TRUE
SRR11006506	SRR11006506_NODE_16_length_247_cov_3.476471	W. Africa	Senegal	247	3.72081	-3.92822					Absent					16	0	Absent	Absent	TRUE
SRR11006506	SRR11006506_NODE_17_length_238_cov_2.795031	W. Africa	Senegal	238	-4.5902	0.387863					VIE2	AE4.2	0	73	79.73	21	0.306723	VIE2	VIE2	TRUE
SRR11006794	SRR11006794_NODE_62_length_95_cov_7.555556	C. Africa	Gabon	95	-2.30972	3.4603	NC_034204.1	5.96e-10	73	77.027	VIE4	AE26.4	8.22e-36	84	98.824	20	0.884211	VIE4	VIE4	TRUE
SRR11006506	SRR11006506_NODE_19_length_228_cov_15.198675	W. Africa	Senegal	228	-5.95929	5.70486	MN567479.1	1.44e-16	108	76.147	VIE2	AE11.2	0	130	100	21	0.570175	VIE2	VIE2	TRUE
SRR11006506	SRR11006506_NODE_1_length_3629_cov_23.257883	W. Africa	Senegal	3629	-5.47389	5.47432	MN567479.1	1.38e-113	2856	63.889	VIE2	AE14.2	0	1499	97.691	21	0.786994	MN567479.1	VIE2	FALSE
SRR11006506	SRR11006506_NODE_20_length_198_cov_38.421488	W. Africa	Senegal	198	-2.43148	0.583507	NC_027817.1	3.77e-23	140	75.887	VIE4	AE26.4	0	187	100	21	0.944444	VIE4	VIE4	TRUE
SRR11006506	SRR11006506_NODE_21_length_153_cov_8.539474	W. Africa	Senegal	153	-2.35563	1.01947	NC_027817.1	3e-10	74	77.333	VIE4	AE26.4	7.21e-43	187	76.064	21	1.22222	VIE4	VIE4	TRUE
SRR11006506	SRR11006506_NODE_2_length_3490_cov_14.073835	W. Africa	Senegal	3490	-5.23853	0.5077	MN567479.1	6.03e-118	2165	65.734	VIE3	AE19.3	0	972	99.384	21	0.620344	MN567479.1	VIE3	FALSE
SRR11006515	SRR11006515_NODE_10_length_589_cov_9.664062	W. Africa	Burkina Faso	589	11.6017	7.16377	MN567479.1	1.68e-14	208	67.943	VIE2	AE16.2	0	214	100	2	0.363328	VIE2	VIE2	TRUE
SRR11006506	SRR11006506_NODE_4_length_1477_cov_5.744286	W. Africa	Senegal	1477	-4.7598	8.22511	MN567479.1	7.75e-68	819	67.025	VIE2	AE7.2	0	760	99.343	21	0.554502	VIE2	VIE2	TRUE
SRR11006506	SRR11006506_NODE_5_length_1186_cov_44.422904	W. Africa	Senegal	1186	-2.49608	-0.291572	NC_034204.1	5.82e-43	585	67.667	VIE4	AE26.4	0	581	99.612	21	0.493255	VIE4	VIE4	TRUE
SRR11006506	SRR11006506_NODE_6_length_1020_cov_3.246023	W. Africa	Senegal	1020	-12.889	14.2869	NC_001564.2	0	825	94.068	CFAV	NC_001564.2	0	828	94.068	5	0.811765	CFAV	CFAV	TRUE
SRR11006771	SRR11006771_NODE_8_length_930_cov_3.827667	W. Africa	Senegal	930	17.4757	-7.21334	NC_035187.1	1.48e-36	321	70.679	CFAV	NC_001564.2	0	289	68.621	8	0.345161	CFAV	CFAV	TRUE
SRR11006506	SRR11006506_NODE_8_length_473_cov_3.570707	W. Africa	Senegal	473	-7.28607	22.3727	NC_038912.1	5.32e-07	48	86	Absent					3	0.10148	NC_038912.1	NC_038912.1	TRUE
SRR11006507	SRR11006507_NODE_10_length_599_cov_2.948276	W. Africa	Senegal	599	-5.90832	-0.448806	MN567479.1	9.43e-18	146	73.51	VIE3	AE25.3	0	156	100	21	0.260434	VIE3	VIE3	TRUE
SRR11006507	SRR11006507_NODE_11_length_588_cov_3.911937	W. Africa	Senegal	588	-7.41209	5.06419	MN567479.1	1.47e-21	203	70.588	VIE2	AE4.2	0	142	100	21	0.345238	MN567479.1	VIE2	FALSE
SRR11006507	SRR11006507_NODE_12_length_565_cov_3.713115	W. Africa	Senegal	565	-4.47663	1.94222	MN567479.1	4.31e-09	98	72.727	VIE2	AE8.2	0	166	97.006	21	0.293805	VIE2	VIE2	TRUE
SRR11006507	SRR11006507_NODE_13_length_547_cov_12.080851	W. Africa	Senegal	547	-5.77782	7.1513	MN567479.1	3.2e-61	486	71.079	VIEW	NC_035108.1:461326757-461327206	0	198	100	21	0.888483	MN567479.1	VIEW	FALSE
SRR11006507	SRR11006507_NODE_14_length_525_cov_2.808036	W. Africa	Senegal	525	-5.21368	2.71824	NC_027817.1	6.33e-13	90	76.923	VIE2	AE14.2	0	152	98.039	21	0.289524	VIE2	VIE2	TRUE
SRR11006515	SRR11006515_NODE_13_length_477_cov_23.907500	W. Africa	Burkina Faso	477	11.4949	6.6081	MN567479.1	2.13e-75	430	74.246	VIE2	AE16.2	0	476	98.532	2	0.997904	VIE2	VIE2	TRUE
SRR11006507	SRR11006507_NODE_16_length_502_cov_2.611765	W. Africa	Senegal	502	-7.29141	22.3772	NC_038912.1	5.66e-07	48	86	Absent					3	0.0956175	NC_038912.1	NC_038912.1	TRUE
SRR11006515	SRR11006515_NODE_24_length_205_cov_6.796875	W. Africa	Burkina Faso	205	11.5643	7.43418	NC_002031.1	0.000392	28	89.655	VIE2	AE16.2	0	204	99.024	2	0.995122	VIE2	VIE2	TRUE
SRR11006507	SRR11006507_NODE_18_length_459_cov_3.387435	W. Africa	Senegal	459	-5.05452	8.60262					VIE2	AE7.2	3.73e-41	94	98.947	21	0.204793	VIE2	VIE2	TRUE
SRR11006507	SRR11006507_NODE_19_length_360_cov_7.038869	W. Africa	Senegal	360	-5.84749	1.28306	NC_034204.1	5.53e-18	328	64.624	VIE2	AE14.2	7.58e-167	387	92.268	21	1.075	VIE2	VIE2	TRUE
SRR11006507	SRR11006507_NODE_1_length_3232_cov_5.078922	W. Africa	Senegal	3232	-5.16727	0.425925	MN567479.1	4.58e-119	2401	63.905	VIE2	AE14.2	0	1345	74.976	21	0.742884	MN567479.1	VIE2	FALSE
SRR11006507	SRR11006507_NODE_20_length_346_cov_4.189591	W. Africa	Senegal	346	-5.76066	3.03809					VIE2	AE14.2	0	76	98.701	21	0.219653	VIE2	VIE2	TRUE
SRR11006507	SRR11006507_NODE_22_length_301_cov_15.062500	W. Africa	Senegal	301	-6.02541	1.35109	NC_034017.1	5.56e-17	169	70.588	VIE2	AE2.2	6.54e-103	204	100	21	0.677741	VIE2	VIE2	TRUE
SRR11006507	SRR11006507_NODE_23_length_293_cov_4.203704	W. Africa	Senegal	293	-7.14679	6.90237	NC_012533.1	1.36e-05	28	93.103	VIEW	NC_035108.1:461326757-461327206	0	292	100	21	0.996587	VIEW	VIEW	TRUE
SRR11006515	SRR11006515_NODE_29_length_165_cov_18.329545	W. Africa	Burkina Faso	165	11.7807	6.43362	NC_034017.1	1.7e-26	157	76.875	VIE2	AE16.2	0	164	99.394	2	0.993939	VIE2	VIE2	TRUE
SRR11006515	SRR11006515_NODE_7_length_845_cov_17.638021	W. Africa	Burkina Faso	845	12.1551	6.80126	MN567479.1	4.67e-150	826	73.96	VIE2	AE16.2	0	857	98.019	2	1.0142	VIE2	VIE2	TRUE
SRR11006516	SRR11006516_NODE_16_length_353_cov_2.634058	W. Africa	Burkina Faso	353	11.9897	6.57585	MN567479.1	2.3e-16	76	83.117	VIE2	AE16.2	4.24e-31	76	98.701	2	0.215297	VIE2	VIE2	TRUE
SRR11006516	SRR11006516_NODE_2_length_2260_cov_6.879066	W. Africa	Burkina Faso	2260	12.1083	6.92224	MN567479.1	0	1744	72.184	VIE2	AE16.2	0	1439	98.264	2	0.771681	MN567479.1	VIE2	FALSE
SRR11006517	SRR11006517_NODE_4_length_1429_cov_6.889053	W. Africa	Burkina Faso	1429	11.4256	6.41377	MN567479.1	1.76e-164	970	73.12	VIE2	AE16.2	0	1007	98.413	2	0.704689	VIE2	VIE2	TRUE
SRR11006507	SRR11006507_NODE_2_length_2417_cov_6.438889	W. Africa	Senegal	2417	-4.66166	8.02745	MN567479.1	1.28e-67	1232	66.026	VIE2	AE7.2	0	760	99.343	21	0.509723	MN567479.1	VIE2	FALSE
SRR11006519	SRR11006519_NODE_14_length_568_cov_22.710794	W. Africa	Burkina Faso	568	12.5578	6.78194	MN567479.1	1.84e-102	565	74.603	VIE2	AE16.2	0	567	99.472	2	0.998239	VIE2	VIE2	TRUE
SRR11006519	SRR11006519_NODE_24_length_427_cov_5.005714	W. Africa	Burkina Faso	427	11.8246	6.24533	NC_034017.1	1.05e-21	111	79.464	VIE2	AE16.2	0	112	98.23	2	0.262295	VIE2	VIE2	TRUE
SRR11006507	SRR11006507_NODE_32_length_182_cov_21.590476	W. Africa	Senegal	182	-6.30402	2.62645					VIE2	AE14.2	0	181	99.451	21	0.994505	VIE2	VIE2	TRUE
SRR11006507	SRR11006507_NODE_33_length_174_cov_5.309278	W. Africa	Senegal	174	-6.02775	5.52274					VIEW	NC_035108.1:461326757-461327206	0	101	98.039	21	0.58046	VIEW	VIEW	TRUE
SRR11006507	SRR11006507_NODE_34_length_173_cov_36.270833	W. Africa	Senegal	173	-5.51353	4.32205	MN567479.1	2.84e-11	171	68.023	VIE2	AE14.2	0	172	99.422	21	0.99422	VIE2	VIE2	TRUE
SRR11006507	SRR11006507_NODE_35_length_172_cov_17.031579	W. Africa	Senegal	172	-7.35668	2.69116	NC_034017.1	1.46e-08	48	83.673	VIE2	AE14.2	0	171	98.256	21	0.994186	VIE2	VIE2	TRUE
SRR11006507	SRR11006507_NODE_36_length_171_cov_14.574468	W. Africa	Senegal	171	-5.65607	6.34796	NC_034017.1	5.41e-14	121	72.951	VIE2	AE5.2	0	170	100	21	0.994152	VIE2	VIE2	TRUE
SRR11006507	SRR11006507_NODE_37_length_166_cov_5.404494	W. Africa	Senegal	166	-4.48987	6.30229	MN567479.1	1.4e-08	93	72.34	VIE2	AE5.2	0	165	99.398	21	0.993976	VIE2	VIE2	TRUE
SRR11006507	SRR11006507_NODE_38_length_164_cov_37.954023	W. Africa	Senegal	164	-2.5747	0.243092	NC_027817.1	3.04e-23	140	75.887	VIE4	AE26.4	0	163	100	21	0.993902	VIE4	VIE4	TRUE
SRR11006507	SRR11006507_NODE_39_length_161_cov_15.226190	W. Africa	Senegal	161	-7.17319	2.79897	NC_034017.1	1.35e-08	48	83.673	VIE2	AE14.2	0	171	92.442	21	1.06211	VIE2	VIE2	TRUE
SRR11006507	SRR11006507_NODE_3_length_1688_cov_5.885164	W. Africa	Senegal	1688	-12.8764	14.3405	NC_001564.2	0	1281	96.69	CFAV	NC_001564.2	0	1284	96.69	5	0.760664	CFAV	CFAV	TRUE
SRR11006519	SRR11006519_NODE_25_length_426_cov_4.160458	W. Africa	Burkina Faso	426	12.5404	6.14383					VIE2	AE16.2	0	76	100	2	0.178404	VIE2	VIE2	TRUE
SRR11006507	SRR11006507_NODE_41_length_159_cov_6.902439	W. Africa	Senegal	159	-5.34875	7.72491	NC_034017.1	1.34e-08	61	79.032	VIE2	AE5.2	0	157	98.78	21	0.987421	VIE2	VIE2	TRUE
SRR11006507	SRR11006507_NODE_42_length_155_cov_6.423077	W. Africa	Senegal	155	-5.97624	6.87163	NC_012533.1	6.72e-06	28	93.103	VIEW	NC_035108.1:461326757-461327206	0	122	98.374	21	0.787097	VIEW	VIEW	TRUE
SRR11006507	SRR11006507_NODE_43_length_152_cov_29.386667	W. Africa	Senegal	152	-6.46951	3.25299	NC_034017.1	7.01e-12	57	84.483	VIE2	AE14.2	0	151	99.342	21	0.993421	VIE2	VIE2	TRUE
SRR11006507	SRR11006507_NODE_44_length_136_cov_13.457627	W. Africa	Senegal	136	-1.66317	-1.61103	NC_027817.1	4.77e-07	25	100	VIE4	AE27.4	1e-33	76	100	21	0.558824	VIE4	VIE4	TRUE
SRR11006507	SRR11006507_NODE_45_length_121_cov_28.340909	W. Africa	Senegal	121	-2.43066	-0.0513328					VIE4	AE26.4	4.86e-26	66	98.507	21	0.545455	VIE4	VIE4	TRUE
SRR11006507	SRR11006507_NODE_46_length_117_cov_13.350000	W. Africa	Senegal	117	-7.26301	5.86044	MN567479.1	1.7e-05	52	77.358	VIEW	NC_035108.1:461326757-461327206	0	111	100	21	0.948718	VIEW	VIEW	TRUE
SRR11006507	SRR11006507_NODE_47_length_111_cov_29.000000	W. Africa	Senegal	111	-2.65833	0.359443	NC_034204.1	2.07e-10	74	77.333	VIE4	AE29.4	0	100	100	21	0.900901	VIE4	VIE4	TRUE
SRR11006507	SRR11006507_NODE_48_length_111_cov_11.588235	W. Africa	Senegal	111	-2.49715	0.0879847	NC_034204.1	2.52e-09	74	76	VIE4	AE29.4	0	100	99.01	21	0.900901	VIE4	VIE4	TRUE
SRR11006507	SRR11006507_NODE_49_length_111_cov_11.117647	W. Africa	Senegal	111	-2.18279	0.774141					VIE4	AE29.4	0	100	98.507	21	0.900901	VIE4	VIE4	TRUE
SRR11006507	SRR11006507_NODE_4_length_1497_cov_12.376761	W. Africa	Senegal	1497	-4.95695	5.69879	MN567479.1	5.66e-38	829	65.608	VIE2	AE5.2	0	732	99.045	21	0.553774	MN567479.1	VIE2	FALSE
SRR11006507	SRR11006507_NODE_50_length_101_cov_33.791667	W. Africa	Senegal	101	-5.97425	2.93611	NC_012932.1	0.002	18	100	VIE2	AE14.2	0	100	99.01	21	0.990099	VIE2	VIE2	TRUE
SRR11006507	SRR11006507_NODE_51_length_99_cov_30.090909	W. Africa	Senegal	99	-5.87338	4.69685	MN567479.1	1.38e-05	52	77.358	VIE2	AE14.2	0	98	100	21	0.989899	VIE2	VIE2	TRUE
SRR11006507	SRR11006507_NODE_5_length_1338_cov_37.664552	W. Africa	Senegal	1338	-2.90185	-0.686025	NC_034204.1	1.45e-38	585	67.167	VIE4	AE26.4	0	626	91.866	21	0.467862	VIE4	VIE4	TRUE
SRR11006775	SRR11006775_NODE_7_length_910_cov_5.261705	W. Africa	Senegal	910	17.5513	-7.20746	NC_035187.1	1.45e-36	321	70.679	CFAV	NC_001564.2	0	289	68.027	8	0.352747	CFAV	CFAV	TRUE
SRR11006507	SRR11006507_NODE_7_length_977_cov_9.027778	W. Africa	Senegal	977	-5.00039	1.72799	NC_034017.1	1.78e-48	637	66.719	VIE2	AE8.2	0	653	99.083	21	0.668373	VIE2	VIE2	TRUE
SRR11006519	SRR11006519_NODE_30_length_345_cov_3.958955	W. Africa	Burkina Faso	345	11.3542	6.82861	MN567479.1	2.92e-21	279	67.466	VIE2	AE16.2	0	289	93.22	2	0.837681	VIE2	VIE2	TRUE
SRR11006519	SRR11006519_NODE_45_length_199_cov_3.786885	W. Africa	Burkina Faso	199	12.1126	6.64585	MN567479.1	1.09e-23	76	89.61	VIE2	AE16.2	0	76	100	2	0.38191	VIE2	VIE2	TRUE
SRR11006508	SRR11006508_NODE_10_length_792_cov_14.590210	W. Africa	Senegal	792	-6.07404	6.7834	MN567479.1	1.26e-74	727	68.937	VIEW	NC_035108.1:461326757-461327206	0	365	93.798	21	0.917929	MN567479.1	VIEW	FALSE
SRR11006519	SRR11006519_NODE_4_length_1208_cov_12.495137	W. Africa	Burkina Faso	1208	11.4354	6.50696	MN567479.1	3.98e-121	785	71.623	VIE2	AE16.2	0	807	96.411	2	0.668046	VIE2	VIE2	TRUE
SRR11006508	SRR11006508_NODE_12_length_555_cov_10.602510	W. Africa	Senegal	555	-7.36636	4.90572	MN567479.1	5.88e-20	203	70.098	VIE2	AE14.2	0	154	100	21	0.365766	MN567479.1	VIE2	FALSE
SRR11006508	SRR11006508_NODE_13_length_519_cov_20.660633	W. Africa	Senegal	519	-4.72544	5.14803	NC_005064.1	1.13e-09	149	69.536	VIE2	AE14.2	0	245	97.561	21	0.472062	VIE2	VIE2	TRUE
SRR11006508	SRR11006508_NODE_14_length_488_cov_3.177616	W. Africa	Senegal	488	-3.20528	-1.76299					VIE4	AE29.4	0	76	100	21	0.155738	VIE4	VIE4	TRUE
SRR11006508	SRR11006508_NODE_16_length_462_cov_35.498701	W. Africa	Senegal	462	-4.1145	6.35249	MN567479.1	3.06e-16	199	72.535	VIE2	AE10.2	0	461	100	21	0.997835	VIE2	VIE2	TRUE
SRR11006508	SRR11006508_NODE_17_length_421_cov_4.273256	W. Africa	Senegal	421	-5.06938	0.205104	MN567479.1	1.75e-12	76	79.221	VIE3	AE24.3	0	152	100	21	0.361045	VIE3	VIE3	TRUE
SRR11006508	SRR11006508_NODE_18_length_419_cov_3.184211	W. Africa	Senegal	419	-5.86628	-19.7752	NC_002640.1	5.7e-06	35	91.892	Absent					0	0.0835322	NC_002640.1	NC_002640.1	TRUE
SRR11006508	SRR11006508_NODE_19_length_414_cov_2.774481	W. Africa	Senegal	414	-4.07721	4.62785	NC_034017.1	0.000835	35	83.333	VIE2	AE14.2	0	76	100	21	0.183575	VIE2	VIE2	TRUE
SRR11006508	SRR11006508_NODE_1_length_2376_cov_3.353197	W. Africa	Senegal	2376	-4.37931	7.6206	MN567479.1	3.6e-30	998	65.618	VIE2	AE5.2	0	503	100	21	0.420034	MN567479.1	VIE2	FALSE
SRR11006519	SRR11006519_NODE_51_length_172_cov_17.157895	W. Africa	Burkina Faso	172	11.6871	7.16964	MN567479.1	7.08e-38	170	79.532	VIE2	AE16.2	0	171	98.256	2	0.994186	VIE2	VIE2	TRUE
SRR11006519	SRR11006519_NODE_61_length_152_cov_13.000000	W. Africa	Burkina Faso	152	11.8496	6.043	NC_034017.1	1.44e-20	144	73.75	VIE2	AE16.2	0	164	91.515	2	1.07895	VIE2	VIE2	TRUE
SRR11006508	SRR11006508_NODE_22_length_393_cov_2.740506	W. Africa	Senegal	393	-7.26511	22.3918	NC_038912.1	4.37e-07	48	86	Absent					3	0.122137	NC_038912.1	NC_038912.1	TRUE
SRR11006612	SRR11006612_NODE_20_length_277_cov_2.580000	W. Africa	Burkina Faso	277	8.76273	-9.45825	NC_012671.1	1.12e-12	150	70.588	CFAV	NC_001564.2	8.53e-06	76	75.325	14	0.541516	NC_012671.1	CFAV	FALSE
SRR11006508	SRR11006508_NODE_24_length_355_cov_6.269784	W. Africa	Senegal	355	-4.71354	2.65662					VIE2	AE14.2	3.95e-31	76	98.701	21	0.214085	VIE2	VIE2	TRUE
SRR11006508	SRR11006508_NODE_25_length_351_cov_4.821168	W. Africa	Senegal	351	-5.2549	5.61514	NC_034017.1	1.19e-13	58	86.441	VIE2	AE11.2	0	76	100	21	0.216524	VIE2	VIE2	TRUE
SRR11006519	SRR11006519_NODE_62_length_152_cov_9.960000	W. Africa	Burkina Faso	152	12.0853	7.22754	MN567479.1	7.48e-18	141	82.09	VIE2	AE16.2	5.17e-30	152	97.403	2	1	VIE2	VIE2	TRUE
SRR11006508	SRR11006508_NODE_27_length_334_cov_27.996109	W. Africa	Senegal	334	-5.20713	0.87331	NC_034204.1	4.19e-38	280	72.242	VIE3	AE19.3	5.84e-116	238	98.75	21	0.838323	NC_034204.1	VIE3	FALSE
SRR11006508	SRR11006508_NODE_29_length_277_cov_11.645000	W. Africa	Senegal	277	-6.22497	1.04473	NC_034204.1	1.2e-18	274	67.986	VIE2	AE14.2	1.05e-139	276	99.639	21	0.99639	VIE2	VIE2	TRUE
SRR11006508	SRR11006508_NODE_2_length_2092_cov_12.214392	W. Africa	Senegal	2092	-5.1851	0.250297	MN567479.1	2.95e-119	1020	71.316	VIE3	AE20.3	0	828	100	21	0.487572	MN567479.1	VIE3	FALSE
SRR11006508	SRR11006508_NODE_30_length_277_cov_4.775000	W. Africa	Senegal	277	1.19368	-19.0073	NC_002031.1	3.02e-07	26	100	Absent					9	0.0938628	NC_002031.1	NC_002031.1	TRUE
SRR11006794	SRR11006794_NODE_43_length_136_cov_36.016949	C. Africa	Gabon	136	-2.45352	3.99973	NC_027817.1	4.77e-07	25	100	VIE4	AE27.4	1e-33	76	100	20	0.558824	VIE4	VIE4	TRUE
SRR11006508	SRR11006508_NODE_32_length_256_cov_2.469274	W. Africa	Senegal	256	1.59497	4.61741	NC_040610.1	2.77e-07	29	96.667	Absent					17	0.113281	NC_040610.1	NC_040610.1	TRUE
SRR11006508	SRR11006508_NODE_33_length_253_cov_8.551136	W. Africa	Senegal	253	-5.22666	6.4057	MN567479.1	5.27e-29	222	74.627	VIE2	AE13.2	0	252	100	21	0.996047	VIE2	VIE2	TRUE
SRR11006508	SRR11006508_NODE_35_length_224_cov_36.510204	W. Africa	Senegal	224	-6.65549	2.46188	MN567479.1	1.41e-16	211	68.396	VIE2	AE14.2	0	223	99.554	21	0.995536	VIE2	VIE2	TRUE
SRR11006508	SRR11006508_NODE_36_length_190_cov_23.265487	W. Africa	Senegal	190	-6.47969	1.59139	NC_034017.1	0.00036	108	67.89	VIE2	AE14.2	0	189	98.261	21	0.994737	VIE2	VIE2	TRUE
SRR11006508	SRR11006508_NODE_37_length_177_cov_4.430000	W. Africa	Senegal	177	-3.36222	-0.961599	MN567479.1	1.02e-10	86	74.725	VIE4	AE26.4	0	175	97.74	21	0.988701	VIE4	VIE4	TRUE
SRR11006508	SRR11006508_NODE_38_length_173_cov_17.770833	W. Africa	Senegal	173	-5.65015	5.77836	MN567479.1	1.13e-22	172	72.832	VIE2	AE11.2	0	172	100	21	0.99422	VIE2	VIE2	TRUE
SRR11006508	SRR11006508_NODE_39_length_168_cov_21.549451	W. Africa	Senegal	168	-5.51656	0.0338798	MN567479.1	5.66e-20	149	73.333	VIE3	AE20.3	0	167	98.214	21	0.994048	VIE3	VIE3	TRUE
SRR11006508	SRR11006508_NODE_3_length_1704_cov_17.335587	W. Africa	Senegal	1704	-4.8678	0.839245	NC_034017.1	2.57e-68	756	68.22	VIE2	AE14.2	0	1253	75.51	21	0.735329	VIE2	VIE2	TRUE
SRR11006508	SRR11006508_NODE_40_length_167_cov_23.066667	W. Africa	Senegal	167	-6.06755	3.7862	NC_034017.1	1.16e-09	50	84.314	VIE2	AE14.2	5.48e-80	166	99.401	21	0.994012	VIE2	VIE2	TRUE
SRR11006508	SRR11006508_NODE_41_length_166_cov_3.314607	W. Africa	Senegal	166	-7.60213	5.65538	MN567479.1	2.54e-05	52	77.358	VIEW	NC_035108.1:461326757-461327206	0	160	98.758	21	0.963855	VIEW	VIEW	TRUE
SRR11006508	SRR11006508_NODE_42_length_165_cov_17.397727	W. Africa	Senegal	165	-5.99776	5.99487	MN567479.1	8.78e-24	161	74.074	VIE2	AE5.2	0	164	98.788	21	0.993939	VIE2	VIE2	TRUE
SRR11006508	SRR11006508_NODE_43_length_165_cov_15.000000	W. Africa	Senegal	165	-5.099	0.288437	NC_034204.1	5.54e-20	72	87.671	VIE3	AE23.3	0	163	98.788	21	0.987879	VIE3	VIE3	TRUE
SRR11006508	SRR11006508_NODE_44_length_163_cov_11.790698	W. Africa	Senegal	163	-7.76881	2.47971	NC_034017.1	2.48e-05	40	82.927	VIE2	AE14.2	0	162	99.387	21	0.993865	VIE2	VIE2	TRUE
SRR11006519	SRR11006519_NODE_94_length_88_cov_5.181818	W. Africa	Burkina Faso	88	12.179	7.76529	NC_027817.1	5.77e-16	74	82.667	VIE2	AE16.2	0	87	100	2	0.988636	VIE2	VIE2	TRUE
SRR11006508	SRR11006508_NODE_46_length_155_cov_22.256410	W. Africa	Senegal	155	-5.17443	6.86533	MN567479.1	5.51e-26	138	77.698	VIE2	AE11.2	0	154	100	21	0.993548	VIE2	VIE2	TRUE
SRR11006508	SRR11006508_NODE_47_length_155_cov_18.448718	W. Africa	Senegal	155	-5.14346	-0.169985	NC_034204.1	1.3e-08	53	81.481	VIE3	AE24.3	0	76	100	21	0.490323	VIE3	VIE3	TRUE
SRR11006508	SRR11006508_NODE_48_length_155_cov_15.692308	W. Africa	Senegal	155	-5.13423	2.25753	NC_027817.1	7.17e-12	79	78.75	VIE2	AE8.2	0	154	99.355	21	0.993548	VIE2	VIE2	TRUE
SRR11006508	SRR11006508_NODE_49_length_155_cov_14.076923	W. Africa	Senegal	155	-2.96419	-1.23402	NC_034204.1	2.67e-17	137	73.188	VIE4	AE26.4	0	154	98.065	21	0.993548	VIE4	VIE4	TRUE
SRR11006520	SRR11006520_NODE_16_length_322_cov_3.665306	Coastal Kenya	Kenya	322	11.9136	7.47897	NC_034204.1	0.000183	46	78.723	VIE2	AE16.2	0	76	100	2	0.236025	VIE2	VIE2	TRUE
SRR11006508	SRR11006508_NODE_50_length_155_cov_12.884615	W. Africa	Senegal	155	-4.78979	0.198087	MN567479.1	3.97e-15	129	73.282	VIE3	AE24.3	0	155	98.077	21	1	VIE3	VIE3	TRUE
SRR11006508	SRR11006508_NODE_51_length_155_cov_12.256410	W. Africa	Senegal	155	-3.38384	0.151762	MN567479.1	0.001	144	65.517	VIE2	AE14.2	5.86e-29	152	78.431	21	0.980645	VIE2	VIE2	TRUE
SRR11006508	SRR11006508_NODE_52_length_155_cov_10.884615	W. Africa	Senegal	155	-3.0742	-0.265339					VIE2	AE14.2	5.86e-29	142	79.72	21	0.916129	VIE2	VIE2	TRUE
SRR11006508	SRR11006508_NODE_53_length_155_cov_8.961538	W. Africa	Senegal	155	-5.46039	-0.0738834	MN567479.1	8.18e-05	103	71.296	Absent					21	0.664516	MN567479.1	MN567479.1	TRUE
SRR11006520	SRR11006520_NODE_20_length_246_cov_3.390533	Coastal Kenya	Kenya	246	11.6732	6.78395	MN567479.1	2.83e-13	130	71.756	VIE2	AE16.2	0	164	98.788	2	0.666667	VIE2	VIE2	TRUE
SRR11006508	SRR11006508_NODE_55_length_155_cov_7.346154	W. Africa	Senegal	155	-5.2975	0.526267	MN567479.1	2.34e-05	94	72.727	Absent					21	0.606452	MN567479.1	MN567479.1	TRUE
SRR11006520	SRR11006520_NODE_4_length_1583_cov_5.727092	Coastal Kenya	Kenya	1583	11.9198	7.34523	MN567479.1	0	1296	72.748	VIE2	AE16.2	0	1298	98.155	2	0.819962	VIE2	VIE2	TRUE
SRR11006508	SRR11006508_NODE_57_length_154_cov_15.350649	W. Africa	Senegal	154	-4.7352	0.894418	NC_034204.1	1.79e-19	71	87.5	VIE3	AE23.3	0	163	92.121	21	1.05844	VIE3	VIE3	TRUE
SRR11006508	SRR11006508_NODE_58_length_154_cov_3.883117	W. Africa	Senegal	154	-5.63172	4.06768	MN567479.1	6.67e-06	68	73.913	VIE2	AE14.2	0	85	94.186	21	0.551948	VIE2	VIE2	TRUE
SRR11006508	SRR11006508_NODE_59_length_153_cov_2.828947	W. Africa	Senegal	153	-2.14932	1.1579	NC_027817.1	3e-10	74	77.333	VIE4	AE26.4	7.21e-43	187	76.064	21	1.22222	VIE4	VIE4	TRUE
SRR11006508	SRR11006508_NODE_5_length_1214_cov_23.677221	W. Africa	Senegal	1214	-2.34016	-0.505558	NC_034204.1	3.08e-59	777	67.547	VIE4	AE26.4	0	626	99.841	21	0.640033	NC_034204.1	VIE4	FALSE
SRR11006508	SRR11006508_NODE_60_length_152_cov_14.520000	W. Africa	Senegal	152	-7.72696	2.51803	NC_034017.1	2.29e-05	40	82.927	VIE2	AE14.2	0	162	92.638	21	1.06579	VIE2	VIE2	TRUE
SRR11006521	SRR11006521_NODE_11_length_414_cov_3.893175	W. Africa	Burkina Faso	414	11.6827	6.10597	NC_024299.2	5.27e-19	103	78.846	VIE2	AE16.2	0	144	97.931	2	0.347826	VIE2	VIE2	TRUE
SRR11006508	SRR11006508_NODE_62_length_145_cov_33.955882	W. Africa	Senegal	145	-7.10349	3.09194	NC_034017.1	6.64e-12	57	84.483	VIE2	AE14.2	0	144	99.31	21	0.993103	VIE2	VIE2	TRUE
SRR11006508	SRR11006508_NODE_63_length_143_cov_8.818182	W. Africa	Senegal	143	-3.31246	-0.169192	MN567479.1	1.54e-13	85	77.907	VIE4	AE26.4	0	142	98.601	21	0.993007	VIE4	VIE4	TRUE
SRR11006521	SRR11006521_NODE_3_length_2148_cov_5.386770	W. Africa	Burkina Faso	2148	12.5513	7.41866	MN567479.1	0	1751	72.428	VIE2	AE16.2	0	1439	98.681	2	0.815177	MN567479.1	VIE2	FALSE
SRR11006508	SRR11006508_NODE_65_length_140_cov_4.619048	W. Africa	Senegal	140	-3.05121	-0.296489					VIE2	AE14.2	7.14e-28	127	81.25	21	0.907143	VIE2	VIE2	TRUE
SRR11006522	SRR11006522_NODE_4_length_1801_cov_6.258701	W. Africa	Burkina Faso	1801	12.6472	7.29767	MN567479.1	0	1443	72.966	VIE2	AE16.2	0	1439	98.611	2	0.801222	VIE2	VIE2	TRUE
SRR11006508	SRR11006508_NODE_67_length_132_cov_12.072727	W. Africa	Senegal	132	-4.3323	4.28201	NC_034017.1	0.000239	35	83.333	VIE2	AE14.2	0	131	100	21	0.992424	VIE2	VIE2	TRUE
SRR11006508	SRR11006508_NODE_68_length_132_cov_2.654545	W. Africa	Senegal	132	-5.38736	0.0587447	MN567479.1	1.96e-05	94	72.727	Absent					21	0.712121	MN567479.1	MN567479.1	TRUE
SRR11006508	SRR11006508_NODE_69_length_127_cov_11.820000	W. Africa	Senegal	127	-4.94046	4.50502					VIE2	AE14.2	3.46e-57	126	98.425	21	0.992126	VIE2	VIE2	TRUE
SRR11006508	SRR11006508_NODE_6_length_1041_cov_3.519710	W. Africa	Senegal	1041	-14.1329	14.1342	NC_001564.2	1.04e-165	762	96.296	CFAV	NC_001564.2	0	759	96.296	4	0.731988	CFAV	CFAV	TRUE
SRR11006523	SRR11006523_NODE_4_length_1523_cov_8.883817	W. Africa	Burkina Faso	1523	12.1696	7.29766	MN567479.1	0	1360	72.668	VIE2	AE16.2	0	1371	98.178	2	0.900197	VIE2	VIE2	TRUE
SRR11006508	SRR11006508_NODE_71_length_116_cov_31.051282	W. Africa	Senegal	116	-3.30863	-0.233732	NC_034204.1	3.24e-08	85	73.256	VIE4	AE29.4	0	115	99.138	21	0.991379	VIE4	VIE4	TRUE
SRR11006508	SRR11006508_NODE_72_length_111_cov_4.735294	W. Africa	Senegal	111	-4.78509	7.04982	NC_035187.1	0.002	23	91.667	VIE2	AE10.2	0	110	99.099	21	0.990991	VIE2	VIE2	TRUE
SRR11006508	SRR11006508_NODE_73_length_110_cov_21.212121	W. Africa	Senegal	110	-3.08792	-0.75993	NC_034017.1	5.87e-11	57	82.759	VIE4	AE26.4	0	109	99.091	21	0.990909	VIE4	VIE4	TRUE
SRR11006508	SRR11006508_NODE_74_length_105_cov_24.642857	W. Africa	Senegal	105	-6.12789	4.68397	MN567479.1	1.49e-05	52	77.358	VIE2	AE14.2	0	104	100	21	0.990476	VIE2	VIE2	TRUE
SRR11006508	SRR11006508_NODE_75_length_104_cov_9.814815	W. Africa	Senegal	104	-3.24207	-0.159878	MN567479.1	9.9e-08	49	82	VIE4	AE26.4	3.99e-46	103	99.038	21	0.990385	VIE4	VIE4	TRUE
SRR11006524	SRR11006524_NODE_1_length_1692_cov_4.242105	W. Africa	Burkina Faso	1692	12.2805	6.7915	MN567479.1	0	1441	72.502	VIE2	AE16.2	0	1439	97.849	2	0.851655	VIE2	VIE2	TRUE
SRR11006508	SRR11006508_NODE_79_length_97_cov_2.550000	W. Africa	Senegal	97	-5.20929	-0.00187368					VIE3	AE20.3	0	96	98.969	21	0.989691	VIE3	VIE3	TRUE
SRR11006525	SRR11006525_NODE_128_length_84_cov_8.285714	W. Africa	Burkina Faso	84	11.9284	6.32336	NC_024299.2	0.000136	60	73.77	VIE2	AE16.2	0	83	98.81	2	0.988095	VIE2	VIE2	TRUE
SRR11006525	SRR11006525_NODE_20_length_461_cov_4.960938	W. Africa	Burkina Faso	461	12.3939	6.32385	NC_034204.1	3.72e-15	64	86.154	VIE2	AE16.2	4.24e-31	76	98.701	2	0.164859	VIE2	VIE2	TRUE
SRR11006508	SRR11006508_NODE_81_length_94_cov_2.647059	W. Africa	Senegal	94	-4.85889	5.92403	MN567479.1	5.15e-17	93	78.723	VIE2	AE11.2	0	93	98.936	21	0.989362	VIE2	VIE2	TRUE
SRR11006508	SRR11006508_NODE_82_length_93_cov_12.625000	W. Africa	Senegal	93	-7.38409	3.7611					VIE2	AE9.2	8.41e-41	92	98.925	21	0.989247	VIE2	VIE2	TRUE
SRR11006508	SRR11006508_NODE_83_length_92_cov_25.800000	W. Africa	Senegal	92	-2.8724	-0.272295					VIE2	AE9.2	6.47e-17	88	80.899	21	0.956522	VIE2	VIE2	TRUE
SRR11006508	SRR11006508_NODE_85_length_90_cov_32.307692	W. Africa	Senegal	90	-5.44519	5.64668	NC_034017.1	4.87e-17	76	83.117	VIE2	AE5.2	0	89	100	21	0.988889	VIE2	VIE2	TRUE
SRR11006508	SRR11006508_NODE_86_length_90_cov_25.076923	W. Africa	Senegal	90	-5.57605	6.5342	MN567479.1	1.01e-06	67	75	VIE2	AE11.2	0	89	100	21	0.988889	VIE2	VIE2	TRUE
SRR11006508	SRR11006508_NODE_87_length_90_cov_9.769231	W. Africa	Senegal	90	-5.8325	4.89789	MN567479.1	1.22e-05	52	77.358	VIE2	AE14.2	0	89	98.889	21	0.988889	VIE2	VIE2	TRUE
SRR11006508	SRR11006508_NODE_88_length_89_cov_35.750000	W. Africa	Senegal	89	-5.7896	4.92263					VIE2	AE14.2	0	88	100	21	0.988764	VIE2	VIE2	TRUE
SRR11006508	SRR11006508_NODE_89_length_89_cov_23.333333	W. Africa	Senegal	89	-3.0888	0.0625781	NC_034204.1	3.46e-06	88	70.787	VIE4	AE26.4	0	88	98.876	21	0.988764	VIE4	VIE4	TRUE
SRR11006508	SRR11006508_NODE_8_length_976_cov_10.884316	W. Africa	Senegal	976	-5.16794	1.66376	NC_034204.1	2.31e-72	748	68.7	VIE2	AE8.2	0	746	98.929	21	0.766393	VIE2	VIE2	TRUE
SRR11006508	SRR11006508_NODE_90_length_85_cov_24.125000	W. Africa	Senegal	85	-3.51159	-0.539259	NC_034017.1	3.26e-06	83	71.429	VIE4	AE29.4	1.93e-37	84	100	21	0.988235	VIE4	VIE4	TRUE
SRR11006780	SRR11006780_NODE_6_length_951_cov_6.652174	W. Africa	Senegal	951	17.5744	-7.2364	NC_035187.1	1.52e-36	321	70.679	CFAV	NC_001564.2	0	289	68.621	8	0.337539	CFAV	CFAV	TRUE
SRR11006509	SRR11006509_NODE_10_length_903_cov_31.452785	Coastal Kenya	Kenya	903	-4.56569	5.62756	MN567479.1	5.73e-48	808	65.854	VIE2	AE5.2	0	826	99.516	21	0.914729	VIE2	VIE2	TRUE
SRR11006509	SRR11006509_NODE_11_length_723_cov_4.075851	Coastal Kenya	Kenya	723	9.00284	-15.6147	NC_033715.1	2.88e-06	25	100	Absent					11	0.0345781	NC_033715.1	NC_033715.1	TRUE
SRR11006509	SRR11006509_NODE_12_length_691_cov_4.442997	Coastal Kenya	Kenya	691	-5.22286	4.61092	MN567479.1	0.000408	49	78	VIE2	AE14.2	0	152	100	21	0.219971	VIE2	VIE2	TRUE
SRR11006509	SRR11006509_NODE_13_length_576_cov_17.723447	Coastal Kenya	Kenya	576	-5.81585	7.27283	MN567479.1	3.37e-61	486	71.079	VIEW	NC_035108.1:461326757-461327206	0	227	100	21	0.84375	MN567479.1	VIEW	FALSE
SRR11006509	SRR11006509_NODE_14_length_559_cov_8.819502	Coastal Kenya	Kenya	559	-7.39286	5.00794	MN567479.1	5.92e-20	203	70.098	VIE2	AE14.2	0	154	100	21	0.363148	MN567479.1	VIE2	FALSE
SRR11006509	SRR11006509_NODE_15_length_541_cov_5.801724	Coastal Kenya	Kenya	541	-4.64896	7.66461	MN567479.1	1.35e-21	380	66.667	VIE2	AE5.2	0	395	97.98	21	0.730129	VIE2	VIE2	TRUE
SRR11006509	SRR11006509_NODE_16_length_443_cov_3.803279	Coastal Kenya	Kenya	443	-4.2448	7.85363	NC_034017.1	2.74e-10	113	73.043	VIE2	AE6.2	0	113	100	21	0.255079	VIE2	VIE2	TRUE
SRR11006794	SRR11006794_NODE_47_length_121_cov_37.181818	C. Africa	Gabon	121	-2.67192	3.77795	NC_034204.1	1.89e-11	118	71.429	VIE4	AE29.4	0	120	98.347	20	0.991736	VIE4	VIE4	TRUE
SRR11006509	SRR11006509_NODE_19_length_405_cov_3.246951	Coastal Kenya	Kenya	405	-3.17471	-1.65983					VIE4	AE29.4	0	76	100	21	0.187654	VIE4	VIE4	TRUE
SRR11006509	SRR11006509_NODE_1_length_4141_cov_6.297982	Coastal Kenya	Kenya	4141	-4.77355	0.466062	MN567479.1	7.16e-118	2547	63.905	VIE2	AE14.2	0	1345	74.976	21	0.615069	MN567479.1	VIE2	FALSE
SRR11006509	SRR11006509_NODE_20_length_390_cov_4.757188	Coastal Kenya	Kenya	390	-4.34177	1.2796	NC_034017.1	5.64e-31	198	74.372	VIE2	AE8.2	0	292	99.659	21	0.748718	VIE2	VIE2	TRUE
SRR11006525	SRR11006525_NODE_24_length_427_cov_8.942857	W. Africa	Burkina Faso	427	12.4465	7.28119	MN567479.1	3.21e-28	223	72.444	VIE2	AE16.2	0	226	99.119	2	0.529274	VIE2	VIE2	TRUE
SRR11006509	SRR11006509_NODE_23_length_323_cov_3.121951	Coastal Kenya	Kenya	323	-7.31489	22.4177	NC_002657.1	3.55e-07	48	86	Absent					3	0.148607	NC_002657.1	NC_002657.1	TRUE
SRR11006525	SRR11006525_NODE_46_length_223_cov_30.082192	W. Africa	Burkina Faso	223	12.3173	7.16073	MN567479.1	6.81e-46	167	83.333	VIE2	AE16.2	0	222	99.552	2	0.995516	VIE2	VIE2	TRUE
SRR11006525	SRR11006525_NODE_48_length_202_cov_21.328000	W. Africa	Burkina Faso	202	11.8045	7.47373	NC_030290.1	3.17e-05	67	73.529	VIE2	AE16.2	0	201	99.01	2	0.99505	VIE2	VIE2	TRUE
SRR11006509	SRR11006509_NODE_27_length_265_cov_6.867021	Coastal Kenya	Kenya	265	-4.52883	5.91546	MN567479.1	8.8e-14	108	74.312	VIE2	AE5.2	0	259	97.403	21	0.977358	VIE2	VIE2	TRUE
SRR11006509	SRR11006509_NODE_2_length_1798_cov_4.436374	Coastal Kenya	Kenya	1798	-12.8527	14.2852	NC_001564.2	0	1281	96.69	CFAV	NC_001564.2	0	1284	96.69	5	0.714127	CFAV	CFAV	TRUE
SRR11006794	SRR11006794_NODE_49_length_121_cov_6.477273	C. Africa	Gabon	121	-2.37432	3.63185	NC_034204.1	8.02e-10	118	70.588	VIE4	AE29.4	2.35e-55	120	99.174	20	0.991736	VIE4	VIE4	TRUE
SRR11006509	SRR11006509_NODE_31_length_198_cov_13.115702	Coastal Kenya	Kenya	198	-6.23956	1.07384	NC_034204.1	1.01e-17	150	72.185	VIE2	AE14.2	1.91e-98	197	100	21	0.994949	VIE2	VIE2	TRUE
SRR11006509	SRR11006509_NODE_32_length_188_cov_8.153153	Coastal Kenya	Kenya	188	-6.63322	1.72266					VIE2	AE14.2	0	187	98.947	21	0.994681	VIE2	VIE2	TRUE
SRR11006509	SRR11006509_NODE_33_length_182_cov_21.352381	Coastal Kenya	Kenya	182	-6.10832	2.51004					VIE2	AE14.2	0	181	99.451	21	0.994505	VIE2	VIE2	TRUE
SRR11006509	SRR11006509_NODE_34_length_174_cov_10.041237	Coastal Kenya	Kenya	174	-6.25603	5.45081					VIEW	NC_035108.1:461326757-461327206	0	101	98.039	21	0.58046	VIEW	VIEW	TRUE
SRR11006509	SRR11006509_NODE_35_length_168_cov_3.241758	Coastal Kenya	Kenya	168	-7.2085	6.9227	NC_030400.1	0.001	34	82.857	VIEW	NC_035108.1:461326757-461327206	0	167	100	21	0.994048	VIEW	VIEW	TRUE
SRR11006509	SRR11006509_NODE_36_length_167_cov_4.555556	Coastal Kenya	Kenya	167	-6.21534	1.02102	NC_034242.1	7.32e-06	36	86.486	VIE2	AE14.2	1.06e-63	194	85.128	21	1.16168	VIE2	VIE2	TRUE
SRR11006509	SRR11006509_NODE_37_length_164_cov_10.172414	Coastal Kenya	Kenya	164	-7.31216	2.55503	NC_034017.1	7.17e-06	41	83.333	VIE2	AE14.2	0	163	99.39	21	0.993902	VIE2	VIE2	TRUE
SRR11006509	SRR11006509_NODE_38_length_163_cov_8.732558	Coastal Kenya	Kenya	163	-7.44286	2.83445	NC_034017.1	1.37e-08	48	83.673	VIE2	AE14.2	0	173	91.954	21	1.06135	VIE2	VIE2	TRUE
SRR11006525	SRR11006525_NODE_57_length_155_cov_19.897436	W. Africa	Burkina Faso	155	11.8843	6.77134	MN567479.1	1.69e-13	112	73.451	VIE2	AE16.2	0	154	98.71	2	0.993548	VIE2	VIE2	TRUE
SRR11006509	SRR11006509_NODE_3_length_1544_cov_3.908657	Coastal Kenya	Kenya	1544	-5.16991	8.48984	MN567479.1	2.32e-68	1190	65.308	VIE2	AE7.2	0	760	99.343	21	0.770725	MN567479.1	VIE2	FALSE
SRR11006509	SRR11006509_NODE_40_length_159_cov_8.024390	Coastal Kenya	Kenya	159	-7.51267	2.28239	NC_034017.1	6.92e-06	41	83.333	VIE2	AE14.2	0	158	98.113	21	0.993711	VIE2	VIE2	TRUE
SRR11006509	SRR11006509_NODE_41_length_159_cov_7.121951	Coastal Kenya	Kenya	159	-5.49475	7.82132	NC_034017.1	1.34e-08	61	79.032	VIE2	AE5.2	0	157	98.78	21	0.987421	VIE2	VIE2	TRUE
SRR11006509	SRR11006509_NODE_42_length_158_cov_7.037037	Coastal Kenya	Kenya	158	-7.71589	2.3173	NC_034017.1	0.000292	28	89.655	VIE2	AE14.2	0	157	97.468	21	0.993671	VIE2	VIE2	TRUE
SRR11006509	SRR11006509_NODE_43_length_155_cov_27.820513	Coastal Kenya	Kenya	155	-2.12781	-0.916589	NC_027817.1	2.85e-23	105	81.132	VIE4	AE26.4	0	154	99.355	21	0.993548	VIE4	VIE4	TRUE
SRR11006509	SRR11006509_NODE_44_length_155_cov_11.602564	Coastal Kenya	Kenya	155	-2.27838	-1.67854	NC_027817.1	2.34e-05	22	100	VIE4	AE27.4	5.19e-31	71	100	21	0.458065	VIE4	VIE4	TRUE
SRR11006509	SRR11006509_NODE_45_length_155_cov_3.987179	Coastal Kenya	Kenya	155	-6.70258	5.35994					VIEW	NC_035108.1:461326757-461327206	0	154	100	21	0.993548	VIEW	VIEW	TRUE
SRR11006509	SRR11006509_NODE_46_length_155_cov_3.858974	Coastal Kenya	Kenya	155	-6.36054	1.13155	NC_034017.1	0.003	73	70.27	VIE2	AE14.2	0	153	98.71	21	0.987097	VIE2	VIE2	TRUE
SRR11006509	SRR11006509_NODE_47_length_154_cov_8.623377	Coastal Kenya	Kenya	154	-2.35946	-1.50245	NC_027817.1	2.33e-05	22	100	VIE4	AE27.4	5.19e-31	71	100	21	0.461039	VIE4	VIE4	TRUE
SRR11006509	SRR11006509_NODE_48_length_153_cov_5.776316	Coastal Kenya	Kenya	153	-5.07934	6.08308	MN567479.1	1.12e-15	132	69.799	VIE2	AE11.2	0	168	89.349	21	1.09804	VIE2	VIE2	TRUE
SRR11006509	SRR11006509_NODE_49_length_150_cov_28.136986	Coastal Kenya	Kenya	150	-6.01513	5.79927	MN567479.1	4.97e-20	147	73.649	VIE2	AE11.2	0	149	99.333	21	0.993333	VIE2	VIE2	TRUE
SRR11006509	SRR11006509_NODE_4_length_1488_cov_47.786676	Coastal Kenya	Kenya	1488	-2.11862	-0.387562	NC_034204.1	7.32e-43	820	67.667	VIE4	AE29.4	0	822	92.344	21	0.552419	VIE4	VIE4	TRUE
SRR11006509	SRR11006509_NODE_50_length_142_cov_27.661538	Coastal Kenya	Kenya	142	-2.55977	-1.16312	NC_027817.1	4.98e-07	25	100	VIE4	AE26.4	0	141	100	21	0.992958	VIE4	VIE4	TRUE
SRR11006509	SRR11006509_NODE_51_length_138_cov_25.147541	Coastal Kenya	Kenya	138	-6.77858	3.28453	NC_034017.1	6.32e-12	57	84.483	VIE2	AE14.2	0	137	99.275	21	0.992754	VIE2	VIE2	TRUE
SRR11006509	SRR11006509_NODE_52_length_137_cov_23.033333	Coastal Kenya	Kenya	137	-2.6395	-0.504462	NC_027817.1	1.29e-20	85	83.721	VIE4	AE29.4	0	136	100	21	0.992701	VIE4	VIE4	TRUE
SRR11006509	SRR11006509_NODE_53_length_137_cov_18.933333	Coastal Kenya	Kenya	137	-1.82496	-0.22142					VIE4	AE26.4	4.86e-26	66	98.507	21	0.481752	VIE4	VIE4	TRUE
SRR11006509	SRR11006509_NODE_54_length_131_cov_13.925926	Coastal Kenya	Kenya	131	-2.36613	-1.52691	NC_027817.1	1.94e-05	22	100	VIE4	AE27.4	5.19e-31	71	100	21	0.541985	VIE4	VIE4	TRUE
SRR11006509	SRR11006509_NODE_55_length_118_cov_15.536585	Coastal Kenya	Kenya	118	-6.21535	2.26354	NC_033694.1	1.71e-05	103	72.642	VIE2	AE8.2	0	117	100	21	0.991525	VIE2	VIE2	TRUE
SRR11006509	SRR11006509_NODE_56_length_108_cov_13.064516	Coastal Kenya	Kenya	108	-7.44461	6.03738					VIEW	NC_035108.1:461326757-461327206	0	107	100	21	0.990741	VIEW	VIEW	TRUE
SRR11006509	SRR11006509_NODE_57_length_95_cov_15.111111	Coastal Kenya	Kenya	95	-1.7315	0.600212					VIE4	AE29.4	4.86e-26	66	98.507	21	0.694737	VIE4	VIE4	TRUE
SRR11006509	SRR11006509_NODE_58_length_95_cov_8.055556	Coastal Kenya	Kenya	95	-3.45864	0.389351	NC_034204.1	1.71e-10	44	88.889	VIE4	AE29.4	7.21e-43	94	100	21	0.989474	VIE4	VIE4	TRUE
SRR11006509	SRR11006509_NODE_59_length_95_cov_6.111111	Coastal Kenya	Kenya	95	-2.08531	-1.01374	NC_027817.1	2.53e-08	40	87.805	VIE4	AE27.4	3.74e-39	89	98.889	21	0.936842	VIE4	VIE4	TRUE
SRR11006525	SRR11006525_NODE_64_length_152_cov_7.333333	W. Africa	Burkina Faso	152	11.9299	6.67236	NC_030290.1	5.04e-20	151	71.006	VIE2	AE16.2	0	168	89.941	2	1.10526	VIE2	VIE2	TRUE
SRR11006509	SRR11006509_NODE_60_length_95_cov_2.833333	Coastal Kenya	Kenya	95	-1.32196	-0.23396	NC_034204.1	5.96e-10	73	77.027	VIE4	AE29.4	8.22e-36	84	98.824	21	0.884211	VIE4	VIE4	TRUE
SRR11006509	SRR11006509_NODE_61_length_90_cov_17.769231	Coastal Kenya	Kenya	90	-2.47152	-1.57518	NC_034204.1	1.59e-10	44	88.889	VIE4	AE27.4	8.78e-41	89	100	21	0.988889	VIE4	VIE4	TRUE
SRR11006509	SRR11006509_NODE_62_length_85_cov_16.750000	Coastal Kenya	Kenya	85	-6.74331	3.35056	NC_034017.1	6.29e-09	48	83.673	VIE2	AE14.2	0	84	100	21	0.988235	VIE2	VIE2	TRUE
SRR11006509	SRR11006509_NODE_63_length_82_cov_18.400000	Coastal Kenya	Kenya	82	-5.21951	5.62121	NC_033694.1	1.16e-11	43	90.909	VIE2	AE5.2	0	81	98.78	21	0.987805	VIE2	VIE2	TRUE
SRR11006509	SRR11006509_NODE_64_length_82_cov_13.200000	Coastal Kenya	Kenya	82	-7.69347	2.05232	NC_012932.1	0.002	18	100	VIE2	AE14.2	0	81	97.561	21	0.987805	VIE2	VIE2	TRUE
SRR11006509	SRR11006509_NODE_65_length_81_cov_21.250000	Coastal Kenya	Kenya	81	-2.02204	-1.56626	NC_027817.1	2.51e-07	25	100	VIE4	AE27.4	1e-33	76	100	21	0.938272	VIE4	VIE4	TRUE
SRR11006509	SRR11006509_NODE_67_length_78_cov_18.000000	Coastal Kenya	Kenya	78	-2.35026	-1.64768	NC_027817.1	2.91e-06	23	100	VIE4	AE27.4	1.49e-31	72	100	21	0.923077	VIE4	VIE4	TRUE
SRR11006509	SRR11006509_NODE_68_length_78_cov_5.000000	Coastal Kenya	Kenya	78	-2.37306	-1.59588	NC_027817.1	2.91e-06	23	100	VIE4	AE27.4	1.49e-31	72	100	21	0.923077	VIE4	VIE4	TRUE
SRR11006525	SRR11006525_NODE_68_length_150_cov_5.698630	W. Africa	Burkina Faso	150	11.8859	6.83593	MN567479.1	6.46e-25	76	90.909	VIE2	AE16.2	0	152	98.701	2	1.01333	VIE2	VIE2	TRUE
SRR11006785	SRR11006785_NODE_7_length_851_cov_5.793282	W. Africa	Senegal	851	17.5566	-7.19258	NC_035187.1	1.35e-36	321	70.679	CFAV	NC_001564.2	0	289	68.027	8	0.377203	CFAV	CFAV	TRUE
SRR11006509	SRR11006509_NODE_8_length_1090_cov_8.521224	Coastal Kenya	Kenya	1090	-4.5652	1.38845	NC_034204.1	1.1e-51	589	68.403	VIE2	AE14.2	0	556	99.461	21	0.540367	VIE2	VIE2	TRUE
SRR11006509	SRR11006509_NODE_9_length_989_cov_18.046053	Coastal Kenya	Kenya	989	-5.55619	4.67003	MN567479.1	9.98e-14	182	68.852	VIE2	AE14.2	0	439	96.818	21	0.443883	VIE2	VIE2	TRUE
SRR11006510	SRR11006510_NODE_10_length_781_cov_6.421875	W. Africa	Senegal	781	-5.1448	4.59807	NC_034017.1	2.56e-07	50	82.353	VIE2	AE14.2	0	226	97.351	21	0.289373	VIE2	VIE2	TRUE
SRR11006510	SRR11006510_NODE_11_length_696_cov_8.927302	W. Africa	Senegal	696	-4.33537	1.40763	NC_034017.1	1.26e-29	213	72.897	VIE2	AE8.2	0	292	98.976	21	0.41954	VIE2	VIE2	TRUE
SRR11006510	SRR11006510_NODE_12_length_525_cov_2.796875	W. Africa	Senegal	525	-5.78994	-0.610087	MN567479.1	8.23e-18	146	73.51	VIE3	AE21.3	0	156	100	21	0.297143	VIE3	VIE3	TRUE
SRR11006510	SRR11006510_NODE_13_length_485_cov_5.414216	W. Africa	Senegal	485	-4.15488	6.47284	NC_034017.1	2.03e-12	59	85	VIE2	AE10.2	0	76	100	21	0.156701	VIE2	VIE2	TRUE
SRR11006510	SRR11006510_NODE_14_length_460_cov_2.916449	W. Africa	Senegal	460	-4.54177	7.83173	MN567479.1	1.3e-14	350	65.833	VIE2	AE5.2	0	349	98	21	0.76087	VIE2	VIE2	TRUE
SRR11006510	SRR11006510_NODE_15_length_433_cov_55.623596	W. Africa	Senegal	433	-4.37598	6.06568	MN567479.1	5.9e-25	432	66.892	VIE2	AE5.2	0	432	99.769	21	0.997691	VIE2	VIE2	TRUE
SRR11006510	SRR11006510_NODE_16_length_418_cov_3.536657	W. Africa	Senegal	418	-5.28753	-0.0985376	NC_034204.1	9.01e-10	76	76.623	VIE3	AE24.3	0	152	100	21	0.363636	VIE3	VIE3	TRUE
SRR11006525	SRR11006525_NODE_69_length_148_cov_10.816901	W. Africa	Burkina Faso	148	12.0324	6.97097	MN567479.1	5.58e-13	66	82.09	VIE2	AE16.2	0	147	97.973	2	0.993243	VIE2	VIE2	TRUE
SRR11006510	SRR11006510_NODE_18_length_345_cov_32.940299	W. Africa	Senegal	345	-6.37318	2.06534	NC_034017.1	2.74e-15	166	70.06	VIE2	AE14.2	5.85e-86	344	97.674	21	0.997101	VIE2	VIE2	TRUE
SRR11006510	SRR11006510_NODE_19_length_343_cov_3.875940	W. Africa	Senegal	343	-3.23779	-1.68753					VIE4	AE26.4	0	76	100	21	0.221574	VIE4	VIE4	TRUE
SRR11006510	SRR11006510_NODE_1_length_3354_cov_6.897467	W. Africa	Senegal	3354	-4.42213	1.08881	MN567479.1	4.75e-119	2401	63.905	VIE2	AE14.2	0	1345	74.585	21	0.715862	MN567479.1	VIE2	FALSE
SRR11006510	SRR11006510_NODE_20_length_334_cov_31.330739	W. Africa	Senegal	334	-6.40026	1.20173	NC_034204.1	1.67e-30	331	69.254	VIE2	AE14.2	1.2e-170	333	99.701	21	0.997006	VIE2	VIE2	TRUE
SRR11006525	SRR11006525_NODE_7_length_946_cov_22.988493	W. Africa	Burkina Faso	946	11.4219	7.03734	MN567479.1	1.72e-86	555	72.359	VIE2	AE16.2	0	578	96.373	2	0.610994	VIE2	VIE2	TRUE
SRR11006510	SRR11006510_NODE_22_length_285_cov_30.557692	W. Africa	Senegal	285	-6.78387	3.25148	NC_034017.1	1.41e-11	57	84.483	VIE2	AE14.2	0	295	95.608	21	1.03509	VIE2	VIE2	TRUE
SRR11006510	SRR11006510_NODE_23_length_267_cov_17.294737	W. Africa	Senegal	267	-6.23125	6.66188	NC_030400.1	0.00015	34	85.714	VIEW	NC_035108.1:461326757-461327206	0	245	91.011	21	0.917603	VIEW	VIEW	TRUE
SRR11006510	SRR11006510_NODE_24_length_264_cov_2.877005	W. Africa	Senegal	264	-5.81738	-19.761	NC_002640.1	3.49e-06	35	91.892	Absent					0	0.132576	NC_002640.1	NC_002640.1	TRUE
SRR11006510	SRR11006510_NODE_25_length_209_cov_24.977273	W. Africa	Senegal	209	-7.00636	2.05247	MN567479.1	0.000401	115	67.241	VIE2	AE14.2	0	208	100	21	0.995215	VIE2	VIE2	TRUE
SRR11006510	SRR11006510_NODE_26_length_205_cov_7.054688	W. Africa	Senegal	205	-6.13324	5.41786					VIEW	NC_035108.1:461326757-461327206	0	132	98.496	21	0.643902	VIEW	VIEW	TRUE
SRR11006510	SRR11006510_NODE_27_length_190_cov_41.672566	W. Africa	Senegal	190	-5.5812	2.00683	NC_034242.1	2.59e-31	178	75.978	VIE2	AE2.2	0	189	99.474	21	0.994737	VIE2	VIE2	TRUE
SRR11006510	SRR11006510_NODE_28_length_160_cov_5.746988	W. Africa	Senegal	160	-7.49271	2.53608	NC_034017.1	0.000296	28	89.655	VIE2	AE14.2	0	159	98.75	21	0.99375	VIE2	VIE2	TRUE
SRR11006510	SRR11006510_NODE_29_length_155_cov_73.576923	W. Africa	Senegal	155	-1.37919	-1.3631	NC_027817.1	2.85e-23	105	81.132	VIE4	AE26.4	0	154	99.355	21	0.993548	VIE4	VIE4	TRUE
SRR11006510	SRR11006510_NODE_2_length_2219_cov_27.176937	W. Africa	Senegal	2219	-5.85472	5.86523	MN567479.1	2.41e-76	990	67.365	VIE2	AE5.2	0	558	98.558	21	0.446147	MN567479.1	VIE2	FALSE
SRR11006510	SRR11006510_NODE_30_length_155_cov_55.307692	W. Africa	Senegal	155	-5.18482	4.38892	NC_034017.1	1.06e-09	50	84.314	VIE2	AE14.2	0	154	100	21	0.993548	VIE2	VIE2	TRUE
SRR11006510	SRR11006510_NODE_31_length_155_cov_39.961538	W. Africa	Senegal	155	-5.61044	5.74609	MN567479.1	5.16e-20	147	73.649	VIE2	AE5.2	0	154	99.355	21	0.993548	VIE2	VIE2	TRUE
SRR11006510	SRR11006510_NODE_32_length_155_cov_34.115385	W. Africa	Senegal	155	-3.67014	-0.345575	NC_034017.1	0.000286	25	92.308	VIE2	AE14.2	0	143	75.694	21	0.922581	VIE2	NC_034017.1	FALSE
SRR11006510	SRR11006510_NODE_33_length_154_cov_69.233766	W. Africa	Senegal	154	-4.46848	6.40953	NC_034017.1	1.37e-14	79	80	VIE2	AE10.2	0	153	100	21	0.993506	VIE2	VIE2	TRUE
SRR11006510	SRR11006510_NODE_34_length_153_cov_27.381579	W. Africa	Senegal	153	-5.32491	2.45272	NC_027817.1	7.06e-12	67	80.882	VIE2	AE14.2	0	152	99.346	21	0.993464	VIE2	VIE2	TRUE
SRR11006510	SRR11006510_NODE_35_length_153_cov_16.236842	W. Africa	Senegal	153	-5.58948	1.99837					VIE2	AE8.2	0	152	100	21	0.993464	VIE2	VIE2	TRUE
SRR11006510	SRR11006510_NODE_36_length_153_cov_11.868421	W. Africa	Senegal	153	-3.77508	-0.463007	NC_034017.1	0.000281	25	92.308	VIE2	AE14.2	0	143	75.694	21	0.934641	VIE2	NC_034017.1	FALSE
SRR11006510	SRR11006510_NODE_37_length_153_cov_8.223684	W. Africa	Senegal	153	-1.85783	0.717399	NC_027817.1	3e-10	74	77.333	VIE4	AE29.4	8.78e-42	187	75.532	21	1.22222	VIE4	VIE4	TRUE
SRR11006510	SRR11006510_NODE_38_length_152_cov_11.186667	W. Africa	Senegal	152	-6.47837	6.78271	NC_012533.1	1.54e-07	34	91.429	VIEW	NC_035108.1:461326757-461327206	0	151	100	21	0.993421	VIEW	VIEW	TRUE
SRR11006510	SRR11006510_NODE_39_length_152_cov_9.386667	W. Africa	Senegal	152	-6.30442	6.76095	NC_012533.1	1.54e-07	34	91.429	VIEW	NC_035108.1:461326757-461327206	0	151	99.342	21	0.993421	VIEW	VIEW	TRUE
SRR11006526	SRR11006526_NODE_109_length_88_cov_22.000000	W. Africa	Burkina Faso	88	12.171	6.93315	NC_027817.1	1.36e-17	74	84	VIE2	AE16.2	0	87	98.864	2	0.988636	VIE2	VIE2	TRUE
SRR11006510	SRR11006510_NODE_40_length_152_cov_8.826667	W. Africa	Senegal	152	-6.29821	6.98367	NC_012533.1	2.29e-05	25	96.154	VIEW	NC_035108.1:461326757-461327206	0	119	99.167	21	0.782895	VIEW	VIEW	TRUE
SRR11006510	SRR11006510_NODE_41_length_152_cov_7.253333	W. Africa	Senegal	152	-6.06266	6.94061	NC_012533.1	2.29e-05	25	96.154	VIEW	NC_035108.1:461326757-461327206	0	119	98.333	21	0.782895	VIEW	VIEW	TRUE
SRR11006510	SRR11006510_NODE_42_length_133_cov_38.410714	W. Africa	Senegal	133	-4.5616	7.08045	NC_005064.1	4.65e-07	121	69.919	VIE2	AE5.2	0	132	99.248	21	0.992481	VIE2	VIE2	TRUE
SRR11006510	SRR11006510_NODE_43_length_133_cov_33.678571	W. Africa	Senegal	133	-4.30281	7.12943	NC_005064.1	1.62e-06	44	82.222	VIE2	AE10.2	0	132	100	21	0.992481	VIE2	VIE2	TRUE
SRR11006510	SRR11006510_NODE_44_length_133_cov_15.339286	W. Africa	Senegal	133	-4.47592	7.23774	NC_005064.1	4.65e-07	121	69.919	VIE2	AE13.2	0	132	100	21	0.992481	VIE2	VIE2	TRUE
SRR11006510	SRR11006510_NODE_45_length_128_cov_72.372549	W. Africa	Senegal	128	-5.73658	4.3513	NC_034017.1	8.58e-10	50	84.314	VIE2	AE14.2	0	127	99.219	21	0.992188	VIE2	VIE2	TRUE
SRR11006510	SRR11006510_NODE_46_length_119_cov_21.000000	W. Africa	Senegal	119	-4.88654	3.6931	NC_034017.1	7.86e-10	50	84.314	VIE2	AE14.2	0	118	99.16	21	0.991597	VIE2	VIE2	TRUE
SRR11006510	SRR11006510_NODE_47_length_99_cov_70.000000	W. Africa	Senegal	99	-4.93901	7.08609					VIE2	AE10.2	0	98	100	21	0.989899	VIE2	VIE2	TRUE
SRR11006510	SRR11006510_NODE_48_length_99_cov_50.500000	W. Africa	Senegal	99	-4.53727	6.29093	NC_005064.1	1.13e-06	44	82.222	VIE2	AE5.2	0	98	100	21	0.989899	VIE2	VIE2	TRUE
SRR11006510	SRR11006510_NODE_49_length_93_cov_12.062500	W. Africa	Senegal	93	-7.32999	3.60893					VIE2	AE9.2	8.41e-41	92	98.925	21	0.989247	VIE2	VIE2	TRUE
SRR11006510	SRR11006510_NODE_4_length_1486_cov_131.181689	W. Africa	Senegal	1486	-1.5602	-1.25699	NC_034204.1	2.55e-61	777	67.669	VIE2	AE14.2	0	1367	73.776	21	0.919919	VIE2	VIE2	TRUE
SRR11006510	SRR11006510_NODE_50_length_86_cov_35.111111	W. Africa	Senegal	86	-7.32204	5.75731					VIE2	AE14.2	0	76	100	21	0.883721	VIE2	VIE2	TRUE
SRR11006510	SRR11006510_NODE_51_length_80_cov_39.666667	W. Africa	Senegal	80	-6.54363	4.11708					VIE2	AE9.2	0	76	100	21	0.95	VIE2	VIE2	TRUE
SRR11006510	SRR11006510_NODE_52_length_80_cov_22.000000	W. Africa	Senegal	80	-7.36575	2.43904	NC_034017.1	1.05e-05	40	82.927	VIE2	AE14.2	0	79	100	21	0.9875	VIE2	VIE2	TRUE
SRR11006510	SRR11006510_NODE_53_length_80_cov_8.000000	W. Africa	Senegal	80	-5.96674	7.13974	NC_012533.1	3.01e-06	28	93.103	VIEW	NC_035108.1:461326757-461327206	0	79	100	21	0.9875	VIEW	VIEW	TRUE
SRR11006510	SRR11006510_NODE_54_length_80_cov_5.000000	W. Africa	Senegal	80	-6.06868	6.693	NC_012533.1	3.01e-06	28	93.103	VIEW	NC_035108.1:461326757-461327206	0	79	98.75	21	0.9875	VIEW	VIEW	TRUE
SRR11006510	SRR11006510_NODE_55_length_80_cov_4.333333	W. Africa	Senegal	80	-6.13186	7.218	NC_012533.1	3.01e-06	28	93.103	VIEW	NC_035108.1:461326757-461327206	0	79	98.75	21	0.9875	VIEW	VIEW	TRUE
SRR11006510	SRR11006510_NODE_56_length_80_cov_3.666667	W. Africa	Senegal	80	-6.1546	6.47603	NC_012533.1	3.01e-06	28	93.103	VIEW	NC_035108.1:461326757-461327206	0	79	97.5	21	0.9875	VIEW	VIEW	TRUE
SRR11006510	SRR11006510_NODE_57_length_79_cov_50.000000	W. Africa	Senegal	79	-3.16169	-0.82339					VIE4	AE29.4	3.5e-34	78	100	21	0.987342	VIE4	VIE4	TRUE
SRR11006510	SRR11006510_NODE_58_length_79_cov_14.000000	W. Africa	Senegal	79	-5.10716	2.31936					VIE2	AE8.2	5.34e-33	76	100	21	0.962025	VIE2	VIE2	TRUE
SRR11006510	SRR11006510_NODE_59_length_79_cov_9.000000	W. Africa	Senegal	79	-5.15652	2.51488					VIE2	AE8.2	6.5e-32	74	100	21	0.936709	VIE2	VIE2	TRUE
SRR11006526	SRR11006526_NODE_114_length_82_cov_17.400000	W. Africa	Burkina Faso	82	11.9825	6.52984	MN567479.1	2.72e-13	74	80	VIE2	AE16.2	0	81	100	2	0.987805	VIE2	VIE2	TRUE
SRR11006510	SRR11006510_NODE_60_length_79_cov_6.000000	W. Africa	Senegal	79	-5.46396	2.13683					VIE2	AE8.2	0	76	100	21	0.962025	VIE2	VIE2	TRUE
SRR11006510	SRR11006510_NODE_6_length_1181_cov_3.609601	W. Africa	Senegal	1181	-4.81829	8.34481	MN567479.1	1.36e-63	587	70	VIE2	AE7.2	0	760	99.217	21	0.643522	VIE2	VIE2	TRUE
SRR11006510	SRR11006510_NODE_7_length_1091_cov_4.030572	W. Africa	Senegal	1091	-14.1161	14.1348	NC_001564.2	1.1e-165	762	96.296	CFAV	NC_001564.2	0	759	96.296	4	0.698442	CFAV	CFAV	TRUE
SRR11006791	SRR11006791_NODE_8_length_952_cov_7.901714	C. Africa	Gabon	952	17.5587	-7.28438	NC_035187.1	1.52e-36	321	70.679	CFAV	NC_001564.2	0	289	68.027	8	0.337185	CFAV	CFAV	TRUE
SRR11006510	SRR11006510_NODE_9_length_934_cov_13.896149	W. Africa	Senegal	934	-4.66543	1.37562	NC_034017.1	2.36e-21	406	65.356	VIE2	AE14.2	0	407	99.755	21	0.43576	VIE2	VIE2	TRUE
SRR11006511	SRR11006511_NODE_10_length_510_cov_2.621247	W. Africa	Senegal	510	-5.14784	5.60464	NC_034017.1	1.76e-13	58	86.441	VIE2	AE5.2	0	76	100	21	0.14902	VIE2	VIE2	TRUE
SRR11006511	SRR11006511_NODE_11_length_446_cov_2.726287	W. Africa	Senegal	446	-5.38558	3.61586	NC_034017.1	0.001	35	83.333	VIE2	AE14.2	0	76	98.701	21	0.170404	VIE2	VIE2	TRUE
SRR11006511	SRR11006511_NODE_12_length_444_cov_5.564033	W. Africa	Senegal	444	-4.65666	1.52706	NC_034017.1	5.31e-13	215	67.13	VIE2	AE8.2	0	265	96.617	21	0.596847	VIE2	VIE2	TRUE
SRR11006511	SRR11006511_NODE_13_length_378_cov_3.910299	W. Africa	Senegal	378	-5.86777	-0.504818	MN567479.1	5.83e-18	146	73.51	VIE3	AE21.3	0	156	100	21	0.412698	VIE3	VIE3	TRUE
SRR11006511	SRR11006511_NODE_14_length_347_cov_31.107407	W. Africa	Senegal	347	-4.63817	6.12276	MN567479.1	3.14e-27	166	77.181	VIE2	AE5.2	0	346	99.712	21	0.997118	VIE2	VIE2	TRUE
SRR11006511	SRR11006511_NODE_15_length_344_cov_3.415730	W. Africa	Senegal	344	-4.57294	1.25605	NC_034204.1	2.91e-40	247	74.194	VIE3	AE23.3	0	328	93.636	21	0.953488	VIE3	VIE3	TRUE
SRR11006526	SRR11006526_NODE_11_length_656_cov_5.559585	W. Africa	Burkina Faso	656	12.1741	6.81769	NC_034017.1	4.39e-73	376	75.862	VIE2	AE16.2	0	392	97.71	2	0.597561	VIE2	VIE2	TRUE
SRR11006526	SRR11006526_NODE_22_length_492_cov_4.445783	W. Africa	Burkina Faso	492	12.1836	6.60365	NC_034204.1	1.39e-14	63	85.938	VIE2	AE16.2	0	76	98.701	2	0.154472	VIE2	VIE2	TRUE
SRR11006511	SRR11006511_NODE_1_length_3459_cov_5.368125	W. Africa	Senegal	3459	-4.30715	1.03325	MN567479.1	4.9e-119	2401	63.905	VIE2	AE14.2	0	1345	74.976	21	0.694131	MN567479.1	VIE2	FALSE
SRR11006526	SRR11006526_NODE_2_length_2414_cov_21.706461	W. Africa	Burkina Faso	2414	12.0943	6.69578	MN567479.1	0	1438	72.483	VIE2	AE16.2	0	1439	98.403	2	0.596106	VIE2	VIE2	TRUE
SRR11006511	SRR11006511_NODE_21_length_264_cov_3.037433	W. Africa	Senegal	264	8.94644	-15.7793	NC_033715.1	1e-06	25	100	Absent					11	0.094697	NC_033715.1	NC_033715.1	TRUE
SRR11006526	SRR11006526_NODE_35_length_350_cov_2.703297	W. Africa	Burkina Faso	350	12.4945	6.21409					VIE2	AE16.2	0	76	100	2	0.217143	VIE2	VIE2	TRUE
SRR11006511	SRR11006511_NODE_25_length_180_cov_73.281553	W. Africa	Senegal	180	-2.63822	0.51767	NC_027817.1	3.39e-23	140	75.887	VIE4	AE26.4	0	179	100	21	0.994444	VIE4	VIE4	TRUE
SRR11006511	SRR11006511_NODE_26_length_170_cov_4.096774	W. Africa	Senegal	170	-6.20691	5.5453					VIEW	NC_035108.1:461326757-461327206	0	97	96.939	21	0.570588	VIEW	VIEW	TRUE
SRR11006511	SRR11006511_NODE_27_length_163_cov_26.441860	W. Africa	Senegal	163	-7.02291	4.99748					VIE2	AE14.2	5.86e-48	104	100	21	0.638037	VIE2	VIE2	TRUE
SRR11006511	SRR11006511_NODE_28_length_155_cov_69.756410	W. Africa	Senegal	155	-1.98368	0.22912	NC_034204.1	2.05e-12	121	72.581	VIE2	AE14.2	0	139	77.857	21	0.896774	VIE2	VIE2	TRUE
SRR11006511	SRR11006511_NODE_29_length_155_cov_29.551282	W. Africa	Senegal	155	-4.9381	4.5352	NC_034017.1	1.06e-09	50	84.314	VIE2	AE14.2	0	154	100	21	0.993548	VIE2	VIE2	TRUE
SRR11006511	SRR11006511_NODE_2_length_2737_cov_7.642481	W. Africa	Senegal	2737	-4.65738	7.34425	MN567479.1	7.5e-65	1441	65.182	VIE2	AE7.2	0	760	100	21	0.526489	MN567479.1	VIE2	FALSE
SRR11006511	SRR11006511_NODE_30_length_155_cov_23.000000	W. Africa	Senegal	155	-3.68288	-0.388838	NC_034017.1	0.000286	25	92.308	VIE2	AE14.2	0	143	75	21	0.922581	VIE2	NC_034017.1	FALSE
SRR11006511	SRR11006511_NODE_31_length_155_cov_21.115385	W. Africa	Senegal	155	-3.77462	-0.341699	NC_034017.1	0.000286	25	92.308	VIE2	AE14.2	0	143	75.694	21	0.922581	VIE2	NC_034017.1	FALSE
SRR11006511	SRR11006511_NODE_32_length_155_cov_15.615385	W. Africa	Senegal	155	-5.58495	5.90214	MN567479.1	5.16e-20	147	73.649	VIE2	AE11.2	0	154	99.355	21	0.993548	VIE2	VIE2	TRUE
SRR11006511	SRR11006511_NODE_33_length_155_cov_6.910256	W. Africa	Senegal	155	-6.35908	1.97557	NC_034242.1	3.05e-10	49	86	VIE2	AE8.2	0	147	98.649	21	0.948387	VIE2	VIE2	TRUE
SRR11006511	SRR11006511_NODE_34_length_153_cov_7.894737	W. Africa	Senegal	153	-2.09797	0.530728	NC_027817.1	3e-10	74	77.333	VIE4	AE29.4	8.78e-42	187	75.532	21	1.22222	VIE4	VIE4	TRUE
SRR11006511	SRR11006511_NODE_35_length_153_cov_3.052632	W. Africa	Senegal	153	-7.05488	4.7093					VIE2	AE14.2	1.79e-35	104	90.476	21	0.679739	VIE2	VIE2	TRUE
SRR11006511	SRR11006511_NODE_36_length_152_cov_14.400000	W. Africa	Senegal	152	-7.50168	2.76379	NC_034017.1	2.29e-05	40	82.927	VIE2	AE14.2	0	162	92.638	21	1.06579	VIE2	VIE2	TRUE
SRR11006511	SRR11006511_NODE_37_length_152_cov_9.906667	W. Africa	Senegal	152	-6.06311	1.67843	NC_034017.1	1.35e-14	77	80.769	VIE2	AE14.2	0	151	100	21	0.993421	VIE2	VIE2	TRUE
SRR11006511	SRR11006511_NODE_38_length_148_cov_16.690141	W. Africa	Senegal	148	-6.43605	2.30022	NC_034204.1	0.003	71	70.833	VIE2	AE14.2	9.29e-33	147	98.63	21	0.993243	VIE2	VIE2	TRUE
SRR11006511	SRR11006511_NODE_39_length_137_cov_34.566667	W. Africa	Senegal	137	-4.2986	5.17052					VIE2	AE10.2	0	69	100	21	0.50365	VIE2	VIE2	TRUE
SRR11006526	SRR11006526_NODE_43_length_257_cov_14.027778	W. Africa	Burkina Faso	257	12.5463	7.06752	NC_034204.1	9.69e-45	243	75.82	VIE2	AE16.2	0	256	99.222	2	0.996109	VIE2	VIE2	TRUE
SRR11006511	SRR11006511_NODE_40_length_137_cov_16.316667	W. Africa	Senegal	137	-1.81967	-0.0956988					VIE4	AE29.4	4.86e-26	66	98.507	21	0.481752	VIE4	VIE4	TRUE
SRR11006511	SRR11006511_NODE_41_length_136_cov_25.813559	W. Africa	Senegal	136	-1.61109	-1.71492	NC_027817.1	4.77e-07	25	100	VIE4	AE27.4	1e-33	76	100	21	0.558824	VIE4	VIE4	TRUE
SRR11006511	SRR11006511_NODE_42_length_134_cov_5.000000	W. Africa	Senegal	134	-6.25905	1.97769	NC_034242.1	2.59e-10	49	86	VIE2	AE2.2	0	133	99.254	21	0.992537	VIE2	VIE2	TRUE
SRR11006511	SRR11006511_NODE_43_length_131_cov_9.370370	W. Africa	Senegal	131	-5.56431	5.83071	MN567479.1	7.73e-17	108	76.147	VIE2	AE5.2	0	130	100	21	0.992366	VIE2	VIE2	TRUE
SRR11006511	SRR11006511_NODE_44_length_128_cov_40.941176	W. Africa	Senegal	128	-5.79163	4.36657	NC_034017.1	8.58e-10	50	84.314	VIE2	AE14.2	0	127	99.219	21	0.992188	VIE2	VIE2	TRUE
SRR11006511	SRR11006511_NODE_45_length_127_cov_41.640000	W. Africa	Senegal	127	-7.0712	4.91913					VIE2	AE14.2	0	126	100	21	0.992126	VIE2	VIE2	TRUE
SRR11006511	SRR11006511_NODE_46_length_120_cov_13.720930	W. Africa	Senegal	120	-4.3152	6.20124	MN567479.1	1.87e-11	96	74.227	VIE2	AE10.2	0	119	100	21	0.991667	VIE2	VIE2	TRUE
SRR11006511	SRR11006511_NODE_47_length_120_cov_10.441860	W. Africa	Senegal	120	-4.19449	6.0759	MN567479.1	1.87e-11	96	74.227	VIE2	AE5.2	0	119	100	21	0.991667	VIE2	VIE2	TRUE
SRR11006511	SRR11006511_NODE_48_length_120_cov_9.069767	W. Africa	Senegal	120	-4.09361	6.13461	MN567479.1	2.28e-10	96	73.196	VIE2	AE5.2	0	119	99.167	21	0.991667	VIE2	VIE2	TRUE
SRR11006511	SRR11006511_NODE_49_length_120_cov_4.860465	W. Africa	Senegal	120	-4.30393	6.19286	MN567479.1	2.28e-10	96	73.196	VIE2	AE10.2	0	119	99.167	21	0.991667	VIE2	VIE2	TRUE
SRR11006511	SRR11006511_NODE_4_length_1280_cov_14.360765	W. Africa	Senegal	1280	-5.19826	1.74724	NC_034204.1	5.5e-88	968	68.061	VIE2	AE14.2	0	924	98.595	21	0.75625	VIE2	VIE2	TRUE
SRR11006511	SRR11006511_NODE_50_length_112_cov_25.885714	W. Africa	Senegal	112	-4.38703	5.9588	MN567479.1	5.62e-05	29	90	VIE2	AE5.2	0	111	100	21	0.991071	VIE2	VIE2	TRUE
SRR11006511	SRR11006511_NODE_51_length_112_cov_22.085714	W. Africa	Senegal	112	-4.59822	6.10782	MN567479.1	5.62e-05	29	90	VIE2	AE10.2	0	111	100	21	0.991071	VIE2	VIE2	TRUE
SRR11006511	SRR11006511_NODE_52_length_112_cov_12.285714	W. Africa	Senegal	112	-4.42668	6.31785	NC_034017.1	4.04e-13	59	85	VIE2	AE5.2	0	111	99.107	21	0.991071	VIE2	VIE2	TRUE
SRR11006511	SRR11006511_NODE_53_length_105_cov_16.500000	W. Africa	Senegal	105	-4.29862	6.3069	NC_034017.1	3.73e-13	59	85	VIE2	AE10.2	0	104	100	21	0.990476	VIE2	VIE2	TRUE
SRR11006526	SRR11006526_NODE_46_length_231_cov_5.519481	W. Africa	Burkina Faso	231	11.7043	6.84653	MN567479.1	1.28e-23	230	67.442	VIE2	AE16.2	0	256	86.822	2	1.10823	VIE2	VIE2	TRUE
SRR11006511	SRR11006511_NODE_55_length_101_cov_7.125000	W. Africa	Senegal	101	-6.08654	6.69011					VIE2	AE5.2	0	100	100	21	0.990099	VIE2	VIE2	TRUE
SRR11006511	SRR11006511_NODE_56_length_100_cov_12.826087	W. Africa	Senegal	100	-5.1191	3.46544	NC_034017.1	6.35e-10	50	84.314	VIE2	AE14.2	0	99	99	21	0.99	VIE2	VIE2	TRUE
SRR11006511	SRR11006511_NODE_57_length_98_cov_13.238095	W. Africa	Senegal	98	-6.29359	2.11618	NC_034017.1	8.06e-15	74	81.333	VIE2	AE2.2	3.4e-43	97	98.98	21	0.989796	VIE2	VIE2	TRUE
SRR11006511	SRR11006511_NODE_58_length_98_cov_6.476190	W. Africa	Senegal	98	-6.16006	2.25089					VIE2	AE2.2	5.04e-41	90	100	21	0.918367	VIE2	VIE2	TRUE
SRR11006511	SRR11006511_NODE_59_length_98_cov_6.000000	W. Africa	Senegal	98	-6.02706	1.99497	NC_034017.1	0.007	90	68.132	VIE2	AE8.2	0	97	98.98	21	0.989796	VIE2	VIE2	TRUE
SRR11006511	SRR11006511_NODE_5_length_1233_cov_18.336505	W. Africa	Senegal	1233	-6.08024	4.50014	MN567479.1	6.89e-74	910	67.213	VIE2	AE14.2	0	415	98.798	21	0.738037	MN567479.1	VIE2	FALSE
SRR11006511	SRR11006511_NODE_60_length_96_cov_5.736842	W. Africa	Senegal	96	-5.22492	3.76509	NC_034017.1	0.000162	35	83.333	VIE2	AE14.2	0	95	98.958	21	0.989583	VIE2	VIE2	TRUE
SRR11006511	SRR11006511_NODE_61_length_95_cov_26.222222	W. Africa	Senegal	95	-5.42582	6.1602	NC_034017.1	2.7e-14	58	86.441	VIE2	AE5.2	0	94	100	21	0.989474	VIE2	VIE2	TRUE
SRR11006511	SRR11006511_NODE_62_length_95_cov_18.833333	W. Africa	Senegal	95	-1.29788	-0.208042	NC_034204.1	5.96e-10	73	77.027	VIE4	AE26.4	8.22e-36	84	98.824	21	0.884211	VIE4	VIE4	TRUE
SRR11006511	SRR11006511_NODE_63_length_93_cov_20.062500	W. Africa	Senegal	93	-6.5371	4.02892					VIE2	AE9.2	0	76	100	21	0.817204	VIE2	VIE2	TRUE
SRR11006511	SRR11006511_NODE_64_length_93_cov_15.625000	W. Africa	Senegal	93	-5.97018	3.43964					VIE2	AE9.2	1.98e-42	92	100	21	0.989247	VIE2	VIE2	TRUE
SRR11006511	SRR11006511_NODE_65_length_93_cov_10.437500	W. Africa	Senegal	93	-7.76305	3.98957					VIE2	AE9.2	0	76	98.701	21	0.817204	VIE2	VIE2	TRUE
SRR11006511	SRR11006511_NODE_66_length_84_cov_32.571429	W. Africa	Senegal	84	-4.62223	5.8871	NC_034017.1	2.81e-13	59	85	VIE2	AE13.2	0	83	100	21	0.988095	VIE2	VIE2	TRUE
SRR11006526	SRR11006526_NODE_48_length_209_cov_8.515152	W. Africa	Burkina Faso	209	12.7445	7.24553	NC_034204.1	5.56e-34	208	74.641	VIE2	AE16.2	0	208	98.565	2	0.995215	VIE2	VIE2	TRUE
SRR11006511	SRR11006511_NODE_69_length_80_cov_5.333333	W. Africa	Senegal	80	-6.28273	1.35609					VIE2	AE14.2	2.18e-34	79	100	21	0.9875	VIE2	VIE2	TRUE
SRR11006511	SRR11006511_NODE_6_length_1126_cov_43.782650	W. Africa	Senegal	1126	-1.83787	-1.5054	NC_034204.1	5.52e-43	585	67.667	VIE4	AE26.4	0	515	99.612	21	0.519538	NC_034204.1	VIE4	FALSE
SRR11006796	SRR11006796_NODE_7_length_971_cov_10.102908	C. Africa	Gabon	971	17.4963	-7.28706	NC_035187.1	1.55e-36	321	70.679	CFAV	NC_001564.2	0	289	68.027	8	0.330587	CFAV	CFAV	TRUE
SRR11006511	SRR11006511_NODE_8_length_559_cov_2.993776	W. Africa	Senegal	559	1.31718	-19.1043	NC_002031.1	6.33e-07	26	100	Absent					9	0.0465116	NC_002031.1	NC_002031.1	TRUE
SRR11006511	SRR11006511_NODE_9_length_553_cov_2.867647	W. Africa	Senegal	553	-4.16818	6.52746	NC_034017.1	2.33e-12	59	85	VIE2	AE5.2	0	76	100	21	0.137432	VIE2	VIE2	TRUE
SRR11006512	SRR11006512_NODE_10_length_389_cov_3.064103	W. Africa	Senegal	389	-6.10787	2.73733					VIE2	AE14.2	0	65	98.485	21	0.167095	VIE2	VIE2	TRUE
SRR11006613	SRR11006613_NODE_18_length_337_cov_2.834615	W. Africa	Burkina Faso	337	8.73408	-9.48836	NC_012671.1	1.38e-12	150	70.588	CFAV	NC_001564.2	8.53e-06	76	75.325	14	0.445104	NC_012671.1	CFAV	FALSE
SRR11006512	SRR11006512_NODE_12_length_316_cov_2.937238	W. Africa	Senegal	316	-7.27534	22.3628	NC_002657.1	3.47e-07	48	86	Absent					3	0.151899	NC_002657.1	NC_002657.1	TRUE
SRR11006794	SRR11006794_NODE_53_length_111_cov_40.794118	C. Africa	Gabon	111	-2.35207	3.57072	NC_034204.1	1.31e-06	82	72.289	VIE4	AE29.4	0	110	100	20	0.990991	VIE4	VIE4	TRUE
SRR11006512	SRR11006512_NODE_14_length_255_cov_2.477528	W. Africa	Senegal	255	-5.83299	-19.7693	NC_002640.1	3.36e-06	35	91.892	Absent					0	0.137255	NC_002640.1	NC_002640.1	TRUE
SRR11006512	SRR11006512_NODE_1_length_5470_cov_8.627109	W. Africa	Senegal	5470	-5.11098	5.01675	MN567479.1	2.38e-125	3906	65.12	VIE2	AE5.2	0	1234	99.595	21	0.714077	MN567479.1	VIE2	FALSE
SRR11006526	SRR11006526_NODE_58_length_171_cov_4.925532	W. Africa	Burkina Faso	171	12.3225	6.8493	NC_034017.1	7.04e-19	155	69.886	VIE2	AE16.2	0	190	89.005	2	1.11111	VIE2	VIE2	TRUE
SRR11006512	SRR11006512_NODE_3_length_1993_cov_4.277140	W. Africa	Senegal	1993	-4.67892	1.10978	NC_034204.1	1.2e-98	1147	67.964	VIE2	AE14.2	0	1345	74.702	21	0.674862	VIE2	VIE2	TRUE
SRR11006512	SRR11006512_NODE_4_length_1307_cov_36.747154	W. Africa	Senegal	1307	-1.88585	-1.27177	NC_034204.1	4.05e-39	808	66.245	VIE4	AE26.4	0	702	99.301	21	0.61821	NC_034204.1	VIE4	FALSE
SRR11006512	SRR11006512_NODE_5_length_1287_cov_5.726446	W. Africa	Senegal	1287	-5.34628	0.252492	MN567479.1	6.3e-119	874	71.38	VIE3	AE24.3	0	828	99.879	21	0.679099	VIE3	VIE3	TRUE
SRR11006512	SRR11006512_NODE_6_length_1061_cov_3.945122	W. Africa	Senegal	1061	-14.1362	14.1442	NC_001564.2	1.06e-165	762	96.296	CFAV	NC_001564.2	0	759	96.296	4	0.71819	CFAV	CFAV	TRUE
SRR11006799	SRR11006799_NODE_7_length_1210_cov_7.625772	C. Africa	Gabon	1210	17.4945	-7.22864	NC_035187.1	1.94e-36	321	70.679	CFAV	NC_001564.2	0	289	68.367	8	0.265289	CFAV	CFAV	TRUE
SRR11006512	SRR11006512_NODE_8_length_540_cov_2.859611	W. Africa	Senegal	540	-5.92325	-0.489566	MN567479.1	8.48e-18	146	73.51	VIE3	AE25.3	0	156	100	21	0.288889	VIE3	VIE3	TRUE
SRR11006512	SRR11006512_NODE_9_length_413_cov_2.800595	W. Africa	Senegal	413	-4.62969	1.1564	NC_034204.1	6.39e-37	237	73.092	VIE3	AE23.3	0	374	92.287	21	0.905569	VIE3	VIE3	TRUE
SRR11006513	SRR11006513_NODE_10_length_602_cov_8.855238	W. Africa	Senegal	602	-4.8488	8.31535	NC_034017.1	5.24e-40	387	69.072	VIE2	AE7.2	0	394	99.494	21	0.654485	VIE2	VIE2	TRUE
SRR11006513	SRR11006513_NODE_11_length_570_cov_29.931034	W. Africa	Senegal	570	-4.18754	6.43026	MN567479.1	2.11e-19	385	66.565	VIE2	AE10.2	0	562	99.822	21	0.985965	VIE2	VIE2	TRUE
SRR11006513	SRR11006513_NODE_12_length_566_cov_13.163599	W. Africa	Senegal	566	-7.37491	4.92081	MN567479.1	1.41e-21	203	70.588	VIE2	AE4.2	0	142	100	21	0.358657	MN567479.1	VIE2	FALSE
SRR11006513	SRR11006513_NODE_13_length_565_cov_5.088115	W. Africa	Senegal	565	-4.54952	1.31951	NC_034017.1	1.01e-29	213	72.897	VIE2	AE8.2	0	292	98.976	21	0.516814	VIE2	VIE2	TRUE
SRR11006526	SRR11006526_NODE_71_length_150_cov_11.849315	W. Africa	Burkina Faso	150	12.5756	7.4122	MN567479.1	4.08e-21	136	75.182	VIE2	AE16.2	0	149	100	2	0.993333	VIE2	VIE2	TRUE
SRR11006513	SRR11006513_NODE_17_length_444_cov_5.893733	W. Africa	Senegal	444	8.97666	-15.7553	NC_033715.1	1.74e-06	25	100	Absent					11	0.0563063	NC_033715.1	NC_033715.1	TRUE
SRR11006513	SRR11006513_NODE_18_length_419_cov_3.380117	W. Africa	Senegal	419	-4.35316	1.77812	MN567479.1	3.15e-09	98	72.727	VIE2	AE8.2	0	166	97.006	21	0.396181	VIE2	VIE2	TRUE
SRR11006513	SRR11006513_NODE_19_length_396_cov_3.225705	W. Africa	Senegal	396	9.3957	-3.70111	NC_005064.1	1.54e-06	30	96.774	Absent					12	0.0757576	NC_005064.1	NC_005064.1	TRUE
SRR11006513	SRR11006513_NODE_1_length_4038_cov_7.550619	W. Africa	Senegal	4038	-4.70414	0.778481	MN567479.1	5.73e-119	2547	63.905	VIE2	AE14.2	0	1345	74.976	21	0.630758	MN567479.1	VIE2	FALSE
SRR11006526	SRR11006526_NODE_74_length_144_cov_5.611940	W. Africa	Burkina Faso	144	12.2112	6.73073	NC_034017.1	2.99e-35	142	81.818	VIE2	AE16.2	0	143	98.611	2	0.993056	VIE2	VIE2	TRUE
SRR11006513	SRR11006513_NODE_21_length_363_cov_3.020979	W. Africa	Senegal	363	-7.28868	22.3732	NC_002657.1	4.02e-07	48	86	Absent					3	0.132231	NC_002657.1	NC_002657.1	TRUE
SRR11006513	SRR11006513_NODE_22_length_317_cov_2.450000	W. Africa	Senegal	317	24.6091	-0.933178	NC_035071.1	1.21e-06	28	96.552	Absent					6	0.0883281	NC_035071.1	NC_035071.1	TRUE
SRR11006794	SRR11006794_NODE_42_length_137_cov_14.466667	C. Africa	Gabon	137	-1.98246	3.92568					VIE4	AE29.4	4.86e-26	66	98.507	20	0.481752	VIE4	VIE4	TRUE
SRR11006513	SRR11006513_NODE_26_length_277_cov_7.180000	W. Africa	Senegal	277	-6.10897	0.938792	NC_034204.1	1.2e-18	274	67.986	VIE2	AE14.2	1.05e-139	276	99.639	21	0.99639	VIE2	VIE2	TRUE
SRR11006513	SRR11006513_NODE_27_length_277_cov_2.945000	W. Africa	Senegal	277	3.05662	-12.1229	MN567479.1	9.86e-20	185	71.958	Absent					10	0.66787	MN567479.1	MN567479.1	TRUE
SRR11006513	SRR11006513_NODE_28_length_248_cov_2.584795	W. Africa	Senegal	248	9.18676	-0.562111	NC_006551.1	2.2e-08	28	100	Absent					13	0.112903	NC_006551.1	NC_006551.1	TRUE
SRR11006792	SRR11006792_NODE_37_length_128_cov_19.980392	C. Africa	Gabon	128	-2.744	3.87826	MN567479.1	4.74e-13	121	72.131	VIE2	AE4.2	0	69	100	20	0.945312	MN567479.1	VIE2	FALSE
SRR11006513	SRR11006513_NODE_2_length_2285_cov_11.171196	W. Africa	Senegal	2285	-4.84972	8.1991	MN567479.1	1.21e-29	1254	63.905	VIE2	AE7.2	0	442	98.661	21	0.548796	MN567479.1	VIE2	FALSE
SRR11006513	SRR11006513_NODE_32_length_220_cov_5.391608	W. Africa	Senegal	220	-5.134	5.7581	NC_034017.1	1.39e-16	76	83.117	VIE2	AE12.2	0	76	100	21	0.345455	VIE2	VIE2	TRUE
SRR11006513	SRR11006513_NODE_33_length_216_cov_6.251799	W. Africa	Senegal	216	-5.24922	5.93993	MN567479.1	2.01e-33	199	75	VIE2	AE11.2	0	215	98.611	21	0.99537	VIE2	VIE2	TRUE
SRR11006513	SRR11006513_NODE_34_length_163_cov_19.500000	W. Africa	Senegal	163	-7.63383	2.39494	NC_034017.1	2.48e-05	40	82.927	VIE2	AE14.2	0	162	98.773	21	0.993865	VIE2	VIE2	TRUE
SRR11006513	SRR11006513_NODE_35_length_161_cov_34.904762	W. Africa	Senegal	161	-6.82541	3.31012	NC_034017.1	7.49e-12	57	84.483	VIE2	AE14.2	0	160	98.758	21	0.993789	VIE2	VIE2	TRUE
SRR11006526	SRR11006526_NODE_85_length_122_cov_15.244444	W. Africa	Burkina Faso	122	11.9623	7.26745	MN567479.1	8.65e-16	121	73.77	VIE2	AE16.2	0	121	95.902	2	0.991803	VIE2	VIE2	TRUE
SRR11006526	SRR11006526_NODE_86_length_122_cov_11.044444	W. Africa	Burkina Faso	122	11.9149	6.99504	NC_034204.1	1.46e-06	121	68.852	VIE2	AE16.2	0	121	96.721	2	0.991803	VIE2	VIE2	TRUE
SRR11006513	SRR11006513_NODE_38_length_153_cov_16.118421	W. Africa	Senegal	153	-4.62638	5.41006					VIE2	AE10.2	0	69	100	21	0.45098	VIE2	VIE2	TRUE
SRR11006513	SRR11006513_NODE_39_length_152_cov_15.186667	W. Africa	Senegal	152	-7.35206	2.8201	NC_034017.1	2.29e-05	40	82.927	VIE2	AE14.2	0	162	92.638	21	1.06579	VIE2	VIE2	TRUE
SRR11006513	SRR11006513_NODE_3_length_2070_cov_25.379328	W. Africa	Senegal	2070	-1.82284	-1.22381	NC_034204.1	1.25e-60	806	70.236	VIE4	AE26.4	0	976	98.551	21	0.471498	VIE4	VIE4	TRUE
SRR11006526	SRR11006526_NODE_90_length_110_cov_14.424242	W. Africa	Burkina Faso	110	11.9061	6.70123					VIE2	AE16.2	0	109	97.273	2	0.990909	VIE2	VIE2	TRUE
SRR11006513	SRR11006513_NODE_5_length_1250_cov_22.996590	W. Africa	Senegal	1250	-5.59916	5.54308	MN567479.1	4.4e-108	1093	67.213	VIE2	AE5.2	0	422	99.527	21	0.8744	MN567479.1	VIE2	FALSE
SRR11006513	SRR11006513_NODE_6_length_900_cov_2.806804	W. Africa	Senegal	900	-5.86288	-19.802	NC_002640.1	1.26e-05	35	91.892	Absent					0	0.0388889	NC_002640.1	NC_002640.1	TRUE
SRR11006828	SRR11006828_NODE_6_length_976_cov_14.091212	C. Africa	Gabon	976	17.4824	-7.28384	NC_035187.1	1.56e-36	321	70.679	CFAV	NC_001564.2	0	289	68.027	8	0.328893	CFAV	CFAV	TRUE
SRR11006513	SRR11006513_NODE_8_length_791_cov_24.054622	W. Africa	Senegal	791	-5.40539	1.84354	NC_034204.1	2.42e-39	632	67.69	VIE2	AE14.2	0	790	98.946	21	0.998736	VIE2	VIE2	TRUE
SRR11006526	SRR11006526_NODE_91_length_110_cov_6.242424	W. Africa	Burkina Faso	110	11.9657	6.86667					VIE2	AE16.2	0	109	97.273	2	0.990909	VIE2	VIE2	TRUE
SRR11006526	SRR11006526_NODE_92_length_110_cov_4.212121	W. Africa	Burkina Faso	110	11.939	6.68351					VIE2	AE16.2	0	109	96.364	2	0.990909	VIE2	VIE2	TRUE
SRR11006514	SRR11006514_NODE_11_length_564_cov_4.774127	W. Africa	Burkina Faso	564	-4.7501	8.17371	MN567479.1	5.98e-20	208	68.304	VIE2	AE7.2	0	265	93.233	21	0.469858	VIE2	VIE2	TRUE
SRR11006514	SRR11006514_NODE_12_length_513_cov_5.366972	W. Africa	Burkina Faso	513	-4.62208	1.35087	NC_034017.1	9.16e-30	213	72.897	VIE2	AE8.2	0	292	98.976	21	0.569201	VIE2	VIE2	TRUE
SRR11006527	SRR11006527_NODE_18_length_432_cov_11.414085	W. Africa	Burkina Faso	432	12.5989	6.42274	NC_034017.1	7.65e-30	228	72.052	VIE2	AE16.2	0	241	98.347	2	0.55787	VIE2	VIE2	TRUE
SRR11006794	SRR11006794_NODE_34_length_214_cov_30.423358	C. Africa	Gabon	214	-2.57788	4.06761	MN567479.1	2.96e-31	205	73.786	VIE2	AE5.2	0	213	99.065	20	0.995327	VIE2	VIE2	TRUE
SRR11006514	SRR11006514_NODE_15_length_443_cov_2.765027	W. Africa	Burkina Faso	443	-5.92238	-19.7865	NC_002640.1	6.04e-06	35	91.892	Absent					0	0.0790068	NC_002640.1	NC_002640.1	TRUE
SRR11006527	SRR11006527_NODE_21_length_406_cov_4.224924	W. Africa	Burkina Faso	406	12.0474	6.84071	NC_034017.1	1.92e-05	33	88.235	VIE2	AE16.2	0	75	100	2	0.184729	VIE2	VIE2	TRUE
SRR11006514	SRR11006514_NODE_17_length_399_cov_6.183230	W. Africa	Burkina Faso	399	-5.37113	2.19617	NC_027817.1	1.45e-19	139	74.286	VIE2	AE14.2	0	193	99.485	21	0.483709	VIE2	VIE2	TRUE
SRR11006794	SRR11006794_NODE_44_length_136_cov_27.000000	C. Africa	Gabon	136	-2.39152	4.24411	MN567479.1	3.67e-21	111	78.571	VIE2	AE5.2	0	135	97.794	20	0.992647	VIE2	VIE2	TRUE
SRR11006514	SRR11006514_NODE_19_length_342_cov_4.392453	W. Africa	Burkina Faso	342	-5.70066	1.28031	NC_034204.1	4.03e-13	314	63.768	VIE2	AE14.2	4.48e-157	369	91.892	21	1.07895	VIE2	VIE2	TRUE
SRR11006514	SRR11006514_NODE_1_length_4238_cov_4.975967	W. Africa	Burkina Faso	4238	-4.97338	0.600694	MN567479.1	6.02e-119	2547	63.905	VIE2	AE14.2	0	1345	74.878	21	0.600991	MN567479.1	VIE2	FALSE
SRR11006514	SRR11006514_NODE_20_length_304_cov_5.955947	W. Africa	Burkina Faso	304	-5.23109	4.7203	MN567479.1	0.000601	43	79.545	VIEW	NC_035108.1:461326757-461327206	2.63e-97	207	97.596	21	0.680921	VIEW	VIEW	TRUE
SRR11006514	SRR11006514_NODE_22_length_283_cov_9.194175	W. Africa	Burkina Faso	283	-6.95567	4.88044	MN567479.1	9.41e-14	121	72.951	VIE2	AE4.2	0	69	100	21	0.427562	MN567479.1	VIE2	FALSE
SRR11006527	SRR11006527_NODE_34_length_231_cov_7.688312	W. Africa	Burkina Faso	231	11.4352	6.89938	MN567479.1	2.03e-46	223	77.679	VIE2	AE16.2	0	230	97.835	2	0.995671	VIE2	VIE2	TRUE
SRR11006527	SRR11006527_NODE_4_length_1457_cov_21.700000	W. Africa	Burkina Faso	1457	11.5381	6.37164	MN567479.1	0	1234	73.257	VIE2	AE16.2	0	1252	98.942	2	0.8593	VIE2	VIE2	TRUE
SRR11006514	SRR11006514_NODE_29_length_214_cov_5.503650	W. Africa	Burkina Faso	214	-7.27247	5.84082	MN567479.1	3.38e-05	52	77.358	VIEW	NC_035108.1:461326757-461327206	0	207	99.519	21	0.96729	VIEW	VIEW	TRUE
SRR11006514	SRR11006514_NODE_2_length_3986_cov_12.060629	W. Africa	Burkina Faso	3986	-5.35194	7.47119	MN567479.1	1.17e-127	2588	65.064	VIE2	AE5.2	0	1234	99.676	21	0.649272	MN567479.1	VIE2	FALSE
SRR11006528	SRR11006528_NODE_3_length_2092_cov_5.842184	W. Africa	Burkina Faso	2092	12.4443	6.0925	MN567479.1	0	1745	72.526	VIE2	AE16.2	0	1439	98.333	2	0.83413	MN567479.1	VIE2	FALSE
SRR11006529	SRR11006529_NODE_1_length_2756_cov_11.437477	W. Africa	Burkina Faso	2756	12.1801	6.24116	MN567479.1	0	1746	71.998	VIE2	AE16.2	0	1550	94.872	2	0.633527	MN567479.1	VIE2	FALSE
SRR11006514	SRR11006514_NODE_32_length_155_cov_23.705128	W. Africa	Burkina Faso	155	-2.1113	0.124277	NC_034204.1	2.05e-12	121	72.581	VIE2	AE14.2	0	139	77.857	21	0.896774	VIE2	VIE2	TRUE
SRR11006529	SRR11006529_NODE_22_length_372_cov_3.488136	W. Africa	Burkina Faso	372	12.5314	6.14605					VIE2	AE16.2	0	75	100	2	0.201613	VIE2	VIE2	TRUE
SRR11006514	SRR11006514_NODE_34_length_153_cov_3.828947	W. Africa	Burkina Faso	153	-2.06404	0.586773	NC_027817.1	3e-10	74	77.333	VIE4	AE29.4	8.78e-42	187	75.532	21	1.22222	VIE4	VIE4	TRUE
SRR11006514	SRR11006514_NODE_35_length_145_cov_35.279412	W. Africa	Burkina Faso	145	-4.22636	5.52835					VIE2	AE10.2	0	77	100	21	0.531034	VIE2	VIE2	TRUE
SRR11006514	SRR11006514_NODE_36_length_136_cov_10.406780	W. Africa	Burkina Faso	136	-1.72952	-1.79938	NC_027817.1	4.77e-07	25	100	VIE4	AE27.4	1e-33	76	100	21	0.558824	VIE4	VIE4	TRUE
SRR11006514	SRR11006514_NODE_38_length_133_cov_7.375000	W. Africa	Burkina Faso	133	-4.43608	7.33793	NC_005064.1	4.65e-07	121	69.919	VIE2	AE13.2	0	132	100	21	0.992481	VIE2	VIE2	TRUE
SRR11006514	SRR11006514_NODE_39_length_133_cov_6.321429	W. Africa	Burkina Faso	133	-7.22609	4.79368	MN567479.1	4.96e-13	121	72.131	VIE2	AE4.2	0	69	100	21	0.909774	MN567479.1	VIE2	FALSE
SRR11006514	SRR11006514_NODE_3_length_1422_cov_16.469888	W. Africa	Burkina Faso	1422	-6.42112	4.13307	NC_034204.1	2.61e-48	862	64.907	VIE2	AE14.2	0	1197	97.089	21	0.841772	VIE2	VIE2	TRUE
SRR11006514	SRR11006514_NODE_40_length_133_cov_4.303571	W. Africa	Burkina Faso	133	-4.38499	7.14084	NC_005064.1	1.62e-06	44	82.222	VIE2	AE10.2	0	132	100	21	0.992481	VIE2	VIE2	TRUE
SRR11006514	SRR11006514_NODE_41_length_132_cov_7.800000	W. Africa	Burkina Faso	132	-4.08399	4.68533	NC_034017.1	0.000239	35	83.333	VIE2	AE14.2	0	76	100	21	0.575758	VIE2	VIE2	TRUE
SRR11006514	SRR11006514_NODE_42_length_132_cov_3.818182	W. Africa	Burkina Faso	132	-5.41137	3.61896	NC_034017.1	0.000239	35	83.333	VIE2	AE14.2	0	76	98.701	21	0.575758	VIE2	VIE2	TRUE
SRR11006514	SRR11006514_NODE_43_length_111_cov_17.500000	W. Africa	Burkina Faso	111	-4.3358	7.02779	NC_035187.1	0.002	23	91.667	VIE2	AE10.2	0	110	99.099	21	0.990991	VIE2	VIE2	TRUE
SRR11006514	SRR11006514_NODE_45_length_100_cov_19.782609	W. Africa	Burkina Faso	100	-5.14522	3.60566	NC_034017.1	6.35e-10	50	84.314	VIE2	AE14.2	0	99	99	21	0.99	VIE2	VIE2	TRUE
SRR11006514	SRR11006514_NODE_46_length_99_cov_19.000000	W. Africa	Burkina Faso	99	-5.02375	7.10163					VIE2	AE10.2	0	98	100	21	0.989899	VIE2	VIE2	TRUE
SRR11006514	SRR11006514_NODE_47_length_99_cov_18.681818	W. Africa	Burkina Faso	99	-7.40511	4.80731	MN567479.1	1.13e-06	89	71.111	VIE2	AE4.2	0	91	100	21	0.919192	VIE2	VIE2	TRUE
SRR11006514	SRR11006514_NODE_48_length_96_cov_16.421053	W. Africa	Burkina Faso	96	-5.25613	3.68196	NC_034017.1	0.000162	35	83.333	VIE2	AE14.2	0	95	98.958	21	0.989583	VIE2	VIE2	TRUE
SRR11006514	SRR11006514_NODE_49_length_94_cov_13.823529	W. Africa	Burkina Faso	94	-4.59852	4.4724					VIE2	AE14.2	0	93	100	21	0.989362	VIE2	VIE2	TRUE
SRR11006514	SRR11006514_NODE_4_length_1367_cov_25.103876	W. Africa	Burkina Faso	1367	-2.00129	-1.32542	NC_034204.1	1.92e-62	777	67.794	VIE2	AE14.2	0	1237	73.864	21	0.904901	VIE2	VIE2	TRUE
SRR11006514	SRR11006514_NODE_50_length_93_cov_40.625000	W. Africa	Burkina Faso	93	-6.20754	4.31475					VIE2	AE9.2	0	92	100	21	0.989247	VIE2	VIE2	TRUE
SRR11006514	SRR11006514_NODE_51_length_93_cov_35.500000	W. Africa	Burkina Faso	93	-6.43616	4.06204					VIE2	AE9.2	0	76	100	21	0.817204	VIE2	VIE2	TRUE
SRR11006514	SRR11006514_NODE_52_length_93_cov_13.875000	W. Africa	Burkina Faso	93	-6.01192	3.47057					VIE2	AE9.2	1.98e-42	92	100	21	0.989247	VIE2	VIE2	TRUE
SRR11006514	SRR11006514_NODE_53_length_93_cov_9.562500	W. Africa	Burkina Faso	93	-7.75052	3.9519					VIE2	AE9.2	0	76	98.701	21	0.817204	VIE2	VIE2	TRUE
SRR11006514	SRR11006514_NODE_54_length_91_cov_8.642857	W. Africa	Burkina Faso	91	-4.89822	7.13354					VIE2	AE13.2	0	87	100	21	0.956044	VIE2	VIE2	TRUE
SRR11006530	SRR11006530_NODE_27_length_174_cov_15.443299	W. Africa	Burkina Faso	174	11.5482	6.30149	MN567479.1	2.67e-24	172	73.41	VIE2	AE16.2	0	173	97.126	2	0.994253	VIE2	VIE2	TRUE
SRR11006530	SRR11006530_NODE_3_length_2421_cov_10.896758	W. Africa	Burkina Faso	2421	11.7352	6.12319	MN567479.1	0	1733	72.225	VIE2	AE16.2	0	1439	98.125	2	0.71582	MN567479.1	VIE2	FALSE
SRR11006514	SRR11006514_NODE_6_length_958_cov_12.095346	W. Africa	Burkina Faso	958	-5.84203	4.82172	MN567479.1	1.74e-29	333	68.263	VIE2	AE14.2	0	307	99.675	21	0.347599	VIE2	VIE2	TRUE
SRR11006514	SRR11006514_NODE_7_length_909_cov_3.263221	W. Africa	Burkina Faso	909	9.06734	-15.8264	NC_033715.1	3.64e-06	25	100	Absent					11	0.0275028	NC_033715.1	NC_033715.1	TRUE
SRR11006531	SRR11006531_NODE_3_length_1926_cov_7.930773	Coastal Kenya	Kenya	1926	11.536	6.27177	MN567479.1	0	1114	73.656	VIE2	AE16.2	0	1154	98.356	2	0.599169	VIE2	VIE2	TRUE
SRR11006881	SRR11006881_NODE_8_length_865_cov_4.751269	C. Africa	Uganda	865	17.2869	-7.61326	NC_035187.1	1.38e-36	321	70.679	CFAV	NC_001564.2	0	289	68.027	8	0.371098	CFAV	CFAV	TRUE
SRR11006532	SRR11006532_NODE_12_length_476_cov_9.395990	W. Africa	Ghana	476	11.7366	7.40732	MN567479.1	3.37e-22	250	69.444	VIE2	AE16.2	0	253	99.606	2	0.531513	VIE2	VIE2	TRUE
SRR11006515	SRR11006515_NODE_11_length_561_cov_5.033058	W. Africa	Burkina Faso	561	-6.10857	3.0172	MN567479.1	0.004	52	75.472	VIE2	AE14.2	5.49e-42	98	97.98	21	0.174688	VIE2	VIE2	TRUE
SRR11006515	SRR11006515_NODE_12_length_496_cov_2.713604	W. Africa	Burkina Faso	496	-4.54531	0.433919					VIE2	AE4.2	0	73	79.73	21	0.147177	VIE2	VIE2	TRUE
SRR11006532	SRR11006532_NODE_19_length_376_cov_5.983278	W. Africa	Ghana	376	12.4569	6.25057					VIE2	AE16.2	0	76	100	2	0.202128	VIE2	VIE2	TRUE
SRR11006532	SRR11006532_NODE_24_length_155_cov_19.743590	W. Africa	Ghana	155	11.8631	7.11239	NC_034017.1	1.58e-26	146	76.871	VIE2	AE16.2	0	154	100	2	0.993548	VIE2	VIE2	TRUE
SRR11006532	SRR11006532_NODE_28_length_151_cov_4.959459	W. Africa	Ghana	151	12.1803	7.6469	NC_034017.1	2.96e-10	146	76.056	VIE2	AE16.2	0	176	84.181	2	1.16556	VIE2	VIE2	TRUE
SRR11006515	SRR11006515_NODE_18_length_344_cov_2.749064	W. Africa	Burkina Faso	344	8.99165	-15.6449	NC_033715.1	1.32e-06	25	100	Absent					11	0.0726744	NC_033715.1	NC_033715.1	TRUE
SRR11006515	SRR11006515_NODE_1_length_3457_cov_10.915385	W. Africa	Burkina Faso	3457	-5.78919	-0.281735	MN567479.1	5.23e-125	2174	65.734	VIE3	AE23.3	0	972	99.384	21	0.628869	MN567479.1	VIE3	FALSE
SRR11006792	SRR11006792_NODE_29_length_149_cov_4.263889	C. Africa	Gabon	149	-3.28202	4.43474					VIE2	AE5.2	0	76	98.701	20	0.510067	VIE2	VIE2	TRUE
SRR11006515	SRR11006515_NODE_21_length_277_cov_4.540000	W. Africa	Burkina Faso	277	-6.01454	0.895015	NC_034204.1	1.2e-18	274	67.986	VIE2	AE14.2	1.05e-139	276	99.639	21	0.99639	VIE2	VIE2	TRUE
SRR11006794	SRR11006794_NODE_23_length_370_cov_5.996587	C. Africa	Gabon	370	-2.70945	4.16754					VIE2	AE5.2	0	76	100	20	0.205405	VIE2	VIE2	TRUE
SRR11006515	SRR11006515_NODE_23_length_231_cov_9.038961	W. Africa	Burkina Faso	231	-7.34511	2.41654	NC_034017.1	1.37e-10	57	82.759	VIE2	AE14.2	0	230	98.268	21	0.995671	VIE2	VIE2	TRUE
SRR11006532	SRR11006532_NODE_34_length_134_cov_14.684211	W. Africa	Ghana	134	12.2941	7.54045	NC_034204.1	6.1e-31	127	82.031	VIE2	AE16.2	0	133	99.254	2	0.992537	VIE2	VIE2	TRUE
SRR11006515	SRR11006515_NODE_25_length_205_cov_2.945312	W. Africa	Burkina Faso	205	-6.16015	5.50361					VIEW	NC_035108.1:461326757-461327206	0	132	97.744	21	0.643902	VIEW	VIEW	TRUE
SRR11006515	SRR11006515_NODE_26_length_198_cov_49.438017	W. Africa	Burkina Faso	198	-2.23359	0.688248	NC_027817.1	3.77e-23	140	75.887	VIE4	AE29.4	0	187	100	21	0.944444	VIE4	VIE4	TRUE
SRR11006532	SRR11006532_NODE_36_length_120_cov_3.441860	W. Africa	Ghana	120	12.2185	7.33138	NC_034017.1	2.13e-23	115	79.31	VIE2	AE16.2	1.93e-54	119	99.167	2	0.991667	VIE2	VIE2	TRUE
SRR11006899	SRR11006899_NODE_7_length_915_cov_6.083532	C. Africa	Kenya	915	17.4978	-7.36125	NC_035187.1	1.46e-36	321	70.679	CFAV	NC_001564.2	0	289	68.027	8	0.35082	CFAV	CFAV	TRUE
SRR11006532	SRR11006532_NODE_37_length_112_cov_9.285714	W. Africa	Ghana	112	12.0204	7.28373	MN567479.1	3.32e-14	106	74.766	VIE2	AE16.2	0	111	99.107	2	0.991071	VIE2	VIE2	TRUE
SRR11006515	SRR11006515_NODE_2_length_2230_cov_4.185787	W. Africa	Burkina Faso	2230	-4.85816	8.12027	MN567479.1	9.68e-31	1249	63.927	VIE2	AE7.2	0	442	99.097	21	0.56009	MN567479.1	VIE2	FALSE
SRR11006532	SRR11006532_NODE_6_length_1060_cov_24.104781	W. Africa	Ghana	1060	12.6607	6.6317	MN567479.1	0	1057	74.221	VIE2	AE16.2	0	1059	99.057	2	0.999057	VIE2	VIE2	TRUE
SRR11006515	SRR11006515_NODE_31_length_155_cov_12.076923	W. Africa	Burkina Faso	155	-5.89918	6.12415	MN567479.1	5.16e-20	147	73.649	VIE2	AE5.2	0	154	99.355	21	0.993548	VIE2	VIE2	TRUE
SRR11006515	SRR11006515_NODE_32_length_153_cov_21.855263	W. Africa	Burkina Faso	153	-4.33033	5.23195					VIE2	AE9.2	0	76	100	21	0.496732	VIE2	VIE2	TRUE
SRR11006533	SRR11006533_NODE_3_length_1660_cov_5.945041	W. Africa	Ghana	1660	12.5115	6.726	MN567479.1	9.91e-175	1079	71.774	VIE2	AE16.2	0	1139	95.526	2	0.686145	VIE2	VIE2	TRUE
SRR11006515	SRR11006515_NODE_34_length_124_cov_2.468085	W. Africa	Burkina Faso	124	-5.72324	4.37041	MN567479.1	4.28e-07	68	75.362	VIE2	AE14.2	0	123	99.194	21	0.991935	VIE2	VIE2	TRUE
SRR11006515	SRR11006515_NODE_35_length_119_cov_11.000000	W. Africa	Burkina Faso	119	-4.80013	3.84926	NC_034017.1	7.86e-10	50	84.314	VIE2	AE14.2	0	118	100	21	0.991597	VIE2	VIE2	TRUE
SRR11006515	SRR11006515_NODE_36_length_119_cov_8.619048	W. Africa	Burkina Faso	119	-4.84166	3.77128	NC_034017.1	7.86e-10	50	84.314	VIE2	AE14.2	0	118	99.16	21	0.991597	VIE2	VIE2	TRUE
SRR11006515	SRR11006515_NODE_37_length_113_cov_26.694444	W. Africa	Burkina Faso	113	-5.92758	4.3313	NC_034017.1	7.39e-10	50	84.314	VIE2	AE14.2	0	112	100	21	0.99115	VIE2	VIE2	TRUE
SRR11006515	SRR11006515_NODE_38_length_113_cov_16.166667	W. Africa	Burkina Faso	113	-4.51161	3.8848					VIE2	AE14.2	0	112	100	21	0.99115	VIE2	VIE2	TRUE
SRR11006515	SRR11006515_NODE_39_length_108_cov_6.096774	W. Africa	Burkina Faso	108	-4.59071	3.9628	MN567479.1	0.008	42	76.744	VIE2	AE14.2	0	107	99.074	21	0.990741	VIE2	VIE2	TRUE
SRR11006515	SRR11006515_NODE_3_length_1441_cov_36.788856	W. Africa	Burkina Faso	1441	-2.41874	-0.12118	NC_034204.1	9.23e-29	616	66.426	VIE4	AE26.4	0	768	83.636	21	0.532963	VIE4	VIE4	TRUE
SRR11006515	SRR11006515_NODE_40_length_92_cov_34.266667	W. Africa	Burkina Faso	92	-5.1363	4.09235					VIE2	AE9.2	0	91	100	21	0.98913	VIE2	VIE2	TRUE
SRR11006515	SRR11006515_NODE_41_length_91_cov_21.142857	W. Africa	Burkina Faso	91	-6.13371	3.35594					VIE2	AE9.2	0	90	100	21	0.989011	VIE2	VIE2	TRUE
SRR11006515	SRR11006515_NODE_42_length_88_cov_3.363636	W. Africa	Burkina Faso	88	-4.89462	3.68384	MN567479.1	0.000145	60	73.77	VIE2	AE14.2	0	87	97.727	21	0.988636	VIE2	VIE2	TRUE
SRR11006515	SRR11006515_NODE_43_length_79_cov_13.000000	W. Africa	Burkina Faso	79	-6.48684	3.42138					VIE2	AE9.2	7.88e-35	78	100	21	0.987342	VIE2	VIE2	TRUE
SRR11006515	SRR11006515_NODE_44_length_79_cov_11.500000	W. Africa	Burkina Faso	79	-6.15115	3.51914					VIE2	AE9.2	0	76	100	21	0.962025	VIE2	VIE2	TRUE
SRR11006515	SRR11006515_NODE_45_length_79_cov_6.000000	W. Africa	Burkina Faso	79	-6.81435	3.36239					VIE2	AE9.2	0	74	100	21	0.936709	VIE2	VIE2	TRUE
SRR11006515	SRR11006515_NODE_4_length_1378_cov_13.411222	W. Africa	Burkina Faso	1378	-6.12399	2.41795	NC_034204.1	3.28e-53	937	64.907	VIE2	AE14.2	0	1136	96.75	21	0.824383	VIE2	VIE2	TRUE
SRR11006907	SRR11006907_NODE_7_length_1266_cov_9.341463	C. Africa	Uganda	1266	17.4288	-7.23952	NC_035187.1	2.03e-36	321	70.679	CFAV	NC_001564.2	0	289	68.367	8	0.253555	CFAV	CFAV	TRUE
SRR11006515	SRR11006515_NODE_6_length_972_cov_12.283799	W. Africa	Burkina Faso	972	-6.50021	6.3653	MN567479.1	3.41e-89	863	69.315	VIEW	NC_035108.1:461326757-461327206	0	449	94.692	21	0.88786	MN567479.1	VIEW	FALSE
SRR11006534	SRR11006534_NODE_17_length_395_cov_5.817610	W. Africa	Ghana	395	11.4059	7.06356	MN567479.1	2.96e-28	283	69.825	VIE2	AE16.2	0	286	99.652	2	0.724051	VIE2	VIE2	TRUE
SRR11006515	SRR11006515_NODE_8_length_679_cov_17.787375	W. Africa	Burkina Faso	679	-4.90928	6.44921	MN567479.1	5.56e-34	660	65.825	VIE2	AE5.2	0	678	99.558	21	0.998527	VIE2	VIE2	TRUE
SRR11006515	SRR11006515_NODE_9_length_596_cov_13.115607	W. Africa	Burkina Faso	596	-7.06522	5.56756	MN567479.1	1.49e-21	203	70.588	VIE2	AE14.2	0	194	99.487	21	0.340604	VIE2	VIE2	TRUE
SRR11006516	SRR11006516_NODE_10_length_677_cov_3.520000	W. Africa	Burkina Faso	677	-4.16393	0.42687	MN567479.1	5.19e-09	327	63.988	VIE2	AE14.2	0	411	75.595	21	0.60709	VIE2	VIE2	TRUE
[truncated: 20,765 more rows]

## Sheet: Contig vs blastn hit length
Cluster	ContigLen	Virus Hit Length	EVE Hit Length
21	873	381	409
2	4458	3152	2730
21	765	146	156
21	672	303	249
0	591	35
21	546	439	545
20	539	32
21	535	380	459
21	492	112	136
21	3458	2126	1345
21	480	113	113
21	395	154	166
21	385	193	191
21	350	348	339
20	240	38
2	4467	2850	2576
21	163		162
21	1846	363	406
21	155	121	139
21	155		154
21	155	118	154
21	153	74	187
21	153	59	169
21	152		162
21	152	76	169
21	148	112	147
21	145	57	144
21	136	25	76
21	1515	622	760
21	133	82	132
21	128	50	127
21	124	50	123
21	120		119
21	119	50	118
21	119	50	118
21	113		112
21	113		112
21	101		100
21	99	44	98
21	1367	777	1237
21	96		95
21	96		76
21	95		94
21	93		92
21	93		92
21	93		76
21	89	47	88
21	88	50	87
21	86	69	85
21	84	70	83
21	1325	860	837
21	78		71
21	78		77
2	2932	2382	2426
8	92		91
2	3541	2233	1807
21	885	811	367
21	660	333	323
21	644	279	553
21	570	327	569
21	504	146	156
21	472	426	428
11	138	25
0	379	35
2	3095	2200	1936
20	315	39
21	1961	1654	972
21	240	235	239
2	3164	2173	1919
2	2631	1997	1725
2	2329	1857	1586
21	180	140	179
8	93	51	89
2	2646	1846	1495
21	171	165	170
2	2486	1828	1526
21	165	72	163
21	164	112	163
21	163		162
2	2156	1754	1439
8	94		91
21	155	121	139
21	155		143
21	155		143
21	1455	1009	1007
21	155	147	154
21	155	143	91
21	155	150	153
21	155	138	154
21	155	49	147
21	153	55	69
21	153	74	187
21	152		171
21	150	92	51
21	138	121	137
2	2243	1754	1439
21	137		66
21	136	25	76
21	117		117
2	2102	1754	1439
21	108	76	97
21	107	99	106
21	95	73	84
21	94	76	93
21	94	93	93
21	94	93	93
21	1112	380	395
21	1003	848	449
8	96	49	94
21	939	306	442
21	683	409	420
9	705	26
21	694	380	395
8	111	97	109
21	570	327	569
21	550	301	292
21	541	536	540
2	2403	1754	1439
21	506		76
20	433
3	410	48
21	4192	2154	1345
21	348	67	121
10	343	149
21	342	82	139
20	312
14	268	68	76
2	2189	1754	1439
21	228	57	227
21	216	76	76
2	2276	1754	1439
21	197	188	213
21	186	158	184
21	181	150	180
21	167		220
21	155	154	154
21	154	148	153
21	153	55	76
21	153	74	187
21	152	76	169
21	138	49	124
21	1711	1190	760
21	138	49	124
21	138	121	137
21	138	49	124
21	137		66
21	136	25	76
21	136	50	135
21	96		95
21	95	73	84
21	94	49	93
21	1394	854	789
21	82		81
21	78		77
21	1060	841	422
21	929	439	407
21	873	371	409
21	771	325	272
21	717	178	727
17	617	29
21	576	122	152
2	2447	1754	1439
21	530	154	166
21	503		76
0	447	35
21	434	121	77
2	2145	1754	1439
2	2130	1754	1439
21	3782	1853	906
21	373	152	173
21	372	101	109
9	361	26
21	359		76
2	2373	1754	1439
21	271	57	270
12	266
21	2288	907	442
20	266	25
21	259	108	130
7	259	28
21	232	131	231
21	230	182	229
21	198	140	187
21	194	136	193
2	2050	1754	1439
21	160		159
21	154	141	141
5	1725	1281	1284
21	153	74	187
21	153		180
21	152	76	169
21	150	117	158
2	2284	1754	1439
21	135	116	134
21	134	77	133
21	98	49	97
21	97	89	96
21	1666	1415	915
21	1255	860	813
21	1186	585	581
8	111	49	94
2	2318	1754	1439
2	2227	1754	1439
21	774	116	171
21	691		152
2	2282	1754	1439
2	2364	1754	1439
21	616	155	295
21	571	58	76
2	2439	1754	1439
2	2380	1754	1439
21	499	301	292
8	115	89
21	3171	1815	979
20	453	35
2	2177	1754	1439
21	440	275	413
8	131	49	63
21	348		76
21	305	288	87
20	276	38
10	245	195
21	218	170	217
21	2366	875	1341
21	217	132	140
21	198	140	187
21	176	166	168
21	170	50	169
21	167	79
21	165	72	163
21	158		116
21	157	67	176
21	155	57	165
21	155	147	154
21	2065	1905	1047
21	155	118	154
21	155	133	112
21	155	112	154
21	155	133	112
21	153	59	169
21	153	74	187
21	153		180
21	145	55	77
21	139	121	137
21	136	25	76
2	2145	1754	1439
21	133	44	132
21	133	44	132
21	130		129
21	123		133
21	123	108	122
21	123	73	122
21	119		118
21	119	50	118
21	119		111
21	119	74	118
21	1186	585	581
21	113		112
21	113	77	112
21	111		110
21	109	106	108
21	106		105
21	106		116
21	99	44	98
21	99	82	98
21	95	58	94
21	93		76
8	138	65
21	93		92
21	93	76	92
21	93		76
21	91		87
21	84	60	83
0	942
21	921	146	156
21	806	460	446
21	617	293	300
21	486	203	154
21	425	112	136
21	420	50	99
21	382		76
21	367	69	69
21	360	250	240
21	303	182	311
21	282	174	194
21	3854	2353	1345
0	257	35
21	251	226	250
21	227	148	226
21	216	57	226
21	188	150	187
21	184	171	183
21	177	146	176
21	177	36	204
21	176	107	175
21	172	48	171
2	2097	1754	1439
21	164	112	163
21	163		168
21	159		143
21	155	121	139
21	155	48	165
21	155		154
21	153	74	187
21	151	71	76
21	144	113	143
21	144	86	128
5	1609	1281	1284
21	141		138
21	138	57	137
21	137		66
21	136	25	76
21	128	50	127
21	124		123
21	120	115	119
21	120	115	119
21	120	116	118
21	113	112	112
21	1018	713	708
21	112	88	111
21	112	88	111
21	110	58	108
21	101		100
21	95	73	84
21	91		89
21	91		90
21	91		89
21	91		61
21	90	25	89
21	962	575	782
21	87	85	86
21	83		79
21	83		82
21	922	754	865
21	901	384	290
8	142	139	123
21	698	629	367
2	2148	1751	1439
12	760	30
21	749	155	411
21	648	456	449
21	600	333	547
2	2376	1750	1439
21	465	69	69
21	440	112	136
21	438	169	437
21	433		76
21	2224	657	442
21	432	384	384
11	163	25
21	352		76
21	340	330	351
18	336	25
2	2088	1749	1439
2	2251	1748	1439
2	2043	1748	1439
21	225	81	132
21	2157	810	976
21	204	190	201
2	2330	1747	1644
21	165	72	163
2	2756	1746	1550
21	162	69	74
2	2448	1746	1688
21	155	154	154
21	155		154
21	155	123	154
21	155	105	76
21	1428	940	630
21	154	71	163
21	154	69	74
21	153	59	169
21	143	111	142
21	141		140
2	2135	1746	1439
21	134		133
21	133	44	132
21	133	121	132
21	133	44	132
21	1421	595	446
21	115	101	114
21	114		113
21	114		113
21	111	102	110
21	107	99	106
21	106		105
21	105	50	104
21	102		101
21	101		100
21	101		111
21	1047	722	458
21	99	82	98
21	99	44	98
21	94		93
21	93		92
21	93	85	92
21	93		76
21	91		90
21	91	88	90
21	91		90
21	90		89
21	987	599	591
21	86	69	85
21	82		81
21	78	76	76
21	78		77
21	940	706	918
8	153	77
2	2092	1745	1439
21	545	439	544
21	519	146	156
20	447	31
2	2095	1745	1439
21	247	57	246
21	3321	2126	1345
21	225	140	33
21	213	74	187
21	205		132
21	190		189
21	188	149	162
21	178	160	177
21	166	78	140
21	159		143
21	155		153
2	2233	1745	1439
21	141		138
21	139	50	138
21	128		76
21	123	111	114
21	101		100
21	91		89
21	91		89
21	91		61
21	1673	1149	1156
21	1321	627	760
21	1294	549	481
21	1003	849	449
21	712	664	626
21	607	307	261
21	594	279	502
9	251	26
21	155	130	154
21	136	25	76
21	7266	5635	2149
21	4072	2257	1345
2	2265	1745	1439
21	1622	1046	1495
2	2209	1745	1439
20	582	34
20	364	31
21	868	381	409
21	858	467	482
11	163	25
2	2557	1745	1439
21	824	439	407
21	803	565	449
21	720	368	391
20	554
21	544	439	543
21	4250	2272	1345
20	526	38
21	503		76
2	2305	1745	1439
21	474	72	72
8	153	77
14	474	150	76
0	455	35
2	2543	1745	1439
2	2357	1745	1439
2	2388	1745	1439
21	2140	423	968
17	440	29
21	438	58	76
2	2256	1745	1439
21	414	377	363
2	2356	1745	1439
7	388	28
21	367		76
2	2371	1745	1439
4	1429	762	759
8	153	77
20	348
2	2372	1745	1439
16	332	32
21	319	169	317
21	282	50	205
21	277	274	276
21	263		150
21	214	205	213
8	153	77
2	2481	1745	1439
21	198	140	187
21	197		197
21	189		167
21	184	175	183
21	174		173
2	2435	1745	1439
21	159	61	157
21	155	58	154
21	1186	585	581
21	155		62
21	155	150	43
2	2170	1745	1439
2	2122	1745	1439
21	153	74	187
2	2427	1745	1439
2	2106	1745	1439
21	152	142	40
21	150	143	91
21	139		62
21	1145	544	691
21	136	121	135
21	122		121
21	122		121
21	122		121
2	2131	1745	1439
21	119	50	118
21	110		109
21	110		109
21	110		88
2	2316	1745	1439
2	2244	1745	1439
21	107	103	106
2	2276	1745	1439
21	93		92
21	93		76
21	92	41	91
21	91		76
2	2057	1745	1439
2	1814	1745	1439
6	952	28
2	2357	1745	1441
21	89		88
2	2191	1745	1439
21	910	308	145
3	636	48
21	619	383	391
21	592	474	591
21	557	203	142
11	168	25
21	507	146	156
2	2260	1744	1439
0	378	35
21	3529	2126	1336
2	2403	1744	1439
8	155	132	109
17	296	29
9	260	26
20	241
21	236		136
21	225	204	224
2	2227	1744	1439
21	225	77	252
21	218	200	196
2	2268	1742	1439
21	198	140	187
21	197	130	196
21	194	136	193
21	180	58	179
21	176	73	175
21	164	41	163
21	160		159
21	1662	953	652
21	155	147	154
21	155		154
21	155	41	165
21	155	85	154
21	153	74	187
21	150	86	148
21	147	41	157
21	136	25	76
21	132		131
21	132		131
5	1576	1281	1284
21	132		76
21	131		130
21	104	99	99
21	104	49	103
21	101		100
21	101		100
21	101		100
21	100	50	99
21	1186	585	581
21	95		94
21	90	58	89
21	88	49	87
21	85	48	84
21	1099	627	760
21	841	50	226
21	838	724	848
8	155	121	122
12	730	30
8	155	139	135
21	533	439	532
21	523	387	394
2	2046	1742	1439
8	155	133	112
2	2161	1741	1439
21	420		76
2	2237	1740	1439
21	4153	2272	1345
21	414	154	166
21	353	67	121
2	2170	1738	1439
17	349	29
20	332	34
9	314	26
7	300	28
3	282	48
21	249	239	248
21	2266	1134	1254
21	248	50	153
0	242	35
21	239	77	266
21	189	58	188
21	180	140	179
21	180	136	179
21	171	121	170
21	163		162
21	155	151	154
21	153	59	169
21	1855	1102	652
21	147	57	146
21	144	136	143
21	137		66
21	132		76
21	132		131
21	124	50	123
21	120	111	119
21	112	97	111
5	1611	1281	1284
21	100	50	99
21	96		95
21	95	74	94
21	95	73	84
21	95		66
21	93		76
21	92	79	91
21	91		90
21	89	44	88
21	88	43	87
2	2592	1736	1441
21	86	69	85
21	85		76
21	79		78
21	1411	276	244
21	1344	662	789
21	929	223	442
2	2164	1736	1439
21	641	116	216
18	577	25
21	553	466	552
2	2238	1736	1439
21	492	146	156
21	449		76
2	2095	1736	1439
21	3435	2127	1345
21	401	58	76
2	2222	1734	1439
2	2253	1734	1439
21	362	361	361
21	360		76
3	360	48
21	355	72	72
2	2137	1734	1439
21	225	77	252
21	217	168	216
21	194	136	193
21	191	112	192
21	190	172	179
2	2196	1734	1439
21	155	50	154
21	2057	1134	1254
21	155	44	154
21	153	74	187
21	150	44	149
21	138	105	137
21	138	105	137
21	138	105	137
21	137	55	69
21	136	25	76
21	128	50	127
21	119	50	118
21	1429	622	760
21	95		94
21	94	44	93
21	94	92	93
21	93		76
21	93		92
21	93		76
21	85	84	84
21	82	44	81
21	1186	585	581
21	1166	467	503
21	990	836	449
8	155	121	122
21	750	237	409
2	1978	1734	1439
21	481	304	480
21	457	279	467
21	408		76
21	394	67	121
20	376
2	2421	1733	1439
21	351	203	154
21	336	141	335
21	311	126	310
21	4256	2272	1345
18	279	25
20	275	40
3	261	48
20	259	35
21	254	65	72
12	235
2	2287	1732	1439
21	196		195
21	172	152	171
2	2762	1729	1515
21	3404	1813	760
21	164	41	163
21	155	130	154
21	155	23	72
21	153	55	76
21	132	23	72
21	81	25	76
21	1599	1046	1495
2	2402	1720	1439
21	1112	811	777
2	2269	1720	1439
8	155	136	135
5	780	687	687
21	691		152
21	601	467	503
21	595	113	113
9	545	26
0	454	35
14	367	68	76
15	347
2	2287	1720	1439
11	229	25
21	2631	1971	972
2	2772	1712	1919
21	277	274	276
21	198	140	187
2	2184	1712	1439
2	2250	1710	1439
2	2399	1706	1439
21	153	74	187
2	2172	1706	1439
21	139	50	138
2	2171	1699	1439
2	2774	1695	1442
21	124	50	123
21	108	47	107
21	93		92
21	93		92
21	93		76
2	2238	1694	1383
21	1947	1729	915
21	1439	1084	991
21	1327	1190	760
21	1186	585	581
8	157	54	88
21	659	155	335
21	623	146	156
21	491	301	292
11	233	25
9	417	26
2	2178	1675	1362
21	380	154	166
21	370		76
2	1791	1671	1439
21	3439	2292	760
3	337	48
21	298	63	297
12	266	30
21	249	77	276
21	213	74	187
21	196	79	94
21	194	183	193
21	191		202
21	178	76	76
21	3408	2126	1345
2	2300	1658	1351
21	170	136	169
21	164	41	163
21	163		162
21	155	50	154
21	155	80	154
21	153	55	76
21	144	57	143
21	137	112	136
21	137		125
2	2099	1654	1632
21	136	25	76
21	129		123
21	129		123
21	124	50	123
21	121		120
21	119	50	118
21	118		106
21	113	50	112
21	113		112
21	1378	854	789
21	111		99
21	95		92
21	95		94
21	92		91
21	91		90
21	85		76
21	79		78
21	79		76
5	1281	1144	1144
21	79		76
21	78	41	77
8	157	74
21	744	169	754
21	740	622	739
21	583	203	194
21	741	203	154
2	2078	1654	1632
21	644	547	643
18	498	25
3	493	48
2	2189	1654	1632
21	427		76
21	417	154	166
8	159		99
21	3159	1740	1083
21	403	51	241
21	389	301	292
21	383	211	393
2	2235	1653	1632
11	233	25
21	277	274	276
9	270	26
21	269		44
21	2766	1856	972
21	215	151	214
21	196	185	212
21	194		173
21	159	61	157
21	150	85	149
21	141		130
21	136	25	76
21	135	83	56
21	132		131
21	82	75	81
2	2326	1651	1367
5	1650	1281	1284
21	1307	808	702
21	1132	627	760
21	864	380	395
8	163	49	74
0	780
21	701	177	145
21	697	146	156
21	637	301	292
21	446	141	445
12	440	30
10	432	253
21	426		100
21	415	58	76
21	405	269	359
21	3367	2126	1345
21	405	154	166
9	370	26
20	344	38
3	301	48
20	248
21	236	57	246
21	155	138	154
21	155	112	154
21	155	118	154
21	2923	696	741
21	148	131	147
21	136	25	76
21	133	82	132
21	128	50	127
21	119	50	118
21	119	50	118
21	119	50	118
21	113		112
21	93		76
21	2627	1657	760
2	2326	1648	1527
21	979	539	428
21	909	746	445
8	166	77
21	767	632	766
0	751
21	593	474	592
20	567
0	522	35
21	476	177	145
21	435	112	136
21	394		76
21	391	154	166
2	2161	1647	1362
2	2326	1647	1620
12	331	30
21	6031	3622	2356
21	259	108	130
18	255	25
20	248	47
21	225	77	252
2	1962	1642	1439
21	188	149	162
21	184	50	183
2	2765	1642	1367
21	166	78	140
2	2258	1642	1334
21	163		162
21	160		159
21	155	49	147
21	148		147
21	148	121	139
21	145	57	144
21	137		95
21	136	25	76
21	134	74	133
21	134	49	133
21	1497	998	1392
21	132		131
21	128		76
21	113	77	112
21	100	50	99
21	98	74	97
21	98		97
21	98		90
21	85		76
21	84
21	1404	627	760
21	84
21	84
21	79		76
21	79		76
21	79		74
21	1234	762	757
21	1078	467	481
21	986	662	653
21	972	811	449
8	166	77
21	655	155	335
21	638	467	503
21	595	203	142
2	2574	1642	1602
21	523	439	522
2	2326	1642	1367
3	294	48
21	277	274	276
20	274	35
21	2799	1971	972
21	180	140	179
8	170	160	160
21	155	105	154
21	155	154	154
21	155	44	154
21	155	146	151
21	155	50	99
21	150	143	91
2	2326	1642	1611
21	145	55	77
21	138	50	137
21	137		66
21	137	112	136
21	137	77	136
21	137	85	136
21	137		66
21	136	25	76
21	135	74	179
21	128	50	127
21	1957	1184	760
21	128	50	127
21	122		121
21	122		121
21	113		112
21	111		110
21	110		109
21	105	50	104
21	99	82	98
21	98		97
21	96		95
21	1631	213	244
21	95	74	94
21	95		94
21	95	44	94
21	95	44	94
21	95	73	84
21	95	44	94
21	95		66
21	95		66
21	94		93
21	93		92
21	1610	1084	991
21	93		76
21	93		76
21	93		92
21	91		90
21	90	44	89
21	87	69	86
21	86	82	85
21	82	75	81
21	82	72
21	1039	539	428
21	975	746	449
8	171	136	135
21	740	146	156
8	172		94
21	682	203	154
11	235	25
21	375		76
21	368	63	203
21	4002	2189	1345
21	220		219
21	199		196
21	195	134	136
21	195	134	136
21	184	171	183
21	182	57	192
21	168		167
21	164	161	163
21	159		158
21	2354	1753	1176
21	159	61	157
21	155	121	139
21	153	76	76
21	153	74	187
21	152	112	145
21	152		151
21	151	46	76
21	148		147
21	148	112	147
21	146		156
21	2148	1496	700
21	144	115	143
21	138	112	137
21	137	85	136
21	137	112	136
21	137	112	136
21	136	25	76
21	134		133
21	132		131
21	126		125
21	123	59	122
2	2224	1636	1602
21	117	97	116
21	115	66	113
21	115	114	114
21	115	114	113
21	112	86	101
21	106	85	105
21	106		105
21	106		105
21	95	44	94
21	95	44	94
21	1307	777	1142
21	95		94
21	94	70	93
21	90	44	89
21	88	49	87
21	88	49	87
21	88	49	87
21	86	48	85
21	84	70	83
21	82	25	81
21	80		79
2	2482	1635	1561
21	80		79
21	80		79
21	864	631	819
21	832	202	287
21	712	50	175
21	610	349	584
0	601	35
21	437	72	93
21	430	263	277
21	424	359	365
21	415		76
21	397		76
21	375	223	248
21	352	288	351
21	4108	2272	1345
21	351		66
3	303	48
9	267	26
21	180	140	179
21	177	154	166
21	166		160
21	166		160
2	2326	1633	1626
21	163		162
21	3302	2552	1234
21	162	116	151
21	155	121	139
21	155	148	39
21	155	151
21	139	136
21	138	50	137
21	137		95
21	136	25	76
21	130		129
21	124	50	123
2	1880	1624	1439
21	122		121
21	120	112	119
21	120	112	116
21	120	80	116
21	119	50	118
21	113	50	112
21	113		112
21	112	106	111
21	102		101
21	102		101
2	1947	1623	1439
21	98		97
21	95	73	84
21	94		93
21	93		92
21	93		92
21	93	78	39
21	93		76
21	92		91
21	92		91
21	934	856	944
21	92	88	91
21	91		90
21	902	475	323
8	176	89
21	669	279	543
2	2259	1621	1367
0	593	35
21	567	512	577
21	559	456	365
3	543	48
21	531	520	530
21	492	380	395
21	4222	2272	1345
21	449		76
10	435	254
21	430	203	194
21	425	79	296
18	425	25
21	416		105
21	411	50	245
21	411	328	331
11	236	25
2	1825	1614	1439
21	386	154	166
21	383	58	76
21	358	112	136
2	2110	1609	1334
8	176	89
2	2006	1608	1358
21	292	113	113
21	254	72
20	253	32
20	248
9	243	26
21	205		132
21	190		189
21	162	69	74
21	161	143	91
21	1367	777	1237
21	157		156
21	156	50	155
21	155	50	154
21	155	49	154
21	155	139	85
21	154		71
21	153	74	187
21	153		173
21	150	85	149
21	137		66
21	1056	541	540
21	137	112	136
21	136		135
21	132	23	72
21	131	124	130
21	131		130
21	130	127	129
21	127		126
21	118		117
21	117	77	116
8	176	89
21	115	113	114
21	114		124
21	102	101	101
21	102	101	101
21	102	101	101
21	101		100
21	101		100
21	101		100
21	97	81	96
21	95	44	94
12	762	30
21	95	73	84
21	93		92
21	93		92
21	93		76
21	91		90
21	90	40	89
21	90	44	89
21	86	82	85
21	86		80
21	732	301	292
21	83	73	82
21	82	75	81
21	82	25	81
21	82		76
21	82		81
21	81	25	76
21	78	23	72
21	661	652	660
21	623	393	633
11	237	25
9	521	26
21	520	203	142
21	487		76
2	1849	1603	1439
21	455	87	135
21	441	59	76
21	426	141	425
14	404	150	76
21	3494	2126	1345
21	371	154	166
21	369	58	76
20	358	41
10	239	55
21	199	132	198
21	198	140	187
21	173	165	167
21	167	91	166
21	2670	1657	760
21	155	139	154
21	155	63	166
21	153	55	76
21	153	33	76
21	151	72	152
21	146		145
21	146		145
21	142	136	141
21	138	121	137
21	137	74	133
2	2086	1599	1378
21	136	25	76
21	134	73	133
21	131	124	130
21	131		130
21	119		118
21	118	50	117
21	118	76	117
21	114		113
21	114		113
21	114		113
21	1382	585	692
21	106	58	105
21	101		100
21	101		100
21	98	77	97
21	96	88	95
21	94	93	93
21	94	93	93
21	94	93	93
21	92		91
21	90	76	89
21	1081	911	422
21	86		85
21	86		85
21	78		77
21	78		76
21	958	700	781
8	176	89
21	812	146	156
2	2807	1599	1285
21	847	177	145
0	617	35
7	596	28
18	577	25
21	523	439	522
21	491	59	76
8	176	89
14	450	68	76
21	429		76
21	4256	2272	1345
2	2738	1599	1285
11	238	25
21	381	154	166
20	368	32
3	337	48
21	307	59	66
10	281	148
21	274	270	273
21	256		166
21	2707	1602	760
2	1815	1598	1561
21	202	111	179
2	2806	1590	1285
21	187		186
21	180	140	179
2	2370	1590	1285
2	2650	1590	1284
21	156	23	72
21	155	121	139
21	155	105	154
2	2926	1590	1285
21	155	154	154
21	155	77	154
21	155	57	165
21	153	74	187
21	152	149	151
21	152	149	151
21	150	85	149
21	145	144	144
21	139		138
21	137		66
21	1343	418	323
21	133	44	132
21	133	121	132
21	133	44	132
21	132	23	72
21	131	118	130
21	131		130
21	128	50	127
21	126	57	125
21	124	50	123
21	119	50	118
2	2550	1575	1550
21	113		112
21	108	47	107
21	106		116
21	105	50	104
21	101		111
21	101		100
21	101		100
21	101		111
21	99		109
21	99	44	98
8	176	89
21	99		95
21	96	44	95
21	95		94
21	95	73	84
21	93		92
21	93		76
21	93		92
21	91		90
21	88	50	87
21	87	86	86
21	1066	748	746
21	87	69	69
21	87	69	76
21	86	82	85
21	82	75	81
21	81	25	76
21	80		76
21	80		79
21	80		76
21	80		79
21	1039	539	428
21	853	788	365
8	176	89
21	639	456	445
21	638	203	142
11	240	25
21	523	439	522
21	456		76
21	452	58	76
21	446	72	72
15	433
21	4215	2272	1345
2	2218	1575	1561
21	416	154	166
21	388	148	387
0	380	35
2	2526	1574	1285
21	367	211	377
21	345		76
2	1880	1574	1561
21	2675	1093	760
2	2028	1565	1561
20	314
21	277	274	276
21	241	141	240
20	240	31
21	238	220	235
21	208	44	240
21	205		132
21	163		162
2	1824	1549	1561
21	162	69	74
21	156	50	155
21	155		71
21	155	147	154
21	154	69	74
21	150	85	149
21	145	57	144
21	142	105	141
21	142	115	141
21	141		140
5	1585	1281	1284
21	137		66
21	137		95
21	137		66
21	137	112	136
21	137	113	136
21	135	127	134
21	132		131
21	132	23	72
21	131	113	130
21	131	108	130
21	1223	775	781
21	113		112
21	105	50	104
21	101		100
21	95	74	94
21	95		94
21	95	58	94
21	95	73	84
21	95	44	89
21	95	74	94
21	95		94
21	856	177	145
21	95	40	94
21	95	73	84
21	93		76
21	92	64	91
21	91		90
21	91		90
21	91		90
21	91		90
21	91		90
21	91		90
21	841	50	226
21	90	40	89
21	89		88
21	87		86
21	86		80
21	85		76
21	82	75	81
21	81	25	76
21	79		78
21	79		76
21	79		74
2	1817	1545	1561
21	79		76
21	78	23	72
21	669	279	543
21	765	50	226
21	507		76
21	493	112	136
21	492	169	491
12	489	30
21	471	69	69
2	1716	1541	1530
21	414	377	363
21	405	269	359
21	4275	2545	1345
15	371
2	1641	1536	1533
21	297		41
18	269	25
21	247	57	246
21	236	57	246
2	2046	1531	1439
21	3493	2292	760
2	2803	1519	1253
21	170		97
21	155		154
2	2411	1510	1236
2	1771	1506	1439
21	136	25	76
21	120		119
21	119	50	118
21	119	50	118
21	113		112
5	1713	1281	1284
21	112		111
21	96		95
21	93		76
21	86		80
21	1707	1141	826
2	1731	1505	1510
21	1007	381	409
21	979	539	428
21	926	599	591
2	2605	1494	1300
21	506	301	292
21	476	203	154
2	1945	1493	1439
2	2231	1490	1280
21	385	154	166
21	360	328	387
0	357	35
21	351		94
21	350		76
3	345	48
21	3560	1813	760
18	342	25
21	341		76
2	2624	1488	1354
21	271	57	270
20	242	32
2	1898	1485	1261
21	182	139	181
21	3269	2126	1345
21	177	112	176
21	173	171	172
21	162	114	151
21	159		143
21	153	74	187
21	151	71	76
21	141		138
21	139	55	69
21	113	112	112
21	91		89
2	2102	1483	1501
21	91		61
21	91		89
5	2009	1281	1284
21	1795	395	452
21	1086	526	481
21	814	146	156
21	662	632	661
21	577	304	576
21	346	113	113
0	329	35
20	256
16	247
21	238	83	73
20	229	40
21	228	108	130
21	3629	2856	1499
21	198	140	187
21	153	74	187
21	3490	2002	972
2	2638	1480	1562
21	1477	819	760
21	1186	585	581
5	1020	825	828
8	176	89
3	473	48
21	599	146	156
21	588	203	142
21	565	154	166
21	547	486	198
21	525	122	152
2	2633	1465	1217
3	502	48
2	1563	1456	1386
21	459		94
21	360	328	387
21	3232	2126	1345
21	346		76
21	301	169	204
21	293	130	292
2	2137	1453	1285
2	2032	1452	1439
2	2159	1451	1285
2	2079	1447	1439
2	2078	1447	1439
21	2417	1232	760
2	1716	1447	1439
2	2031	1447	1439
21	182	139	181
21	174		101
21	173	171	172
21	172	48	171
21	171	121	170
21	166	93	165
21	164	140	163
21	161	48	171
5	1688	1281	1284
2	2127	1447	1439
21	159	61	157
21	155	118	122
21	152	57	151
21	136	25	76
21	121		66
21	117		111
21	111	74	100
21	111	74	100
21	111		100
21	1497	780	732
21	101		100
21	99		98
21	1338	585	626
8	176	89
21	977	662	653
2	2014	1447	1439
2	1983	1446	1439
21	792	727	365
2	1801	1443	1439
21	555	203	154
21	519	149	245
21	488		76
21	462	141	461
21	421	76	152
0	419	35
21	414		76
21	2376	998	503
2	1692	1441	1439
2	2414	1438	1439
3	393	48
14	366	150
21	355		76
21	351	58	76
2	1999	1438	1439
21	334	280	238
21	277	274	276
21	2092	1020	828
9	277	26
20	261	40
17	256	29
21	253	156	252
21	224	211	223
21	190		189
21	177	86	175
21	173	172	172
21	168	149	167
21	1704	756	1253
21	167	50	166
21	166		160
21	165	161	164
21	165	72	163
21	163		162
2	2102	1438	1439
21	155	138	154
21	155	105	76
21	155	80	154
21	155	137	154
2	1743	1433	1535
21	155	129	155
21	155	49	152
21	155	49	142
21	155
2	1716	1431	1439
21	155
2	2082	1422	1534
21	154	71	163
21	154	50	85
21	153	74	187
21	1214	777	626
21	152		162
2	1819	1413	978
21	145	57	144
21	143	85	142
2	2252	1394	1439
21	140	49	127
2	1965	1389	1378
21	132		131
21	132
21	127		126
4	1041	762	759
2	1607	1375	1394
21	116	85	115
21	111		110
21	110	57	109
21	105		104
21	104	49	103
2	1760	1375	1394
21	97	80	96
2	1871	1372	1375
2	1754	1369	1371
21	94	93	93
21	93		92
21	92	49	88
21	90	76	89
21	90	67	89
21	90		89
21	89		88
21	89	88	88
21	976	748	746
21	85	83	84
8	176	89
21	903	808	826
11	242	25
21	691		152
21	576	486	227
21	559	203	154
21	541	380	395
21	443	113	113
20	406	28
21	405		76
21	4141	2272	1345
21	390	301	292
2	1707	1369	1371
3	323	48
2	1377	1369	1371
2	1411	1365	1184
21	265	108	259
5	1798	1281	1284
20	233	31
21	198	150	197
21	188	85	187
21	182	139	181
21	174		101
21	168		167
21	167	36	194
21	164	41	163
21	163	48	173
2	1713	1364	1419
21	1544	1190	760
21	159	41	158
21	159	61	157
21	158		157
21	155	105	154
21	155		71
21	155		154
21	155		153
21	154		71
21	153	132	168
21	150	147	149
21	1488	820	822
21	142	115	141
21	138	57	137
21	137	85	136
21	137		66
21	131		71
21	118	109	117
21	108		107
21	95		66
21	95	44	94
21	95	44	89
2	1362	1361	1361
21	95	73	84
21	90	44	89
21	85	48	84
21	82	43	81
21	82		81
21	81	25	76
21	78	23	72
21	78	23	72
2	1523	1360	1371
8	176	89
21	1090	589	556
21	989	182	439
21	781	50	226
21	696	301	292
21	525	146	156
21	485	59	76
21	460	350	349
21	433	432	432
21	418	76	152
2	1880	1360	1371
21	345	166	344
21	343		76
21	3354	2126	1345
21	334	331	333
2	2117	1359	1244
21	285	57	295
21	267		245
0	264	35
21	209		208
21	205		132
21	190	178	189
21	160		159
21	155	105	154
21	2219	1045	558
21	155	50	154
21	155	147	154
21	155		143
21	154	79	153
21	153	150	152
21	153	63	152
21	153		143
21	153	74	187
21	152	126	151
21	152	126	151
2	1776	1357	1371
21	152	115	119
21	152	115	119
21	133	121	132
21	133	44	132
21	133	121	132
21	128	50	127
21	119	50	118
21	99	82	98
21	99	44	98
21	93		92
21	1486	777	1367
21	86		76
21	80		76
21	80		79
21	80	51	79
21	80	51	79
21	80	51	79
21	80	51	79
21	79		78
21	79		76
21	79		74
2	1497	1356	1371
21	79		78
21	1181	544	760
4	1091	762	759
8	176	89
21	934	439	407
21	510	58	76
21	446		76
21	444	116	265
21	378	146	156
21	347	148	346
21	344	247	328
2	1455	1356	1346
2	1532	1354	1371
21	3459	2126	1345
2	1373	1348	1394
11	242	25
2	2532	1343	1129
21	180	140	179
21	170		97
21	163	143	104
21	155	121	139
21	155	50	154
21	2737	1441	760
21	155		143
21	155		143
21	155	147	154
21	155	49	147
21	153	74	187
21	153	72	104
21	152		162
21	152	77	151
21	148		147
21	137	55	69
2	1664	1332	1394
21	137		66
21	136	25	76
21	134	49	133
21	131	108	130
21	128	50	127
21	127		126
21	120	96	119
21	120	96	119
21	120	96	119
21	120	96	119
21	1280	968	924
21	112		111
21	112		111
21	112	59	111
21	105	59	104
2	1961	1330	1236
21	101		100
21	100	50	99
21	98	74	97
21	98		90
21	98		97
21	1233	910	415
21	96		95
21	95	58	94
21	95	73	84
21	93		76
21	93		92
21	93		76
21	84	59	83
2	2645	1329	1601
21	80		79
21	1126	585	515
8	176	89
9	559	26
21	553	59	76
21	389		65
14	331	150	76
3	316	48
20	277	34
0	255	35
21	5470	3906	1234
2	1926	1307	1309
21	1993	1198	1345
21	1307	808	702
21	1287	874	828
4	1061	762	759
8	176	89
21	540	146	156
21	413	237	374
21	602	387	394
21	570	327	562
21	566	203	142
21	565	301	292
2	1774	1301	1298
11	245	25
21	419	154	166
12	396	30
21	4038	2272	1345
2	1959	1299	1298
3	363	48
6	317	28
20	292	34
21	277	274	276
10	277	185
13	248	28
20	245	44
21	2285	1254	442
21	220	76	76
21	216	199	215
21	163		162
21	161	57	160
2	1569	1299	1297
2	1808	1299	1298
21	153	55	69
21	152		162
21	2070	806	976
2	1749	1299	1298
21	1250	1093	422
0	900
8	176	89
21	791	632	790
2	1640	1299	1297
2	1839	1299	1297
21	564	208	265
21	513	301	292
2	1871	1299	1298
20	461
0	443	35
2	1872	1297	1298
21	399	139	193
20	398
21	342	314	369
21	4238	2272	1345
21	304		207
21	283	121	69
2	1670	1297	1309
2	1583	1296	1298
21	214		207
21	3986	2588	1234
2	1760	1296	1298
2	1982	1294	1298
21	155	121	139
2	2022	1294	1298
21	153	74	187
21	145	55	77
21	136	25	76
21	133	121	132
21	133	121	69
21	1422	912	1197
21	133	44	132
21	132		76
21	132		76
21	111		110
21	100	50	99
21	99	82	98
21	99	89	91
21	96		95
21	94		93
21	1367	777	1237
21	93		92
21	93		76
21	93		92
21	93		76
21	91		87
2	1738	1294	1298
2	1666	1294	1298
21	958	333	307
11	246	25
2	1888	1294	1298
8	176	89
2	1653	1294	1298
21	561		98
21	496	83	73
2	1704	1294	1298
2	1826	1294	1298
2	2015	1294	1298
11	249	25
21	3457	2011	972
20	290	35
21	277	274	276
20	246	46
21	231	57	230
2	1613	1294	1298
21	205		132
21	198	140	187
2	1813	1294	1298
8	176	89
2	2036	1294	1298
21	2230	1249	442
2	2099	1294	1297
21	155	147	154
21	153	55	76
2	1852	1294	1298
21	124	50	123
21	119	50	118
21	119	50	118
21	113	50	112
21	113		112
21	108	47	107
21	1441	616	768
21	92		91
21	91		90
21	88	50	87
21	79		78
21	79		76
21	79		74
21	1378	987	1136
8	176	89
21	972	811	449
2	1904	1294	1298
21	679	660	678
21	596	203	194
21	677	155	411
[truncated: 20,765 more rows]

## Sheet: Cluster geographic prevalence
Group	Gabon	Ghana	Uganda	Burkina Faso	Kenya	Senegal	Nigeria	Thailand	Brazil	Mauritius	Total Isolates in Group		Contigs	Min Vir Len	Mean Vir Len	Min Vir Identity	Vir Subclusters	EVE subclusters	Comment
21	1	1	1	1	1	1	1	1	1	1	464	VIE2-4	17121	23	285.645	63.404	>100	>100	Multiple tiny clusters
2	1	1	1	1	1	1	1	1	1	1	464	VIE2.2	2865	33	375.168	65.596	>10	>10	Some clustering, but nothing clear
8	0.923077	0.904762	0.972973	0.942857	0.944056	0.945455	0.842105	1	0.9375	0	432	CFAV/VIE1	600	49	225.433	69.792	7	8	CFAV+VIE1, all CFAV fall into 9660-9955nt with ~70% identity
4	0.179487	0	0	0.085714	0.132867	0.190909	0	1	0.3125	0	74	CFAV	77	136	718.039	91.429	No	No hits	nearly all sequences identical, but 10 are shorter than rest (two slight variant contigs, two SNPs overwise in 3 sequences)
5	0.307692	0.571429	0.594595	0.371429	0.251748	0.290909	0.421053	0.684211	0	0.75	163	CFAV	167	72	1386.05	69.307	3	3	Most isolates are 1,284nt (all from Africa) or 3,457nt (all from Thailand) with 97% identity to CFAV
14	0.25641	0.095238	0.189189	0.314286	0.174825	0.190909	0.052632	0.421053	0.1875	0	90	Quan Bing/CFAV	90	68	131.489	69.935	No	2	Some sequence variance, but no geographic pattern (see cluster14 sequences)
10	0.025641	0.190476	0.162162	0.085714	0.06993	0.127273	0.052632	0	0	0.25	44	Ferlo	44	55	160.818	68.462	No	No hits	all fall into 3-255nt of Ferlo with ~70% identity
20	0.666667	0.571429	0.702703	0.571429	0.608392	0.645455	0.526316	0.736842	0.5	1	290	Multiple different	563	25	47.4801	66.667	>10	Almost no hits
16	0.025641	0	0	0	0.013986	0.018182	0	0.105263	0	0	7	Unclear	7	25	30.25	93.939	No	No hits	single one SNP variant
19	0.102564	0	0	0.028571	0.083916	0	0	0	0	0	17	Bouboui virus	17	43	43	86.667	2	No hits	Minor variation, half (8) sequences have same single base deletion
11	0.769231	0.571429	0.405405	0.628571	0.531469	0.554545	0.526316	1	0.3125	0	262	Nounane virus	266	25	25	100	3, but looks artefactual	No hits	All sequence identical
0	0.487179	0.52381	0.513514	0.542857	0.545455	0.572727	0.684211	0.789474	0.75	0	260	DENV4	263	35	35.0038	91.892	No	No hits	All sequence identical
9	0.410256	0.357143	0.378378	0.371429	0.356643	0.327273	0.368421	0.473684	0.25	0	165	YFV	166	25	26	100	No	No hits	All sequence identical
3	0.333333	0.333333	0.324324	0.228571	0.27972	0.490909	0.315789	0.526316	0.5	0	165	two Classical swine fever	165	48	48	86	No	No hits	All sequence identical
17	0.205128	0.190476	0.162162	0.285714	0.174825	0.209091	0.157895	0.052632	0.3125	0	89	Nanay virus	89	29	29	96.667	2	No hits	All sequence identical
12	0.205128	0.142857	0.189189	0.2	0.055944	0.218182	0.157895	0.105263	0	0	65	Kamiti River	65	30	30	96.774	No	No hits	All sequence identical
6	0.076923	0.071429	0.162162	0.085714	0.097902	0.063636	0.105263	0.631579	0.375	0	56	Apis flavivirus	56	28	28	96.552	No	No hits	All sequence identical
7	0.128205	0.071429	0.135135	0.142857	0.083916	0.136364	0.105263	0.157895	0.1875	0	53	Apis flavivirus	53	28	28	96.552	No	No hits	All sequence identical
18	0.153846	0.142857	0.081081	0.171429	0.034965	0.2	0.052632	0.157895	0	0	52	YFV	52	25	25	100	No	No hits	All sequence identical
13	0.025641	0	0.054054	0	0.027972	0.027273	0.052632	0	0	0	11	Usutu virus	11	28	28	100	No	No hits	All sequence identical
1	0	0	0.027027	0	0.048951	0	0	0	0	0	8	Potiskum virus	8	25	25	100	No	No hits	All sequence identical
15	0	0.02381	0.027027	0.057143	0.034965	0.081818	0.052632	0	0	0	19	YFV	19	36	36	89.474	No hits	No hits	3 sequences with same SNP, not geographically linked
Total Isolates in Country	39	42	37	35	143	110	19	19	16	4	0
