# Supplementary material for: Large-scale reference-free analysis of flavivirus sequences in Aedes aegypti whole genome DNA sequencing data
Source: Parasit Vectors. 2023 Aug 5;16:265. doi: 10.1186/s13071-023-05898-8 (PMC10403824; doi:10.1186/s13071-023-05898-8)
Supplement: Supplementary file 1 — Additional file 1. Analysis input data and scripts. [file 13071_2023_5898_MOESM1_ESM.zip › nrEVEs-AedesAegypti/InputData/EVEs.fasta]

>AE1.1
ACATGCTCACTGTATGGAATCGCATTTGGATCCAAGACAACCCATGGATGAAACATAAAGAATGGGTCGAAAAGTGGGAGGATCTCCCCTATCTCAACAAGAAACAAGATCAAGAATGTGGTAGCATAATCGGAAC
>AE2.2
GGGTCATGACGGCCTCAGACTATGCGACGAGTGTGTGTGGAAAAGCGATTGCATTCCAATACGACTTTGTCGGGGTTCGACGGACTTTGTATGGATCGAACGTGCAGCTTAAGGTATCACAGACTGTCTCAAGTAATTGCCCAACGTACCTAGCAGGGTTAGCCGTGAAGAACGACCGAACGATTTTTACGGACGGCATGTTTTGGATGTCTAGTCGTAAACAAGGCAATGAGACTGAGTACACGATTGAGGATTTGGAAACCATGCAAGCCAGAAAGTGCATTTGGCCTAAACAATACACGGCTGA
>AE3.2
GAGACTCCCCTCACGGATGACCCTGAACCAAGCGTCGAAGAGAGGTTGAGGATGTGGA
>AE4.2
TATCCTGGTTGGCTTTTGCTGTTTTTGGATTGCCGTCGGTCTTCTCATGCGTTGGCTTTGGTTCGTGGTTGGTTCTGTTGCACGCTTCAACGTCGTCGATCCGCTTGTCCCAGATGATGATTCCTCTGTGGATGCTACTTCAC
>AE5.2
AGAACATTCATCGATTGGCACCCTGGCAAGGGAAAGACACGGAAATACATTGTTGAAGAGACACTGAAAAACGTGGAGCTCAAGCGGCACACCCTCATTTTGACCCCCACCCGAGTTGTTATGGAGGAAGTAAGAAAGGCCTTCGGTGAAACGGAATTCAAGATAGGAACAAATGTTGCCTACTGCAAGAACAATGCTGTGACGATCGCCTGCCATGCAACGTTTATGGATTTTGTTAAGAGTAGAGGTGTTGGCCAAATTAAGGTCCACACCATCATGATGGACGAATGCCACTTTTTGGACCCGATGTCAATAGCGGCCCGGGGAGTGATGGATTACTTAAATATACCATCCAATGCTGGGATAAATGTTGTCTATCTCTCCGCGACGCCACCCGGACAGGCTCCATCAGTTGGCTCGAATTATACGATTCGGGAGTACGCGGCCCCTAGCACTCGAAAACTCAGTTCTGAGTGGTTTGAGAGCATTGTCCGACAGCATGGAGCTGGAAAGACGATAGCGTTCGTCCCATCCCAGGACCAGTCGGAACGGTTTGCGGACTCATCCGCGGGAGCCGTTTCTCTGCATCGGGACAATTTTGAGGAGAATTATGCGAAGGCCCTTGACCCTGAGACAAAAATCATCTATTCGACGGAAATTTCTGAGATGGGAGCCAATTACAACGTTGACCTCGTGATTGACTTGAGAACAGCTGTGAAACCAGTCATACAAAGTGAGGATGAGGTCATCTTGCGAAAGCAGCCCATCACAACATCATCTATGGTGCAGCGACGAGGGCGAACTGGGCGAAATGCCCCAGGTACATATGTTTATCCAGTTGACGCTGCTACCTAGGAGGATCCATATGACTGGGTTTGTTGGCTGGAAGCACAAATGGTGTTAGACCAGCTAAGCATGCCACTAATGAAGGAAGAGTATGCTTACGGACAACCCCCTGGAGCTTTTCGTCTGATCGGCGAAAGTCGAGATAGGTTCTTCCGGTTCATGGAGCGGCCAAATGTGCCAATATGGTTGGCTTGGAAGTGGGCGAACAGTTTCAACCAGAAGCATGACATGGTATTCAATGAAAGGGACTTGCCTGATGAAGACACCGTGCACACATCAGATGGGCGCATGGTGTATCGGCCAAAATTTCTGGATCAACGGTTCGAAAGGTTGCCATGGAGTGTCCGCGAGCCAACTCTGAAGTTCATCCTCTCAACGCGTAGTGATTT
>AE6.2
CAGCGAAGCTATGGGGACCTGGATCTATTGAAGTGGGTCATAGTAATCTTTCTCATTCTAGCCGGAATTTTTGCCTGGGAACAACGATCATTTCCCAATATAGCATCTGACATA
>AE7.2
CACCAGTTTATGGACTTTGGCTCAATTGTAAACTTTGTTGGCATTGGATACCTTACGGACATCCCCCTCCGGGCCTCCCTGTTCGTGTTTCGAATGGTGCTGGGGTTGTTTCCAACACTGGGCGGAATGCGCTCTCTGGAAAAAAACAGCAGCAACAGGTTTGGGGGTGAAGTGGAAGAACATGTTAAATGAAATGTCCCAAGTTCGATTCCAATCCTACAAATCCCGAGGCGTGAACGAAACTCCCCGAGGTGACTATGTGTCTCGTGGGGGATTGAAAATGGACGAAATCATCAGGAAATACGGCTTTCGACCAGCTGGACGTGTCGTTGACCTTGGATGTGGACGAGGAGGACGGTCGCAGAGGGCAGTGATGGAAGAACGAGTTATGCGCGTGACAGGGTACACCCTTGGGGGAGTAGAACGTGAAGAACCCCAAAAGTTCATAACGTATGGTTACAACCTAGTCACCCTAAAGAGTCGGACAAATGTCTTCAAGCTTGAACCAACTCTGTGTGAAACTGTCCTTTGTGACATCGGGGAGAGTGATCCTGATTTCCGGAAGGAAAAAACCAGAACGCTGGTCGTCCTTGATGTTCTCGAGAGGTGGTTGAAGACCAATCCGGAGGCCCAGTTCTGTTTTAAGGTCCTATGCCCATATCCGGTGGAGGTGATGCGGAAGCTTGAAACTCTGCAACATACCTACAGTGGGCGGTTGGTTCGACTGTCCACAAGCAGAAACTCAACAGCTGAAATGTACT
>AE8.2
GGATCAGCTTGGTTTGTGTATGGTGATGTGGGGTGTGGTATTGACACCGACAGAAAGACACTTGTATGTGGAGGAGGTCTGTTCGTCTGGAAGGGCATTGGGCAGTATCCAACTGCCGACCACTCCGTAGAACTAGCCTCGTACGACCTAATCACGAAATACCTCTTTGAGATGTTCAAAGAGACTACCAAAGGGTGTATTGTGTGCGAAGACAAATTGCAGTGCGCAGCAGCCCGAAGTGTGGCCTACCACGCTTTGACGAAACTTGGCCATCCGACTGTCTACCTGAACATTTCCAATTCCTACGATTCAGTATTTGATGAGCTTACGAAAACACGACGCAAGATCACACTTGGAACCGAAAGTGTGGAGATGGCCGTTTACCAGCATACGGGGGAAACCAAAGGCGATTTGGGGAAATTGCCATCCCGGTTTTTCAGTGGAGAGCTTGAGAATGAGAACCACCACGTCTTAAGGGTCATGACGGCCTCAGACTATGGGACGAGTGTGTGTGAAAAAGCGATTGCATTCCAATACGACTTTGTCGGGTTTCGACGGACTTTGTATGGATCGAACGTGCAGCTTAAGGTATCACAGACTGTCTCAAGTAATTGCCCAACGTACCTAGCAGGGTTAGCCGTGAAGAACGACCGAACGATTTTTACGGACGGCATGTTTTGGATGTCTAGTCGTAAACAAGGCAATGAGACTGAGTACACGATTGAGGATTTGGAAACCATGCAAGCCAGAAAGTGCATTTGGCCTAAACAATACACGGCTGA
>AE9.2
GAGACTCCCCTCTCGGATGACCCTGAACCAAGCGTCGAAGAGAGGTTGAGGATGTGGAGGACGGAGGCGCATGCCTCGCAGCCGAGTGGAGCGGTTTTCCGCGGCCTCGGGGTGGAGGTGAGGAAGGGCTACCTCGAGGACCACATCGTGAACTTCCT
>AE10.2
ACACCATCATGATGGACGAATGCCACTTTTTGGACCCGATGTCAATAGCGGCCCGGGGAGTGATGGATTACTTAAATATACCATCCAATGCTGGGATAAATGTTGTCTATCTCTCCGCGACGCCACCCGGACAGGCTCCATCAGTTGGCTCGAATTATACGATTCGGGAGTACGCGGCCCCTAGCACTCGAAAACTCAGTTCTGAGTGGTTTGAGAGCATTGTCCGACAGCATGGAGCTGGAAAGACGATAGCGTTCGTCCCATCCCAGGACCAGTCGGAACGGTTTGCGGACTCATCCGCGGGAGCCGTTTCTCTGCATCGGGACAATTTTGAAGAGAATTATGCGAAGGCCCTTGACCCTGAGACAAAAATCATCTATTCGACGGAAATTTCTGAGATGGGAGCCAATTACAACGTTGACCTCGTGATTGACTTGAGAACAGCTGTGAAACCAGTCATACAAAGTGAGGATGAGGTCATCTTGCGAAAGCAGCCCATCACAACATCATCTATGGTGCAGCGACGAGGGCGAACTGGGCAAAATGCCCCAGGTACATATGTTTATCCAGTTGACGCTGCTACCAAGGAGGATCCATATGACTGGGTTTGTTGGCTGGAAGCACAAATGGTGTTAGACCAG
>AE11.2
AGAACATTCATCGATTGGCACCCTGGCAAGGGAAAGACACGGAAATACATTGTTGAAGAGACACTGAAAAACGTGGAGCTCAAGCGGCGCACCCTTATTTTGACCCCCACCCGAGTTGTTATGGAGGAAGTAAGAAAGGCCTTCGGTGAAACGGAATTCAAGATAGGAACAAATGTTGCCTACTGCAAGAACAATGCTGTGACGATCGCCTGCCATGCAACGTTTATGGATTTTGTTAAGAGTAGAGGTGTTGGCCAAATTAAGGTCCACACCATCATGATGGACGAATGCCACTTTTTGGACCCGATGTCAATAGCGGCCCGGGGAGTGATGGATTACTTAAATATACCATCCAATGCTGGGATAAATGTTGTCTATCTCTCCGCGACGCCACCCGGACAGGCTCCATCAGTTGGCTCGAATTATACGATTCGGGAG
>AE12.2
ACACCATCATGATGGACGAATGCCACTTTTTGGACCCGATGTCAATAGCGGCCCGGGGAGTGATGGATTACTTAAAT
>AE13.2
AGAACATTCATCGATTGGCACCCTGGCAAGGGAAAGACACGGAAATACATTGTTGAAGAGACACTGAAAAACGTGGAGCTCAAGCGGCGCACCCTTATTTTGACCCCCACCCGAGTTGTTATGGAGGAAGTAAGAAAGGCCTTCGGTGAAACGGAATTCAAGATAGGAACAAATGTTGCCTACTGCAAGAACAATGCTGTGACGATCGCCTGCCATGCAACGTGTGTTGGCCAAATTAAGGTCCACACCATCATGATGGATGAATGCCACTTTTTGGACCCGATGTCAATAGCGGCCCGGGGAGTGATGGATTACTTAAATTTACCATCCAATGCTGGGATAAATGTTGTCTATCTCTCCGCGACGCCACCCGGACAGGCTCCATCAGTTGGCTCGAATTATACGATTCGGGAGTACGCGGCCCCTAGCACTCCAAAACTCAGTTCTGAGTGGTTTGAGAGCATTGTCCGACAGCATGGAGCTGGAAAGACGATAGCGTTCGTCCCATCCCAGGACCAGTCGAAACGGTTTGCGGACTCATCCGCGGGAGCCGTTTCTCTGCATCGGAACAATTTTGAGGAGAATTATGCGAAGGCCCTTGACCCTGAGACAAAAATCATCTATTCGACGGAAATTTCTGAGATGGGAGCCAATTACAACGTTGACCTCGTGATTGACTTGAGAACAGCTGTGAAACCAGTCATACAAAGTGAGGATGAGGTCATCTTGCGAAAGCAGCCCATCACAACATCATCTATGGTGCAGCGACGAGGGCGAACTGGGCGAAATGCCCCAGGTACATATGTATATCCAGTTGACGCTGCTACCAAGGAGGATCCATATGACTGGGTTTGTTGGCTGGAAGCACAAATGGTGTTAGA
>AE14.2
AGATGTTCAAAGAGACTACAAAAGAGTGTATTGTGAGCGAAGACAAGTTGCAGTGCGCAGCAGCCCGAAGTGTGGCCTACCACGCTTTGACGAAACTTGGCCATCCGACTGTCTACCTGAACATGTCCAATTCCTACGATTCAGTCTTTGATGAGCTTCCGAAAACACGACGCAAGATCACACTTGGAACCGAAAGTGTGGAGATGGCCGTTTACCAGCATACGGGGGAAACCAAAGGCGATTTGGGGAAATTGCCATCCCGGTTTTTCAGTGGAGAGCTTGAGAATGAGAACCACCACGTCTTAAGGGTCATGACGGCCTCAGACTATGTGACGAGTGTGTGTGGAAAAGCGATTGCATTCCAATACGACTTTGTCGGGTTTCGACGGACTTTGTATGGATCGAACGTGCAGCTTAAGGTATCACAGACTGTCTCAAGTAATTGCCCAACGTACCTAGCAGGGTTAGCCGTGAAGAACGACCGAACGATTTTTACGGACGGCGTGTTTTGGATGTCTAGTCGTAAACAAGGCAATGAGACTGAGTACACGATTGAGGATTTGGAAACCATGCAAGCCGAAAGTGCATTTGGCCTAAACAATACACGGCTGACAGTTTGGATGACCCAACTGACCAACGGTTATTCATGCCTCCGGCGTGGGGCGGCCCCATCTCGCGGGCGAATCACATCCCGGGTTACAAGATGCAAACTGATTTCCCTTGGCATGTCACCCCAATTCGGCTAATTTCGGGGCCTGTCCCGGGAACACACGTGAAAGTGGATCCGAAATGTGAGGGACGATCATCGGCGAATGTGGTTAGACCAGGCGAGCAAGCAAATTGGTGCTGTAAGAACTGCTCACACCCCATTCATTTTCAGGTTGGACCGGCCCTATACTATCCAATGGAGATTCAGAAAGCTGGAAAGATCACTGATAGCAACCCAAAGGTGTCTAAAATGAAGTTGACCGAGACTCCCCTCTCGGATGACCCTGAACCAAGCGTCGAAGAGAGGTTGAGGATGTGGAGGATGGAGGCGCATGCCTCGCAGCCGAGTGGAGCGGTTTTCCGCGGCCTCGGGGTGGAGGTGAGGAAGGGCTACCTCGAGGACCACATCGTGAACTTCCTAGGTTTAATGCTGTGTCTGCAGGTGATTTCAAACGCCCGGCCACGCCAACGGCCATTGGCCTACTGGGTGTTATCCTGGTTGGCTTTTGCTGTTTTTGGATTGCCGTCGGTCTTCTCATGCGTTGGCTTTGGTTCGTGGTTGGTTCTGTTGCACGCTTCAACGTCGTCGATCCGCTTGTCCCAGATGATGATTCCTCTGCGGATGCTACTTCAC
>AE15.2
ATCCCGAGGCGTGAACGAAACTCCCCGAGGTGACTATGTGTCTCGTGGGGGATTGAAAATGGACGAAATCATCAGGAAATACGGCTTTCGACCAGCTGGACGCGTCGTTGACTTTGGATGTGGACGAGGAGGATGGTCGCAGAGGGCAGTGATGGAAGAACGAGTTATGCGCGTGGCAGGGTACACCCTTGGGGGAGTAGAACGTGAAGAACCCCAA
>AE16.2
GGGACGTGTACATGACACTTGGCTCACTCATAGGTCGCATGCGCTCAACTGGCGAGCCAATCATAAACGACACTCCGAAGGTCCGAACAGGGACACGGGCTGACCCCCAAACGAAAATCAAGGATATGGATCCTAGCGTGACCCAAACCAGGGTTAATAAACTCCGGGATGAAAATCTAAGCACTTGGTTTTTTGACAAGAACAACCCCTACCAGACTTTTAAGTACCATGGTTCGTACGTGACAGATGACGTCAAAGTTGGTGGTCAAACTGTCAACCCTCTTGTCCGGAAGATTATGTGGCCTTGGGAAGCCGTTGGAGGAGTAACAAACTTCATGATGACCGACATCTCAACGTACTCCCAACAAAAGGTTCTCCGGGAGATGGTAGACACCTTCGTCCCTGAACCCAGGGAACAGGTTAAAATGGTCAATAGGAATATCATGAAGCACATGGTCCGCCTGTTCAAAGAAAAAGGGTTGAAACCGCGGATTTTGACGTGTGGCGACTTCATCAAGAATGTCCGATCGGATGCTGCCATTTGGTCATGGAGCCAAGACGTCCCTTGGACCAAGGTGACCACTGCCGTCAATGACCCCCGGTTTTGGGAACTAGTAAACCGGGAAAGAAAACTCCACCTGGCCGGGGACTGTGCGATGTGCGTGTACAACACCATGGGGAAAAAAGAGAAGCAACCGACCATAGCTGGGGGGCCGAAAGGATCCCGGACCATTTGGTATATGTGGCTGGGAAGTCGATATCTGGAATATGAGGCCTTGGGCTTCCTCAACGAAGACCATTGGGTAGCCCGTGAAAATTTCCCGGGTGGCGTGGGAGGTCTCGGCGTAAACTACTTTGGCTATTACTTGTCAGAAATAGCTTCAAAAGGAAAGTTTTTCGTTGCCGATGACATAGCTGGCTGGGACACTCGCATTAGTCAGGCGGATTTGGCCGACGAAGAGTTCTTCATCCTCAACTCGATTGAGGATGATTACCATAGAGCTCTGGCGGAGTCGGTCATGAAATTTGCCTACCAAAATATTGTGGCCCTGTTTCCCCGAACCCATTCTGAATTCGGGAGTGGAACGGTCATGGATGTGGTTTCCCGATCGGATCAGCGAGGCTCGGGGCAGGTGGTGACATATGCCTTGAACACAATCACCAATGGAAAGGTTCAGATTGGCCGAACCCTTGAAAGTGAAGGGCTACTCGAAGCTGAACCAGTGGTGATCGACAAATGGCTCTCGCGGAACATGGTCGAAAAACTGGAGGGAATGGTGATCGCTGGAGATGACGTGGTCGTGGTCACAAACGACACCAATTTCGCAAAGTCGTTGACCTACCTAAATGAAACCGGGAAAATCCGGAAAAATATACCAATTGACTCGTTTTCACAAGTGGAGACGATCTGGGAGCGCGTTGAGTTTTGCTCCCATCACT
>AE17.2
GTGGTCGTGGCCACAAACGACACCAATTTCGCAAAGTCGTTGACCTACCTAAATGAAACCGGGAAAATCCGGAAAAATATACCAATTGACTCGTTTTCACTTGTGGAGACGATCTGGGAGCGCGTTGAGTTTTGCTCCCATCACTTCCATCCACTCCATCTCAAAGATGGAAGGAAAATAATCGTTCCATGCCGCCACGAGCACGAAATCATTGGGAGAAGTCGAGTCCAAAAAGGAGGGCTCGTGACCATCCCAGAAAGTGCTTGTCTGTCAAAAGCCCACGGACAAATGTGGGCTCTGTACTTTTTCCATCGGCGTGATCTGCGGGTGGGGTACGCAGCCATACATGCATCCGTTCCAACAGATTGGGTCCCAGAGGGGAGGTCCATCCACCAGCAATACGAGTGGATGACCACGGAAAACATGCTTGATGTGTGGAACAGGGTTTAGATC
>AE18.3
CGGGGTGGAAGTGAGGAAGGGCTACCTCGAGGACCACATCGTGAACTTCCT
>AE19.3
GGATCAGCTTGGTTCGTGTATGGAGACGTTGGTTGCGGGATAGACACTGACCGGAAAACCTTAGTTTGTGGTGGGGGATTGTTCGTCTGGAAAGAGATTGGACAGTATCCCACCGCTAACCACTCAGTGGAGCTGGCTTCCTATGACCTAATCAAGAAATATCTTTTTGAGATGTTCAAGGAAACAAAAAGGGGTGCATCATTTGTGAGGACAAGTTACAGTGCGCAGCGGCCCGAAGCGCTGTTTATCATGCCTCGTCAAAACTTGGACACCCACTGGTGTATCTTAACATCTCTAATTCGTACGGCTCGGTTTTAGATCAGCTTCCCAAAGCAAGGCGTAGAATAACGCTTGGAACTGAAAGCGTGGAAATGGTGGTATACCAACACACTGGGGAGCCAAAAGGTGATTTCGGAACGCTCCCATCACGATATTTTCGCGGGGACATGGAGAACGAAAATCACTATGTTCTGCGGGTAATGACTGCCTCAGACCACGTGCACAGGGTGTGTGGAAAGGCGATTGCGTTCCAGTACGACTTTGTGGGATACCGCCGGACCCTGTACGGATCCAATGTGCAGCTCAAGGTCTCACAAGTGGTATCAAGCTACTGCCCAATGTATCTGGCAGGATTGGCTGTCAAGAACGATCGTACCATATTCACAGACGGTATGTTTTGGATGTCAAGTCGAAAACAGGGAAATGAAACTGAGTACACAATCGAGGACCTGGAGACGACGCAAGCGCGAAAGTGTATTTGGCCAAAACAATACACATCTGACAGTGTGGAAGACCCAACGGACCAGCGGCTTTTCATGCCTCCCACGTGGGGAGGACCGATATCGCGGGCTAATCACATCCCCGGATACAAGATGCAAACCGACTTCCCATGGCACGTTACCCCGATCAAGATGATTGCGGGACCAGTACCTGGAACTCATGTGAAAGTTGACCCGGGATGCGAAGGGCGGTC
>AE20.3
TGGGAATCTTAGAGGAGGTGGAGTTCATCTTGTTCAAAATCATTCGGGAAAACACATGGTTTGGGCTCATTGCCTTTCTGTGCATTGGCCTCAAAATGCGGTGGCCCGTATGGATTATGATTCTAATTGGAGTTGTGACCTGGAACGCTGTGAGGGCTGATGTTATTGAACCCCTCAAGCAGGAGAAGATGACATTCTTGGAGACTCGAATGTTTTAAGCGAAATATCAACTATCGCGACACCAAATGGGCTCCTCCAGGTAAGCATGGGGAATTCTCATGTGATTAGAGGACAAGACTACAAAACCCTTCTAACGGATTGCGAAGTGGGACAGTCATATTCCACTGATGTGTGCCCTGGTGGTTCACAATTGAATCTAGGAGGGGTTCGCAATGAGAATCGCACTTGCCAGGTGCTGCCATACAATCGAGGATGGGGGACTGGATGCCTTGAGTTTGGCATGGGAATGACGGCGACTTGTGTGGAACTTGAATGTTCCACATCGTACGCTGTGAAGCTGTTATCTAGCTCTGGAGTAGTCTCTAACATGACTATTGGATACCATGGGAAGAATGAGACAAAACTCATAGCCAACAACATCCCCCAAACGTTTAAGTTTGGAGGATTTGGCAAGACAGTGGTCACCTGCCAATTGGAAAACGACCGGTTGGCGACTACGAACTATGCCATTGTTGGAGATGACGGAGCGGGATTGTTCCTCAAAAAACTAATCGATGATTGGCCTGGTGTGTTTCGAACGCAGAAGCACATGATCGGCATGGATCGAGTCGTGAATTGGGGACCAGCAACTCCAAATGAAATCCCGGTG
>AE21.3
GAAGAAGGTTTCCCGGCCGGGAGGCGGCTGGGTTGGTGGCCCAAGTGGGCTGCCGAAGAAGCGGACGGGTTCGGTTGTTGGCAAAACAACCGACCAAAAACAAAAAATTGTGGCGACGCAGAGACCCCCATCAGGGGGCAGCCTCCTCGCCATAAAA
>AE22.3
CGGGGTGGAAGTGAGGAAGGGCTACCTCGAGGACCACATCGTGAACTTCCT
>AE23.3
GGATCAGCTTGGTTCGTGTATGGAGACGTTGGTTGCGGGATAGACACTGACCGGAAAACCTTAGTTTGTGGTGGGGGATTGTTCGTCTGGAAAGAGATTGGACAGTATCCCACCGCTAACCACTCAGTGGAGCTGGCTTCCTATGACCTAATCAAGAAATATCTTTTTGAGATGTTCAAGGAAACAAAAAGGGGTGCATCATTTGTGAGGACAAGTTACAGTGCGCAGCGGCCCGAAGCGCTGTTTATCATGCCTCGTCAAAACTTGGACACCCACTGGTGTATCTTAACATCTCTAATTCGTACGGCTCGGTTTTAGATCAGCTTCCCAAAGCAAGGCGTAGAATAACGCTTGGAACTGAAAGCGTGGAAATGGTGGTATACCAACACACTGGGGAGCCAAAAGGTGATTTCGGAACGCTCCCATCACGATATTTTCGCGGGGACATGGAGAACGAAAATCACTATGTTCTGCGGGTAATGACTGCCTCAGACCACGTGCACAGGGTGTGTGGAAAGGCGATTGCGTTCCAGTACGACTTTGTGGGATACCGCCGGACCCTGTACGGATCCAATGTGCAGCTCAAGGTCTCACAAGTGGTATCAAGCTACTGCCCAATGTATCTGGCAGGATTGGCTGTCAAGAACGATCGTACCATATTCACAGACGGTATGTTTTGGATGTCAAGTCGAAAACAGGGAAATGAAACTGAGTACACAATCGAGGACCTGGAGACGACGCAAGCGCGAAAGTGTATTTGGCCAAAACAATACACATCTGACAGTGTGGAAGACCCAACGGACCAGCGGCTTTTCATGCCTCCCACGTGGGGAGGACCGATATCGCGGGCTAATCACATCCCCGGATACAAGATGCAAACCGACTTCCCATGGCACGTTACCCCGATCAAGATGATTGCGGGACCAGTACCTGGAACTCATGTGAAAGTTGACCCGGGATGCGAAGGGCGGTC
>AE24.3
TGGGAATCTTAGAGGAGGTGGAGTTCATCTTGTTCAAAATCATTCGGGAAAACACATGGTTTGGGCTCATTGCCTTTCTGTGCATTGGCCTCAAAATGCGGTGGCCCGTATGGATTATGATTCTAATTGGAGTTGTGACCTGGAACGCTGTGAGGGCTGATGTTATTGAACCCCTCAAGCAGGAGAAGATGACATTCTTGGAGACTCGAATGTTTTAAGCGAAATATCAACTATCGCGACACCAAATGGGCTCCTCCAGGTAAGCATGGGGAATTCTCATGTGATTAGAGGACAAGACTACAAAACCCTTCTAACGGATTGCGAAGTGGGACAGTCATATTCCACTGATGTGTGCCCTGGTGGTTCACAATTGAATCTAGGAGGGGTTCGCAATGAGAATCGCACTTGCCAGGTGCTGCCATACAATCGAGGATGGGGGACTGGATGCCTTGAGTTTGGCATGGGAATGACGGCGACTTGTGTGGAACTTGAATGTTCCACATCGTACGCTGTGAAGCTGTTATCTAGCTCTGGAGTAGTCTCTAACATGACTATTGGATACCATGGGAAGAATGAGACAAAACTCATAGCCAACAACATCCCCCAAACGTTTAAGTTTGGAGGATTTGGCAAGACAGTGGTCACCTGCCAATTGGAAAACGACCGGTTGGCGACTACGAACTATGCCATTGTTGGAGATGACGGAGCGGGATTGTTCCTCAAAAAACTAATCGATGATTGGCCTGGTGTGTTTCGAACGCAGAAGCACATGATCGGCATGGATCGAGTCGTGAATTGGGGACCAGCAACTCCAAATGAAATCCCGGTG
>AE25.3
GAAGAAGGTTTCCCGGCCGGGAGGCGGCTGGGTTGGTGGCCCAAGTGGGCTGCCGAAGAAGCGGACGGGTTCGGTTGTTGGCAAAACAACCGACCAAAAACAAAAAATTGTGGCGACGCAGAGACCCCCATCAGGGGGCAGCCTCCTCGCCATAAAA
>AE26.4
ATCATCGTGTGCTACGAGTCATGACGGCATCAGACCATGTAACGAGCGTCTGTGGGAAAGCTATCGCTTTCCAATATGACTTCGTGGGATTCCGTCGAACGCTGTACGGGTCAAATGTACAGTTAAAAGTGTCGCAGACCGTTTCGAGCAATTGTCCCACTTATCTCGCTGGACTCGCCGTGAAAAATGATAGGACCATCTTCACTGATGGAATGTTCTGGATGTCCAGCCGCAAGCAAGGGAACGAGACAGAATACACAATCGAGGAACTCGAGACGCACCAAGCGAGGAAATGCATCTGGCCAAAGCAGTACACGGCCGATAGCCTAAACGACCCTACCGATCAATGGATGTTCATGCCACCGACCTGGGGAGGGCCCATTTCTAGGGCTAACCACATAACAGGATACAAAATGCAAACGGATTTTCCGTGGCATGTGTCTCCAATTCGCCTCATCCCCGGTCCGGTGCCCGGAACCCACGTCAAGGTTGACCCAAAGTGTGAAGGACGTTCAGCTGCGTCTGTGGTAAAACCCGGTGAGCAATCCAATTGGTGTTGCGAAAATTGTTCCCACCCAATACATTTTCAAGTGGGGCCGGCCTTGTATTACCCCATGGAGATACAAA
>AE27.4
TGTCCCACTTATCTCGCTGGACTCGCCGTGAAAAATGATAGGACCATCTTCACTGATGGAATGTTCTGGATGTCCAGCCGCAAGCAAGGGAACGAGACAGAATACACAATCGAGGAACTCGAGACGCACCAAGCGAGGAAATGCATCTGGCCAAAGCAGTACAC
>AE28.4
TGTTCATGCCACCGACCTGGGGAGGGCCCTTTTTCCAGGGCTAACCACATACCAGGATACAAAATGCAAACGGATTTTCCGTGGCATGTGTCTCCAATTCGCCTCATCCCCGGTCCGGTGCCCGGAACCCACGTCAAGGTTGACCCAAAGTG
>AE29.4
ATCATCGTGTGCTACGAGTCATGACGGCATCAGACCATGTAACGAGCGTCTGTGGGAAAGCTATCGCTTTCCAATATGACTTCGTGGGATTCCGTCGAACGCTGTACGGGTCAAATGTACAGTTAAAAGTGTCGCAGACCGTTTCGAGCAATTGTCCCACTTATCTCGCTGGACTCGCCGTGAAAAATGATAGGACCATCTTCACTGATGGAATGTTCTGGATGTCCAGCCGCAAGCAAGGGAACGAGACAGAATACACAATTGAGGAACTCGAGACGCACCAAGCGAGGAAATGCATCTGGCCAAAGCAGTACACGGCCGATAGCCTAAACGACCCTACCGATCAATGGATGTTCATGCCACCGACCTGGGGAGGGCCCATTTCTAGGGCTAACCACATACCAGGAAACAAAATGCATACGGATTTTCCGTGGCATGTGTCTCCAATTCGCTTCATCCCCGGTCCGGTGCCCGGAACCCACGTCAAGGTTGACCCAAAGTGTGAAGGACGTTCAGCTGCGTCTGTGGTAAAACCCGGTGAGCAATCCAATTGGTGTTGCGAAAATTGTTCCCACCCAATACATTTTCAAGTGGGGCCGGCCTTGTATTACCCCATGGAGATACAAA
>NC_035108.1:461326757-461327206
TGGGTGTTATCCTGGTTGGCTTTTGCTGTTTTTGGATTGCCGTCGGTCTTCTCATGCGTTGGCTTTGGTT
CGGACTAACTTATCGGAGTGGAAACCCATTGGGATCCTGGGATAACGCGTGTGTCCCTGACGTGCAAAAT
CGATTTTCCAGCATGCCAGACGGAGTCTACCGAATCAAGTCCAAAGGAGTTGCCATTGATCGTCAACGAG
GAGTTTTTCACGCCCTCTACCATGTAACGCGTGGTGGTCTGGTGTACTGGCGAGGGCAGGCAGTTCAACC
ACACTCTGGTAGTGTGACTGAAGATGTCATCTCTTATGGTGGACCGTGGAATCTGCCAAAGCCTGAACTT
GTCAACGAAATTGACGTCCTGGCTTGTCTACCGGACGGCACTGTGGAATATCATAAATATGAGCCCAGCA
CCATCACCATAGATGGCACTCCCACAATGT
>NC_001564.2 Cell fusing agent virus strain Galveston, complete genome
ACTTCGGCTTAGCTACACCACAGTTTTGGTTACGCTTATATTTTCAAAGCTTAAGTTGTTTTTAATTTTT
GCCGAGAGACCGTGAGGTTGAACCCGGCAAGGAATGAAGAGGAAGGATTTGGAGGCGCGAGGAAAAGCGC
CAGGGAGGGATTTTTCCACCCCGTTCTGGGGAAGAGAAGGTAGGAGAAAGGACAAGGAAAAGGGAGGGGA
GTCTCCCTCAAATCGGCAAGTGACCCTGAATACACCCATCCAGAGTGGGCGTAGGGCAGGGAAAAGACAG
CGTGTTGGCCTGCTAGGAAGGCTGGGAGTTGGATGGGGATCCTTCTTACAGGAGGACATCGTCCAAGCCC
TCATTCACATGGCATTGGTGCTTCATGCCCTGTTTTCCTCCATCGACCGGCGAATTCGCTCATTATCTCG
ACGTGTTACCGCTCTTGAATCTCGACGAACCACAGGAGATCCTATGACGCTAGCTTTCATCTTGGGCTTT
CTCACAGTGTTATGTGGATGCGTGGTGATTGACATGCAAGTTTCTACCGCTAAGGGCACGGAAATTTTTG
AAGGAAAGACGAACCGGACAGACTACTTGCATCTGGTCAAGTTACCCGCTGATGGTTGCTGGAGTGGCAT
TCTTGTCACAAAGAAGTGCCCAAAAGTGACTGACTTGGCAAAGGACCTCGAGTCAACAGATTGCGGATCA
ACGTGGACTGAGTTCACATTGCGGTATCGGAGATGTGCCGTGAAGAAACGTGAAAAGCGATCACGTGAAC
CCCCGAAAGCGGATCTGCTAGCTGAAATGGAGATCATCGCGTTCAAGACCATTCGCGAAAATAAGACGAT
TTTCATCGTGGCCCTACTGTGTGTGGCAATCGCGAAGCGTTGGCCCACCTGGGTTGTGATTCTTCTGGCT
ATTGGCACTTGGACCACAGTAAAGGGGGAGTTTGTTGAACCGTTATACACGCTGAAAGCGGAACAGATGA
CCATGCTACAGACCATTGTGAGACCGGAGGAAGGGTACGTCGTGGCCACGCCAAACGGTCTTCTCGAGTT
TAAAACAGGACCGGCGGAGATCTATGGGGGGCAATGGCTGCGCGAGTTACTCGCAGACTGCCACGTCAAC
GCATCCTATTCGACTGACGTGTGTCCCGGTGGATCGCAGCTCAACATGGCTGACATCATGGCCAAGGAAC
GAGTATGCTCGACCCAGCCATACAACCGCGGTTGGGGCACTGGGTGCTTCAAGTGGGGGATTGGATTCGT
TGGAACGTGCGTCGAACTCCATTGCGACAGAGGATTCAACGTTTCTTCCATCGCTAGGTCAGCCATTGTC
ATGAACGTTACGGCTAGCTTCCACTCTGTTAGCGACACACAACAGATGGTTGGCGACATACCGCTTACAT
TTAGGTTTGCGAAACTCGGAAACGCGGCGATGACCTGCAGGTTGGAGTCTGAGCAGTTGCTGCTTGATTA
CTATCACGTTACGGGAAGCTCTCACGAGGGGCTGTTTTTGCGGTCGCAAATTGACAGTTGGCCTGGTGTG
CACTCTACCGCTAGTGGTCGGCATGGCATGGAGAAAGTTGTTGTGTGGGGAGATGCTAGGTCCAATGAGA
TATTGGTAAAAAACGTAATTGAACCTTCGTTGTCCTGGGAAGACGCGATCGCCACCCATGATGGATTCCG
TGATATCTCTTTTGTTTGTCAGATTATGCTCGACAAACTAGTCAGTGGAGCTTTTCGAGACTGTCCAGGC
CCAAAAACATCCACATTTTCCCAAGACGGCTTTGGGTATAGTGGAGTGGTGATAACTACCCTCACCGCTT
CTTCAAATGAGACCTGTTCGCTTAGCTTAACGTGCCACGGCTGTCTGCTGCAATCCACAAAAATGATCTT
TCTCGCAGGGAAGACAACTTCTCGGGCATTTGTCAAGTGTGGGAACCATACGAGCACCTTGCTCGTTGGG
AGCACTTCAGTTTCCATTGAGTGTGCCCTTAACCCTATCTCGCAAGGATGGCGCCTGGCTCGACACGTGG
TGGATAGGTATCGACGGTTTGGCGTGTCTGGTGTTGCGGGAGTGTGGCAGGATCTGGTTGGAAAGTTTTC
GGTTGGTGCCTTTTTCTCCAACACAACCCTTCTAGTCATTTTCGTCCTCGCTGCCTTGATTGACAAACGC
ATAGCCTTTCTGTTGGTTTTAGGGGGGTACTTTTACTATGTGCGGGCTGATCTGGGGTGTGGGATTGACA
CCACGAGAAAAACCATCTCGTGCGGCAGCGGCGCTTTTGTGTGGAAACACTTGGGCGTTGGCATTTCCAA
TGATCATGCTGTGGAACTTGAAGATTACTCATTCACTGACTTGTACATAAAGGATATGTTTAGCTGGACC
ACGAAACCCTGCTTGATTTGTGAGGATGCTTTGCAGTGCGTAGCCCTGCGCAGAGCTGCTTTCTCTGCTG
TTGGGTCAATGGGTCCTGAACAGGTGTATGTAAATGACACATTGGCACGTACATTCAAGTTCTCCGAAAC
ACCAAAGAGAACCATTTCCGTCACCATTAACCTAATTCAGTACAAGTTCTCATCTTATGTTGCACATGGA
CGCGCTGAGGGTGATCTGGGGCATCTACCAACAATGTTTGGAAGCTATCCCGAAAAAGAGGCTGATAAGG
TTATCCGGATTGTCGCATCGCGGCCCGATATTCGCCGACTTTGCGGAAAAGCTGTCTCTTTCCAATTCAA
GTTTACGGGCTTCCGGCGAGGCTTGTATGGTTCAAACGTTCAGGTTGAGGTCTCAAAGAACTCATCGACC
GAGTGTCCCACGTACCTGGCGGGCGTTGTCGTGAAGAATGGCCGAACTGTCATCACTGACGGCATGTTTT
GGTTGGAAAGCACAGTGTTGGATGGAGTTGCCCAGATTACATCACTTGAGATGCGTCAATCACACCGCTG
TGTGTGGCCCAGGGAATACACCCCAGACACGCTCAGTGACCCTTCAGACCAAGCTTTATTTATTCCACCT
GCTTGGGGGGGACCAATTTCGCGAGTGAACCACATAATCGGGTACAAGACACAAACTGACTTTCCGTGGA
ACGTTAGTGACATCACTCTCATAGAGGGCCCAGCCCCTGGCACAAAGGTCAAGGTGGACTCTAGATGTCA
TGGGCGAATGCACGCACAGGTAATTGGACCGAATGACACGGAATCCTGGTGTTGCCAATCATGCACAAGA
ATAGTCCACTTTCGAGTTGGTGACCTCCTATATTACCCCATGGAGATCCAACTTGGAACCATGTCTGAAG
CGCCAGAGCCGAATTCTAAAATATTTGAGGAACCGATCGGCGAGGAACCAGAACCAACAGTTGACGACAT
ATTGAAGAGATACGGGAAGGCAAACGCTCAATCGGATTTCCGGAGGGTGAGCCCACGTGCAGGAGTTGGG
TTCGACCGCTCCCTCCTAAATCTCCTGTGCCTCGCTATTTCATTGCAGCTTATCGGGGCAAAAACCAGAA
CATCGACACTAACCCGTCTATTTCTGACGATTCTAGCAATGGCGCTCTTTGGACTCCCCAATTTGTTTTC
ATCTGTGGGGCTATCTGCTTGGGTGTTGCTAGTGGCGTCCTCATCATCGCAACCGCAAGATCTATTGATG
AATCTCTGGATCATACTACAGACTGGGAGCTCAGCAGTCCTGCTGTTGGGGTACATGATCAGGAAGAAAC
TCTCAATAGTGCTAGGGGTCCACCACTTGGTGACTTTGATGTGCATTCAGTTCCTGTTCTCCGCCGTCGA
TCGCTATCAGAAATATCTCTACGGTCTCCTAGAACTCATGGCTTCGGTGGTCCTGCTGAGCGCCTACAAG
AGCGTCCTGCAGGCTCTCCCCCCAGAGGTTCTATGTTTCAGCCTGATAATGGGGTGGAAGACAGCCCTGT
CTCTCGCTACCGTTGTGTCTCTGATCTTCAGTTTGAACGCTATGTACAAGTACGCATGTCAATATCACAA
TCCGAGGAACGGCTACAGAGACTCTGGCGCGAATTTATGGTTTTGGACTGTATCCTTGGCGAGCGCTGGG
GGAATCTGGGCGGCGGAGAAAGCTCACCAACCAACGGTGGCAGCTGTCCTAGCCTTTACAATGATAGTGC
TCTTTCTTTACATGGAACAGACGAACGTCAGTATGGAGCTTGAGTTCATCTCAGCTGGAGAGACTCCCGA
AGGAGTGTCAACCGAAAATGATGACGGGATGAATATTCCTGACTTAAAAGGGCGCTATGGGGAGGATGGG
ATCGTCGTGGGGGCGGCCTCATCGTCTGGCCACCTACCCGAGCTCGTGTTTGTGTTCCTCCTAGGTTTTG
CCGTGACGTCCACTTCATACTTTTTGGGGGCGCTCTACCTGCTCATCGCAACCAGCACTAACCTTCCCGT
GACCATAATACGGATGCTGCGTATGAAGCTCACTGCCAACAACCGATCTGATGATCTCTTGGGACTCGGC
GGACCTATTGAAACTGATCTCCAGACCAGCTTTCAAGACATTCCCAATGGAGTGTATCGCATCGTTGTTC
GCAGCTTATTTGGCGACCGGCAACGAGGGGCTGGCTTCTCGAAAAATGGGGTGTTTCACACTCTCATGCA
CGTCACTCGAGGTGAACCAGTTAAATGGCGTGGGCGAGTTGTCGTTCCTCACTCTGGTAGTGCCTTGCGC
GACGTGGTGTCGTATGGTGGACCTTGGCAGTTGGACACCCCCACTACCACGGAAGACCTCGTGCTGATGG
CTTGCAAACCGGACAAGACCGTTGAGTACCATCGGTACAGGCCGGGAGTCATGAGTATTGACGGTGAACC
TGTCATGTTCATTAGTGATGATTTCGGAAAAGGATCTTCTGGCTCACCGTTCTTCATTAATGGCGAGCCC
GTCGGGTTCTATGGTTTTGGGTTCTATGTGAACGGCATTTATCGCTCAACAGTAGCAGGTGGTAAACCAA
CCGATGTCACGGAGAACTTGGACTGTGATTCGACCAGGCGGTTCGTGACATGGCATCCGGGAAAAGGAAA
GACGCGCAAGGTTATTGTCGAAGAAACTAAGAAGAACTATGATTCCAACCAACGGACCGTGATCTTAACA
CCCACCCGGGTAGTCATGGCTGAGGTCGTTGAGGCCTTGAAGAACTCAGGCATGAGGAGTGATAAGAACC
TGTCGTACTGCACCAGGAACCTGATAACGGTTGCATGTCACGCAACGTTCACGAAATTTGTTCTTAGCCA
TGGCGCCAAGAAAGTGCGGGTTGCCATGATCATCATGGATGAGTGCCATTTCATGGATCCTATGTCCATT
GCTGCGCGCGGGATCATGGAGCATCTCCACAGCCAAGGAACAAAATTGATTTACCTTAGTGCAACACCAC
CCGGCCACGCGCCTGATACAGGCTCGAATTATGCAATAAGTGACCAATCCATTAGCTTCCCAACCTGGTT
GAGTCCAGCGTGGATAGGAAACGTTCAAAAATCCGTGGGGGCGAAGAAGACCATTTTATTCGTCCCATCG
CACAACCAAGCTAACACCCTGGCTAGTGCTATTCCTGGATCCGTCCCATTGCATCGAGCAAACTTTTCCA
CTAACTATGCACAAGCGGGTGATGCAGCCACCGCCCTGGTAATCTCCACCGACATCTCAGAAATGGGAGC
GAATTTGGGCGTCGATCTGGTTATAGACACTCGAAGAGCTTTGCGACCCCTTGTGGATTCTGCCACGCGT
GTGAAGCTGGTTGAAACGAACATAACCACATCATCCATGATCCAGAGGAGAGGGAGGACGGGAAGACGGG
AACCAGGAACGTATGTGTATCCTATTGATAGCCAAACGGAGGAAAATCCAGTGTCTTGGGCGTGTTGGCC
TGAAGCCCAAATGATACTGGACCAGCTCGGCATGACTTTTATGCTAGAGGAAGCCGCATACAGCCAACCC
CCGGGGAGATTCACCCTAGTGGGAGAGGATAGAATGCGATTTTCAAAGCTTATGGACCGGGATGACATTC
CCATTTGGTTGGCGTGGCACTGGGCAGAAGCTGGGGACCGACGGCACTCAGCCCTGTTTCAGGGCGAAGG
AACCGGAAAGATCATCGAGAACCGATTTGGCAAACAAGAGTATCGACCACAATACGTTGATGACCGCTTT
GAGAGCGTTGAGTGGGAGACGCGCAAGGTGTCCATTGATTTCTACATGAACTGCCGCGGGGGGCCTAGCC
TCTATGAGTTTTTCACATTGATTGATTGGACTGACATATGGAGGAGAACGACATCTGCTCTTTGGGATTT
GAGTGACGTCATGAATGGAGAACTGCGTGACCGGTCCACAACTGAGCGCTCCCTTACCGTGCTAATGGCT
TTTGTCTTGGGCGTCTCAATTGTGCTCTCCTGTTTCATCGCTGTCTGGGCATTGTGTTTCCTATTCTCCT
TGTTTAGGCCGCGAAAGGTAACTTATGAGCAAATGCCATCTAGTGACCCACTTAGCGGTGGTGTCTTGGT
GTCAACCCCTAGCCTCCTTTATTATATGGGAGTCCCCTTGGGGTTCTGCGTCGTCATATCACTGGCTATG
TTCTTGGTGTACCCAGTATTGTACAAGTCAATTGGAAATCGCAGTTACATGGACAGCGATTTGGTAAAGT
GGGTCATCTTGGGATCATGTCTGATCTGCGGAGTGCTGGCTTGGGAGATGCGAATGTTCCCGAACATACG
TGGCGACCTCATGGAGCTCGTGAAAGCTGTCAAGGAGCCCGAGGAGGTCGTGAATTCCGGGCCATTTTTT
CCAAGTTGGGAAATAGCGCGGGGAAAGGGAGCTACAATGTTGGACTCTCTGCAGGTATTCTTCTTCATAA
CAGTGTTGTCAACAAAATTCTTGTACTGGTTCCAGGAGAACTGGACTGCACGAATGTACGCCATGAAACA
TCCGGAGATGGTTAGCTCGATTGGTGGATTCAGATTTGATGAAATTCCATTCAGGGCAGTCCTTCCCTCT
GGTTTTGCCATTGTCGCGATTGCTAGCCTCTCAAGTGTGGTGGTGGGGCTTCTGGCAGCTGGTGTGTTCA
TGGCCATCATGTACTGTCAGAACAAGTGGAATGCCACCCCAAAGATCTTGACAGCATTGGACGCTCGCGA
CCAGAGACATGATCGTCCCACTGAAATCACTAGTAGAGTGCCACTCGAAAACACTCGGTCCATCATGTAT
GCCTTTTGCTTGATCTTCAGCCTGTTTTGGGCTTTCTGCACACGGTCTCCTGGAGATTTTCTCCGAGGGT
CATTGGTGGTCGGGGCTAGCATGTGGCAAATTCTCCATCCCCGGTCAAAGATCCATGATGTCATGGATTT
TGGCTCCATGGTGTCTGCCATAGGGTTGCTAGAAATGAACTACCTTTTTTATAGGTTCATGCACATTGCC
GCTAGAGCCTTGGGCGCGGTAGCTCCCTTCAACCAGTTTCGAGCTCTGGAAAAGTCAACAACGATCGGTC
TGGGAATGAAATGGAAGATGACTCTGAATGCTCTTGATGGAGATGCATTCACAAAATACAAATCACGCGG
GGTAAATGAGACGGAGCGGGGTGATTATGTCTCTCGTGGCGGCCTCAAATTGAATGAAATCATCTCAAAG
TACGAATGGAGACCGAGTGGTCGAGTGGTGGATTTGGGATGTGGGCGCGGTGGCTGGAGCCAGCGAGCTG
TGATGGAGGAAACGGTGTCCTCCGCTCTCGGGTTCACAATAGGTGGGGCGGAAAAAGAGAATCCTCAGCG
ATTCGTCACGAAGGGATATAACCTGGCTACGCTAAAAACTGGAGTGGATGTTCATAGGCTCACCCCATTC
CGGTGTGACACCATTATGTGTGACATCGGAGAGAGTGATCCCAGCCCAATCAAGGAAAAGACCAGAACTC
TCAAAGTCTTGCAATTGTTAGAAAATTGGCTCTTGGTGAACCCGGGAGCCCATTTTGTGTGCAAGATTCT
ATCACCATATTCTCTTGAAGTCCTTCGGAAAATCGAGTCCCTCCAACATCTGTACAATGGCAGGTTGGTG
CGCCTCTCCCACAGTCGAAATAGCTCGGCTGAGATGTACTACATCTCCGGGGCTAGGTCTAACGTGGTGC
GCACCACATACATGACGCTGGCCGCCTTAATGGCCCGCTTCTCCCGACACTTAGACAGCGTTGTCCTCCC
GAGTCCTGTGTTGCCCAAAGGCACACGGGCTGACCCGGCTGCTAGTGTGGCATCCATGAATACCAACGAC
ATGACGGACCGTGTTGAACGCTTAATGAACGAGAACCGTGGAACATGGTTTGAAGATCAACAACACCCCT
ACAAGAGTTTCAAGTATTTTGGATCGTTTGTCACCGATGATGTGAAGGTAGGAGGGCAAGCGGTGAACCC
CCTCGTTAGGAAGATCATGTGGCCATGGGAGACTCTCACGAGTGTGGTGGGGTTTTCCATGACTGACGTG
TCAACCTACTCACAGCAGAAGGTACTGAGGGAGAAGGTGGACACTGTCATCCCTCCCCACCCACAGCATA
TACGGCGGGTCAACAGGACGATTACAAAGCATTTTATCCGGTTCTTCAAGAATCGCAACTTACGACCGCG
TATTTTATCAAAAGAAGAATTCATCGCCAACGTTCGAAATGATGCGGCTGTAGGATCGTGGAGCAGGGAT
GTGCCATGGCGAGATGTGCAAGAAGCCATACAGGACCAGTGCTTCTGGGATCTCATCGGAAAGGAACGGG
CCCTCCATCTGCAAGGGAAGTGTGAAATGTGTATCTACAACACCATGGGCAAGAAGGAGAAAAAGCCCAG
CCTAGCTGGTGAGGCCAAGGGCTCAAGGACCATCTGGTACATGTGGCTTGGGAGCCGGTTCCTTGAATTT
GAGGCTCTAGGCTTTCTTAATGCGGATCACTGGGTCAGTAGGGAGCACTTCCCTGGGGGAGTTGGAGGCG
TTGGTGTCAATTATTTCGGGTACTACTTGAAGGACATTGCCAGCAGAGGAAAATACCTTTTCGCGGACGA
CATTGCTGGATGGGACACAAAAATTAGCGCGGAGGATCTGGAGGATGAGGAAGCTCTCCTAACAGCCCTC
ACGGAAGACCCCCACCACAGAGCGTTGATGGCGGCTACCATGCGACTGGCATATCAGAACATTGTGGCCA
TGTTCCCACGAACACACTCAAAATACGGCAGCGGCACGGTGATGGACGTCGTTGGCCGTCGGGACCAACG
TGGGTCAGGGCAAGTAGTCACATATGCGCTGAACACCATAACAAATGGTAAGGTTCAGGTGGCGAGGGTT
TTAGAAAGTGAAGGACTACTGCATGCGGATGAATCGGTGTTGGATGCGTGGTTGGAAAAACACCTTGAAG
AAGCTCTCGGAAACATGGTCATTGCTGGAGACGATGTTGTTGTGTCGACAGACAATCGCGATTTTTCATC
TGCTCTCGAATATCTCGAGCTGACGGGAAAAACTCGGAAGAACGTCCCACAGGGAGCTCCCTCCAGGATG
GAGAGCGACTGGGAAAAGGTGGAGTTTTGTTCTCACCATTACCATGAAATGTGCCTGAAAGACGGCAGAA
TCCTCATAGCACCTTGCAGACATGAGAACGAAGTGCTTGGTCGTAGCCGATTGCAAAAGGGAGGGGTAGT
CAGCATCTCGGAGAGTGCTTGCATGGCCAAGGCCTATGCCCAGATGTGGGCATTGTATTTTTTCCACAGG
CGTGATTTACGCCTAGGTTTCATTGCCATCTCGTCGGCTGTGCCAACCAATTGGTTCCCTCTAGGACGTA
CCTCGTGGTCAGTCCACCAGCATCACGAATGGATGACCACTGATGACATGCTTCGGGTTTGGAATGACGT
GTGGGTGCACAACAACCCGTGGATTCTAAACAAGGAGTCAATTGAATCCTGGGATGACATCCCCTACCTG
CACAAGAAACAGGACATAACCTGCGGAAGCCTGATAGGGGTCAAGGAGCGCGCAACGTGGGCACGAGAGA
TTGAAAATAGTGTCATCAGCGTCCGGAGGATAATCGACGCAGAAACTGGGGTCCTGAACACCTACAAGGA
CGAGCTCTCAGTTATGAGTCGATATCGAAGAGGAAATGATGTCATTTAGACGAAATCGAATAGAGCCGTG
AGGAACCAGCATCCTCCCGGCCACAGGAGCAGGGCATGAAAATGTCGGGCATGACGAACCCGCTCCCCCG
AGTCCCCTGGCAACAGGGTGTGTTCCCTTATGGAGCACGTTCGAGCAGGGCACATTAGTGTCGGGCGTGA
CGCACCCGCTCCCCTCAGTCCCCTGTGCAACAGGGAGGGCACTTGTAACCCCCGTAGGAGGGTGCCCGCT
TCCGTCCTACAAAAACCTCTGATCATAGGTACCTGATCTAAGATGGTGGTGGCGGCCCATCTTATCATTT
AGCTAGCTGATGGTCTTAAGCATCCCTCCCATGGAATGGGTAAGAGAAGCCTGCAAACAAAACTGGATGG
CACCAGTGCTCTTACAAAATGGCAGCCAAAGCGATCCAGAGCTTTCAAAACTGGACGGGGCAACAGGGAG
AAATCCCGGGGTAGCGAACCTCCTCCGTTAATGTGAAAAAGTATGGGGAAAGAACTCATCTTAACCTCCC
ACCGTTAGGGAGTTTTGATTATCTTTTCTATACCATAGATGC
