# Supplementary material for: Large-scale reference-free analysis of flavivirus sequences in Aedes aegypti whole genome DNA sequencing data
Source: Parasit Vectors. 2023 Aug 5;16:265. doi: 10.1186/s13071-023-05898-8 (PMC10403824; doi:10.1186/s13071-023-05898-8)
Supplement: Supplementary file 1 — Additional file 1. Analysis input data and scripts. [file 13071_2023_5898_MOESM1_ESM.zip › nrEVEs-AedesAegypti/InputData/RefSeq_ExEVEs.fa]

>GQ868509.1 Dengue virus 1 isolate DENV-1/MX/BID-V3698/2007, complete genome
ACAAGAACAGTTTCGAATCGGAAGCTTGCTTAACGTAGTTCTAACAGTTTTTTATTAGAGAGCAGATCTC
TGATGAACAACCAACGGAAAAAGACGGGTCAACCGTCTTTCAATATGCTGAAACGCGCGAGAAACCGCGT
GTCAACTGGTTCACAGTTGGCGAAGAGATTCTCAAAAGGATTGCTTTCAGGCCAAGGACCCATGAAATTG
GTGATGGCTTTCATAGCATTTCTAAGATTTCTAGCCATACCCCCAACAGCAGGAATTTTGGCTAGATGGA
GCTCATTCAAGAAGAATGGAGCGATCAAAGTGTTACGGGGTTTCAAAAAAGAGATCTCAAGCATGTTGAA
CATAATGAACAGGAGGAAAAGATCCGTGACCATGCTTCTCATGCTGCTGCCCACAGCCCTGGCGTTCCAT
TTGACCACACGAGGGGGAGAGCCACACATGATAGTTAGTAAGCAGGAAAGAGGAAAGTCACTCTTGTTTA
AGACCTCTGCAGGTGTCAATATGTGCACTCTCATTGCGATGGACTTGGGAGAGTTATGTGAGGACACAAT
GACCTACAAATGCCCCCAGATCACTGAGGCGGAACCAGATGACGTTGACTGCTGGTGCAATGCCACAGAC
ACATGGGTGACCTATGGGACGTGTTCTCAAACCGGCGAACACCGACGAGACAAACGTTCTGTGGCACTGG
CCCCACACGTGGGACTTGGTCTAGAAACAAGAACCGAAACATGGATGTCCTCTGAAGGCGCCTGGAAACA
AATACAAAGAGTGGAGACTTGGGCTTTGAGACACCCAGGATTCACGGTGATAGCCCTTTTTTTAGCACAT
GCCATAGGAACATCCATCACTCAGAAAGGGATCATTTTCATTTTGCTGATGCTGGTGACACCATCAATGG
CCATGCGATGTGTGGGAATAGGCAACAGAGACTTCGTTGAAGGACTGTCAGGAGCAACGTGGGTGGACGT
GGTATTGGAGCATGGAAGCTGCGTCACTACCATGGCAAAAAATAAACCAACCTTGGACATTGAACTCTTG
AAGACGGAGGTCACGAACCCTGCCATCTTGCGCAAACTGTGCATTGAAGCTAAAATATCAAACACCACCA
CCGATTCAAGATGTCCAACACAAGGAGAGGCTACATTGGTGGAAGAACAAGACGCGAACTTTGTGTGTCG
CCGAACGTTTGTGGACAGAGGCTGGGGTAATGGCTGTGGACTATTCGGAAAGGGAAGCCTATTGACGTGT
GCCAAGTTCAAGTGTGTGACAAAACTAGAAGGAAAGATAGTTCAATATGAAAACTTAAAATATTCAGTGA
TAGTCACTGTCCACACTGGGGACCAGCACCAAGTGGGAAACGAGACTACAGAACATGGAACAATTGCGAC
CATAACACCTCAAGCTCCTACGTCGGAAATACAGCTGACCGACTACGGAGCCCTCACATTGGACTGCTCA
CCTAGAACAGGGCTGGACTTTAATGAGATGGTGCTATTGACAATGAAAGAAAAATCATGGCTTGTCCACA
AACAATGGTTTCTAGACTTACCACTGCCTTGGACTTCGGGGGCTTCAACATCCCAAGAGACCTGGAACAG
ACAAGATTTGCTGGTCACATTCAAGACAGCTCATGCAAAGAAACAGGAAGTAGTCGTACTGGGATCACAG
GAAGGAGCAATGCACACTGCGTTGACTGGGGCGACAGAAATCCAGATGTCAGGAACGACAACAATCTTTG
CAGGACATCTGAAATGCAGACTAAAAATGGATAAACTGACTTTAAAGGGGACGTCATATGTGATGTGCAC
AGGCTCATTTAAGCTAGAGAAGGAAGTGGCTGAGACCCAGCATGGAACTGTTCTAGTGCAGGTCAAATAC
GAAGGAACAGACGCGCCATGCAAGATCCCCTTTTCGACCCAAGATGAGAAAGGAGTGACCCAGAATGGGA
GATTGATAACAGCCAATCCCATAGTCACTGACAAAGAAAAACCAGTCAACATTGAGACAGAACCACCTTT
TGGTGAGAGCTACATCGTGGTAGGGGCAGGTGAAAAAGCTTTAAAACTAAGCTGGTTCAAGAAAGGAAGC
AGCATAGGGAAAATGTTCGAAGCAACCGCCCGAGGAGCACGAAGGATGGCTATTCTGGGAGACACCGCAT
GGGACTTTGGCTCCATAGGAGGAGTGTTCACATCGGTGGGAAAATTGGTACACCAGGTTTTTGGAACCGC
ATATGGGGTTCTGTTCAGCGGTGTTTCTTGGACTATGAAAATAGGAATAGGGATTCTGCTGACATGGTTG
GGATTAAATTCAAGGAGCACGTCACTTTCGATGACGTGCATTGCAGTTGGCATGGTTACACTATACCTAG
GAGTCATGGTTCAAGCGGACTCGGGATGTGTAATCAACTGGAAGGGCAGAGAACTCAAATGTGGAAGTGG
CATTTTTGTCACCAATGAAGTCCACACTTGGACAGAGCAATACAAATTCCAGGCTGACTCCCCAAAACGA
CTGTCAGCAGCCATTGGAAAGGCATGGGAGGAGGGCGTGTGTGGAATTCGATCAGTCACGCGTCTTGAGA
ACATCATGTGGAAGCAAATATCAAATGAATTGAACCACATTCTACTTGAAAATGACATGAAATTCACAGT
GGTTGTAGGAGATGCTAATGGAATTTTGGCTCAAGGGAAAAAAATGATTAGGCCACAACCCATGGAACAC
AAATACTCATGGAAAAGCTGGGGAAAAGCTAAAATCATAGGAGCAGACATACAAAATACCACCTTCATCA
TCGACGGCCCAGATACCCCAGAATGCCCCGATAACCAAAGAGCGTGGAACATTTGGGAAGTTGAGGACTA
TGGTTTTGGAATTTTCACGACAAACATATGGTTGAAATTGCGTGACTCCTACACCCAAATGTGTGACCAC
CGGCTAATGTCAGCTGCCATCAAAGACAGCAAGGCAGTCCATGCTGACATGGGGTACTGGATAGAAAGTG
AAAAGAACGAAACCTGGAAGCTGGCGAGAGCCTCCTTCATAGAAGTCAAGACATGCACCTGGCCGAAATC
TCACACTCTATGGAGTAATGGAGTTTTGGAAAGTGAAATGATAATCCCAAAGATATATGGAGGACCAATA
TCTCAGCACAACTACAGACCAGGGTACTTCACACAAACAGCAGGGCCATGGCACCTAGGCAAGTTGGAAT
TGGATTTTGACTTGTGTGAAGGTACCACAGTCGTTGTGGATGAACATTGTGGAAATCGAGGTCCTTCTCT
CAGAACTACAACAGTCACAGGAAAGATAATCCATGAATGGTGTTGCAGATCCTGCACGTTACCCCCCTTA
CGTTTCAGAGGAGAAGACGGATGTTGGTATGGCATGGAAATCAGACCAGTAAAGGAGAAGGAGGAGAATC
TAGTTAGGTCAATGGTCTCTGCAGGGTCAGGAGAAGTGGACAGTTTTTCATTAGGAATACTATGCGCATC
AATAATGATTGAAGAAGTGATGAGATCTAGATGGAGTAGAAAGATGCTGATGACTGGAACACTGGCTGTT
TTCCTCCTTCTTATAATGGGACAACTGACATGGAATGATCTGATTAGGTTATGCATCATGGTTGGAGCTA
ATGCTTCAGACAGGATGGGGATGGGAACAACGTACCTAGCCTTGATGGCTACTTTCAAAATGAGACCAAT
GTTCGCTGTTGGGCTATTATTTCGCAGACTAACATCCAGAGAAGTCCTTCTTCTCACGATTGGATTAAGC
TTGGTGGCATCCGTGGAGCTACCAAATTCTTTAGAGGAGCTAGGGGATGGACTTGCAATGGGTATCATGA
TGTTAAAATTATTGACTGAATTTCAGCCACACCAGTTATGGACCACCTTACTGTCTCTGACATTCATCAA
AACAACTCTTTCATTGGATTATGCATGGAAAACAACGGCTATGGCACTGTCAATCGTATCTCTCTTTCCT
TTATGCCTGTCTACGACCTCCCAAAAAACAACATGGCTTCCGGTGCTGTTAGGATCTTTTGGATGCAAAC
CGTTAACTATGTTTCTTATAACAGAAAACAAAATCTGGGGAAGGAAAAGTTGGCCCCTCAATGAAGGAAT
TATGGCTATTGGAATAGTTAGCATTCTACTAAGTTCACTCCTCAAAAATGATGTGCCGTTGGCCGGCCCA
CTGATAGCTGGAGGCATGCTAATAGCATGTTATGTCATATCCGGAAGCTCAGCCGATTTATCATTGGAGA
AAGCGGCTGAGGTGTCCTGGGAACAAGAGGCAGAACACTCCGGTACCTCACACAACATACTAGTAGAGGT
CCAAGATGATGGAACTATGAAAATAAAGGATGAAGAGAGGGATGACACACTCACTATACTCCTTAAAGCA
ACTTTGCTGGCAGTCTCAGGAGTGTACCCAATGTCAATACCAGCAACTCTTTTTTTATGGTACTTTTGGC
AGAAAAAGAAACAGAGATCAGGAGTGTTATGGGACACACCCAGTCCTCCGGAAGTGGAAAGAGCAGTTCT
TGATGATGGCATCTATAGAATCTTGCAAAGAGGACTGTTGGGCAGGTCCCAAGTAGGAGTGGGAGTTTTC
CAAGACGGCGTGTTCCACACAATGTGGCACGTCACCAGGGGGGCTGTCCTTATGTACCAAGGGAAGAGGC
TGGAACCAAGCTGGGCCAGTGTCAAAAAAGATTTGATCTCATATGGAGGGGGTTGGAGGTTTCAAGGATC
ATGGAACACGGGAGAAGAAGTGCAGGTGATAGCTGTTGAACCAGGAAAAAACCCCAAAAATGTACAGACA
ACGCCGGGTACCTTCAAGACTCCTGAAGGTGAAGTTGGAGCCATAGCTCTAGATTTTAAACCCGGCACAT
CTGGATCTCCCATCGTGAACAGAGAGGGAAAAATAGTAGGTCTTTATGGAAATGGAGTGGTGACAACAAG
TGGAACCTACGTCAGTGCCATTGCCCAAGCTAAAGCATCACAGGAAGGGCCTCTACCAGAGATTGAGGAC
GAGGTGTTTAAGAAAAGAAACTTAACAATAATGGACCTGCATCCAGGATCAGGAAAAACAAGAAGATATC
TTCCAGCCATAGTCCGTGAGGCCATAAAAAGGAAACTGCGTACGTTAATCTTGGCTCCCACAAGAGTTGT
CGCCTCTGAAATGGCAGAGGCGCTCAAGGGAATGCCAATAAGATATCAGACAACAGCAGTGAAGAGTGAA
CACACAGGAAGGGAGATAGTTGACCTCATGTGCCACGCCACTTTTACCATGCGTCTCTTATCCCCAGTGA
GAGTTCCCAATTACAACATGATTATTATGGATGAAGCACATTTCACCGATCCAGCCAGCATAGCGGCCAG
AGGGTACATCTCAACCCGAGTGGGTATGGGTGAAGCAGCTGCGATCTTTATGACAGCCACTCCCCCAGGA
TCGGTGGAGGCCTTTCCACAGAGCAATGCAGTTATCCAAGATGAGGAAAGAGACATTCCTGAGAGATCAT
GGAACTCAGGCTACGACTGGATCACTGATTTTCCAGGTAAAACAGTCTGGTTTGTCCCAAGTATTAAATC
AGGAAATGACATTGCTAACTGTTTAAGAAAGAACGGAAAACGGGTAATCCAATTGAGCAGAAAAACCTTT
GACACTGAGTACCAGAAAACAAAAAACAATGACTGGGACTATGTTGTCACAACAGACATTTCCGAAATGG
GGGCAAATTTCCGGGCCGACAGGGTAATAGACCCAAGGCGGTGCTTGAAACCGGTAATACTAAAAGATGG
TCCAGAGCGTGTCATTCTAGCCGGACCGATGCCAGTGACTGTGGCCAGTGCTGCCCAGAGGAGAGGAAGA
ATTGGAAGGAACCAAAACAAGGAAGGTGATCAGTATGTTTACATGGGACAGCCTTTAAATAATGATGAGG
ATCACGCTCATTGGACAGAAGCGAAAATGCTCCTTGATAATATAAACACACCAGAAGGGATCATCCCAGC
CCTCTTTGAGCCAGAGAGAGAAAAGAGTGCAGCAATAGACGGGGAGTACAGACTGCGGGGAGAAGCAAGG
AAAACGTTCGTGGAGCTCATGAGAAGAGGAGATCTACCAGTTTGGCTGTCCTATAAAGTAGCCTCAGAAG
GTTTCCAGTACTCCGACAGAAGGTGGTGCTTTGATGGGGAAAGGAACAACCAGGTGTTGGAGGAGAACAT
GGACGTGGAGATCTGGACAAAGGAAGGAGAAAGAAAGAAATTGCGACCCCGCTGGTTGGATGCCAGAACA
TACTCTGATCCATTGGCCCTGCGCGAGTTTAAAGAGTTTGCAGCAGGAAGAAGAAGTGTCTCAGGTGACC
TAATATTGGAAATAGGGAAACTTCCACAACATTTGACGCTAAGAGCCCAGAATGCTCTGGATAACTTGGT
CATGTTGCACAATTCCGAACAAGGAGGAAAAGCCTATAGACATGCCATGGAGGAACTACCAGACACCATA
GAAACATTGATGCTTCTAGCTTTGATAGCTGTGTTGACTGGTGGAGTGACGCTGTTCTTCCTATCAGGAA
AAGGTCTAGGGAAAACATCCATCGGCCTGCTCTGTGTGACGGCCTCAAGCGCACTGTTGTGGATGGCCAG
TGTGGAGCCCCATTGGATAGCGGCCTCCATCATACTGGAGTTCTTTTTGATGGTGCTGCTTATTCCAGAG
CCAGACAGACAGCGCACTCCACAGGACAACCAGCTAGCATATGTGGTGATAGGTTTGTTATTCATGATAC
TGACAGTGGCAGCCAATGAGATGGGATTATTGGAAACCACAAAGAAAGACCTGGGGATTGGCCATGTAGC
CGCCGAAAACCACCAACATGCTACAATGCTGGACGTAGACCTACGTCCAGCTTCAGCCTGGACTCTCTAT
GCAGTAGCCACAACAGTTATCACTCCCATGATGAGACACACAATTGAAAATACAACGGCAAACATTTCCC
TGACAGCCATTGCAAATCAGGCAGCTATATTGATGGGACTTGACAAGGGATGGCCAATATCGAAGATGGA
CATAGGAGTTCCACTTCTCGCCTTAGGGTGCTATTCCCAGGTGAACCCATTGACACTGACAGCGGCGGTG
TTGATGTTAGTGGCTCATTATGCCATAATTGGACCAGGACTGCAAGCAAAGGCCACTAGAGAAGCTCAAA
AAAGGACAGCGGCCGGAATAATGAAAAATCCAACCGTAGACGGGATTGTTGCAATAGATTTGGATCCTGT
GGTTTATGATGCAAAATTTGAAAAACAGCTAGGCCAAATAATGTTACTGATACTTTGTACATCACAGATC
CTCTTGATGCGGACCACATGGGCCTTGTGTGAATCCATCACACTGGCTACTGGACCCCTGACCACTCTCT
GGGAGGGATCTCCAGGAAAATTCTGGAATACCACGATAGCAGTGTCCATGGCAAACATCTTCAGGGGAAG
TTATCTAGCAGGAGCAGGTCTGGCTTTCTCATTAATGAAATCTTTAGGAGGAGGTAGGAGAGGTACGGGA
GCTCAAGGGGAAACACTGGGAGAGAAATGGAAAAGACAGTTAAACCAACTGAGCAAGTCAGAATTCAACA
CCTACAAAAGGAGTGGAATTATGGAGGTGGACAGATCCGAAGCCAAAGAGGGACTGAAAAGAGGAGAAAC
AACCAAACATGCAGTGTCGAGAGGAACAGCCAAACTGAGGTGGTTTGTGGAGAGGAACCTCGTGAAACCA
GAAGGGAAAGTCATAGACCTCGGTTGTGGAAGAGGTGGCTGGTCATATTATTGTGCTGGGCTGAAGAAAG
TCACTGAAGTGAAGGGATACACAAAAGGAGGACCTGGACATGAGGAACCCATCCCAATGGCGACCTATGG
ATGGAACCTAGTAAAGCTACACTCTGGAAAAGATGTATTTTTTATGCCACCTGAGAAATGTGACACCCTT
CTGTGTGATATTGGTGAGTCCTCTCCGAATCCAACTATAGAAGAAGGAAGAACGTTACGTGTTTTAAAAA
TGGTGGAACCATGGCTAAGAGGAAACCAATTCTGCATAAAAATCTTAAATCCTTACATGCCAAGTGTGGT
AGAAACTCTGGAGCAAATGCAAAGAAAACATGGAGGGATGCTAGTGCGAAACCCGCTCTCAAGAAATTCC
ACCCATGAAATGTACTGGGTTTCATGTGGAACAGGAAACATTGTGTCGGCAGTGAACATGACATCCAGAA
TGTTACTGAATCGATTCACAATGGCTCACAGGAAGCCAACATTTGAAAGAGACGTGGACTTAGGCGCTGG
AACAAGGCATGTGGCAGTGGAACCAGAGGTAGCCAACCTAGATATCATTGGCCAGAGGATAGAGAATATA
AAAAATGAACACAAGTCAACATGGCACTATGATGAGGACAATCCATACAAAACATGGGCCTATCATGGAT
CATATGAGGTCAAGCCATCAGGATCAGCCTCATCTATGGTGAATGGAGTGGTGAGATTGCTCACAAAACC
ATGGGATGTTATCCCCATGGTCACACAAATAGCTATGACCGATACCACACCCTTTGGACAACAGAGAGTG
TTTAAAGAGAAAGTTGACACGCGCACACCAAGAGCAAAACGAGGCACAACACAAATTATGGAGGTGACAG
CCAAGTGGTTATGGGGTTTCCTTTCCAGAAACAAAAAACCCAGAATCTGCACAAGAGAGGAGTTCACAAG
AAAGGTTAGGTCAAACGCAGCAATAGGAGCAGTGTTCGTTGATGAAAACCAATGGAACTCAGCAAAAGAA
GCAGTGGAAGACGAAAGGTTTTGGGATCTCGTGCACAGAGAGAGGGAGCTTCATAAACAGGGAAAATGTG
CCACGTGTGTCTACAACATGATGGGGAAGAGAGAGAAAAAACTAGGAGAGTTTGGAAAGGCAAAAGGAAG
TCGTGCAATATGGTACATGTGGCTGGGAGCACGCTTTCTGGAGTTCGAAGCCCTTGGTTTCATGAATGAA
GATCACTGGTTTAGCAGAGAGAATTCACTCAGTGGAGTGGAAGGAGAAGGACTGCACAAACTTGGATACA
TACTCAGAGACATATCAAAGATTCCGGGGGGAAATATGTATGCAGATGATACAGCCGGTTGGGACACAAG
AATAACAGAGGATGATCTTCAGAATGAGGCTAAAATCACTGACATCATGGAGCCTGAACATGCTCTATTG
GCTACGTCAATTTTTAAGCTGACTTATCAAAACAAAGTGGTGAGGGTGCAAAGACCAGCAAAAAACGGAA
CCGTGATGGATGTTATATCCAGACGTGACCAGAGAGGAAGTGGACAGGTCGGAACTTATGGCTTAAATAC
TTTCACTAATATGGAGGTCCAACTAATAAGACAAATGGAGTCTGAAGGAATCTTTTTACCCAGCGAATTG
GAAACCCCCAATCTAGCTGAGAGAGTTCTTGACTGGTTGGAAAAACATGGCGCCGAAAGGCTGAAAAGAA
TGGCAATCAGCGGAGATGATTGCGTGGTGAAACCAATTGACGACAGGTTCGCTACAGCCTTAACAGCCCT
GAATGACATGGGAAAAGTAAGAAAAGACATACCGCAGTGGGAACCTTCAAAAGGATGGAATGATTGGCAG
CAAGTGCCTTTCTGTTCACACCATTTCCACCAGCTGATCATGAAGGATGGGAGGGAAATAGTGGTGCCAT
GCCGCAACCAAGATGAACTTGTGGGCAGGGCTAGAGTATCACAAGGAGCCGGATGGAGCCTGAGAGAAAC
TGCTTGCCTAGGCAAGTCATATGCACAAATGTGGCAGCTGATGTACTTCCACAGGAGAGACCTGAGACTG
GCGGCTAACGCTATCTGTTCAGCCGTCCCAGTTGATTGGGTCCCAACCAGCCGCACAACCTGGTCAATCC
ATGCCCACCACCAATGGATGACAACAGAAGACATGTTATCAGTGTGGAATAGGGTTTGGATAGAGGAAAA
CCCATGGATGGAGGACAAAACTCATGTATCCAGTTGGGAAGAAGTTCCATACCTAGGGAAAAGGGAAGAT
CAATGGTGTGGATCCCTGATAGGCTTGACAGCGAGGGCCACCTGGGCCACTAACATACAAGTGGCCATAA
ACCAAGTGAGAAGGCTCATCGGGAATGAGAATTATCTAGATTATATGACATCAATGAAGAGATTCAAGAA
TGAGAGTGATCCCGAAGGGGCACTCTGGTGAGTCAACACACTCATGAAGTAAAGGAAAATAGAAGATCAA
ACAAAGTAAGAAGTCAGGCCAGATTAAGCCATAGTACGGAAAGAGCTATGCTGCCTGTGAGCCCCGTCCA
AGGACGTAAAATGAAGTCAGGCCGAAAGCCACGGATTGAGCAAGCCGTGCTGCCTGTGGCTCCATCGTGG
GGATGTAAAAACCCGGGAGGCTGCGACCCATGGAAGCTGTACGCATGGGGTAGCAGACTAGTGGTTAGAG
GAGACCCCTCCCTAGACATAACGCAGCAGCGGGGCCCAACACCAGGGGAAGCTGTACCTTGGTGGTAAGG
ACTAGAGGTTAGAGGAGACCCCCCGCACAACAACAAACAGCATATTGACGCTGGGAGAGACCAGAGATCC
TGCTGTCTCTACAGCATCATTCCAGGCACAGAACGCCAGAAAAT
>NC_043110.1 |Banzi virus strain SAH 336 polyprotein gene| complete cds
ATGGTTAATCCAAAGGGCGTCAATGTAATGGCAGCTCGCGTTAAGCGGGCTGCCCAAAAA
ACAAAAAAGAAGGCAGTTCAAGTCAGCAGAGGCCTTCGGGGCTTTGTGTTGTTTGTGCTG
ACACAGCTGTTCATGGGGAGGAAGTTGACTCCCAACGTGAGACGGCTGTGGAAAAGCTCA
GACAAAAACAGCCTAATTCATGTGCTGACTAAAATAAAGAAAATTGTGGGCAACCTCCTC
ATGGGGGTTTCCCGCCGCAAGAAAAGACGTTCAGCAACAACAAGTGGAACAGTCTTCATG
GCTATGCTGGGACTAACCTTGGCTGCAAGTGTGGCGAGACATGCTCATCACACACTGATT
AACATCACAAAGGATGACGCTCACAAGTTGCTCACCTTGCGCAACGGGAACTGCACCGTG
GTGGCCACTGACATCGGAAATTGGTGCCCGGACAACGTCGAGTATGACTGTGTCACGCTG
CAAGACAACGAGGATCCCGATGACGTTGATTGCTGGTGCTACCGCGTCAACAACGTTAGA
GTGACCTATGGCAGGTGCAAGGATGGGAACACACCAAGACGATCCAAAAGAGCAGTGGTC
ATTACAGCTCACCTTGATCAGGGTTTGACAACAAAAAAGGAAACATGGCTGGGGAGCAGC
CACTTCGAAACCCAGGTCCAGAAGGTAGAGAAATGGATAATTAGGAACCCAACATATGCC
ATTGCAGCCATTCTGATGTCGTGGTACATTGGAAATTCACTTAAGCAACGTGTGGTCCTT
TTACTTCTAACACTGGCCCTGGGTCCTGCATATGCAACACACTGTGTTGGAATACCTAAG
AGAGACTTTGTACAGGGAGTGCAGGGAACAACCTGGGTCAATCTGGTCCTGGAACAAGGT
GGCTGTGTGACAATAATGGCAGAGGGCAAGCCGAGCGTTGATGTGTGGATGGACAACATC
AAATTCACGTCACCTACCCTGGTTCGGCGCATCAGCCACACTGCAACTATTAGTGACACC
AAGATCGCCACAGCATGCCCGTCAAACGGAGAAGCTAAACTGGATGAGGAACACATCAAG
GAGTATGCGTGCAAAAGATTGTATTCCGATAGAGGCTGGGGAAATGGTTGTGGCTTGTTT
GGAAAGGGTAGCTTGGTTGCTTGTGCCAAATATGAATCAACAGGACATATGGATGTTTAT
GAAATGGACATGACCAAAGTTGAGTACACGGTGAAAACACAAGTTCACAGTGGAGCCAAG
AGTGGGGATTTGTCTGGGGTGAAGACGGTCAGTTTCGCCCCAACTTCTGGTTCTCAACCA
GTGGAGTTCTCTGGCTATGGCAACATGGGTCTGCAGTGTATGATACAGTCAAATGTGGAT
TTCTCAACACACTATCTAGTGGTGATGGGAAATGATGCCTGGCTGGTTCACAAGGCTTGG
GTGGAGGATATCACTCTTCCATGGAAACATGGCGAGGGCGGAACTTGGAAAGACAAACAG
TACATGGTTGAGTTTGGAGAGCCACACGCAACCACAGTCAAGGTTCTGGCACTCGGGCCA
CAAGAGGGAGCTCTTAGAAACGCCTTGGCTGGAGCTATGATCGTCACTTATGAAAGCTCA
GGCAAAACCTTCAAACTCCATGGAGGGCACGTGACCTGCAAGGCTACTGTCAGTGGCTTG
GCTCTGAAAGGAACAACGTACACGAACTGCAGAGGAGGATTGTCGTTTGTGAAGACGCCA
ACAGACACTGGACATGGCACCGTGGTAATGCAAGTAAAAGTGGCTAAGAGCGCCCCTTGC
CGGCTCACTGCAATAGCAGCCGATGATGCATCTGGACATGTCAATAGAGGAACACTTGTA
ACAAGCAACCCAATTGCCGCTTCCAATAATGATGAAGTAATGATTGAGATCAATCCACCC
TACGGAACGAGTTACCTGATTGTAGGGGTGGGTGATGACAAGCTAGTTTATCAGTGGAAA
AAGTCTGGAAGCACAATCGGTTCACTGTTTTCTGAAACAGTCAAAGGAGCCCAAAGAATG
GCAATTGTGGGGAGTTCCTCTTGGGACTTTTCATCAACGTCAGGGTTCTTCAGCTCAGTT
GGGAAGGCCATCCACACAGTCTTTGGAACAGCCTTTCATGGCATTTTTGGAGGCCTCAGC
TGGATGACACGGATTCTAATCGGTGTCTTGCTCGTCTGGCTTGGCTTGAATTCACGCAAT
GGCACAGCGACAACTCTGATGATGCTCACTGGCTTCATTATCCTGTTTTTGTCATTGGGT
GTCGGGGCTGAAGTTGGATGCTCAGTTAACTGGGGTCAAAAAGAGCTGAAATGTGGAGAT
GGCATCTTTGTTTACAATGATGTTGATGATTGGATGCATAAATACAAGTACCACCCTGAA
GATCCAAAGGTTATGGCTGGATTGATTGCCAAAGCCTGGGAGAAAGGAGCTTGTGGTTTG
ACTTCGGTCAGTGAGCTCGAGCATGTCATGTGGGTGAAGATAGCATCAGAAATCAATGCC
ATCCTGGAAGAAAATGAAATTGACCTGACAGTGGTTGTTCATGAGAACAAAAGTGTGTAC
CGCAGGGGTTCAAGACGCTTTCCTCGGGTGGAAACGGAGTTAACCTACGGATGGGAATCC
TGGGGGAAAAACTTCATTACTGATGGAAAGGTTTCCAACAACACATTCCATGTGGATGGA
AAAGAGGATCAGTGTGCTTCAAAAAACCGAGTTTGGAATTCACTGGAAATTGAGGAGTTT
GGTTTCGGGGTGTTCCACACCAATGTGTTTTTGAGACAGAAAGCTGACAAAACAAACTCC
TGCGACACAACACTGATGGGGGCAGCCGTGAAAGGAAACGTGGCTGCACACGCCGATCCA
GGTTTCTGGATGGAAAGCCAAGAAAACAATGGAACATGGGAGATCCAGAGCATTGAGTTC
ACAGCATACAGAGAGTGCGAATGGCCAGTGAGCCACACAGTGCACGGGACTCAGGTCATG
GAAAGTGACATGTTCATGCCCAAAGGGATAGGAGGACCTGTTAGTCATCTAAACAGGATG
CAGGGCTACAAAGTCCAAACTAATGGAGCTTGGGCTTATGGGAAGACCGTTGTGCAAAGA
GAATTGTGTCCTGATACCAGTGTAGTTGTGGACTCCAGCTGTTCTGACAGAGGAAAGTCG
ATAAGAAGCACAACAACTGAAGGCAAGGTCATCAAAGAGTGGTGCTGTAGATCCTGCACC
CTGCCTCCTGTGAGCTACTGGACATCAGAGGGATGTTGGTATGCCATGGAAGTGAGGCCA
ATGAAGACTCCGGAAAAGCACCTGGTTAGATCCTGGGTGACGGCGGGGGATTCGTATCCT
GCCTGGAGCATCGGCCTCGTAGCCATGTTTCTCTTTGTGGACATCATGGCTCGCAGCCGG
CCAACAAGGAAAATGATGATCGGAGGGACAATGTTGCTGCTGGCCATCATGATCATGGGA
GAGTTAAGCTACCTTGATTTGCTTCGGTACATCATAGTGGTAGGAGAACACTTCATTGAG
AGAGAAAACGGAGGAGATGTGGCCTACATGGCAATCATGGCCGCCTCTCATCTCAGACCA
GGACTAATGGCAATGGTGTTCGCAAAGAGCATGTGGAGTCCGAAGCAGAGAGTGCTCCTG
GCACTAGGTTGTGCTATTCTCCAGCCTTTCCTCACAGCACAGGCAAGCGCTCTAGTTTGG
GAATGGGCGGACAGCATTGGTCTAGTCCTCCTCATTGTCCAGGGGATGGTCAGAAACAAA
GAAAAGAACTGGGCGCTAGTTCTCCTGGCGCTCTGCTCGCCAGTCTCAATGCCAGTCATC
AGGAAGGCATCAATGATCATTGGAACTGGTGGTTTGCTCCTCAGTCTCTGGAAAGGAGGA
GGAAGCTCCATGCGAAAGGGACTTCCCCTTTTTGCAGCTTCTGCAGCCAGAGTTCTCGGC
TTGACAAAAGCTCACCTCAGCGTTCTGTTTATCCTGCTGATAACCAAAAACGGAAAACGG
ACGTGGCCAATCAGTGAGTGCTTAGCGGCAGTCGGCATATTTGGTGCCGCCTTTGGAACC
ATGTTCAGTGAGGACGAGACACTGCTGGGACCCCTGGCGCTGGTCGGGGTCGTTCTCATT
GTTTACACCATGTTCACACAGAGCGACGGCTTGGAATTGGTCAAGGCAGCAGACATAAGC
TGGAGTGATGAAGCTGTGGTCTCCGGAGAGGCGCGGAGGTTTGATGTCGCGCTAAATGAC
TCGGGTGAATTCAAACTCTTGGACGAACCCCCCGTTTCATGGTTGAATGTGAGCTTCCTG
GTGGTGGCCATTGTGGCATCTTCACTCCACCCAATAGCTTTGGTCGTCACCCTAGTTGCT
TGGACTTACTGGAGAACTGAGAAAAGGAGCGGAGTGTTATGGGACGTCCCACTGGCTCCA
AAAGTGGAGGCTTGTGAACATCTTGAAGATGGAGTGTTCAGGATCATCCAGAAAGGACTG
TTTGGAAGCAGTCAAGTGGGGATTGGAGTGGCAAAAGATGGAGTGTTCCACACAATGTGG
CACGTAACGCGTGGAGCGTTTCTCATGCACTCGGGAAAGCAGCTGACTCCAACCTGGGGC
TCCGTGCGCAAGGACCTGGTTTGCTATGGAGGTACCTGGAAACTGGATGGGGCTTGGAAT
GGAGTGGATGAAGTGCAGCTGATCGCAGTTCCTCCTGGCAAGCCAGCCACCAACGTGCAG
ACAAAGCCTGGGACTTTTGTTCTTCCCACTGGGGATGAAGCTGGAGCTGTCTTGCTCGAC
TTTCCATCCGGCACATCGGGCTCACCCATCATAGATCGACACGGAAACATTCTAGGGCTC
TATGGCAATGGAATCGTGCTTGAGAACGGAGCCTACGCATCTGCCATATCACAGGCTCAA
CCAGGCAGTGTGGCCGAAGTCGAAACCCCCGGACTGGATAAAATGCTGCGGAAGGGTGAG
TTTACCATGCTTGACTATCACCCAGGGGCAGGGAAGACTAGGAAACATCTGCCCAACATC
TTGAAAGAATGTGAACGCAAGCGTCTCAGGACCCTCGTCCTCGCACCCACTAGAGTAGTG
CTCAGTGAGATGAAAGAAGCCCTGACAAGCGTTCAAGCCAAGTTCCACACCCAAGCCTTC
AACTCGACCACCACTGGGAGGGAGATCATTGACGTGATGTGCCACGCCACATTTGTCCAC
AGAATGCTGGAGGGTCTCAGGAGCGGAAACTGGGAAGTTATCATTATGGATGAGGCACAT
TTTCTGGATCCTACAAGCATTGCTGCAAGAGGATGGGCTCACCACAAGTCAAAAACAAAG
GAAAGTGCTGTCATATTCATGACAGCCACTCCTCCAGGGACCTCTAATGAGTTTCCTGAG
TCCAATGCAGAAATAGAGGATGTAAAGAAGGAGATTCCCAGTGAGCCATGGAGCAAAGGG
CATGAATGGATCCTGGAAGACCGGAGGCCAACAGTCTGGTTTCTACCCAGCATCAAAGCA
GCCAATGTCATGGCAGCCTGCCTCAGGAAAGCAGAGAGAAGTGTGGTTGTTTTGAACAGG
AGCACGTTTGAGAATGTGTATCCAACTATCAAGACCAAGAAACCTGACTTTATTTTGGCC
ACTGACATCGCGGAAATGGGTGCCAATCTTCCCGTTGAGCGTGTCATTGACTGCCGCACA
GCCTACAAGCCAGTCCTGGTGGATGAAAGGGTAGCTCTGAAGGGGCCTCTCAGAATCGCA
GCCGCAGCAGCAGCCCAGAGGAGAGGAAGAGTTGGACGAAATCCAGATAGGGATGGGGAC
ACCTATGTTTACTCTGAAGACACTTGTGAGCAGAATGATCATCTAGTGTGCTGGACAGAA
GGCTCAATGCTCTTGGACAACATGCAGGTAAAAGGGGGCTTTGTGGCTCCTCTGTATGAA
GAGGAAGCTTCAAAAACCACAATGACACCCGGGGAATGCAGGCTCAGAGATGATCAGCGC
AAAGTGTTCAGAACTCTGATCAGAAAGCATGACATGCCCGTTTGGTTGTCATGGCAGGTG
GCGAAGTCTGGATTGGCTGCAGATGATCGGAAATGGTGCTTTGATGGAGAAGATGACAAC
GCTATCCTGGGTGACAATGGAGAGGTCATCAAAGCCAGAAGTCCAGGAGGGCAGAGGAAG
GAATTGAAACCTCGTTGGTCTGATGCTCGAATCGCCAGTGACAACACCAGCCTCATGAAC
TTCATTGCCTTTGCTGAAGGCAGGAGGAGTTTGCCTCTTTCTATACTGTGGTCTGTGCCA
AACCAGCTTAGTGAGAAGCTGGTTCAGTCCATTGACACACTAACAATCCTCCTGAGATCC
GAGGAAGGCTCCAGAGCCCACAAACTAGCTCTGCAGCAGGCTCCGGAAGCTGTCAGCACA
TTGCTCCTCCTCGGAATGATGGCTATCTGCACGTTAGGGCTTGTCATTCTTTTGATGAAA
CCAAAGGCCACTGACAAGATGTCGATGGCAATGGTCACCATGGCCATCACCGGGTATTTA
CTAAAGCTAGGTGGAATGACACATGCGCAGGTTGGAGGAATCCTGCTTGTCTTCTTCATC
ATGATGGTGGTCATCATTCCAGAGTCAGGCACACAGCGTTCCATCAATGACAACAAGCTG
GCGTATGTCATAATTCTGGTTGGGTTGGTGATTGGAGGAGTGGCGTGCAACGAACTTGGC
TGGCTTGAGAAAACCAAGGCTGACCTCTTCGGCAATAACATGACACACGCACAGACAGTG
GTCTTGCCTACCATTAACTGGAACTGGTTGGATTTTCGGCCAGGCGCCGCTTGGAGCCTG
TACGTCGGGATGGCCACATTCCTCACCCCGGTCTTTGTGCACTGGATCAAAAATGAGTAT
GGGAACGCATCACTCACTGGCATCACCCCAACAGCAGGAATCCTTGGAGCACTCAACCAA
GGGGTTCCTTTTGTGAAATTGAACACTTCAGTAGGGGTGTTGCTTCTTTCTGTCTGGAAC
AACTTCACTACATCAAGCATGTTGGCCGCAATGGTCATGCTAGCCTGCCACTGCCTGTTT
GTCCTGCCCGGTGTTCGTGCACAGTGCTTAAGAGAAGCCCAGATAAGGGTGTTCCATGGC
GTGGCTAAGAATCCAATGGTTGATGGAAACCCCACTGTTGATCTTGAAAAAGAGAATGAT
ATGCCGGACTTGTATGAGAAGAAACTAGCTCTGGTGGCACTGGGAATGGCTGCAGTCCTG
AACGCTGCAATGGTCAGAACTGCGCTCACAACAGCTGAGATGGTGGTCCTGGGCTCAGCA
GCCGTAGGGCCGTTGCTTGAGGGCAACACCAGCGCCTTCTGGAATGGACCACTGGCTGTG
GCAGTTGCTGGGGTGATGAGAGGGAACCACTACGCCCTGATCGGGATTGTTTACAACCTG
TGGTTGCTGAAAACAGCTAGAAGAGGTGGAAGCAGTGCCCTCACCTATGGAGAAGTTTGG
AAAAGACAGTTGAACCTCCTCGGCAAGCAGGAATTCATGAATTACAAGGTCAGTGACATC
CTGGAGGTTGACCGTAGCCATGCTAGAGAGGTGCTAAACTCAGGGAATGATGCCGTAGGC
GTTGCCGTGTCTAGGGGATCATCCAAGTTGAACTGGCTGATCGAGCGTGGCTACCTAAGG
CCTACCGGAAGAGTGGTGGATCTCGGCTGCGGACGGGGAGGATGGAGTTACACATGTGCC
GCCGAGAGACAGGTCACCAGTGTGAAAGCATACACATTGGGCAAGGAGGGCCACGAGAAG
CCTCGCTTGATTCAGAGCTTGGGTTGGAACATCATCAAGTTTAAGGATAAGAGTGACATC
ACCAGAATGACTCCTCATGCCAGTGACACCCTTCTATGTGACATAGGAGAGTCCAGTTCA
AATCCAGAGGTTGAAAAAGAAAGGACCCTTCGAGTCATTGAGGCAGTGGAAAAGTGGATG
TCTCCAACCACTGTGTCATTTTGCTTCAAGGTGCTGGCTCCATACAAGCCCGACGTCATC
GAGGCGCTGGAGAGGTTCCAACTTAAGCACGGAGGAGGGATTATACGAAACCCCTACTCC
AGAAACTCAACCCATGAGATGTATTACGTCTCTGGAGTGAGAAACAATATCCTGCACATG
GTGAACAGCACTTCAAGAATGTTGATGAGGAGAATGTCTCGTCCATCTGGAAGATCAACT
GTGGTCCCTGACTTGATTTACCCCACCGGAACCCGGTCGGTTGCCAGTGAAGCGGGTCCT
TTGGACCTGGAAAAGGTTAAGGCTAGAATCAACAGGCTGAAAGAAGAGCAGGAAAGTACT
TGGTTCGTTGACTCTGATCATCCATACAGAACATGGCATTATCATGGATCCTACGTGGCC
AAGCAGAGCGGTACGGCAGCTTCAATGATCAATGGGGTTGTCAAACTGCTGTCTGGCCCC
TGGGACAGAATAGAAGAAGTCACCAACATGGCAATGACTGACACCACACCTTTCGGCCAG
CAGAGGGTATTCAAAGAAAAAGTTGACACCAGAGCTCCTGAGCCACCCCAGGGAACTAGA
GAAATCATGAAAGTGGTCAACCAGTGGCTTTTTGATTACTTGGGGCGCACAAAGCAACCC
CGCATCTGCACCAAGGAAGAATTCATCAACAAGGTCAGGTCGCATGCCGCACTGGGAGGA
ATTCTAACTGAGCAGGAAGGTTGGAGCTCGGCAGCAGAAGCTGTAGCTGACCCCAGATTC
TGGAGCCTAGTTGACAAGGAGCGTCAGGCCCATTTAGAAGGAAGGTGTGAAACATGCATC
TACAACATGATGGGGAAGAGAGAAAAGAAACCATCTGAATTCGGGAGAGCCAAAGGAAGC
AGGGCAATCTGGTACATGTGGCTTGGGGCTCGCTTTCTGGAGTTTGAGGCACTGGGATTC
CTCAATGAAGACCATTGGCTCGGCAGAGAGAATTCCAAGGCGGGAGTTGAGGGGATCGGG
CTCCAGTATCTTGGCTATGTCGTAGAAGAGGTAGCCCGGAAAGGTAATGGACTTGTTTAT
GCAGATGATACAGCAGGCTGGGACACTAGGATCACTGAAGCTGATTTGGAGGATGAACAA
TACATCATGAAGAGAATGAGCGCTGAGCACCGACAACTGGCATGGGCCGTGATGGAGTTG
ACCTACAGAAACAAGGTCGTCAAGGTTCCTCGTCCTGGACCAGGAGGGAAGATTCTCATG
GATGTCATCAGCCGCAGGGATCAACGGGGTTCGGGCCAGGTGGTCACCTATCCACTGAAC
ACAGCAACCAACATGAAAGTGCAGCTCATCAGGATGGCCGAAGCCGAGAACGTGATCACC
CGCAACGATGTTGAGAAGGTTTCATTGATCACACTGAAGGAGTTGCAACTATGGCTTGAA
GTGAATGGGGTCAACAGGCTTGAGAGGATGGCCGTCAGTGGTGATGATTGCATTGTGGCC
CCTGTGGATGAGTCATTTGCTGGAGCTCTCCATCACCTGAATGCAATGTCAAAGACCCGT
AAAGACATTTCAGAATGGGAAAACAGCAGAGGTTGGACCGACTGGGAGTCGGTTCCCTTC
TGCTCACATCACTTCCACACCCTCTATCTAAAAGATGGTCGTACCATCATTGCCCCATGC
AGATGTCAGGATGAGCTGATAGGGAGAGCCCGCATTTCACCAGGGAATGGCTGGATGATC
AAGGAAACAGCTGGGCTCAGCAAAGCTTATACCCAAATGTGGACACTGATGTATTTCCAC
AGAAGAGATCTCAGACTCATGGCAAACGCGATCTGTTCGGCTGTCCCGATTGATTGGGTC
CCCACAGGAAGAACAACATGGTCAATCCATGCCACAGGAGAATGGATGTCATCAGATGAC
ATGCTTGAGGTGTGGAACAAGGTGTGGATTCAGGACAATCCGCATGTGAAAGACAAAACG
CCAATCTTTGCCTGGCGGGATGTTCCCTACATTCAAAAAGGGCAAGACAGGGCTTGTGGA
TCACTCGTGGGCACATCCCTGAGAGCGTCCTGGGCTGAATCCATCATGACCTCTGTGCAC
AGGGTGAGGATGCTCATTGGAAATGAAAGATATGTGAACTACATGGAATCTATGGACAGG
TATGCCACACAGAGGTGTAGTGCATACGGAGAGTTGCTGTAA
>NC_040555.1 |Lumpfish flavivirus| complete genome
AATTTACATTCTGACACGCCAATTTAGTCGCTACCAACATTTAGGTCGCTACACAGTTTA
ACCACTGGTTCAACGTTTCAGAATATTGTTAAATTACACCAATTCAGAATTGAACAACAC
CCAATATTGAATGGTATTATAAAACAAACACAATATAACATAATATAATAAATTATAATA
AACAAAAAACACACACATAAAACAAACAAACAAAAAACAAAACACTCAAACAACATACTT
AGAAGAATAACCCGGCTGGGTCCACTTCTCAAGACAATGAGTTACAGAGGAATCATGCGT
CTCGCCGGAACCCCCTTCAGGGTTGCCCGCCGTGTCACCCAAGGCTTTGGGGGCACCAAG
AGAGCCATCCACCATGCCAGGCAATCAGCCGGCCGTGGTCTGCGTCACGTCCAGAGAGGA
CGCGGCAAAATACAGCAGACCTTTGAGATCCTGCTCAAGAGAGCAGCCGTCATTCTGAGG
AGAATCTGGAATAAACCACCACAAATCCCCAAGAATATCAACGGTGTGAGGCGACTCAGA
AAGATGATAACCAACCTCAACTCCGTGCAGCAGGCCATCAAAGGCCCAACGAAGCGTAAG
AAGAAGAGTTCCGGAATGGGCACAGCAGGCTTGCTGACCCTCCTCATGATCTTCTTTGCC
ACCCAAGTGATCCCTGGAGGGACCTCCACATCACCAACACCTTCACCCACCACCCCAACA
GACATCTCACCAATGGTGATAGCATGTGTCCGCAAGGACAAGACTTCCTCTATGGATCTA
CTACTGGTGAATGAGGAAGGACTTTTTGCAAAGATGGACAACACCAAAGATCCTGAACTT
TTCATACGCAACAACCAAACCTATGGCATTGATCTCACAGAGTGTTCCACCGGCTTCCAG
CCGGACACCAACTACTCATCACCAGAATTGAAATACGATGAACATGACTGTGCCCTGATC
AGAGCAGGAGTGCTACCAACGGCAGCAGACACATGTTTCGGAACTACATCTCTGAGGCAG
AGACACATCCATTCAACCCTCTATCAAGACCTTTCAAGGAAGACTAGAAACAGACGCGAT
CTGTCACGTGATACTATTCAGAAGTATGAGATACACACCAACCAGCCATCAGAAGGCTGG
ATGAAGACCCTATCAACATGGGAGACCAAAGTGCTATCAAACACAGACATAACCATAGCC
CTTCTGGCCCTGGTTATGGCCTATTTTAAAGTACCCACTGTCCACCTGCTGCTGATCATC
CTCTTTTCCAAGGTTTACCTCGGGGTAGCCGATTCGACCTCTTCAACCACTGAAATGAGC
GGAAAAACACTCTGCTCTGACCCGGAAGAAATGTCAACCATGACTGGAGTAGCACACACC
TCAGTCAGCCTCCGCATGGACTACAAGCATTGCTATCAGATCCAACCGGTAGGCATGGAC
ACAATCACGGCCAGAATGAGCTACCCCTATATAGACAATGCACTCACAGGATACAAAATA
TCCTGGTTGGACATTAGTTCCAACTCAGTTTCATCCGACAGATGCCCAGGAGATGGAGAA
CCCGCCTGCCCAAAATCAGGACCATATTCCATCTGCGCTAGAGGATACCATGATCGTGGC
TGGACCACTGGCTGCTTCCTCTTCGGACAAGGACCGGTATGTACTTGTGCTGAACTAGCC
CTCAAACATCCGATACAGGTCTATACAATCGACCCAACAAAGATGGGAGCCCGCTTAACG
GTCTCCTTTGGACGCACAGAAAATCAGAACTATTACAACATGGACACAAACACAGGAAGT
TTCGACATCACAGACAAAGCCGACTCGTCCTCACGAGTCAGAGTAACATGCCAGCTACCA
CACGCAGAACTTGCCACCAAGTACCTGATAAAGATGGCACCAAATGATGGCGAATCATAT
CTCGTAGATAGATTGGCCTTTGAATCAATGAAACTCCCCTGGTCCGTATGGACCACGTCT
ATCCCAACCAGCCTTAGCAAGATTGAAGATGGCAACGTCCATGATGCCGAGACCTATATA
ACTTGGAGAGACACCACCCTCCATTACGTGAGATTTTCAGAAGCCCATAACGTCGAATCC
ATGGTCAAGAATTTCCTGGACAAGAACGGGAAGATAATCATAGCCGAGATGGCCAAAGGA
TCAGGAAGAGCCTCCCCAGGCACCAAGATGCCCTTAGACATTAGCCCCACAGACTGCAGT
TTCATGCTTAATTCCCTTAAAATACACACCACCAGTGTGAAGGACTGTGCAGACACAACC
AACTACGCATTCAAACTGATCGAAGGCAGCAGAATACTCACCACTCACGATGGAGTTGTC
ACCTTTAACTTAGATATGGCAGTTCCTAGCCAGTGCAGGTTAGTCGTCAAGGGACGTAGC
CGCAGCCAAGTTGGCTCTGGATACACCTCCAACTACTGCACCCTTTTCGATCAGGCACAC
ATAGTCACTTCAACCAAAGAAGTACTGAAAATGCACTGCCCACCCGGAGAGCATGAAATT
AAACTAGGCAACAACAAGCATCAAGTGAATGTCCCCCAAATGGGTATCACAGGATGGCTT
AGCAGATGGACCACTAACGTTCTGGAAGTCAAAGACAGAATAACCATAGATGGAGCAGTT
AAGAGACCAGTACTAGACATGTTCAAGAACTTCTTTGCCAAAGGAGCAGGCTTCCTAGGA
AGCCTTTTCGGAATGACATCAACAATCATGATGGCAGTGACGGGAGGAGCCATAGTATGG
CTCGGAACCCTAATGACAGGTAACATGAAGAATCTCACAGTCATCATAGGACTTATCCTC
ATGGCCCCCTTAGTAATAACGGAGGTAGAAGCAGAGAAGTATGGTTGCGTGGCTGACACA
GATGAATGGTCAATGGAATGTGGCAGTATCAAGGACGTCATGTTCGATTCATCAATCAAG
CTGTATGTCCCTCAATTAGGAGACAGCTACAACATAGACTTAGACCTCATGGACGGCTTA
ACAATCCTTAGGATGCCAAACAGAGAACAAATCCAGAAAGCCGCCAAAGCCTTAGGCTCC
GTACTCCACAAAGTCTACACAGATGAAGGAGAAGAATGCGCCACTGATGGTACAGACCAT
GACGTGAATGACACCACCTCTTGGGATCAAACCTCCCGTAAACTCAAAGATGATGGGAAA
CAAGGAGCACTAATCACCTGCCATAATTCAGAAAAACACTGCAAGAACTGCCGAGAAATC
TTTTTGGAAGTCAATGAGGTAGACGATGTCGATGGATGGATGTATGACACCAAAGAGTTA
GAAACCACCACCTCCACACCACCAGTCTACTATAAAGGCGAAGAAAGACCAGAATCTTAC
CTCAAAGACCTCACAGTGGACTGCCGTAGGGCAGGGAAACATTATAAATGTTCGGCCCAC
GGAGTTACCTGGTTTGGAACCATCCACACTGATGAAGAGAAGGAATACTGCCTGACACAC
AAAGTCGAAGGCACTGTCACCCAAATATTTGGAGCAAAAAGGAGAAGTTGGAGGAGCTGC
GGAATCAGCTGCTCCTCTCTCTGCGAGAGAGTCAACACCACCACAAAAGGACACATCTGG
CCCAAGAGATTTGGAGGACCAGAATGCAACTTCAACTGCTGGCCAATCACCAAAAAACAG
AACGAAGAAGATGAGAAGAAAGAAATGTCAGCAGCCGAGAACGCCTATAGAGGCGGTATC
ATCCTACGCAAGGAAGCTAGCGAGAGACTCCTCAAGAGATCTCTCTATAAAGACAGAGCC
CTGACCTTTAACTCCACCTGGTGCAAACAGAAGAAATGCAACACCACTGTAATCAAAGCC
AACGATGGCGACGAGGAAATAGATGAAGGTTTTACCCCCGTAGACAAGGAAGAAGAACAC
GACCATGATGAAGATTTCATATCCGGAAAAACTAGCCTAGCCACAGCCATGCAAGAGAAC
GGCCACAACCAAGCCACAATTGATGCAGCCACTGGTTTCTACAAGATGCAGAGGGCCACC
GGCACCAAAGCCGTTAACCAGCTCATCAATGAGCTAGTCAAAGCCTCAGGAGGTGAGAGA
ACAGCCAGCAATGACAATTTTATCAATTCTCCAGCAACATTGAAGAGTGAGATGGAGTTG
CTTTCATACTCCCCCACCCGAATTGAAAAAGCCCTCAGGAGCTACAAGAAAGGAACAGAA
GCGAAAGGCACCAAACAGATTAGGAACTTAATTAGAGAACTACTGACAGATGGAGAACAA
CCACTCACTAACGGTGCAAGCGAACTAACCACCACAGCCACTGTTGTTCTGGGTTTTCCT
TAGCTTCATTCGCCTTTGAGCCCGCGACTGAAGCCTTTGAATGGCTCCTTAAGACTTTTT
TGACACTAACAACCCTCATATTTAACCATGGGTTTCGTGTAAGACCGGTTGGAGCTAAGA
CCCAGATCACCATCTTCGCAACAGCACTACTCCACCACCTAACACCATTATCAATGGAAC
CAATCAGTCAATTTGGTTGGTATGCAGTACAGACTGCCATTGATAGTCCGACTAGGTTTA
TCATCAGCTTGCTCATCACACTCGAAGTCATACTTATCTTCATGTTCCCTAAACCGATTT
ACAACATGACACGATGGTATTGGTCTTCCTACAAAAAAGAGAGCATTATGCAGATGGTGG
CAGGAGGAGCGATCTGTCTGGCCTTAGCACAAGCACCCAAGAACCTTTCCTACATCCTGT
TCCCAGTGGCGGCCCTCTACATCCTCATGAGGAGGGGCGCTACTGTTCGAACACGGCACC
TCACATCCCAACTGTTAGTACCCATAGACAAAGACGATGATCCACCGACAGGAGTCGGTA
CCATAACCCTTAAGGAAGGCAAGTTACAATATGATATGAGTAGCCTCCACGACCACAGGG
TCGTGACGGATTCCACTAGGGTTTTCGTGGTGGTATTAATTGCCATTTTTGGCCTCCTAG
ACTACAGGGCTGGAATAGCCGCCCTCATCCTGGCCTTTGGTTACTTTAAGAATGCCAAAG
CCGACCTGTTCGACACCTTCAACATTGCCGGACCCGAGAGAGTGGAGAAAGATACTTTCT
CTGGCCCCGAAGGCATATATGAGGTATACAATAGGACACCATTAGGAGATGAACATCTTG
GTTATGGTTACAACAAGAACAACATTTTTCACACCATGTACCACATTACAAAAGGACTGC
CCCTAGAATTCGAAGATGAAGTGACCACCCCCTACGATTATAGTGATGAACTGGATTGGA
TCACCTACGGTGGCCCCTGGGCTTTCGCCAAACGGGAAGGCAGGGACCTCTTCGTCTATC
TCCACAGGGAGCATAGACTTAGACCACTAAAAATCAGTTCAGAAGACGATAAAGTCTCAC
TGGGAACAACGAGGACCATAGCATTTGGCGACTCTGGCTCACCAGTACTAGCTAGAGACG
CCGACGGAACACTGACACCCGTCTCATTAGCTGGACACACGGTACCACTACAGGATCCAA
CATATGAAGCCATGATTTTACCCACCCCTACTACAGGCATGGACCTTTCAAAATTTCAGA
GGAAATTCGACACAAGAGGCCCAGGATGGAATCCAATAGTGTTAAGATGTGGAGCAGGAA
AAACAAGACACGTTCTGAGAAGAGCCGTGGTTAGATCTACGGAAACAGGACGTAACTGTC
TACTTTTAGCACCCACCAGGACGGTAGCAGGAGAAATGTATGAAGCATTAAAAGATTTAG
ATGTAGGGATTGATATCACAGGCAAGGTCGAAAGAAGAAACAAGAGAAACCTTATCATGT
GCCACTCAACAGCAGTAAACCGCCTCCTCCACCATAGCCTCAACATCCACAACTACAAGA
ACGTCTTTGTGGACGAAGCACACATGCAAGACCCCATGACTATAGCATTGCTAGGTTTTC
TCGAAGAAAGAACCAGAGACACCAGCAATGACATCCAGGTCTTTCCGATGACGGCCACCT
GGTGGGACCACTATGAAACTGAAACTAATTTTCCAGTGATTGACACCAAACTTAACGATG
AAAAAATGATCGTTGATGCAATAAAAGACTCACTTAGTAAGAATAGAAGAAGCATTACAT
TCGTCCCCACCATCAAGAAAGCTGAAGAACTCTACACCAGTGTAGGTGAAGGAGAAAGAA
TCATCCTCAATAGATATACCTACAGAAGTGAAATCAGCAAAATCAAAACAGATAAGGACA
AGCCCATAGCCATCTTTGCAACCAATATAGCCGAGGTCGGCCTAAACGCCAATTTAGACG
ACGTTTTTGACCTCCAGCAACAGATAGTTTTTAAGGAGAGTGTGGCCGGTGTAATCACTA
GAGAAACATCCGGCGCCTCCAAAGCATCCACTACACAGAGAAGGGGAAGAGTTGGAAGAG
TCAGATCAGGCACTTATCAGTACTTAGACCAAGCCGCAACACACAACATCATGCATGACT
CAGATATCATCCGTAAGGAGGCTGCCATAGTATTAAAAATGTTAGGAGTCGACAGTGAGA
GCACCCGATTTTGCCAACTCCCCCAGATCCCACCCATCTCCCTATCAAAAAAGAAAGGCA
TAATGAGGTTGACCAACGATAATGATAACATAACAATCTACTTAGCCCACTACGTCACTG
ACGATTCAGGAATAGAAGTAGATTGGACGACCGGAGTACACCCTTGCTCATGTAACGATT
GCAAAACAGCCAATAATAAGTTCATGATAGTAGACCCCAGATCACACTCATACATGATGC
ACAAGCAGAATGGAGAGCCACTCATCAAAGGCGACACCCGCATTTACGAACTCCGTGGAT
CCTCCACTATCACAGGTAGCATACTTCGCTACATTAAAGCGTCTGCCAACCCAACATCCA
GACTAATGATGTCAGTATTCGCGGTGGAGGTGGATTGGACCTGGGCTGACCCTTACGTGA
CTAGTTTCAACCAAGGCTACATAGCCATCATTAAACAACTCCCCATATGGATAGGAGTCC
ACCTAAAAATAGAAAGGGTAGCAGCTGCTATCCTGTGGCTCCTGATTTGGAAGATCATAA
CATACATTTTTGGGGGAAGAAGCAATGACAGTAAAGTCGTCATAAACAATGGAAACATGA
GTTCACTACCCGGCTTAGCCATATTAGCAACAGGCATTGCCCTACACTTCGTTGACAAAT
TCAACTCAGGTCATTTACCAGTAGCCCTAGTATCGGTGGGGTGCATCTACATCTTAGGTG
TCCTCTACTACTCACAGAGACAGGTTAGCTATAAGACCACAGCGAGTGAGGCTGCTTTTT
ACCTCTTTGCCGTCTTTGCCACGCTAGTAGGACTATTCATCTATATACTTAGAAGCCACA
GGGACGTTTTTGATGATTTTACATCACCCAGGAAACGCTACTACCACACGGAAGAAGACA
AGAAAGAACATGAGCCCATAACTGAGGCTCCACCTCTTAGCATTAGCAAGGGATTTACCT
TTTTCCTGGGGTTAGTGCCCCTCATCAACCTCCTGGCGGAGACAATGACACAGAGCAAAG
GCCTACAAAACATGAATGTCAACACTCTACGTCATTCACTTAGCGGTGGTGCAGAAGTCA
AACCCCCCGTACTTATCACCATCTTCACCGTCTTTGCCATGTTCCAGGGTTCCTCGCTCA
CAGACTGCATCGTCACACTTTGCCTCTCTGTCCTTTATTACCTTTTCTATTTCGGACACT
CAGCACACGTTAACACCAAAAGTGCAGTCACAGCCAGCCCGGGAAACACCACCGGAGATT
CACTAGGTTTCTCCAATGCACCCCTTAAAGAAGATGGGGTGATTAAGGTGTTTACCGGTC
TGGTACTACTGACAGACGCCCTACTTAGACAGGAAATGACGGTGGCTCTAGCACTTAATG
CTTTTTTCACACTGATACCCCTCTTCCTCTCTAAAGGAGAGGAACCCAGCTACGCATTCT
ACATGATAATCCAAGCCGGTTTAGAACAAGAACTTCTCCTGGTCATAGGCTCCGTAGCAA
CAGCCCTCTTTTGCAGATCCATAAGCCGGACCAGAAAAACAGGGGGAGCCGTGCTATCCA
TGAGTTTTAACTCAGTCGTTGGACGACATAAAAATCTCGAACCAGGTTTCCAAGACTACA
AGACGAGAATGAACGGACTTGGCAAGAACACCTTCTACAACCTGAGAAAACACATGGTCC
CCGTACACGACAAGGGGACAGTATGCTCCAGAGGCTACCACAAAATGAATGAACTCCTCA
GATACCACGATTTAGAAATTAGCGGAAAAATCTTAGAATTAGGATGTGGTTCTGGTGGCT
TTACCCAAAGAATGGTATTAGAGAAAAAAGTCGATAGAATTGACGCCATCTCTTGGGGAC
CAGATAAGAAAGACCACAATCTGTTTGAACTATTCAAAAAATCAACACCAGGCCATGGAA
AAGTTAGGTACTCAGTAGGAGAAGCATTCACCAACAGGGATTTTGAGAACTACGACTGGG
TCGTGATGGACATAGGAGAACAAAGTCCAGACATGGCCCGGGAGAGGACCAGAGACCTGT
GGAGGTTAGACTGGATCACCAAGAAAGTCATCCCCCATGCTAAAGTCATCATGAAGATCT
TGTCCCCTACAGATATAGACGTCCTAAGAGCCATACCACCAGGTTACAGGATCGTTAGAC
TATATCATTCTTGGAACTCAAATTTTGAAATGTACATGATCCCGGGCGACCCCTCAGATA
ACATCACTAGGATGAACCAGCTCCTCAAAAACCTTAACATCAGGCTCCAGCAAACACTGG
AAGGAGAACATGTGGAGTTAGGGGCAGAACAAGTAAAACTGCCTTCAGTCGTGGAGAAAA
TAGGCACTAACCTTGGAAGAGAATATGAGGATTGGTGCCTGGCAGAGAGATTAGAACAAC
TCCCTGCCCTCACACAGGTCGAAAGGCCTAAATTGGACCACTTTCAGTATCTGGCCAGTT
TCTTCACTGAGGCCCGCAAGCTACCTGGCACATGCTCTAACCCCATTATCATGACCTTCT
GGAATGGACTCACCAAACTTATTCCTGGGGCTGGGGGATTCACCATGACAGACACCACAC
ACGATGGTAGTTACAAGATGTTCCAAAAGAAGATGGATAACCCACCAAGCACCGATCAAA
CCTACATCCCTGAACTCCATAGAGTTTTTGACAAGATGAGTGACTTTCTCTTTAAAAGAA
ACAAACCAAGAAGACTCACCAGAGAGGAAATCATCCAAATAGTTAGGAACGACGCAGCCG
TCGGAAACATACATCCAGACATCATTTGGCCAACAGCACTGGAAGCCCTAGAATCAGAAA
GTTTCTGGAAAGTAGTTGAGGAAGAAACACACCTCCATTCCCAAGGAAAATGCCGCTATG
GCATATTCAACACCATGGGCAAGAGGGAAAAGAAGGACACAGACGGTGAAAGAAGTGGCT
CACGCATAATATGCTACCTACCACTTGTGGAAAGAGTCATTGAGATGGACGTCCTAGGTT
TCCTCAATAAAGATCACATCGCAGGACCGGAAAGTCTGCCATGTGGGGTGTCAGGAGTTA
GTCCCTATCATTACCCAGACATATTTTCGAAGAAAGCAGGACTAGATCCAGAAACAGGAG
ACATGACCAAAGCAGTCATCCAAGATGACACAGCAGCCTGGGACACCAGAGTAAGAAAAG
ATGTCCTGCACATGGAACGCGACTTCATCCTTAAACACACCACAGACCCCTACCACGTCA
ACCTCATAAAAACACAGTACAAAATCTACGGCGAACCGATCCTTACGATCACCAGACCCT
TCACCGTTGACAGGTCGGTAGTTGACGTCCTCCAAGGCTACGGACAGAGATGTTCTGGCA
CAGTAGTCACCTACGCCATGAACACCATCACAAATGCATGTGTCCAGACACTCAGGTTCT
GGGAGGCCATGGACGTAGACTTGGAGGAAGTCCTAAATGACATGCCCCACATCCTCAACA
GTATGATGATCAGTGGAGACGACATGCTCTTCATGGTAGAACCATGGCTAGCCAAAAAAC
TCAGTTCATCTCTCAAAGTCATCAATTCACTCGGCTTCCCTCGCAAAGGACTCACAACAT
GGCAGGAATCACCCATAATCACCCAGTTTGATAAAGTCTACTTCTGCAGTCATAAGTTCA
CCATCGCCAGAGTGGCCGGTGAAAGACGAGCATTCTTAGACAAAGACCTTTTCGAGATCA
TCGGGAAAACCCAACTCGTTCTGGGAGGACTACACAGCCCACACGAGATAGCCGGACACG
CAAAAAGCGTAGCCATCTACATGTTCGTCACCTTCTTCCACAACAGAGCCGTGAGAAAGG
TGGCATTGGCCATCCTATCAGCACTGCCCGACGAACTGGTGCCCATGGGGAATGTCGCCA
ACCCCTTCTTTCTGGATCACTCCTGGATCAGCAATGAAGACCTAATCACTATCTTCAACA
ATGTCCACGGCACACATGCCAGGAGCTACACTGACATTGGTTACACGTACAAAACGTTGG
CCAAGATCAGAGGAGACCCATTGGATCATGAAGAACGGACCACATGGAACAAAGACCTCA
AGAGAAAAATCGAGTCGATCTCCACCCACTACAACAGTGGTATAACAAATGGGAGTTTCT
GGCACGAGCAACTCCGAACAAACGTTAGTTACCACAGCCTATTCTAGGACTGTAGCACCA
CTTAGTTTAGATAAGAAAACAAACAAAAAACCTTACTATAAAAAATAAAAAATAAGAAAA
TACTTGCTATGAAATAACTTAGATTTAGAAAATGTATTAACTTAGATTTAGAGAATGTAT
TCATTTACTGTTTAGTTAGGACCAAGAGGACTGCTACTCTAAGACGTGAGGTCGTTAAAT
AACATCGACCAAGTACGAACACTTACAACTAGTGGTCGGAAGATAACAAAAAGCCGTAAC
CTATCTCCGGTTTTTCAATAAATAGAGTAGAAAGAAAAGAACCCTGAATCCCCCGCGTGA
TCAGGTTTAAATAAAAGCAACGTGGAAAAATTATTAGCTTAATGAAAATGTTTATTAAAA
TTACGCTTATATTATGTAAATATTATTGTTTTATAAAATGTTGTACTAAATGTAAATGAC
ATGTATATAGTCACCTTACCACTCCAGTATTACACAAACACCATTACAGTATCGGGCGAG
TTGTTACATTCTTATGTTCATGGAACTAGAATTGGTGTATTCCTACCAAGCTGTAGGTTT
AACGGAAACACTAATTTTGGAACTACTTAATATACAGAAGTAGAAACAAGCCCCCC
>NC_040589.1 |Diatom colony associated ssRNA virus 1 genomic RNA| complete genome
AGAAATCTTTTGATATACATGCGCGTATTTTACGATAACGAGCATCCAATCAAAGCAAGC
ATGAACTTCTTGCAACGCACGGCCCAAGGCCTCGTTAAGGCGATCATGCCAAAAACTAAA
ACTATCAAACAGCGACGCAGATTCAGTGCTCCTAGCATTTTATCTTCGTCTGTCATCAAG
TCCTCCGACATGGAGGCACAAATAAAGTTCAAGAGGTCTAAAGCTTACAATAGCACACAG
TATCGTACTCACCTGTTGAAGACCAAATTGCAGAACACCGCTCCTGTGAAATCTAATTTC
AACGTTACAGGAAAGAAGATTATCTCTGTGGGAACGAGTGAACTATCGAAGCTACTGTCC
GTCAGGAATGAGGTGGAAACAGTTGACAGATTTATTGAACCTGGAACCAAATGTGACGTG
CTGCTGCTTAACAGCAACATCATTTCGCAAACCTCAGCGGCATCAGTGAAGACATACGCC
ATATCTCTAGGAGCATCTATGGTGATTACCAACTTGCCTCTGACACTTCCAGCAATTGGA
CGTTACAACGAGCTGACGGTGTTTGCCACGAGCAATAACTACCAGCATGTGCACGCTTTG
CAGAGTGAAGTTTTTAGGAGCCACACAGTCATCTCTACGGATGTCAGAGCGGACCTGAGT
AACCTTTGGAGTAAAGTTGTTAATTTCTTCACTGGCAGCATCATGTTCCCGACACTTGAT
GAAGGCCTCGGATCTAATTTGCGTAGGTACAAAGCGAATAACAAGATATCCAAGTGCCAC
GCCTTCTCCCAGGGGGACATCCTGGTTTCCTGTGATCACGCTCATAAAGGGAGAAAGTAT
GTTCTGAATGGCAAAATCATCGGCGAAGTGAACAGATACGAGTCACAGGACATGGTGTCG
TCTCCTGCAGAAATTCCACGCAATTTCTTTGCCTACGCGTCAGTTGGAGAAACAGTCTTC
GTGACAGATGGCAGATCGAACCTTGAGGGTCGAGTAATATCTCAATGCCCTCCTCAATTC
GCTTTCCCGGGCTCTCCAGTTCCTGGTTGGTCAGGATTGCCCATTCAGGTTCATGGAAAC
TCGCAGCAGATTGCAGGCGTTTATTCAGCTCACAAGGTTAATTCGACAGGTCACATCTCG
ATGATGGCCAACGATTACTGGACTGATATTGTTAGAGACACGCTTCTACAACATGACTCG
ATTAGTGTTAACGTGCCTTGCGGTACAGGGAAAAGCTCTTTCTTGGTGCAAAGTCTGAAA
CCGCACTTCCGTTCTATCCTGGTCATCGAACCGCGAATCTCTCTAGTAGACGCAGTTTCG
ATGAGATTGGGGAATCGGTGGGAACGTTGTGCGGAGAAAGACGAGTTCAAGGCTCAGAAT
TACCTGGTGATAACCCATGGTAAATTCATTAGCACGCTACTGTCTGATGCGCACGCGTTC
TCCAAGTATGAGCTGGTCATCCTTGATGAAAGTCACGATCCTAGCTGGCTAACGCGATCT
TGCTTGCACTGGATGGCTAACACGTCCACAAACCTGTTCAGAATGGCGATGACAGCCTCT
CCCAGCAACGATTTGTATACTCAATTGAGTCTAGATCAGAGCTTGTTCGACAGAACTTAC
GTCAACCACTCGGCTGAGATTACCTTAGACACTGTCAAGAAGATGTGTGATGAAAGGAAT
GATGAAAAGATCCTCGTTCAATTCGATACAATCACTAATCTGAGACGGTACAAGGCGATG
CTGGGAAACACACGTAGTTTCATTGAGATCAGCAGGGATACTATTCTGTCGCAGGGAATC
GATAAGCTCGTGACAATGGTTCGCTCAACAGACAATGTTATAGTCGGAGCTACGAGCGTA
GTTGCTTACGGAATCACGCTTGATGTTGATACAGTGATAGTACCGGGCGACTCTATCGAG
CCAGTTGTTGATTTCAATGGAGTCAATTCTATGGTCAAGGCGCGAATATCGCAGAACGAG
TTCGTCCAATGGGCTGGCCGTGTGGGCCGTACGAGACCTGGCACTGTCATATTCCGAGGG
CCCTTCACGCATGCGAAGGTTGACAATGAAACGGCTCTTAGATTGACCGCGTTCAAGAGC
GTCACGAATAATGACGCACATTGTGAAATTCGTGGCGTCATTTTCCCGAGGAGCCAACTA
GTCACGGCCCTGAAGCTGCCACTCTCGTTCAACATAGCACTGTCCTTGTGCTCAGAGTCT
GGGTCTTTACTCGTACCTGAAGGGGTGAGTAAGCCCCCATTTGAGGGAACCTTCACTCTG
TCTCGTGACCCTATAGAGGAACGGGATTACAAGTTGAAAGACGGCAGAACAGTTGTTGGC
CTCAAGTACGGACTTGATCACGGCATTCCTGATATTTACTTGGACAACACTGATCTATTA
AAAGTGAAGGTGAACAACGTCGTGACCGATGACCGGTTTGGATCTGGAAGAGGAATATCT
GACAGCGCTAACCGGGCAACTCTGGTCAAGACAAGCACAGCGGGCTGGGCTATTGCGGCA
ATCCTGTTGATCCTCTTGCTTGCGATTCTCAGACAAACTGAGCATGTGTATTTGACACCT
ATCAAGGAAGAGAAAGAGCAGAGGTACACCGAGCTGGAAGGTCCGGTGAACAGAATGGGG
TTCCAGCCGGCTCTTGTGATTACGAGACTGTCGGAGACAAATGAGATAGCAGAAGAAGAT
CTTCTCGTCGATCTGAGCGGAGCTTTCATGCCCATTCCCGGCTTTAATGACACTTATCTC
AAGTCTATGCTCAATGCCAGAACCCTGGAATTCACCAGCGTTAGCAATGTTCTTCTGTCA
ATGGTCACTGTTTTCATAGCATCACTCGTGGTTGTTAAGTTCCCTGACATGAGGACACTG
TGGGTGAACGGGTCGCAAACTCCTTCAGCTGTGACCCGTCGCAAAGCTGGACTAGTACGA
GACATGTTCATGCGTCTGCTGCTTGTCAGAACTTCCGAGCCGACTTGGGGTGACATCAAA
GAACAAACAGTTGAAATCTTGACACTTATCAGAGAGCGAATCAGAGCGTTCATCAAGGAG
CAGACGCCAGTCGTAAAAGAGAAGGCATCACGAGCTTTAACAGCAAGCAAAAAGATGGTT
CATGATGGGCTCGTACAGATAGCTGATCGTATTCAGCCTCAGACTGAAGTGATTATCAGT
CCTGACGCTGTGGTCAGTGACGTTCCTGCTGTCGGGCGTGTCATGGAGAAAGTGAGTGAT
GTGAAGGAGACTCCTTTGGGAAGCATCGTGAAGCCAGATATGGAGCTTGGCTCCGTGGTG
TTAGTACTCATCAAGGCGTTCACATTCTTCTTTAATTTTTCTCTGGCGTTTCTTGTCGAT
TCGTTCGTAATGTATCTTATGAAGGCGTACCTGGCTGAGCATGATTTGATGAATGTCCAC
CGCAAGTATGTCCGGTCTCCGCACACCGTAGGGCAGCTCGTGGAGCAAGCTGTAATAAAG
TTTGGATTTGTACCACCCTTGATATACATCATCGTGATGGCTTCAAGATTGCATTTCGGC
GTTGCTATCATCATTTCAGAAGTGATACTGAAACTGAGGATAGGCGGTAGACCTCTAGTC
AATGTGGCGTCTGATTGGTTGTCACAGGTGGTTAAAAACTTGCTAAAGTCATACGGCTTC
AACCTAAACCACAGAATATCATTTGCGAACTACGTGGTAGTTTCCATGACGATGACAGCA
TTGTCTTGGTTTCCATCAACGATGTCGAGTCCGTTCCGCTTAGCTAACTGGGTTTCGTTC
CTTGTCGAGTCGGGATATTCCTTGATATTGTTGATGCTGTTCCCTGCAAGGCAATTTGAG
TACTTCCAGTTGAAGGAAGTAGTTTCAGATATTGTCGCTGCTATGGCAGAACCTGCTAGA
CATGTGCCGAACAGGCGAATCGTCATACCGTCTCGAAATGTTATCCCTGATTCTTTAAGC
TCGTTGATGAATGAAATAATAGCACGACCTCGTCGAGGAGTGGCTTACATCATGTTATTC
CCGGTCTGGATATTGCTGAGTGAGTCTAACCCGCGTGGTAAAACACTGCGAAGCGTATAT
GAGGACACCATGAGCTACTTCACTGGCGGACCTGATGTAGTAGTCTTGCCAGAGAACACA
GCCTCATGTGAAGCAGAGGATCTCCAGACACACAACATCCAAAGTTCGTTGGAAACCACG
AGCGCTTGGTCGTCATTTGTATTGGGTTTCATAGTTTCAGTGTACGCTGCCTTTCTTCTT
GGCTTACTCAGCACTATGTACTTCATGTTCCGAGCGGGAGACTCCGTGACCGTACTTGTA
GCGGGGCTGTCAGCTGCAGCTGAGGGTCTTCCGGGGGCAGTTCAAGCTTTGAGCGAAACC
GTTGCTGCTTCCTCGGGAAACATAACGACTGCTGTTGAAGCCTTGCGAGTAGGCATAACT
GAGTCAGCCTTGGAGGTCTTCAATGGCGCTTGTATTGTGATGGTATGTCTAGTACTGTTT
TTTACGGTAATCTGGGCATTATCAGGTGCATCTGAGCTTGTTCACACCTCTAGCGGAACG
TGGGTATTGTGGTTTAGTCCGATCATTGGAACTGTTTCTACAACCCTTCTCCAGCGATAT
GTTGGCAACCTCTACGGCCCTGCTGCAGGTGCCATTGTGGATTTGTTGATGTATTACATT
GACGTATTCTTGGTAGCAGTCTTGGCTCCGTGTGCTTTCATAGTGTGTCTCATCAGCGCC
ATGTTCGGGTTGTTGACCCCTCTGTGGATCTTGTGGATAATCTACGCCTTTTGGAGTTAT
GTTCTATTGCGCAGCCTACTCCTTGAAGTAGATCTTCCGGAGTTGCCAATTACCAGCTAC
GATGCTGTTCAGCTCAAAAGGATCACACTTGATCGAGTGGAGAACTCACCCTTGAGCGGC
AGAGAGATCGGTAAGCTTTGTGCTGTGCCCACCACGTTGATGTTGCCGGCAAACTACGTA
GGAAAGATGGCAATTGTGGCTGAACAACAGTCAAGAGACCCTGACTTCGGAGGTCTCATG
CGGCTCATTCACGATGGTTCAAGGCGATTCGGTTCGACTCAAGGGCACCACATTGCCTCA
ATCGCAGCGGCTGAAGCAGAATCAAGCCTGCTGGCAGCACACGATGATGAGAAAGCGCTC
GCCAACTTCCAAGGTAGTGATGCAGGAGTGATCATAGAGGAGATTGATTGTACTGATGAA
CTGGCTATGGGAGAAGTCAGAACAGTAGCGGACGAAGACGCAACTTCCGTCACAACGAGA
GCTGATCCAGGGGAGAGTTTGCGTGTTGACCCAGAGGAGTTTCTGAGGCAGACGCGGAAA
CCTCGCCGAGCAGCTAGGAGTAGGGGGGACGTCATCAAGAAAACGTCGACTATGCTGTGG
ATCGTCCAAGTTCTTGAAACGATGCCGGAACTGATTCTACAAGCAAATAGAGTTTCCATA
GGTATATTATCACTGGTTAACTATTATCTGTTCCGCAAGCATGCTTCCTCGCCTATCACG
TCATTGTCCAAGTCAGCCGACATGCTATCTGGTTGCATCGCAGTTCTGTGTTGGGCGAAC
AGTTCAATCCTGTCCAAGACTGTTCACAGAGCCGAGGAATTGGCTAAGTGGGACACGAAA
GCGACTTCGAGAGGTCAGGAATGGTTGAACTCACGCATTGCTTTGAGGTATGAAGATGAC
ATAAGATTACCAAAGCCAGCCAGTCCCGTAACAGACCTGAACGTCATGATAGTGTGCTGC
TTGAATCCTCTTGCAGTTGTCGTGGCCTTGCTTGTGAACTGGCTGTTTGATGTGAATTCC
TTGAGGTTGTTGATGATAATCACAGACGGAATTATGTCCACTTCCACGCTTGGCGCCTTT
GTGTGGGGCAACGTCCTGTTCGCCTGCCTTCTAGAGGACAAGAAACACGTTGTCGAGACT
TGTTGTAGAGGTACTTTGATATGCTCTGTACTGATTCACACTAGCGTTGGAGTGTACTCC
GCTAGAGATCCCTCGAGGAGACTGGCTGTTATAGAGACTATTCCTTCGCTTGTGAATCCT
CTCGATGTTGAGTTTAGCAGTCAGTCGCTCTCAGCTTTCTTGGAGTTACCCGTGATCATG
AGGTCCAAGACGCTGCCTCTACCGCCCGGTCTGATAAATTCCCGCGCGTTACTGGTGGCT
AGCTGTCGTTTCTTTGGCTTCTTGAGGGTGTTCTCCCAGGATAAGATACTCTGTGTCGGA
TCAGGACGTGGTGGAATGCTGCAAGGACTGATGGGCGATGTCAGGAACCTGCGAGTGGAC
TGTGTGACTCTTGACGAAGAGGGCTTCCTGCTGGACGATGATTTGCAGAAGCTAGGATTG
CTTGATGGCCATGTTATCTCACAATTCGTGCAGGCAGATGCTGGGTTTGAGCGTTCCGGT
TATGACACGGTAATGGTAGATGTTGCCACGAATCCGTTCACTTTATCAGATTTCGTGCCC
GAGTTTAACTCCATCTCAAATCGTCAGAACATAATCAGCTCAATGTCACGTTCGGTCCGC
AGATTAAGGTACGGCGGAACTCTTGTCATGTTTGTCCCAGGAACTTCACTTGACCTGCTA
TGTCACCTGAGTGATACTTTCTCCTTTCTGTTTGAAGAAGTTGATGTCGTTCAGGACCCA
GTGGTTAGAGGCACGTGCTATTATGCCATAGCGTGCCGGAGGCTACGACATCTTGGGGAG
ATTACAATGTCCTTGGCCTTGAACAACATAATCGTCACCGAGAAGAGCGGACACCATCTT
GAACTAGCCCTCTCGACTATTAGGAGGGAGGAAGACACTGCTAGGGAAGGTGAGTTAAGG
TCACATGTATCGCTGACCCACATCTTAGGTCCGTACATCTTGAAACTGAGAGATCTAGTT
GATGTCGATAAGCTGGAGATGCCGAGCTTCCATGTGGATGAAGACTTCTCGCATTTGTCG
CGGGAATATCAGACCTCAGCTATGCGACACTGTCTCCCGTTGATACCATTGAAGGTTCAG
GCGTCTGTTGATTCTGATCACAAGGCTTACAACTGTTTATTCTCGTCTCTGCGACCTCCC
GTCCCTGACAGAGAGCACCAGTCTACTCTGGCTTTCCCTGTGGTATCAGCGATGCTGGCA
GCGAGTGTCCTCCCGACGTCGGTTTCATTTGATGTGCCAAGTCAGTGCAATGATGCGATG
CTCTTTGGACTGAAGCGTCGATATGACTTCGCGGCCCCAGAGGGGACTATCACAGGATTC
CGAAGGACGATTGACTTCATGAGTGGGTTCCTCATAAAGAAAGCTGTTGATTATAACTTC
CTGCCTGTCACTTGGGATGAACTCAATCTAGAGGCAAATCGAAAGAGCACAGTGGGCTAC
ATGTCAAAAGCTGCTTCAAAGAGATGTGGCCAGCTGCTGGACAATGAACGCTCGCTCCTC
GATGATTTGATGACGAGGTTGAAGGCTGACCCATTGGATGCCAATCATGTTTTCCACGCT
TCGCCTAAGGTTGAGAAGAAGGAAATGAAGGACGCTTTTCCGATGGTGCCCAGACTGTTC
ATGTACAAGTCTGGTGAGGTTAGACTTTGTGAAATGGCTATGTTCAAGCGATTGAATGAC
TTCATGGGGAAATCCAAGCAGTTCCCTTTCAGCGCATCAGGTGATATCTTCGATAGATCC
GCACGCTTGGCTGACATCTCCAAGAGGTTTCGTCATCCTCGATACATCGCTATTGAATCT
TCCAAGTGGGACGGCCACAAGTCGGCATCTTGGAGCCTGGTAGCCCGCGAGATATTCGCT
GACGTGATAGAGGCCGGACATCATGAGGCATTTCAGTCACGATATTGCAGGGAGGTAGCG
CTGAATGACGCCCTCGGATATGTCTGGATGGCCAGTGGGCATTTCATAGAGTTCCTGCGC
GGGAATCAAAAGTCAGGTTTGTGGGACACTTCTATAAACAACAAACTTGTCAACACAATG
ATTGTTATAGAGCTTGTATCGAGAGCACTGCGCATACCGCCTGAGTACGTCATGAACAGA
GTGGACCTACTCGTTGAAGGAGATGACGGTATCATTGTTTGCGAGGTTGAAGATGCTGAA
GCCATCATGGCCATGCGAAATGCGGTGTATCATGAAGCAGGGTTTCCACAGACAGGGGAT
CCCCGTGTAGTGTCGAACATCTGTGAGACCATGTTCTGCAGCCACGGTGTGGGCTTCACC
ATCCCGCACTCGATTCCTGTGCCAGTGAGACCTGCTGATGAGATTCTCGGACGACTGATG
TTGTCCCTGTCAAGTGGCCCGTTAACCTGGACGTGGGAAAACGCCAGCAGAAGCCTGTCT
TCCACGATATCCGCCGCTGCGATGTTCTGGTTTTTGCCTGAAATTCGCAACCTCCTAAGT
GTCGTCAAGCACTTGTCGCCGCCTGACGTTCATATCCGAGCCGCCCATCCGAGCGAGCGA
TGGAAGGTGATGAATCTCCTCGGCGGGATCGACATTCAGACGTTTGACTTATCACGGTTC
GTTAAGGATAGGTTCGGTGTCGAAGATGTCAGTATGGTGGACTTGTGTGAGGCTGACAGA
GATGTAATCGGCATCAACAAGTTTAGAGCTCTAGCGACACTCCAACCCTGGAAGGTTGTT
CTGCCCAGGTATGTCAATCCTGCTATGTTTCATGAGGCGTCAGTGGAATTCTACATCGGG
GACGGGGCTCTCTCAGACCGTGTCAAAACGAGAATAGCGTACGCCGAGAAGGTGTCCAGA
GATGCCGTCTTGAGTTTCAGAAACAAGTCCATCGCGCGCAGGCTACTCCAGTCGGGTGTC
GACATGTCGTTTCTCAGACTCGAGATTGGTGGCTTGAAGGAGAGAATCCGCAAATGTCGT
GCGCGGGTGTTGGACCTGTCGGCAGATGATCTGTCTCATTCTGATTCTGGAGTTTTGAGT
GGTCTGAAATCTGTGAAGGACTGGCATCATGCTGGAGCCAAAATGTCAAGAGTCTGCATA
CACAGCGGCAGTTCTACAAGCACACTGTTGTTAAGAACAAGCTCCTCAGTGCTGGATGTG
TTCATCGCTCTCTTCGTGTTGTGGTTAGCTGTACGAGTGCTGTCCTTAATCGTGGCCACT
GCTCACCGCGTGGTATCTCAGACTGCGACGAGTGTCCGCGGCGGAAGAGCTGTTCACAGA
GGAGAGTACATTGTCAATAACTCTGGTCCGGTGCTAATGTCGATGAAAGAGTTGACAAGA
TGGGCGCCGCCACGAATGGCTGAATCAAGCTTCTCACCGGATGAGACTTTCCTGATGGCT
GCCAGCTTCACAGTGCCGCGTAAAGATCACTTTCTGGACACACCCAAAGCTATCGTTAAT
GACTGGGAATGCCTATTCAAGTACGAGAGGAGGTTTGCGGTTGTGTCACTATCCGATCAA
GGCGCTAAAGCGGCTATCGTCTATAACCCTAGCTACCGCAATGACTGGTCGCAATGTGGG
ATTCTCGACGGTATAGTAGCGGCAATGAGATCTTTTCATGCTCAGCAGGCGAACACGGCA
TCCGTTCGGAAGTGGAGGAACCGCATAAAGCACCCGAGTCAGTGGACGTGCAATGGGAGC
ATGGTGTCAGTCCATTCGTTCAAAGGCCACTCATCGTACGGACAGATAGAGAGGCCCATG
GCGTCGCTCCTGAATAGGCTCAGAGGTGAAGGGACGTTCATAATGAGAATAGCTGACACT
CCCGTGCTGACTCTAGATGGCTATCCGTCGAATCAATACCTGTACGGACGACGCAATACC
AAAGCGCGGAAGAGAACCGTGACGGGATCAGCCGTGGTTGGTGAGTCCTCAGCGAAGTGG
AGCAGGGACATGGCCAGACCATACGCCCACCGAGCCGCCAATACCGTTGGACCCACGACC
GACTGGCTTCGAAAGCTTAATGTGCTGTTCTTTCGTGGCGGAGTGACAGGGCCAGGGTTC
AAACGAGATTCAAACGTCCGTATTAAGCTGGTTGAAGACCTGAACAAGGTAATCAGCCCG
CTCTCAGATGGCATGAGAATAGACGTTAAATTCTCCAGACAGCACACACGGCCTAGGGTC
ATGAATCAGGAGGCCGGGATGTACCACGCTAGGGATGATATCATGGGGGATTTTGTACCC
ATGGTGGAGCAGACCAAGTTCCGGTATCTTTTAGTCATGGAAGGCAATGAGGCCCCTGAC
CGAGTCCTCTCATCGATGGCCACTGGTTCCCTAGTGATTCTAGTGAGATACACACACATT
CTGAGCCGAGAGAGCTGGTTCTCGAGCGTGTTATTCAATCGTGTCCACTACGTCGAGGTT
GAAGCTGATGTCAACAGTGTCCTGGCAGCGTGCTCGCCTGTCAACATTGATTCCAACGTG
AAAATCGCTATTGACGGTATGGTCCATGCGAGACGATTGTTAACAGACAAGAACCAATTG
TCGTTCATGAGGAATGTTCTGTGGCAGAGCAAGCTGTTCGGTTCTATGAACGTGAACGCA
GGCCAGAAGGTTTACATAGTGAAAACCACCCGGAAGAAGACACTGTTCGAGCCCAGCCTG
ATAGCCGCCTCTAATATCGCCGTCCTTTCCAACAACAGTAGCAGTGGAACGCGTGAGAGT
TTCATCTGCCTCCTGAAGGTTGACAGAACGAAGACAGCCTCCCAGCTGAAGAATGAGTTT
ATGGAAAAACCCATTCCGGTTGAGAGAGATATGAGAGCGATCATCGAGAAGGTGTTCGAA
CGAGACATAAAAGAGGACCACCGTGGTATCCTCAAAACATTTTTCAAAACCAATCCAGAT
TGGTACAAAACCCTGATTGAGTACATAAAACCTGACATAACAGTCGGCAAATTTGCTCTA
TCAGATGACCCCCTAACTTATGCCGTCATGCGATGGTCGAGAGACGAAGTCTTTCCGTCA
TACATTGCGAGAATGGTGTACATTGTAGGAACCTCTCAAGTTCTACGTGAAGTGAGCTTT
GAGAACATGATATGGGCGGAAGGAGCAACCCCGATCTCCCGAGTTGACCAGAAGGTCCTT
GGAGATTTGGGCGTAAACCACCACTCATACTCGCGGGATTACTGCATAGCGTATAAGAGT
CATCCAGTCACTGGTGTGTTCATATTGAACTACGCTTATGTGGTCGTCGTGAGCGATCCC
GTCCCCGGTCTGTTGATAAACACAGGCCAACCCATAGACAAACTGAAGTCGAACTTAGTT
CCTTCACAAGTCTTTTTGATGGATCTGTCCTCTGCCTAGAAGTGGCAAGATGGAAGGGTG
AAATTCCCGGAGCACCGACGCTCCAAGCACCAACTTTGTCTTTGACAAAAAAAAAAAAAA
AAAAAAAAAAAAAAAAAAAAAAAAAAAAAAAAAAAAAAAAAAAAAAAAAAAAAAAAAAAA
AAAAAAAAAAAAA
>NC_040610.1 |Nanay virus strain PRD316/PER/09| complete genome
CCAAGTTTGTTTTATGCGTGAGCTGGATTACACAGTTAGTATTTCGGGTGTTTACATAAC
GTGTTAGAACAATTTTAAAGAAGTCAAAACTAGAAATTTAATTTCAATGGTTAGACAACT
TGGAAAGACCGTTGCAAGACGGTCTGTCAATATGCGAAAGCGGATTACCACCCGCTTGAC
TGACCCAATTGGGGCAATCATAAATGTGGTAAAAATGGTTTTTCTGGGTAGGGGACCCAT
GAAGGCTTTTATGTCAGTGATGACATTCTTGCGCTTCATGTCCATCAACCCAGGAAAGAA
TATGGTACGAAAATGGAAAAACGTCGACAAGAAACAAGGAATTGACATTCTGCGGCGTTT
TAAGCGGATGATTGGCACGATGATGAAGGGACTAACGACCCGGAAGAATAAGAGGCGCTC
AGCCACAACCTGCCTACTACCACTTCTCTGGACCGGGGCTCTAGCCCTCGTAGTCAGCAC
TTTTGATGGGAAGCCCGTCATGGAGATTGACTCAACAGAGGTGGGCATGCCGCTGCACAT
ACCACTACGGCACAAGAACATCACTTGCGTCATGCAATCACTGGATGTTGGCCACATGTG
CGAGGACAGTGTCACCTACCTATGCCCACAAGTCGAAGGGGACAGGGAGGACACTGACTG
CTGGTGTACGAATGGCGAAATTTACGTGAAATACGGACGTTGTGATGCTAAGGGGAAACC
GAAAGGCCACCGACGGTCCAAGAGAGCGGTTAACATCGCCCCTCATGGAGAGGGTGGACT
TAAAGTGCGCAGAAGCACATGGTTGGCCACTGACCAGTTCCAAGCCCACTTTGAGCGGGT
TGAGAGATGGACACTACGAAACCCGATGTTCGTGATCTTCGGAGTCATCATCGGTTGTGT
CATAGGAAACACGGTTGCCATGCGAGTGGTGCTAGTGATCCTGATCTTGTTAATTGGACC
TGCGTACTCAAACCGGTGTCTAGTATCTCAAAACCGAGACATCTTGTCCGGCATTAGGGG
AACCACTTGGATTGACGTCGTGCTGGAAGGTGGCAGTTGCGTCACAGTCATAGCCGAGGA
GAAACCCACACTGGACATCGAGTATGAGGTCACCAGTGTGTCTGGCGCCGCTACCGTGCG
TTCAGTATGTATCGAAGCGGCCCTCACAGACATCTCGAACAGTGCTCACTGCCCATCCAA
TGGAGAGGCGACGAACCCGCATAGGGGAGATGAGAATTACATATGTCATCGCGCCTCACC
AGGACGTGGTTGGGGGAATGGATGCGGACTATTCGGAACTGGAAGCCTGGACACATGCGC
GAGATTCACATGCAGAACCAAGGCTGACATCCTTGACATCCGCCCAGAAAACATGGTGCA
CAAAGTGACCGTTGAGATACATGCCTCTCATCCCTATAACCACACATCAGTGGAGAAGAA
GAGGGTGAAGACGCTCTCAGAATTGGAGTTCACTAGGAGAGCAGCCGACGTGGTGGCAGA
CCTAGGGGACTATGGGACACTCGGAGTCACCTGCCGACCAACTGACATGCTAGACATTGA
GAATTCATACATTCTGAGCTTAAAAGGAAAGATGTGGCTGATTAACAAACAGTGGGCGAG
AGATCTCCCTCTGCCTTGGGCCACGGCTAACAGCGTGTGGAATGCCAAGGAGAAGCTTGC
TCATTTTGGGGAAGCCCATGCCGTCACACAAGCTCTTGACTCTCTAGGAAGCCAGAAAGG
AGTGCTGCTCCATGCCTTGGCTGGCACGCAACAGATTGCCCAAGGAAGAGGCGGGGACGC
TCACATCCCATCAGGGCATCTAACATGCCGTTTGAAACTGGAAGGGTTGAAGGTCGTGGG
AATGACGTATGCCACCTGTGAAGGAACTTTTACGTTTGAAAAAATCCCGACTGACACAGG
ACACGGGACGGTCGTCATGGAGGTTGCGTCGCACGACTCAGTCATGCCATGTCGGGTGGT
CGCCAGTTTTGTTGACCCTGATGGAAAGAGTCTAGGAGGTCGGATGATAACAACCAACCC
CATCCTGCAATCGACGACTAAGACCGCGGTTATTGAAATGGAACCACCTTTCGGTGCATC
ACACGTGGCGCTGGGACCAAAAATGGTCACACGCTATGCGTGGTATCGGAAAGGAAGCTC
AATTGGGAACGCTCTCTCGCTCACGCTGAAGGGAGCTCAGCGTATGGCCATCATAGGTGA
CGCCGCTTGGGACTTTGGATCAGTGGGCGGGTTTTTTCAATCACTAGGAAAAGCCACCCA
TCATGTTCTGGGTTCACTGTTTCACACTCTATTTGGTGGAGTTGGAATAATGGTCCGTAT
CGCTTCTGGACTCCTTCTATTTTATGTTGGGTTACATGCTGACAACAAGAGCATCGCCCT
CACCCTGATGGGACTAGGAGGGGCTGTCATCTTCCTCAGCACGGTATCAGCCGACGAAAT
TGGATGCTCGCTTGACCCATTGCGCAAGGAGGTCCGCTGTGGAAGCGGAGTGTTCGTGCA
CAACAACGTGGAGGTGTGGCTGGACAAGTACTCATACAAGCCGCTGTCACCTGGTGAACT
GGCTGGAATGATCATTGACGCCAACTCCAGGGGCCTATGCGGCCTCAGGTCGACCACTAG
AATGGAGCATGAGATGTGGAGGCAGATAGCCGATGAACTTAACTACTTGTTCAACGCAAA
TGGACACAATCTTTCAGTGATTGTCCATGCGAATCCCAACAACACATACCCAATGGGACT
GGCAGGAAGATTCAGGCAGGGACCAATCCTAACAAAAACATGGAAAAAATGGGGCAAGGA
CCTGGTCTACGCACCGGAGATCAGTCCCAATCTTTTCCACATTGATGGAGAATGTACAGA
GGAAGACACCCTGTGGAACGTCTTTGAGGTGGAGGACTTTGGCGTTGGAGTGTACAAGAC
GTCAGTCTACCTGACGGAAAACACGAAGGCCAGCACACAATGCGATACTGCCATGATGGG
AGTAGCAGCTAAGGGCGACGTGGCAGTCCATGGAGACCTTGGTCTGTGGATGGAGAGTGC
GAAAAATGTCACTTGGCAGCTCGTGTCAGCCACTCTGGCTGAAATACGATCTTGCCTATG
GCCAAACTCACACACACTCTGGGGGAGCAAGATGGAGGAATCTCTCATGATCATACCCCG
GAACATTAGTGGGCCAGTGTCACAGCACAACCGGATAACTGGCTATGCAACCCAAAGCAA
GGGACCTTGGCACGCTGCGCCCATAACACTGCAGCGAGCCGAATGTCCTGGAACAAACGT
TACGGTAGACCCAGAATGCACAGGGCGGAGAGCCTCAGCGAGAAGCACCACGACATTGGG
GAAAATCATTCCCGAGTGGTGCTGCCGCTCATGCACCCTACCACCATTGTCTTTCATTGC
ACCAGATGGATGCTGGTACGCCATGGAAGTGCAACCGCTCCACTCCCACGAAGAAAACAT
AGTGAGATCGTGGGTGTCGGCTGGCGAGTATAAAGGTGTGGACAGTCTGTCACTAGGAGC
CATCGCTGTGACAATTGCCCTTGAACAGGTGTTGCGCAGGCGATGGGGCAAGAAGACCGC
TCCTTGGGGGATAGGTATCTTCTTTATGGCCATGATTTTAGGAGGGATAACTGTAAATGA
CATACTCCGGTTCATGGTGCTAGTCGGAGCTGCATTCTCAGAAATGCACACAGGAGGTGA
TTTAATGCACCTGGCGCTAGTGGCGACCTTCAAGGTGAAACCCATCTTCTTGATTCCGAT
GGTGCTGCGTCAAATGTGGTCACCGCAGGAGAACGTGCTCCTAGTGGTAGGATCAGTGCT
GGCCCAAATGGCGTTTGGGGAAACGCTGATGAGCATTGGCAGTTTTGGAGATGCCTTGAA
TGGAATTGGCTTAGCCTGGCTTGGCGCTAAAGCTATGTGGATGCCAACGACGTCAACGAT
AGCGGTCCCGCTCATAGCACTGATAAGCAGTTTTAGCTATTTAACAGTCTTGAGCTCATT
CCAAGCTTTCGTCGGAACAATGGTAGCGTTCTCGCTGGTTGCGGCTGGCGGGAGGGCAGC
CCACAGAAAAGGAGCCTTTGTAGGTGCTGTGGGAGTGATGACGCATTTTTTTGTAGGTGC
ACCAGCATGGCCCATCGCTCTGATGGCTTGGTGCATGAAGAAGGCCAACTACAAACTACG
AAGTCTACCAGCCAGCGAACTACTGACGATTGCCGGCCTAACGTTTGCGGCTCTGGGAAC
TGCCTTTGGCTCCAGGGATATGCCTCTCATCGCACCAGCCGCCGCAGGCGCTTTGCTGGC
GTTCTCTTACGTCCTATCTGGGAGAGCAGTGGATTTGGTGCTGGAGTACGCCGGAGAGGT
TAGCTGGAGCAAGGAGGCTCAGCATTCCGGCAGTTCTCCTAGAGTAGACGTTGTACGAAA
CGAGAACGGTGAGTTTGATATAATAGGAGAGGAGACTGAAGCAGACCTGAAAACTAACGT
AATGCTTGCGTCTTTGCTAGTGCTGTCAGCCGTTTCTCCCATCACTGTTCCGTTCGCGGG
AGCAGCTTGGTTGTTCTGGCAGTCTAGGAACAAGAGATCAGGAGTCATGTGGGACATCCC
GACCGCTCCGGCCGAGGCAAAGGTAGACAAAGTTGAAGGAGTGTACAGAATAAAGCGCTC
AGGTTTACTTGGTGCGAAACAAATCGGCGTCGGAGTGATGAATTCCGGAGTGTTCCACAC
CATGTGGCATGTGACTCGGGGCTCGACCCTGATGCTTGGAGGGGAGAGACTAGAGGTGCA
CTGGGCGAGCGTGGAGGACGACTTGATCTGTTACGGTGGAGCTTGGAAACTGCCCACCCT
TTGGGATGGAAACTCACAGGTGCAATTACTGGCGGTCGCGCCAGGCGAACAACCAGTGAG
CGTCCAGACGACGCCCGGAAAGTTCATCACCAACAATGGAGACGTTGGATGCATCGCTCT
GGATTACCCCACAGGCACGTCAGGTTCACCGATCGTGAATACAGAAGGACAAATAGTGGG
ATTCTACGGGAATGGAGTGAAGATAGCCGAAGGTTACGCGAGTTCTATCGCCCAAGCCCC
CACCCATGTCATGAAGGAAGCCCAGATCGAGATCACCGACGAGCTTTTTAGAAAAAGGGA
GCTATTTGTGGTTAACCTTCATCCAGGAGCTGGCAAGACGCGAGTGTTCCTGCCAGGGGT
GCTTACCCGAGCGCAAGAGAAGGGAATACGCACGCTGGTTCTGGCCCCCACGCGAGTGGT
GGCAAGTGAAATGGCCTCGGCTCTCAAGAAGCTCAACGTCCGGTATAGAACTTCAGCAGT
CCAGAATGCGCGTAGAGGGAATGAAATCATAGATGTCATGTGCCATGCCACTTTCACACA
CAGCATGCTAACGCCTGGCCGTGAGGTTAACTACAATCTATACATCATGGATGAGGCGCA
CTTCACTGACCCAGCGAGCATTGCAGCACGTGGCATTATCGCCACCAAAGTGAGACTGGG
ACAAGCCAGCGCAATCTTCATGTCAGCCACACCTCCAGGAACGGCAGATCCATTCCCGGA
CTCAAACTCACCCATCACGGACGTGCAAGAGCAGATACCCGTCAAGCCATGGAACGAAGG
ACATGAATGGGTTACAACCCATCCCGGAAAAACGGTGTGGTTCGTCCCTTCCATCAGATC
AGGGAATGAAATCGCCTCATGTCTGAGAAAGGCCGGCAAGTCAGTCCTGGTGCTCAACCG
GAAGACGTTTCAAGAATGTTACGCCCAGGCAAAGCTGGGGGAGCATGACTTCATCGTGAC
GACTGACATATCAGAGATGGGAGCCAACTTCAAAGCAGACCGGGTGATAGACACCAGACA
GTGCTACAAACCTATCCTGAGACAGGAAGGTGAGTGTGAGAGGGTTGTGCTCGACGGACC
AATTCCCATAACGGCGTCTAGCGCCGCACAGCGAAGAGGACGTATTGGAAGAAGCCCAGG
GGTCCAAGGGGACACCTACGTATACAGTGGGAAAACGTCAGAGGAAAACGGAAACCACGT
TCATTGGCTGGAAGCTCGCATCCTCATGGATAACGTGAAGCTGCCAGGGGGAATTATTTC
AACGTTCTACGAGCCTGAGCAGGAAAAAAGCTCCGAGACGGCAGGAATCCACAGATTACG
AGACGACCAACGTAACGTGTTTAGAGACTTAGTCCAGAAGGCGGATCTGCCAGTGTGGCT
TGCATACCAGGTGGCCAAAGCGAACATAGACTATTCCAACCGGAACTGGTGCTTTGACGG
GCCAACCGGAAACATGCTGAACGAGATGACAGGTGAGACCATCATCCTGCCGTCTCCGGG
AGGGGCCCTTCGGCCGCTGACACCAAGGTGGTCCGACGCCAGAGTCCACTCGGACTCGGC
GTCGTTGGCCGCGTTCAAGAAATTCGCAACCTCGAGGAGAAGTGATGACATTTGGACAGC
CATAAAGAACACACCGTGGCACATGGAGGAACGGATTAAAAGTGGGATTGACACAGCCGT
GATTCTGTACACAGCAGATCCAAGCTCCAAAGCATACAAGGAAGCACTCTCAGACATTCC
TGATGCCCTTGAAACCGGATTCGTCATAGCTGCGGCATCCATGCTAACGTTTGGCATGTT
TCTCGTTCTCATGCGAGGAAAAGGGATTAGCAAAATGACTTGTGGTCTTGTGACCATGGC
AGGAGTGGTGTGGATGCTACACAAAGCAGCTTTTGCACCCTCCCAGATCGCAGGGGTCAT
GATAATCATGTTCATCCTGATGATCGTGCTTATCCCCGATGCTGAGAAGCAGAGGTCACT
AGCTGACAATGAAATAGCCAAGATAGTTCTTGGCATTCTTGTCATAGGCTGCCTTATTGC
GGCCAATGAGGCCGGGTTCCTGCACCAGACGAAATCAGACATCGCCGCGCTGTGGCCTAT
GAAAGAAGAAGTACCATCAGACACACCATGGACGTGGGCTTGGGAGTTACCCGACCTGCG
CCCAGGCACTGCTTGGAGCCTGTATGCAGTCATGACAGTCATCTTGAGTGGAGGACTAGA
ACACATAATCAACTCACACTACAACATCGTGTCGGCTGCAGCGGTGGCGCCAAGCGCCTC
CATGCTATTCACAATGTCAAAAGGATGGCCAATGCACGGGCTTGGGGCAGAAGTGCTACT
TATGGCAGCAGGGGCTTGCACCGCCTTAAACGGCTGGTGTCTCCTCCTAGCTGGAGTCAT
GTTAGTAGTACATTACGCCATAATGATCCCCGGATACTGTGCCGTGGCCTCAAGGGCTGC
GGAAAGGCGAACCATGGTCGGCACCATGAAAAACACGATGGTGGATGGAATGTCAGAGAT
AAACATCGACCCTCTGCCCCAGCCACCTCGAGAGTATGAAAAACGGATCGGAATGATTAT
GTTGATTGGGGTGTCCCTTCTCCCAGCGATAGTGATGAGAGACATGAGCTCCATAATGGA
ATGCGGAGTCCTCATGAGCGTTGCCATAGCAACGCTCAAAGCAGGTGCCCCACATCCAGT
GTTTAACAGCACGTCCGCGGTATCTCTCATGAATATGTGGCGAGGATCCTACGTCGCGAT
AGTTCCCTTCCTTCACAACTTGTATGTGAATGGAATGAAAACTGGAAAGCTGAGAGGCTC
TTCTGGCGGGCAAACGGCCGGACAGATCTGGAAACGGAAGCTGAATGACCTACGAAAGCA
GGATTTTGAACGCTACAAGCGAGCCGGCATCTGGGAAGTTGACCGCGACGCTGCGCGAAA
AGGCCTGAAGGACGACCCAACCACAGGGTGGGCCGTCTCCAGGGGCACATCGAAGTTGAA
TTGGATGGCCGAGCGGGGTTACGTGAAGCTATCCGGGAAAGTGGTCGACCTAGGCTGCGG
ACGCGGTGGCTGGAGTTACCTCGCCGCTGCTTCCAAAGACGTGAAAGCCGTGCATGCCTT
CACGAAGGGCGGGATTGGACATGAGGAGCCAATGCTCAAACGGAGCTATGGATGGAATCT
CATAAAGTTCAAGGGAAACACAGATATCTGTTGGTTGCCAACGCAATCAGTAGACACCCT
ACTCTGCGACATCGGAGAATCAGCGTCAGACCCCTTCGTCGAGGAAGCAAGGACTCTCAA
GGTGCTCAACATCCTGGAACGATGGCTAACCGAGCGCAGGCCTGAGAACTTCTGCATCAA
GGTCCTTTGCCCGTACATGCCGAACACCATGGCGAAGATGGACAACCTTCAGAAGCGATT
CGGAGGAGGGCTTCTCAGGAACCCCTTCTCACGAAACAGCACCCATGAAATGTATTGGGT
TTCTGGAGCTAAAGGCAACACACACGCGGCAACGAATGAGACCAGCAGAGCGCTGATCGC
CAGATTCAACCTTGACAAAGGCCCAACGATGAAAGACGACGTGGTGCTGGGCACCGGAAC
CAGACGTGCGGAAGGCCCTATTGACGCCCCCAACATGGGGATCATCAAGCACCGGCTGGA
GAGACTGCGTAAGCAGTTCAGTGAGACGTGGCATCAAGACCCAGAGCATCCTTACAAGAC
ATGGACTTACCATGGCAGTTACGAGGTGAAAACAACTGGAAGCGCCTCAAGCTTGGTCAA
CGGGGTCGTGAAACTCTTGTCCACTCCGTGGAATTCAGTTGTGGAAGTCATCAACACAGC
TATGACGGACACCACTCCCTTCGGACAACAGCGAGTGTTTAAAGAAAAGGTGGACACGAA
GGCGCCCGAACCGCGAGCAGGGACAAGGCGCATTCAGAAGGTGGTTAGCAATTGGGTCTG
GAAGCAACTTGCGCGGAAGAAGAAACCTAGGAAATGCACAAAAGAGGAGTTCATTTCGAA
GGTGAATAGCCATGCGTCAATGGGAGCCGTATTCGATGAGGAAAACCAATGGCAGACAGC
TAAGGACGCCGTGGAGGACCCGGAGTTTTGGAAGTTAGTTGATGAGGAACGAGCCCATCA
CCTGAGGGGGGAATGCCACTCATGCATCTACAACATGATGGGGAAGCGCGAGAAAAAACC
AACCGAGTTCGGGCAAGCCAAGGGCAGCCGAGCTATCTGGTATATGTGGCTAGGGGCGCG
ATTCCTGGAATTTGAGGCATTTGGTTTCATTAATGAGGACCACTGGCTCTCGAGAGAAAA
CTCAGGGGCCGGAGTCGAAGGCCTGGGGCTGCAAAAGCTCGGACCTGTGTTACGCGACAT
CGCTCGAGGAAGCGGAGGTGAAATTTATGCCGACGACACAGCAGCATGGGACACACACAT
AACGAACGCTGACATTGAGGACGAGGGCGACATCATTGCATACATGGATCCCGACCACGC
CAAGCTAGCGACGGCAGTGCTGGAGTTCACATACAAACAGAAGGTGGTGAGAGTGATGAG
ACCAGGCCCAAAGGGAACAACCCTTATGGATGTCTTGTCACGCCGAGACCAGAGAGGTAG
CGGCCAGAACGTAACGTATGGATTCAACACAAAAACTAACATGGTGGCCCAGCTGGTGAG
ATGCCTGGAAGCTGAGGGCGTCATCAGCCAGGAGGACATCAAATGGTTGTCGGCAGAGAC
TGAAAAAGCCATTGTTGAGTGGCTTGATCGCCACGGATGGGAGAGACTCCGGAAAATGGC
CATCAGTGGTGATGACTGTGTGGTTCGGGCTGTTGATTCTAGATTCGCAAGCGCCCTGCA
TCACCTGAATGAGATGTCAAAGGTCCGAAAGGACATTGGCGAATGGGAACCCAGCCGAGG
GTGGACTGACTGGGAGAAAGTTCCCTTCTGCTCACACCACTTCCACGAGTTAGCACTAAA
GGACGGGAGGAAGATCATCATGCCCTGCAGGTCACAGGATGAGCTGATCGGCAGAGCACG
GGTCTCCCCGGGGGCAGGATGGACGTTGAAGGAAACTGCCACATTGAGTAAGGCTTACGC
CCAGATGTGGCTGCTGATGTATCCACATCGGAGAGATCTAAGACTGATGGCAAACGCAAT
CTGTTCAGCGGTCCCAGTGAACTGGGTGCCCACAGGGCGTACCACATGGTCTCTACATGG
AAAAGGCGAATGGATGACCAACGAGGACATGCTTGACGTGTGGAACAGGGTTTGGATCGA
GGACAATGAGGACCTCGAGGACAAAACCCCAGTGTACTCATGGATGGATGTTCCATATTT
AAGAAAAGGAGACGACATCTCCTGTGGCAGCCACATCGGATTCACTGAGAGGGCAACGTG
GGCCGCAAATATCCGAGTGGCAGTTAGACAGGTGCAAACAGCAATAGGGAACGAGAAGTA
TAGGGACTACCTCGGAACCATGGGGCGGTACGTCCCCCTGGAACCACGCACTGGAGGGAA
CCCGACAAGCATGAACAGAACGTAGGGCGAGCTGGCACAGAGTGACGGCGCGCAACCGTA
GGAACGAGAAAAGAAATAGATGACGATGAAGTCAGGCCTTAAGTGCCACCCGTATGAGAC
TATCGGGTGCTGCCTGTCGTCTCCTAGAGAAGGCAAAACTAGTAGAAACCTACACAGCTC
CTGGCGTGGCGAACCAGCAAGTCGAGCAGCAAGCGGAAACGCGTGAGGGCCTGGACAATG
CTAAAGCTGTAAGCGCATTGAAAAGGACTAGAGGTTAGAGGAGACCCCCTCATTATTTAT
ATAACAGCATATTGACACCAGGGATAGACCGGAGAAATACACAATTTCTGGGCACTAAAC
AACTACAAGCACAGAGCGCTTCGAGAAGTAGTTGTTTCTTGACGAGAGAATATGTATATC
TTGG
>NC_040645.1 |Culex Flavi-like virus strain CFVL/San Francisco| complete genome
CGCTGTTTTCGAATCAGTTTATCGAAGGCGTTCTATAGCGCAAGCTCGAGATAAAAGCGA
CATCATGACAAAAGATGGAGCAAACAAAAAGGCCATGAGCCTGGGAGGAGGAGGAAAGAA
AGGCACTGCCATGTATTCCCTAGCGNATGATCGCTACTTTCCACATGTGGCCAAGAACAT
CACGCGAATTAGGATTGGTGACGTCGANNCNCANCTNTNNNNTGTTGCGTCGTATGCGAG
GCATNGAGAAACGTGTCAGNCNCCTNGAGGCTCGAAGAAAGACACGTGGAGGAGTAGGCG
GAATGGCCGTGATGACATTGTTTATCGCGACCGTCACTGCTTTCACACTGGACTACACGC
AAACACGCTGGGGACCAAACCTAATCGGACCACAGTACAATTACACGTCGGACATACACA
GCTTCAAGCTGCCCACCGACATGTGTCAACGCGGAATGCTGGTCGAGAAAAAGTGCGTCA
AGACAGACGACTTGAAGACCATCGACGGAATTGACTGTGCATCAACACGATTCGAATTTC
GCGTTCGCTATCGTCGTTGTGTGCCAAAAACAAGAACTCGTCGAGAAAAGGTTACAGAAA
CCGTTCGGGACGATGTGCGCTCAAATTTACATGACTTCGAGGCAGCTGCATCTCAGTGGC
TCAAAGCACACACGTTCACGGTAATGATTTTTATCGTGTGTGTCGGAGTGTTCATGAAGT
GGCCAGCTTGGATCGTAGCCGTTCTACTCATGGGTTGTTGGAGTGCAGTTATCGCCGAGC
ACGCAGAACCATTTTTGACCATCGACGGAAAGGAGACCTCACTAATTAAAGTGCAGCTGT
ACCCAGGAGAAGAGACGACGATCATGACAAAAGCTGGGCTTATCGGATTGTCAACAAGCG
CGTTCACAATTAGCAACGGGCAGTACATCAAGACACTGCACAACGATTGCCAAGTAAATG
CGACGTATTCAACGGACTGCTGTCCCATGGGGTGCGATATTGACATGGACAAACTCAGCA
AACCAGGAAGAGTTTGCGTCGAACGGAACGTGCAACGTGGATGGAGCTCCAAATGTTTGG
AGTTCGGTCTTGGAATTGTGGCAACCTGTGTCGAAATCTCATGCAACACGGACACCAACG
TTTACAGCTTCGCTGAAAGACACGTTCGAACTAACATCACCGGACGGTTCCATTCAGAAT
CGATCAATGCGACACTGTCCCCATCGACACAACACAGCCTCACATTTGGCAACTTGGGCT
ACTTAACCATCTCATGCTCATTGGGCATGACTCTCATCGCAGACACTTATGTCCTCGAAA
AGGACGACACACGTGCGCTATTTCCGAAAGGAGTGATTGACGTATGGAGTGGCATGTACA
GCGTGGGAGTTGAGATGCAAGGAGGACAATCAGCCGTGTTGTGGGGTCAAGTGCTGCCGA
ATGAAGTACTGGTGCGCAGCATCATCGAACCGACAATCTCATGGGAAACTGGAATCGACA
TCACACGTGGAATTCACCAAGGCATGACCATGTCTTGTGATGTGGTTGTTAGCAGCCTCG
TGTCTGGAAGTGGGCAGGACTGTTCTGGAATCGCAAACGTGAAATTCCATCAGGACCAAA
TTGGCCGAAGCGGGCGACTAATCATCATGCTAAGCAACGCTACCAGCTACGATTGTATTG
TAGCTGTTGAGTCGAGTGCTGCTAGTTTTCCGGCCTCAAAAGCGTTCTTCGGCAAAGGAA
CNAGCAACTCGTCCATTGGGATGACTTGTTTCGAATCACAAGCCAANATCACGGCNGGAA
AGAAACANTTCACCGTGAAATGCAGACAATCGATCATCATGTCTTTCTGGGACACCTCCG
TGCATGCAACCCAACGTTACACGAAGTACGGAGTTGATGGAATCAAGCACACGCTTCTTG
ACCTAACGGGCCTAAGCAATTTTGCTTGGGGCCGGTGGTGGCTTGAAGCACTAATCTTGA
TAATCGGCTGCATATGTTTCTTGGACAAGCGAGCAATCTTCGTGGTTGTCGTGGTATTGT
ACTTCGGCTCTGTCAAGGCTGACTATGGCTGCGGAATTGACACACAACGGAAAACCTTCT
CATGTGGCGAAGGATTGTTCGTGTGGAGATCATTGTGGTCATGGCCAAGTGCTGATGAGT
CCGTCGAGATCGACAACTACGGCATATTCGAAGGATACGTCAAGGAGCAATTCAAAAGCC
ACAACAAAGTGTGCATCGTTTGCGAGGACGTGTTGCAGTGCGCTGCGGCTAAATCAGCCG
TGGAAGCGTACGTGTATCAACATGACGAAGTCAAGGGGAACTATTCCCTAGCGAATGATC
GCTACTTTCCACATGTGGCCAAGAACATCACGCGAATTAGGATTGGTGACGTCGAAGCGC
AACTCTCGATCATGGAGCAAGCTGGTGAGGTGGACCCTTCCATACTTGTGAAAAACGAGA
ACGTGACTGACAAGGTGATCAGAGTTATCACTAGTGGAGCAAACGCCACTGGGCTGTGTT
CAAAAGCTGTAGCGTTCCAGTATGATTTCACCGGATTCAGACGACGGCTGTACGGGTCTT
CACTAGGGGTCGCTATCACTGCCACCACCAAGAAGACGTGTCCGATGTACATGGCAGGAC
TGGTTGTTAAGAACAACGAAACAATCTACACTGATGGAAGTTTCTGGATGCGCAGCATTC
ACAACGAAACGTATTCCATCCGAGAATTGTCAATGACCCAGTCACACCGATGCATCTGGC
CAATGAGATTCACAGCTGAGCCGACCATTCCAACGGACAACACTCTATTTGTCCCACCGG
TCTGGGGAGCGCCAATCTCAGCAGCCAACCACATCCCAGGATATCACACGCAAACTGGAT
TCCCCTGGCACAAGTACCCGATTGAACTTGTGTGGGGTGAAGTTCCTGGGACCACCGTCA
AGATCACAAATCACTGCCAAGGACGCGGGGAAGCCACTAAGGTAGATGCGAAAGCATTTC
CAAACTGGTGCGCCCATAAGGAAGTAAAGATTTTGTACTTCAAAGTGGCAGAGGAGTTCT
ACTATCCGATGGAAATCCGAGCTTACACCGGAGCTGGAGGAGAGCAAAAGGTAGAGGAAG
AGCACATCGAAGAAGTAAAATCTGACCAGATCAACGAGAACCTGATTGAACTCGGAAAAC
AAACTTCCACTTATGCGCCACCATCTGCCGCCAATGCCGTACCACCCCTGCCAATCACGG
ATCGTGGGCTCGGCCACCATGGTATGTGCGACGAGATTGGGAGGACGCTAATGCTGTCGA
TAGTGTTCACAGCACTAACAGCAAAATCACGTGGGAAGTGGAAGATGCGAACGATCCTTA
CGTTCCTGAGCTTTGCAATCACTGGATGGCCGACAGCAACTTCTTACCGTACCTGGGCGT
GGCTTGTTTTATCGCAGGCTGTCGCTGGGCACTCAGTTTACACCCAATGGATGGTTCATC
TCTGGGTCGCCGTGCTAAATGGTTCTGGAAGTTTCTTCTACATTGCTATGCTTTGGCGCA
GACGTATTCCGACGACGCTGCCGACGAAGGTTTTGATCCTGGTAATGCAGTGGGCGCACG
CGAAAATACACCGGATGATGGATTCGCTGGGGGAGCATTTGGAGCTAGCATTGATGGCAA
CCACCATCGCGATCATCCTGNGATCAGGCATTCGCTTCGGGGTGCACGATTTGGTAATAT
CNTGTGTGTTGCTCGCGCTGTCCTGGAAGACCGCGCTCACTTTGGCGATGTTGTCCTCAC
TCCTGCTAGTGTGCCTATTGGGATACGCACGCTACAACTCTGTAGCGAAAAATTGGCACT
CTGGATTGCGAGGTGCCACGTCACTCCGGGATCTCCTCGAATTGCTGATCCTGTTCTTCA
AAGAGTTGTGCACATGTGGGGCTCGCTATACGCGTTGGCTGAGACGCCAAGCCCCCGAGG
AGACCTTCGAATCGTGGAAGCAGATCGGGCGACGAGGATGGATGCTAGAGCGCTCTTACA
AGAGACTGACGAGGTCATTCGCCGATGGCTTGTCGAACTTGAGCAATTGGCGCTGGAGCG
CCCTCGTTTGCATCCTGATCATCATCGTAGTCTGGGGATTTGAGCAAGCAGGACAGCCAC
GATTGGGTGTTTCTCTTGTTGTAGTGATTTGCCTGTGGTACTTTTTTACAAGCGCCACAT
CCGGTCGCTCGCTCGAGTTGCGCGCAATAAGTGGCGAGACCTGCGAACCCGTTGCCGTTA
ACCACTTTGATNTACCGGAGCATTTGGAAGCTACTCGAGGAATTGATGGAGTAAAGCTGC
ACGGAGTCACCGACACCGACGACATCTCGCTGAACATGTGGGTTTTGGCTGGATTGATTG
GGATGTCTGTTGTGAACTGGGTACTGGCGCTGGTGTTGTCCATATGGTACATCCTAAGTG
GCACCCGAGTAACCCTTCCGCAAATCCTTAAATCCGTTTTTCGGTGGAATTTGCGAACGA
CAGATTTCTTCCCTATGGATTCAACAAAGGATGAAGAACAACTCACAACACACCCTGAAT
TTGACTATCTGCCACAAGGACAGTATTACATCTACAACAACACCCGATTCGGATCGAAGA
TCATCGGGTCAGGATACGCGCAAGGGAACGTGTTCCACACGCTACACCACATCACCCATG
GAGACCCCATCAAATGGAGAGGAAGGTATGTTCACGCCTCTGGTGGCTCAGTTTACCGTG
ACACCATTTGCTACGGAGGAGCGTGGAACATTGGACTCACTGACTCGACCACGTACACCG
TGAAAGCATGTCTCCCGAACGACACCGTCGAAATCTACACATTCGAACGGGTTGATTTGG
AAGTGGACAACGAGAAGGTGCCAATCATCCCAAAAGATTTTGGATTTGGATCATCTGGAT
CGCCAATTTTTTCCGATTCGGGGTCTGTTGTTGGATTATATGGGTATGGGTTTTATTACA
ACCAGCAATACTACTCATTGATCACGACAGATGTCGTTGAGGAAAAGCAGGAGCCTCCGC
AGGCTCTCGCAGGAGAATCTAGGATCTTCATTGATTGGCACCCTGGTAAGGGAAAAACCC
GTCGAGTCATTGTGCAAGAAGTTGAGAAGGCACGAGACGAATCTAAACGAGTCCTCGTCT
TAGCACCAACACGTGTTGTGAAGAACGAGATCATCGCCGCGATCCGAGACCAAGTTCCAG
GAGTGCGAGTCGGCGAATCAATACCAGGACGAATCACTGTGGTCACAGTGGCGTGTCACG
CCACGTTCACGAAGCACATGTACACCTGCGGCGAGAGGAGCATCAAGTACGGAACTATCA
TCATGGACGAATGTCATTTCTTGGACCCAATGTCCATAGCCGCTCGTGGAATCATGGAGA
AGTTTCATGAGCGCTCAATCCGAATCGTGTACATGAGTGCCACCATCCCAGGACGCGCAC
CGGCTCGAGGATCCAATTGGCACATTGAAGACGTTGCCGTTGATTTTCCGGCAAAGAGAA
TGACGGAGGAATTTATCAACCAACAAGGTGAAGGACGCACTGTTGTGTTCCTCCCAACGA
AAAAGGAATGTGACCGCCTCAAAACCCTGATCCCTAACAGCGTTTCGATTCATCGAGATT
CCTTCGAGCAGGACGCAGCTAAAGTTCTAGACGAGGACGTGAGGGTCATTCTAACAACTG
ACATCAGTGAGATGGGAGCAAATTACAACGTTGACGTCGTGATCGACAACTGTCTCACGA
TAAAACCACTGTACCTCACAGAAAATTTAGTGGAGCTAAAACTCGTTGGGGCACCCATAT
CTTCACAAACGCAACGCCGAGGAAGAACTGGACGTCGACGGCCGGGGAAATACGTTTACC
CGACCCGGGCCACCATCGACTCAAAAGAAGCTGACTGGGTCTGCTGGAGAGAAGCCCAAA
TGATTTTGGACCAAATCGACTGCCGAGCTATGCCTGAGGAAAGTGAATATTTCCAAACGC
CTGGTACCTTCAAGCTGCAAGAAGACCAACAAAAGATGTTCTTCTCCATGCTAGACAACA
CCGCGGTTCCAGTTTGGCTTGCGTGGAATTGGGCGTACCATCGCGACAACCTCGACGACA
TACTGTTCAAGGGAACCGTTGATGGTGGATTCCGCGTGAACCTACGGCAAGGAAATCAGG
TATATAAGCCCAAGTATGTTGACAACCGTTTTGAGGACGAACCCACCGCAACCAAACAAG
CAACACTGGCCAAGCTCATGAACACACGTAGCCTAATCACAGTGGCAGANTNNNNAAAAG
CGATTTACCACTACTTCGCGAGCGGGGCAGCGTCAGCCAAGTTTCATGAAGTGCTAGAAA
GTGCTTACGTTGCATTCCGGGTTGGAGAGGATTCTGTTCCCGCCGTGAAAGTGGAGAAGA
TGCTAACAGTTTACTTCGCCTTCGCTATTGGGTTCGGACTCGCGACCGCTCTGGTTTGCT
GCTGTTCGCTCTTCTGCCGTCGAGGCAAGAAACGAAGCACTGCTGACCTGTTCGATCAAG
CTCCTGGAACCAGCAAGCTGGATCCCATATACATGGGAACAGCACTGTACTTCGGCATCC
CTTTCGGAATGTTGTTTGCTGTGTGGGCGGCGTTCGCTACCATCCGCACGGTAATCGGCA
ACAACGTGACGCGGAGCACAGAGGTGTTGAGCATCAGCAAATGGATCGTCGCGACGGCGC
TGGGGGTATGCACGCTAATTGCCTGGGAGAATGAGATGTTCCCACGCATCAAAGCGGACA
TCGTCTCGGTGCTCTCTCTAACAACGGGTGGCGCGTTACCGCAACCTGCTTACGAAGCCG
CCTCGTGGCGCCAGGAAACGTGGTGTTTCGAGTTTCTGCTAGTTACCTACTTCATCGTCG
TGTCAAGCAACCAGATCTACCTTATGTTGCGAGAAAACAGGAAAGTTGGGGATTACATCG
CGGATCTCAAAGCGCACGCAGTGGGTGGAGTCGCCATATCAGGCCTCCCGTACTACGCGT
TTCTCCCAGCTCTCCCAGCTGTTGTGTACGGAACATCGAACGTGGCGAAAGTAACCGGAA
GTTTGGCGGCATTCTTCATCGTCAGCCTTTTCTGGCAAGAACACTGGTACCAGTTGGGCG
GGAAGATCTTACAAGGGATAGCAGCTGAACGCCAAAAACGTGACGCGGATCCAATCCTAA
TCCGCGATTCAGCGGACAAAAGGCGATGGCTCTTCGCTGGGCTGATGGCGGGAAGTGCGT
GCCTGTGGGCTTATCTGTCTCTAAACTTAGAGTCAACGATTACAGCCGTTTTGGTCACAG
CACACTCACTCTCTGAGTGGCTCCATCCCGGAGCGAGATGGCACGAGCACTTTGAATTGG
GACACATCTTGTTGTTAGTCGGTGTTGTCCAAGCACAATTTTCAACGTTGTACGTAGGAT
GTTTTGTCGTTCGTGTGCTCTGCAACATGATTGTGCTGGAAAAGCGAGGGGGCCAACGAG
CTAGTTACAAAACTGACACCGGTGGTGCCGGTTTTCGTTGGAAGCGAACACTGAATAGCC
TCACGCTGGAAGAATTCAAGACCTACAAAACGAGAGGAGTCAACGAAACGGAACGCGGAG
ACTACGTGTCTCGTGGAGGTCTGAAAATGACTGAGCTAATCGAGAAGCACGGCATCACAC
CAAATGGCGTAGCTGTTGACCTTGGTTGTGGACGCGGAGGATGGACACAACGCATGGTTG
CAGATCCACGAGTCACGAGAGTTGAAGCGTTTACGTTGGGAGGAGCGGAGCGCGAAAACC
CACAGAAGTTTCTTACCACTGGGTATAACCTGGCTGTGTTTAAGAGTGGGGTCAACGTGT
ACAATCTGCCTCCCAAACCAGTGAACACTGTGGTTTGTGATATCGGGGAGAGCGATGCGA
AGCCTGAAGTCGAACGATCTCGCACTCTAAAAGTTCTCAACATGTTTGAGATGTGGCTTG
AGCAGAACCCACAGGCGGTGTTTGCTTGTAAGGTGCTAGCTCCTTACCACACGGAAGTGC
TGAGAAAGTTAGAAGGCTTGCAACACAAGTACAATGGAAGAGTTGTCCGCCTCACACTCA
GCAGGAACTCAACAGCGGAAATGTACTACGTTTCAGGTCACCGCACCAACATCGCCGGAA
ATGTGTANGCAACTGTCGCAACTCTTTCCCGCCGATTCAAGATGGATGACAAACCGTATC
AGCTCGAACCACCAACCCTCAAGCAAGGAACTCGAAAGGACCCGACCTCAAAGATCAAGA
ACATCAATGAACGAGCCGTGCAACGCCGCATCAACCGGATAAAAGACGAGAACTTAAAGA
CGTGGTTCGTAGATGAAAACAACCCCTATCACAGCTTCAAGTATTACGGATCCTATGTGA
CGGATGCAAGAAATCCNGGAGGACAGACGGTGAATCCCATGGTGAAGAGAACTATGTGGC
CCTGGGACGAACATCACAAAACAACAGCCTTCATGATGACTGATGTGTCAACGTTTGCTC
AACAAAAAGTGCTCCGGGAAAAGGTGGATACCTTCACTCCAGAACCCCCCGAGAAGATCA
TCCGGTTGAACAGGCTCATCATGATGTACTTCGTGAAGATGTTCAAGCGTCGTGGACTAA
AGCCCAGAATTCTAGGCCCGCATGATTACGCTAACAATGTCCAGAGCAAAGCGTCGATAG
GTGCATGGAGTCGCGAGATTCCGTGGAAAGATGTGAACTCGGCCCTAGCCGATGCTAAAT
TCTGGGACATGGTTGATCGTGAACGCGAGCTACACCTGAGAGGAGATTGCGAAATGTGCG
TCTACAACACGATGGGGAAGAAAGAAAAGAAGCCAACAGTTGCGGGCATGGCCAAAGGAT
CACGGACTATCTGGTTCATGTGGCTGGGAAGTCGCTACCTTGAGTTCGAAGCGCTCGGTT
TTCTAAACGCGGACCATTGGGTTTCCCGAGAAAACTTCCCATGTGGGGTTGGAGGCGTTG
GAGTCAACTACTTCGGGTACTATCTGGAGGAGATCGCCCGACACGGAACCTATCTAATCG
CCGATGACGTAGCCGGTTGGGATACGAAGATCACCCAGAGCGACTTGGACGACGAGGAGT
GGTTCGTTCTAAAGCTAATCAAAGATCCGTATCACGCAAAACTCGTGAAAGCGCTCTACG
CCAATGCGTATAGGCACATCGTCGCTCTTTTCCCCCGTGACCATCCGCGGTTTGGCAGTG
GAACCGTCATCGACGTGGTCGTACGAACTGATCAGCGAGGATCTGGCCAAGTGACAACTT
ACGCAATGAACACTATCACCAATGGAAAGACGCTAGTTGGGCGAGCNATAGAAGCTGATG
GGATGCTTGACGCTTCGGCAGATGAAATCTGGGNGTGGTTGGATCGCAACTGTGAAAAGT
TCTTTGCGGGTCTCGTGGTAGCTGGAGATGACGCTGTTGTGGCCACCAACAACTCAAAGT
TCATCAACTCCTTGTCTTACATCAACACTGCGGGAAAAATCCGCAAGGACATAGGAATTG
ATAGTCCTTCCCGGTTCTCAACAAACTGGGAGGAGGTTGAGTTTTGTTCGCACCACTTCC
ACAAGTTGATGCTTAAAGATGGGCGGAGTTTGATCGTTCCATGCCGCGACCAGCACGAGG
TGATCGGCCGGAGTAGAATCCAAAAAGGAGGTGTGGTTTCACTCGCAGCTAGCGCTTGCT
TGGCAAAGGCATATGCGCAAATGTGGGCACTGTACTTCTTCCACCGGAGGGATCTTCGCA
TGGGTTTCGCTGGTATTTCCGCTAGTGTCCCAAAAGATTGGTATCCAACCGGACGAACCT
CGTGGTCTGTACACCAAAACAATGAGTGGATGACGACTACGGACATGTTAGTGGTGTGGA
ATTCAGTGTGGATACTGAACAACCCATGGATGGAAGACAAGACGGGAGTGTACGAGTGGA
GCGACATTCCGTATCTGCACAAAAAACAGGACATTAAATGTGGAAGTTTAATTGGGACCG
CTGAACGAGTCTCGTGGGCTAAGAACCTACCGGAAACAGTAAGACGGACGCGTAAAGTGC
TGGAATTCGAAAATGGACCCCAAGAATTCCCAGACGCGTTGAACATACTTCAACGGTATC
AGCCAGAGCTCCTCGGACTGTTCTAAGGGTTTGAACAAAGCATGAACAAGATCAGCTACA
GAAACTGACAACACCTGACCAAGGCACGGAACAACACTGAAGAANAACAGTAAATTGACA
ACGGTAGGGGAATGGGAACCCCATCCGGCGCAAGCTAACGGACATTTTATTAACCACCCC
CCTCTTGTAGGGCACGCCAANGTAANANTTGGACTCTGAANAAAACAGAAGGTAAAATTG
ANGNCTAGTNANTGAGACNNACTAGTCNTNNTCANGTCTCCCCGGAAGGGTAAAACGCTT
GGAGGTGNAAANCCNCCNCTGAAGAANAACAGTAAATTGACAANGGTAGGGGAATGGGAA
CCCCATCCAGCGCAAGCTAACGGTTATCCACCCTCCCAAGAACAGTACAAATTTTTCTTG
GGATTGAAAACCAAGACGGTGAAAGGCCGTCCACGACAGGCGATATCCT
>NC_040682.1 |Culex theileri flavivirus| complete genome
ATATAAATCCCAGTTTGGTTAAACCTATTTCAAGGCTTAAGTTGTTTATTATTTTATCGC
CGCTCGTGACTATAAAGTTGCCTAGCGGAGAGAGATAAAGAAGAAGGAGTTCAAGGCTCA
GGGCAGGGCGCAAGTTCCCTGGTCCCTAGGCCGCTCGCAGGAAGGAGGAGTGAAGAAGAA
GAAAGAGAAGGAGAGGACCACCGCCGAAAGAAGGCAGGTGCCTCACAAGAGGGCCAACCA
GCGTGTTGGACCAGTGGCCAACGCCGGACGGCGTGGTGGCCTGCTGGGACGCCTGGGGAT
TGGATGGAGTGCCTTCCTACAGGAAGACATCGTTCAAGCCATCATGCATCTCGTTCTGGT
CTTACACGCTTTGTTCGCCTCATTTGATCGCCGGATTCGAACGTTGGCGCGACGGGTTTC
TGCATTGGAAGTTCGCCGCTCAGCCAACAACCCACTTTACATGACCATCGTTCTCTCGTT
CCTCATGGTGTTGTGCGGAAGTGTCATCATTGACATGCAAGTGTCAACTGCCAAAGGAAT
TCAAATTTTTGAGGGAAAGGTTAATCGGACGGAACATCTACACCTGTTCAAGCTTCCTGC
CGATGGATGCTGGAACGGGATCCTCGTCTCAAAGAAGTGCCCAAGGGTTGACAATCTGTC
AAAAGATCTTGAATCTGTTGACTGTGGCTCAACCTGGATCGAGTTCACGTTGCGTTACCA
TCGCTGTCTTCCGAAGAAACGTGTGAAACGCGCGCCGGAAAAACCGAAAACCGACTTGCT
CGCCGAGGTGGAAATGGTCACGTTCAAAACTATCAGAGAAAATAAAACGATCTTTGTTAT
TGGTCTGTTGTGCGTGGCCATAGCCAAACGCTGGCCAATGTGGATTGTGATTCTCCTAGC
TGTGGGGACATGGACCACTGTCAAGGGCGAGTTCGTGGAACCTCTGTATACATTGAAAGC
TGAGAAGATGACGATGCTGCAGACGATTATCCGACCGGAAGAAGGTTACGTCATTGCCAC
CCCAAACGGCTTGCTAGAGTTCAAAACAGGCGCGGCTGAGATTTATGGTGGTCAGTGGCT
CCGTGAGTTGCTAGCAGATTGCTATGTGAATGCCACCTATTCGACTGACGTTTGTCCCGG
TGGCTCGCAGTTGAATATGGCTGAGATCATGGCTAAGGAACGTGTTTGCACCACGCAACC
ATACAACCGTGGATGGGGCACTGGATGCTTCAAGTGGGGCATAGGCTTCGTTGGCACTTG
TGTGGAATTGCATTGTGAAAAAGGATACAACGTTTCTTCAATAGCGAGATCTGCCATTGT
CATGAATGTGACTGCCAGCTTTCACTCTGTTAGCAACACGCAACAGATGACCGGTGACAT
TCCGGTCACATTTCGGTTCGCAAAGCTTGGCAACGCTGCCATGACATGTAGGCTGGAATC
AGAACAATTGCTCCTAGATTACTACCACGTGTCTGGGGATGTGCATGAAGGATTGTTCTT
GCGCTCCCAGATTGACAGTTGGCCAGGCGTACACTCTACGGCCGGCGGACGCTTTGGCCT
GGAGAAAGTCGTTGTGTGGGGTGACACCAAATCAAACGAAGTCCTGGTAAAGAACATCGT
TGAACCGCATCTCACTTGGGATGACGCGATCGCAACACATGATGGTTTTCGTGACATATC
ATTTGCTTGCCAGATCATGCTGGATAAGCTTGTTAGCGGAGTGTTCAAGGACTGCCAAGG
ACTGAAATCATCCATGTTTGTTCAGGATGGTTTTGGGTACAGCGGCGTCGTCATCACCAC
CCTGACCCACGCAACGAACGAGAGCTGCTCAGTGAGCCTTGTCTGTCACGGTTGCTATTT
GCAGTCGACAAAACTCGTTTTCTCCCCGGGCTCAACCTCAGCAAGGGCGTTTGTCGGATG
TGGCAATCATTCCGGAACGCTTGTTGTTGGAAACGGAATTCTCCCCATCAATTGCGTTAT
GAATCCGATATCACAAGGTTGGCGTCTAGCAAAGCATGTGATGGACAAGTACAAGCGCTT
TGGTGTTCCTGGGGTCGCTGGTGTCTGGCAAGACTTCTTTGGAAAGTTTTCGCTTGGCGC
CCTGTTCTCCAACACCACGATCCTCATCATCATCGCCGTGGCCTTCATTGTTGACAAGCG
GGTGGCTTTCTTGCTTGTGCTATTGGGATACTTGTACTTTGCGCGTGCTGATGTTGGGTG
TGGGTTTGACACTGAGCGAAAGATCGTGTCGTGCGGCTCTGGTGGATTCGTTTGGAAAAA
CATTGCCCAATGGCCGACTGGGGACCATTCAGTGGAACTGGAAGATCTAGAGGTAGTGTC
AGCGATGATCACAGAGCAGCTCCGGCGAACGAGCAAAGTCTGTCTGATTTGCGAAGACGT
TCTGCAATGCGCCGCAGCCCGGAGTATTGCCCACAGCATCACCAAAGTCGACAATGACCT
TGTCTACACCAATGACACGATGTCACACGGCAGGACGTTTCCACGTTTGCGGAAAGCTGT
GCATGGAGTCAAAATCGGAGATGTCACCATGCAGTTGGCTCTGGCTGCTGTGAACGGTTC
ACTTGATGCCGAGCAGTTTGGCACGTTGGATAGTGGATTCTTCACGTACACTAAAGTGAA
TGAAACAGACTCTCACAAGGTTGTCAGAGTCGTGACCAGTGGAAGCCCGTACAAACACGT
CTGTGCTCAAGCTTTTGCCTTGCAGTATGGATTCGTGCGTTTCACAAGGAAAGTTTACGG
ATCGAACATCGTCGTCAAACCTGTTGAACAGCCCAGTGAGATATGCCCAACATACCTGGC
TGGATCTTACGTGAAAAACGACATTGCAGCTTACACCGATGGCATGATGTGGATGCGCAG
CCGAAAAGTCAACGGAACGTGGGAATTGTTCGAGCTGGAGCTGACCCAAAGTCACCAGTG
CATCTGGCCGCGTGAATACACGTTTGATGCCACAGCGTTCAACGACTCATCACTGTTCAT
GCCAGCTGTTTACGGAGCGCCAATGTCACGAGCCAACCACATCCCTGGCTACAAGACGCA
AACAGAGTTTCCGTGGTACAAAGCCGACATCCAACTCCACTCAGGACCAGTCCCTGGAAC
GGAGGTAGAGGCTAGCGCCTCATGTGACAACCGGGGTTCAGCTGTGAAAGTGGAACCAAC
CGTGGCGAAAAAGTGGTGTTGCAAGACCTGCTTGCGCAACGGTCGCGAACCGATCCATCT
AAAGGTGGATGGAGCGTATTTCTATCCGATGGAGATTCGACCTGTCACATCGCATTCCAC
GCTGATCATTGAGAAGGGTGGCCAAACCATTGACGACATGGACATGATGTTTAACAACAC
GGTTTCAGCGATCCCTGGAACTGGAGCGTTTCCGGATTTCCAGAACAGCCTGCCAGTGGA
AGGGATGTCTCCCCTACTGGTGGGCGTGTTCCTGCACTTCCTCACGTTGCGCACGAGAAA
CCGGTGGATGCAGAGGACATGTGGTACATGGCTGCTGTTTCTAGTCTGTGGAATTCCCTC
CGACGGATGGCGTGGATGGTCATGGATTGGATTGTCGTATTCGCTCGCTGCTGTTCCACA
TGGTACCACACTGCTAGTGCACTTTTGGTTGGCGTTGCAGTACTCTGCGTCGCACTTGTT
CTTTCTTGGGTGGGTTATTCGCCGACGTGTCGAATCATCGCACGAATACGCTCTCACGGT
GTTCGCCGCCGAGTGGCTGCTCTCACGGGTACAAGAGCTATTGCCATCGACATCCCTCCT
AGATCACATGGTGTTTCCGATTTACGTGACGCTAGCACTCAACATGAAGTCCCAATTCGT
GCCTGTGGACACGATAGTACTTCTGAACTATGTTGTGGCCCATCCGCTAACTGCCCTGAT
GACGGTAGTCGTTGGTGCCCTGGCGACCTTTATTATTCACGTTTACAGGAACTGGAAGTG
CTCACCGAATTTGTGGAGGAGTGGGCTTCGAGCTTCGAAGTCCTCAATTCTTCTTGGATT
GTACTACGTGATATTGTACGTGTTATGCGCGTTTCTCGAGGGGATCGGGATGCCGAGGAC
GGCTCAGGTTGTGTTTCTGGGGGGTCTGCTCCTGGGGATAGTGACCAGGCTGGCCCCTCC
GATGCGCCTGGACCTAGTTCCCGTCCACGGAAACGACGTGCCGAGAGATTGCGAAGAACA
GCCAACGCGACTTCCTCCAGGATTGGAGGGATCATACGGAGCGGACGGAGTTGAATTCGC
CAACCTAACCGACGTCGGCTCCATCACGATGGGAATCTTGATTTACGTGGGGTGCCTTGG
CGTGATGGTCCTCAACACTCCTCTCGGAGTTGTGCTGATGAGTGTCTGCTGGTGGACGAA
GGCACCCTTGTGGTTGCCGAGATATCTCGTTGGAGCTACCGCTTATCGCGCTGGGGTGAA
CGACTTGCTCCTTGCCCCTCCAGTGTATGCTGATGAGGTGGATGTTGAAACCGATTTTGG
TCACATCCCTGACGGAACCTACCAGGTTGTTGGCACCACGCTATGCATGAAATTCCATGT
TGGAGCCGGCCAAGTGAAAGACGGTGTGTTCAACACGCTGTGGCACGTGACGTCGGGAGG
CACTGTGCACTGGCAAGGAAGGGCTGTTCGTGCTCACTCCGCTGATGTTTACAAGGACAT
GGTTTCATATGGCGGGCCCTGGAACATTGCTGACTCGCAAGAGGAAGCGGTAGTTGTCCG
TGTTGTCCAGCGTGATGGCAGCGTGTCATGCGAAAAGCTGTCGACCGCTCTGGTCACTGT
AAACGGGAACCCTGTACGTGTTGTTGGCAAGGATTTTGGGCGTGGATCATCAGGGTCTCC
GATACATGCCCTTGATGGGCGTGTAGTTGGTTTGTATGGCTACGGTTTTTATGTCGGTTG
GAACTATTTTTCCCTTGTCACAAGTGGTAGCGTGACCGAGAACGCGGTGGAGGAAGAAGA
TCGGTCAACACGAAAGTTTGTTGACTGGCATCCAGGTCGAGGCAAGACACGAAAAGTACT
GGTGGAGGAAGCAAAGACGCACATTGCAAACGCAAAGCGCCTTCTCATTCTGACTCCGAC
ACGAGTTGTGAAAGATGAAGTGATCCTTGCCATCAATGAAGCTTGTCCCGGAGTGGTCAT
AGGGTCCAACCTGGCCATGTACCGGAAGAACGCTGTGACCGTGGTCTGTCATGCGACGTT
GACCCAATATGTCATGGAAAAAGGGGTGGACAGCATCAAATTCTCAACCATCATCATGGA
CGAATGTCATTTTCTCGACCCACTTTCCATCGCATGCCGCGGCATCATGGACCACCACAA
CACTAAAGGAGTCAACATAACGTTCATGAGCGCGACACCACCGGGCATGCCAGGAAACAA
CAATTCAAATCGTGAGATTGAAGACGTGGCCATAGCATTCCCGCGTGAGCTCACTGCTTC
GTGGATTCGCAAACATGCTGACGGAAAAACGATCGTTTTTGTCGCTACCCGGCACCAAGC
AATGTCTCTCGCTCGCGATCTCAAAGGCGTTGCTCTAACGCGAGAGACGTTTGACACGGC
CATCGCGAAAGCACGTAGGCCTGAAACGGAGTTTATTGTCTCGACGGACATCAGTGAAAT
GGGGGCCAACTTGGGAGTAAGAACCGTCATTGACACGAGAGTAGCTGTGAAGCCAGTAAT
GTCTGAAGGTTGTGTGATGCTCGAAAAAGTTGGTATCACGCAGTCCACTGCCATCCAGCG
CCGTGGTCGAACCGGTAGGCGCGAGGAGGGGAAATACATCTACCCGCTGGGAGTCGAACT
GGAGTACACCCCGAACAATTGGGCTTGTTGGTCTGAGGCTCAGATGGTCCTTGACCAGAT
GATGTGCGGCCCCATGCGTGAAGAAGCTGAGTACTTCCAACCGATTGGACACTACTTGCT
CGAGCAAAAGAATCGCCTACGTTTCGTTGAGTTGGTGAAAAAGGACATCCCGGTGTGGTT
GGCCTGGCACTGGGCAAAATCCTTTGACCACCGCCACACCATTCTATTCCAAGGAACAGA
GAAAACCAAGTTGAAGGTCCGCACTGAGGCTGGAGACCACTACTACGCTCCGCGTTTTCA
CGATGACCGGTTTGAAAAATGCCAAGAGCTAGAGAAGAGAACGAAGTTGTCGATCTTCCT
CAAACAGCGAAGTGGTGCTAACTTCGACGCGCTTGGCGTTATACACGGGTTGTACATTGC
GATCACATCCATCAACCTGGACATGTTGAGCGCCTCGTTTCGCGGGGCCGTTGAAAACCT
GCACGTCATAGCGAGCGTTGATGATCCTTACGTGTCCAACGTCACTAAAGTACAATCGAT
CCAGGCGTGGGTCACGGTAACGATGGGCGTCGCGCTTGGAGTCCTCGTGATCCTCCTTTT
CATCGCAGTGGTCAAGTTCACGTGTTGGTGCTTTGGTGGAAAAAAGGCGCCTTTCGAGCA
TGTGACCTCGCAGCCATTTGTGTCGTACGCCAGCGGTGGTTTGTCCCAACTCGGGTCGAT
TGCTCTGGCCGTTGGGCCCATGTGTGCCGTAGTGGTCGGAATCCCCCCGGTGTTCGTGTT
TGTGGCTGTTGTTGGCTTGTTCGTGATAGTTTGTTGCAACTCCAGCAACGTGCATCGTGC
GTATACTGGAGACACTGTCACGATCACGGTCATCGCTGTGTGTGTGTGCATCATGGGTGT
CGTAGCATGGGAACTCAATTTGCTGCCCAATGTTCGCAGGGATCTGACAACTCTCATCCA
AAACATGAGAGTGGAGCCAGCAACACCCGCGCCTCCAGTTGCCACTCTTCCCAACCCGCT
GGAGCTCCTCCAAATAACGTCCTTGCCAGGAGCTTTGACAGTCAGTTTGGCTGTGGCCGG
GATTGGAGGAGTTATCTCCAACTTCATCACGGACAACACGTTCCTGCGAGGCCTCTTCTC
GAACGAGGCCCACTCCGCTAGTGTCATAGGTGGCGGCCAGATCGCGTTGATCGCTTGGGA
AACGATGGTCCCAGTGGCTTTTGCTGCTTTCTTCGCGACCACGTTTGTGACAAAAATATA
CGGCGGAATGATTGGAGTAGTGTACTTGGTGCTTGCCCACTTTGACCGGAAGTATGCACT
TGCTGTCAAGGCCGTGAAAGTTCTCATTGCTCGCACAAGCAAGAAAGACGTTGATGATGA
CATCTCAGGAAGCTCAGGAGTCTCGTGGGCTCGACCGACTTTCTACATGCTGCAAATTGC
CGTGTCAATTCTGTGGACGTTGACAGCTCCATCTCTCGTACACGCCGGCGTGACCATTGC
TATCTGCATCTTCACGTTTCTGATGTTCCGGCGTCCCCAGCATCATCTACTCACCCTTTT
CGACTACGCTAGTATCCTCTTTATCATGATGATAGTGTTGGAAGCGGGGCAAGTGATCTT
TGTTGGACCGAGCTTGCTTTTCTGGTACGTTGTCCATCCGGACAGGGGCGGATTGCGCTC
TCTCGTCAAAACAGATGCGTGTGGTCTCGGTTACCGTTGGAAGGAGATTCTGAATTCTCT
CGACAAGCCGTCGTTTGACCAGTACCGCGTGCGAGGCGTGAACGAGACAGACAAAGGTGA
CTACGTGTCAAGGGGAGGATTGAAGATGGATGAAGTCTTGCGGAAGTACCAATGGGAGCC
GAAGGGCCGAGTTGTTGATCTAGGCTGTGGACGAGGAGGGTGGACACAGCGTTTGGTCAT
GGACACGCGCGTTAATTCTGTGGTGGGCTACACTCTTGGTGGAAACAACCGGGAAAATCC
CCAACCTTTCAGAACAAAGGGGCACAACCTAGCTGTTCTCAAGGCTGGTGTTGACGTGTA
CCGGGAGCAACCTCAGGATTGCAACACCATCATATGTGACATTGGGGAAAGCGATGCACG
TCCTGACGTTGAACGCACCCGCACTCTCAAGGTGTTAGACTTGTTGGAAAGATGGCTCTC
ACACAATCCGCACGCTGCGTTCTGTTGCAAGGTCCTTTCTCCCTACCACATCGAAGTTCT
CCGCAAGCTGGAATCACTGCAACACAACTACGAAGGACGCCTGGTGCGGTTATCGTATAG
TCGTAATTCATCGGCAGAGATGTATTACATCTCAGGCACTCGAGCTAACATCGTGGGAAC
TGTGTACCAGGTCCTTGGAGCGCTCATAGGTCGCTTCAGACGGAACGACCCTGTTGTGCG
AGAAACACCACCAAGGCTGGAAGTTGGCACCCGGAGTGATCCCAGATCAAAAGTGAAAGG
ACAAGATCCAACACTAGTGGCCCGTCGTGTCGGACGCTTACAGAGAGAAAATGGTCGCTC
GTGGTTTTTTGACCGGGAACACCCATATCAATCGTTCAACTATCACGGATCGTTCGCCAC
TGATGACATTTCTCCAGGAGGCCAAACTGTGAATCCGTTGATCCGGAAGATCATGTGGCC
ATGGGACTTTTTGAACCGCACCACGACGTTCATGATGACTGACGTGTCAACGTACTCCCA
ACAGAAGATTTTGCGTGAGAAAGTAGACACTTTGACTCCGGAACCTGACAAACGGACACA
AGACGTGAACCGCTTGATCACCAAACACTTCTCAGCAATGTTCAAAAGGCGGCAGCTGAA
ACCACGGGTGTTGTCTCCAGCTGAGTACGTCCGCAATGTGAAAAGTGGTGCTGCTGTTGG
TGGATGGAGTGAAGACATGCCGTGGAACGGTGTCCGAGAGGCTTTGGACGACCCGTTGTT
TTGGAGCATGGTCGATCGGGAACGAGCCCTCCACCTGCGTGGTGATTGCGAACTTTGCGT
TTACAACACCATGGGAAAGAAGGAAAAGAAGCCATCCTCGTTTGGAGAGGCCAAAGGTTC
ACGTATCATTTGGTACATGTGGCTGGGCAGCAGATTCTTGGAGTATGAAGCGCTGGGCTT
CCTAAACGAAGATCATTGGGTGGCGAGAGAGAATTTTCCGTGCGGTGTCGGTGGGGTCGG
TGTGAACTACTTTGGGTACTACTTGAAAGAGATTGCGCAACGCGGACGCTGGCTGGTGGC
AGATGACGTCGCTGGCTGGGACACAAAGATCACAGAGGCTGACTTACAAGACGAGTTGTG
GCTCTTACTCGACCAGGTGCAGGACCCGTACCATGCCCAGCTCATCCGTAGCGTGTTCAA
ATTCTGCTACATGAACATGGTTGCCCTCTTCCCCCGGAACCATCCGCAGTTTCGGAGTGG
CACAGTTTTCGACGTTGTTTCCAGAACTGACCAGCGCGGATCAGGGCAGGTTACCACCTA
TGCTCTTAACACAGTGACAAACGGGAAAAACCAGGTCGGGCGACTGCTTGAGGCAGAAGG
CTTGCTACACGCCCCACTGGAACAGATCGACGCGTGGCTGACGCTCAACCTCGAACAGGC
TTTGAGTGGCATGGTGGTTGCTGGTGATGACGTGGTTGTCGCAACAAACAACGAAAACTT
CCACACAAGTTTGGAATATATCACTAGCACCTCAAAGATCAGAAAAAATCTTGGGCCAAC
CGAGCCATCTCCACGGCACACCAGCTGGGAGCAAGTCGAGTTCTGTTCCCATCACTTTCA
TCCTCTAACGCTCCGTGATGGACGCGAAACCAAGGCGCAAGTCACGACGGAACAAGAAAT
AAAACCCCCACATCTGATCAAGAAGGGGGGGATTGTGAACATGTCCGCGGCTCGCTGCCT
GGCGAAAGCCCATGCACAGATGTGGGGCTTGTACTACTTCCACCGTCGTGACTTGCGCCT
TGGTTTCGCGGCCATCGTATCCGCTGTCCCCTCAACATGGATCCCGACGGGAAGAGTTTC
GTGGTCGATACACCAACATGCTGAGTGGATGACAACGCAGGACATGCTGGAAGTGTGGAA
CACTGTGTGGGTGAAGAACAACCCATGGATGGATGTGAAGGACCCGGTTAATGCATGGAG
TGACATTCCGTATTTGCCTAAATCAAAAGACATCGCTTGTGGAAGCCTAATCGGTGAGAA
GGATCGCGCTGCCTGGTCAAAGAACTTGGTGTCGACGATAGACACAACCCGCAAGATCAT
TGAGCAGGAAAGTGGAGCCCAAAAGTTTACTGATGGGTTAAAGATCCTGGGTAGATATCG
GGTCACCAAGGACCCCATCTTCGGTTAGGCGGAAAAAGCCGAAGGAAAAACAACAAAAGT
TTAGCACCTAACAAATAGATAGAGAAAGGAAGGAAAGTAGAAGAATAATTTGGGTGTTGT
CATCCACTCAGCACGTTGGT
>NC_040776.1 |Rocio virus strain SPH 34675| complete genome
AGAAATTCACCTGTGTGAAATTTCACCAACAGTTTTAGTGAAAAGAACTTTGTTTAACAC
AGTCTGAATAGTTTTTTAGCAGAGGTACTACCATGTCTAAAAAACCAGGAGGACCCGCCG
GAAGGCGGGTTGTCAATATGCTGAAACGCCCAGCCAGCGTTTCCCCAATAAAAGGGATAA
AGAGGCTAATTGGAAATTTGACTGATGGGAGAGGACCACTACGAGTGGTTCTCGCTTTCA
TCGCATTTTTCCGTTTTGCAGCCATCATGCCCACCCAAGGACTACTCCGCAGGTGGCGCG
TGATGAACAAAAGTGAGGCGCTTAAGCACCTCACTTCATTTAAAAAAGAAATATCCAACA
TGCTGAACATCATCAATAGACGGAAGGCCAAACGTGGAAACGGGAGCGTGCTACTTTGGA
TCGCGCTTGTGACTGGATCAATGGCTCTGCGCCTGGGGACATATCAAGGCAAAGTTTTGA
TGTCAATCAACAAGACCGACGTGGCTGAGATAATCCCAATCCCAACAACTAAGGGAGACA
ATTTGTGTACCGTCCGAGCGATGGATGTGGGATATATGTGCCAGAATGACATAACATACG
AATGCCCCCGCCTGGAACCAGGAATGGATCCAGAGGATATAGATTGTTGGTGCGATCGAG
AGGCCATATATGTACACTATGGCCTATGCACTAAGAACCATCGGGAGAGGCGAGGGCGCA
GATCTGTGAACATTCCAAGCCACGGAGAAAGCCAACTGGAGAACAGAGGCACTCCGTGGC
TGGACACGGCCAAGACCACCAAATACCTGACGAAGGTTGAGAACTGGATGATAAGGAATC
CTGGGTACGCCATTGTTGCTGTGGCAGCCGCTTGGATGCTTGGAAGCAATACCAGCCAGA
AGGTCATCTTCACAATTATGCTACTTCTGATAGCCCCAGCCTACAGCATCAACTGCTTGG
GTGTGACCAACCGCGATTTCGTGGAAGGAATGTCAGGTGGCACTTGGGTGGACATCGTGC
TTGAGGGAGACGGCTGTGTGACTATCATGGCTAAAGACAAACCTACCCTAGACATCAGGC
TTTTGAAAATGGAAGCCAAGGACCTAGCGACCGTTAGGTCATACTGCTACCATGCCACTG
TGACCAGCGTTTCCAGTGAAGCCAGATGCCCCACAATGGGGGAAGCCCACAATCCAAAAG
CACTTGACAGCAACTATCTATGTAAATCAACGTATGTTGATCGTGGATGGGGCAATGGAT
GTGGCCTATTTGGGAAAGGAAGCCTGCAGACCTGCGTTAAATTTGGATGCACGCAGAAAG
CTATGGGAATGACCATCCAGCGTGAAAATCTTGACTACGAACTGGCCATCTACGTGCATG
GACCTACCAGCGTGGCAGCTCATGGGAACTACACAACACAATTGGGAGCCAAGCATGCCG
CAAAGTTTTCAATCACCCCCAGCAGTCCGTCATTCACAGCCAATTTAGGAGAATACGGTG
AGGCAACAGTTGATTGCGAACCCCGAGCTGCTCTTGACATTGACAACTATTATGTCATGT
CTATGAACAACAAACATTGGCTTGTCAACCGCGACTGGTTTCATGACTTGGACTTGCCTT
GGACGGGACCCGCAACAGATGTTTGGAAGTACCGTGAAAGCCTGGTGGAGTTTGAGGAAG
CACACGTTACAAGGCAAACCGTTGTCGCGCTAGCCGCTCAGGAGGGAGAACTTCATATTG
TTCTAGCCGGAGCTATTCCGGTTACAGTGGCTGGAACGACGTTAACACTCACGTCAGGGC
ATCTGAAATGCCGAATGAAACTGGACAAGCTCAAAATCAAAGGGTCAACATACCTGATGT
GCAAGGACAAATTTGCTTTTGCCAAGAACCCAGTTGACACAGGACACGGCACAATCGTGA
CGGAGGTACAGTACGCTGGTTCTGATGGGCCATGCAGGATTCCAATCACCATGACCGAGA
ACCTACATGATCTCACTCCCATCGGACGATTGGTGACGGTCAATCCATTTGTTCCCTCAT
CCGAGACGGCACAAAAAATTTTGATTGAACTCGAGCCCCCCTTTGGGACATCCTTCATAC
TGGTGGGTACAGGTCCCAACCAGGTGAAATACCAGTGGCATAAGTCTGGTAGTGTGATCG
GGAGCGCGTTCAAAACCACCATCAAAGGTGCGCAACGCATGGCCGTGCTAGGTGAAACTG
CATGGGACTTCGGATCTGTTGGTGGAGTCTTTAACTCCATAGGCAAGGGAATTCATGGAC
TCTTCGGAGGAGCGTTTAGAACCCTCTTTGGAGGGATGTCCTGGGTTACTCAAGCCCTCA
TGGGAGCGCTGCTCCTATGGCTAGGGGTGAGCTCCCGAGAAAGAACCGTCTCGATAACCC
TCTTGGCTACTGGAGGAATTCTTCTCTTCTTGGCCATGAACGTCCATGCCGACACAGGAT
GCGCGATTGACATTACGCGGCGGGAGTTGAAATGTGGGAGTGGAATATTCATCCATAACG
ATGTTGAAACATGGCGTGACAACTACAAGTACCATCCATCAACTCCCAAGAACTTTGCCA
AGATTATTCACAAGGCTTACAAAGAAGGCATTTGTGGGGTGAGATCAGCCAGTAGGCTGG
AACACGAGATGTGGAAGCACATCGCTCCTGAGCTGAATGCCATCTTGGAAGACAACGAGG
TGGATTTGAGTGTCGTTGTGGAGGAACACAAGGGCATATACAAAAAGGCCCCACTGCGCC
TGGAAAATACCAGCGATGAGATGCACTTCGGGTGGAAAAATTGGGGGAAAAGCTTTCTCT
TCAAAACACAAATGGCAAACAGCACATTTGTGGTTGACGGGCCAGAGACAAAGGAATGTC
CCACAGAACGAAGAGCATGGAACTCACTTGAAATAGAAGACTTTGGAGTGGGGATCATGT
CAACAAAGGTGTTCCTAAAGGTGAACGGAGATAAGACCGAAGTTTGTGACTCAATGGTCA
TGGGAACCGCAATCAAAGGAAACCGGGCGGTTCACAGTGACTTGGGCTACTGGATTGAAA
GCGGAAAGAATACAAGCTGGCGCCTAGAACGTGCAGTCTTGGGGGAAGTCCGCTCCTGCA
CCTGGCCGGAGAGTCACACCCTGTGGAACGAGGGAGTTGAAGACAGTGATCTGATAATTC
CGCCAACCTTGGGAGGGCCTCGCACCCACCACAACAAAAGAGAGGGATACAAAACTCAGC
TCAAGGGGCCCTGGAATGAGGAGGGGCCCATCATCATCGAGTTTGGAGAGTGCCCAGGTA
CTAAAGTCACGCAGGAGGAGAGCTGCAGGAACAGAGCAGCCTCAGCAAGAACCACGACAG
CAAGTGGCAAGGTCATTAGGGACTGGTGCTGCAAAAATTGCACTATGCCCCCTCTCAGAT
TCACCACAAAAAACGGCTGCTGGTATGGGATGGAGATCAGGCCTAAACACGAAAGCGAAG
AAACACTCATAAAATCGAAAGTGACAGCTGGGACCGGAAACGACATCTGCAGGTTCCAGC
TGGGGCTGTTGATGGCTTTCGTCTTCACGCAAGAAGTCCTGCGCAAGCGATGGACGGCGC
GTTTGGCACTACCCACGGCAGCTCTGTTGCTGGCCTGTTTTGTGCTGGGGGCTTTTACCT
ACTCGGACATGATACGGTACTTTGTCTTAGTGGGTTGTGCTTTTGCCGAATCCAACAGTG
GGGGAGATGTCATACATCTCGCGCTGATCGCAGTATTCAACATTCAGCCAGCAGCCTTGG
TATCCACATTCTTCCGCAACCGCTGGACCAACCGGGAAAACCTCCTGCTAGTGATAGCCG
CAGCCATGGCTCAGATGGCTTGGAGCGATGTGGGCATTGAGATTATGCCCATAATGAACG
CAATGGCGCTTGCTTGGATGATCCTCAAGGCAGTCTCTATCGGGACGGTTTCAACAATAG
CCATGCCCATCTTGTCAGGACTGGCGCCTCCAATGGAATGGTTTGGACTGGACGTCCTGC
GCTGCCTCCTGCTCATAGTGGGAGTCGCCGCCCTCATAAAGGAGAGGAAGGAGAACTTGG
CCAAGAAGAAAGGAGCCCTACTCATCTCAGCCGGCCTAGCACTCACTGGAGCTTTCTCTC
CACTGGTTCTCCAAGGGGCTCTTATGCTCTCAGAATGTGCCACGAAGCGTGGATGGCCAG
CGAGTGAAGTGCTGACAGCCATAGGCATGACAATCGCTCTGGCTGGAAGCGTGGCCCGCC
TCGACAGCGGAACCATGGCCATTCCTCTCGCTACCACCTCTATCCTTTTTGTGTCATACG
TGTTATCAGGCAAATCCACGGATATGTGGATAGAGAGGTGTGCTGATGTGACCTGGGAGG
AAGAAGCGGAGATCACAGGAACCAGCCCGCGCCTGGATGTTGAACTTGATGACAATGGTG
ACTTCAAGATGATCAACGATCCGGGTGTCCCCATGTGGATGTGGGCGAGCCGAATGGGAC
TCATGTGCATGGCAGCGTACAACCCAGTGCTGATCCCTGTTTCCGTGGCAGGATACTGGA
TGACAAGAAAGATCCATAAGAGGGGTGGTGTTCTGTGGGACCTTCCAGCCCCCAAGCAGA
TGGGACGCTCGGATATGAAACCAGGGGTCTACCGTGTGATGACCTCCGGAGTACTCGGGA
GCTACCAGTCTGGAGTGGGAGTCATGTATGACGGCGTCTTCCACACAATGTGGCATGTCA
CACAAGGGGCGGCCCTCCGCAATGGGGAAGGACGACTGAATCCCACCTGGGGCAGCGTGC
GAGACGATCTCATCACCTACGGTGGAAAGTGGAAATTGTCGGCAACATGGGATGGAACAG
AGGAAGTCCAGCTGATAGCAGCTGAACCCGGAAAGCCAGTGAAGAACTTCCAGACAAGGC
CTGGGGTCTTCAAGACCCCAGCCGGTGAGGTGGGAGCCATCACCCTTGACTTTCCGAAAG
GAACATCCGGGTCGCCCATCGTGAATAAGGCCGGAGCGGTCATTGGGCTGTACGGCAATG
GACTGGTCCTCTCCCACGGAGCATATGTAAGTGCCATCTCCCAAGGAGAACGTCAAGAAG
AGGAGGCTCCTGAAGCCTTCACGCCAGAAATGCTTAGGAAAAGACAGCTAACAATTCTTG
ACCTCCACCCCGGAGCAGGGAAGACTAGGCGAGTGATACCCCAGATTGTTAGAGAGGCAG
TGAAACAAAGGTTGCGCACAGTTATCCTGGCCCCGAGTCGAGTGGTTGCGGCTGAGATAG
CTGAAGCACTGCGTGGACTCCCAGTGAGGTTCCAAACAAGCGCCGTCAAAGCAGAACACT
CCGGAACTGAAATTGTTGATGTCATGTGCCATGCCACGCTAACGCAGCGGCTCATGACCC
CAATGCGGGTTCCCAACTACAATGTGTTCGTCATGGATGAGGCCCACTTTACCGACCCAG
CGAGCATTGCAGCGCGAGGATACATCTCAACCAAAGTTGAAAGTGGTGAGGCGGCAGCGA
TCTTTATGACAGCCACCCCTCCTGGAACCATAGATCCATTCCCAGACTCCAATTCTCCCA
TCATAGATCAGGAAGCTGAGATCCCAGACAGGGCTTGGAATAGTGGATTTGAGTGGATCA
CTGACTACACAGGGAAAACAGTGTGGTTTGTTCCCAGTGTGAGGAGTGGAAACGAAATCG
CGATGTGCCTCACCAAAGCCGGAAAGAAGGTCATCCAGCTAAACAGGAAAAGTTATGAAA
CAGAATACCAGAAATGCAAGGGAAATGACTGGGATTACGTGGTGACGACAGACATTTCTG
AAATGGGGGCCAACTTCGGAGCCCACAGAGTCATTGACAGCAGGAAGTGCGTGAAACCAG
TCATAATTAATGATGGAGAAGGCAGAGTGCAATTGAATGGGCCACTCCCCATCACAGCAT
CCAGCGCAGCCCAACGGCGAGGGAGAGTGGGGAGAGACCCAACGCAGTCAGGTGATGAAT
ACTACTACGGTGGGCCAATCACCAATGACGACACAGGCCACGCCCACTGGATAGAAGCCA
AGATGCTACTGGACAACATCCAATTACAAAATGGACTGGTGGCACAGCTCTACAAGCCCG
AGCGTGACAAGGTGTTCGCCACTGATGGGGAATACCGCCTGAGGGGGGAACAGAAAAAGC
ACTTTGTGGAACTCATGAGGACAGGTGAACTTCCAGTGTGGCTTTCGTACAAGGTAGCTG
AAGCCGGAATCAATTACACAGACCGCAGATGGTGCTTTGATGGACCCCACAACAACACAA
TCCTGGAAGACAATACTGAAGTGGAGATATGGACCAGACAAGGAGAGAGGAAGGTGCTGC
GGCCCAGGTGGTCAGACGCGAGAGTGTACTCGGACAACCAGGCGCTTAGAGCATTCAAAG
AATTTGCGGCGGGGAAGCGCTCCGCGGGCTCAATGATGGACGTCATGGCCCGTATGCCAG
ACTATTTCTGGACAAAAACCATGAACGCAGCTGACAATCTCTACGTCCTTGCCACCACGG
AAAAGGGTGGAAGAGCACATCGGGCAGCCCTGGAGGAACTTCCAGACACACTGGAAACGG
TTCTGTTGATCGCCATGATGAGCTTAGCTTCTTGCGGGATGCTGGCTTTGATGATGCAAA
GAAAAGGGATTGGGAAAACCGGAATGGGAACGGCAGTCTTGACCGCCGTGACAATTCTGC
TGTGGATGGCTGACGTGCCTGCTCCCAAGATTGCCGGAGTTCTGCTGATCTCCTTCCTGC
TCATGATTGTTTTGATTCCAGAACCGGAAAAACAACGCAGCCAAACTGACAACCATCTGG
CCGTTTTTCTCATCTGCGCACTGCTCTTGGTCAGTGCTGTCTCGGCAAATGAAATGGGAT
GGCTTGACACGACGAAGAGGGACTTGGGGAAGCTATTTTCAGGACCGAGCGCAGTGACAA
CCAGCCGTTGGGAACCTCTCAAGCTGGCCTTGGCCCTGAAACCAGCCACGGCGTGGGCGG
GCTATGCTGGAATGACCATGCTCTTAACGCCCCTGTTCAGACACCTGATCACAACCCAGT
ACATCAGCTTTTCACTCACGGCCATCACATCCCAGGCATCAGCCTTGTTTGGCCTGAATT
CTGGATACCCCTTTGTGGGAGTGGACCTGTCAGTCGTGTTCTTACTTGTGGGATGCTACG
GCCAATACAACTTGCCAACAACAATGGCCACAATCGGACTACTGGTGGGGCACTACGCTT
TCATGATCCCCGGTTGGCAAGCAGAAGCCATGCGCGCAGCTCAAAGGAGGACAGCCGCCG
GCGTCATGAAGAATGCAGTCGTGGACGGCATCGTGGCCACAGACATCCCCGAGATGGACA
CAGCGACTCCTATAGTGGAGAAGAAGATGGGTCAAGTCATGTTACTGATCATAAGTGCCC
TGGCCATCTTGCTGAATCCAGACACAATGACAGTGGTCGAGGGAGGAGTGCTGATAACGG
CAGCTTTAGCAACCCTTCTTGAGGGAAACGCCAACACGGTCTGGAACTCAACCGTTGCGG
TTGGAGTGTGCCACCTCATGCGAGGAGGTTGGGCGGCAGGGCCTTCAATAGGATGGACCA
TCATTAGGAACCTGGAAGCTCCGAAAGTGAAGAGGGGAGGGATAGCAGCCCCTACCCTGG
GAGAGATATGGAAAAGCAGACTCAATCAGCTCACCAGGGAACAGTTCATGGAATACAGGA
AGGATGGCATCATTGAAGTTGACAGGACTGCGGCCCGCCGAGCACGGCGTGAAGGAAACA
GAACAGGAGGACACCCAGTGTCCAGAGGAACAGCGAAGTTGCGATGGCTTGTGGAACGGG
GTTTTGCTAAGCCCTTGGGGAAAGTGGTCGACCTGGGCTGTGGACGCGGAGGATGGAGTT
ACTACTGTGCCACCCTGCGCCATGTGCAGGAAGTAAGGGGATACACAAAAGGAGGCCCGG
GCCACGAAGAACCCATGCTCATGCAGAGCTACGGGTGGAACATTGTCTCCATGAAGAGTG
GAATAGATGTTTTCTACCGGCCAACTGAGGCCTGTGACACAGTGCTCTGTGACATAGGCG
AGTCATCCCCCAGTCCTGGTGTTGAAGAGGCTCGGACCCTACGGGTGCTCGAGATGATTG
AACCCTGGCTTCGAACTGCCAACCAGTATTGCGTGAAAGTGCTGTGCCCCTACACCCCTA
AAGTGATCGAACGCCTGGAGAAACTCCAGCGCAAATACGGGGGGGGACTAGTCAGAGTGC
CTCTTTCCAGAAACTCCAATCATGAGATGTACTGGGTCAGTGAAGCATCATCAAACTTGA
TTAATGCGGTCAATGCCACAAGCCAAGTGCTCCTGCAGCGCTTGGAGAAGGACCACCGAA
AGGGACCAAGATATGAGGAGGACGTTGACCTGGGGAGCGGCACCAGATCGGTGGCCCGGA
GGTCCCCTTTCATGGACACCAGGAAGATCCATCACCGGATCGAAAGGCTGAAGAGTGAAT
TCTCTACAACATGGCACTATGATTGTGAGCATCCATACCGTACCTGGAACTATCATGGGA
GTTATGAGGTAAAACCCACCGGCTCAGCTAGCTCCATGGTTAATGGGGTTGTCAAGTTAA
TGTCAAAGCCCTGGGATAGCATCCAAAGCGTCCTGACTATGGCCATGACTGACACCACAC
CGTTTGGGCAACAGCGGGTTTTTAAGGAAAAGGTCGACACCAAGGCCCCGGAACCCGCCC
CAGGCGTGAAAGCGGTCTTAGACTTGACCACAGACTGGCTATGGGCGGTCTTGTGTAGGA
GAAAGAAACCCAGGATGTGCACAAAGGAAGAGTTCATAGCCAAGGTGAACAGCCACGCTG
CCCTGGGGGCGATCTTTGAAGAGCAGAACCAGTGGGCTTCGGCGAGAGAAGCGGTTGAAG
ACCCAGGGTTTTGGAATTTTGTTGACAAGGAACGGCAAGCACATCTGGAAGGCCGGTGTG
AGACATGCATTTACAACATGATGGGAAAGCGAGAGAAGAAGCTAGGAGAGTTTGGGAAAG
CTAAGGGCAGCCGCGCCATTTGGTATATGTGGCTGGGGGCAAGGTTTCTTGAGTTCGAAG
CGCTCGGATTTCTCAATGAAGACCACTGGATGAGTAGAGAGAATTCATATGGGGGAGTAG
AAGGAAAGGGACTCCAGAAGCTGGGATACATCCTCCAAGAGATTTCCAGGAAAGAAGGTG
GACACATGTTTGCGGATGACACTGCCGGCTGGGATACAAGAGTCACACTAACGGACCTGG
AAAATGAGGCCAAGATAACAAGATGGATGGAACCGGAGCATCGGAAACTGGCAGAAGCCA
TGATTGAGCTCACATACAAGAACAAAGTGGTCAAAGTCACGAGGCCAGGAAAAGAGGGGA
AGACGGTGATGGACATCATTTCACGAAACGACCAGAGAGGGAGTGGGCAGGTTGTGACGT
ATGCCCTAAACACCTACACCAATCTGGCTGTTCAACTCATCAGGTGCATGGAGGGTGAAG
GCCTTCTGGAGGAGGAAGAGACCATGCGGATCTCTGATGCCAAACGGAGGGCAGTGCAAG
CCTGGCTTGACACCAATGGGACTGAAAGGCTCACTCCGATGGCAGTAAGTGGGGATGATT
GCGTGGTCAAGCCCATTGACAACAGATTCGCAACTGCTCTCCATTTTCTGAATGGAATGT
CAAAGGTGAGGAAAGATATACAGGAATGGAAGCCTTCCACTGGCTGGACCAATTGGCAGG
AGGTCCCATTCTGCTCCCATCATTTTAATGAGCTGGTCATGCGTGATGGCAGGAAAATCG
TCGTGCCCTGTAGGGCCCAAGATGAACTAATTGGAAGAGCCCGGGTGTCCCCAGGGAGTG
GATGGAGCCTGCGAGAAACTGCCTGTCTGGGAAAAGCTTACGCTCAGATGTGGCTGCTCA
TGTACTTCCACAGACGGGATCTACGCTTAATGGCCAACGCCATTTGCTCGGCCGTGCCCA
TTGACTGGGTTCCGACTGGAAGAACAACCTGGTCGATACATGGAAAGGGTGAGTGGATGA
CAACCGAGGACATGCTCGCAGTGTGGAACAGAGTGTGGATCTTTGAGAATGAACACATGG
AAGACAAAACACCTGTATACAGCTGGACTGACGTCCCCTACATTGGGAAGCGCGAAGACC
AGTGGTGTGGCAGCTTGATAGGGCACCGTTCCAGGGCCACCTGGGCCGAGAACATCTACA
CGCCCATCATGCAGGTCCGCAATCTCATAGGAGCTGAGAGATATGTGGATTATATGCCAG
CACAGACAAGGTTCGCACATGAAGCAGAGCTTCAAGGAGGAGTTCTGTAAGACTGAACAG
CCCAGAGAAATGCGAAACGAAATGTAAATAATGTAAATAAAATAGCAAGAAGAAGTCAGG
CCGTCCTTGGACGCCACCCAAAGCATGGGAGGGTGCTGCCTGCGACAAGCCCCAGGAGGA
CTGGGTTTTCAAAGCCATGAGCCCCCACGGCCCAACCCTGGGAAAGCGCGACCCAGGGGT
TAGGACTAGAGGTTAGAGGAGACCCAGTGGAAACATCAGCCAAGGCCCAGACCATTCCAA
AGCTGTAGGAATGGTGGAAGGACTAGAGGTTAGAGGAGACCCCTTGGCACACAAGCGCAA
AGACAAACAGCATATTGACACCTGGGAAAGACCGGGAGACCCTCTGCTCTGCAACACCAG
CCACTAGGCACAGATCGCCGAAATCTGTGGCTGGTGCTGCAAAACACAGGATCT
>NC_040788.1 |Kampung Karu virus isolate SWK_P44| complete genome
ATGGTTATGAACCTTAGGAGAAGGCTGCCCTTCGGGGCAGCTAACAATGTGCTGAGGCGC
TTTAGGTCTGGCGTCTCTGTCCTCAAGAGAGGAGTAAAGAAGACCAAAAAAGTTGGGAAA
GCAGCTGCTGTCCGCAGCATGCGTGCACTGCCCAACATAGACCTCAAAGTGGGAAATCCA
TACGACATCCCACTAGTAGGTAACATCATTAAGGCGGTTGGCCAGGCTCTGAGAGGTCTG
GGAAGTATCCGCCTTGTGTTCGCAATGTCAGCATTTTTGCATTTCGTTGGCATTCGGGCA
CCCAGAGAGCTTGTGCGACGTTTCCTGGTCGTTCCGAAAGGAGAGGCAATGCATGTGCTC
AAAGGATTTAAGAAAGCTCTAGGCAGCATGATGAATGGAGTTAATTCAAGGAAACGCAGA
GGTGGAGCAACCTCTTTAATCTTGCTCCAAATGATAGCGCTCACCGTGGCTGCCTCGCTG
GGCAGTTATGGGGGGAAGGCGCTAATCAGAATAGGGCCCAAGGACGTGGGAACAACACTG
CGTGTTCTGCAAGGGCGTGAAAATTTTACCTGTGTGGTGCTATCCTCGGAGGTGGGAAGA
CCATGCGACATAACTATGACGCATCTCTGTCCAGACGTCAAGGAAGCTGAACCAGAAGGA
GTTGATTGCTGGTGTAAGGGAGGAGAAGCTTACGTGCAGTACGGTATTTGCCTTGGGGAG
CGTAGGTCCCGGAGATCCATTGCCTATCCTGTGCATGGAGTGAAGCATGACACTGAATCT
AGCGTGTGGCTCTCCAAGGATGCTTCATTAATCCACTTGCAAAAAATGGAAAGATGGATG
CTGAAAAACCCGGCGTATGTGTTGGCGGCACTGTGTCTGGCTTGGATGTCGGCAAGGACA
AAAATTCAAGGAGTACTGGTGTTTGTGCTGCTAATGATTGTGGCGCCAGCGTATTCTATC
AGGTGTGTGGCTATACCGAATAGAGACTTCATCGAAGGAACCAATCTGGCATCATGGGTG
GACGTCGTGTTGCAAGGGAAAACATGTGTGACAATCATGGCGAAAGATAAACCCACCTTG
GATCTATCCCTGGAGAGTGTGGAAGTGGAAGAAATGGCTACTGTAAAGCAGTACTGCACC
AGCGTAGCTGCTGGTTCAGTGTCAACCACAGCGGCATGTCCTACAACAGGAGAAGCCCAC
GACCCGAAAGCTAACGATGAAAGTTATTTCTGCAAGAGAGGCTATTCAGACAGAGGATGG
GGCAACGGATGTGGGCTCTTTGGTAAAGGAAGCATTGAAACGTGTGTGCAATTTAATTGT
GAGAAGAAGCTTGTGGGGAAGAAAATGCTAGCAGAGAACACCAAGCATGTCATTAGGGTG
TCAGTTCATGGAAACATGGATTATGCGAAAGCAACGCAAGCAGATGATCATGACCACAGC
AAGAAGATTGAGATGACTCCCAAGGCTCCGGAGAGTACAGTGGCACTAGGTGAGTTTGGA
GAGGTCACGGTAAGCTGCCAGGCCCGACTCGGTTCTGAAGTTGAGGGGATGTACGTGGCA
ATGACCGACCCAGCCGAACTGAGTTGGCTGGTCCATGAGGAGTGGTTTAACGACTTATCC
CTGCCCTGGACAGGAGCTTCCGCCCAAAAGTGGCATGAGAGGGAAAAACTGTATCATTTC
TGGGACCCAAAAGGGACAGCGCAGCCCGTGACTAGGTTGGGTGACCAAACTGGAGCTGTT
TACCAGGCACTAGCTGGAGCACGATCAGTGGACTGCGATGGGAACAAATGCACGCTGAAA
GGCATAACAACAACGTGCAGATTGAAAATGGAAAAGCTAAAGCTGGTTGGAAGAACATAT
AAAGCTTGTGCCAGCGCTTTCACATTTTCAAGAGCTCCTGCTGATACGGGTCATGGAACT
GTGGTTTTTGAGGTCACATCATCATCGGAAGCGCCTTGCAGAGTGGTAACCAACTTTCTG
GACGCTAGCGATAAGAAACTGGAAGGAAGGATAATAACAGTCAATCCCATCCTGCTCGAG
GCTGACGGAAAAGTGGCGATTGAGGTGGAAGCACCATTTGGGAACTCCATACTGGAGGTT
GAAGGAGGAACACCCCCATTGCATTATGCTTGGCACAGGAGTGGAAGTTCAATTGGCAAT
GCATTTGTCCTGGCCGCAAAAGGAGCACAACGCCTGGTATCAATGGGGGACGATGCATGG
GACTTTGGTTCGATTGGAGGGTTCTTTAACAGTGTGGGGAAGGCCATCCACCAGGTTTTT
AGCGGGACTTTTAAGACGTTGTTTGGCGGGCTAAGTTGGATGACCAGGATCATCCTCGGC
GTCCTCCTAATGTGGTTAGGAATCAACGCAAGAGAGAGGACGGTATCCTTGAGCCTGCTA
GGTGTAGGAGGAATCCTCCTCTTTATGGCGGTAACTGTGCATGCCGATGTAGGCTGTTCA
CTGGACCCATCCAGGAAGGAACTGAGATGTGGAGAAGGGGTTTTCCTCATGAATGAAGTT
GATAAGTGGAAGGATAATTACAGAATGCACCCCATGGAGCCTAAGCGACTGGCATCTGCC
ATCTGGAGCAGTCATAAGAAAGGCATTTGCGGCGTGGCCTCCACCAACCGTTTGGAGCAC
ATCATGTGGCACTCCGTATCCAGCGAGCTCAATGCCCTGCTGGACGCGAATGGGAAAAAT
ATCACAGTAGTGGTGGGTAGCAGCAACTACTCGTTTCCAGTGGGAGGCAAGAAATTGCAG
AATGGAGCTCCCCTTGAGATAGGTTGGAAGAAATGGGGCAAATCAATTCTAATGGACCCA
GAAGAGAAGGAAAGCCTTTTTTATGTCGATGGTGATGCGGTGGATTGTCCATATGAGAAT
AGGGCTTGGAACATCTTCAAAGTCGAGGACTTCGGAGTCGGGTTGTTTCACACATCAATC
TGGTTGGAAGAAAGAGGTGATAGTGGCACGACATGCGATGAGAAGACAAGTGGGGCAGCC
GTGAAAGGTGACAGAGGAGTCCATGCTGACTTAGGTAGCTGGATAGAGTCCAAGAAAAAT
GAAAGCTGGTTCCTGGAGCGCGCCCACTTGACAGAGATCAAGTGGTGTTCAAGATCCAAG
GGGCAGACTATTCACGGCGACTCTGTAGAACTGTCCAAGCTAGTCATCCCCGTGGAGATT
GCTGGTCCACGTAGCTGGATGAACACCAGGAGTGGGTATTCAACACAAACCCATGGGCCA
TGGCACGTAGCACCGCTTGAAGTGAGATTTGAAGAATGCCCGGGGACAACGGTGAAGGTA
GATGGGAATTGCACAGGACGGAAAAGCTCAGCCCGGACGACGGATAAATTTGGGAAAGTG
ATTCCAGAATGGTGCTGCAAAGCATGCACCTTGCCTCCACTCTCGTTTTGGGCTCCGGAT
GGATGTTGGTACGGGATGGAGGTGCAGCCAGTTTCACACAAAGAGAAGAGCTTGATCCGA
TCGTGGGTGCATGCGGCCGACGGGAACCAGATGGACAATCTATCTCTTGGCGTGTTGGTG
TTGACTTTGGCGCTCACAAGAGGGTTTAAGAGAAGGTGGACTGTCTCCAGTATTCTGGGT
GGAGCAGCTCTTGTTCTCGGATTGATGGTGGGTGGTAACATATCATACCAGGATCTAGGA
AGGGTGCTAGTTCTACTAGGAGCGACCTTTGCTGAAATGAATTCAGGAGGGGATATACTA
CATCTGGCTTTGGTAGCAACTTTCCGCATTCAACCATTGAACTTGTTAGGGTTCATGCTT
AGGAGGAGATGGTCACCAATAGAGGGCATCCTGGTTGGATCAATAGCAGCTCTAACACAA
ATCCTAACCATGGGGATGGAAGGAAACATCTTGGCTATTGGAAATGAAATTGCACTAGCA
TGGCTGGTGTTGCGGGCTTTAATTGATCCACACACATCCGCTATAGCCCTTCCACTCATT
GCTCTGTTTTCGCCCCTCGGAGGGGCCACGGTTTTAGGAACCTACAAATTTTTTATGTTC
TCACTGGTTGTTGGACAGCTCTTGATGGCGGAGAGAAGTGCAGGAGAAAGAAGAAGTGTC
AGGCTATATGCAGCTTTAATTGCCCTACTTAGTGGCTCTGGAGTGCTCCTGACTGCAGCC
TCCTTCATGATGAAACAGAAGAGAGCGAAGAGGAGCGTGCCAGCAGGTGAAATGTTGGCG
GTGGTCGGAATACTGATAGCTGCTCTTGGGACTGTGTACAACACTACAACTGTCATGGTT
CCAGCCTTGCTTGGTGGCTTGCTACTCTTTGCCTTTCTTTTGAGCGGAAAGGCCGTGGAT
CTCCGCTTGGAGTTTGCGGGGCGCGTGAGCTGGAGCGCAACGGCCCCCATAGTGGGAAAA
AGTCCCCGCCTTGAAGTGAAAATCAATGAGAACGGAGACATGGACTTGATTGCGGAAAAA
AGAGTGAGCATGGAGCAACATGTGGTGATGATCGTGCTCTTGGCACTGACTTCTCTGCAC
CCAGTCGTCTTGCCATTCACTTGTGGAGCTTGGTTTCTGTACAAGAAGACGGGGCGGCGA
TCCGGAGCAATGTGGGACATTCCTGCCCCAAGGAAGTCTGTCGCATGCAAGAAAGACGCT
GGAGTTTATCGAGTAATGAAGGAAACAATTTTAGGGTCAAAACAGATTGGAGTTGGAATC
ATGGAGAATGGAGTATTTCACACAATGTGGCATGTGACGCAGGGAGCCTCTCTCAAGCTA
GAGGAGGGACGAATTGATCCGTTCTGGGCCAGCGTGCAAGAGGATTTGATTAGCTATGGA
GGTGCTTGGCAGTTGAAAGGTCAATGGGATGGAATTGAAGAGGTCCAACTACTGGCAGTT
CCACCAAAGAAGAACCCCGAGAACGTACAAACAAAGCCAGGAATCTTTAAGACGAAAGAA
GGGGAGCTGGGAGCCGTGGCCCTGGATTACCCAGAGGGCACTTCAGGCTCACCGATTCTC
AACGCAAAAGGAGCAGTGGTGGGGCTGTATGGAAATGGAGTAGTGATAGGCAACTCAGAT
TATGTCAGCGCGATATCTCAGAAAATGGCGAGAGACGATGAAGCTCCAGAAGTCATAACT
GAAGACATGTTCCGTAAGAGAAATATAACGATAGTGGACTTGCACCCCGGGAGTGGAAAA
ACACGTGTGGTCCTCCCCGCATTAGTTCAGAAGTGCATTGAGAAGCGATTGAGAACAGTG
ATTCTGGCTCCAACTCGTGTTGTGGCTGCTGAAATGGCCGAAGCATTAAAAGGGCTAGCG
GTGAGGTATCAGACCACAGCTGTTGAGAGAGCAGGGGCTGGAAACGAGCTGGTGGATCTC
ATGTGCCATGCCACCTTCACCAACAGGCACATGATAGGGACACAAATCCCTTCCTACAAC
ATGTTTATTATGGATGAAGCCCACTTCCTTGACCCACTAAGTATTGCCGCCAGGGGGATA
ATTGCTACAAAAGTTGACCTGGGGGAAGCCGCTGCAATCTTTATGACTGCCACTCCACCG
GGGACCAGTGATCCATTTCCATCATCCAATAGTCCAATTCATGACGAGGAGCGTGTGATC
CCAGAGAGAGCATGGAACACAGGGAATGAGTGGATAACTGAATATACCGGAAAAACAGTC
TGGTTCGTCCCATCGATAAGAACTGGGCAGGAGATAGCCAACTGTTTGAGACGAGGAGGT
AAAAATGTAATCCAGCTAAATAGGAAAACATTCGACGAAGAGTACAAGAGAGTTAAGACC
ACGGATTGGGACTTTGTCGTAACAACAGACATTTCAGAAATGGGGGCTAACTTCGGAGCT
AGTAGAGTAATAGACGGACGTTCAACTTTCAAGCCAGTTCTTGCACAAGATAGGGTTGAG
CTTCTGGGGCCAATGGCCGTCACGGCGGCTAGTGCAGCACAGCGTAGAGGAAGGGTCGGA
AGAAACAAGGACACCCAAGAGGATGAGTATGTGTATCAAGGGAAAACATCTGAAGATAAC
TCAGGACACGTGCAGTGGCTGGAAGCTCGCATCCTGATGGACAATGTTCACGTGAGAGGA
GGACTAGTAGCTGAGTTTTATGGACCAGAACAGGGCAAAAGCAACTTAATGGCCGGAGAA
TGCCGCCTCAGGGACGAGCAGAAAAAGGAGTTCAGAGAACTGCTGAAACGTGGAGACTTG
ACTGTGTGGCTAGCTTATCAAGTAGCCAAAAGTGGAATTCAGTACCAGGACAGAAGCTGG
TGCTTTGATGGGCCAATGGAAAATACCATCATGAGAGACAACGAGGAAGTTGTTGTCAGG
AAGAAGAACGGAGAAAATGTGGTCTTTCGACCCCGGTGGCATGACGCCAGAATGAGTTCA
GACAGCGTCTCGACAAAGAAGTACATGGAGTTTGCGGAAGGAAAGAGGAGTGCTTCCGAC
TTGTTGACGGTTATCGGAGGGCTTCCTGGGTACATGAACGAAAAGTGGATGAATGCCATG
GACACCTTGTATATACTATGGAGTGGTGATAGCTCCTCAAGAGCCTATAGAGAGGCAATG
AATTCACTTCCGGAAGCTCTGGAAGTGGCAATCACGGTGGCGTTGGCTACCATAGTCACC
CTAGGGATTTTCTTTGTGCTAATGAGGTCAAAGGGCATGAGCAAGATGACTGTTGGCTTG
ATCACGATGATGTTTGCTTCTGCACTGCTTTTATGGGCCGAGGTCCCAGCTGCGCAAGTG
GCTGGGCTAGTGGTTGTGATGTTCATTCTCATGGTCGTCCTCGTCCCCGACTCTGAAAAA
CAGAGGTCTATAACTGACAACGAGATAGCTAAGATTGTCATTGCAGTGTTAGTGATAGCA
GGAGCTGTCGCCGCAAATGAGAATGGAATGCTGGAGCGAACCAAGAGAGACTTTGGTATA
GGGCAGGAAAAAGATAGTGTGACTCCTTGGGAAATGCCGAGCATAAACCCCACGGCCGCC
TGGAGTCTTTATGTGGCGGCCACTGTGTTCATTAGCCCTTGGGTCAGACACATGATCAAG
AGTCAATATGGAAGCCTTTCAGTCGCGGCCATGACACAGCAAGCTAGTCTTCTGCTCAAC
ATGAACTTGGGGTGGCCATCACTGAAAGTCGATTGGGGTGTCCCCCTGCTTTTGCTGGGG
GTTAGCTCCCAGGTCAATGCAGGAGCAGTCACAGTGGCTGTCCTGATGTTGCTGGCCCAC
TACTGTGTTTTGATATCAGCACTCCAAGCTGAGTTTTCAGCAGCGGCTACAAGAAGAACG
GCAGCCGGGGTCATGAAGAATCCAACCATTGATGGCATTCCCGCCGTTGATTTGGATGTG
GAAGCGGTTGACCCCTTGCTGGAAAAGAAATTGGGCTTGTGGATGCTGCTGTTGGGAGTG
GCTGGAGCGGCCTTCATCGGGAAAGGAATTCCCGAATTGATTGACTGTGGAGTGGTTGGA
ACAGCTGTGATGGCTACATTTCTTGAGGGAGGAGCCCCAGTGTTTTGGAACACAACAACG
GCTGTGGCAACAGTGCAACTGCTGAAGGGAAACTGGTTGGCGGGAGCTCCCTTGGCCTAC
ACCGTGATGAGGAACACGAAGAACATTAACATTCGAAGAGGAGGACCCGGGGGAAGGACC
TTAGGACAGATGTGGAAAGAAGAGTTAAACGGCATGGGAAGACAGCGGTTCGAAGACTAC
AAAAAGAGCATGATCCTGGAAGTGGATAGAAGTGAAGCGGTGGAAGCGCACACGAAAGGA
GATACATCAGGAGTACATGCCGTATCCAGGGGAACTGCAAAACTTAACTGGCTCCTGGAA
AGGAGTCTGTTCTCACCAAGAGGGAGAGTGACTGACCTTGGGTGTGGCCGTGGCGGTTGG
AGCTACCTGGTGGCAGGAGTCAGGCAAGTCACGAAGGTGCTGGCTTTCACAAAAGGAGGA
TTTGGACATGAGAACCCACGCCTGGTTAAGAGCTATGGATGGAATTTAATCACCTTTAAG
ATAAAAGATGTCATGTACATGGCCACACATCCTTGTGACACCCTCATGTGTGACATTGGA
GAATCACATCCCAACCCAGAAGTTGAAGCCACCAGAACATTGAAGGTGATGGCTCTGGCT
GAGAAGTGGCTAATGGAGAGAAAACCGGAAGCCTTCTGTATAAAGATCTTGTGCCCATAC
ATGCCAAATGTGATAAGCAAAATGGAAAACTTGCAGAGAAGGTTTGGAGGGAGCCTTGTT
AGAGTCCCACTTTCACGAAATTCCACTCATGAAATGTACTGGGTGTCAGGAGGTAGAGGA
AACATCACCAATATGGTGAGTAGCTGCTCGAGAGTCTTGCTGAACCGGATGCGAATCAAC
TCCCCTCCCGTAACGATCCCGGATGTTAGCCTGGGGACGGGCACAAGAAGACCAGCCCAG
CTAGCTGCTGAACCTAACATGGAGGTTATCGGCACACGCATTGAAAAGCTGAAGGACCAG
TTCAAGGAAACATGGCATTATGATGAAGAACATCCATACTCAACATGGACGTATCACGGA
AGTTATGAGACCAAAACAACCGGAAGTGCCTCAACAATGGTGAATGGAGTTGTTCGAGAA
CTGTCCCATCCATGGGATAACATCGATGAAGTGGTGAAAACCGCGATGACGGATACAACC
CCATTTGGGCAGCAGAGGGTGTTCAAGGAGAAAGTGGATACTAGAGCAACTTCCCCTCGG
ATGGGAACCAGGAAAATAATGAAAGTTGTCAGTCAGTGGTTCTGGAGGAGATTTAGATCC
AAGGGAATGAAGCCACGCCTCTGCACCAAGGAAGAGTTCATTGCAAAGGTGCATTCAAAC
GCAGCCCTCGGGGCTGTTTTTGAGGAGGAAAACCAATGGGGGAGTGCTTCGGATGCGGTG
GAGGACCCCCGTTTCTGGGAGCTGGTGGACAAGGAAAGAGAGGCGCACAAGAATGGCAGG
TGTGAAACATGCGTGTACAACATGATGGGAAAGCGTGAGAAAAAACAAACGGAATTTGGA
GAAGCCAAAGGGAGCAGAGCCATCTGGTACATGTGGCTGGGTGCCCGATTCCTTGAATTT
GAAGCTCTTGGATTTCTAAACGAGGATCATTGGATGGCGAGAGAGCATTCAGGGGCAGGG
GTGGAAGGCCTAGGGCTGCAAAGACTGGGGTATATCTTGAAAGAGATGGACACAATGGAA
GGCACGTATTATGCAGATGACACAGCCGGTTGGGACACAAAAATAACGGAAGAGGATCTT
GAGGATGAAGAGGATGTCATGGCCTACATGGAACCGGAGCAAGCCACACTGGCACGAGCT
ATCATGACCTTTACTTACAAGAACAAAGTGGTCAGAGTGATGAGACCAGGAAAGGGAAGA
ACATTGATGGATGTCATATCCAGACGTTGCCAGCGGGGCAGTGGCCAAGTGGTGACATAT
GCTTTAAACACAGGAACAAACATCAAAGTCCAGCTGATTCGATTCATGGAAGCTGAAGGT
GTCATCATGCCGGAGGAAGTCGAAAACATCACAGTGTCGGCACTCAGGGAAATAGAGGAA
TGGCTGAACGAAAACGGTGAAGAAGTGTTGAAGAGGATGGCCATAAGCGGAGATGACGTG
GTAGTGAAAGCAAAGGACAAGCGTTTTGCGCATGCTCTACACCATTTGAATGAGATGTCA
AAGGTGCGGAAGGACGTCCCTGAATGGGAACCATCTGACGGCTGGGAAGATTGGGACCGT
GTACCTTTTTGCTCCCACCATTTCCATGAGCTAATGCTCAAAGACGGAAGAACAATAGTC
GTTCCTTGCAGATCCCAGCACGAGCTTGTTGGAAGGGCCAGGGTGTCCCCAGGAAGAGGC
TGGACTTTGAGAGAAACAGCTGCCTTAAGCAAGTCCTATGCTCAAATGTGGTTGTTGATG
TACTTCCATAGGCGGGATTTGAGAACAATGGGATTCGCCATTTCTTCTGCAGTCCCATCA
AATTGGGTTCCAACAGGCAGGACAACCTGGTCCCTGCATGGAAAGGGAGAGTGGATGACG
AATGAAGACATGCTGGAAGTCTGGAACAGGGTGTGGATCACCGACAATCCCCATATGAAA
GACAAAACTCCCGTGTACAATTGGCGGGACATCCCATATCTGCGGAAGGGAAATGACATG
GCATGTGGAAGCTTGATAGGACTGACGGTCAGGGCAACCTGGGCCACCAACTTGAGAGCA
GCCGTCCTCCAGGTGAGATCCTTGATTGGGGAGGGAGAGAGGTATGTGGACTACCTAGCT
GCCATGGACAGGTTCCACACAGTTGATGCGCCAACTCCAGGCGCTTGGTAA
>NC_038433.1 |Theiler's disease-associated virus isolate HorseA1_serum| complete genome
TGATACCGTGTCCCGGTACGACCTCGCGCGTCCCCAAGCTCGCCCTGAGGGGGGAGCGTA
AGGGCGCGTAGTGGGGTAGCCCCCCAAACCGAGCCACCCTAGTGAGTGACTTTAGAATGG
TTAGGGAGACTACCGCCTTCGCTGTTTGGGGACCTAATGATCCGCGTGCCAGGGTTCTTC
GGGTAAATCCCGGCGCGGTGTTTTGGGTTCAGGGCAGTAGGGGCAGACGGGCCAGCAGTC
GCTGGTTCCTGGTACCACCACCCTATCCGGACGACCTCCCTCACGAAAGGTCGCCACGGT
CTGTGGCTCGACGACGCCTATAATTCAGTCCGAGGGGCGCAGCCCTCGTTAAACTTAGGC
AAGGTTCCTCGCCATTGATTTGGCCAGGGGTTTAAGTGAACGCCGCCCTTTTAATGTTTA
ATAGGGTTCTTTCCCGGCGGGTTGACAAACACTTCCCTGGGCTCTTCGTTGGCCTCGGTT
CCTTGATGCTTCGGCACCCATGAGCGCACAGGGGGGGGACCCTGCGACAGTCCGCCAAGA
GGAAAATCCTTCGGGTGACCTCGTGCGCAACCCAATCCCTTCTTCTTCCACATGGCGTGT
CTGTGGTGCATGCTGTGATGGCGCCTTTCTTGTTGCTGGTTCTTTTGTGCGGGGCCGGTG
CTATCCGCGCCCCCGCCTCACACAAATGTTCCTTCAAAGGCCGGTTTTATCTGTCAAACT
GCTGTGATCCAAAGGACATACTGCTCTGCACTTACGACTTCTGCGTTACCCGCGTTGGTT
GTCATGTGTGCACAGAAGTTTGTTGGAACGTCTCTCGTCCTGGCATTTCTGTTCGACCCG
GTTCAGGTGATGTGGAGCCCGACCTTAAGGGGTTCTTCTCGGTCGCTGCGGTGGGTGGCT
ATGCTGCCTCCCTCATCGGCCTCGGAGAGCCTTTTTCTGTCGGCTTGCTTGGCCTCACCA
TCCTTTACCGGGTTGATACTGGGGTTCCTGACGGGTTGCGTTGCGACAGACCTTGCAATG
TGTCAGTTCCCGTTTGGCCCTCGTCCCTCGAGGGGATGCGGGTCTTGTGGGAAGTTGTCT
GGGGTTTGCTGTACCGCATTCCGCACATGATTTGGGCAGCCTTTAACATCTTCGATGTGT
GGTTGTTGGGTCTAGTCATCCTCCTTACCCTGGAGGGTCGCTGGCACCTGGCGATCATGC
TCGTCCTTGCCGCTGGCTTGTCTACTTCTAGTGCTGAACTTGTTGGGGAGCCATGGGACT
CATGCACCTGTAAGGGTGTTGTGGGTCTTAGGCACCTTAACGAGACTACTTCTCCATGTC
TCTGTGAAAATGGCCCTTGGTACTATGATGCTGGTACGCCAGGCCTCACCTCTTTCGAGA
GGGGGGGTGGCTACTGTCCTTCCCGATCGGTCCGCAGGTCCGGATGCTCGCTGTGGTGCC
AGTGGGGATCGTGGGTTACTATCTACCCTCCCTCCTGGCCTAACGGCCGGCATTCTTGGC
TCTGTAATTGGCGGTGTTGGTGCAATGGTCGCCGATGCTGGATTACCTGCCTCGTTGACG
CACGTCGACATTGGTGTGGTTCCTGCGTCCGCGATTGTTGGGCTGAGACCGCTGATGATT
CTCTTACCTTCGGGAACTGTGGCACTGGCCCTCGCGTCACTGCTAACTTAACCGCTTTCC
CTTTGCACTATGGTCAGAAATCTACTGTTGCTTTGGCTACTAAAATGGTCTTGACTGCTA
AATTACAACCCTTGTGGAGGAATCTTAACACTACCATTATGTGCTCAGTTATTCGGACTT
CTGTCCATTGCTTTAGTTGCATCGGCTTGCCGTCGCCTCCCGCGGGTTTGTGGGAGCGTG
TCCCGGGCGAACCCATTTCTGATTGTGAAGGCGTGCAGGTTTCCACTGGTAAGCGGACTC
CCACATGCCCAACCAAGCAGAGGTGGAATGCTACTGTGCACGTCTGCCCCGGTTACGCCT
TCTACTCTCCCGCGTATGATGATGGCGAGCTTCATGTTGCTGGCTACTGGCAGTGGCTTT
TGGCCGGACGCACTATTCACTTTTGGTTTCTTGTAGATTTCCTGCTTGTTTACTTGTTCT
TGATGCACCTCTCTGGTGCGCGCATCACCCCCTTTTTAGCCTTGGCTCTTTGGATTCACT
TGCGGGGGGGGGTCTTTGGATCCCCCACTCCGATACCTGGCTGCAAAAATAAGAATGAAG
CCATCCACAACTACACACACTGTGTCCAGGCTCTTGGTCACGCCATTAGCGTGGTTGGTG
AGGCGAGTGCGAATTATGCTGGTCACTGGCTGCTACAGGGCCCGTTTACCGGTCTCTCGT
GGATAGTCAACGCCACGTCGTCCGCATTCAATATCACCTCCCATGCCTTGACCACTGTCG
GCTCTACACTGTCATCACTGGCTGAGGCTTGGATTCCCTTGGGCGGGGCCTCACATCCCC
TCGCTCCTTCCACAGGCAGTTTAGCGGCGGCGATCCTAGCGCCGTGCGCCTCTTGTGCTC
CTGCCGCTTGGTTTAGCGCAGCTCCCATGCTAGGCTGGGCGTTTCGCTATCCCACTTGGC
ACGAGTCCATTATGGCTCTGCTTTTGGTCCTGATTTACATGAGGTTCGCCGGGGTCGCTC
GGCTTGCCGCTCTGGTTACTTGGAAGTTGACTCGCAACTTCGGCGCTGTTGGTGTGCTCG
TCCTCCTAGTGCTTGCGCGTAGGAAGACCAGTGCTTTGGGGTACGAGATCTGTATTTCCC
TTACGGGCGAGGCTGATTGGGACTGGTTGGATTTTTCCTCCTGGCTCCTCTCGCTTCTGT
TCGCTTGGGCAGTGCTTGCTCTCGCGTCCCTTACACCAGCAATGAAGAAGCGTAAGCTCC
GATGGTACTCTCGCTGGGCTTGGTGCTACTCTCGGTTCATCTCGTGGGTCGACCACACTC
CATTCAACGGTGTAGATCCCCTTTCTCGGAAGGCTTCCTACTACTGGCTGTTTGCGGGTC
TGGTTTGGCCTAACGAGGTTGCCGTTGTGGTTGCCTCGTACGTCTTGATTGCCGTCGTGG
TTGACTTGACTGACATTTTACTAGAGACCCTCTTGTTGTCAAATCCTGATCTGGGAAGGC
TCGCGGTGTTGTGTGACACCATCGCGGGTCTCAGGTCTCCCTGGTTCCTCCATTGGGTTC
TGGAGCGCGCAGCTAGGCGTGGCATTTACCTCTATCACCACCAGGGGCATTTGTCCGCAC
GGCTCGCACAGTATCTCAGGGAGTTGGATGGTGCCTTGGAGCCGGCGCGGGTTACGCCGC
AGGACTGCGAGTTTGTGCGCGACGCTCAGCGGATTCTTGAGTGTGGCCGCAATTATCGCG
GGAAGGCGGTTGTTGCCCGCAACGGTGACACTGTCATCATTGGCGCCGTTCGCGGGGCCT
GGGAGCTCCCCCCCGGGTTCGTGCTTACGGCCCCCCTCATGCTTCGAAGCGTTGGCCGTG
GAGTCTGGCAGACGCTAGTGACGAGCATGATGGGGAAGGACAAGGAAGATCACACAGGCA
ATGTCCTTATCCTTGGGACCGCTGCCACCCGGTCAATGGGGACGTGCGTCGGGGGGGTGG
TTTACACCACATTCCACTCCTCCAACGGTCGGACTTTGGCTGGGCCAACTGGGCCCCTAA
ATCCTCGGTGGTGGTCGCCCTCGGACGACACCGCCGTGTACCCAATGCCTGTAGGCTGCA
GAAGTCTAGAGATTTGTGGATGTGGAGCCCGGAGCGCATGGGTACTGCGCAAGGATGGTG
CTCTAGTCCACGGTGAACTGTTTCCTGGACGTGAGATTAGACTGGATGTCGCTGGTCGTG
TTGCAGACTTTAAGGGCGCATCAGGTTCACCCATACTCTGTGACCAGGGTCATGCCATGG
GTATGTTGACCGCGGTGTCGCATCGGGGGCCGGAAGTACACTCGGCCCTCTTTGTCAAGC
CGTGGGACAGCGTTCCCAGGGATGCCCAAACGGTTACGGACGTGGGTGCACCTCCTGCGG
TACCTGGCAAAGGCAACTACGAGGAGCGATCCTTGTTCTTGCCCACTGGCACTGGCAAGT
CCACCCTTGTCCCTGCCAATTATGCCAAGTCAGGCCACAAGACCTTGGTTCTGAACCCGT
CTGTTGCCACTGTTGCCGCCATGGGTCCTTACATGAAGGACAAAATGGGCATTACACCGT
CCATCTTTGCTGGCCATGGGCCCACCGCTATCTCGCGCAACACTGGGTCTAACCTGGTGT
ACGCGACTTACGGTCGTTTCTTGGCCAAGCATAAGCAGTTGCTGGACGGTGTCTCTGTTA
TTCTTTGTGATGAGTGCCACAGCTCAGACCCGACAGTATTGTTGGGTATTGGGCTGGTGC
GCTCTGAAGCGAAGAAGGCCGGAGTGAACTTAGTTCTCTTCGGTACAGCTACACCACCTG
GCTATGCTACAGTCCCTCATAAGAACATCACGGAGGCACCGGTTGGGACGGATGGTGACA
TTCCATTCTATGGTTTCTACTTGAAGTCCACTAACTACACCACTGGCAGACATCTGATCT
TTGTCCACTCTAAGAGTGAGGCGGAGCGCGTCGCCTCCGCTCTTACTGCTAAGGGCGTCA
AAGCTATGTTCCACTACTCAGGTCGGGATCCAACCGCAATCCCCACCACTGGTAGTTTGA
CCGTAGTAGCCACCGATGCCCTTAACACAGGATACACAGGTGACTTTGATACGGTGACGG
ACTGCAATGTGGCTGTGCAGGAAGAAGTTACCGTTGATCTTGAACCTACCTTCACCATTT
CTCTTCGCACTCGGCCAGCTACGGCTGATCTGCGTGCCCAGAGGAGGGGGCGTTGCGGTC
GCGGCAGGCCTGGCCTGTACCGTTACTGTATAGCCTCTTCCCCGCCTTGTGGCACGGTCC
CATCCGGGGCCGTTTGGGCCGCTTTTGACGCTGCGCTGACTTGGTACGATATTCAGCCCG
CCGCCGCTGCGCGGTTGATTGGACTTTTTGCAGAGTGCCCTTACACCGGGCACATTGGCG
TAAACTTGCAGGACCCCCAGCGGGTCTATGAGGTCCTCGCTCCGTTTGCGCTGACGCCAG
ACGTAGTGAGAGCAAGGAACGCCGGGGTCAGCTGGCCCCTCCTCGTTGGAGTCCAACGGT
CAGAGTGCAAGCGCTGCGCCTCAGGTCCTCCTTCCAACGCCCCCCACTGGCAGGGTTTGG
TCGGCGATTGTGCCGTTCCGCTGCTTTACGCCTTGGAGACTCAGAGGCCCGAGAGGGTAA
TCCGATCTCCATTGGTCGATCAATTGGCTGCGGCCTTGGGCGACTCTGTTACAGAGACGT
CCTCTGGCCCCATCCTTTTGGCCGGCTTGGCGTTGGCTGCGGCCGCTGCTATTGCTGACT
ACACCGGGACTTTGGTGGTCGTTGGGACCTTTGACGTGCGCCCTGGGGGGGCTCCGCGGC
CTCCCCAATCGCGCGATCTGCCCGGCGGATTATCATCAGGACAGCCACAGAGTGATGGCG
AGGGGCCTCCCCCTCCCCGTCGCACTGACCAGCTGACAGACTCCCAAACTTTGGACGCAC
TCCAGGATGTGATGACCCAGACATCGTGGGAGTGTCTGGATTATTGCTACCGGGTAGCGA
CCGGTACCCTGGCTCCTAGAACCGCCGACGCGCTGGAAAGCGGGGCGCGTTGGCTTCGGG
AGGCGTGCTGTGGGACTAACCCTCCCACTAGTCCATTCCCAGGTGGGTGGGGGGTCACCC
AACCCCTACCTCTCGGACACCTTGCTGTGAAGGCTTGGCAAACCTTGCTCAACAACTTGG
GTACTGCTATTTCCCTGGTCACCGCGGCCTGGGCCGCTGGTAGTTCTCCTCCGCTTGCTT
GTATCGCCTCAGCGTTGCTTGGGTTGCAAAGCGCGTTGCCGCTCGACGTGCGCCTCCCGG
CCGCTCTCCTTGCTGGTGCCGGTGGCACTCTCTTCGGAGATGCCGCCACTGGCTTGGGGA
TGGCCGCGTCGTTCATGTTGGGTGGCACGGTTGGAACCGCTGGCCCTTTCATGTTCCTAC
TTGAAGTCTTGGGGGGGTATGAGTCGACGGTGGTCGGCGCCTCCCTTGCATTTGACCTTT
TTTCTGGAAACGCTTCTATGTCAGACTTGGTTTACCTAATCCCTGCTCTCGGCTCACCTG
GGCCCGCAGTCGCTGGCTTTGCCGTTGGCTTTGTTCTCCACTTGGCTCTCGGTAAGGCTC
CGTCTCGGGCCTGGTTGAACCGACTTCTTACTCTTTTACCTCGCTCGGTCGCTTTACCTC
AGGACTTCTTTTTGGAGGAGGACGTGAGGGCTCGAGCTTCTGAGCTCCTGCGTTCCCTTT
CTATTAGTCGTTCTGTGTCTAAGCTCCTGGCTTCTGTTGGTGACAAGTACATCACTCGTA
CCTCTGGCAGCCTCTTCTGGGAGGTCGCAGCCACTGTGATCTCCTGGTTTAGGCGCCTGT
TGGACTGGGTCACCTCCTGCGTGAAGGACCGGATGCCCTCTGTTCCTGTGCCTATGTTGA
CCTGCCAGGCCGCTTACACTGGACCTTGGGTTGGTACTGGTACCGTCACTGGCCGTTGCG
GCTGTGGCGCTGCCATCTCTGCTGACTTCGAGGAGGGTGTTCGCGTTCGCTGGCACACTA
CTTCATATTTCTGCCGTGGGTACTTTGCCCGCGGCATTCCTCTGAATACTCTTGGCACTA
CTTCAGGTCCTCGCCCGGCCCCCAAGCTCGTGGGTCACCGGGCTATCCATCCCGTGGGGC
TTACTGGCTACGTTGAGGTTTTGCGCGCGGAAACTGGTGAGGTAACAATCACTAGGACTA
CCGAGCATGATCTCACTCGTGACCAACTTCTCCACGCCTTACGCCAGCCGCCCTACCAGG
TGGATGGTGTGGTCTGTTCTCTCCGCTATTCGGCTTCACTCATTGCCATGATTTACGGTT
CTGGTGCCGTTGTTGATTACGAAGGTCGGGCCATTACCCTCCCTCACACCGTCCCCGGAG
ATGGCGTCAATCCCGAGTATATCGGGACGGTCGCCCTCGAAGGGGATGCTGTCCGGGAGG
CTATGGCTGAACCAGAGGTTTGGCATGACACCACTGACCGTTTTTCTGACAGTGTTGAGC
CGGAAGAGCTTGAGCGCTTGACTCTCGGCTCCGAGGTTGAGTTGCCTCCGTTGGATCCGG
AGGGACCAGGGGTCGTTCCGTCTGAGCGTACCTTCTTTGTGGCTTCCAATCCGCAAGGTG
AGGTCGCCATCGAGAGGGACGTTGAGACGCTTACTCCCCCTATTCCTCCTGTTCCCCCGT
TGGCTCCTTTGCCCACGAGGCCGGTGGTCTTGCCTCCACCTCCTTCTGATTCTGGCCCTT
TGGGTACATCCGACTACCCAGCTACCTACTCTGACACCGGCTCTATGCCGCCGTTGGAGG
GTGAGCTCCGTGGTTCGGGTGCATCCACTCCTATTTTCTGGCAGGAACCTACTCGTTTCT
CCCATGTGCCTACATCTATTAGCATTGAGTCTACTGACAGGTCTATCGCTCAGGGGTTGC
TCGACTCCGTCGGTTCTTCGGCTGAGGCATTGGCCGTTGCTACTGAAGTTGTTAATCGCA
GCTTTCTCACACCTGCTCTTTGCCATGAAGCGCTCCATGGTTCTGGCGCCTTGGTGGCTT
CACTCCCGCCGCCGGACCCCGAGGTTGCCTCGGTCGCTTCCACACCCGAGCCTGACACTG
TTCATGGCGCGGTTGCGGTGGCGGCCCAGACGGCGTTGGGGACTGTTGCGGCGGCCTTGA
CGGCTGCCACTGGCAATAGTTCCGGGGAGGCTTCTCCTGTGCTCCCTGAACCCCAGGTGC
GGGTTGTGCACTTGACTGCTCCTTGTTTCAATCATGATGGGGATGTTCTTTGTACTTCGG
CTGACATCACCTTGGCCGGAGTTTTGGTGCATGCCGGGGGGCGTTTTAACCACCGGCACA
GCTTCTGGGTCAATGGTGTTAGGCGCAGGGGCACCACTCGCGTGGCGTCCCTGTGTGACA
CTGCTGTCTCAGTTACTGTTAGGTGCAATTCTCCCTCGGGCTCTTCTTGCAGCCAAACAT
CACTTCCTCCTGCTGAACCTGCTGTGCGGAGCCCTAGCCCTAGGGCCCCGCGCGGCGTGC
ACATCAGTTGGACTTGCTGCCAAAATCGTTCCTACCGTGGTTTTTACTCAGGAAACTTTA
CCATTTCTGACATTTGTGATGGGTTTGCCATCTTTCCAGACTCCTCCCACCTCTTCTTCC
ATGGGAACCGGGTGTTGACACTCGAGACTCGTGTTGAGGAACTGGAGGGAGAACAGATTG
AGATTCAGTACACCTGCAGACATGAGACCGAACCCGTCTCTCGCTGCGTGAGGTCGTACA
TTTGGTACGGTGTTCCGCTACGGGTCGGTGAGAGCCGCCCTGTACCGGTCACCCGCCCAA
TTGGATCCTTCATGCGCGCGGACGCTACTCGTGCTTACGTCACGCAGATGTCTGAAGTTG
GGAACCGTATTGAGAAAGTCACCATTGAGCAGACGATTGCCTTGGAGGATCAGTTCCTTA
TGGATCGCTACAACTTGGCCCTTGCCAGGGCTAAGAATGGCGGTCCGTATCGGGGCTGGT
CTTATGAAGAGGCTGTGGCCAAGGTTCGCCCTCGGGCTGCCGCTGGCCATAACGTCAAGC
TCTCTGTTGCCGATCTCAAAACGCCTGCGGGTCGGAAAATCGTGGAGGACACCATCCAGT
CTATTGCTGGTGAGCGTGATGAACATCCTTTCATGCTTACAGCTAAGTCTGAGGTGTTTT
TCCAAGATAAGAAGACTCGCAAGCCACCTCGGCTGCTCTGTTACCCCTCATTGGAGTTTA
GAGTGGCTGAGAAAATGATCCTAGGCGACCCTGGCTTGGTAGCCAAGGCCGTCCTGGGTG
ATGCATATGGTTTCCAGTACACCCCCCAACAACGGGTTAGAAAACTACTCTCTCTCTGGG
ATGAGAAGCAAATACCCATTGCTATCACGGTTGACGCCAAGTGCTTTGATTCCACCATCA
CGGCGTTTGATGTCGACCGAGAAGCTGAAATCTATGCCATTGCCCATGAGAAACCAGATC
TGGTTCGCGCTCTCCATCGGCACTATAAGGCAGGTCCTATGGTGAACCGTGAGGGCGTTG
AGGTTGGTTACCGTAACTGCCGCCCATCTGGCATTTACACCACTTCTGCTTCTAATTCCA
TTACTTGCTGGATCAAGGTGGGTGCCGCCTGTCGTAAGATAGGCCTTAGGAATCCTTCCT
TCCTCATCCACGGTGATGACTGTGTCATTATCGCGGAGAGGGGAGACGAGGACCCTACAC
CTGCTTTGCGTGCAGCTTTGCTGGAATATGGGTATGACTCAGATCCTGCACTCCACGCTT
CGCTGGACGAGGCGGAGTCAGCTTCCACTTTCTTGGCTGAGTGCACGGCGGGTTACGACC
GCCGTAAGATTTATTTCCTTTCCACTGACTTCCGGAAGGTACTTGCGAGGGCTACGTCTG
AGTACGGAGACCCGGTCGCTTCTGCGTGTGGTTACACCTTGCTCTATCCGTGGCACCCTT
TGACTAGGTGGGTCCTAATGGCGCAGGTCATTGGACTCCCCTTTTTAAGGGGTGCCTCGG
TGGACGAGGCAATCACGTGCGAGGTGGCTGGTAACCGTCTCACGTTTCCTCTCAAGCAGC
TGCCATCCATCCTGGTGGCCCTGCATGGCCCGGAGTGCTTGCGCGTCGTCTCTGACTCCA
ATAAGACCCTCAGGGAGACAAACAATGCGCTTCAGGCCCTCAGAATGCGGGGGCTTTCCT
GGTACCGGAAGAGGACTATTGCTCTCAGGCTTAAAATGATCAGAGCTGGTGGGCAGTGGG
CGAAGTTGGCCAAGGCTCTCATCTGGCCTCCTTCTGCCTACATCCCATCGTTGGAGGTTG
ACACCTTCGACGCAACCCAGCTTTTGGACATTATGAGCAGGCCCTATAACAACCTTGAGC
TCCAGATTGGCAAGCCGATTCGTCGGTCGCTGACTGGACTCTTTGTGTCTAGGATCTGTT
CTTTTTTTGGTTCTGACATTCCTGCTACCTTAGCCGAAAGGTATGCACTTGGTCTTGTTT
TGGTCGGTTGGGCTCTCGCCGGCTACTGGCTTCTGTTCTGGGTGTGAGCCCCTAGTTTAC
TAGCACCCTTTACAGTTTTCCTACTAAACATGATTGTTTGTTAGTCCAAGGCAACAGGCT
TCGGCCGGGGGAGTAGCGCCCCCCCCTTTGTGAGCTCGTAACCCCCTTTTGGGGCTGTTC
CTCCCTGGGAAGAGGAGCAGTACATCCCCGGCTGGCAGCCGTTAATTGCTACGTGGTGGT
TATAGCCCGGCAAGGTTAACAGGGGGAGTAGTGCCCCCCCCGCCCCAACTCGGGTAGCGC
GTACGCTCGTCGGTCCTCCGACGTTAAAGAACCTGGCCT
>NC_038434.1 |Pegivirus F isolate PDB-1698 polyprotein gene| complete cds
GCCAGCAGTGTTGCCGAAGGCCCGAGTACGGGCCTCCCAGCCGGCGTCAACCTAAACCTG
GTTGTTATACGCTGTGTATGGAGGGCATGTCCCACGGAGCATACACTGTTAGGGGGGGGG
GGCCCTCCCTTTGCGCGCTGCGGCAAGCGCGCCTGGTACTGCCTGATAGGGTGCCGGCGG
ACGCACCACTCCTCGTCAGGGTCCGTTGAGTTGCGTATGCACACTCCCATTTTCTTAGTG
TTAGGGCTCGCCAGTGCTCTCTTGCACTGTGCCTTTTCCAATTCTAACACCACGGCGACC
GTGGCAAGCACTAGCCCTGGTGTTAACTCTACCTTGGTGACCTCTGTCACCACTGAAGTT
CCTACTACTGTTTCCAACCTCACCTGGGGAGCTCGTGAGTGGAGTGACGCGGGGGATTGG
TTCGTTAAGTCGTTCTGGTCCTGGTGGAACGCGACGCGGGGAGTGGGTGTGGCCGTATCG
GCAACTGCCTCAGACGTGTACACGTGGGGCAAGCACCGTGTCGGTCGCAGTCTCGACCTG
CCTCGTCAACACGCCCGCATGCCGGCGTTCGCTGTAGTCGGCGTCGTGTTGGCCCATGTG
GCCATCGCGGTCCTCCTCACCCTCGCGGGTAACCCATTGTTGGGGTACTGTTGGCTTCTG
TTTTTCCTGCTCATCTGGCCAGCGGCTGCGTCTCCTCTGTCGAGCCGCGCGTGCTACCAG
GAGCAGCTTGAGACCATCCTTTTTTCCAACTGCTGCAACGAGAGTGACATCGTGTGGTGC
ACGCGGCTGGCCTGCTTCACCAAGGCGGGCTGTGTTGTGTGTACAGAGGGAGTGGGCTGT
TGGGACTCCCTGGGCGGTGGCGTTTCCATATTCCCTCGCGGGGATGTGGCGACGAAGCGC
AGGCAGGCCATGGACTTTGTGGGCGGGATCGGGTGGCTCGGTGTTGTCGCTGAGAGCTTC
GGCCTCGGCGAGGTCTACTCTTTGGGCCTTGTCGCTGGTGCGGTGCTCATTGGTGGTGAC
ACCCATCCGGACCTTGTCTGCAACAGGACGTGTTCCGTCTTCGCTTTGGATTGGTGGTCG
GACAACGCGCCAACGCTAGCGGCTTTGTGGAGCGTGGTGACCCTCCTTCCGGAGGCGGTT
TGGGGTGTTCTCACCGCCATGCCGCCCCTGTTTGGGGGCTTGCTGCTGTTCTATCTTTGC
CGTGGGTGGTGGGTGCAGGCCGTACTGCTGTTCCTTGCTGTCCCGGGTGTTCTGGCAGAC
TGCTACGACGCGGAGTACGACGAGATCGCTTCGCTGAGCTGCAACATGACTCATTTTCGC
AAAGCTAACATCACTTGTCCATGTCCTTACGGCGTGTGGATGAGGGAGTTCAACGCCAGT
GACCCTGCCCAGGCGCACCTTAATCTCACCATTAGGTGCCCTGAAAGGTACAATCACTCG
CAGGATTACTGGACGTGTGGCTGGGGCTCCTGGTGGTGGCAACACGACAACGTGGAAGTC
CCATACTCCCATCCTTACATGCCCCCAGAACCTCTGACTGCTATCTGTTACATCACTAAC
AACTTCACAGGCTTGTTCAACCGCTCTTTCCATCTGGAGCTTGGGGTGAGTGGTAGGCTC
TTCGCAGGGTCTGCCTACATTACCACCTGTATCCTGGATCGACGCCCGTCGTTTTGTGGT
GACTGCTTCGGCGGCTGCTTCCACTCGACTGGGCGGCACGACATGGGGTTCGGAGTCTGC
GGCGGGGGCTATCGCGATGGCCCCTGGCAGTTCCTTCCCCTTGGCGTCCTGCGGTCTGTG
GACCATCTCAACTCCAAGGATAAGTGGATTTACAGGCTCACTTACAACAGCACTGAACTC
ATCGCCAGTTCTGTGGGCCCTGGGTACGGCTGTTCTGTCGTGCACGGGCTCGTGTCCTGC
TACTCTTGCAATCTGACCTTTGCGGCGCACAACCGCGGCATCAGTGACCCGGGCGTGTGG
TGGCCTCTCCCCGGGGGCCCCACTTCTCTCTGCATCAACCCACAGTACGCCCGGCGACAC
ATGGTGTCGCGCCCCAATAACATCCTTGCTACTATTCAGTACTTCTTTGACGTTGTAGTT
GGGAAGGCGCCGTGCAAGCGTGCGCCGAACCATCATGCTGTCTGTGCGCATGCCGCCTGG
TACCCGCCGGGTGGCACTGCTGTGGTCATGGTGGCTGACGAGCAGGTGTTCTCTTCGACG
CCCAACGTGTTGAGGACGCTCCTGAGCGTTTACGTCGCCGCGCTGGTGTTGATGCTTGCC
TCGGGAGCCAGGCTTGTCCCGGCTGCCCTGGTAGTGCTCGGCACCTTGCACATGGCCAAC
AGTCAGTGTTTCCCCACCTGTGACGTCGCTTACTGTTCCTACTATGTGTGCTTTGTGCCG
TCTGCGTGTGTGAGGCCTGCAGGGGCTGACCTCATGTGGCCGGTGTCCAACCACTTTCTC
TTGCGCTATGGCTCCGAGCTGCCAGTGGGTTGGCGAGTCGCCGTGGCGGCTTCCAGCTCC
CTGTCTTGGCTTGAGGGTGCTACCGGCGTCCCCTTCCTCCCTTGGGGACCGCTGGCCGAG
GCCGCCAGCGACGCGGGCCCCGGGTGGAACGGCAGTGTCATCTTCTGCGGTAGTGTGCAG
CCTCTGCAGGTCACTGTGGAGGATGTGCACTTAAGCAGTCTGCCGCTTCTCATCTGGTTG
CTCGTCGAAGCTGATCCGGCTGGTGTCTGCGGGATCTTAGTGGCTGCGTTGGCGGTCGTC
GGATTGCGCTCTTTCGTGCCTTTCAGGTTTCTTTGCTTCCTGTTCCAGGCCATGTGCCAC
ACGCGCGTCGGGCGTGCTGTGTTCATGGCCCTCGTTCTGCAGCTTCTCAACATGCTGTTT
GTCTGTCCCTTCGCAGAGGCGGCGCTCCACAGGGTCGTGTTCGCGGCTCCTGCGGCTGCC
TGGGCGGTGAGGCTCCCCACTTGGCCGGAAGCAATTCTGGGCCTGTTGTGTGCGGTGCTT
TACGCTCGGGTGGCCGGCAGGGGTCGCATCGCGGCCCTCGTGGCGTGGAAGCTTTCCAGC
GGTCTCATAGGAGTTGTCCTGATCAGCCTGCTCATAGGACGTGGTGCCGACCGTGGGGTT
GTGGGGTCCGAACTCTGCGTCCCTGTGGTTGAAACCCATCTGGAGTGGGAAGGTTGGGCG
TGGTGGGTGTCCGCTGCTGTCTCTTTCACCTTAATCACCTTTTCTTTCACATCGCGGGCT
GGCATGCGCGTCAAACTCCGGCTCTATGCCCGGTGGTGTCGTGTCTACTGCGCCGTGCAG
ACGGCTGTGGGCGTGTCGCCGCTTGGCCAGTGGGGCTGGGCTTCTGGCAAATGTGCTAGT
CTGTGGGTCTTGTGCTGCTTTCTGTGGCCGCGCGAGTGCGGCTGGGTTGCTCTCACCCTA
GCCGGCTGTGCTGCCTGCTTTGACTTGCTAGACTGGCTAATCACCTATGTTCTAACTGTC
CATCCTTCTGTCACCTCGCTGAGCGTTCTGGCCGATCGCGCGGCTCGGTGGTGCAACAAC
GCTGAGTTCGCTGCGGTCCTCGAGCGTAGGTGGCGCGCGGGGGAGGTGTTGTATCAGCAC
ATGGGGCAGGTGTCTTCCAAGTTGGCTGAGAGAGTGCGCTCGCTGGACGGTTGCCTTGAA
CCGGTGACCCTACGGCGGGAACATCTGGAGGCTGTCGAGGATGACGTGCTGACGCTCACC
TGTGGGCGCTGGTTTGGAGGCCACCCGGTCGTGGCGCGGTGCGGCAGCTCCGTGCTAATC
GGGAACTTGCGCGACGTGACCGCCCTTCCCCCGGGGTACCAGCTCACGGCGCCGCTCGTG
GTCACCAAGCCTGAGCGCTCTTTCTTCTCTACTCTCAAAGTGGCTATGACGGGACGTGAC
GAAGAGCCTGCACAGGGCCAGATTGCCATCCTAGCCACGCCTACATCGCGCACGATGGGT
ACAGCTGTGAACGGCGTGATGTACACGGTCTTCCATGGAGCGCATGGGCGCGCTCTATCA
AGCCCCCATGGGAGCCGTAACCCCTTCTGGTCATCGGCATCTGACGACGTAGCGTGCTAC
CCGCTGCTTGCGCCCATGAGCAGCCTGACGGTGTGCACCTGCGGAGACCACTCACGGTGG
CTGGTTCTGCCTAAGGGGCAGCTGCTCCACGGCATCGAGAGCCAGGCCAAGCACGTGAAC
CTGGACTGTCCAACTCCTGTTTCTAAGATCAAAGGCTGTTCGGGCGGACCCGTGCTGTGC
GACAAGGGCCACGTGGTCGGCATGGTCGTTGGCGCGCTCTCGCGCGCTGGCGTCGCCGAT
CGCGTGCGCTTCGTGCAGCCTTGGGAAGCCCGTCCCGGCGCTGGGGTGACCGGGTCGAAG
CCTGAGTACCCAACTGTGCCGGCTAACGGTTACAAGGAGGTGCCGTACATTGCCCCCACG
GGCAGTGGAAAGTCCACCAAGTTTCCGTCTAAGCTGGTGCAGGAGGGTCATCGGGTTTTG
GTCCTCAATCCCAGTGTTGTGACAACCCGGGCAATGTTCAAGTACATGAAAGACTCAACT
GGGGACGCTCCCAACGTGTATGCGGGCACGGGCAAGGGCGCCATCTCGCGAGAGACGGGG
TCCAAGCTTACCTACTGCACCTACGGACGCTTCCTGGTGAGCCCAGGCCGTTTCCTTCAG
AGGGTGAACGTGGTGATTTGTGACGAGTGCCATGCCGTGGATGGCACCACCATCTTGGGG
ATTGGGGCTGTGCGGGCTCTTGCGCAGGACGCAGGGGTCCGCCTCGTGGTGTTTGCGACG
GCAACACCCCCTGGCACACAGCTCCAGCCCCACCCAGACATCACTGAGACCCCTCTTGAC
TCTGACGGTGACGTACCCTTCTACGGCTTGACCCTCAAGAGCGCCAATTACAAGGCTGGG
CGGCACGTGATCTTTTGCCACTCGAAGGTGGAGTGCCAAAGGGTGGCGAAGGAACTCACG
AGCCGCGGTGTTAACACCGTGACGTATTGGCGCGGGAAGCCTGCTGACACTTTGACAGAC
GACCCGGACCTGACGGTTGTGGCTACCGACGCCATTTCCACCGGGTACACCGGGAACTTT
GCCTCTGTGACAGACTGCTGCAGTGCTGTGGCTGAAGAGGTGGAGGTCGACCTGAATCCC
ACCTTCACGATCTCCCTGTTCACAGGACCCGCTGACGCGGCGCTGCGGATGCAGCGGCGC
GGGAGGACCGGGCGCGGGTCGCCCGGCACTTACCGCCCCGTTGTGACTGCGGCGCCGCCT
AACGGGATGACCAGTAGCGCTGCGGCGTGGAGCGCTGCAGAGACTGGTTACCTGTGGTAC
GGCCTCGACCAGCCTACAGTCTGCAAGTACTTGACTGCCTACCAGGACTGCCCCTACACC
TGCAGAACGCCAGGGGACCCCACAGAGGGGGCCCGGGTCCTTGCTGTGTTGCAACCCTAT
TTCCACTGTGTGGAGGCGACGCAGGAGGCTCTGAAAGACACAAGCTGGCCTCTGCTCACT
GGCATCCAGCGCAAGCTGTGCCGGGAAGCAGACTCCATGCCGCCGTCTGAAGACGTTCGG
TGGACTGGCATCAACGGGACCAACATGGTGCCACTGCTTTACCGACTTGGACATGTGCAC
GCCAAGTGCTGCCAGGCGCCATTGGCTCAGAAGATGGCGGCAGTGCTTGGCGACACTTCC
TACCAGGACACTACACTCGGCCCGGTTCTGCTTGCCGGCGCTGCGTTGGCTGCGGCTGTA
GCCATCGCCGGGGCTTGCGGCAACTTGGTCATCATCAGCACTTGGGAGGTTTGCAACGGT
GGCGCGCCTATAACACCAGGGGCGCGAGACGACGCCGAAAGAGGACCCACCCAGGAGGGG
GGGCCAGTGCCAGCTGACGCCTTACGCGAGGTGGCGACGTCTGTGGACTGGCCCTTTTGC
ACAGCTGCGTGGGGTGCACTGCAAAGCGGCGCCACGCAGTTTGCGGACCTTGTCAAAACA
GGCGCTGAGGCTACTGGCGCTTGGGCGGCAAGTTCGCACGTCGTGCAGACGATTCCGGTC
GGTGCAGAGGGAGTGCACATACTGGATTTGATTGCAGCCAACCTGTCAGCGATGGTCGCG
GGGGGAGTGGCGATTTGCGGTGCGCGAGCAAGTCCCGCATTCGCGTCCCTCGCGGCTCTG
GTTGCAGGTGCCCAGGTTTGTACCTCAAGCAACATCATCTGGGGTTTGACACTGGCCGGC
GGGCTCGCTGCGACGCTCATGGGCGGCGCTGGTGCGGGCTTTGGCGTGGCCACCAGCTTC
TTCATCGGCAGTAAACTAGCTGGACTCAGTTGGGTGGAGACCATCGTTGGGTGTTTCGCG
GGTTACGAGGCTTGTGTCAACTTCTGCGCCTTGACCCTCGATCTGCTCGACGGTAAGTTG
GCTTTGGAGAACGCAGCGCCCTGTCTCGTGGGGCTGTTGGCGCCCGGAGCGGCGGTGGCT
GGCATCGTCATGGCCATGCTCCTGCGGAGTACCCAGGGTGGGGATGTGACCCCGTGGATG
AACAGGCTCTTGAGCATGTTGCCGCGGACGTCCGTCCTGCCCGACGGTTTCTTCCAGGAG
AAGGACAAGGTGAAGCTTGCCGACGCTGTCCGGAGCTTGTCCCTCGTGCAGAAGCTGAAG
GTTTTCCTCAACACGCACAAGGAACCTGAGTACTGCTACACTGCAGCCGGCTGGCTGGGT
GCGATTTGGCAGTTCGCGGAGCAGGTCGTACGGTGCATTCGTGACTACGTGGTTGCGAAG
GTGCCTAAGGTCTTTCCAGCGATGCCATTGGTGAGCTGCGACAAAGGCTGGAGTGGGCCG
TGGTTGGGCACGGGCACGGGCATCACAACCTGCGCCTGTGGCCACCGCGTCACCGTGACA
GTCAGCTCGCCAAAGAAGCCTGTCATCAGGGCTTCTCGCGCCTGCCGCCATGCCTGGCAG
CACACTTTCCCAGTGAACGTCACCACACGCTGGAGTGGCACGCTCCAGCCTGACATCGTG
GACTGTGAGGACGTGACCGTGCCGATCGGGGTCAGCCATTACGCGCGCTTGCGCCGTGAT
GGCGACGCATGGAGCATCGTATCGACGACGCTTGGGGTTCTGGACACCGCACTGCTGCTG
CGCGCTTGCGTACAGGGCTGTGTTGGCGCTCAGGGCGCTCAGGTGACGACATACTGCACC
ATGCGCGACCAGGAGGGGTTTGTCGAAGGCCAATCAATCTCGTTCGACAACGAGATGGTC
GAGCTACCCCACCGGTTGCAACAACGGTTCAAACTGACCCCGTTCATCTACACACCAACC
TTTACAGTTGAGACCGGAGGTGAAGTGCGTAAGGTGGAGGCAGAGGAAGCAGGCTTGGTG
AAGTGCGCCCAAGGACTGGCTGAGGAGGCTGCAACAGCAGCCAATGAAGCCGCCGACAAA
GCCGCAGAAATCATGCTTGCAGCACGAGAGGCACGCCGCAAGGCCGAGCTGGAATCCTGG
CTGCTCCGGGAGGCTATCTTGGACCGGGACTTGTTTGACGACCACTGTGCAGTGGGCGCC
GACGAGTCACCCGACTTCGAGGTGACTGACCGGATTTTGACAGGAGTGCAGAACGACACG
GGCGAGGACTGCAGAATCAAACTGGAGGATCCACTGCCGGAGCAAGCGCCTAGCGCCGAA
CCGGACTTGGAGCCCGCCAGTGAGACAATGCTGGCCGAACCCGTACCGCCGGAAGAACCG
CCAGCGGTTCTCGTGCCAACGCCGCTCACTGAAGAGCCAATCACTTCTGGACTGTCCCCT
CCTCAGCCATCCGAGGAGGTCACTGTGATCAAGGACACGGCTAGCGCAGTTGCGTCCACT
GTCTCCCAGACGGTTGGCAAACTGTACTCTGCTGTGGCCTCTGCCGGAGTTGCCAGTGCC
GACGCTGCGCGCAGGACGCTTCGAGCTGCCAAGGGGCGGCTCAGCGGGCGCGTCAGTCAG
GCGTTGGACCCCACTGTTCAGGACATTCCCATGCCAGTACTTGAGGGCTGCGTGCGTGTG
ACGTTTAAGTGGGATTGCCAGGGCAAGTGTGAAGACACCTCGGACTACCCTGCAAACACT
AAACTGATGGACGCGGCTTTCAACTCTGGCGTGCCGAGGCACAAAGCTCATGACTACATG
GTGGGTGTGGTCAACGTCAGCGGGCACGCGACGCTTGGCTCACTCACCGAAGACAGTCTC
ACGGTGCTGGTGCGGTGTAACACGATGACTTCTCCCAAGAAGGTCGTTGTGCACATGCTG
CATAAGTGCTGTGGCGAGGACAAGTCCCTACGCAGGTCCCTGCGCGCGGACACACCCGTC
GCACTCCTGGGCGCGCTCTGGGGTGACACTCAGGGCGGGTCGTGGTGGGATGGAGATGCC
CCCGTGCCGGACGAAGCTGTTGTGGGAAACACCGGATTGAAGCTCGAGCTCAGGCATGAG
ACGCAGTGCGCTGCCTCTTACGTCTGGTCTGGGGCGCCGATTACGGTGCAGGAACCAAAA
CAACCACCCGTGACCAGGGCTGTGACGGGCGCGTTGCGCGCAAGCGCGGACCGCGTTTAC
GTCACTAACCCTGAGGACATCCACAAGAGGATTGCCAAAGTCACCATCGAGCAAAAAGTG
GCTGAGAAGGACCGTTACTTCTTGGATGCCTACAACTTGGCCTTGGCCAACGCGTCGCGG
ATCCTGAGCCCAGGGTTCACGTACGAAGAGGCCATCGCTAAGGTCAAACCAAACACTGCC
AAAGGCCACGTGGCGCGGATCACTGCGGCTGACCTGAAGACCGAGGTCGGAAGGAAAGCT
GTGGAGAAGTGCCTCGACGACATAAGGGGCGGCGTAGCCTACGCGCCCTTCATGCTCAGG
CCAAAATCAGAAGTCTTCCCCCAAACCAGGGAGACGTTCAAACCACCCCGGCTCATCACA
TACCCTTCGCTCGAGTTCCGAGTGGCGGAGAAAATGATCCTGGGCGACCCCTCACTGGTG
GCGAAAGCTGTCATGGGGCCCGCTTATGGGTTTCAGTACCCGCCGCACGAGCGTGCGGAG
GTCCTTACCAAAATGTGGACTTCAAAGAAATCACCAGTTGCCTACACGGTGGACGGCGTG
TGCTTCGACAGCACGATCACGCCTGAGGACATTGATCGCGAGGCGAACATCTTCGCCGCC
GCTTCCGATGACCCCATGGCTGTTCGGCGCCTGCACGACCACTACGCATCAGGCCCACTC
ATGGACCCTTCGGGGAAAATAGTGGGTGTGCGGAACTGCCGCGCGAGCGGCACACTGACC
ACCAGTGCCGGCAACTCCATCACCTGTTACCTCAAAGTGACAGCCGCCTGTAGGAAGGCC
GGGATTAAAAACCCCAGCTTTCTCATCCACGGCGACGACTGTGTCATCATCTGTGAAAAG
GAGGAAGTCGATAAGAGTGACGCATTGGGTGAGGCTTTGCGCTCGTACGGGTACGAGTGC
GAGCCGACCATCCATGCTGACTTGTCGACCGCAGAGTCCTGCTCTGCTTCCTTGGACCGC
GTGAGAACTGTCCGTGGGCTCCGACCGACTCTTAAGCCGGATATGCGGAGAGCCATTGGC
AGAGTGATCGCGGAACATGGAGACTCAGTGGGCTGTGCGTGGGGCTACATCATCCAGTAC
CCGACACATCCAATCTCGATGTATGTGCTCCTGCCCATCCTGCTCACCATCGCCCTTAAC
AACGGCGATTCAGCTCGTCAGCCTGTGACCATTGACGTGCGAGGCAACCAAATCACGCTT
CCACTCAACCGGCTTGGCTCGGCTATTCGCGGCCTTCACGGGCCCGATGTGCTGGCCATC
ACCGGTCACAGTGCGGCTGTGATTGAAGAATCACACCAAACCCTCCAATTCTTCCGCATG
CGCGGACTCAACCACTGGCGCCGGCAACGGCGCAAGGTGCAGCTGAGAATGCGTAGGGCC
GGGAAGGAATGGGCTGACCTGGCTCGGGAGTTGCTGTGGGATCCTGGCAATTCCTCACCC
CCAAACTTGACCCCATCAGAGCCACTTCTCCCTGACGAGTTGTGGACCCACTGCTGGGAG
GGGCTGAGCGTCACCGTGAGGGTAAAACCTTGCGGTTGGACTTGCTCCCTTCTCAGAGTG
GCCGCTCTCGCCGGAGTGGCTCTGGTGGTTTTCTGGCTAGCCACCCACGGTTGAACGGTC
AACCGTGTCCCCTTCCCCCTTAACTGTTAGTTAGGTAGGTACGGCAACACAGGGTGCCCG
TAACGTCTCGGGGCATTCTGGGGTATTGACGACACCCCCGTTGTGAGTCAGGGGAGGGCC
ACAAAGCGTCTCGCGTGGTTCTCCCAAACACCCCCTTAATTGGGGGCGCGTGGCGGCGTT
AACGCTGGGGCATGTGCGAAAGCGGGGCTTCACGCTCCCCCCCCTCTCACAGTGCGGGCA
TAGGGCTTCGGCCGGGCATTGACGA
>NC_038435.1 |Pegivirus G isolate PDB-620 polyprotein gene| complete cds
GACAGGGTCCCGGCGGACGGGCTGGCCATGTATGTCCGTTGTAATGCGTATGAGAGTACC
ATTACTTTTAGTGTTAGGGACTTGCTTTTGCATTGGAGGCTTTGGTCAAGCTTCGACGGC
TAACTCCTCTACTACGTCGACCAGTAGTAGTACCACACCTTCTCCCTCACCTACCGTGGC
AGGGGATTGGGGTGCTGGAGGTTTCACAAGCTTCTGGCACAATCTAACCTCTGCTTTCGG
TTCATTGGGCACGGGTTTCTCAGGGTTTGGCTTGACCCTGGCTACAACGCTTGGGAATGG
CTTTACTAAGCACGTGTCTACTCCAACTAGTAATCTGTTTGCCCATTTGGCTAACATTAC
GAGGGGGAAGCGCGATTTGGGCGCTTTGGACCGACCGAGGCCTGCGCCTCGTCCGGCTTC
AGAGTGTCTGAATGGGACATCTGTGGACTGGTGTTTGCAGTGTCGAGCCGCTGAAGATCG
CTACCCGTGGTTTGACTGCGGTGCTGCTTTGACCTGGTTTTGTGGCCTCATCATCAGCTT
GCTTTTCTTTGTCTTACTCACCGGCTTATGTTTTCTCATTATACTGCTCACTCTTAGCCA
TGTTCTAGTGCACGGGCCACCGCGCGCTGGATATTGGCTGGTTTTGTGTTGTTGTGTTGC
TGTGTGTGATGCTCGCCCGGTTGACAGCTCACTCTCCACACCAGGGGAGTCGGTTGACAC
GCCGTGGTGGCATGCTGCTGTGGCGCTCCTTGGGTTCAGCATAGTGGTGGCGGCTGTAGT
GTGGAATTGCATCCTTGCATTCACGCTTAGAGGCTTCCATCGTTGTTGCTCGGGCTTAAT
GGCGAGCCTAGCGCTTTTCTATCTCCTGTTGTGTGCGAGATTGGCATCAGGCGACCCCTT
CATCTCTAGCCGAGCTTGCACTGACAATTCCACGCCATGGGTCTATTTTTCCAATTGCTG
TGCTGAGGACGACTTGGTGCTGTGCACGTCCCACGTGTGTTGGACCAAGGTGGGTTGCGT
GCCTTGCACCGAGACCGAGGGGTGCTGGTCATCTCTTGGTGGAGGCGTGAGCATGCGGCC
CGGCCCGGGTTCGACGCAGGCCAGGCGTGATGCCATGAATGCTATTGGGGCAGCGGGGTT
GGCTGCTTACGCCGCCGAGGCTGTAGGGCTTGGGGAGGTCTATTCAGGCGTCCTCGTGTT
CGGCATCTTTGGCGTCCGACGCACCACCCCCTTAAAACTCATCTGTGGCAAGCCCTGTAT
GGAGGACGTGAGGACCTGGATGCAGTTGAAGGCACCTACGCTGACGACGATAGTTGAATG
GGCCTCGCGAATACCTAACATCATATGGACTCTAATCGTGGGCATGCCCTTCCTGTTTGC
GGTGCTGCTGGGCTACACTGTGGTGCGAGGGCATTGGGTCGTTACCATTATTCTCGCACT
AGGCGTTCCCGGCATCATCTCAAGTGGGGAGGTGCAATGCGTTTGCGGTAATGAGACTGC
CACTAACAATTGCACACTGCAGGACGTCGACAGGGCTGGCGTGTCCTGCTACTGCCCCTT
TGGTCAGGTCATCAAGCATTACCCGCTTGGCCATCGTTTTGGACGGATCCCCATCGTTTG
CCCCGAGCGTTATGACCACGAGGAAGACTGGTGGTTTTGCGTTTGGGGCTCATGGTGGTG
GGTTCACCAGGGCGTCACGGTTCCATACGCCCATCCTTTTTCTCCTCCTGACCCTTATTC
AGCTTTGTGTTACATCTCAGACTCTGGCTCGGCCGCCATGAACCGCAGCATTTTCGTGCG
TACGTGGGCTGGATATGACGGTGGGTTTGGCGGCAACGTCACTACCTGCCTCTTGGACAG
GCGCGAGAAGGCTTGCGGCGATTGTTACGGCGGTTGCTATCAGCTTGACAGGGACAACTC
ACGACCTTTCGCACGCTGCGGCGGGGGCTACAAGGACGGTCCGATAATCTTCCTTCCGCT
TGCCGTCGTACGCTACGATAACAACTCTGCCAACGCTTGGTGGCGGCCAAATCGCGCCGT
GGCCGAGCTACTCATCTCTAGTCGTTACCGGCATGGTGTGGGCTGCGGTGACGTCGGTGG
CGTGATTCACTGCTGGAGTTGCTTTGTTCATGAGCCTCCGGAGCGCGGGTGGTTACCACA
GCCTGGGAGGCCCACTGACCTTTGCATCAACCCTCAGTATGAACGGCGGCAGCTGGGTTA
CACCAGAAACTGGCTTGAGACCATCCAGTACGTCGCCGACTCACTGTGGGCTGGAACCGG
GTGCCCGGTGTACGACGTGCCTGCTTACCCCGTGTGCAAACACATGGCGTGGTTCCCAGC
TGATGGAAGCCGGGTTACTATGTCTGGTGGTCGGCAGGTGGTCGGTGCACTTCCTGAAAG
CTATTTGGGGTTCGTGGGGCTCTTCGGAGTCCTTCTCGCCCTGATGGTGGCCTCTGGCGC
TCGTCTCATCCCTCTGCTTCTCGTTATCGTCGCTGCCGTGACCCAAACACGTGCCGACTG
CTATCCTTCATGTACTTATTGTAACTACATTCTTTGCGTATCGTCGAGTCGATGCGCTGC
TCTGGCTGACGATTCATTCTACATGTCTTACAACTCTCATTTTTCTGTTAGGCAAGGCTA
CGGCTTGCCGGAGTGGCTTACCGACTTGGGACCCATCGCCGTTCCAACGGCTTGGCTGTG
CCATTTATTCGGTGTCCCCAGCCTCAGTTCGCTCGTAGTTGGGGCCCGGTTACTGGGCAG
CTTGGTTGAAGTTGCGGAGGTGGACTTCTATTGCGGTAACGCCACCGAGCCTAGTCTCTC
TGTAGATGGTTATGACTTTACCTATCTCCTATATGCAATCCTGCCATTGTTCGGTGTTAG
CACGATTTGGACGCTCGGTTCTTTTTTAGGGGTTTGCGCGGGGCTTCGGCTCCGCGCGAA
ATTCCCGTGGAGGATCTGCGCCCTGATCTTGCAATACGCGTGCGACCACTCTTTGAATTT
CGCCGTGTGTCTCGCCGTCGTGGTCCAGGTGTATGACTCGGCCGTCGGCGGCATACCATA
TGCCGAGGCGGCTTTGCACCGAGGCCTGATAGCGGCACCAGCTATGGCTGCTAGTTTCAC
CTACCCTACCTGGATTGAGACAGTGCTGGGGTGCTTTTGCGTCTTGTTCTACGCTAGAAC
GGTGGGGCGGGTAGGCCTCGCTCCCCTTGTGGCGTACAAGCTATCGCGAGGGCTCCTGGG
GGTCACTATCCTGGTTCTCCTCTGTGCTCGCTCCCACGACCGTGGTGTCTTGGGAGCTTC
CAACCACTCACTAGAAATTTGCATACCTGTGGACTGGATGTCAGTCAGTGCGGACGACAC
TTGGTGGTACCTGTCTTCTTTAATCTGCTTTTTATCAGTGGTTCTTGCTTTCCATTCTAT
CACGGGGAAGCGCATTCGCCTGCGGCTGTACGCTCGGTGGTGCAAAATCTACTGTGCTTT
GCGGTTGTTGGTTGGTGTGTCACCTGTCGGTAGGTATGGTCGCTTTTCCTCTCCTACCAT
GCTTGCGTGGCTTGTTTGTTGCTTGCTCTGGCCTAGGGAGTGCGGGACGGTAGGCCTGCT
GTTGGTCGCGTGTGCGGCGGCGGTAGACTTGGCGGACTGGGCTCTTGAGGCAGTTCTCTG
TGTTACTCCCAAGCACGAACCCATCGGTAGAGCGGCGGATCTGGCAGCTCGGTGCCTCAA
CAACGCTGAGCTGTCGGCTTTGCTGCAACGCTGGTGGTACAAAGGGTGGTTGCTCTATGA
GCATATGGGCCAAGTGTCGTTGAACCTGAGGGAGCGTGTAGTTGCGATGGGAGGGTGCCT
CGAACCAGTGGCCATTCGCCCTGAAGAATTGCATGCAGTGTACGATGACACCATGACGCT
GACTTGCGGACGATGGTATGGAGGGAGCCCAGTCGTGGCGCGCTGCGGCAACGCGGTGCT
GATCGGCTCGGCTAAGAGTGTGAGCAGTTTACCACCCGGCTACACCTTAACCGCACCTTT
GCTCGTCGTGCGCCCTAGGAGCGGTTTCTTTTCCATCTTGAAGACCAGTCTACTCGGACG
CGGCGAGGTGCCTGGCACCGGACAGGTCGTCGTGTTTGAGACTGCCACGGGCACATCGAT
GGGGGTAGCGACCAACGGTGTGCTCTACGCGACATTCCATGGCACGTCAGGCAGACCACT
TGCTGGCCCTAATGGACCGCGTAACCCCTACTGGACTAGTCCCTCAGACGATGTGGCGTG
CTATCCGCTGCTTGAGGGCTTGAGTTGCTTGGAGGCTTGTTCGTGTGGAGACCACTCACG
ATGGATGGTGAGGGTAGACGGCCAGCTGGTTCACGGTGTCCAGTCAGGTGAAGACCATGT
CGTCTTAGACTGCCCCACTCCCTTGGACAAGATAAAAGGAGCATCAGGATCACCCGTGCT
GTGTGACAACGGGCACGCTGTCGGCATGCTGGTGGGAGCAATCTCGAATGGCGGTGTTGT
GCAGCGTATTCGTTATGTGCGCCCTTGGAAGGCCATCCCGGGCAACCCTAAGGGCGATAG
AGTGCCAGAGTTTCCAACTGTGCCAACTGAGGGTTACAAGTGCGTTGGGTACGTTGCTCC
CACGGGGTCGGGAAAATCCACGAAACTGCCCATGGCCCTGGCTGCACTAGGCCACAGGGT
CCTCGTACTTAACCCCAGTGTTGTCACCACAAAGTCCATGTACAAATACATCAAAGAGGT
GTCAGGTAAATCACCAAATGTGTTTGCCGGGACGGGTAAGGGAGCCATGGCTATCCGAAC
CGGCTCACGCATCACCTACGTGACATATGGGAGGTTTCTGGTCAACCCTGAAGACTGGCT
GGCAAACGCCGACGTGGTCATTTGCGACGAATGCCATGCCGTGGATGGCACCAGTATTCT
GGGAATCGGGGCGGCCCTCTCGTTGGCTGAAGCTGGCGGAGTGAAGCTGACGATCATGGC
AACGGCCACCCCCCCAGGTACCGTCATCACCCCCCATGATTCCATCACGGAGGTGCCGCT
AGACTCTAATGGCGACATCCCTTTTTATGGACTTACCATAAAGTCTGAGCAGTACAAAAC
TGGGCGACATGTAATATTCTGCCACAGCAAGGCAGAGTGTACGCGTGTGGCTTCAGAGTT
ATCTAGGGCAGGCGTCAATGCAGTGACATTCTGGCGTGGCGCCGACCCTGCAAATCTCTC
AGACGACCCCAATCTTACTGTGGTGGCCACGGATGCCATCTCCACCGGCTACACTGGAAA
CTTTGCCACCTGCACCGACTGCTGTTCTGTTGTGTGTGAAGAGGTAGAGGTCGACTTGAA
CCCCACCTTCTCGCTGCTGCTTGGAGTACGTGCCGCGGACGCGGCGCTGCGCATGCAGCG
GCGTGGTAGGTGTGGGCGTGGGGCCCCCGGAACCTATCGGCCTGTAATCTCTGGTGCACC
ACCTACTGGCATGACGTCCAGCGCCGCTGCGTGGTCGGCTGCAGAAGCTGGCTATGTGTG
GTATGGGCGTACAGAGCAGCAGATCGTCCAATGGCTGGAAGCATATCAATCCTGTGCTTA
TACATGCCGCATGCCAGGGGATTTCGCGGAGGCGGTGAGAGCCCTAGGCGTGCTGAAACC
CTTCTTCAGGGATGAGGAGGTTGCTAAACTGTGCTTGAAAGATCAAAGCTGGCCCCTACT
GTACGGTGCTCAGCGCCGCCTCTGCCTAACCGCGGAGTCGGCCCCGCCGTCAGATGACAT
CAAGTGGGCTGGCATAATTGGACTTAATGCTGTACCTCTGCTTTTCCGCCTGGGAACTGT
CACTGCCCCGTGCGTAAGCCATATTCTGACAAAGAAGTTGGCTGAAGTGCTGGGCGATGC
CAGCTACCAGGACGCTAGCATGGGACCCCTCCTCTTAGCCGGCGTGGGAATAGCCGCGGC
TGTGGCTATCGTTGGAGCGACCGGCTGCTTATCCATATCATCCGTCTGGGAGGTTTTCTC
GGGCGGGTCTCCAACAATTCCAGGCTCGTCTTCTGAGAAAGACCGAGGGCGGGTCCAAGA
AGGGGGTCCAGTACCCGTTGATGCTCTGCGGGAGGTTGCAACATCACTGGACTACCCATT
CCTGTCGACAGTGTGGGGCGCGCTAGAACAGGGTTCCACGTTCGTTCGCAACGGGGCGAG
CGACGCGGCGCAAGCCGTGAAAGCGTGGTACACCGGTGGGACCCCCGTGCTGCCCGTCGT
GCAGGCGATCCCGGAAGGCGTGGCTGGTGCACGCATCTTGGAGATCCTGCACGCTCACAT
GATGGCCATAGCCGCAGGTGGGTTGGCTGTAGTGGGCTCGCGTAGCTCACCTGGACTTGC
CACGATAGCGGCTCTGGTTGCTGGTGTGCAAACCTTGGCTCCTACCCATGTTATCTGGCT
GCTGGCGATAGCTGGGGGCATGGCAGTGTCCCTGGCTTCTTCGCCTCAATTGGGAGCGGC
AGCCGCGGGAGCATTCTACATTGGCAACAAAATCGGCTCTTTCAGCATTCTGAACACCAT
CATGAACTGCGTCACCGGATACGAGGCGTGTGTGAGCACGTGTGCTCTCACCTTAGAGCT
CATGGATGGCACAGCCAATGCCATGTCTTGGGCTAGCGCTCTCGTAGCCGTGGTGTCCCC
CGGCGCTGCTGTGGGGGGCATTGCTTTGGCGCTGATCCTCCGAGGGGCTGGAGGCGGCGA
CGTTAGTGCGTGGATGAACCGGTTGCTATCATGTCTTCCGCGTAACAATGTGCTGCCAGA
CGGCTTCTTCGTAGACAAAAAGGACCCTCATGCTTTAGCAAAGGCTGTGAGATCATTGAG
CTTGACATCTAGGCTGGCGGCGTGGTGCGAGGCTTCCCGGCAGGACGACTACGTGTTTTG
CGCCGACGGCTGGCTGAACAAGCTGATGCGAGTCATTGGTGCAATCTACGCGTACGTCAG
AAACTGGGTCGTTGACCACTTACCCGTACCAGGAATCCCTTATGTATCTTGCAGTGTGGC
ATACAAAGGTAAGTTGAAAGGTACTGGTAGTGTGAGTACTAAATGTGCCTGCGGGCACGG
CATAGCTTGGGACTGCTCTGTTGAGGGTCAAGCCGAACAAGGTGAGATCAACAAGGGGAA
GACCAGATGGCTGTGTAGATGTTCAGCTACGGGCGGCTTGCCGATTAACACTACTACTGT
CTGGACGGGCGATCTGCGCGTGGACTTAAGCGAAGAGCGCGAGTTCATGTTCAGGTTGAG
TGCGTCTCATTCATTTGTGGTGTTTATGAGGCCGGAAGTCCGTACTATCAAGGTGCTAAG
CTCGACGTGTCGTAATCTCACCAAGAAAATGATACTCGATGCTATCGCCGAAGGACCGGT
GGCCGCTGGTGGGGCTCCTGTAAGTCCATTCTGGGCAGGGGACTCGCTGGCGTCATTCAC
AGCTGGACAATCCATCACATATGAAGGGGAACTGGTGAAGCTTCCATTTGAGGTGACTGG
TGTACCTCAGATCTGCACCACACCTTGCTCCCCGCGGCTTTTCGAAGTCACGGGGGCACC
AGAGGCTGAGGCACGCGCCGCGGAGGCCGCTGAGGTGGCTTCTGAGGCAGTTAAACTCGC
CGACCAAACAATGGAGGCAGCAGCCGGTTTGATTACCACATCAATCGAAGCCCGCAGGAA
GGCCGAGGCTGAGGCTTGGGCCCTTCGCGAGAAGATGATGGGACGTGACTTGTTTGAGGA
CGGTTGCGACTCAAAATGGGATGATCAAGACGATGTGTGTATGACCAACAGACACCTTTA
TGCCATGATCAACGACGACGCGCCGACCCCGGTAGCCGACAAAGATCCTGAACAAGGGTT
GCTGGAGGTTCTCGGGGAACCTGCCGTGTTACCGTTGACAGAAGACAATCAGGTGAAGCC
AGTCGAAACTGACGAGCTTTTTGCGCCAACGCCATTGTCGCAGGAGGCGGTCTTGGACGG
TGTGGCGGAGCCTGAACTCATGACGGACCTCAGAGACAGCGGGGGTGAAGTGGCTGAAGC
TATGTCCTATGCTGGAGCGATGGTAGCAAACATCGGGCGTGGGGCAATGCTTGGAGCTAA
GACTGTTGTGGAGGCGGTGGCGAAGCCGGTGCGGGTTGTGACCAACGCTACCGCGCAGGC
GGCAACGTCTGCAAAATGGAAGGTAAAGGACCTGGCCAAGGCGGCGGCTACAAAGCTCCC
GTCTATTACAAAAGAGGTGGTTGAAGTTGCGGCTGAGATTACCTCTGAGGAACCACTAAC
AATTGACGTGACGACTGCCAGATACGTCACCTTCAAGTGGAGCTGCGGCTCTGGTGGGGA
GTGTATTGTCACCACCTCTGACGATGACTCGTTAGAGGACGCCCTCTCCAGGTCCAAAGT
TCCTACTTGCCATGACCACAAACTCTTAGCCGGCGTCCTGGAACTGCACAGAAGGGAGAA
AGTGCACACGTTATGTGAGATCTCGTTGGATGTTACGTGTGTATGTCCGAAACACCCTGA
TGAGCGGCCGAAGGGGCGCACTACCACACGCACTCTAGTCCACAGGTGCTGTGGTAAGGA
CGAGAGCAGGACAAAGGCTATGGGCATCAACACTCCTACATGCCTTTTGGACTCTTTGTG
GGGCGACACCGCCGGTGGACGGTGGCTCTGCAATGGCAAGGAGATTCCCATGGACACCAT
CGTGGGTACGGTGGAGGGAGTTTACGAGCTAGTGCATGAGACGCCCTGTGGACTTTCCTA
CTTATGGTCAGGTGCCCCCATAGTCGTGGGGGAGCCGAAGAAACACCCAGTGACCAGGCC
CTTGACTGCGCACCTCCGGGCTGACGCGACGAAAGTTTACGTCACTGACCCGCAGGCGAT
ACACCAGCGCATAGCTAAGGTCACCATTGAACAGGTACCCGCCGTAGAGGACGGCTTCCT
GCGCGACGCCTACAACCTGGCGTTGGCCAAAGCCTCCCGCGTGCTGAACCCTGGCTTTGA
CTACGACACGGCAGTGTCCAAGGTGAGACCAAATTCTGCTAGAGGACATGTGGCTAACAT
AACTGTGGCCGACCTCAAGACACCCCGCGGTCGCAAGGCCGTGGAGGACTGCTTGGACGG
TATCCGGACAGGCACCGAGGAAGGTCGCTTTATGCTACGCCCAAAATCAGAAGTCTTTCC
CCAAACTAAGTCTACTTACAAACCTCCGAGACTCATTTGCTATCCGTCCCTGGAGTTCCG
GGTAGCTGAAAAGATGATCCTGGGAGATCCATCCGTGGTGGCCAAGGCCGTCATGGGTGA
AGCGTACGGGTTCCAACACCCTCCTCATAAGAGGGCTGAGGTTCTCTATCGCATGTGGAA
GAGCAAACGCCAGCCGATGTGCTACACTTTGGACGGCGTCTGTTTTGACAGTACCATCAC
CCAGGAAGACATAGGCAGGGAATCGGAGATCTTTGCTAGGGCGTCGCCAGATCCAGGTCT
GGTTCGCCGATTGCATGCATATTACGCCGAGTCACCGATGGTAGGCCCGGACGGGCGTAT
CGTTGGTATAAGGCGTTGTAGGGCATCAGGGACACTCACTACTTCTGCTGGTAATTCCAT
CACATGCTATCTTAAAGTGACTGCTGCTTGTCGCAAGGCAGGCATCCAAAATCCATCATT
CCTCATCCACGGTGATGACGTGGTTGTGATCTGTGAGCGCTCCGAAGAAAATTTGTGTCG
GGCGCTGGGCGATGCACTAACCAGCTATGGTTATGTGTGTGAACCCGTCGCTCACGCAGA
TTTGTCGACGGCAGAGTCTTGCAGTGCTACTGTCACCATGGTGCGAACTGTGCGTGGCAT
GCAGCCTACACTAACTACTGACATGCGCCGTGGATTGGGCAGAGTGTTGGCGGAAGTGGG
CGACCCTGTAGGGACGGCATGGGGTTACACCATCAATTACCCCACCAACCCTATAGTCAG
TTGCGTACTGCTGCCGATACTGCTAACCACCGCCCTCAACAGCGGCGAAGGAGTGAATCA
GCTTATCAATGTGGACATTAGGGGCAATACTATCCAAATGCCCCTCTCATCTCTGGGCAA
AGCCATCCGGGGCCTGCACGGACCCTCAATCCTGTGCGTGACCGGGCGTGCACCGTCTGA
CATCCAGCAGGCGGCTGACGTCCTACAATTTTTCAACATGCGCGGGTTGGGGTTCTGGCG
TAGAAACCGGGCCAAAGTTAGAGTCAGGTTGATGCGTGCGGGCAGAGACTGGGCCTCGCT
GGCGCGTGAGCTCCTGTGGGATCCGGCCTGTTCCATGCCACCTGTTCTCGATCAGGGGGA
GGGGATCTTACCCCCTGAACTGTGGGAGTGGTCCTGGGAAGGTTTGGCTCCTATACCGGT
GCGGGACAAACCAGTTCCGTGGCGCGTTAAGGCAGCCATCGCCATCTTGGGCCTGTTCGC
TCTCTCAGTGGTCCTGTAAACCCCTACTGGACCTCCCCTGTGCGGGAGTGACGACCCCTC
ACATCAATTAGTCCGTCTTCTGACGTTAAACGGAGATACATCTCTCCTGGCAAGGGCTAC
TCTGAAAGCTGCTAACGTGGTGATCGGCGTAGCGGGGCGTGAGGAACCCCCCACCCCACT
CCTGGGTCAGCTTGGTAACTGGCCCAGTATCTACCCACTGGCGAGTGTAAACGTTTCCGG
CCGGATTAGCGACCCGGTCGTGTACATAGCCCCGAAAGGGTAATGGCAGTAACTACTGCT
CGTTGTGCCGGACGTTATTTTCTTAGG
>NC_038912.1 |Classical swine fever virus| strain Alfort/187 complete genome
GTATACGAGGTTAGTTCATTCTCGTATGCATGATTGGACAAATTAAAATTTCAATTTGGA
TCAGGGCCTCCCTCCAGCGACGGCCGAACTGGGCTAGCCATGCCCACAGTAGGACTAGCA
AACGGAGGGACTAGCCGTAGTGGCGAGCTCCCTGGGTGGTCTAAGTCCTGAGTACAGGAC
AGTCGTCAGTAGTTCGACGTGAGCAGAAGCCCACCTCGATATGCTATGTGGACGAGGGCA
TGCCCAAGACACACCTTAACCCTAGCGGGGGTCGCTAGGGTGAAATCACACCACGTGATG
GGAGTACGACCTGATAGGGTGCTGCAGAGGCCCACTATTAGGCTAGTATAAAAATCTCTG
CTGTACATGGCACATGGAGTTGAATCATTTTGAACTTTTATACAAAACAAACAAACAAAA
ACCAATGGGAGTGGAGGAACCGGTATACGATGCCACGGGGAAACCATTGTTTGGAGACCC
GAGTGAGGTACACCCACAATCAACACTGAAGCTACCACATGATAGGGGGAGAGGTAACAT
CAAAACAACACTGAAGAACCTACCTAGGAAAGGCGACTGCAGGAGTGGCAACCATCTAGG
CCCGGTTAGCGGGATATATGTAAAGCCCGGCCCTGTCTTTTATCAGGACTACATGGGCCC
GGTCTACCATAGAGCCCCTCTAGAGTTTTTTAGCGAAGCGCAGTTTTGTGAGGTGACCAA
AAGGATAGGTAGGGTGACAGGTAGTGACGGAAGGCTTTACCATATATATGTGTGCATCGA
TGGTTGCATACTGCTGAAGCTAGCCAAGAGGGGCGAGCCAAGAACCCTGAAGTGGATTAG
AAATTTCACCGACTGTCCATTGTGGGTTACCAGTTGCTCTGATGATGGCGCAAGTGGAAG
TAAAGAGAAGAAGCCAGATAGGATCAACAAGGGTAAATTAAAAATAGCCCCAAAAGAGCA
TGAGAAGGACAGCAGAACTAAGCCACCTGACGCTACGATCGTAGTGGAAGGAGTAAAATA
CCAGGTCAAAAAGAAAGGTAAAGTTAAAGGAAAGAATACCCAAGACGGCCTGTACCACAA
TAAGAATAAACCACCAGAATCTAGGAAGAAATTAGAAAAAGCCCTATTGGCATGGGCGGT
AATAGCAATTATGTTGTACCAACCAGTTGAAGCCGAAAATATAACTCAATGGAACCTGAG
TGACAACGGCACTAATGGTATCCAGCATGCTATGTACCTTAGAGGGATTAGCAGAAGCTT
GCATGGGATCTGGCCGGAAAAAATATGCAAAGGAGTCCCCACCTACCTGGCCACAGACAC
GGAACTGAAAGAAATACAGGGAATGATGGATGCCAGCGAGGGGACAAACTATACGTGCTG
TAAGTTACAGAGACATGAATGGAACAAACATGGATGGTGTAACTGGTACAATATAGACCC
CTGGATACAGTTGATGAATAGAACCCAAGCAAACTTGGCAGAAGGCCCTCCGGCCAAGGA
GTGCGCTGTGACTTGTAGGTATGATAAAGATGCTGACGTCAACGTGGTCACCCAGGCCAG
AAACAGGCCAACAACCCTGACCGGCTGCAAGAAAGGAAAAAATTTTTCTTTTGCAGGTAC
AGTTATAGAGGGCCCATGTAATTTCAATGTTTCCGTGGAGGATATCTTGTATGGGGATCA
TGAGTGCGGCAGTTTGCTCCAGGACACGGCTCTGTACCTAGTAGATGGAATGACCAACAC
TATAGAGAATGCCAGACAGGGAGCAGCGAGGGTAACATCTTGGCTCGGGAGGCAACTCAG
AATTGCCGGGAAGAGGTTGGAGGGTAGAAGCAAAACCTGGTTTGGTGCCTATGCCCTATC
ACCTTACTGTAATGTAACAAGCAAAATAGGGTACATATGGTACACTAACAACTGCACCCC
GGCTTGCCTCCCCAAGAATACAAAGATAATAGGCCCCGGTAAATTTGACACTAATGCGGA
GGACGGAAAGATTCTCCATGAGATGGGCGGCCACCTATCAGAATTTCTGCTGCTCTCTCT
GGTTGTTCTGTCTGACTTCGCCCCTGAAACAGCCAGCGCGTTATACCTCATTTTGCACTA
CGTGATTCCTCAATCCCATGAAGAACCTGAAGGCTGTGACACAAACCAGCTGAATCTAAC
AGTGGAACTCAGGACTGAAGACGTAATACCGTCATCAGTCTGGAATGTTGGCAAATATGT
GTGTGTTAGACCAGACTGGTGGCCATATGAAACCAAGGTGGCTCTGTTATTTGAAGAGGC
AGGACAGGTCGTAAAGTTAGCCTTACGGGCGCTGAGGGATTTAACCAGGGTCTGGAATAG
CGCATCAACCACGGCATTCCTCATCTGCTTGATAAAAGTATTAAGAGGACAGATCGTGCA
AGGTGTGATATGGCTGCTACTAGTAACTGGGGCACAAGGCCAGCTAGCCTGCAAGGAAGA
TTACAGGTACGCAATATCATCAACCAATGAGATAGGGCTACTCGGGGCCGGAGGTCTCAC
CACCACCTGGAAAGAATACAACCACGATTTGCAACTGAATGACGGGACCGTTAAGGCCAT
TTGCGTGGCAGGTTCCTTTAAAGTCACAGCACTTAATGTGGTCAGTAGGAGGTATTTGGC
ATCATTGCATAAGGAGGCTTTACCCACTTCCGTGACATTCGAGCTCCTGTTCGACGGGAC
CAACCCATCAACTGAGGAAATGGGAGATGACTTCGGGTTCGGGCTGTGCCCGTTTGATAC
GAGTCCTGTTGTCAAGGGAAAGTACAATACAACCTTGTTGAACGGTAGTGCTTTCTATCT
TGTCTGTCCAATAGGGTGGACGGGTGTTATAGAGTGCACAGCAGTGAGCCCAACAACTCT
GAGAACAGAAGTGGTAAAGACCTTCAGGAGGGACAAGCCCTTTCCGCACAGAATGGATTG
TGTGACCACAACAGTGGAAAATGAAGATTTATTCTACTGTAAGTTGGGGGGCAACTGGAC
ATGTGTGAAAGGTGAACCAGTGGTCTACACGGGGGGGCTAGTAAAACAATGCAGATGGTG
TGGCTTTGACTTCAATGAGCCTGACGGACTCCCACACTACCCCATAGGTAAGTGCATTTT
GGCAAATGAGACAGGTTACAGAATAGTGGATTCAACAGACTGTAACAGAGACGGTGTTGT
AATCAGCACAGAGGGGAGTCATGAGTGCTTGATCGGTAACACAACTGTCAAGGTGCATGC
ATCAGATGAAAGACTGGGCCCCATGCCATGCAGACCTAAAGAGATCGTCTCTAGTGCAGG
ACCTGTAAGGAAAACTTCCTGTACATTCAACTACGCAAAAACTTTGAAGAACAAGTACTA
TGAGCCCAGGGACAGCTACTTCCAGCAATATATGCTTAAGGGCGAGTATCAGTACTGGTT
TGACCTGGACGTGACTGACCGCCACTCAGATTACTTCGCAGAATTTGTTGTCTTGGTGGT
GGTAGCACTGTTAGGAGGAAGATATATCCTGTGGCTAATAGTGACCTACATAGTTTTAAC
AGAACAACTCGCCGCTGGTTTACCATTGGGCCAGGGTGAGGTAGTGTTGATAGGGAACTT
AATTACCCACACAGACATTGAGGTCGTAGTATATTTCTTACTACTCTATTTGGTCATGAG
GGATGAGCCTATAAAGAAATGGATACTGCTGCTATTCCATGCTATGACTAACAATCCAGT
CAAGACTATAACAGTGGCATTGCTCATGGTTAGCGGGGTTGCCAGGGGTGGAAAGATAGA
TGGCGGTTGGCAGCGGCTGCCGGAGACCAGCTTTGACATCCAACTCGCGCTGACAGTTAT
AGTAGTCGCTGTGATGTTGCTAGCAAAGAGAGATCCGACTACTGTCCCCTTGGTTGTAAC
GGTGGCAACCCTGAGAACGGCTAAGATGACTAATGGACTTAGTACGGATATAGCCATAGC
TACAGTGTCAACAGCGTTGCTAACCTGGACCTACATTAGTGACTATTATAGATACAAGAC
TTGGCTACAGTACCTTATTAGCACAGTGACAGGTATCTTTTTAATAAGGGTACTGAAGGG
AATAGGTGAGTTGGATTTACACACTCCAACCTTGCCATCTTATAGACCCCTCTTCTTCAT
TCTCGTGTACCTCATTTCCACTGCAGTGGTAACAAGATGGAATCTGGACATAGCCGGATT
GCTGTTGCAGTGTGTCCCAACCCTTTTGATGGTTTTTACGATGTGGGCAGATATTCTCAC
CTTGATCCTCATACTGCCCACTTACGAGTTAACAAAGCTATATTACCTCAAGGAAGTGAA
GATTGGGGCAGAAAGGGGCTGGTTATGGAAGACCAACTTCAAGAGGGTAAACGACATATA
CGAGGTTGACCAAGCTGGTGAAGGGGTATACCTTTTCCCGTCAAAACAAAAAACAAGTTC
AATAACAGGTACCATGTTGCCATTGATCAAAGCCATACTCATCAGCTGCATCAGTAATAA
GTGGCAGTTCATATACCTATTGTACTTGATATTTGAAGTGTCTTACTACCTCCACAAGAA
GATCATAGATGAAATAGCAGGAGGGACCAACTTCATCTCAAGACTTGTAGCCGCTTTGAT
CGAAGCCAATTGGGCCTTTGACAACGAAGAAGTTAGAGGTTTAAAGAAGTTCTTCCTGTT
GTCTAGTAGGGTTAAAGAACTGATCATCAAACACAAAGTGAGGAATGAAGTAATGGTCCA
CTGGTTTGGTGACGAAGAGGTTTATGGGATGCCGAAGTTGGTTGGCTTAGTCAAGGCAGC
AACATTGAGTAAAAATAAACATTGTATTTTGTGCACCGTCTGTGAAGACAGAGAGTGGAG
AGGAGAAACCTGCCCAAAATGCGGGCGTTTTGGGCCACCAATGACCTGTGGCATGACCCT
AGCCGACTTTGAAGAAAAACACTATAAGAGGATCTTTTTTAGAGAGGATCAATCAGAAGG
GCCGGTTAGAGAGGAGTACGCAGGGTATCTGCAATACAGAGCCAGAGGGCAATTATTCCT
GAGGAATCTCCCAGTGCTAGCAACAAAAGTCAAGATGCTCCTGGTCGGAAATCTTGGGAC
GGAGGTGGGAGATTTGGAACACCTTGGCTGGGTTCTTAGAGGGCCTGCCGTTTGCAAGAA
GGTTACCGAACATGAGAAATGCACCACATCCATAATGGATAAATTGACTGCTTTTTTCGG
TGTTATGCCAAGGGGCACCACACCTAGAGCCCCTGTGAGATTCCCCACCTCTCTCTTAAA
GATAAGAAGGGGGTTAGAAACTGGCTGGGCGTACACACACCAAGGTGGCATTAGTTCAGT
GGACCATGTCACTTGCGGGAAAGACTTACTGGTATGTGACACTATGGGCCGGACAAGGGT
CGTTTGCCAATCAAATAATAAGATGACAGACGAGTCCGAGTATGGAGTTAAAACTGACTC
CGGATGCCCGGAAGGAGCTAGGTGTTATGTGTTCAACCCAGAGGCAGTTAACATATCAGG
GACTAAAGGAGCCATGGTCCACTTACAAAAGACTGGAGGAGAATTCACCTGTGTGACAGC
ATCAGGAACTCCGGCCTTCTTTGATCTCAAGAACCTCAAAGGCTGGTCAGGGCTACCGAT
ATTTGAGGCATCAAGTGGAAGGGTAGTCGGCAGGGTCAAGGTCGGGAAGAATGAGGACTC
TAAACCAACCAAGCTTATGAGTGGAATACAAACAGTCTCCAAAAGTACCACAGACTTGAC
AGAAATGGTAAAGAAAATAACGACCATGAACAGGGGAGAATTCAGACAAATAACCCTTGC
TACAGGTGCCGGAAAAACCACGGAACTTCCTAGGTCGGTCATAGAAGAGATAGGGAGGCA
TAAGAGAGTCTTGGTCTTGATCCCTCTGAGGGCGGCAGCAGAGTCAGTATACCAGTATAT
GAGACAAAAACATCCAAGCATCGCATTTAACCTGAGGATAGGGGAGATGAAGGAAGGGGA
CATGGCCACAGGGATAACCTATGCCTCATACGGTTACTTCTGTCAGATGCCACAACCTAA
GTTGCGAGCCGCAATGGTTGAGTACTCCTTCATATTTCTTGATGAGTACCACTGCGCCAC
CCCAGAACAATTGGCTATCATGGGAAAGATCCACAGATTTTCAGAGAACCTGCGGGTAGT
AGCCATGACCGCAACACCAGCAGGCACGGTAACAACCACAGGGCAGAAACACCCTATAGA
AGAATTCATAGCCCCAGAAGTGATGAAAGGGGAAGACTTAGGCTCAGAGTACTTGGACAT
TGCTGGACTAAAGATACCTGTAGAGGAGATGAAGAGCAACATGCTGGTTTTTGTGCCCAC
TAGGAACATGGCGGTGGAGACAGCAAAGAAATTGAAAGCTAAGGGCTACAACTCAGGCTA
CTATTATAGTGGAGAGGATCCATCTAACCTGAGAGTGGTAACGTCACAGTCCCCATACGT
GGTGGTGGCAACCAACGCGATAGAATCAGGTGTTACTCTCCCGGACTTGGATGTGGTCGT
CGATACAGGGCTTAAGTGTGAAAAGAGAATACGGCTGTCACCTAAGATGCCCTTCATAGT
GACGGGCCTGAAGAGGATGGCTGTCACGATTGGGGAACAAGCCCAGAGAAGGGGGAGAGT
TGGGAGAGTAAAGCCTGGGAGATACTACAGGAGTCAAGAAACTCCCGTTGGTTCTAAAGA
TTACCATTATGATCTACTGCAAGCACAGAGGTACGGTATTGAAGATGGGATAAACATCAC
CAAATCCTTTAGAGAGATGAACTATGATTGGAGCCTTTATGAGGAGGACAGTCTGATGAT
TACACAATTGGAAATCCTCAATAATTTGTTGATATCAGAAGAACTACCGATGGCAGTAAA
AAATATAATGGCCAGGACTGACCACCCAGAACCAATTCAGCTGGCGTACAACAGCTACGA
AACACAAGTGCCAGTGCTATTCCCAAAAATAAAAAATGGAGAGGTGACTGACAGTTACGA
TAACTATACCTTCCTCAACGCAAGAAAATTGGGGGATGATGTACCCCCTTACGTGTATGC
CACAGAGGATGAGGACTTAGCGGTAGAGCTGCTGGGCTTAGACTGGCCAGACCCTGGGAA
CCAAGGAACCGTAGAGGCTGGCAGAGCACTAAAACAAGTAGTTGGTCTATCAACAGCTGA
GAATGCCCTGTTAGTAGCCTTATTCGGCTATGTAGGATATCAGGCACTTTCAAAGAGGCA
TATACCAGTAGTCACAGATATATATTCAATTGAAGATCACAGGTTGGAAGACACCACACA
CCTACAGTACGCCCCGAATGCTATCAAGACGGAGGGGAAGGAGACAGAGTTGAAAGAGCT
AGCTCAGGGGGATGTGCAGAGATGTGTGGAAGCTATGACCAATTATGCAAGAGAGGGCAT
CCAGTTCATGAAGTCTCAGGCACTGAAGGTGAAAGAAACCCCCACTTACAAAGAGACAAT
GGACACTGTGACGGACTATGTAAAGAAATTCATGGAGGCGCTGACAGACAGTAAAGAAGA
CATCATAAAATATGGGTTGTGGGGGACGCACACAGCCTTATATAAGAGCATCTGTGCCAG
GCTCGGGAGTGAGACTGCGTTCGCTACCCTGGTCGTGAAGTGGCTGGCATTTGGGGGGGA
ATCAATAGCAGACCATGTCAAACAAGCGGCCACAGACTTGGTCGTTTACTATATCATCAA
CAGACCTCAGTTCCCAGGAGACACGGAGACACAACAGGAAGGAAGGAAATTTGTGGCCAG
CCTACTGGTCTCAGCTCTAGTTACTTACACATACAAAAGCTGGAATTACAATAATCTGTC
CAAGATAGTTGAACCGGCTTTAGCCACTCTGCCCTATGCCGCCACAGCTCTCAAACTATT
CGCTCCCACTCGATTGGAGAGCGTTGTCATATTGAGTACCGCAATCTACAAAACCTACCT
GTCAATCAGGCGCGGAAAAAGCGATGGTTTGCTAGGCACAGGGGTTAGTGCGGCTATGGA
GATCATGTCACAAAATCCAGTATCCGTGGGCATAGCAGTCATGCTAGGGGTAGGGGCCGT
GGCAGCCCACAATGCAATCGAAGCCAGTGAGCAGAAGAGAACACTACTCATGAAAGTTTT
TGTAAAGAACTTCTTGGACCAGGCAGCCACTGATGAATTAGTCAAGGAGAGTCCTGAGAA
AATAATAATGGCTTTGTTTGAAGCAGTGCAGACAGTCGGCAACCCTCTTAGACTAGTATA
CCACCTTTATGGAGTTTTTTATAAGGGGTGGGAGGCGAAAGAGTTGGCCCAAAGGACAGC
CGGTAGGAACCTTTTCACTTTGATAATGTTCGAGGCTGTGGAACTACTAGGGGTAGATAG
TGAAGGAAAGATCCGCCAGCTATCAAGTAATTACATTCTAGAGCTCCTGTATAAGTTCCG
TGACAGTATCAAGTCTAGCGTGAGGGAGATGGCAATCAGCTGGGCCCCTGCCCCTTTCAG
TTGTGATTGGACACCGACGGATGACAGAATAGGGCTCCCCCAAGACAATTTCCTCCAAGT
GGAGACGAAATGCCCCTGTGGTTACAAGATGAAGGCAGTTAAGAATTGTGCTGGAGAGCT
AAGACTCTTAGAGGAGGAAGGCTCATTTCTCTGCAGAAATAAATTCGGGAGAGGTTCACG
GAACTACAGGGTGACAAAATACTATGATGACAATCTATCAGAAATAAAGCCAGTGATAAG
AATGGAAGGGCATGTGGAACTATACTACAAGGGGGCCACCATCAAACTGGATTTCAACAA
CAGTAAAACAATATTGGCAACCGATAAATGGGAGGTTGATCACTCCACTCTGGTCAGGGT
GCTCAAGAGGCACACAGGGGCTGGATATCATGGGGCATACCTGGGCGAGAAACCGAACCA
CAAACATCTGATAGAGAGGGACTGTGCAACCATCACCAAAGATAAGGTTTGTTTTCTCAA
AATGAAGAGAGGGTGTGCATTCACTTATGACTTATCCCTTCACAACCTTACCCGACTGAT
TGAATTGGTACACAAGAATAACTTGGAAGACAAAGAGATCCCTGCTGTTACGGTTACGAC
CTGGCTGGCTTACACGTTTGTAAATGAAGATATAGGGACCATAAAACCAGCCTTCGGGGA
GAAAGTAACACCGGAGATGCAGGAGGAGATAACCTTGCAGCCTGCTGTAGTGGTGGATAC
AACTGACGTGACCGTGACTGTGGTAGGGGAAGCCCCTACTATGACTACAGGGGAGACTCC
GACAGCGTTCACCAGCTCAGGTTCAGACCCGAAAGGCCAACAAGTTTTAAAACTGGGGGT
AGGTGAAGGACAATACCCCGGGACTAATCCACAGAGGGCAAGCCTGCACGAAGCCATACA
AGGTGCTGATGAGAGGCCCTCGGTGCTGATATTGGGGTCTGATAAAGCCACCTCTAATAG
AGTAAAAACTGCAAAGAATGTAAAGGTATACAGAGGCAGGGACCCACTAGAAGTGAGAGA
TATGATGAGGAGGGGAAAGATCCTGGTCATAGCCCTGTCTAGGGTTGATAATGCTCTATT
GAAATTTGTTGATTACAAAGGCACCTTTCTAACTAGAGAGACCCTAGAGGCATTAAGTTT
GGGTAGGCCTAAAAAGAAAAACATAACCAAGGCAGAAGCACAGTGGTTGCTGTGCCTTGA
AGACCAAATGGAAGAGCTACCCGATTGGTTCGCAGCCGGGGAACCCATTTTTCTAGAGGC
CAACATTAAACATGACAGGTATCATCTGGTGGGGGATATAGCTACTATCAAGGAAAAAGC
CAAACAGTTGGGGGCTACAGACTCCACAAAGATATCTAAGGAGGTTGGTGCAAAAGTGTA
TTCTATGAAACTGAGTAATTGGGTGATGCAAGAAGAAAATAAACAGGGCAACCTGACCCC
CTTGTTCGAAGAGCTCCTGCAACAGTGTCCACCCGGGGGCCAGAACAAAACTGCACATAT
GGTCTCTGCTTACCAACTAGCCCAAGGGAACTGGATGCCAACCAGCTGCCATGTTTTTAT
GGGGACCATATCTGCCAGGAGGACCAAGACCCATCCATATGAAGCATATGTCAAGTTAAG
GGAGTTGGTAGAGGAACACAAGATGAAAACATTGTGTCCCGGATCAAGCCTGGGTAAGCA
CAACGAATGGATAATTGGTAAGATCAAATACCAGGGAAACCTGAGGACCAAACACATGTT
GAACCCCGGCAAGGTGGCAGAGCAACTGTGCAGAGAGGGACACAGACGCAATGTGTATAA
CAAGACAATAGGCTCAGTAATGACAGCTACTGGTATCAGGTTGGAGAAATTGCCCGTGGT
TAGGGCCCAGACAGACACAACCAACTTCCACCAAGCAATCAGGGATAAGATAGACAAGGA
AGAGAACCTACAGACCCCGGGTTTACATAAGAAACTAATGGAGGTTTTCAATGCATTGAA
ACGACCCGAGTTAGAGTCCTCCTACGATGCCGTGGAATGGGAGGAACTGGAGAGAGGAAT
AAACAGGAAGGGTGCTGCTGGTTTCTTCGAACGCAAAAATATAGGGGAAATATTGGATTC
AGAGAAAAACAAAGTCGAAGAGATTATTGACAATCTGAAAAAAGGTAGAAACATCAAATA
CTATGAAACTGCGATCCCAAAGAATGAGAAGAGGGACGTCAATGATGACTGGACCTCTGG
TGACTTCGTGGACGAGAAGAAGCCCAGAGTCATACAATACCCTGAAGCAAAAACAAGGCT
GGCCATCACCAAGGTGATGTATAAGTGGGTGAAGCAGAAGCCAGTAGTTATACCCGGGTA
TGAAGGGAAGACACCTCTGTTCCAAATTTTTGACAAAGTAAAGAAGGAATGGGATCAATT
CCAAAATCCAGTGGCAGTGAGCTTCGACACTAAGGCGTGGGACACCCAGGTAACCACAAA
AGATTTGGAGCTGATAAAGGACATACAAAAGTACTATTTCAAGAAGAAATGGCATAAATT
TATTGACACCCTGACCATGCATATGTCAGAAGTACCCGTAATCAGCGCCGATGGGGAAGT
ATACATAAGGAAAGGGCAAAGAGGCAGTGGACAACCTGACACAAGCGCAGGCAATAGCAT
GCTAAATGTGTTAACAATGGTTTACGCCTTCTGCGAGGCCACGGGAGTACCCTACAAGAG
CTTTGACAGGGTGGCAAAAATTCATGTGTGCGGGGATGATGGTTTCCTGATCACAGAAAG
GGCTCTCGGTGAGAAATTCGCGAGCAAGGGAGTCCAGATCCTATATGAAGCTGGGAAGCC
CCAGAAGATCACTGAAGGGGATAAAATGAAAGTGGCCTACCAATTTGATGATATTGAGTT
TTGCTCCCATACACCAATACAAGTAAGGTGGTCAGATAACACCTCTAGTTACATGCCGGG
GAGAAATACAACCACAATCCTGGCTAAAATGGCCACAAGGTTAGATTCCAGTGGTGAGAG
GGGCACCATAGCATATGAGAAAGCAGTAGCATTCAGCTTCCTGCTGATGTACTCCTGGAA
CCCACTAATTAGAAGGATCTGCTTACTGGTGCTATCAACTGAACTGCAAGTGAAACCAGG
GAAGTCAACTACTTACTACTATGAAGGGGACCCGATATCTGCCTACAAGGAAGTCATCGG
CCACAATCTTTTTGATCTCAAGAGAACAAGCTTCGAGAAGCTGGCCAAATTAAATCTCAG
CATGTCTGTACTCGGGGCTTGGACAAGACACACCAGCAAAAGACTATTACAAGACTGTGT
CAACATGGGTGTTAAAGAGGGCAACTGGCTAGTTAATGCAGACAGACTAGTGAGTAGCAA
GACTGGAAACAGGTACATACCTGGAGAGGGCCACACCCTGCAAGGGAGACATTATGAAGA
ACTGGTGTTGGCAAGAAAACAGATCAATAACTTTCAAGGGACAGACAGGTACAATCTAGG
CCCAATAGTCAACATGGTGTTAAGGAGGCTGAGAGTCATGATGATGACCCTGATAGGGAG
AGGGGTATGAACGCGGGCAACCCGGGATCTGGACCCGCCAGTAGGACCCTATTGTAGATA
ACACTAATTTTTTATTTATTTAGATATTATTATTTATTTATTTATTTATTTATTGAATGA
GTAAGAACTGGTACAAACTACCTCAAGTTACCACACTACACTCATTTTTAACAGCACTTT
AGCTGGAAGGAAAATTCCTGACGTCCACAGTTGGACTAAGGTAATTTCCTAACGGCCC
>NC_038964.1 |Porcine pestivirus 1 strain 000515 polyprotein mRNA| complete cds
GCAGATATCGGTGGTGGACCTGGGGGTTGGGCTCACCGTGCCCCTTCATGGGGTAGACCT
CACTGCTTGATAGAGTGCCGGCGGATGCCTCAGGTAAGAGTATAAAATCCGTTGTTCACT
AACATGGAAAAACAGATTGCATACTATTTAAAAAAAGAAAAACAAAGAAATGGGTGGACA
GAACTGGTGGTAGGAGAAAGCTATACGAAAATAACCACACTCTCTGGAAAAACCTATCGA
GGTACTTGGGAAATGGAGAAGCGGTCAAATCCTTATGGAACCTACCTTCCCAGACCTAGT
CCTCAACAGCTCACTGCCATACACCCCCACCCCGTGGTGAATTGTAAGGTGATGGAGTAC
AAGGAGAAGGACCCTAATTATGGCGATTGCCCGAATACGAATGGGGTGTTTATCGATGAA
AAGGGTAGAAGGCTGAGTAGCCCCCCATTGGGTATCTGGAAGATAAGATTGGATTATGGT
GATCTGGTAAATATAGACAGACCAATTCCTGCTAGTGGGAAAAACTCTTATCGAGTCGAG
ACCTGTAGCGGAGAGCTGGCCACCGTAACACTGACACACGATAGGGTACTTGTGGAAGAC
TACAGGGGACTTTACCAATGGAAACCCAACTGTGAAGGAATGGTGCTCTACGTGAAAACT
TGTTCTGATTGGGCAGACCAGGTGGAAAAACAGGAGAAGGAAAGCCCCCCGAAACCTCAG
CGACCACCAAGGCGGGATCCCCGAAAAGGATTACAACCACAAGTCCCCAAAGAAACTGAG
GTCACAGAAAAGAAGAGACAACCTAGTGTCACTTTAGTGTCAGGGGGACAGAAAGCCCAG
GTCATCTATAAAGGTAAGACTAAAAACAAAAAGACACCGGATGGAGTCTATAAGTATCCA
GGAGCTAGAGAAGGGGATGTAGTAAAGGTCAGGAAGATGCTGAAGAACTGGCATATAGCC
TTAGTAATGTACTTAATATATATTATAACTCCAAGTTTTGCCAAGGTCCAGTGGTTTTTA
AAGGATGAAAATTCGTCAGGAATTAACCAGGTATTATGGAGAAGACAGATCAACAGATCC
CTACATGGGGAGTGGCCTAACCAGATTTGCCATGGCATGCCAAATGAAACTATCACTGAC
GAGGAATTACGCAGTTTAGGAATGATAGATACAAGCCCTAGAACAAACTATACTTGCTGT
CAGTTGCAATATCATGAATGGAAGAAACATGGTTGGTGCAATTACCCACAAAAACAGGCT
TGGATCAGGAGAATAGCGACCCTGCAAGCCAACCTCACCGGAGCTTATAAGGGACCTGAG
TGTGCTGTCATCTGTCGATTTAACGGCACCTATAACATTGTGAGACAGGCCAGAGACGAG
GTGAGTCCACTGACAGGGTGTAAGGAAGGGCACCCTTTTCTATTTTCTGAGGAAAGGTCC
GACACCTCGTGCTTGAGGCCGCCCTCCACTAGTTGGGTGAGACCAGTGAAAATGGATGAG
GCATCGATGGCTGACAGCTTCGCCCACGGGGTCGATAAGGCCATAATATTAATCAGAAAA
GGGGCATCGGGAATTATCAATTTCCTAGACACTATTGGGAGATGGTTACCGGTGACTGAA
GCAGCTATAGTACCATATTGCGAAACCTACACTGTGACAGGGATGTATGTCCATGTAAAG
AATTGTCTTCCTAGAGGGCTACCTAAGCATTCAAAAATAATCTCCCCAACAATGATATAC
CTGGGGGAAGGCGACCCGGCCCATAACATCCAGCACTTATTCGGCTCAGGTATAGCAAAG
TGGGTCCTAGTCTTACTCGGGATCCTGGGTGAGTGGTATGGAGAATTAGCCTCTACAATT
TACTTACTACTTGAGTATGGGTCTGAGTGGTTGGAACATGAAAGTCTGGTCACAGAAGGG
CTGTTCCCGGGTATTAATATTACAATAGACCTCCCGGCTAGCCACACAGTACCTGGTTGG
GTGTGGGTCGCGGGCCAGTGGGTATGCGTGAAGCCAGATTGGTGGCCCACACAGGTCTGG
ATCGAAACCGTGGTGGCAGAAGCCTGGCACATATTAAAAATCCTAGCATCGGCCTTGGTG
AATATAGTCACTGCATTTGTGAACCTAGAACTGGTCTATTTGGTTATAATACTAGTCAAG
ATATCAAAGGGGAACTTGATAGGTGCCATATTATGGTGCCTGTTACTGTCTGGGGCTGAG
GGGTCGTGTCTAAAAAGGCAAGACTACTACAACGTCCAGCTAGTTGTCGAAGAAAAGACT
GGCGTAGAAAAACGGTCTATAATGGGCAAGTGGACAGTGATAACTAAGGAAGGCCAGGAA
CCAAGATTAATGGAGCAGATAAAGATGGTGTCAAATAAAAGTGTGACAGAAATTTACTGC
TATAATGGGCTCAATACTAGCAGTTGGGGGCGGCAACCGACAAAACAGAGAGGGTGTAGC
CAAATAGTGCCCTATTGGCCTGGTGACAATGTCCTAGAAGAACAATACTATAGCACGGGT
TACTGGGTGAACGCAACAGGCAGCTGTCAGCTTAGGGAAGGCGTATGGCTATCAAGAAAG
GGCAATGTACGGTGCCAGCGTAATGGCACATCCTTGATACTGCAACTGGCGATAAAAGAA
GACAATGACACTATGGAAATACCGTGCGACCCAGTGGAAACAGAAAGCATGGGTCCTGTG
GCACAGGGTACTTGCGTGTACAGCTGGGCAGTCGCTCCAAGAGGGTGGTACTATAATAGG
AAAGATGGTTACTGGCTGCAGTATATAAAGAAAGATGACTACCAGTACTGGACTAAAATG
CCTACTGCCTCGTCTGCAGCAACAATGTACCGCCATCTGCTTCCTTTATTGGTGGCCTGC
CTCATGGGCGGCAGGATATCGGTGTGGATTGTCGCAATGCTCCTATCTCTACAGGTGGAA
GCTAGTGAAGTGGGCACTAAGCAACTGGCCGTCACACTAACTCTATGGAAAATGGACTGG
ACGGAATTACTCTTCTACATCATCATAATGTTAGCCGTCAAGGAAGACCTCATAAAGAAA
ATAGTGACTGCAAGCCTTGTAACCTTGAAAAATAGTCCAGTAGCCTTGAGCTTTCTCATT
GTACTCAGGCTTGTGGGGGGCAGCGAAGCACTCCCAGTGGGCTTACTACTAGAAAAAATG
TGCATAGACCAACCAGAGTTTGGAACTCCCTTCTTGATCTACTTGTGGGACAATTGGAAA
TGGACTGTCCTAGTCAGTTTCTCTGCACTAAACCATGAAAAAACTATAAGACTGGCAAGG
AAGCTGCTATTGGCAACACATATAACAGCGCTCACGTTGACTGGTCTAAGTGATTCAATT
TTTTATATCATGCTTATAATGACTAACCTATTAATAAAGACATTCATATATCTATTGGGG
GTCAGCATAAATTGGGTTGAGAAAGAAAAAAAGAGGTTACTAGTAAAGAGGAAGCTAATA
TATAAGAAAACCGCAATCTGTAATCAGGACGAGAATGAATTGGAGAACAAGTTCAACAAG
ATATCCGTTAATGCGGACTTCACCCCATGCAAGCTTGAATTATTACAACTACTCAGGGCT
TTTTTAGTTTCCCTATGTTTTTCCTACTACAAACCCCTCCTGTATGCAGAGACTACCCTA
ACTGTCATAGTAATTGGCGTGCAGGAATACAATGTGGCAATGGCACGTGGGCGAAGCGTG
GTTCATAAATTATTAGCCATGGCATATTATGTATATGGTCACATACAGGGCAATATGTTC
CAGCTCGCCAGTATCCAGTGCCTGTTGTCAAGCCCAAGGAAAATCATGAAACATATGATA
GAAAACCCAATCCTTAGGAAGTTCTGGCAAGGTGAAACAGAACTCTACAACCAGGGTGTC
AATCAATCTAAAATAGTAAACCCAAAGAAAATCGGGCTGGAAGAATTACATAAAGGTATG
TGCGGCCTACCAACTGTAGTACAAAATTTGGTCATATATGCAAAGAAGAATGACTCTCTT
ATATTAGGAGAATTGGGCTATCCCCCTGGGGATCTCACCAGTGATGGGTGGGAAATTTTA
GGCCCCGGCAGAATTCCGAAGATCACCAATGTTGAGTCTGCCAAGATGGACTTACTCTCC
AAACTCATGACCTTTCTGGGGATTGAAAGCTCAAGAGTCCCCAGAACCCCAATCCACTCA
ACAAGGAAATTACTGAAGATAGTGAGAGGCTTGGAAACTGGGTGGGGGTACACTCACGCA
GGGGGGATTAGTAGTGCAAAACATGTCACAGGTGAAAAAAACTTAATGACCCACATGGAG
GGCAGGAAGGGCAAGTACATCTTACAATCCCAAGAACATGGTGCCGATGAGGTAGAGTAT
GGAGTAAAAACTGACCAAAGAGCGCCCGACAACGCCTTATGTTACTGCTTTAACCCTGAA
GCCACAAACATAAAGGGAGAAACAGGGGCCATGGTGTTCATGAAAAAGATAGGAAAAAAA
TGGACCCTTGTAACATCAGATGGTAACAAAGCCTACTATAATGTAAACAATCTGAAAGGG
TGGTCCGGACTACCAATAATGCTGCACTCCACCGGGGCCATAGTAGGGAGGATTAAATCG
GCATATTCAGATGAAAACGACTTGGTGGAGGAGCTTATCGACTCCAGGACTATCAGTAAG
AGTAATGAGACAAACCTGAACCACCTTATTAAGGAATTGGCAGATATGCGGAGGGGGGAG
TTCCGCTCAATTACCCTTGGAACGGGTGCTGGGAAAACCACAGAACTGCCCAGGCAATAT
CTCACAACAGTAGGTACACATAAATCTGTACTAGTCCTGGTCCCTCTAAAAGCACCCGCC
GAAAGTGTCTGCCGCTTCATGAGGTCTAAGTACCCTACCATTAACTTTTCTTTAAGAGTG
GGAGAGCGGAAAGAGGGAGACGTGAGCAGCGGTATCACCTATGCTACTTACGGATTTTGC
TGCCAGCTTAACCTAGTTCAACTCAAAGAGTGGATATCCAGGTACTCAATGGTGTTTTTC
GACGAATACCACACGGCAACCCCGGAACAGATAGCTATAATAAGCAAGATCCACGCACTG
AAAGTTAAAACCAGGATAGTGGCCATGTCAGCAACTCCCCCGGGCACCGTGACAACTGAA
GGCAGGAAATTTGACATCGAAGAAGTCGGGGTTGCCACAATAGAGAAGGGAGAGGAACCA
AAAAGGGGGCGTGTAGCGGTCGCCGGCATGCAGGTCCCGTTGGAAGATTTGACAGGGAAG
AATTGCCTGGTATTCGTGGCAACCAAAGAAGCCGCGGAGACGGAGGCCAAAGAGCTGCGT
GCCAGAGGAATCAACGCAACCTATTACTATTCAGGTATAGACCCCAAAACTCTGGAACAT
GGGATGACCAACCAGCCATATTGTATTGTGGCCACAAATGCCATCGAATCGGGCATAACC
TGTCCTGATTTAGATGTGGTCATAGATACCATGCAGAAATACGAAAAGGTAGTGAATTTC
TCAGCAAAGATGCCCTTGATTGTCACATCATTAGTAAAGAAAAAAATCACCAGGGAAGAA
CAGGGCCAGAGGAAAGGTCGAGTGGGCAGGCAAAAGAAGGGAAAATATTATTATCCTTCG
GGGGTGGTACCGAATGGATCAAAAGACCTTAGCTATCTAATCCTGCAGGCCCAAGAGTAT
GGTGTCCTGGAACAAGTTAACATAACAGAGTACTTCATAATAATGAATGAGGACTGGGGT
CTTTACGACGTAGATGAGGTAGAAGTGAGAATACTGGAGAGAATGAACAAGGAAATCTTG
CTTCCGCTAGGCATCGTGGAGAAGCAAATCCTGGAAAGAAGTACTCACCCGGAAAAGGTG
GCACTGTTGTATAATAAATTAGTACAAAAAAGCCCCATAGTATACCCTAGAGTGCAGGAG
GGTGAGGTTAGTAAGGAATATAATACCCACAATCTGGCCGTGTATGACAAGCTAAAAGAT
GTCAATCCACAGGCCATTTATGTCCTAGCAGAGGAGGAAAGAGCCACAGAGATGATGGGC
CTCGAGTTCGAACAAGATCCATCCGACTTACAGGATTCAGTAGTCCAACTTTGTGAAGAC
ATCAAGAGGTATACAAAACTCTCTGGGATCACTGAGAAATTACTAGTAGGTACAATGGTG
GGGTACATAGGATATAAAGCCCTAACCAGAAACCACGTGCCCTGGGTTAGTAAAGAGTAT
TGCTATGAGCTGACTGATTCACCTGATACTTACGAGAACTCATTTGCACCTTTAGATGTC
GATATCCAAAACCCCGGTGAAAGTAAACACCCAGAACAACTGGCAGATCATCAACTGAGG
CAATTACTGGAGACTGGGAGAGACAAGGCAATCGACTTCCTAAAAGGAGTCCGCGAGTTC
ACTAGTGGGGCTATAAATAGCCCAAAAGCACTGAGTATATGGGAGAAAATATATCAGTAC
TTGAGGAAACATCAGGGCGAGATCATCTCATCAGCGGCGTGGGGCAGCGCAACGGCCCTT
CACGACAGTATCAAATCTAGGTTAGGGGATGAGGTAGCCACCGCAGTAATAATTCTTAAG
TATTTAGCATTTGGTGAAAGAGAATTGTCCGGACTGACCAGGCAAGTCTTAATTGACATC
ATAGTATATTATATAGTCAACAAGCCCCGGTTCGAAGGAGATGACTATGCGAAGAGAAAG
GGGAGAAGACTGGTCATTGAAGTCTTGATGGGGGCACTGGCAACTTATGCAGTGTCAAAT
TTTTGGGGCGTGTCTGTTAATAAGATACTACAACCAATATCTGATTATCTACCTTATGCT
ACCGCCACTTTAGCTTTCCTTCGCCCAACTTTCATGGAATCAGCGGTGGTGGTCGCTTCT
TCTATTTACAGAGCCTTTCTCTCCATTAAACATGCAGAAAACAGGAGTCTCGTTACGCAG
GTCGCCTCTGCCGCTCTTGAAGTCATGGGTTTGACCCCAGTATCAGCTGGCCTAGGCGTC
CTGCTGGGGCTTGGGCTGTGTGTGCTCCATATGAACATTGACAAGAATGAGGAGAAGAGG
ACACTGATATTGAAAATGTTTGTTAAAAACTTTATAGACCAGGCAGCACTAGATGAGTTA
GACAAACTGGAGCCAGAAAAAATAATCCTCTCATTGTTGGAGGGCATCCAAACTTGCACA
AACCCAATCAGAGCTATTATGATTTTATACAGAGTGTATTACAAGGGAGAATCGTTTACA
GAAGCCTTGTCTAAGATGGCTGGAAAGTCCCTCATAGTGATGGTCATTGTCGAGTTCCTG
GAACTGACGGGCCAGACCCAAGGGGGGTATATAGACCTTAGTGCCAATCTGCTGACTTTT
CTTTTGGAAAAACTGAAAAAGATGACCAACCTCGCCATAGGGGAGGCCAGAAAGGCCTTA
CTCCCTATTCCATACTTGTACTGTGAAACCTGGCAGTCTGACGCCAGAATCAAGGCCCCG
GAATCCTACGACCAGGTGGCAGTGGAATGCAGATGCGGTGCTTCCGCAAGATACTCCTTT
CACCACGGGGTTCATGAGGTATTGGAAGAAAAAATGACCAAGTGGTGTAAGAACTTCTTC
CTATGGGGACCTAATTTTTCCAACCCGGATCCAAAGAGGATGACATTCTATGAATGCGGT
CAAGCAAGAAAGTGTCCCGTAATCATAATGGGCGAAGACATAACCTTTGGTAAATATGGT
ATATATGTCAAATTTGGCCACGGGCCTGATGGGAGAAGATTAATAAGGGGCACCACCCAT
GCCACCATCAGCAGGGAGGAGCTGCTAGAAATCCTAACGGCCCCAAGTCAAGTAGCAATA
GGTAAAGTCAAGCTGACAGATTACTGCAATCAAAAGGGAATGATAGATAGGAAACTGGCT
GTACTTGAAGGTGACAAAATACATTTCTGGAAAGCACATCGTGGGTCCAAGATCACGGAT
CAACTCACCATTGAGAGTCTGACAGATGACTTGGGGTCGGAAATCAGGGATATCACATGG
GAGCTGTACACAGGTGGGACATGCACCGTAAAAGGAATATCCCTTAGGTCGTGCGCACCA
GGGCAACGAAACAAGGCCACGGTTTTGTGTGATTGTACCGATGTGCTAAGCCCCTGCTAT
CTAATTAATGGCAGGAGACCATCCCCGTTTGACGTCGTAGAAGGTTATGAGTGCCACCAT
CGGAAGCCTCGAGCGACGTATGAAGACCTAGAGATGGAAGAAATACTAAAGAGACGGGTT
CCTGTCTACGACCCTCTTTGTCTGTTCGACATTGACAGTAAACTACTGCCTCCCGACACT
TATTATTTGGAAGAGGATCGAGAAGACTTTGAGTATGCGTTGAGGTGCTGGGGCCTCGGG
GTTTATGTAGTGGACGGGTCCGTCACTTCCCCCCCAGATATAAGAATACACCACAGCTCC
GTACTGCTGCTACTGACACCTGGAGTGGACTCTGAGCTACACTTGCAGTATATACTTTGT
TACTCTCACCAGGCAGAGGTGGATATCTACATTAGGGGTCAACTTCTAGAGGAGGAAAAT
ACTGCCACGGAAGCGGAAGGCTTTCAGGAGGGCGGTGATGAAGGGACGGGTGACGTGGTG
GCAGAAGATGAGGACACGTTGTCCACAACAGAATCAATACCCCCGCTAGAAGAGGAAGAA
GGAGGTGGAGAGCTAATTACCTATGTGGTTATCAGGGGATTGCAAGAAGAAAGATACACT
AGCCATCTCAAATTGAATGACTGGATCAGTGAAAATATTTCGGAGCCACATAGAGTCCAA
ATCATGCTTGACGGAACAGTGAGAGTCACAATAAAAGAGGGCAAAGTGAAACACCTATTT
GGGGTCTACAGAATAGAGAACTCCCTGGAAGCAATGTTCAAAGAGACCATAGCTGACCTC
CCCACAGCCACCCAACCGCCCAGAGGGCCGATCTACACGGCCAAAGAATTGGCCCAGGGG
AATATTGCCCCAGTCCAACCTGCAGCAAATTATTATGGAATGATAGAGGGGAGAGGGGAC
CCGATGACAGCGTTCGAAGCCTTATCGGTCCTGCGGTCACAAAAAGTCTTAGCCAAGGAA
GTGAAAATAAGTACTCGCAAGGCACAGGCTTTTCTAAATAAAGTCAGGAGAACTGCTGAG
ATCAGGGCCTCGGAATTGGCATTAAAACGCTTACCGGTACTCGGAAAAATAAATGGGAGA
AAATTGATTAGAGAGGAAACTAATATCCCCAACCAAAGGTTGGCATCGATAATGACTTCA
ATAGGAATCAGATTAGAGAAACTGCCGGTGGTCAGAGCAAACACCTCCGGCCCTAAGTTT
AGGCAATCAATCTTAGAAAAAATGGATAAATATGAAAATGAACAAGTTCCAGAGTTACAT
GAGAAGATGTGGGCGGCTTTTCTGGTGACCGCCCGACAAGACTTAAGAAATACATATGAG
GAAGTAACTTACCCTGAACTGGAGATCGGAATCAACCGGAAGGGAGCACCAGGTTTTTTT
GAAAAAGAAAGTTCAATAGGAGAGGTACTGGAAAAGAAGGAAAAAATTGATGTCGTGATC
CGAGAGATTGAAAAGGGCACTCACTTATATTACGAAACGGCCATGCCAAAAAATGAGAAA
AGAGATGTGCTTGATGATTGGTTGTCAGAGGATTTCGTCACTTACAAGAAACCACGTGTG
ATACAGTACCCTGAGGCAGTCACCCGATTGGCCATCACCAAAATAATGTACAAGTGGGTA
AAGCAGAAACCTGTAGTGATCCCTGGCTATGAGGGGAAAACCCCGATTTTTGAAATATTT
GAAAAAGTTAGTGCAGATTGGGCTCAGTTTAAAAACCCAGTAGCAGTCAGCTTCGATACC
AGGGCCTGGGATACTCAAGTAACGAGAGAGGACCTCAAACTGGTAGGGCGGATACAGAAA
TATTACTACAAAAAGAAATATTGGAAATTCATTGACAACTTGACTACCATGATGGAGGAA
GTGCCCGTAATCACTGTAGAAGGAGACATGTTTCTCAGGGTCGGACAACGCGGGTCTGGA
CAGCCCGACACCTCAGCAGGTAATTCCATATTAAACGTGCTAACAATGCTAGTAGCTTTC
TCCGAATCTACAAACTTGCCCATAGCAGCTGCCTGGAGGGCCTGTCGTATCCACGTCTGT
GGAGATGACGGCTTTCTAATCACAGAATCAGAATTAGGGAGGAAATTCGCTGAAAAAGGT
GTCCCCTTGCTAGCTTCATTCGGCAAACCCCAAAAAATCACTGAGGGGGCAAGCTTAAAG
ATAACTAGCAACTTTGATGGAATAGAGTTTTGCAGCCACTCCCCCATCAGAGTCCAAACA
CCAAACATAAGGTGGATGCCGGCGAGGCCCACAGCAACAATTCTAGGGAAAATGAGTACC
AGGCTGGGTGAGGGTGCCACCAGATCGGGAGAAGAGTATGAAAAGCAGGTGGCATTCGCA
TACTTACTGATGTACCCCTGGAATCCACTGATTAGGAGAATTGGCCTCCTATTGCTATCA
ACTACTGACCCCATGGGGAAAGAGGAAACCCCGTGTTCTGACGAGGGGGTGAAATATGTC
GGGGATCCTATTGCCGCATACAGGGATGTATGGGGGCACAAATTAGAGGATGTAGGGCAT
GTCGATCAGTCGCAGTTATCCCGGATGAACTATAGCATGACTTACTTAGGGATCTGGAAA
CCAAAGACGAGCCAGCGACTAGTCGAACAGTGCTGTCGGCTGGCCGAGAAAAACAATTGT
GTGGCACGTGCAGATTCTCTAATTAAGAAAAAGGTCAAGATCACCTATGACCCGGGGATA
GGAGCGGCTCAAGTTATTCGTAGGTGGGAAGAGCTGGAGTGGACCAGAAGGAAACCCGAA
TTCACCAAAGTAACTGCGGAAGATGACCTCTTCCTAGTCCTTTTTAAGAGACTGTCAAAG
TACATTTTTCAGAAAATTAAGTTCATGCAGAAGATGTTCACCCCTTATTAAGTGGGGGGC
GCTTATTTAAATGCAGCCAGTATCTGGTGGGTATAAGACTTGTGTGAATAAAATATACAA
CTGAAAGGGGCAAGTGGCCGTATAGGCTGGGGCGATCGCCGTACCCCCCCTTTACCAGGC
GCCTCAACCCCATGTACCATGGGGTTGTTGTAAATACTTGAATGAATGGAGTAATACGGG
TAATGGACTTACAAGCCAGTATTGCCCCATTTGCTTTATAGTGGTGACGAGATATC
>NC_039218.1 |Kyasanur forest disease virus polyprotein gene| complete cds
ATGGCCAAAGGAGCCGTCCTTAAAGGAAAGGGGGGCGGTCCCCCTAGGCGAGTGCCGAAA
GAGACCGCAAAAAAGACGCGTCAAGGACCAGGCCGATTGCCAAACGGACTGGTATTGATG
CGCATGATGGGAGTGCTGTGGCATATGGTCGCTGGAACGGCCAGGAATCCGATCCTCAAG
CGATTCTGGGCGACTGTTCCGGTACGGCAGGCCATTGCAGCGCTCCGTAAAATCCGAAAG
ACAGTTGGACTGCTATTGGACTCTTTAAATAAAAGAAGAGGGAAGAGAAGGTCAACCACC
GGATTGCTCACGCCAATCTTGCTAGCTTGCCTGGCGACCCTGGTGTTCTCTGCGACAGTT
CGCAGAGAGAGAACAGGGAACATGGTGATCAGGGCAGAAGGAAAGGACGCAGCCACGCAA
GTGGAAGTCATGAATGGAACATGCACCATTCTTGCCACAGACATGGGGAGTTGGTGTGAT
GATTCAATCATGTACGAGTGTGTCACCATTGACTCGGGAGAAGAACCAGTTGATGTGGAT
TGCTTCTGCAAAGGCGTTGAGCGAGTGTCACTGGAATACGGAAGGTGTGGGAAACCAGCT
GGCGGTAGAAACAGGAGGTCAGTGTCGATTCCGGTGCATGCTCATAGTGATCTCACCGGA
AGAGGGCACAAGTGGCTTAAAGGGGACTCAGTCAAGACACATCTGACACGTGTGGAAGGC
TGGGTTTGGAAAAACAAGTTCCTGACAGCGGCCTTTTGTGCAGTTGTGTGGATGGTAACG
GACAGCCTGCCGACAAGGTTCATTGTCATAACGGTGGCCCTTTGCCTGGCTCCTACATAT
GCCACACGATGCACACACCTGCAGAACCGGGACTTTGTCTCAGGGACCCAAGGGACGACT
AGAGTTTCATTGGTGTTGGAATTAGGCGGCTGTGTCACCCTCACAGCTGAAGGCAAGCCA
TCAGTGGATGTTTGGCTCGACGACATACACCAGGAGAACCCGGCCAAGACACGAGAGTAT
TGTCTTCATGCCAAGCTGGCAAACTCCAAGGTGGCCGCACGTTGTCCAGCCATGGGTCCA
GCGACACTGCCAGAGGAGCACCAGGCGAGCACAGTCTGTAGACGAGACCAGAGTGACAGA
GGCTGGGGTAACCATTGTGGACTGTTCGGGAAGGGCAGCATTGTGGCTTGTGCCAAGTTT
AGCTGTGAGGCCAAAAAGAAGGCAACTGGATATGTGTACGATGTCAACAAAATCACATAT
GTGGTGAAGGTGGAACCTCACACGGGTGACTATCTAGCGGCCAACGAGTCGCACAGCAAC
CGGAAGACAGCATCTTTCACAACGCAGTCCGAGAAGACCATCTTGACACTGGGAGATTAT
GGAGACATCTCCCTCACGTGCCGGGTGACTAGTGGAGTGGATCCTGCCCAGACTGTGGTA
TTGGAACTGGACAAGACAGCGGAACACTTGCCCAAGGCTTGGCAGGTACACCGAGACTGG
TTTGAGGACCTCTCCTTGCCATGGCGACACGGGGGTGCCCAGGAATGGAACCATGCTGAC
CGGCTCGTGGAATTTGGTGAACCGCACGCTGTGAAAATGGACATTTTTAACCTTGGGGAC
CAGACGGGTATCCTGTTGAAGTCTCTGGCTGGAGTGCCCGTGGCTAACATAGAGGGCAGC
AAGTACCATCTCCAGAGTGGTCATGTCACCTGCGATGTGGGCCTTGAAAAACTTAAGATG
AAAGGGATGACATACACGGTTTGTGAGGGATCAAAATTTGCTTGGAAAAGGCCGCCAACC
GACAGTGGACATGATACCGTAGTCATGGAGGTGACTTACACCGGGAGCAAGCCATGCAGA
ATACCAGTGAGAGCCGTGGCCCATGGAGAACCCAATGTTAACGTGGCAAGTCTAATAACC
CCAAACCCATCCATGGAAACAACTGGAGGAGGGTTCGTTGAGCTACAGCTACCACCAGGA
GACAACATCATCTATGTTGGTGAGCTGAGCCACCAGTGGTTTCAGAAGGGCAGCACAATT
GGCCGTGTTCTGGAAAAGACCAGGAGGGGCATAGAGAGACTCACAGTTGTGGGAGAGCAC
GCCTGGGACTTCGGTTCGGTAGGCGGCATGCTATCATCAGTGGGGAAGGCTCTACACACG
GCTTTTGGCGCAGCATTTAATACCATTTTTGGAGGGGTGGGATTCCTCCCACGCATTCTG
CTGGGGGTAGCTCTGGCTTGGCTGGGGCTCAACTCACGGAACCCCACCCTTTCAGTCGGC
TTTTTGATTACTGGTGGACTTGTGTTGACAATGACACTGGGGGTTGGTGCTGATATGGGC
TGTGCAATTGATGCTAACAGGATGGAGCTACGATGTGGTGAGGGCCTTGTTGTGTGGAGA
GAGGTCACCGACTGGTATGATGGTTACGCATTCCACCCAGAATCGCCCTCTGTCCTTGCG
GCATCTCTAAAAGAAGCATATGAGGAAGGAATTTGTGGTATTGTGCCCCAGAACCGGCTT
GAGATGGCCATGTGGAGGCGTGTGGAGGCTGTGCTCAACTTGGCCCTCGCAGAGAGTGAT
GCTAATCTAACGGTGGTTGTGGACAAAAGAGATCCCAGTGACTACAGGGGAGGCAAAGTG
GGAACCCTAAGGCGTTCAGGCAAGGAAATGAAGACGTCATGGAAGGGATGGAGCCAATCC
TTTGTGTGGAGTGTCCCAGAAGCGCCACGGCGTTTTATGGTTGGGGTTGAGGGGGCTGGA
GAGTGTCCTCTTGACAAACGCCGAACAGGAGTCTTCACAGTGGCAGAGTTTGGGATGGGA
ATGAGGACCAAGGTCTTCTTGGACCTACGTGAGACTGCCTCCTCAGACTGTGATACCGGA
GTCATGGGGGCTGCAGTCAAAAGCGGTCATGCCGTCCACACCGACCAAAGTCTTTGGATG
AGGTCGCACAGGAATGCAACGGGAGTGTTCATATCTGAGTTGATAGTGACCGACCTACGG
AACTGCACATGGCCAGCCAGCCACACCTTGGACAACGCCGGTGTCGTGGACTCAAAACTC
TTCCTTCCAGCAGGCCTGGCTGGACCACGGTCGCACTACAATCACATTCCTGGGTACGCA
GAACAGGTTAAGGGGCCATGGAGCCAAACGCCCCTACGGGTGGTAAGGGAACCCTGCCCT
GGGACTGCGGTTAAGATTGACCAGAGTTGTGACAAAAGGGGGGCGTCGCTGCGTAGCACG
ACGGAAAGCGGGAAGGCCATACCAGAATGGTGTTGCCGCACATGTGAGCTGCCCCCAGTC
ACATTCCGTAGTGGGACTGATTGCTGGTATGCCATGGAAATTAGACCAGTCCACCAACAG
GGTGGTCTGGTGAGGTCGATGGTGCTGGCTGACAACGGAGCCATGCTAAGTGAAGGTGGA
GTCCCTGGCATTGTGGCTGTGTTCGTGGTCCTGGAGCTGGTCATCAGGAGACGCCCAACA
ACTGGCACCTCAGTGGTGTGGTGTGGGATGGTTGTCCTTGGCCTTGTTGTGACTGGGCTA
GTCACCATTGAGGGCCTATGCCGCTATGTGGTGGCCGTCGGCATCTTGATGAGCATGGAG
CTCGGACCAGAGATTGTGGCACTAGTTCTGCTACAGGCAGTGTTTGACATGAGGACTGGC
CTCCTGGTGGCTTTTGCAGTCAAAAGGGCCTACACAACTAGAGAGGCTGTGGCAACCTAT
TTCTTGCTCCTCGTGCTGGAACTTGGGTTTCCGGAGGCCTCACTGAGTAACATCTGGAAG
TGGGCCGACTCCTTGGCAATGGGAGCACTGATTCTCCAGGCGTGTGGTCAGGAGGGTAGA
ACTCGAGTGGGCTATCTCCTGGCAGCTATGATGACCCAAAAGGACATGGTAATAATCCAC
ACAGGCTTGACCATTTTTCTATCAGCTGCCACGGCAATGGCGGTCTGGAGCATGATCAAG
GGTCAACGGGACCAGAAGGGACTTTCCTGGGCCACACCACTTGCAGGCCTCCTTGGAGGC
GAGGGAGTGGGTCTTAGATTGCTGGCGTTTCGAAAGCTTGCCGAGCGAAGGAACAGACGG
TCTTTCAGTGAACCACTGACGGTGGTGGGAGTCATGCTCACTGTGGCAAGTGGGATGGTG
AGACACACATCCCAGGAAGCACTGTGCGCTCTTGTAGCTGGGGCCTTTCTCCTCCTCATG
ATGGTACTGGGAACACGGAAGATGCAGCTCACCGCAGAGTGGTGCGGTGAAGTGGAATGG
AACCCAGACCTAGTGAACGAGGGAGGAGAGGTTAATCTGAAAGTGAGGCAGGACGCCATG
GGGAATCTCCATCTCACTGAGGTGGAGAAGGAAGAACGTGCGATGGCGTTATGGCTTCTT
GCAGGGTTGGTGGCTTCAGCCTTCCACTGGGCAGGCATTCTAATAGTATTGGCTGTGTGG
ACACTTTTTGAGATGCTGGGCTCGGGGCGAAGGTCTGAACTTGTCTTCTCTGGACAGGAG
ACCCGGACCGAAAGGAATCGGCCCTTTGAGATCAAGGATGGAGCCTATCGCATCTACAGC
CCTGGCTTGCTTTGGGGACACCGCCAAATTGGAGTGGGGTATGGAGCCAAGGGAGTTCTG
CACACCATGTGGCACGTCACTAGGGGGGCAGCCCTGGTTGTGGATGAGGCAATCTCTGGA
CCCTATTGGGCTGACGTCAGGGAAGACGTTGTGTGCTATGGTGGAGCATGGAGTCTTGAG
AGCCGGTGGAGGGGTGAGACCGTTCAGGTGCACGCGTTTCCACCAGGGAGACCCCAAGAG
ACACACCAGTGCCAGCCGGGTGAACTCATCCTGGAGAATGGCAGGAAACTTGGAGCAGTC
CCTATTGACCTGAGCAAAGGCACCTCGGGAAGTCCTATCATTAACGCCCAGGGAGAGGTG
GTGGGTCTTTATGGGAACGGCCTGAAGACCAATGAAGCCTACGTCAGCAGCATAGCACAA
GGAGAAGCCGAGAAAAGCAGACCGGAAATCCCGTTGAGTGTGCAAGGAACAGGCTGGATG
TCAAAAGGTCAAATCACGGTGCTGGACATGCATCCGGGGTCAGGGAAGACACATCGAGTC
CTCCCGGAGCTTGTGAGGCAGTGTGCAGACCGAGGGATGAGGACTCTAGTTCTTGCCCCC
ACCCGGGTGGTCCTGAAGGAGATGGAGAGAGCGCTTGCTGGCAAGAAGGTCCGATTCCAC
TCACCCGCGGTGGAAGGGCAGACCACAGCGGGGGCCATTGTTGACGTCATGTGCCATGCC
ACGTACGTCCACAGAAGGCTGCTGCCCCAAGGGAGACAAAATTGGGAAGTCGCCATAATG
GATGAGGCCCATTGGACTGATCCGCACAGTATCGCGGCAAGAGGGCATCTTTATTCGCTC
GCCAAAGAGAACAGGTGCGCCTTGGTGCTCATGACAGCAACTCCACCCGGCCGGGGAGAT
CCTTTCCCGGAGTCCAATGGAGCCATTATGAGTGAGGAAAGGGCCATTCCGGACGGAGAG
TGGAGAGTGGGCTTTGACTGGATAACAGAGTATGAGGGTCGAACAGCATGGTTCGTTCCA
TCCATATCAAAAGGTGGGGCGGTTGCAAGAACCCTGCGCCAGAGAGGCAAAAGTGTGATC
TGTCTCAACAGTAAAACCTTTGAGAAGGATTACCTGAGGGTCAGGGAAGAGAAGCCAGAT
TTTGTGGTGACAACAGATATCTCTGAGATGGGTGCCAACCTGGATGTCAGCCGAGTTATT
GATGGTAGAACAAACATAAAGCCAGAGGAGGTGGATGGAAAGGTAGAGTTGACTGGAACC
AGGAAGGTCACGACAGCATCGGCGGCTCAGCGCCGGGGCAGGGTGGGAAGGACATCTGGA
CGCACTGATGAGTACATATACTCTGGACAGTGTGATGATGACGACACCAGCCTCGTTCAA
TGGAAGGAGGCGCAGATACTCCTGGACAATATCACCACACTGAGGGGTCCGGTCGCAACT
TTTTATGGACCCGAGCAGGTGAAGATGCCAGAAGTGGCTGGCCACTACAGGCTGAATGAG
GAGAAAAGGAAACACTTCCGGCACTTGATGACTCAATGTGACTTCACTCCCTGGCTGGCG
TGGCATGTCGCCACCAACACCAGCAATGTGTTGGATCGGAGCTGGACCTGGCAGGGGCCG
GAGGAAAATGCCATTGACGGGGCCGACGGAGATCTGGTGCGGTTTAAAACGCCTGGCGGC
TCAGAACGTGTCTTGCAGCCGGTGTGGAAGGACTGCAGAATGTTCCGTGAGGGACGGGAC
GTCAAAGACTTCATACTGTACGCCTCCGGGCGTCGCAGTGTTGGTGATGTTTTGGGTGGT
CTGGCGGGGGTCCCCGGTCTCTTGAGGCACAGGTGCGCCAGCGCGCTTGACGTAGTTTAC
ACCCTTCTCAATGAGAATCCGGGCAGCAGGGCAATGCGCATGGCTGAGAGAGATGCACCA
GAGGCATTTCTGACTATTGTTGAGGTTGCTGTTTTAGGAGTGGCCACTCTTGGCATACTC
TGGTGCTTTGTGGCAAGAACTTCGGTCAGCCGCATGTTCCTGGGCACGGTTGTGCTCTTT
GCTGCCCTCTTTCTGCTGTGGATTGGTGGAGTGGACTATGGACACATGGCAGGGATAGCC
CTGATATTTTACACCCTCCTCACTGTGCTGCAGCCAGAGCCGGGAAAACAGCGAAGTAGC
GATGACAACAGACTGGCATACTTCCTCCTGGGGCTTTTTAGTTTGGCTGGACTCGTGACG
GCCAACGAAATGGGCATGTTGGACAAGACAAAGGCTGACCTTGCAGGGCTGGTGTGGCGC
GGAGAGCAGAGGCATCCAGCCTGGGAGGAGTGGACAAATGTGGACATCCAACCAGCACGA
TCTTGGGGGGCGTATGTGCTGATCGTCTCTCTGTTCACTCCCTACATGCTGCACCAGCTT
CAGACAAAAATACAACAACTGGTGAACAGTTCAGTGGCAAGTGGTGCTCAGGCTATGAGA
GATCTTGGGGGTGGGACACCATTCTTCGGGGTGGCCGGCCATGTGATTGCCTTGGGCGTC
ACGTCACTCGTGGGTGCCACTCCCATGTCCTTGGGCTTGGGGGTGGCTTTGGCTGCTTTC
CACTTGGCCATCGTCGCCTCGGGATTGGAAGCAGAGCTGACGCAGAGGGCGCACAGGGTA
TTCTTCTCGGCAATGGTTAAAAACCCAATGGTGGATGGAGACGTCATCAATCCCTTCCCC
GATGGAGAGACAAAGCCAGCGCTATACGAGAGAAGGATGAGTTTAATCCTGGCCATTGCC
TTGTGCATGGGTTCAGTGGTCCTCAACCGAACCGCGGCCTCAATGACCGAGGCTGGGGCT
GTTGGCCTAGCAGCGCTGGGTCAGCTGGTCCATCCCGAGACTGAGACACTCTGGACAATG
CCAATGGCGTGTGGTATGGCGGGGCTCGTGCGGGGGAGCTTCTGGGGCCTGTTGCCCATG
GGACACCGACTGTGGCTTAGGACAACTGGAACACGCAGAGGAGGTGCCGAGGGAGAGACT
CTTGGGGACATCTGGAAGAGGCGGCTGAATGGTTGCTCTAGGGAGGAGTTTTTTCAGTAC
CGGCGAAGTGGAGTCATGGAGACGGAACGTGACAAGGCTCGAGAGCTTCTGAAGAGAGGT
GAGACAAACATGGGACTGGCTGTCTCTCGAGGGACGGCTAAGCTGGCATGGCTAGAAGAA
CGGGGCTATGCGACCTTGAAAGGTGAGGTTGTTGATCTCGGCTGTGGCAGAGGCGGGTGG
TCATACTACGCTGCTTCCAGGCCAGCTGTCATGGGAGTGAAGGCCTACACGATAGGAGGG
AAAGGCCATGAGGTCCCAAGACTGATCACAAGCCTCGGATGGAACCTCATCAAGTTTAGG
ACCGGAATGGATGTGTACTCCCTAGAGGCACACAGGGCTGACACCATCCTTTGTGACATT
GGTGAGAGTAGTCCGGATCCCCTGGCGGAAGGAGAGAGGAGCCGCCGTGTCATCCTCCTC
ATGGAGAAATGGAAACTCCGCAACCCTGACGCGTCCTGCGTGTTCAAGGTTTTGGCTCCG
TACAGACCAGAGGTGCTTGAGGCTCTCCACAGATTCCAGCTTCAATGGGGCGGGGGGTTG
GTCCGCGTCCCTTTCTCCCGCAATTCCACGCATGAGATGTACTTCTCCACTGCGATCAGT
GGTAACATTATCAACTCAGTGAACACTCAGTCCAGGAAGTTGTTGGCCAGATTTGGGGAT
CAGCGGGGACCCACCAAGGTCCCCGAGGTGGATCTGGGAACTGGCACACGCTGTGTGGTA
CTGGCAGAAGACAAGGTCAGGGAAGCTGATGTGGCCGAAAGAATAGCTGCCCTCAAGACC
CAATATGGTGATTCTTGGCATGTGGACAAAGAACATCCATACAGAACATGGCAATATTGG
GGAAGCTACAAGACAGAGGCCACAGGTTCGGCTGCCTCTCTGATCAACGGAGTGGTGAAA
CTCCTCAGTTGGCCCTGGAATGCTAGGGAGGATGTGGTGCGCATGGCAATGACGGACACA
ACGGCCTTTGGCCAGCAGAGGGTTTTTAAGGAAAAGGTGGACACCAAAGCGCAGGAGCCG
CAGGTGGGAACCAAGATCATCATGAGGGCCGTTAACGACTGGATCTTTGAAAGACTTGCG
GGAAAGAAAACACCACGACTGTGCACGCGAGAGGAATTCATCGCAAAGGTGCGCTCAAAC
GCTGCGCTCGGAGCCTGGTCAGATGAACAAAATCGCTGGCCAAACGCCCGAGAAGCAGTG
GAGGACCCCGAGTTTTGGAGGCTCGTTGATGAGGAAAGAGAGAGACATCTTGGAGGACGG
TGTGCCCAGTGTGTGTACAACATGATGGGTAAGAGAGAGAAGAAACTCGGTGAGTTCGGT
GTCGCCAAGGGGAGCCGTGCCATCTGGTACATGTGGTTGGGGAGCCGGTATCTGGAATTT
GAGGCACTGGGTTTCCTCAATGAAGACCACTGGGCTTCCAGGGACCTCAGTGGAGCGGGG
GTTGAGGGGACCAGTCTTAACTACCTGGGATGGCATTTGAAGAAGCTGTCCGAACTCGAA
GGAGGGCTTTTCTATGCCGACGACACCGCCGGCTGGGACACAAGAATCACCAATGCAGAC
CTTGAGGATGAGGAGCAAATTCTGCGTTATCTGGAAGGCGAACACCGAACCCTCGCAAAG
ACAATCTTGGAAAAAGCTTACCATGCCAAAGTGGTCAAAGTGGCGCGCCCCTCCAGCTCG
GGAGGCTGCGTCATGGACATCATAACCAGAAGAGACCAACGTGGTTCAGGCCAGGTGGTG
ACCTACGCTCTAAACACCCTCACGAACATCAAGGTGCAGCTTATCCGCATGATGGAGGGA
GAGGGCGTGATCGGGCCATCTGACTCACAGGACCCGCGACTCCTACGTGTGGAAGCCTGG
CTGAAAGAGCATGGAGAGGAGCGCCTGACCCGCATGCTGGTCAGTGGGGATGATTGCGTT
GTGAGACCAATTGACGACCGCTTCGGGAAGGCCCTCTACTTCCTAAATGACATGGCCAAG
GTGAGAAAGGACATTGGAGAGTGGGAGCCCTCAGAAGGTTACTCCAGCTGGGAGGAGGTC
CCCTTTTGTTCCCACCATTTCCATGAGTTGACGATGAAGGATGGCAGGGTCATAATCGTC
CCATGCAGAGACCAAGATGAGTTGGTGGGGCGGGCAAGAGTGTCACCTGGGTGTGGCTGG
AGCGTTAGGGAAACAGCATGTCTCTCAAAGGCCTATGGACAGATGTGGCTGCTGAGCTAC
TTCCACAGGAGGGACCTGAGGACGCTCGGCCTGGCAATCTGCTCAGCTGTGCCCATTGAT
TGGGTCCCGCAGGGACGAACCACATGGAGCATCCACGCGAGTGGAGCGTGGATGACCACA
GAGGACATGCTGGAAGTGTGGAACCGGGTCTGGATTCTTGACAACCCCTTCATGGGGGAC
AAAGGGAAAGTGAGAGAATGGAGGGACATCCCGTACCTCCCTAAGTCCCAGGATGGGCTG
TGCTCTTCCCTGGTGGGACGCCGAGAACGGGCGGAATGGGCAAAGAACATCTGGGGATCA
GTGGAGAAAGTGAGGAGAATGATCGGCCCCGAGAGGTATGCTGATTATCTCTCCTGCATG
GACAGGCATGAGCTCCACTGGGACCTGAAGTTGGAAAGCAATATCATCTAAATGCACCAA
CCATCTGGGACCAGACAAGACAACACCCTCACCGTGTGACAGGGGCAATCGCGGTAAGGA
TTGAAGGAGCCCCAACGACGAACTGTGGCAGCACACCATTTGGTGACGGGAAGCTG
>NC_039219.1 |Royal Farm virus from Afghanistan polyprotein gene| complete cds
ATGGCTGGCAAAGCCATTTCAAAAGGTAAGGGGGGTGGCCCCCCTGGGAAGAGACCCAAA
GTGGCCATAAGAAAGACGGGGCAGTCGGCGGGACTCATGCCAAGAGTTCTGCTGCTGTCC
CGCATCATGGGTGTGTTGTGGCACTTGTTGTCGAACACACCCAGACCGCCCATTCTAAGG
GCTTTTTGGCGCACAGTTCCTGTGCGACAGGCCATGGGGGTCCTGACACGCATCCGTAGG
GTTGCTGGTTCCATGATGCAGAGCCTTCAGGGCAGAGGGAAGCGACGTGCCGGAGAGGGG
CTTTCTGCTTATTGGCTCGCGGCGCTGCTCTGCGGGGTGGCGTTGTGCGCTCATGTGCGA
CGGGGGCCCGATGGTGGTATAGTGATCCGAGCGGATGGAAGGGACGCGGCAACACAACTC
AGAGTTGGAAATGGCACATGCGCCATTCTCTCCACTGACATGGGCGACTGGTGTGATGAC
TCATTGGCGTACGAGTGTGTCACCATAGAGGGAGGCGAAGAGCCAGTGGACGTGGATTGT
TTTTGCCGAGGGGTGACTGGTGTGTTCATTGAGTATGGTAGGTGTGGAAGGAAAGGCCAC
TCAAGGGTTACCAGATCGGTGCACATTCCATCCCACGCAGAGCGGAACATGGTGGGTCAT
GGTGAACGGACCTGGCTGGGAACGTCAAACTGGAAAGAACACGCAACAAGAGTGGAAAGC
TGGGTCTGGAAGAACAAGGTCATGGTGATTGCTGTGGCCATGGCGACTTGGATTTGCGTT
AAGAGTATGACCCTTCGGCTTCTTATTGTAGTGGCGTTCTTGCTGGTGGCGCCAGGACAG
GCTTCCAGGTGCACTCACCTGGAGAACAGAGACTTTGTGGAGGGTGTAACAGGGACAACC
AAGGTTACACTGGTACTTGAACTGGGGGGATGTGTCACGGTTACGGCCGAGGGCAGACCC
TCGGTGGACGTTTGGCTTGACAGTATCTACCAGGAGTCTCTGGCACAGGTGAGGGAGTAT
TGCTTGCATGCCAAATTGAGTAATTCAAAGGTTGCAGCAAGATGTCCAACGATGGGGCCC
GCGACCCTGCCGGAAGAACACCAGGCAGACATGGTATGTAAGAGAGATCAAAGTGATAGA
GGATGGGGGAACCATTGTGGACTATTTGGAAAGGGAAGTATTGTGGCATGCACCAAGTTC
ACATGTGAAGAAAAGAGGACGGCCGCAGGTTATGTCTTTGATAGTAGCAAAGTCACATTT
GCGGTGAAAGTGGAACCACATACGGGGACGTACCTAGCGGCCAATGATACACATGTGGAT
CGAAAGGAAGCCAAGTTCACAGCGGCAGCTGAGAAAGTAATCTTGACGCTTGGTGACTAC
GGGGACATGAGTCTGGTGTGCCGTGTCACTAGTGGAATGGACATGGCGCAGACAGTGATT
CTTGAGATGGACAAGACAAATGAGCACCTTCCGCAGGCCTGGCAGGTACACCGGAGCTGG
TTCGAGGATCTCTCCCTGCCGTGGCGGCATAAGGGAGAAAGTGCCTGGCGTGAAGCTCAG
AGGCTTGTGGAATTTGGTCCTCCGCATGCCGTAAAGATGGATGTGTATAATCTTGGAGAC
CAGACTAGTGTCATGTTGAAATCACTGACAGGCGCCGGTATGGTGCGTCTTGAAGGCACG
AAGGTGTTCATGCAGAGTGGGCACATAACATGTGATGTGGGTCTGGAGAAGCTGAAACTC
AAAGGCATAACATACTCCATGTGTGAGAGCGGAAAGTTCTCATGGAAGAGGCCCCCCACG
GATAGCGGTCATGACACAGTGGTTATGGAGGTGAGCTATTCCGGGGCCACCAAACCCTGC
AGGATTCCTGTGATGGCGACGGCTCATGGTGAAGAATCCAACGTTGCGATGCTCATCACC
TCTAATCCCACCATTGAGACAGACAAGGGAGGGTTTATAGAGATGCAAGTGCCGCCTGGC
GACATCACCATCAAGATTGGAGACCTGAAGCAGCAGTGGTTTCAGAAAGGCAGCACAATA
GGAAGAGTGTTTCAGAAAACTAGGCGTGGTGTTGAGCGCCTTGTTGCTGTTGGAGAACAC
GCATGGGATTTCGGCTCTGTGGGAGGAGTGTTTTCCTCTGTAGCGAAGGCTTGCCACATG
GTGTTGGGTAATCTATTCGGGGCCGTGTTCGGAGGGTTCGGGTTCCTTCCCAGGATCCTC
ATTGGAGCAGGTCTCGTCTGGCTTGGACTCAATGCTAGGAATGTGACCTTGTCGGTGGGG
TTCCTGGCCGTGGGGGGAATCCTTCTGGCGCTGACCCTGGGTGTGGGGGCTGACGTGGGC
TGCTCAATAGACCCCGTGAGAAAGGAACTTCGGTGTGGAGAGGGACTGGCAGTGTGGAAG
GAGACGTCGGAGTGGTATGATGGATATGTGTTCTACCCGGAATCACCTGGGGCACTGGCG
GCGGCCCTACTGGATGCATACGAGAGCGGGGTCTGTGGGCTTGTCCCCCAGAACAGACTA
GAGATGGCTATGTGGAGAGCAGTTGCAGGAGAGTTGAATGTGGTGCTGGTTGAGAATGAC
GCAAACCTCACTGTGGTGGTTGATGGGAGAGACCCACAGGACTACCGCGGGGGCAGGGCT
GGACAGCTGGGAACCGGAAAGAAGGACATGACAGTTAAATGGCACACATGGGGAAAGGCA
TTGTTGTGGACAGTTCCTGAGAGCCCCAGACGAATGCTTGTAGGTGTGACCAAGACGGAT
GAATGTCCGATGCATAGAAGACTGACCAATGTGTTTCAAGTTGCGGAGTTTGGTGTGGGG
TTTCGGACGAAAGTGTTCTTGGATTTCCGAGACACCCCTACAACCCTGTGCGACAGTGGC
ATGATGGGAGCCGCAGTGAAGAATGGTTATGCTGTGCATACTGACCAGAGCATGTGGATG
AGGTCACACCTGAATGAGACGGGTGTTTTCTTGGACGAGCTGTTGCTGACGGACTTGAGG
AACTGCACGTGGCCAGGGAGTCACACCATCGACAATGAGGGAGTGATAGACTCGGAGCTG
TTCCTTCCCGTGTCGATGGCGGGGCCTAGATCCAAGTATAACAGGATTCCGGGATACGCT
GAGCAAGTCAAGGGACCTTGGGACCAGACCCCATTACGTGTGGTGAGAGAGCCGTGCCCT
GGGACCAAGGTGGAGAAGGATGCAGCATGCACAAAGAGAGGGCCCTCAGTGCGTAGCACG
ACGGAAAGTGGAAAGATCATACCAGAGTGGTGCTGCCGGGCATGTGAGATGCCCCCTGTG
ACATACCGTAGTGGCACTGATTGTTGGTATGCAATGGAGATACGCCCGAGACATGTGCAG
GGAGGTCTCGTCAGGTCTACCGTTATGGCAGCGAATGAACAGCTTACTAGCGAAGCTGGC
ATTCCTGGAGTTGTGGCCATAATGATACTTGTGGAGTTGATATTGCGGAGACGACCAGGC
GCTGGGGTGACCACTGTCTGGAGTGGGTTGCTCCTGCTGGTGCTGATGGTGCTGGGACTC
GTCACTGTTGAGGGAATTCTGAGGTTTGTTGTGGCCGTTGGCTCTTCCTTTATTCTCCAG
TTGGGGCCGGACATGGCCACCTTCGTGTTGTTGCAGGCTGCCTTTGACCTGAGGGTGGGC
TTCATGACGGCATTTGTCTTGAAGAGGACAGCCACCCCTAGAGAAGTGGTAATTGTCTAC
TTTTGCTTGCTCACTCTTGAACATGGCTTACCAACAGAAGGATTCGACACAGCCCTGGAG
TGGTTTGATGCGGTTGCGGTGGCTGCCTTGACCATGAATGCCAGCGTTGATGAAGGAAAG
CAGGCACTTGGACTGTTGGTGGCCGGCCTTATGGCGTTGAAGAGCTTGAGGAGCCTGCAG
CTCGGGCTTATGGTGTTCTTGGGACTGATGTGGGTGACGACCATGGTTGGACTCTTCAGG
GGGCAGCAGGATAGAAAAGGCTGGACTTACGGGATCCCCCTGTGTGGGATACTGGGCGGC
TCTGGGGTCGGCATACGACTGTTGGCTTTCTGGGAGTTGAGGAAGAGGTGCTTGAGAAGA
TCAATCGAAGAGCCATTGACGATGCTGGGACTCATGCTGGCAGTGTCTAGTGGGGTATTA
AGAAACTCATCACCAGAGGCACTTGTCACTGCGGTGGCTGGAGCAGCGATGATACTGGCG
CTGATCATTGGAACCAGAAAGATGCAGCTGACGGCCGAATGGACGGGAGAGATAGAGTGG
AACCCAGACCTGGTGAACGAGGGAGGCCATGTTGACCTCGCTGTGAGGAGAGATGCAATG
GGAAATTTCCATGTCACGGAAATAGAGAGAGAGGAGCGGAAGATGGCTGTCTTCCTGTTC
TTGGGCCTTGTTGCTGCAGCCATACACTGGTCGGGTATTCTCGTGGTTTTTGTCGGGTGG
CTAGCCGTAGAGACAGTGTTTAGTGGAAAGAGAGGTGACTTAGTATTTTCTGGAGTCCCT
GAGGCACTCGTGAGAGGGAACGCCCCGTTCGAAGTGAAGGAGGGCGTGTACAGGATATTT
AGACCTGGTCTCTTGTGGGGACATAACCAGATAGGTGTGGGATATGGGAAGCAGGGAGTA
CTGCACACCATGTGGCATGTCACACGGGGAGCAGCCATTCGAATCGGTGATGGAGTGTGT
GGACCTCATTGGGCAGATGTGCGTGAAGACGTTGTGAGTTATGGGGGACCCTGGCACTTG
GCCTCAAGGTGGAAGGGAGAGGTTGTGCAGTTACATGCGTTCCCTCCAGGACGTGCCCAT
GAGGTTCATCAGTGTCAGCCAGGTAGGCTAAAGTTGGAGAATGGAAAATGCATAGGTGCC
ATTCCCATTGACATGCCCAAAGGCACCTCAGGAAGCCCCATTCTTAATGTGGACGGGGAT
GTTGTAGGGCTGTATGGAAACGGACTGAGAACTAATGACACATATGTCAGCGGCATTTCT
CAGGGATCTGCGGAAAAGAGCAAACTGGAGATGCCGTTGGCAGTGCAGGGAGAAGCATGG
TTGTCGAAGGGGAAGATCACCGTGTTGGACCTGCACCCTGGGGCAGGAAAGACCCATAGG
GTCCTTCCTGATCTAATAAGGCAGTGTATCGACAAGAGGCTTCGAACTCTGGTGCTGGCG
CCAACGAGAGTTGTGCTTAGAGAAATGGAAAAAGCGCTACAGGGAAAGAAGGTGAGATTC
CATTCGCCATCAGTAGACCACGGGAGCAGTGATGCAATCGTGGATGTTATGTGCCACGCA
ACTTATGTTACCAGGCGCTTGTTGCCGCAAGGTAGACAGAACTGGGAAGTGGCAATCATG
GATGAGGCGCATTGGACAGACCCACATAGCATAGCAGCTCGGGGCCACCTGTACTCACTT
GCTAAGGAAAACAAGTGCGCGCTCGTCCTCATGACGGCAACTCCACCCGGGCAAAATGAC
CCATTTCCAGAGTCTAGGGGAAAGATCGTGAGTGAAGAGAGACAGATCCCAGATGGGGAA
TGGCGTGATGGATTTGATTGGATAACAGAGTTCGAAGGAAGGACGGCCTGGTTCGTCCCG
TCCATTGCCCGGGGAGCAGCAATCGCAAAGACTCTTAGACAGAAAGGGAAGACGGTCATA
TGTTTAAATAGCAAGAGCTTTGAGAAAGAATATCACCGAGTGCAGGAGGAGAAGCCTGAT
TTCGTGGTCACCACAGACATTTCAGAGATGGGCGCCAATTTGGATGTCCATCGAGTGATA
GATGGCCGGACAAATATCAAACCAGAAGAGGTGGACGGTTCTGTGGAGTTGACCGGGGTG
AGACGTGTCACCACGGCCTCCGCGGCACAAAGGAGAGGCCGGGTCGGAAGGAAAGAAGGG
CAAACAGACAGTTATGTCTACTCGGGCCAGTGTGATGATGATGACTCCAGCCTGGTGCAG
TGGAAGGAGGCACAAATCCTCTTGGACAACATAACTGCAGTGCGCGGACCAGTCGCAACC
TTCTATGGGCCAGAGCAAGGGAAAATGCCTGAGGTTGCCGGTCACTTTAGACTAAGTGAA
GAGAAGCGGAAACATTTTAGACATCTACTAAGCCAGTGCGACTTCACACCATGGTTGGCT
TGGAATGTGGCCGCTAACACGACAGGGGTCATGGATAGAAGCTGGACATGGAGTGGCCCT
GAGAGCAATACTATAGACGACCAGAATGGAGATGTGGTGAAGTTTAGGTCACCAGGTGGA
GCGGAAAGAACTCTCAGGCCCCTGTGGAAGGATGCTCGCACGTTTAGAGAGGGTAGAGAC
GTGAAGGAGTTCGTGTTATATGCGTCCGGACGAAGGAGCGCAAGTGGAATCCTGGAGAGC
ATGGGAGCCGTGCCGACACTCCTGAGGGACAAGTGCGTCCACGCTTATGATGTGTTTTAT
ACATTGTACAGAGGAAGTCCAGGTACAAGGGCCTACGCCATGGCACAGAGGGAGGCTCCT
GAGGCGGTTCTGACGGCATTGGAAGTGGTGATTCTGGGAGCGCTGACGTGTGGTGTGCTG
TGGAGCCTGATGACAAGGGGGTCACCCGGCCGCATGGGGCTGGGTGTGGTTGTCCTACTG
GTCTCGCTGGGTCTCATGTGGGCCGGGGGTGTGACCTATGGGCAGATGGCTGGAGTATCA
CTGCTGTTTTATGCTTTTTTGACAGTCATACAGCCGGAGCCAGGAAAGCAGCGGAGCACT
GATGACAATAAGTTGGCCTTTGTGCTGCTGTTCTTAGGAGTGGTCATTGGAGGAGTGGCG
GCCAACGAGATGGGGTGGTTGGAGAGAACAAAGCACGACATTTCCAGGTTGCTATGGCCG
GTGACAGGAGAGGGCGGCGGCGTTTTACAGGTGTGGGCCGACATTGACATCCAGCCTGCA
AGGTCGTGGGGCACTTATGTGTTTATTGTCTCTCTGTGCACACCTTACCTTGTCCATCAG
CTCCAGACCAAGGTGCAGCAGCTGGTCAACAGCTCAGTGGCCTCGGGAGCGCAAGGGATG
CGCGAAGTGGGGGGAGGAGCCCCATTCTTTGGAGTGAAGGGCCACGTGTTGACACTGGGA
GTGACATCACTGGTGGGAGCCACTCCTGTGTCGCTGGGACTCGGAGCGGCTCTGGCGGTT
TTTCATCTGACGCTGGTGCTGTCTGGGGTGGAGGCAGAATTCACGCAGAGGGTTCACAAG
GCATTCTTTTCGGGAATGGTTAAAAACCCCCTGGTGGATGGAGAGGTCACGTGCCCCTTT
GATGGAGGTGAGAGTAAGCCAGCTTTTTATGAACGGAAGTTAAGCTTGATTGTGGCTTTG
GCACTGTGTGCGCTTTCGTTGGTGCTCAACCGCAATGCATGGGCCATCGCCGAGTCGGGT
GCCGTGGGAGTGGCAGCCCTTGGGCAGTTGATGAGACCAGATGAAGAGACTTGGTGGACC
ATGCCGATGGCGTGCGGGATGGCAGGACTGGTTCGAGGAAGTCTGTGGGGGCTTCTCCCA
ATAATGCACAGGGCTTGGCTGAAAACAAGCGGAACCCGAAGAGGTGGAGGAGAGGGCGAG
ACACTTGGTGACTTGTGGAAAGAGAAACTGAATGGCATGACAAAAGAAGAGTTCTTTCAG
TACCGTAGGAGCGGTGTATTGGAAACAGACAGAACGACGGCTAGAGAACTGCTGAGGCGT
GGAGAGACAGCTATGGGCTTGGCTGTTTCACGTGGGACAGCGAAATTGGCATGGCTCGAA
GAGCGTGGCTTTGTCACTCTGAAGGGAGAAGTCGTTGACCTTGGATGTGGGCGAGGAGGC
TGGTCCTATTATGCAGCGTCTCGGCCATCAGTGATGGGTGTGAAAGCCTATACCATAGGG
GGACGTGGCCATGAGGAACCCCGGCTTGTCACGAGTCTAGGATGGAACCTGGTGAAGTTC
CGTAGCTCTATGGATGTGTTCACCATGGATCCCCACAGAGCGGACACCATACTGTGTGAC
ATCGGAGAAAGCAGCTCGTCAGCGGAGAAGGAAGGGGAGAGGTCACGTAGAGTGATTTTT
CTTATGGAACAATGGAAAATGAGGAATCCGACAGCAGCTTGTGTGTTTAAGGTTTTAGCA
CCATATAGGCCAGAAGTGATAGAGGCTCTCCACCGGTTTCAGTTGCAGTGGGGCGGGGGG
CTGGTTAGGGTCCCTTTCTCACGCAACTCCACGCATGAGATGTATTATTCCACGGCCGTT
AGCGGAAACTTGGTGAACGCTGTAAATGTGACAACGAAGAGGCTGATGGATAGGATGGCA
GACTCCAGAGGACCCATCAGGGTGCCAGAAGTGGACCTTGGTGTAGGAACTAGATGTGTG
GTTCTAGCTGAGGATAGAGTGAGGGAGGAAGATGTCATTGAGAGGGTGGAGGCCCTGAGA
AAGCAATATGCGGACACATGGCATGTGGACTCTGAACATCCGTACCGAACGTGGCAGTAC
TGGGGGAGCTACAGAACACCACCCATGGGCTCGGCGGCCTCGCTGATCAATGGGGTTGTC
AAGCTTCTCAGCTGGCCTTGGAACGCCCGCGAGGACGTTGTCAGGATGGCCATGACTGAT
ACAACGGCATTTGGGCAGCAGAGGGTCTTCAAGGACAAGGTGGATACAAAAGCTCAGGAG
CCACAACCGGGAACCCGTGTCATCATGCGCTGCGTCAATGATTGGATGATGGATAGACTG
GCAAAAAGGAGCAAGCCGCGCCTGTGCACAAAAGAAGAGTTTTGCGCAAAGGTGAGATCA
AATGCAGCGTTGGGAGCATGGACAGATGAGCAGAATATATGGAAGAACGCCAGGGAAGCT
GTGGAAGACCCAGGATTTTGGAACCTTGTTGATGCTGAGCGTGAGCTACACAGGCAGGGA
AGATGTGCTCAATGCGTATACAACATGATGGGGAAGCGTGAGAAGAAGCTGGGAGAATTT
GGCTCGGCCAAAGGAAGCAGAGCCATATGGTACATGTGGTTGGGCAGCCGGTTTTTGGAG
TTTGAGGCCCTGGGTTTTCTCAATGAAGACCATTGGGCGTCGCGAGAGGCTTGTGGAGCT
GGGGTCGAGGGAACGAGTTTGAACTATCTCGGCTGGCTGGTGAGAGAACTGGGGCAGATG
AATGGTGGCAAGATGTATGCTGACGACACTGCTGGATGGGATACCAGAATCACGAATGCC
GATTTGGAGGATGAGGAGCAACTGTTAAGGCACATGGAAGGTGAGCACAGAGTTTTGGCA
CGCACCATATTTCAGAAAGCATATCACGCCAAAGTGGTGAGGGTCGCAAGACCATCCTCC
GATGGGGGATGTGTGATGGGCATCATAACGCGGAGGGACCAAAGAGGTTCTGGTCAGGTC
GTGACTTATGCGCTGAATACTCCTACCAACATCAAGGTACAGTTGATGAGGATGATGGAG
AGTGAGGGGGTCATCGGTCCAGCTGATGCACATGACCCCAGGTTGCTGAGAGTTGAGAAT
TGGTTGCAGCGCCATGGCGAGGAAAGGTTGAGGCGTATGTTGGTAAGTGGTGATGACTGC
GTCGTCAAGCCCATAGATGACCGTTTTGCAGGGGCCTTGTATTTTCTCAATGACATGGCA
AAGGTGCGGAAAGACACCACGGAATGGGAACACTCACGTGGATTTGAGAGCTGGGAAGAA
GTCCCCTTCTGCCCACACCACTTTCACGAGCTGGTCATGAAGGACGGACGCACGCTGGTG
GTTCCATGTAGGGATCAGGATGAGTTGGTGGGGAGAGCCAGAGTGTCGCCAGGATGTGGT
TGGAGCATAAGGGAGACCGCATGCCTTTCCAAGGCCTATGGACAGATGTGGCTTCTGAGT
TACTTTCACAGGCGAGATCTTCGAACTCTAGGACTGGCTATATGCTCTGCGGTGCCTGTT
GATTGGGTGCCCACTGGACGGACGACTTGGAGCATTCACGCAAGTGGTGCTTGGATGACG
ACAGAAGACATGTTGGAGGTCTGGAATAGAGTGTGGATTCAGGACAACCCCTACATGGAA
GATAAGAGCAAGGTCGCGGAATGGAGAGACGTGCCCTACTTGCCTAAGGCGCAGGACATG
GTCTGCGGGTCACTCATAGGCAGGGCAGACAGAGCTGAATGGGCGCGGAAGATATGGACA
GGGGTTTTGAAGGTGCGGGCTATGATTGGGCATGAGAGATACCGAGACTACCTGTCATGC
ATGGACAGACATGAAGCTCCGTGGATGACGGACCTGAATAGCGACATCCTGTAA
>NC_039237.1 |Bovine viral diarrhea virus 2 polyprotein gene| complete cds
GTATACGAGATTAGCTAAAGTACTCGTATACGGATTGGACGTCGACAAACTTTGAATTGG
CAACACAGGGAACCTTCCCCTCGGCGAAGGCCGAAAAGAGGCTAGCCATGCCCTTAGTAG
GACTAGCCAAAGGAGGGGACTAGCGGTAGCAGTGAGTCCATTGGATGGCCGAACCCCTGA
GTACAGGGGAGTCGTCAATGGTTCGACACTCCTTTAGTCGAGGAGTCTCGAGATGCCATG
TGGACGAGGGCATGCCCACGGCACATCTTAACCCACGCGGGGGTTGCGTGGGTGAAAGCG
CCATTCGTGGCGTCATGGACACAGCCTGATAGGGTGTAGCAGAGACCTGCTACTCCGCTA
GTAAAAACTCTGCTGTACATGGCACATGGAGTTGTTTTCAAATGAACTTTTATACAAAAC
ATATAAACAAAAACCAGCAGGCGTCGTGGAACCTGTTTACGACGTCAACGGGCGTCCACT
GTTTGGAGAGAGCAGTGACTTGCACCCGCAGTCCACACTAAAACTACCACATCAACGAGG
CAGCGCCAACATCCTGACCAATGCTAGGTCCCTGCCGCGGAAAGGTGACTGCCGGAGAGG
TAATGTGAATGGAGCGGTGAGTGGCATCTATATCAAACCAGGACCGATCTACTACCAGGA
CTATATGGGGCCCGTCTATCATAGAGCCCCGCTGGAACTATGTAGGGAGGCAAGTATGTG
TGAAACAACTAGGAGAATTGGCAGGGTGACTGGTAGTGATGGGAAATTATACCATATCTA
CATCTGCATAGATGGGTGTGTCCTCCTGAAGAGGGCGACTAGAACCCAACCAGAAGTCCT
AAAATGGGTATACAACAGATTAAATTGTCCTTTATGGGTCACCAGCTGCTCCGATGAAGG
GAGTAAGGGTGCTACAAGTAAGAAGCAGCCTAAGCCAGATAGGATAGAAAAAGGCAAGAT
GAAAATAGCCCCAAAAGAGTCAGAAAAAGATTGCAAAACCAGACCCCCTGATGCGACTAT
AGTAGTAGAAGGGGTTAAGTACCAGGTGAAGAAGAAAGGAAAGGTAAGGGGAAAAAATAC
TCAAGATGGGTTGTATCACAACAAGAATAAGCCCCCTGAATCAAGAAAGAAATTGGAGAA
GGCACTGCTGGCATGGGCCATCTTGGCAGCGGTTCTGCTTCAGCTGGTAACAGGAGAGAA
TATTACCCAGTGGAACTTAATGGACAATGGCACCGAAGGAATACAGCAAGCTATGTTCCT
AAGAGGGGTGAACAGGAGTCTACATGGAATTTGGCCAGAGAAAATTTGCACCGGAGTACC
AACTCACTTAGCAACAGACTATGAGCTCAGAGAGATAGTGGGGATGATGGATGCGAGTGA
GAAGACCAACTACACGTGTTGCAGGTTACAAAGACATGAGTGGAACAAACATGGTTGGTG
TAACTGGTTTCATATAGAACCGTGGATATGGCTGATGAACAAAACCCAAAACAACCTGAC
TGAAGGGCAGCCGCCTAAGGAGTGTGCTGTGACTTGTAGGTATGACAAGGAAGCAGAATT
GAACATCGTGACACAGGCTAGGGACAGGCCTACAACTCTGACAGGTTGCAAGAAAGGCAA
GAATTTCTCCTTCGCAGGTGTTATACTGGATGGGCCCTGTAACTTTAAAGTATCAGTTGA
AGACGTGCTGTTCAAGGAGCACGATTGTGGCAACATGCTGCAAGAGACCGCGATACAGCT
ACTCGATGGGGCAACCAACACCATTGAGGGAGCAAGGGTAGGGACGGCTAAGTTGACAAC
CTGGTTAGGGAAGCAATTAGGAATCCTTGGTAAGAAGTTGGAGAATAAAACCAAAGCATG
GTTTGGTGCACATGCAGCAAGTCCATACTGCGGAGTGGAGAGGAAGATCGGTTACGTCTG
GTATACAAAAAACTGCACTCCAGCTTGCCTCCCAAGAAACACCAAGATAATAGGCCCCGG
GAAGTTTGACACCAACGCCGAAGATGGCAAAATACTCCATGAGATGGGAGGGCACCTCTC
AGAATTTGCCCTATTGTCCTTGGTGGTTCTGTCTGACTTTGCCCCAGAAACCGCGAGTGT
CATCTACTTGGTTCTACATTTTGCGATCCCGCAAAGCCACGTTGATGTAGACACATGCGA
CAAGAACCAGCTGAATTTAACGGTCGCAACTACAGTAGCAGAAGTCATACCAGGGACAGT
GTGGAACCTAGGGAAGTATGTCTGCATAAGACCGGACTGGTGGCCATATGAGACGACGAC
AGTCTTCGTCTTAGAGGAAGCAGGGCAAGTAATCAAATTGGGGCTAAGGGCCATCAGAGA
CTTAACTAGGATATGGAACGCTGCCACCACCACAGCTTTCCTAATCTTTTTAGTGAAAGC
ACTGAGGGGACAACTAATCCAAGGGCTATTGTGGCTGATGCTAATAACAGGAGCTCAGGG
CTTCCCTGAATGCAAGGAGGGCTTCCAATATGCCATATCGAAAGACAGAAAAATGGGGTT
ATTGGGGCCAGAGAGCTTAACTACAACATGGCACCGTCCCACAAAAAAATTAGTGGACTC
CATGGTACAAGTATGGTGTGAAGGAAAAGACTTGAAAATATTAAAAACGTGCCCCAAGGA
AGAGAGGTACCTAGTGGCTGTGCACGAGAGAGCCCTATCAACCAGTGCTGAGTTTATGCC
AATCAGTGATGGGACAATAGGCCCAGATGTGATAGATATGCCTGATGACTTTGAGTTTGG
ACTCTGCCCTTGTGACGCAAAACCAGTGATAAAGGGCAAATTTAATGCCAGCTTACTGAA
TGGACCAGCTTTCCAGATGGTATGCCCACAGGGGTGGACTGGTACAATAGAATGCACCCT
GGCGAACCAAGACACCTTAGACACAACTGTGGTTAGGACATACAGAAGAACTACTCCATT
TCAGCGGAGAAAATGGTGCTCCTATGAAAAAATAATAGGGGAAGATATCCATGAATGCAT
TCTGGGTGGAAACTGGACATGCATAACTGGTGACCATAGCAAGTTGAAAGACGGACCTAT
CAAGAAATGTAAGTGGTGTGGCTATGACTTCGTCAACTCAGAGGGACTGCCACACTACCC
AATAGGTAAGTGCATGCTCATCAATGAGAGTGGGTACAGGTATGTAGATGACACCTCTTG
CGATAGGGGTGGTGTAGCCATAGTCCCAACAGGCACCGTAAAGTGTAGAATAGGTGACGT
CACGGTGCAGGTTGTCGCTTCTAATAATGATCTGGGACCCATGCCCTGCAGCCCAGCTGA
AGTGATAGCAAGTGAAGGACCAGTGGAAAAGACTGCATGCACATTTAACTATTCAAGGAC
ACTACCCAATAAGTATTATGAGCCAAGGGACCGTTACTTCCAACAATACATGCTAAAAGG
GGAGTGGCAATATTGGTTTGACCTGGATCATGTAGACCACCACAAAGACTACTTCTCAGA
GTTCATAATCATAGCAGTGGTCGCCTTGTTGGGTGGTAAATACGTACTGTGGCTCTTGAT
AACATACACAATACTGTCTGAGCAGATGGCTATGGGTGCTGGAGTGAATACTGAAGAGAT
AGTCATGATAGGCAACTTGCTGACACACAGTGATATTGAGGTTGTGGTCTATTTCCTTCT
TCTGTACTTGATAGTTAAAGAGGAACTGGTGAGGAAATGGGTTATACTGGTGTACCACAT
CCTTGTAGCCAACCCTATGAAAACAATTGGGGTCATCCTACTAATGCTAGGGGGAGCGGT
GAAGGCCAGCAGAATTGATGCTGATGACCAAAGTGCTACGGACCCATGCTTTCTTCTCGT
AACAGGCATAGTGGCTGTTTTGATGACCGCTATGGTCTATTTCCTTCTTCTGTACTTGAT
AGTTAAAGAGGAACTGGTGAGGAAATGGGTTATACTGGTGTACCACATCCTTGTAGCCAA
CCCTATGAAAACAATTGGGGTCATCCTACTAATGCCAGGGGGAGTGGTGATAGCCAGCAG
AATTGATGCTGGTGACCAAAGTGCTACGGACCCATGCTTTCTTCTCGTAACAGGCATAGT
GGCTGTTTTGATGATCGCCAGAAGAGAACCTGCCACCTTGCCACTGATCATAGCATTGCT
AGCAATAAGAACATCAGGATTTCTACTGCCTGCTAGCATTGATATAACTGTAGCAGTAGT
ATTAATCGCACTTTTGCTGGCTAGCTACGTGACAGACTACTTTAGATATAAAAAATGGCT
TCAATTCTCATTTAGTTTGATAGCTGGTATCTTTATTATAAGGAGCTTGAAACACATCAA
CCAGATGGAGGTACCAGAAACATCTATGCCAAATTGGAGACCTCTAGTCCTTGTCATTTT
CTATATAACATCTACAGCAATAACCACTAATTGGAACATTGACTTAGCAGGCTTCCTGCT
GCAATGGGCGCCAGCAGTGATCATGATGGCTACCATGTGGGCAGACTTTTGGACTCTAAT
CATAGTCCTACCCAGTTACGAGTTATCTAAGCTTTACTTCCTAAAGAACGTCAGGACAGA
CGTGGAAAAGAACTGGCTCGGCAAAGTGAAATACAAACAGATCAGCTCGGTTTATGACAT
CTGTGACAGTGAAGAAGCAGTGTACCTATTTCCATCAAGGCATAAGAGTGGAAGCAGACC
AGATTTCATATTACCTCTTTTGAAGGCCGTGTTAATAAGCTGCATCAGCAGCCAATGGCA
AGTGGTTTACATTTCTTACCTAATACTGGAAATTACATACTATATGCACAGGAAAATCAT
AGATGAGGTGTCAGGAGGACCAAACTTTTTGTCAAGACTTATAGCAGCCATCATAGAATT
AAATTGGGCCATAGATGATGAGGAATGTAAAGGGCTGAAGAAACTGTATCTCTTGTCAGG
GAGAGTGAAGAATTTGATAGTTAAACACAAGGTGAGAAATGAAGCCGTCCACAGATGGTT
TGGTGAGGAGGAAATATACGGGGCACCCAAGGTGATCGCTATCATAAAAGCTAGTACCCT
AACCAAAAACAGGCACTGCATAATCTGCACTATCTGTGAAGGGAAAGATTGGAATGGAGC
TAACTGCCCAAAGTGTGGAAGACAAGGAAAGCCCATAACATGTGGAATGACACTCGCAGA
CTTTGAGGAGAAACATTACAAAAAGATATTTATAAGAGAAGGATGCCACGATGGGCCTTC
CAGGGAAGAGTACAAGGGTTACGTCCAATACATAGCCAGAGGACAACTCTTCCTGAGGAA
CCTACCAATTCTAGCGACGAAGATGAAGCTACTAATGGTGGGGAACCTCGGCGCAGAAAT
TGGCGATCTGGAACATCTAGGATGGGTACTGAGAGGGCCAGCCGTGTGCAAGAAAATTAC
CAACCATGAGAAGTGCCACGTAAACATCATGGATAAGCTAACTGCATTCTTTGGAATCAT
GCCTAGAGGTACAACCCCTAGGGCACCTGTGAGGTTCCCCACAGCACTACTGAAAGTGAG
AAGGGGGCTAGAGACGGGATGGGCTTACACACACCAAGGAGGGATCAGCTCGGTAGACCA
TGTCACAGCCGGAAAGGATTTACTAGTGTGTGACAGCATGGGCAGGACCAGGGTTGTCTG
TCATAGTAACAATAAGATGACTGATGAGACTGAGTATGGCATCAAGACCGACTCAGGGTG
TCCCGAAGGTGCGAGGTGTTACGTGCTAAACCCAGAAGCTGTTAACATTTCTGGCACAAA
AGGAGCTATGGTACATCTCCAGAAAACGGGGGGGGAGTTCACATGTGTCACTGCCTCAGG
GACCCCAGCTTTCTTCGATCTGAAAAATCTAAAGGGCTGGTCCGGGCTACCAATTTTTGA
AGCATCCAGTGGCAGGGTGGTTGGTAGGGTGAAAGTCGGCAAGAATGAGGATTCCAAGCC
CACCAAACTAATGAGTGGAATCCAGACGGTGTCTAAGAACCAGACGGACCTAGCGGACAT
TGTAAAAAAATTGACTAGTATGAACAGAGGAGAGTTCAAACAGATAACATTGGCCACTGG
GGCAGGAAAAACTACGGAACTGCCAAGGTCCGTCATAGAGGAGATAGGGAGACACAAAAG
GGTCCTAGTCCTGATACCATTGAGAGCTGCAGCAGAGTCAGTGTATCAGTATATGAGAGT
GAAGGACCCAAGTATATCTTTCAATCTTAGAATAGGAGATATGAAAGAAGGTGACATGGC
TACTGGTATCACTTACGCCTCATATGGGTACTTTTGCCAGCTTCCTCAGCCCAAGCTGAG
AGCTGCTATGGTAGAGTATTCATATATATTCTTAGATGAGTACCACTGTGCTACACCTGA
GCAATTAGCAATAATTGGAAAGATACACAGGTTTTCTGAAAATCTTAGAGTGGTAGCAAT
GACAGCAACCCCCGCCGGAACGGGCACAACGACTGGTCAGAAACACCCTATAGAGGAGTC
CATAGCTCCAGAGGTGATGAAGGGTGAAGATCTAGGTAGTGAATACTTGGATATTGCAGG
GTTGAAGATACCGCCTGAAGAGATGAAAGGCAACATGCTCGTGTTCGTGCCAACTAGGAA
CATGGCAGTAGAAACAGCTAAGAAATTGAAGGCTAAAGGGTACAACTCTGGATACTATTA
CAGCGGGGGAAACCCAGAGAACTTGAGGGTGGTAACCTCGCAATCCCCGTATGTGGTGGT
AACCACCAATGCCATAGAGTCAGGTGTGACATTACCAGACTTAGACACAGTTGTAGACAC
TGGACTAAAGTGTGAGAAGAGGGTGAGGATATCTTCCAAAATGCCCTTCATTGTAACAGG
ACTTAAGAGAATGGCAGTCACAATAGGAGAGCAAGCCCAGCGCAGGGGTAGAGTAGGGAG
AGTCAAGCCAGGTAGGTACTATAGGAGTCAAGAAACAGCTTCAGGGTCAAAAGATTACCA
TTACGACCTACTACAAGCCCAGAGGTACGGAATAGAAGATGGAATTAATGTAACAAAGTC
ATTCAGGGAGATGAACTACGACTGGAGCCTTTATGAAGAGGACAGCCTGATGATAACTCA
ACTTGAGGTCCTCAACAACCTCCTTATATCAGAAGACCTGCCTGCCGCAGTGAAGAACAT
CATGGCCCGGACCGATCACCCAGAACCCATACAACTGGCCTACAACAGTCATGAAAACCA
AATTCCAGTGCTGCTCCCAAAGATCAAAAATGGTGAGGTGACAGACAGTTATGAGAATTA
CACATACCTCAATGCAAGAAAACTAGGAGAGGACGTGCCGGTGTATGTGTACGCCACGGA
GGGTGAGGATCTAGCAGTGGATCTTCTGGGTATGGATTGGTCGGACTCAGGCAACCAACA
GGTGGTAGAGACAGGGAGGGCATTAAAACAAGTAACTGGCTTATCCACAGCAGAAAACGC
CCTCTTGATAGCCCTATTCGGCTACGTCGGTTACCAGACACTTTCAAAAAGGCACATACC
CATGGTTACTGACATCTATACACTTGAAGACCACAGGCTCGAGGACACAACCCACCTCCA
GTTTGCCCCAAACGCTATAAGGACTGACGGCAAGGACTCAGAGTTGAAGGAACTAGCTGT
GGGAGACCTTGATAAATATTTGGATGCACTGGTAGACTACTCCAAACAAGGGATGAAATT
TATCAAAGTCCAAGCTGAAAAGGTCAAAGACTCCCAGTCTACAAAGGAAGGCTTGCAAAC
TATTAAGGAGTATGTGGATAAGTTTATACAATCATTAACAGAGAATAAGGAGGAAATCAT
CAGGTATGGACTATGGGGAGCTCACACAGCACTCTACAAAAGCTTGGCAGCGAGACTGGG
GCATGAAACAGCTTTTGCAACTTTAGTGGTAAAATGGTTGGCTTTTGGGGGCGAAACAGT
ATCTGCTCACATAAAGCAAGCAGCAGTTGATCTAGTAGTATATTATATCATGAACAAACC
ATCTTTTCCCGGAGATACAGAGACCCAACAAGAGGGGAGGAGGTTTGTGGCTAGTCTTTT
TATATCAGCACTAGCAACATACACATATGAAACCTGGAATTACAACAATCTGGCACGGGT
CGTCGAACCTACTTTAGCTTACCTCCCATATGCTACAAGTGCCTTGAAGTTGTTCACACC
CACAAGATTAGAGAGTGTGGTCATACTCAGTTCTACAATTTACAAGACATACCTCTCTAT
AAGGAAGGGTAAGAGCGACGGCTTGCTAGGTACGGGCATAAGTGCAGCCATGGAGATCTT
AAACCAAAACCCAATCTCAGTAGGTATATCTGTGATGCTGGGGGTAGGTGCTATCGCCGC
CCATAATGCAATAGAATCTAGTGAACAGAAAAGAACTTTGTTGATGAAGGTCTTTGTAAA
AAACTTCTTGGACCAGGCAGCAACAGATGAGCTAGTCAAAGAGAACCCTGAAAAAATAAT
CATGGCTCTGTTTGAAGCAGTCCAGACCATAGGAAACCCCCTAAGACTCATCTACCATTT
GTACGGGGTGTACTATAAGGGGTGGGAAGCCAAAGAGCTCGCAGAGAAAACTGCTGGCCG
CAACTTATTCACATTGATCATGTTTGAAGCCTTTGAACTTTTAGGTATGGACTCAGAAGG
GAAGATAAGGAACTTGTCAGGTAACTACATACTGGACTTGATATTCAATTTGCATAATAA
ATTAAACAAGGGACTCAAAAAACTAGTCCTTGGGTGGGCTCCAGCACCTTTCAGCTGTGA
TTGGACACCAAGTGATGAGAGGATAAGCCTACCTCACAACAACTACTTGAGGGTAGAAAC
CAGGTGTCCTTGTGGCTATGAGATGAAGGCAATAAAAAATGTTGCTGGTAAACTAACAAA
AGTTGAAGAAAAGGGGCCCTTCTTGTGCAGGAATAGATTAGGGAGAGGACCTCCAAACTT
CAGAGTAACAAAGTTCTATGATGATAACTTGGCAGAAGTCAAGCCAGTAGCTAAGCTAGA
AGGCCAGGTGGATCTCTACTACAAGGGAGTAACAGCAAAGTTAGACTACAATAACGGGAA
AGTACTGTTAGCTACCAACAAGTGGGAGGTGGACCACGCTTTCCTGACCAGACTAGTAAA
GAAGCACACAGGGATAGGTTTTAAAGGTGCATATTTGGGTGACCGACCAGATCATCAAGA
TCTTGTTGATAGAGATTGTGCAACTATAACGAAGAACTCAGTACAATTCCTAAAAATGAA
GAAGGGTTGCGCTTTCACATATGACCTAACAATCTCTAACCTTGTCAGGCTTATTGAACT
AGTCCATAAGAATAATTTACAAGAAAGAGAGATCCCTACTGTGACAGTAACTACTTGGAT
TGCATATTCTTTTGTCAATGAAGACCTGGGGTCTATCAAGCCTGTATTGGGGGAAAAAGT
CATCCCAGAACCCCCCACGGAGTTGAGTCTCCAACCCACTGTGGGATTAGTCACTACTGA
AACAGCAATAACCATAACAGGGGAGGCTGAAGTGATGACGACAGGGATCACACCAGTGGT
AGAGATGAAAGAAGAACCTCAGCTGGACCACCAGTCAACTACCCTAAAGGTAGGGTTGAA
GGAAGGGGAATATCCAGGGCCAGGAGTTAACCCTAACCATTTAGTAGAGGTGATAGATGA
GAAAGATGACAGGCCTTTTGTCCTGATTATCGGGAACAAAAGTTCTACCTCAAACAGAGC
AAGAACGGCCAAGAATATAAGTCTGTACAAAGGAAACAACCCAAGAGAGATCAGGGATCT
GATGAGCCAAGGAAGAATATTTGACGTTGCTCTAAAAGAGTTGGACCCGGAATTAAAAGA
ATTAGTTGATTACAAGGGGACCTTTCTCAATAGGGAAGCTTTAGAAGCCCTAAGCTTAGG
TAAACCAATTAAGAGGAAAACCACAACAGCAATGATCAGGAGGTTAATAGAGCCAGAGGT
TGAGGAGGAACTACCAGATTGGTTCCAAGCGGAAGAACCCCTATTTTTGGAAGCAAAAAT
TCAGGCTGACTTATATCACCTAATTGGCAGTGTTGATAGTATAAAAAGCAAAGCAAAGGA
ATTAGGGGCCACAGATAACACAAAGATAGTGAAGGAAGTCGGGGCTAGGACCTATACGAT
GAAATTGAGCAGCTGGAGCACACAAGTCACTAAAAAACAGATGAGTCTAGCCCCCCTCTT
CGAAGAGCTGTTAATAAAGTGCCCTCCATGTAGTAAAATTTCAAAGGGACATATGGTGTC
AGCATACCAACTGGCTCAAGGAAACTGGGAACCCCTCGGGTGTGGGGTCTATATGGGGAC
CATACCAGCTAGGCGTCTCAAGATCCACCCTTATGAGGCCTACCTTAAACTCAAAGAGCT
GGTGGAAGTTGAACTTTCAAGGGTTACTGCAAAAGAATCCATCATAAGAGAACATAACAC
CTGGATTCTACGGAAAGTGAGACACGAAGGGAACCTAAGAACTAAATCAATGATTAACCC
TGGAAAAATATCAGATCAGCTATGCAGAGATGGACACAAAAGAAACATATATAATAAGAT
TATAGGCTCAACAATGGGCTCTGCTGGTATTAGGCTGGAGAAACTGCCAGTAGTCCGAGC
CCAAACTGACACAACCAGTTTCCACCAAGCTATAAGAGAAAAAATTGATAAACCAGAAAA
CAAGCAGACCCCTGAATTGCATGAAGAACTAATGAAGGTTTTCGACTGCTTAAAGATCCC
AGAGCTGAAGGAATCGTTTGATGAAGTCTCATGGGAACAATTAGAAGCCGGGATAAACCG
TAAGGGAGCAGCCGGTTATCTAGAGAGTAAGAACATAGGGGAAGTGCTAGACACAGAGAA
ACACATAGTAGAACAGCTGATCAAGGATCTGAGGAAGGGGAAGAAAATTAGGTACTATGA
AACAGCCATTCCCAAGAATGAGAAGAGAGACGTCAGCGACGACTGGGAAGCCGGAGAGTT
CGTTGATGAAAAGAAACCAAGGGTAATCCAGTACCCGGACGCCAAGGTGAGACTGGCCAT
TGCAAAAGTGATGTACAAGTGGGTGAAGCAAAAACCAGTGGTGATACCCGGTTATGAAGG
TAAAACACCGCTATTTGACATATTCAACAAAGTGAAGAAGGAGTGGGATTCATTCCAGGA
CCCCGTAGCAGTGAGCTTTGACACCAAAGCATGGGATACACAAGTCACCAGTAAAGACCT
AATGTTGATAAAGGACATCCAAAAATATTATTTCAAGAGAAGTACACACAAATTTTTAGA
TACAATAACAGAACACATGGTGGAGGTACCCGTCATAACAGCAGACGGTGAAGTTTACAT
AAGGAATGGTCAGAGGGGTAGTGGCCAACCCGACACAAGCGCTGGTAATAGTATGTTGAA
TGTCCTAACCATGATATATGCCTTCTGTAAAAGTACAGGTATACCTTACAGGGGATTCAG
CAGAGTGGCAAGAATCCATGTGTGTGGTGATGATGGCTTTCTGATAACAGAAAGAGGACT
GGGATTGAAATTCTCTGAGAAGGGTATGCAGATATTACATGAGGCCGGGAAGCCCCAGAA
AATAACTGAAGGGGAAAAAATGAAAGTGGCATACAGATTTGAGGACATTGAGTTTTGTTC
CCATACCCCCGTGCCAGTCAGATGGGCAGATAACACCAGTAGTTACATGGCAGGGAGGAG
CACAGCCACCATACTAGCTAAGATGCCAACCAGGTTGGATTCCAGCGGAGAGAGGGGTAG
CACAGCTTATGAGAAGCCCGTAGCTTTTAGCTTCCTTTTGATGTACTCATGGAACCCCGT
AGTTAGAAGGATCTGCTTACTGGTGTTGTCACAGTTTCCTGAAATATCCCCATCCAAAAA
CACAATATACTACTACCAAGGGGATCCTATAGCTGCGTACAGAGAAGTGATAGGGAAACA
GCTGTGTGAACTGAAAAGAACAGGATTTGAGAAGTTGGCTAGTTTGAATTTGAATATGAC
CACTTTAGGCATCTGGACAAAACATACTAGTAAAAGACTAATCCAAGACTGTGTGGAAAT
AGGTAAGAGAGAAGGTAACTGGTTAGTTAATGCTGACAGACTGATTGCAGGAAAGACTGG
GAAGTTTTACATCCCAAGCACTGGTGTCACTCTGTTGGGAAAACATTATGAGGAAATTAA
CTTAAAGCAAAAGGCGGCACAATCGCCGATAGAGGGGGTTGACAGATATAAGTTGGGCCC
CATAGTTAATGTTATCTTGAGAAGACTGAGGGTGATGCTGATGACAGTGGCCAGCGGAAG
CTGGTGAATCTGCCCAGAGAGTCGTGCCCTCACTCAAGGTGTCATTTGTAAATATGGTGA
ATAGACAGCTAAGATATATATTGTAGTTGGATAGTAATGTAGTGATAGTAGATACCCCGA
TTTAACACTACCTCCAATGCACTAAGCACTTTAGCTGTGTGAGGTTAACTCGACGTCCAT
GGTTGGACTAGAGGATGGCTCTAACGGTCCCCC
>NC_035889.1 |Zika virus isolate ZIKV/H. sapiens/Brazil/Natal/2015| complete genome
AGTTGTTGATCTGTGTGAATCAGACTGCGACAGTTCGAGTTTGAAGCGAAAGCTAGCAAC
AGTATCAACAGGTTTTATTTTGGATTTGGAAACGAGAGTTTCTGGTCATGAAAAACCCAA
AAAAGAAATCCGGAGGATTCCGGATTGTCAATATGCTAAAACGCGGAGTAGCCCGTGTGA
GCCCCTTTGGGGGCTTGAAGAGGCTGCCAGCCGGACTTCTGCTGGGTCATGGGCCCATCA
GGATGGTCTTGGCAATTCTAGCCTTTTTGAGATTCACGGCAATCAAGCCATCACTGGGTC
TCATCAATAGATGGGGTTCAGTGGGGAAAAAAGAGGCTATGGAAATAATAAAGAAGTTCA
AGAAAGATCTGGCTGCCATGCTGAGAATAATCAATGCTAGGAAGGAGAAGAAGAGACGAG
GCGCAGATACTAGTGTCGGAATTGTTGGCCTCCTGCTGACCACAGCTATGGCAGCGGAGG
TCACTAGACGTGGGAGTGCATACTATATGTACTTGGACAGAAACGATGCTGGGGAGGCCA
TATCTTTTCCAACCACATTGGGGATGAATAAGTGTTATATACAGATCATGGATCTTGGAC
ACATGTGTGATGCCACCATGAGCTATGAATGCCCTATGCTGGATGAGGGGGTGGAACCAG
ATGACGTCGATTGTTGGTGCAACACGACGTCAACTTGGGTTGTGTACGGAACCTGCCATC
ACAAAAAAGGTGAAGCACGGAGATCTAGAAGAGCTGTGACGCTCCCCTCCCATTCCACTA
GGAAGCTGCAAACGCGGTCGCAAACCTGGTTGGAATCAAGAGAATACACAAAGCACTTGA
TTAGAGTCGAAAATTGGATATTCAGGAACCCTGGCTTCGCGTTAGCAGCAGCTGCCATCG
CTTGGCTTTTGGGAAGCTCAACGAGCCAAAAAGTCATATACTTGGTCATGATACTGCTGA
TTGCCCCGGCATACAGCATCAGGTGCATAGGAGTCAGCAATAGGGACTTTGTGGAAGGTA
TGTCAGGTGGGACTTGGGTTGATGTTGTCTTGGAACATGGAGGTTGTGTCACCGTAATGG
CACAGGACAAACCGACTGTCGACATAGAGCTGGTTACAACAACAGTCAGCAACATGGCGG
AGGTAAGATCCTACTGCTATGAGGCATCAATATCAGACATGGCTTCGGACAGCCGCTGCC
CAACACAAGGTGAAGCCTACCTTGACAAGCAATCAGACACTCAATATGTCTGCAAAAGAA
CGTTAGTGGACAGAGGCTGGGGAAATGGATGTGGACTTTTTGGCAAAGGGAGCCTGGTGA
CATGCGCTAAGTTTGCATGCTCCAAGAAAATGACCGGGAAGAGCATCCAGCCAGAGAATC
TGGAGTACCGGATAATGCTGTCAGTTCATGGCTCCCAGCACAGTGGGATGATCGTTAATG
ACACAGGACATGAAACTGATGAGAATAGAGCGAAGGTTGAGATAACGCCCAATTCACCAA
GAGCCGAAGCCACCCTGGGGGGTTTTGGAAGCCTAGGACTTGATTGTGAACCGAGGACAG
GCCTTGACTTTTCAGATTTGTATTACTTGACTATGAATAACAAGCACTGGTTGGTCCACA
AGGAGTGGTTCCACGACATTCCATTACCTTGGCACGCTGGGGCAGACACCGGAACTCCAC
ACTGGAACAACAAAGAAGCACTGGTAGAGTTCAAGGACGCACATGCCAAAAGGCAAACTG
TCGTGGTTCTAGGGAGTCAAGAAGGAGCAGTTCACACGGCCCTTGCTGGAGCTCTGGAGG
CTGAGATGGATGGTGCAAAGGGAAGGCTGTCCTCTGGCCACTTGAAATGTCGCCTGAAAA
TGGATAAACTTAGATTGAAGGGCGTGTCATACTCCTTGTGTACCGCAGCGTTCACATTCA
CCAAGATCCCGGCTGAAACACTGCACGGGACAGTCACAGTGGAGGTACAGTACGCAGGGA
CAGATGGACCTTGCAAGGTTCCAGCTCAGATGGCGGTGGACATGCAAACTCTGACCCCAG
TTGGGAGGTTGATAACCGCTAACCCCGTAATCACTGAAAGCACTGAGAACTCTAAGATGA
TGCTGGAACTTGATCCACCATTTGGGGACTCTTACATTGTCATAGGAGTCGGGGAGAAGA
AGATCACCCACCACTGGCACAGGAGTGGCAGCACCATTGGAAAAGCATTTGAAGCCACTG
TGAGAGGTGCCAAGAGAATGGCAGTCTTGGGAGACACAGCCTGGGACTTTGGATCAGTTG
GAGGCGCTCTCAACTCATTGGGCAAGGGCATCCATCAAATTTTTGGAGCAGCTTTCAAAT
CATTGTTTGGAGGAATGTCCTGGTTCTCACAAATCCTCATTGGAACGTTGCTGATGTGGT
TGGGTCTGAACACAAAGAATGGATCTATTTCCCTTATGTGCTTGGCCTTAGGGGGAGTGT
TGATCTTCTTATCCACAGCCGTCTCTGCTGATGTGGGGTGCTCGGTGGACTTCTCAAAGA
AGGAGACGAGATGCGGTACAGGGGTGTTCGTCTATAACGACGTTGAAGCCTGGAGGGACA
GGTACAAGTACCATCCTGACTCCCCCCGTAGATTGGCAGCAGCAGTCAAGCAAGCCTGGG
AAGATGGTATCTGCGGGATCTCCTCTGTTTCAAGAATGGAGAACATCATGTGGAGATCAG
TAGAAGGGGAGCTCAACGCAATCTTGGAAGAGAATGGAGTTCAACTGACGGTCGTTGTGG
GATCTGTAAAAAACCCCATGTGGAGAGGTCCACAGAGATTGCCCGTGCCTGTGAACGAGC
TGCCCCACGGCTGGAAGGCTTGGGGGAAATCGTACTTCGTCAGAGCAGCAAAGACAAATA
ACAGCTTTGTCGTGGATGGTGACACACTGAAGGAATGCCCACTCGAACATAGAGCATGGA
ACAGCTTTCTTGTGGAGGATCATGGGTTCGGGGTATTTCACACTAGTGTCTGGCTCAAGG
TTAGAGAAGATTATTCATTAGAGTGTGATCCAGCCGTTATTGGAACAGCTGTTAAGGGGA
AGGAGGCTGTACACAGTGATCTAGGCTACTGGATTGAGAGTGAGAAGAATGACACATGGA
GGCTGAAGAGGGCCCATCTAATCGAGATGAAAACATGTGAATGGCCAAAGTCCCACACAT
TGTGGGCAGATGGAATAGAAGAGAGTGATCTGATCATTCCCAAGTCTTTAGCTGGGCCAC
TCAGCCATCACAATACCAGAGAGGGCTACAGGACCCAAATGAAAGGGCCATGGCACAGTG
AAGAGCTTGAAATTCGGTTTGAGGAATGCCCGGGCACTAAGGTCCACGTGGAGGAAACAT
GTGGAACAAGAGGACCATCTCTGAGATCAACCACTGCAAGCGGAAGGGTGATCGAGGAAT
GGTGCTGCAGGGAGTGCACAATGCCCCCACTGTCGTTCCGGGCTAAAGATGGCTGTTGGT
ATGGAATGGAGATAAGGCCCAGGAAAGAACCAGAAAGCAACTTAGTAAGGTCAGTGGTGA
CTGCAGGATCAACTGATCACATGGATCACTTCTCCCTTGGAGTGCTTGTGATTCTGCTCA
TGGTGCAGGAAGGGCTGAAGAAGAGAATGACCACAAAGATCATCATAAGCACATCAATGG
CAGTGCTGGTAGCTATGATCCTGGGAGGATTTTCAATGAGTGACCTGGCTAAGCTTGCAA
TTTTGATGGGCGCCACCTTCGCGGAAATGAACACTGGAGGAGATGTAGCTCATCTGGCGC
TGATAGCGGCATTCAAAGTCAGACCAGCGTTGCTGGTATCTTTCATCTTCAGAGCTAATT
GGACACCCCGTGAAAGCATGCTGCTGGCCTTGGCCTCGTGTCTTTTGCAAACTGCGATCT
CCGCCTTGGAAGGCGACCTGATGGTTCTCATCAATGGTTTTGCTTTGGCCTGGTTGGCAA
TACGAGCGATGGTTGTTCCACGCACTGATAACATCACCTTGGCAATCCTGGCTGCTCTGA
CACCACTGGCCCGGGGCACACTGCTTGTGGCGTGGAGAGCAGGCCTTGCTACTTGCGGGG
GGTTTATGCTCCTCTCTCTGAAGGGAAAAGGCAGTGTGAAGAAGAACTTACCATTTGTCA
TGGCCCTGGGACTAACCGCTGTGAGGCTGGTCGACCCCATCAACGTGGTGGGACTGCTGT
TGCTCACAAGGAGTGGGAAGCGGAGCTGGCCCCCTAGCGAAGTACTCACAGCTGTTGGCC
TGATATGCGCATTGGCTGGAGGGTTCGCCAAGGCAGATATAGAGATGGCTGGGCCCATGG
CCGCGGTCGGTCTGCTAATTGTCAGTTACGTGGTCTCAGGAAAGAGTGTGGACATGTACA
TTGAAAGAGCAGGTGACATCACATGGGAAAAAGATGCGGAAGTCACTGGAAACAGTCCCC
GGCTCGATGTGGCGCTAGATGAGAGTGGTGATTTCTCCCTGGTGGAGGATGACGGTCCCC
CCATGAGAGAGATCATACTCAAGGTGGTCCTGATGACCATCTGTGGCATGAACCCAATAG
CCATACCCTTTGCAGCTGGAGCGTGGTACGTATACGTGAAGACTGGAAAAAGGAGTGGTG
CTCTATGGGATGTGCCTGCTCCCAAGGAAGTAAAAAAGGGGGAGACCACAGATGGAGTGT
ACAGAGTAATGACTCGTAGACTGCTAGGTTCAACACAAGTTGGAGTGGGAGTTATGCAAG
AGGGGGTCTTTCACACTATGTGGCACGTCACAAAAGGATCCGCGCTGAGAAGCGGTGAAG
GGAGACTTGATCCATACTGGGGAGATGTCAAGCAGGATCTGGTGTCATACTGTGGTCCAT
GGAAGCTAGATGCCGCCTGGGACGGGCACAGCGAGGTGCAGCTCTTGGCCGTGCCCCCCG
GAGAGAGAGCGAGGAACATCCAGACTCTGCCCGGAATATTTAAGACAAAGGATGGGGACA
TTGGAGCGGTTGCGCTGGATTACCCAGCAGGAACTTCAGGATCTCCAATCCTAGACAAGT
GTGGGAGAGTGATAGGACTTTATGGCAATGGGGTCGTGATCAAAAATGGGAGTTATGTTA
GTGCCATCACCCAAGGGAGGAGGGAGGAAGAGACTCCTGTTGAGTGCTTCGAGCCTTCGA
TGCTGAAGAAGAAGCAGCTAACTGTCTTAGACTTGCATCCTGGAGCTGGGAAAACCAGGA
GAGTTCTTCCTGAAATAGTCCGTGAAGCCATAAAAACAAGACTCCGTACTGTGATCTTAG
CTCCAACCAGGGTTGTCGCTGCTGAAATGGAGGAAGCCCTTAGAGGGCTTCCAGTGCGTT
ATATGACAACAGCAGTCAATGTCACCCACTCTGGAACAGAAATCGTCGACTTAATGTGCC
ATGCCACCTTCACTTCACGTCTACTACAGCCAATCAGAGTCCCCAACTATAATCTGTATA
TTATGGATGAGGCCCACTTCACAGATCCCTCAAGTATAGCAGCAAGAGGATACATTTCAA
CAAGGGTTGAGATGGGCGAGGCGGCTGCCATCTTCATGACCGCCACGCCACCAGGAACCC
GTGACGCATTTCCGGACTCCAACTCACCAATTATGGACACCGAAGTGGAAGTCCCAGAGA
GAGCCTGGAGCTCAGGCTTTGATTGGGTGACGGATCATTCTGGAAAAACAGTTTGGTTTG
TTCCAAGCGTGAGGAACGGCAATGAGATCGCAGCTTGTCTGACAAAGGCTGGAAAACGGG
TCATACAGCTCAGCAGAAAGACTTTTGAGACAGAGTTCCAGAAAACAAAACATCAAGAGT
GGGACTTTGTCGTGACAACTGACATTTCAGAGATGGGCGCCAACTTTAAAGCTGACCGTG
TCATAGATTCCAGGAGATGCCTAAAGCCGGTCATACTTGATGGCGAGAGAGTCATTTTGG
CTGGACCCATGCCTGTCACACATGCCAGCGCTGCCCAGAGGAGGGGGCGCATAGGCAGGA
ATCCCAACAAACCTGGAGATGAGTATCTGTATGGAGGTGGGTGCGCAGAGACTGACGAAG
ACCATGCACACTGGCTTGAAGCAAGAATGCTCCTTGACAATATTTACCTCCAAGATGGCC
TCATAGCCTCGCTCTATCGACCTGAGGCCGACAAAGTAGCAGCCATTGAGGGAGAGTTCA
AGCTTAGGACGGAGCAAAGGAAGACCTTTGTGGAACTCATGAAAAGAGGAGATCTTCCTG
TTTGGCTGGCCTATCAGGTTGCATCTGCCGGAATAACCTACACAGATAGAAGATGGTGCT
TTGATGGCACGACCAACAACACCATAATGGAAGACAGTGTGCCGGCAGAGGTGTGGACCA
GACACGGAGAGAAAAGAGTGCTCAAACCGAGGTGGATGGACGCCAGAGTTTGTTCAGATC
ATGCGGCCCTGAAGTCATTCAAGGAGTTTGCCGCTGGGAAAAGAGGAGCGGCTTTTGGAG
TGATGGAAGCCCTGGGAACACTGCCAGGACACATGACAGAGAGATTCCAGGAAGCCATTG
ACAACCTCGCTGTGCTCATGCGGGCAGAGACTGGAAGCAGGCCTTACAAAGCCGCGGCGG
CCCAATTGCCGGAGACCCTAGAGACCATTATGCTTTTGGGGTTGCTGGGAACAGTCTCGC
TGGGAATCTTTTTCGTCTTGATGAGGAACAAGGGCATAGGGAAGATGGGCTTTGGAATGG
TGACTCTTGGGGCCAGCGCATGGCTCATGTGGCTCTCGGAAATTGAGCCAGCCAGAATTG
CATGTGTCCTCATTGTTGTGTTCCTATTGCTGGTGGTGCTCATACCTGAGCCAGAAAAGC
AAAGATCTCCCCAGGACAACCAAATGGCAATCATCATCATGGTAGCAGTAGGTCTTCTGG
GCTTGATTACCGCCAATGAACTCGGATGGTTGGAGAGAACAAAGAGTGACCTAAGCCATC
TAATGGGAAGGAGAGAGGAGGGAGCAACCATAGGATTCTCAATGGACATTGACCTGCGGC
CAGCCTCAGCTTGGGCCATCTATGCTGCCTTGACAACTTTCATTACCCCAGCCGTCCAAC
ATGCAGTGACCACTTCATACAACAACTACTCCTTAATGGCGATGGCCACGCAAGCTGGAG
TGTTGTTTGGTATGGGCAAAGGGATGCCATTCTACGCATGGGACTTTGGAGTCCCGCTGC
TAATGATAGGTTGCTACTCACAATTAACACCCCTGACCCTAATAGTGGCCATCATTTTGC
TCGTGGCGCACTACATGTACTTGATCCCAGGGCTGCAGGCAGCAGCTGCGCGTGCTGCCC
AGAAGAGAACGGCAGCTGGCATCATGAAGAACCCTGTTGTGGATGGAATAGTGGTGACTG
ACATTGACACAATGACAATTGACCCCCAAGTGGAGAAAAAGATGGGACAGGTGCTACTCA
TAGCAGTAGCAGTCTCCAGCGCCATACTGTCGCGGACCGCCTGGGGGTGGGGGGAGGCTG
GGGCCCTGATCACAGCCGCAACTTCCACTTTGTGGGAAGGCTCTCCGAACAAGTACTGGA
ACTCCTCTACAGCCACTTCACTGTGTAACATTTTTAGGGGAAGTTACTTGGCTGGAGCTT
CTCTAATCTACATAGTAACAAGAAACGCTGGCTTGGTCAAGAGACGTGGGGGTGGAACAG
GAGAGACCCTGGGAGAGAAATGGAAGGCCCGCTTGAACCAGATGTCGGCCCTGGAGTTCT
ACTCCTACAAAAAGTCAGGCATCACCGAGGTGTGCAGAGAAGAGGCCCGCCGCGCCCTCA
AGGATGGTGTGGCAACGGGAGGCCATGCTGTGTCCCGAGGAAGTGCAAAGCTGAGATGGT
TGGTGGAGCGGGGATACCTGCAGCCCTATGGAAAGGTCATTGATCTTGGATGTGGCAGAG
GGGGCTGGAGTTACTACGCCGCCACCATCCGCAAAGTTCAAGAAGTGAAAGGATACACAA
AAGGAGGCCCTGGTCATGAAGAACCCGTGTTGGTGCAAAGCTATGGGTGGAACATAGTCC
GTCTTAAGAGTGGGGTGGACGTCTTTCATATGGCGGCTGAGCCGTGTGACACGTTGCTGT
GTGACATAGGTGAGTCATCATCTAGTCCTGAAGTGGAAGAAGCACGGACGCTCAGAGTCC
TCTCCATGGTGGGGGATTGGCTTGAAAAAAGACCAGGAGCCTTTTGTATAAAAGTGTTGT
GCCCATACACCAGCACTATGATGGAAACCCTGGAGCGACTGCAGCGTAGGTATGGGGGAG
GACTGGTCAGAGTGCCACTCTCCCGCAACTCTACACATGAGATGTACTGGGTCTCTGGAG
CGAAAAGCAACACCATAAAAAGTGTGTCCACCACGAGCCAGCTCCTCTTGGGGCGCATGG
ACGGGCCTAGGAGGCCAGTGAAATATGAGGAGGATGTGAATCTCGGCTCTGGCACGCGGG
CTGTGGTAAGCTGCGCTGAAGCTCCCAACATGAAGATCATTGGTAACCGCATTGAAAGGA
TCCGCAGTGAGCACGCGGAAACGTGGTTCTTTGACGAGAACCACCCATATAGGACATGGG
CTTACCATGGAAGCTATGAGGCCCCCACACAAGGGTCAGCGTCCTCTCTAATAAACGGGG
TTGTCAGGCTCCTGTCAAAACCCTGGGATGTGGTGACTGGAGTCACAGGAATAGCCATGA
CCGACACCACACCGTATGGTCAGCAAAGAGTTTTCAAGGAAAAAGTGGACACTAGGGTGC
CAGACCCCCAAGAAGGCACTCGTCAGGTTATGAGCATGGTCTCTTCCTGGTTGTGGAAAG
AGCTAGGCAAACACAAACGGCCACGAGTCTGTACCAAAGAAGAGTTCATCAACAAGGTTC
GTAGCAATGCAGCATTAGGGGCAATATTTGAAGAGGAAAAAGAGTGGAAGACTGCAGTGG
AAGCTGTGAACGATCCAAGGTTCTGGGCTCTAGTGGACAAGGAAAGAGAGCACCACCTGA
GAGGAGAGTGCCAGAGTTGTGTGTACAACATGATGGGAAAAAGAGAAAAGAAACAAGGGG
AATTTGGAAAGGCCAAGGGCAGCCGCGCCATCTGGTATATGTGGCTAGGGGCTAGATTTC
TAGAGTTCGAAGCCCTTGGATTCTTGAACGAGGATCACTGGATGGGGAGAGAGAACTCAG
GAGGTGGTGTTGAAGGGCTGGGATTACAAAGACTCGGATATGTCCTAGAAGAGATGAGTC
GCATACCAGGAGGAAGGATGTATGCAGATGACACTGCTGGCTGGGACACCCGCATCAGCA
GGTTCGATCTGGAGAATGAAGCTCTAATCACCAACCAAATGGAGAAAGGGCATAGGGCCT
TGGCATTGGCCATAATCAAGTACACATACCAAAACAAAGTGGTAAAGGTCCTTAGACCAG
CTGAAAAAGGGAAAACAGTTATGGACATTATTTCGAGACAAGACCAAAGGGGGAGCGGAC
AAGTTGTCACTTACGCTCTTAACACATTTACCAACCTAGTGGTGCAACTCATTCGGAATA
TGGAGGCTGAGGAAGTTCTAGAGATGCAAGACTTGTGGCTGCTGCGGAGGTCAGAGAAAG
TGACCAACTGGTTGCAGAGCAACGGATGGGATAGGCTCAAACGAATGGCAGTCAGTGGAG
ATGATTGCGTTGTGAAGCCAATTGATGATAGGTTTGCACATGCCCTCAGGTTCTTGAATG
ATATGGGAAAAGTTAGGAAGGACACACAAGAGTGGAAACCCTCAACTGGATGGGACAACT
GGGAAGAAGTTCCGTTTTGCTCCCACCACTTCAACAAGCTCCATCTCAAGGACGGGAGGT
CCATTGTGGTTCCCTGCCGCCACCAAGATGAACTGATTGGCCGGGCCCGCGTCTCTCCAG
GGGCGGGATGGAGCATCCGGGAGACTGCTTGCCTAGCAAAATCATATGCGCAAATGTGGC
AGCTCCTTTATTTCCACAGAAGGGACCTCCGACTGATGGCCAATGCCATTTGTTCATCTG
TGCCAGTTGACTGGGTTCCAACTGGGAGAACTACCTGGTCAATCCATGGAAAGGGAGAAT
GGATGACCACTGAAGACATGCTTGTGGTGTGGAACAGAGTGTGGATTGAGGAGAACGACC
ACATGGAAGACAAGACCCCAGTTACGAAATGGACAGACATTCCCTATTTGGGAAAAAGGG
AAGACTTGTGGTGTGGATCTCTCATAGGGCACAGACCGCGCACCACCTGGGCTGAGAACA
TTAAAAACACAGTCAACATGGTGCGCAGGATCATAGGTGATGAAGAAAAGTACATGGACT
ACCTATCCACCCAAGTTCGCTACTTGGGTGAAGAAGGGTCTACACCTGGAGTGCTGTAAG
CACCAATCTTAATGTTGTCAGGCCTGCTAGTCAGCCACAGCTTGGGGAAAGCTGTGCAGC
CTGTGACCCCCCCAGGAGAAGCTGGGAAACCAAGCCTATAGTCAGGCCGAGAACGCCATG
GCACGGAAGAAGCCATGCTGCCTGTGAGCCCCTCAGAGGACACTGAGTCAAAAAACCCCA
TGCGCTTGGAGGCGCAGGATGGGAAAAGAAGGTGGCGACCTTCCCCACCCTTCAATCTGG
GGCCTGAACTGGAGATCAGCTGTGGATCTCCAGAAGAGGGACTAGTGGTTAGAGGAGACC
CCCCGGAAAACGCAAAACAGCATATTGACGCTGGGAAAGACCAGAGACTCCATGAGTTTC
CACCACGCTGGCCGCCAGGCACAGATCGCCGAATAGCGGCGGCCGGTGTGGGGAAATCCA
TGGGTCTT
>NC_035432.1 |Linda virus strain Austria1| complete genome
GTATAGCAGCAGTAGCTCAAGGCTGCTATACGATTGGACATACCAAATTCCAATTGGTGT
TAGGGACCACCTAGGTGAAGGCCGACGACAGGTAGCCATTCCTGTTAGTAGGACGAACCG
TTATGGTGGACTGGTTGCTCAGGTGAGCAGGCTGCAATGCGTAAGTGGTGAGTACACCAC
AGCCGTCAAAGGTGCCACTGGTAAGGATCACCCACTGGCGATGCCTTGTGGACGGGGGCG
TGCCCAACGCAATGTTAGCGGTGGCGGGGGCTGCCATCGTGAAAGCTAGGTCTTGATGGA
CCTTGTTGCCTGTACAGTCTGATAGGATGCCGGCGGATGCCCTGTGACAGCCAGTATAAA
GAATATCCGTTGTGATTGCACATGGAGTTTAAAATTCTCAACAACACAAAGAAAAAAAAT
AATAATGAGGAGGAAGCTGAGGGGAACATGTTCTGGCGGATGTACCGAAGACCTCCGCCT
GGTTGCTACGAACCAACTTACAACCTAAGTGGGACACCTAGCTTCGGACCCATGCACCCA
CCACTGAGGAAAGGGAGTACATTACGTTTACCCCACTGGAGAGGCATAGCCACGGTTGGA
TGTGAGCTTAAAAACCTGCCACGCAAGGGTGATTGTACTAAGTGCCACGCTAACCCAACA
TCTGGCATCTACCTCAACCTGGGTGCGGTGTTTTATAAAGATTACGAGGGGGAGGTATAC
CATAGAGTCCCCCTTGAACACTGTGAGGAACAGCAGAGGTGCGAAGTCGTCAAGCGTGTA
GGGAGAATGACTGCTAGCGATGGATCCTTGGTGGGAGTGCTAGTATGCAGTGACGACTGC
GTGCTGTTTGAGAGAAGAAGAGGGGAACACACAGTGTTGAAGTGGGTAAAGAACCCTATC
GGGGCGCCACTCTGGGTACAGAGCTGCTCCGACGAGAAGGGGGCCAAACCAAAAAACAAG
TCTAAACAACAAAACGATCGAATGGCACCGGGTAAAATGGTGACAAAACCTAAGGAAGTG
GAAGCTGATCAGAAAACTAGACCGCCAGACGCTACAATTGTGGTGGATGGACAGAAATAT
CAAGTAAGGAAGAAAGGGAAGGCAAAACCAAAGACACCAGATGGCCTGTACCACAATAAA
AACAAGCCGGAGGCATCTAGAAAGAAATTAGAAAAAGCGCTACTAGCTTGGGCAGTCATT
GCAATAATATTGATTCAGCAGACCACAGCAAACAATGTGACGCAGTGGAACTTGTGGGAC
GACAAGAACGCAACAGATGTGCACTCAGTGATGCATCAGAGACAAATCAAGCGCAGCCTC
CACGGCATCTGGCCTGAAAGAATCTGCAAAGGGGTCCCAGGTCATCTGGCTACTGACTAT
GAGCTAAAACGGATAGAGGGGATGTTGGATGCCAGCGAAAAAACTAATTTTACCTGTTGC
AGGCTGCAAAGACACGAATGGAACAAACATGGCTGGTGTAACTGGTACAATATAGACCCC
TGGGTCGCCATTATGAACAGGACCCAAGCCCTTCTATCTAGTGGCCAAAACTTTACAGAG
TGTGCCGTTACATGTAGGTATGACACAGAACAGCAGATAAACATAGTAACTCAAGCCCGC
ATGACACCAACGATTTTAACAGGGTGTAAGAAGGACGTAAACTTCTCTTTCTCAGGGGAG
GTGAGGACTGGGCCTTGCAACTATGAACTGAAGCCAGAAGACTTAATGAGGATTCTGGAC
CATACCAACTGCAAAGATTTCAGCTATTTCGGAGAAGGTCTGGTGGATGATTTCACAGAA
GCCACGGAAAAAATTAGATCTAGTGGGTACAGGGCCCTGTCGTGGCTGCAAGACAAGCTA
GAGAAAACTAAGAAGAAGGTGTTTGGAGCTGAAGCAACACCATACTGCAATGTGACAAGG
AGGGTTTTCAACATCATATACACCAACAACTGCACCCCCGCTGGACTGCCAGATAACACG
AGGATAGTTGGGCCAGGGACATTTGACATCAGTGAAATGGAAAATAAAAAACTGTTACCC
AACTTGGACTACCACTTGGCAGATTTCATGGTACTGGGCTTAGTGGCTTTATCCGACTTT
GCCCCAGAAACTGCTAGTACAATCTATCTGGTATTGCACTACTGGCTGCCTCAGGCAGAG
GTGCATACATTGGACACCCCACTTGACACCAACAAGCTGAATCTAACAAGGAACAGGCAG
GTTAGTAGTGTAGTCCCTAATTCAATATGGTTGGGAGGGCAGCTGGTGTGCGTCAAGCCA
AGGTGGTGGCCCTACTCAGCAGAAATTACAACAGTGATTAGCGGACTGACCACTGTAACC
GACCTAGTGGTCAAGACCATAGAGGAACTTGTGAGCTTGTGGACAGAGGCAACAGCAGTA
GCCTTCTTGGCAGCCCTGATAAAGATCTTCAGAGGACAACCAATACAAGCACTAGCATGG
CTCATAATAATAGGGGGAGCCCAGGGTCTTGAATGCAACTTCGAACTGCAATACGCTCTG
GCCGGGAACACATCCATGAGCCTACTAGGGCCAACTGCCTTAAAGACTCAATGGTACCAA
GCGGCAGACGGGGTCAAAATAACGGATGGGGTAGTAACTGTGATATGCAACAAGGGCATT
TTCTCGGTGACTCCTAGGTGCAAAGAGGCACCTGTAAGGTACCTGGCAATCAACCACCCC
AGGTCCTTATCAACCAGTGCTTGGTTCAAGAAAATACACGACCCGGCAGACCATCCGACT
GAGACACTGATGGGCGAAAAGGGAAGGGCATACCTCTGCCCTTGCGGGGCTACACCACTA
CCAAAACCCAAGGTTCCGTTTAACCCAATCACAATACAAGGTTCGGCGTTCTCCCTAACA
TGCCCAAAAAACTGGCAAGGTGACATAGAATGCAATCTCTTAAGCCCAGACACACTAGCA
ATTGAAACCATATACACCTTCAGAAAACATAAGCCATACAAAGAAGAACCCTACTGCTCG
TACACTAAGGTAGTGGACGGGTACTTGCGCAACGTGCACCTATGGGGGCATGATACATGT
GTGGCAGGAGATATAATCAATGGCAGTCAAGATGACAGTGTGACCAAGTGCAAATGGTGT
GGGTATGAGTTCAATTCAGCAACTGACTTACCTGACTACCCAATTGGTTACTGCACGAAG
CGAGGCACCAATTATCTAATCAGGTACAAGCAGGTGCCTTGTGAGGTAGGAGGAGTCCGC
ATCGGGTCAGGAAAAGTAGAGTGTACCATTGGCTCCACGAGAGTAAAAGTAGAACAAACC
AGTAATGAGTTGGGTCCGATGCCCTGCAAGCCAATAGTATATTCATCTCAAGGACCGCCT
AATCCAAAAACGTGTACATTCAAATGGAGCTACACATTAAACAACAAGTACTACGAGCCA
AGGGATGAATTCTTCCAACAGTACATAACCTCAGGTGGCTATCAGTATTGGTTTGACCTG
ACAGCAAAAGATCACGTGATGGATTGGGTAACACGATACTTCCCCATTATAGTTGTAGCA
TTACTGGGGGGTAGAGCAGTGCTGTGGATCCTAATTGCGTACGAGTTGCTAAATCACTAC
CAAGTGGGCGCAGACCAGAACACATTGCTGCAGGCCGAAGCACTAGTGATAGGTAACATC
CTGATGACAAGAGACCTGGAAGTGATGGTGTGCTTTCTGTTGCTGATGGTCTTGATAAGA
AGACAGCAGGCTAGAAGGGCTTTGGCCTTGGTTTTCCATTGGATGGTAATGCATCCCGCC
CAATCAGCCATCGCAACATTGGTGTACGTAATAGGCATCGTGAGAGCTGAAGAGGGACAG
GTTAACTCTGACAGTTCTACGCAAGCACACGTGGTGGCCATTTTGTTGTTTCTAATTTAC
CACACACTAAAAGAAAGGGACCTTCACACAGCTATGACATTACTGTTGACATTTTCCATA
AAGAGCACTGACTATGTAGACACACATTATTATGAAATACCGATGCTCTTCACAGTTATT
TCGTTGGTCATTTCCATTTACATATTCAACATACACATAAAAACCAAGTGGGTAGCTCTG
GTGCTCAGTATGGTGGGCATGGTCACCTTTATAAGGTGCCTTTGGTTGATCAGGAACATA
CAAATAACACCCCCTTCCATACCACTAACATACATCAGTCCAAAAATATTGATCATAGCT
TACCTGGTTTCTCTGACTGTCTTGGTGAATAACAACCTAGACCTCGCCAGCTACGTGATC
AGGGCTGGCCCGATACTAATGTCCTACTTAACTTTATGGGTGGACATCCTGATGTTGCTA
GTTCTACTACCTTGGTATGAATTGATTAAAGTCTATTACCTAAAGAAGAAGAAAGACGAC
ATAGAAGACTGCTTCCAATACAGCGGGATAGCCACTCAAGGGTTATCCCCGTACAATCAG
GACTTCGTGGACCCAAAAGAGGGGGTACACTTGATCCCCTCACAAAACAAGAGCAATTTC
ACCCGGACCGCATATCTGACTATCCTGAGGGCCCTAGTTCTCACAGCTTTCAGCAGCATT
TGGAAGCCTCTAATCCTAGCCGAACTGCTATTGGAATCCATTTATTGGACACACATCAAA
GTTGCAAAAGAAGTGGCGGGATCTACGAGGCTTATAGGTAGGTTTGTAGCGGCCCTGATA
GAACTAAATTGGGTTTTTGATGACAAGGAAGCAGCAAGATACAAAAAATTCTTTGTTTTA
ACCTCAAGAGTGAGAGACCTCATGGTAAAACACAAGGTGCAGAACGACACAATGAGGCAG
TGGTTTGAAGAGACGGAAATATTCGGCTTACAAAAAGTTGCCTTGGTGGTCAGAGCACAC
TCACTGACAGCAGACAGCAACAGTATACTATGCTCAGTGTGTGAGGAAAAACAGAACATA
GAAGCCAAGAGGGTATGTCCCAAGTGTGGAAACAGAGGAACAGGAATCAAGTGCGGGATG
ACCTTGGCTGAGTTTGAAGAAAAATATTACAAAAAGATCTATCTAGTGGATGGAGACAAT
ACGCAAGCATATCGCAGAGAGGAGAGAGGAGAAGTCACGTACACAGCTAGGGGCGCCTTC
TTCTTGAGGAACTTACCCATTCTGGCCACAAAAAACAAGTATATACTGGTAGGTAACTTA
GGTATGGAATTACAAGACCTTGAGTCCATGGGGTGGATTATCAGGGGCCCAGCTGTCTGC
AAAAAGATAGTGCACCATGAACGCTGCAGGCCCACCATCCCTGATAAACTTATGGCTTTC
TTTGGGCTCATGCCAAGAGGCGTAGTCCCCCGGGCACCAACCCGCTTCCCTGTATCATTA
CTGAAAATTAAAAGGGGTTTCGAAACGGGGTGGGCATATACACACCCTGGAGGGATCAGC
AGCGTAATGCATGTAACAGCAGGCTTGGACATGTACGTCAATGATGCCATGGGTAGAACC
AAGGTGCAGTGCCAAGAGAGAAACAAGCTGACAGACGAATGTGAGTATGGCATTAAAACT
GACTCAGGCTGCTCTGAAGGGGCACGCTGCTATGTAATAAATCCCGAAGCCGTCAACATA
GCAGGCACCAGGGGCGCTATGGTACACCTCAGAAAAACAGGTCCAGAATTTACCTGTGTG
ACAGCCCAAGGAACCCCAGCCTTCTACAATTTGAGGAATCTTAAAGGTTGGTCAGGGCTA
CCAATATTCGAGGCAGCTACGGGAAGGGTGGTAGGCAGAGTGAAAGCAGGCAAGAATGCA
GAGGATAGTCCAACAACTATAATGTCTGGCACCCAGGCAGCCAAACCGACAGAGTGTGAC
CTGGAGTCGGTCGTAAGGAAGCTGGAAACCATGAACAGAGGGGAGTTCAAGCAGGTGGTG
CTAGCAACTGGGGCAGGGAAGACAACAGAACTGCCAAGGAAGCTAATAGAAGCCGTGGGG
CGGCACAAGAGGGTTTTAGTCCTAATCCCCCTGAGAGCAGCAGCAGAGGGGGTTTATAAC
TATATGAGAACAAAGCATCCAAGCATAGCATTCAACCTGAGGATAGGGGACTTAAAAGAA
GGAGACATGGCAACTGGTATAACTTATGCCTCATATGGTTATTTTTGTCAAATGGACATG
CCACGGCTAGATGCAGCTATGAAGGAGTACAACTACATATTCCTGGACGAATATCATTGT
GCAACACCAGAGCAATTGGCTGTGATGTCAAAAATACACAGGATCAGTGCTGACCTAAGA
GTGGTGGCCATGACAGCTACCCCTGCAGGCGCTGTGTCAAAGGTGGGCCAGAAATTCTCC
ATAGAAGAAGTGGTGGTGCCAGAGGTAATGAAAGGGGAAGACCTAGGCGAGGATTATTTG
GACATAGCCGGACTAAAAATACCAAAATCGGAACTACAAGGGAATGTCTTAACGTTTGTT
CCGACAAAAAAGTTGGCGTCAGACACTGCTAAGAAACTAACCACCCAGGGCTACAACGCT
GGGTATTACTTTAGTGGTGAAGACCCAAGCTCGCTGCGCACCATAACATCAAAATCCCCG
TACATCATAATAGCCACCAATGCAATAGAGTCAGGGGTGACATTACCAGACCTAGACACA
GTAATTGACACAGGGATGAAGTGTGAAAAGAGGGTGAGAATAGAGAACAAGGCTCCATAC
ATAATAACAGGCCTAAAAAGAATGGCCATCACCACAGGGGAGCAAGCCCAGAGGAAGGGA
AGAGTAGGTAGAGTCAAACCAGGGAGATACCTAAGAGGGCCTGAAAATGCAGGTGGAGAG
AGAGATTATCACTATGACCTGCTGCAGGCACAACGTTATGGGCTCCAGGATGCTATCAAC
ATCACCAAATCATTCAGGGAGATGAACTATGACTGGGCACTCTATGAGGAAGACCCACTG
AGAATAACACAATTGGAGGTATTAAATACCCTACTCATATCCAAAGATCTGCCAACAGTC
ACAAAGAATTTGATGACCAGGACCACACACCCAGAACCAATTCAATTAGCTTACAATAGC
ATAGAAACCCCCGTCCCAGTGCTGTTCCCGAAAGTGAAGGGTGGAGAGGTGACCGATGCT
TATGAGACCTATGAACTGATGATGTGTCGGAAGCTGGATAACGACCCCCCGATTTATCTG
TATGCCACGGAAGATGAAGACCTAGCAGTGGACCTCCTGAACCTGAAATGGCCCGCAGTG
TCAACAGCCTCGGCCATAGAAACAGAGGACGCCCTCAACAAGTTATCGGGGCTTTCGGCA
GGGGAAACAGCCCTGCTAGTGGCTCTGCTAGGTTGGGTCGGTTACGAGGCTCTGGTGAAA
AGACACATACCAATAGTGACTGACATATATACAATTGAAGATGAAAAACTTGAGGACACC
ACCCACCTCCAGTATTCACCAGATGAACTGCAAAACACCGAGACAGTGGAGCTGAAAGAC
CTGTCGGCACACGAACTGAAAGAAGCCCTGGAAAGCGGAAAAAGTTATGTCAAAGACGCC
TTTGAATTCGTAAAATCACAGGTTGAGAAGCTCCCCGACACAAAAATTTACAAGCAAGTC
CAAGAGAAGTCACCCGGTCTTTTAGAAAAATTTTTGGCCTATCTGTCAGAACACAGTAGT
GACATAAAGAAATATGGATTGTGGGGGGTCCATACCTCTCTGTACAATAGTATCAAAGAG
AGATTGGGGCACGAAACTGCCTTCGCTTCATTGATCATCAAGTGGATAGCATTTTCCAGC
GAAGGGCTGCCTGGAATGGTGAAACAAGCTGCTGTAGACTTGGTGGTATATTATCTGATC
AACAAACCAGATTTCAAAGGTGACAAAGACACCCAAGATGATGGAAGGAAGTTCGTAGGA
GCCCTGTTCGTGTCAGCTCTGGCCAATTACACATTTAAAAATTTTAATAAGTCAACACTT
GAAGGCTTAGTAATGCCAGCATTGAACTACCTACCATATGCAGGGGCTGCACTAAAAATA
TTTGTGCCTACTAAATTAGAGAGCTTAGTAATACTGTCAACAACCATCTACAGGACCTAC
CTCTCCATTAAGAAAGGCTCTAGTCAAGGACTGGCTGGGTTAGCAGTGAGCTCAGGTATG
GAAATTATGAATCAGAATCCAATATCAGTGGCCATTGCGGTGGCATTGGGAGTCGGTGCC
ATAGCTGCACACAATGCGATCGAGAGCAGCGAGGCAAAGAGGACCCTGTTGATGAAGGTA
TTTGTGAAAAACTTTCTAGACCAGGCAGCGACAGACGAGCTGGTAAAAGAGAACCCAGAA
AAAATAATAATGGCAGTATTTGAAGCAATCCAGACAGCAGGTAATCCAATAAGGCTAATA
TACCACCTATATGCCATGTTCTACAAAGGTTGGAACGCCTCCCAGATAGCAGATAAGACA
GCGGGGAGGAACATATTCGTGCTGACAATATTCGAGGGTTTAGAACTGTTGGGACTAGAC
AAGGATTCCAAGTGGAGGGATTTGAGCTCAAATTATTTAGTGGATGCAATCAGGAAGCTC
ATTGAAAAATTGACTAAAATACTCAGAAACACCACCAAGTCATTAATCAAATCCTTGCTG
CCAGCTCCATTCTCTTGCACGAGATTCACAAGAGACAACAGAATTGGATGGCCACATTTA
AATTTTGATTATTACGAGATAAATTGTGCATGTGGGTACCGGAGGAGAGTGGTAAAAACT
GTCATCGACCCAGTCACCTGGGAGACTTTGGAAGAAGAAGGCCCTGAGTTCTGCTTCAAC
AGGGGGACTAACGCCCTGGCAAACCCAAGAGTTGCAAGTTATTACTCAGCTGGAGAGCCA
GTTCTCCCAGTGGTAAAAAGAGAGGGGGTTGGCGAAATCCTGGTAAGGGGGGTGACAATC
CAGATGCATTATGACCACAACAAGATACTCGCCACTGACAACTGGCAAGTGCCATTCCAG
GCAGTGACGAAGATATTTACAGATTACCAGGGCATAGGGTACCAAGAAGCATATCTGGGA
ACCCAGCCAAACTACAAAGCACTGGTGAAGAGGTCATCCGTCACGATTACAAAAGAAGGC
CTGAAATTTATAAGATGCAAGAAAGGGATCGCGTATACGACCAATCTAAACTTAACCCAC
ATCCAAAAGCTGGTGCAGGTGTGCAGAATGAATGAATTGCAAGAAGGCGTCATACCTGAG
ACCTTGGATGGCGACACCTGGATTAACTACATGGCAATCATCGAAGATGTGGGGGCCACA
AAACCAAGCTTGGAGAGAGAGTCATACCCGAAACCATACGAGGAGGATCCCCTCGAAGGC
CCCAGTGTGATCGTGGAAACAGGGGACGTGGACATCACAAAAGTGGGCGTAAATCAACAA
TCCAGTTCATCAGGAACCGTCTTTCAAGTAGTGGAGAAGATCTATACTAAACTGGTCAAT
ACAAATGTAATAAAGATAGGATTCAAAGAAGGCTGTTTCCCGGGACCCACAAAGAATGTG
AATTCATTGAATGAGCACATAGAAGATAAAGACAGTAAACCATACATCTTCATATGCTCT
TCCGACAAAGCAATGTCCAACAGAGTAAAGACTGCAAGGAACATTAAGAAACTCAACACA
AATTCGGCAATAGTAGCCCGTAATTTGGCCAGGGAAGGGAAATTGATCATAATAGTACTA
GGAGAGAAGTACCATGAGGACATCTACAAACATGCTGACTTCAAGGGGACTTTCCTCGAC
AGGAAGGCACTGGAAGCCCTGTCCAAGGCCAAGCCTGTAAAAAAGAACATGACTAGGAGA
GAGGCTCAATATCTGCTGGAAAAGAAGCTTAGTGAAGACATAGAGGTACCAGAATGGCTG
GGATCTGAAAAACCTATGTTTTTGGATGTAACCAAAAGTGGTGAAACATACCATCTGTTA
GGGGATCTAAATCACTTGAAGGCACAAGCGGAACAACTTGGTGCCAAGGCAACCACTACA
ATAAATAAAGTAGGGAAGACGTATACAATGAACCTCAGTACATGGTGGGAGAGTGAAAGA
ACCCCCACATTCAGACCCCTGTTCCAGGAACTGCTGTTACGCTGCAGGCCATGCACTAGG
GAGGAGTATAAGAGCTGCCATTTTGTAGGGGCTACACAATTGGCCGGAGGAAACTGGAAA
CCAGTAGCCCCTGTGGTGCACCTAGGAACTATACCAGCAAAAAGAGAGAAATGCCTGCCA
TATGAAGCATATATATCACTTAAGAATATGGTGGAAAACCTAAAAATAGAGAATCCTGGA
GTGTGCAAGAAGAAACATCAGTGGCTCTTAAATAAAATTAAAAAACAAGGGGAATTAGGC
TTGAAGAATCTCGTATCTCCTGGGAGTGTAGGGGGATCACGTGGTTACAGAAAGAAAGAA
TTCAACATTTACAACAAACAGATTACGAGCACAATGCTGGCTGTGGGGATCAAGCCAGAG
AAGTTTCCAGTCGTCAGAGCTCAAACGTCCAAGAGAGAATTCCATCAAGCAATTAGAGAG
AAGATTGATAAGCTGCCCAACCCCCAGAATAGGGACCTCCATAAGGAACTGAAAGAAATA
TTTGACTCGGTGTGCGCTGTAAAAGATTTGAAACATACCTACGAAGAAGTCAGCTGGGAT
GTACTGACGGTGGGGATCAACAGGAAAGGAGCAGCTGGCTATTTCGAAAAGAAGAATGTG
GGTGAGATAATAGACACTGACAGGAGAGGGGTCGAGAAACTTATCAAGGTAATGAAAACC
GGGGGACCTATAGACTACTATGAGACAGCAATACCTAAGAATGAGAAGAGAGCAGTTGTA
GATGACTGGCTGGAAGGAGATTTCGTTGAAGAGAAAAAGCCACGAGTGATCCAATACCCA
GAAGCAAAAATGCGTTTGGCAATAACCAAAGTTATGTACAATTGGGTCAAGCAAAAACCA
GTGGTGATACCCGGGTACGAGGGGAAGACACCTTTGTTTAAAGTGTTTGATAAGGTTTTT
GATGAATGGAAACAACTGAGAGACCCGGTTGCAGTCAGTTTCGACACTAAAGCATGGGAT
ACACAAGTGACACCTGAGGACTTACAATTGATATCGGAAATCCAAAAGTATTACTTTAAA
CCAAAATACCACAAATTTATTGAAACATTGACTGCGGAGATGAAAGAAGTGCCAGTCGTG
TGCCAGGATGGGGAGGTTTACATCAGGCTAGGACAGAGAGGAAGTGGCCAGCCAGATACC
AGTGCAGGAAATAGCATGTTGAATGTGTTGACAATGATATATGCTTTTTGCAAATCCAAT
GACATCCCGTACAAGGCATTCCGAAGGGTGGCAAAAATACACGTCTGTGGCGACGATGGG
TTCCTAATTACAGAGAGGCGCCTAGGAGAGAACTTTGCTGCGATGGGGCCACAAATACTG
ATGGAAGCCGGGAAACCACAGAAACTGGTAGGAGAGATGGGACTGAAGCTAGCCTACAAG
TTCCAGGACATAGAGTTCTGCTCCCACACGCCTATACAAGTAAGGTGGGATGACAACACA
ACTAGTTATTTACCAGGCAGAGACACGGCAACCATCTTAGCAAAGATGTGTACCAGGCTG
GACTCCGCAGGGGAGCGGGGTACCAGTTCCTATGAACTTGCTGTTGTGTTTAGTTTCCTC
CTAATGTACTCCTGGAACCCAATAGTTAGAAGGATCTGCCTATTAGTTATGGCAACAATC
GGAGTAAAAGACCCAGATAAATCAGGAACAATATTCACCTTCTCTGGAGACCCACTAGGG
GCGTACAAGGAAGTAATAGGACACCGATTGGGCCAACTAAAACAAACTGAATTTTCAAAA
TTGGCAAGTTGCAATTTATCAATGTCACTGTTAGGGATTTACAGTAGGCACACCTCAAAA
AGAATCATAGAGGACTGTGTGAAGATTGGAACCCTAAACCGACAGAGCCCCGTGAATGCA
GATCGCTTGATAGCAAAGAAGACTGGTTTTGTATACGAACCGTCAAGGGGCAGTGTTAGG
GTGGGAAAACACTATGAAGAATTGGAATTGGACAAATGGAAAAAGAAGACGCCACTCATA
GAAGGGGCGGAAAGGTACATTCCAGGCCCGATTAAGACCTTTATACTGAAAAGACTCAAA
GTGTTACAGATGATAGGCCTGAAATTCTTCTAATATATAGGGAGTACAGGTTACAGCTGT
GTTTCACAGAAAGTGGGTGGCGACACTTACCTCTGGAGCCAACTTGTAAATAGGTTAGTA
ATATTTATTTAATAGACGTTATTTACTTATTTATTTATTTATTTGATTATTTATTAATTA
TTTAAAAACGCTACTGCATGAGCTGGTTAGTCAGCTTATGAAAGTGGGTTGTGTCACTTG
CGTCAGGAGCAAATACCTCAATAACAACGCTACCACATAGCCTGAGACCAGGTTGTGAAA
GAGAGTTGCGCCTCTTGCGTTGGGAGCTATCTACCTCAAGTACCCAGCTGCTGAAGCTGG
TTACCTCAATTCCAATGGATGACCGTAGCCATTGGTCTTATTAATTCGGTCATTTATAAT
TAGCACTTTAAAGCTAATTGGGACATAAAGTAAGGACGTCCTAGGGAGGACTACTTACAG
TTCCAAGAGGCCCC
>NC_035187.1 |Mac Peak virus isolate McPV 150840 polyprotein gene| complete cds
ATGCAAGTCAAGAGAATGAAGACCCGTGGGGGAGGAGGTGGAAAGCTCGGTGTCAAAGGG
ATGACAAGGTCAACCCTCGGCCGGGCACTCAAAATGGTCTCTGGAGATTTGAGTGAGACC
CTACTTAAGGTGGTCGTWGCAGTGATTGTCGCGTGGAACAGCATGTTCCGCGGGTTCCAG
TCACTGGGCCGCAAAGCTCGTAGGGAGGCTCGCCAAAGAACTGGAGGCAACAAGCATGTG
ATGGCATGCTTCATCATCGGACTCATGGCGGTCTTTGGCTGTGCCAAGACCATGAACGGA
GTTATGGACAACGGRAAACACGTGTGGGAGGCTGATTGGGACGTTGACTTTGGAGCKGTT
AAGCTTCCAACGGACTATTGTGGCACCGGAATGCGTGTGGAAAAGATGTGCCCACAAGTT
GACAACTTGCGGGATGCAACGGTGGAYTGTGCCGGGAAACATGAGGCCTTCGCCATCAAC
TACACTCGGTGTGTCGCAAAAACCCGAGTGAAGAGGGACCAGGAAGGRAAATCAATGGCC
CATGCAACCAGCACCTGGACTATCGCTTTTAGTGATGAACTCAACGACATGATCGAGCGA
GTCAGTGGACTGCTAACCAGCAACCGACTGGTGGCGACAGTCATCATATGCCTCGTYGGC
GCTGTTAAGAAGTGGCCGACTTGGCTCGTGGTGATGTTGGTTCTCTTACCGTGGGCTGTT
GTGAAGGCATCWCTGGCAGATCCGTTTCTGGTTCTACCGAAAGGCGATGGGCTTGTAAAG
ACCCGACTGTAYCCCGGCCAAGTGTCCTCAATCTCAACGGACGTGGGAGTCCTGGACATT
TCCTACATGACGGCAACCATAGCTGCAGGTAGGACTGTTGAGAGGCTCATGTCACGCTGT
GAGGTCAACGGCACGTACTCTCAGGACTGTTGTGCTCTAGGCTGCAACTTGGACTTGTCA
AAACTGAATGGGCGAAACAGAGCTTGCCAGACGGCCACTTACAATCGCGGGTGGGCAACG
GGATGTCCAGTTTTTGGACTGGGCAGCGTGGCCACTTGTGTGGAGGTCGCGTGCAGCGAT
AGCACTGAGGTGTCTGAGCTGACAAGCCAGAATATTCAGATTCCTCTGTCCCTACGATTA
CAACATGAAGAGCTGAACGTTACGATGACCACGGAAGCCCCGGTGACCTCGAAGTTTTCG
CTTCACGGAGTTGTATCCATCTCCTGCCGAGTTGGAAACCCAGGATTCCTGGCCCAGCAG
TACGTGCTGAGCGACGGGAAACACAAAGCAATGTTTCCCATCAGCGCAGTGACTGCGTGG
CCCGGTATTCGTGAGGTTGACGGCATGTACAGGAATGTAGAGGGCTCTTTGAAGTGGGGA
CACGTCGAGGCCAATGAAATCAAAGTGGCTGCTGTGTATAGTGACAGCATCCAATGGAAA
ACCGGAATTCCGATCAAGGCTGGAATTGGAGACCCACTGTATCTGTACTGTGAGGTGTCC
CTCACCGAATTGGTCTTCAGGAAGCCCAAGCCATGTGACCTACCAGTGGAGGTAGAATTC
ACGCCTGGACCGACGGGCTTGGATGGGCGGCTTGAGATTGGGCTTGAAGGATACTCCAAC
AAAACATGCTCAGTGACCGGAAGCTGCGAAGGCTGTGTTTTACCACAGCCAACCAGCATG
ATACCAACATCGGACAAGAAAGGGCACATGCATGTTGAATGYCGAGCTGGGACTTTCGTT
GTGTCTTTCGGGAAACAAAAGTTCCCGTTCACATGTCGCTCCAGCTACTTCAAAACCATG
TGGGCTACTACCACACAAGCCATCAAGAAGTATCAGAGGTTCGGGTTGGAAGCAGCTGGT
GGGCCTTTCCTGGACTTGTGGAAYAAAATCGGACCAAAYTTTTCCCGGATTGAGGTTATA
GGTGTGATTGTCGTGGCAGCGCTGCTTATCGACAAAAGGCTCCTCMTCCTCCTGGCCGTG
TTTGGCTATGTGACGTATGTCCGCGCCGACGTTGGCTGTGGCATTGACTTGTCCAGGAAG
ACGTTCTCATGTGGAGAAGGTATTTTCCTGTGGAATGATTTGTCATCGCAGACATGGGTG
TACGGGGTAGAGGTCATTGAGACTCGCCTACTGGAAGCCTATATCGGTCAGATGGTGAAT
GAGCGGACAAAGGTCTGTCTTCTGTGTGAAGACATTTTGCAATGTTCTGCGGCCCGCCGG
CTAGCATCCATGGTTGTGAAAAACAACCCTGAGGTGTACTACAATGACTCACAATCCTAC
GGCACGGTGTTTCCTCTCCGAAAGAAAGGCCAGGTGACAATTTCTGCTGACGGGAGGTCA
GCGGTTGTGGCCACTTTTGAGATTGAAGGAAAAGTGGTGAAAGAGGCYCTGGGCATGCTG
CAATGGAACATGTGGAACCCACGTCCCGCCGAGGAGAGCGCTGAGGACAAGGTGATACGC
GTGATGACYACTGGCTCAAACATAACGGCAGTCTGTGAAAAAGCGGTCGGGTTCGAGTAT
GCCTTTGACCGTTTYACCAGGAAAATGTATGGGTCGAGCGTGCTGGTGAAGAGCACTTCC
CACATATCGCACACGTGCCCAACWTACTTGGCCGGAGCTGCAATCAAGAACAACAGGACA
ATCCACACGGACGGYTTCTTGTGGATGGACAGCGCYCTACAGGCCAATGGGACTTATCGC
ATCACCTCTCTGACAATGCTGCAGAGTCATGAATGCGAGTGGCCAACGACCCACACAATA
AACCCAACGGATGCRAAGGACARRGCACTGTTCATGCCAGCCCGGTACGGAGCTCCGGCT
TCACACGCCAACCATGTGCCGGGGTATCGTACTCAGACAACCATTCCGTGGAACAAAGCG
CCGATTGAACTTGTCTATGGAGTGGCCCCCGGAACAACCGTACAGGAAATGCCAACGTGC
GGGGATCGTGGGGAAGCTATGCCCATATAYGCACAAGAAACCCGTGAGTGGTGCTGCAAG
ACTTGCCTGAGCAAGGGAACGCCGCCGATACACCTCGTTGTGGGYGAAACACTCTACTAT
CCGGAGGAAATAAGGCCGATTCCGATTCCCAGTAAAGTGACCGAATCAAACGCACAAGCT
GTGGAAACCCCCCCTATCATGCGAACAATGGGAGCTGACGCCACTCAGGATTTTCAGCAG
GGGCCGGGAGAAGGGACGTTTGTCCGGCTGGCCCTCCTGGCCCTGGCTCTGCAAATAATA
TCACAGAACTCCAGGTATGGGTGGGTGACCCGAGTGGCCTGCGCGGCTTTTCTGTTCTCG
GTCACTGGTTTACCTTACCATCTGCGGTATTGGTGGCCGGTCATTGGATTCTCGGTTTTA
AAGAATGCGTCGGGACAGTCCTTGTTAGTGTCGTTCTGGTTGGCGCTGCACACCACTGGT
GGGCACCTCGTGTGTTTAGGTTCCATCCTACGCCAAACGAGGTGGTGCTACCGGATGCAR
TCCCTGACGATGTTGCTGGCATCCCTGACGTTGTATTGGTACCGGGGAGTGACATGGCTA
ATGAACACCATCGACCTGATTGCTCCGTTGATCTCGATGTGTTTTCTCTGCAAAGCAAGA
ACCCTGCTGCTAGGGGAAGTTGTCTTGATTGGGAGCGGATTGGTGCTTTCTTGGGCAAAC
GCGCTGCTGACACTAGGAGCGTTGTTTGGGATCCACATGGCGATTGCCTTGCTGAGAAAA
ACGGCAAACGCGTTCGAGCCGGGCCTCCGTGCCAGCTCGTCGTCATGCGACTTCCCACAA
CAAATTGCAAAGGACATCTGGATTGTGTCAAAGAACTGGCGCAGAGTACCCGTTCCCTGG
CGGAGCTCTGGGAGAGCACATATCTCGCAGCTAGCGGTTTATCTCCTAATGCTGGGCCTC
GCCTACGGGTTCCACCTTTTGAACTTGGAAGTTCTGGCAGGAGCCTGCGTTTTAATCGGA
TTCCTGTGGATCATCATGGGGGAGCGCCTAACAGCCGGGGACCTAGAGCTACAGAGAGTG
TCAGCTCTCGAGGTTCCCCAGGGACTTGAGAAGACCATTGTGGACCGAGACTTCCAGGCG
GAATCAGGTCGTTTCACCGAGGCGGGGGTCAAGCTTGACAACTTCAACGATGAGACGAAC
GTCAAGTTCAGCGTGCTGTCATTGGGTTTCGTAGCTGCCCTGGTCGCGGTTAACCCGGTC
TGTGGAGTTGCTATTGGCATCATCCTATGGGTGTTAACAGCCTGCCCCTTGGCTAGAGAT
CTAGCCTCGGCAGCAAGTTGCTTTCGCTCTGACGATGATTTTGCTGTTCTCATGCCTGGA
CTGAAAGAGGTGACAGTCGGGACCAGGTTCTTCTCCCTGCCGGATGGTGTTTACTCGGTA
TGTAGACGGTCCTGGAACGGAATCAACCATGTTGGCGCGGGAGTGGCAAAGAACAATGTG
TTCCACACTCTGTACCACGTRACTCGTGGTGAAGCCATTTCGTGGGCTAGCGAAACAGTG
GGACCCACAAATGGCAACGTCTTGCGAGATGTCGTGACGTACGGTGGCGACTGGCAATTT
CCCCTGGTGACGGAAGATGAGGCAGTGGTGAAAATCGTGAACTCAGACCAGACGGTTTCA
CACTGCTATACAAACGTYCTAGGGCTCAATGTCCAAGGTGAAGAATATGGCGTCATCGGC
CATGACTTCCTGGAAGGATCCTCAGGATCWCCGATATTTTCTACGCGTGGGGAGATGATG
GGGYTGTACGGTTACGGGTTTTACGACCGAGATAACCGGTACAACTCGTTGGTMTCCTAC
ATGAAGGTGGAAYTCGGAGAAGAKCGAGCGGAGGCGGTAGAACAACCCTCATCACGAGGA
ACCCGCACCTTCATCGATTGGCACCCAGGAAAAGGCAAGACCCGGAAGGTCATCTTGGAA
GAGGCTGTCCGGCACGTGAACGAGAACAAGCGGCTCCTCATCCTAACTCCAACGCGCGTC
GTTATGAACGAGGTTTTACAGGCTTTAGCCGGTAATCTGCCATTTGGAGTTAGAGTGGGG
AAGCACTTAAGTCGGAGCAGGACATACCAAGTCACAGTCGCATGTCATGCCACCCTCACA
AGTCATGTGTTGCAGCATGGGTTGAAAACGTCATTCTCCACCGTCATAATGGATGAGTGC
CATTTTCTTGATCCCATGTCAATTGCTGCTCGCGGGATCATGGAACACATGCACTCAAAG
GGGGCGGCACTAATGTACCTAAGTGCAACGCCACCTGGTAAGGCGCCACAGGCTGGTTCA
AACCATACCATCCTTGACATCCCGTCGGCTCCAAAAGAACTGGACAGGGCTTTCGTCATG
GCCAACGCTGGAGCTAAGACCATAGTCTTTGTTCCCACCATCGTGCAAGCGCGGAAACTC
TCTGACCAGATCCCAGGATCAGTCGTGTTGTCTAGGGAAACCTTCGATGTCAACATGGCC
AAAGCTGCGGACATGAACACGAAAGTGGTCATCTCAACTGAGATCAGTGAGATGGGCGCC
AACCTCGGTGTAGACACGGTCATCGACACTCGACTGTGCGTACGGCCTGTAGTCGATGGG
AGGTCCAGAGTGCGGCTTGAGCGGGTGCCCATAACACACGCGTCAGCGGTGCAGCGACGA
GGACGAACGGGTAGGAGACATCCGGGGAAGTATGTATACGACGCCAAGATCGAACCATCT
GACGAGTGTTCRCGRTGGGTTTGCTGGAAAGAGGCTCAGATGCTCCTAGATCAACTCGAC
ATGACYCCGATGCCTGAAGAGGCTGAGAACTTCGACCCCCCCGGTCACTACAAGTTGCTG
TCTGACCAGTTGGGCCAGTTCATGGACCTTCTGACGACCGAAATGCCAATCTGGTTGGCG
TGGAATTGGGCAAATTCGAGTGCTTCTCGGCATGCCGTGATCTTTGGGGGATCTGAGGTT
ACTGACAAGAAAACTCCAGTGATTGTGACTTCGGCTGGCAAGCAGCTGTACAATCCGCAA
TTTGTCGACGACCGKTTTGAGGTGGACGACCTGACCAAGTTCCATGCAACGGTGCAGAAA
TACCTGAGGATGCGAACTAGTATCAATTGGGAGGGCCTCGCACAAGGTTGGTGGCATGTC
GTCACCAAGAGCGACGCTTCCCTTTTGAAGCAGGCATTCTTTAACACCCTGGAACGGCTA
CATGACTTGTCCCGGTGGGATGACAGTGCCTTGCGATCGAGTGATATGACGGAATCGGTA
GGGACCTGGATCATCGTCGCCATGACGGCGGTTGTGACTCTATGTGCCTCACTTTTGCTG
CTAGTATGTTGCCGCTGCTGCAGGACGAATAAGACGACACGGTCRCAGGAGGTCGTGTAC
ACRACAGCAGTTGCGGAGCGAGGTGTAAGYGGCATGTGGAGCAGYATGACAGTCCCTRTA
CTAGGATGGGTCGCCGGAATCCCRGGTCCAATCCTCTTTATCGTGGCGGTGTGTCTAGGG
CTGGTCTTCGCTTTCATGTGTCATAGCTCGACCAGAAGCTATGTTGACCACACTCTGTCA
TGGTGGGTTTTGGTCCTGTCATGCGTGGTCGCGGGGTTGGTAGCCTTCGAACTAGATCTC
ATGCCCAGGACGTTTGCGGTCGTGTCGCGCGTGATCTCAGCAGGTGCAGCCCAAAGCGGG
GAGCCCGTGATGGGTCCTTTCATCTCTACGGGGAGGGGGGTCACCATTGAGCTCTGGACC
GTTATATTGGCAATGTACCTGTCGGCTCTGGTCGTTGCCCCCATCCTGAAATCTMGGATC
CAGGGGACATCCATTGCTGCTGTCTTCGCGAACGAACCCCTAGCGACTGCTCACATAGGR
GGGCTTCGGCTAACGACGTTGCACGCTCTGCAGGCGACAATATGCCTAGGCCTATTCTAC
TTCCATGCCAACATGCCAACGTGCGTTGTCGGAGGGGCCCTGTCATTGGCCTTTCTGATG
ATATACGCGCTGGACGTGAAGTACGCATTCACACCGGCAATGGTGCGGGCTCTGGAAGCA
AAGACGAACAAACGGGAAACAGACAGGCCATCAATTGAACGAGAAGAAGACACAAAAGGA
AGGCAGCTGTACTTCGCAATGTCAGTCATAACGGTAGGGTTGTGGGTCACTGTTGTCCGY
GACCAGTTRACGTTTGTGACGGCCGCTGGTGTTGGCTTGCATGCTCTAATGTGTCTCATT
GCACCTGACCATCCGTTCCACCGGAACATAAATCAGGGTCTGATCGTGATGTTGTTCGGC
TTCCTGGTTGAGCCCGTCAAGTGGACTTTCATTGCCGGTTTCTGCGCATGGGGAGTGATG
CACTACTCAAGGCCAAGCACTTACCGCTCATCAACTAAAGGGGATGCTCTGAACGTTGGG
ATGAAGTGGAAGCGCCTCCTTAACTCCCTAACRCAAAAACAGTTCGAGGCGTACAAATCC
CGATCAGTCGATGAGACGGGCCGTGGGGACTATGTATCCCGTGGAGGTCTCAAAATGAGG
GAAATTATGGAAGTGCACGGATGGGAGCCCAACGGCAGAGTGGTTGACCTAGGCTGCGGA
CGTGGAGGTTGGAGCCAACACTTGGCAATGGACAAACGGGTGACKGAARTYAAGGGATAC
ACGCTAGGAGGATCTAGTCGTGAGAATCCCGAAACCTTCATGACKTATGGGTACAAYTTG
TGCACGTTAAAACCAATGGTTGATGTGTACAGGCTGGAACCATTCGTGACGAACACTGTC
ATCTGCGACATYGGAGAAAGCGATCCGTCAGCGGCTGTTGAGAAGACCAGGACGCTAAAG
GTCCTCTCGCTGCTGGAGAGCTGGCTAGCTGTGTCGCAGGGAGCGAACTTTGTGTGCAAG
GTTCTGTCACCTTACCATTCGGACGTGTTGAAGAAGCTCGAGACCCTACAGCACGCCTAC
GGGGGAAGAGTGGTCCGACTGCGGTTGAGTCGCAACTCAACTGCTGAAATGTACTACATC
TCTGGACCACGTGCAAGCATCGTGAAGGCGGTGTATACCACCCTTCGAGCTTTGATAGGG
CGGCTGTCTCTGCAGGACACTCCGATCGAAAACATAGCCCCAACCCTGCCCACTGGAACC
CGGGCCGACCCAAAAGCAAAGGCRAAAGCAGCAGACTACTCGCTGCTGGCACGACGAATC
AGGAAACTCCAAGAAGAGAACCAGCATACCTGGTTCCACGACCAGGAGAATCCGTACGCA
TCATTCTCGTACCACGGGTCCTTTGTGACGGATCCYGTCACGGGTGGGGGGCAAACTGTC
AACCCAATAATCAGGAGGCTAATGTGGCCATGGGAGCAGGTCTCRAAAGTAACAGGATTT
ATGATGACYGACGTGTCCACATATGCCCAACAGAAAGTCCTGCGGGARAAGGTTGACACT
TATGTGGAAGAACCCGACCAACGCATGCGCCAGATAAATAGGCAGCTGGTGCTGTTCATC
GCCAGCCTGTACAAAAGGCAAAAACTGCGGCCGCGAATTCTCTCTCGAGACGACTTCATT
GCCAATGTGCGATCAGATGCCGCTGTTGGAGGCTGGTCAGGTGAGATGCAATGGCCGGAC
GTGGAACAAGCGCTCGCCGACCCGGCTTTCTGGAGCTTAATAGACCGTGAACGGCAGCTT
CATCTTGCGGGAGACTGTGAGCTCTGTGTGTACAACACTATGGGGAAGAAAGAAAAGAAA
CCAGCGTTGCTAGGTAAGGCAAAAGGGTCYCGTACCATTTGGTACATGTGGCTCGGGAGT
CGTTTCCTGGAATACGAGGCGCTAGGCTTCCTCAATCAGGACCACTGGGTCTCCCGGGAC
CATTTACCATGCGGGGTGGGAGGCGTCGGAGTTAACTACTTCGGCAACTACCTTAAGGAG
ATCGCGAGTAAAGGGAAATGGCTCATTGCTGACGACGTGGCAGGCTGGGACACGCGCATA
ACAGAGGCGGACATAGARGACGAAAGAGCCCTCATTCTGTCGCTCGTGACCGACCCACGC
CACAGGGCGCTGATTGACTCCATTTTYACRATGGCCTACAGGAACATCGTGGCCCTCTTC
CCGAGGAACCACAAACGCTTCGGCAGTGGGACAGTCATGGACGTCGTGTCAAGAACAGAT
CAGCGAGGGTCCGGGCAAGTCGTCACATATGCGTTGAACACGATCACAAACGCCAAAGTC
CAACTGGGTCGATCTCTGGAGGCGGCCGGTTTACTCGAGGCTGACGACCGGACTATCCAA
GCCTGGCTACACCACCACGGTGAGAACTCCTTGGCAGGAATGACGGTGGCGGGTGATGAC
GTCGTGGTGGCAACAGACTCGGAAGCCTTCCACAAATCACTCCACTACCTCAACAGGAAC
AGCAAGATTCGGAAGGAYATAGGCATCCTCGAGCCGTCCCGACGGTGTGACAATTGGGAR
GAGGTGGAGTTCTGCTCCCACCACTACCACTCGATCAACCTTCAGGACGGGCGGGCGCTG
ATAGTTCCGTGTCGTGAGCAAAACGAAATTATCGGACGATCTCGGCTACAAAAGGGAGGG
ATAGTAAGCGAAAGCGATGGCGCCTGCCTAGCGAAAGCTCACGGCCAAATGTGGGCTTTA
TACTTCTTCCATCGGCGCGACATGCGACTAGCGTACGCTGCCATCACGGCTAGTGTCCCC
TCTCACTGGTTCCCGAAAGGCCGGACGTCATGGTCTGTTCATCAGAAGCATGAATGGATG
ACGACTGCTGACATGCTCGACGTGTGGAATGACGTCTGGATCTACAACAATCCCTGGATG
AAGGAAAAAGAACCAGTGACGTCATGGGGTATGATCCCGTATCTGSCCAAGAAGCAGGAT
ATCGCCTGTGGGAGCCGCATCGGAACCCCTGACCGCACTCTCTGGGCCAAAGACATGCCC
GTGCTTGTCCAGAAGCTTCGACACGTGCTCGACAAACGCGAAGGGCCCCAGCAATACACT
GATGGCTTGGCCATTCTAGGTCGATACCAGATGGCTTCGGAGTCCCCAATTGACATCTGC
GGCTAA
>NC_035118.1 |Karumba virus isolate KRBV 1892| complete genome
ATGTTTTTAAAAAACCTGCCTGTGTTTTCTTGGTTATTTTACCTGTTTTCACTCACTTGG
TTGGTTTGTTTGAAATCCATTTCTTTTAACTATCGACTTTACGTTACGTTTGACTATGCA
GGTCAAGAAAATAAAGATGCGTGGTGGAGGAGGTGGAAAGCTCGGCATTAAAGGGATAAA
AACATCTTCCCTGCGTCGGGCACTCAATATGGTCTCTGGAGATTTGAATGAGACCTTGCT
GAAACTGGTCATCGCTATGATCGCCATTTGGAATGAGTTACTACGTAACTTGCGATCATT
GGGGCGTAGGGTTCGCAAGGAGACTCGACAAAGAACTGGAAACAACAAGCATGTTGTAGC
ATGCTTTATCATCGGACTAATGGCGGCCTTGGCTTGCGCCAAGACCATGAATGGAATAAT
GGACAAGGGTGAGCACGTTTGGAAAGCTGACTGGAATGTTGACTTTACCAATGTGAAGCT
CCCCAAGGACTTCTGCGGATCTGGAATACACGTGGAGAAGATGTGTCCTCAGGTTGATTC
TTTGCAAGATGCAACAATCGACTGCGCAGGAAGACATGACCAATTTCTCCTGTCCTATAC
ACGATGTGCGGCTAAGAATCGTGTCAAACGTGGTGAACCCGGAGTAGTGGAACCGAAAGT
CACGAACATATGGACCATAACGTTCAATGATGAGTTGAACAGCATCATTGAACGTGTGAG
CGGGATGCTGAAGAACAATCGATTGATGGCAACAGCAGTCATTTGCTTAGTTGGGGCTTT
CAAGAAATGGCCTACATGGCTCGTCGTGCTTTTGGTTTTACTGCCTTGGACTGTCGTGCA
GGCATCACTGGCCGATCCTTTCTTAATTCTGCCGAAGGGTGATGGTTTGGTAAAAACTAG
ATTATACCCAGGACAGATTTCATCAATTTCCACACACGTTGGGGTACTGGACATCTCTTA
TATGGCTGTGGACATTGAGGAGGGGCGACTCGTTGAAAGGTTGATGTCACATTGCGAAGT
AAATGGAACTTACTCACAGGATTGTTGCGCTTTGGGATGCAACTTGGACTTATCTAAGTT
AAATGAGCGGAACAGGGCCTGTCAAACGGCTACCTACAATCGCGGGTGGGCTACGGGATG
TCCAGTTTTTGGACTGGGCAGTGTGGCCACATGCGTTGAGGTCGCGTGCAGCGATAGTGT
GGAGGTGTCCGAACTGACAAGCCAGAACATCCGGATTCCTCTATCTCTACGTTTGCAGCA
TGAAGAGCTGAATGTGACCATGACAACAGAGGCGCCAGTTACTTCAAAGTTCTCACATCA
CGGGGTGGTATCCATCTCTTGTCAAATTGGCAATCCTGGGTTCTTGGCACAGCAGTACGT
GCTGAGCAATGGGAAGCATAAAGCAATGTTTCCCATCAGTGCGGTATCAGGTTGGCCTGG
AATCCGTGAGATTGGTGGACAGTACAGGAACGTGGATGGCTCCGTCAAGTGGGGGCACGT
TGAAGCGAATGAGATTAAGGTGGCCGCTGTATATAGTGACAGCATCCAATGGAAGACTGG
AATCCCGATAAAGACAGGTATTAGAGACCCACTGTATTTGTACTGTGAAGTGTCGCTAAC
TGACTTGACTTTCAAGAAAATAAGAGCATGTGAATCGCCTGTTGAAGTTTCGTTCATGGC
AGGACCTACGGGTTTGGATGGTCGACTAGAAATTGGGTTGCTTGAGCAAGTCAACAAAAC
ATGCTCAATAACAGGGAGCTGTGAAGGTTGTACCTTACCGCACCCAACCAGTGTCATTTC
GACTTCTGACAAGAAAGGCCACATGCACGTAGAATGTCGCACGGGGACATTTACGGCAAT
ATTCGGAAAGCAAAAATTTTCTTTCACCTGTCGGACTAGTTACCTCAGAACTATTTGGGC
TACGACTGCCCAGGCGATTGGAAATTATAGGAAATTCGGACTGGATGCCTCAGGAGGACC
ATTTTTGGACTTATGGAATAAGATAGGTCCAAATTTCTCCCGTTTGGAGGTTGTTGGAAT
CCTTGTTGTGGCAGCCTTGTTAATTGACAAAAGACTCTTACTTCTCCTGGCTATTTTTGG
ATACGTCACATACGTGCGAGCTGATGTGGGTTGTGGTATTGACCTATCCAGAAAAACTTT
TTCATGTGGTGAGGGCATATTCTTGTGGAACGACCTTTCATCGCAGACTTGGGCTTATGG
AGTTGAGGTCGTAGAAACCAAACTGCTGGAAGCCTACATTAGTCAGATGCTGAAAGAGAG
GACGAAAGTCTGCCTACTGTGTGAGGACATCTTGCAATGTTCAGCAGCCCGACGCTTAGC
AGCGGTTGTGGCTAAAAGCAATCCAGATGTCTATTACAATGATTCATTGTCATACGGAGC
TGTTTTTCCCATGCGAAAGAAAAGCCAAATAACGATAACAGCTGACGGCCGGTCGGCTGT
GGTTGCCTCCTTCGTAATAGAAGGAATGATAACCAACTCAGCTCTTGGCAAATTACAATG
GAACGTGTGGAATCCTCGGCCAACAGCGGAGGCTATGGACGACAAAGTGATCCGAGTTTT
AACAACAGGGTCTAACATAACGTCTGTATGCAGTAAAGCCATTGGTTTTGAGTACGTTTT
CGAACGGTTTACTAGGAAGATGTATGGCTCAAGCGTCCTAGTGAAAAGCACTTCACACAT
TTCCCACACTTGCCCTACTTATTTGGCTGGTGCTGCCATCAAAAACAACAGAACAATTCA
TACGGATGGGTTCTTGTGGATGGATAGTGCACTGCAGGCAAATGGTACATACCGACTCAG
TTCACTATCAGTGCTCCAGAGTCATGAGTGTGAGTGGCCGGTGACCCATACCATCAACCC
AACGGACCCAAAGGATCGCTCTTTGTTCATGCCAGCGAGGTTTGGAGCTCCTGCTTCACG
AGCTAATCATATGCCAGGATATCTTACACAGCGTACCATTCCATGGGATAAGGCACCCAT
AAAGCTGATTTATGGAGTAGCACCTGGAACTACAATTAAAGAATTTCCAACGTGTGACGA
TCGCGGCGATGCTCTGCCCATCCTTTCACAAGAAACTCGTGAGTGGTGTTGCAAAACTTG
TTTAAGCAAAGGGACTCCGCCGTTTCACCTAGTCGTAGATGGGTCTTTGTACTACCCAGA
AGAGGTCAGACCGATACCCATACCAACGAAGATCACGGAATCTGTAGCTCAACCCGTAAC
GCCTCCACCTGTCATGAAAACGATGGGGGCAGAAGCGACTCAGGATTTTCAGATGGGGCC
AGGGGAAGGGACATTTGCTCGCCTGGCCCTCCTGGCATTGGCCTTACATCTAATATCACA
AAATACGCGTCATGGATGGATCACCCGGGTCGCGTGTGCAGCCATGCTTTTCTCCGTGAC
TGGCCTTCCCTATCACCTCCGGTATTGGTGGCCGGTTATTGGTTTCTCGGTTTTAAAGAA
TGCGTCGGGACAGTCTTTGCTAGTGTCGCTGTGGTTGGCGTTACACACTACTGGTGGGCA
CCTCGTTTGTTTAGGTTCACTCCTGCGGCAAACAAGATGGTGCTACCGGCTCCAATCCCT
AATGATGCTGGTGGCGTCCCTATCTCTGTACCGGTTCCGGGGGATAACTTGGCTCATGAA
CATCATAGACCTAGTGGCTCCGTTGATATCAATATCTTTTCTCTACAAAGCAAGAACCCT
ACTTCTAGGGGAAGTTGTCTTAATTGGGAGCGGGTTAGCTCTTTCATGGGGAAACGCCCT
CCTAACTCTAGGAGTATTATTTGGGACCCACATGGTGATTGCCTCGCTGAGAAAAACAGC
AAACGCATTCGAGCCAGGACTACGTGCCAACATCTCATTGTGCAACTTCCCACAACAGGT
TGTGAGGGACATGTGGACTGTATTAAAGAACTGGCGCAGAGCACCCGCACCTTGGCGGAG
CTCTGGGAGAACACATATCTCACAGCTAGCGGTTTATCTCCTGCTGTTGGGCCTCGCTTA
TGCGTTCCACCTTTTGAACTTGGAAGTTCTAGCCGGAGCCTGCGTCTTAATCGGATTCCT
CTGGATTTTGATGGGAGAAATGCTGACCTCGGGAGAACTAGAACTGCGGAGGGTGTCGGC
TCTGGAGATTCCTCAGGGCCTTGAAAAAATCGTCATAGATCGAGACTTCCAAAGCGAATA
TGGGCGGTTCACAGACGCGGGTGTCAAATTGGACAACTTCAATGACGAAACGAATGTCAA
GTTCAGCTTACTTTCCCTAGGATTTGTGGCGGCTCTCATCACTGTAAACCCAGTGTGTGG
ATTGACAATCGGATTCCTAATATGGATCTTCACATCATGCCCTCTCGCAAAAGACTTGGC
CATGGCAGCAAGCTGCTTCCGCTCGGATGATGGTTTTGCTGTATTAATACCAGGGGTGAA
GGAGGTGGCTATTGGGACAAGATTCTTCACGTTATCCGATGGCGTTTACTCCGTTTGCAG
ACGATCATGGAATGGACTCAGTCACGTAGGAGCTGGTGTGGCGAAAAACAATGTCTTCCA
CACTCTTTACCATGTGACAAGAGGTGAGGCGATTTCATGGGCTAGTGAAAAAGTAGGACC
TACGAGTGGGTGTGCTTTGAGAGACGTTGTAACATATGGTGGAGATTGGCAGTTCCCGCT
GGTCACGGAAGATGAAGCGGTCGTGAAGATTGTCAATTCCGACCTAACTGTCTCTCATTG
CTACACCAATGTCCTCAGTCTCAATGTTCAAGGTGAAGAGTACGGAGTGATAGGGCACGA
TTTCATGGAAGGTTCTTCAGGTTCACCGGTTTTTTCTTCGCAGGGGGAAATAATGGGATT
GTATGGCTATGGATTCTATGACCGTGAGAACCGGTACAACTCTCTGATTTCATACATGAA
GATGGAAAAAGAAGAGGAGAAAGTGAAGACGACGGAAGAGCAACCAACAATGAGGGGGAC
TAGGACGTTCATCAACTGGCATCCAGGGAAAGGGAAGACCCGTAAGGTGATTCTCGAAGA
AGCTGTCAGACATGTGAACGAAAACAAACGCCTACTCATTTTGACACCCACCAGAGTAGT
GATGACGGAAGTTCTACAAGCTTTGACTGGAAATTTGCCCTTCGGAGTTCGTGTTGGGAA
GCACTTGAGTAAAAGCAGATCATTTCAGATTACTGTCGCTTGTCATGCCACCCTAACAAG
TCATGTGCTTCAACATGGATTGAAGATTAACTTCTCTACTGTCATCATGGATGAGTGCCA
CTTTCTGGACCCCCTGTCAATAGCTGCACGCGGTATCATGGAGCATATGCATTCGAAGGG
GGCTGCTCTCATGTATCTCAGTGCTACTCCGCCCGGGAAAGCTCCACAAGCTGGTTCAAA
TTACCCTATTATAGACGTACCATCTATGCCTAGGGATGTTGATAGGAATTTTGTGACATC
CCAAGCTGGGGACAAAACCATAGTCTTTGTTCCAACGATTGCTCAAGCACAGAAACTGTC
CGATCAAATTCCAGGCTCAGTTGTTTTATCACGCGAAACTTTCGATGTAAACATGTCAAA
AGCGGCTAACCCGGAAACAAAAGTGGTTATCTCAACAGAGATCAGCGAAATGGGGGCCAA
TCTCGGGGTAGATACTGTCATTGACACTCGACTGTGCGTTAGACCAGTTGTTGATGGACG
TTTCAAAGTTCGGTTGGTGAAAGTCCCAATAACTCATGCATCTGCTGTGCAAAGGCGTGG
TCGAACTGGACGGAGGCAGCCAGGGCGGTACATCTTTGACGACAAGGTTGAACCGTCTGA
CGAGTGCTCACATTGGGTATGTTGGAGGGAGGCTCAGATGCTCCTGGATCAGCTTGATAT
GACACCGATGCCGGAGGAAGCGGAGAATTTTGACCCACCAGGCCACTATAAACTCCTTTC
GGACCAGCTTAAACAGTTCATGGAGCTGCTCACGACGGAGATGCCTATTTGGCTAGCGTG
GAATTGGGCCAACGCGAGTTCCTCTCGACACACGGTGATTTTTGGAGGATCTGAAGTCAC
TGACAAGACGACCCCTGTTATCACTACACCATCAGGGAAACAACTATATAATCCACAATT
TGTCGACGACCGCTTTGAGGCAGATGATCTAACTAAGTTTCACGCCACGATCCAAAAATA
TCTGAGGATGCGAGCTCACATTAACTGGGAGGGATTAGCCCAGGGCTTGTGGCACGTCGT
GACAAAGAGCGACTCATCCATGTTTAAGGTCGCGTTTCAGAACACAATGGAGCGGTTACA
TGACCTATCGCGCTGGGATGACGACTCCCTCCGGACAAGTGATATGACCGAATCAGTTGG
CACGTGGATTATCGTCATGCTTACAGCTGTGTCGACATTCATCATCTCACTCTTAATTTT
TGCTTGCTGTCGGTGTTGCAAATCGTCCAAGACTACTAGGTCCCAGGAAGTTGTTTACAC
TACAACAGTCGCGGAACGCAATGTCAGTGGGCTTTGGAGTAGCATGACAGTTCCAGTGTT
GGGGTGGGTTGCTGGAATTCCAGGACCTATTCTCTTCGTTGTGGCAGTGTGTTTAGGTCT
TGTTTGCGCCTTCATGTGCAACAGCGCGACGCGAAGCTACGTGGACCACACCCTATCGTG
GTGGGTTATGGTTCTATCATGCATTGTGGCAGGCCTAGTCGCCTTCGAACTCGACTTGAT
GCCTCGTACTTTCGCTATCCTTTCAAGAGTGGCTGCTACCGGGGCTAGATTTGACACTGG
ACCAAGCGTGGAACCCTTCATCGTTACTGGGAGACATGTAACTGTTGAACTCTGGGTAGT
CATCATGGCGATGTATTTGACAGCCTTGATCATTGCCCCCATCTTGAAGTCATACATCCA
GGGGAAGTCGATAGCTGCTGTCTTCGCGAATGAACCAGTTGCCTCCGCGTACATAGGAGG
AATGAGGCTGACAACCATCTACGCGTTGCAAGCAACGATTTGTGTAGGTCTTTTCTACTT
CCACGCAAATCTCCCATCTTGTGTTGTTGCCAGTGTTGCTTCGTTCTTGTTTCTAATGGT
ATTTGCTTTTGACGTAAAGTATGCCTTCTCCCCGGCTGTCGTCCGAGCTTTGGAAGCCAA
GAATAACAAACGCGACACGGATCGACCATCCCTAGAAAGAGACGAAGAAACGAAGGGACG
CCAACTGTACTACACACTATCTGTTGTCATGGTTGCACTATGGGTGACCATAGTACGAGA
CCAATTAACCTTCGTCACAGCTGCCGGTGTAGGGTTGCATGCCTTGATGTGTTTAATCGT
TCCAGATCATCCATTCCATCGGAATATCAACCAGGGGATTGTGACAATGTTGTTCGGGTT
CTTAGTGGAACCTGTAAAGTGGACATTCATTGTCGGGTTCTTCCTCTGGGGAGTGATGCA
CTACACAAGCCCAAACTCGTACCGGTCATCAAACAAGGGGGACGCCATGAACGTGGGAAT
GAAGTGGAAGAGGCTGCTCAATTCCTTGAATCAGAAACAGTTTGACGCGTACAAATCTCG
CTCGGTTGATGAGACTCCAAGAGGTGACTATGTGTCAAGAGGAGGCCTCAAGATGCGTGA
GATAATGGAGGTGCACGGTTGGGAACCAAATGGAAAAGTGGTTGATCTTGGATGCGGACG
GGGAGGATGGAGCCAGCATTTGGCGATGGATCGTCGGGTCACGGAGATCAAAGGTTACAC
CCTTGGCGGCAGCAATCGGGAAAACCCCGAGGTGTTCATGACCTATGGCTACAACTTGTG
CACGCTAAAACCCATGGTTGATGTATATAAGTTGGAGCCATTTGTCACGAACACTGTCAT
TTGTGACATAGGCGAGAGTGATCCGTCGGCCGTGGTGGAAAAAACACGCACGCTCAAGGT
CCTCACCCTGTTGGAGAATTGGTTGACAGTCTCAAAAGAAGCCAATTTCGTTTGCAAGGT
TCTTTCACCGTATCACACTGAAGTGCTGAAAAAACTGGAAACTCTTCAGCATGTGTATGG
GGGACGCCTTGTCAGACTGCGCTTGAGTAGGAATTCTACTGCGGAGATGTATTACATATC
CGGGCCACGATCGAACATGGTGAAGGCGGTGTATGCTACACTGAGAGCTCTAACGGGCCG
ATTGTCATTGTATGACACGCCTTTTGAAAGCCTGCCCCCTACATTGCCGACAGGGACACG
TGCCGATCCGAAGGCCAAAGCCAAAGCTGCTGATTTTTCATTATTGGCCAGGCGCATCCA
GAAACTTCAGCAGGAAAATCAACACACTTGGTTCCATGATAAAGAGAATCCTTACACATC
TTTCTCCTATCATGGTTCTTTTGTCACTGACGCTGTGTCTGGTGGTGGACAAACAGTCAA
TCCCATCATTAGAAGGTTGATGTGGCCTTGGGAGCAAGTGGCCAAAGTTACTGGCTTTAT
GATGACTGACGTGTCCACTTATGCCCAGCAAAAAGTCCTTCGAGAGAAGGTGGACACATA
TGTTGAAGAACCAGACCACCGTATGAAGCAGATCAACAGACAACTAGCTCTATTCATCGC
GGACTTGTACAAGAAGCAAGGATTGAGACCACGCATCCTGTCAAAACAAGATTTTGTGGC
TAACGTACGCTCAGATGCAGCTGTTGGTGGATGGGCTAGTGACATGCCATGGGCAGACGT
TGAAGGGGCCATAACGGATCCAGTTTTCTGGGATATGGTGGACCGTGAACGTCAGCTACA
TCTCGGTGGTGATTGTGAACTATGTGTCTACAACACCATGGGCAAGAAAGAGAAGAAACC
GGCTGTGTTGGGCAAAGCCAAGGGATCACGCACGATATGGTATATGTGGCTCGGGAGTCG
TTTTCTTGAGTATGAAGCTCTGGGATTTCTGAACCAAGACCATTGGGTCTCGAGAGACCA
CTTACCATGTGGCGTTGGTGGTGTAGGTGTGAATTACTTTGGCAACTACTTAAAGGAGAT
CGCAGAGAAAGGCAAATGGTTAATTGCCGATGATGTGGCGGGATGGGATACCCGGATAAC
AGAATCAGACATTGAGGACGAACGTTCTCTGTTGTTGTCCCTGGTTAAAGATCCGTATCA
CAAAGCTCTGATGGACTCCATATTCACCATGGCTTATCGGAACATTGTAGCCCTCTTCCC
CAGGAATCATAAGAAATTTGGAAGTGGCACGGTGATGGACGTAGTTTCGAGAACAGATCA
GCGTGGATCAGGACAAGTTGTGACTTATGCCCTAAACACCATCACGAATGCGAAAGTTCA
GCTGGGACGCTCGCTTGAAGCTGCAGGGTTGCTGGAAGCCGATGATAGGACTATACAAGT
TTGGCTTCGCAATCATGGAGAGGAAACTTTAAGAGGAATGACCGTCGCTGGTGATGATGT
GGTGGTTGCTACCAATTCGGACTCCTTCCACACTTCGCTTCATTACCTGAACCGAAATAG
CAAAATTCGCAAGGACATTGGACCATTGGAGCCATCACGCCGGTGTGACAACTGGGAGGA
AGTTGAATTCTGTTCTCACCATTTTCATCCAATCACGTTACAAGATGGGCGAGTTCTAAT
AGTGCCATGTCGTGAGCAGAATGAAATCATCGGGCGTTCTAGGCTCCAAAAGGGCGGCAT
TGTCAGTGAGAGTGAGGGAGCTTGCTTGGCGAAGGCTCACGGACAGATGTGGGCACTGTA
TTTCTTCCATAGACGTGACATGCGTTTAGCTTACGCCGCCATCACAGCGTGTGTGCCGTC
GCATTGGTTCCCGAAAGGGAGGACTTCTTGGTCAGTGCACCAAAAACATGAATGGATGAC
AACTGTTGACATGCTTGAGGTGTGGAACAATGTCTGGATACACGACAACCCTTGGATGAC
GAACAAAGAACCAGTCTCGTCATGGAGCATGGTACCATATCTCCCTAAGAAACAGGACAT
TGCATGTGGCAGTCGGATTGGAACTACTGACCGCACACTATGGGCGAAGGAAATGCCGGA
GCTTGTCTCCAAATTACGACGTGTCTTGGACAAACACGAAGGACCACAACAATATACTGA
TGGTTTGGCTATTTTGGGCCGATACCAACAGTCCCCCGGAAACACGGCTGACATCTACGT
GTAAAGTGGTCTTAGGGCAGCACATTAGTATAGCTGGGAAAGTAGGGTTACAATGCTTTC
TTGTATGCAACTGATGAGGTGAGTTGCGACACCTCCCTGTGAGCAACCTGTTCAAACTTT
TGAAGAAGTTTGACCAAACCCGGAAATTGACAAAGTCGTTGAAGTACAGCACAACGATTC
ACTTAAAAGGCTGTACATAGAGCAAAATCCATAACAACATCATGGTCATTCTCTTACCAT
CAGGAGAGTGGATGAAATGAGCTGCTCACTCATTTCACAATGGCATTTTAGAAATAATTT
GACCATTCATATTTTACCATTATCAAAATGGACTCCATTGCTTGCACAACCAATCCTAAA
CTGGATGGAACGCGAGTAATGGTGGCAAAGGAGTTGGGAGCACTCCTCATATGACAAGGG
CAACACAGGCTATTTATTGCCTGAGGTGAGCAGCGCCACCTCCCTTAACAATGTGAAAAT
AAAAGCAAAGATTGAGTCACGAGAGA
>NC_035071.1 |Apis flavivirus isolate RI-A polyprotein gene| complete cds
GTGAGTTTCTTCTTGTGGTATTATATCACGGCGATTTCTGAAGCAATTCCTTGGATTTTT
TGAAAACTTTCTAATTTTGAAAATTTCATCTTCTAATTTTGAGAATTTTTAGTATTTCTC
TGTGCTTGCCTAGGTCACATTCAGTTTCTTAGGTATTTAAAATAACAAATTTTTAAAAAA
TAAAACTTTTATTTTTGTTTAAATAATTTTTATTGATTATTTAAATATGGAATTTATTAA
ATCCAACTTTATAAATTCCAAAACCCTCGCCTTCATCGGCGACGCCCGCGGTAAGCGGGT
TTTCTACCCCTTCGGGGTAGCGGCGGCCAATGCCCGCCAACACTTCGTCCCCGTGGTCAT
CAACGGGGCAACCTGGGTCTGCGTGATGCCCTACATCGCGCGTTTCCGCTCTGCGGAATT
TCGGGCCGAGTTGGCCAAAAAATTATTTTTGGCAAACTCCCCCCAAGAGGCCTACAAAAT
TGTAGGCAACTTTAAGTACGAGACCTACGAGTCTCGTAAAAAGGCCATGAAGGCCAAAAA
AGAGCTTCAATTGAAGCTCAAAAATGAAAACGAAGCTCGCCAGCGGGTGGCGAACTTCGA
GAGGGACTACTTCCCTCTTATCTTGTGTGCCCGCGTAACCTTCTCCCCGGAAGGTTACAA
AAAATTCATAGAGAAAGTTGCTCTCTATGCCGCCTCCCTTGGGCTGGATCATACGGCCCA
ATCGTTGTACGCCGGGGCGGAGGCGAACCGTGGCAGGTTCGCAAAGGAGATCAAGCGCGT
CCAGCGGCGCTTGGATGAGGCCCAAGAGAGGGCCAAAATCAATAAAAAATTTAATGCCTG
GCAGCGGGACCTTCACCGCCAATTCTACCGCCAGGCGCAGAAGGCCCATAAGGGCAAATT
TGACGGATGCGGTGACGTATTCGTCAAAAAGATGGTCACCCCGAACGACTATAAGTCGTT
CACTAAAACCATGGAGCGGTTCGGGGTGGTTGCCACTGAAACATTGTGGCAACATTTTGT
TGCTGAGGACAAGGACCTCGCCCGGTTCTTGTACAATCGCCGTCAGGCGATTAATGAGGC
CGTTGCAAAACGGCGGGAGGCCAAGGTCAAGTACCTTGAAGAGCGCATTCTGCGCTTGAA
AAATCGGGCCACTCGGTTGGCCAAAAACGAGCAGGAGCGGCTCAAACGGCTCCAACGCAA
GTTGGACACCCGCTCCCGGCCCACTAAGCCTCGGGCTCTGACCCTTGAGGCCGTGGCGAC
CTTTAAGGTCGCCCCCAAGCCGGCCCCTCAACCACCCAAGGTGGTTGAAAAACCCTCGCG
CACTGAGCTTGTCGCGAGGTCACGCGCCGCCCGTGCCACCACGGCCTACTTGCGGCGCCC
ATCTGTGCAGCGGGAGATGCTGCAGTGCGCAAAGGCGCACAATGTCGAAGCCGTGGCCGC
GCCTATCGAGCCGCGTGTCGAGGCCCACACACACACTTGCTATGTGTGTAGGTGCAAGTA
TGAGCACACCCACGTGCTCAGATCATGGCGCCACCGCCAAAGGGCAAATCAATGCCCCAA
CGAGGCCTGCCCACAATACCACCGTGGGCAAAACGACACCAAGGCCGTGTTGCTGAAGGT
CGATCCGGCCTTCGCTGAGAAAGCCCGCATCGAAGAGCTTAAGCGGGAAGTTGGCAATGC
CAAAAAGGAGTGCGCTGAAATTATCAAGCGCACTGAAGAGCAAAAGCAGGTGCACGAGCA
TAAATGCTATGTCTGCCGTAGGCGGTACATACATCACGCCCGCTGCCTTGCCAGAGATGG
GTTCCGGTTCAACTGCCCATATGCCGGATGCCCGCGCTACCACAATGGCGTGAATCCCAC
TCGGGCCTTTGAAAAGATCAAAGACGGGCCCCCCATCGAGCAGCAATTCGCTGAGAAGTG
GAAAGTCACCGCCAAAGGTGATGTCAACAAAAAAGACAGCACCAGGCCGCCGAACCTGCC
GGACAAAAAGTCCGACACCCCTCCCCCCAAGAAGATCGACGGGGAGGCCGCGACCACCAA
AGTGGTCAAGAAGACTCAAGCGGTCAGTGTGGTGGTAGCCCAAGAAGTATCTACCACACC
GGTCGCAAAGGTCAAAGGTGACCAAGTGGAGGCCAAAAAGCCACCTTCGCCAGCCAAACG
GCGCCGAGACCTGCGGTATGCAGTCTCTAAGGCTATCGAGGCATTAGTGAAAGCTAAGCC
TAAGGCCAAACAGCTGGTCAACAAGCCAATTGTTGTTCCCAAACCGGAGCAACAAGTTGT
CAGGCTAAACTCGCCTAAACATATTGAGAGCTGCCCTCTAGCAGGAGGTTTTACTATCAA
CACCAACCAAGATGGTAAGCAGTTCGTCTCAAGCAGCGACTATGTCTGCATGCACAGCGT
GTGCCCTGACTACCCTACTATTGGGAAAGTGCTGGTCAACGATATCATATCGTCTAGACC
ACTGGCCAGACTGACAGAAACCATTTCCGTCGGTCTACCTATAGGCAAGTGCAGCGAGGA
ACACGTTTACCAATTAACCGGTAAACGAATTGCTTACACCACCCGGTTCCAGGGCAAACA
GTACTGCGGAAAGTACAACTCCTTCCACAGTGAGCGCCAGTACATCTCTGGCACGCCTAT
TTTCAATAGCCACGGGCAGATCTGCTCTATAATAACTAGCCGGCAAGGCGACAACTACAC
TGTCGTCAATGAGACAAAGCGCGTAGCCCCACCAAGCATAAGAAGGCCCCTTATAGTGTT
TACAAGCCTTCTGTTATTGCCTGTCATCGCAACAAGCCTGGCAACCCCAGTGGCAAATAA
AATCAAAGCCACTGACCTGCCACCAGAAATCGTGGCAGTTGACTTCTCCCGCGACGCAGA
ACGCGTTAAGGCCAAGGTACACCTTATCCAGGAGTACAAGAAGACCCGGAGTGAGGATAG
TGCTAAGGAATATATGACTAAGTACCAACAGGATCTTAGCACAAAGACTAGCGCCCAACT
CGATGAGCTCGAAAGGGAAGTAGACTCGATCACCATCGAGATTGGCAAGATTCACAACGC
TATCGGCCAGTTGCAAAACAACAGCAAACAGCTGCAAAGGAGAGCTGATAGCATGCCAGT
CGCTGATGTGACCGAGAAGTCCGAATGGACTTTGCGGCTACTGAAGCTGATTGAGAACGA
GTCTGGGTCCTTTGTTACCAGCTATGATCAACTTGAGGCGCTCGCCAAGTACTGGATGGG
TGTTGAAGATGTACTCCTTGCCAACAACATTGAAGGAGCTTCGCAGCTCAAAGAGAAGCT
TGACGCAATTGCCACTACCAACAGGTCACTCGCCGCCAGGAAGCAACAGGTTATGTACCT
CCAAGAAGAAATGAGTCGATACAAATCCCGCCTATATGAACTTATTAACAAAGTCAAAAA
CATCAGGGTGCACTTGAGCAGGGCTATGGCTGTGCTTGAGTCTAGTGTATCGACACTGAA
ACAAATGGAGGAGCAACTAACCGTTGCAACCCGGCTGCTACAAGCTATTCAGTCTAAACT
GAATATGCAAAGCGATGAGCCTAATTACGCAGAGATGACGGCCAATGAAATAGAGCTTGA
CATCCAAGCCTACAACAAACAACTGGCCCAAACCTTGAAGGCGCAGAACGAGCTTCAAAA
GATTGTCGAATCACTTAGCAATAATATCCATGCTAATGTGTCGATTCCTGAAGAACTCGT
GGAACTCCCTCCACAAATATTCTGCTCCAAAGACTTCACCTTGGCAAGTGATGGTAAAGT
TTACTACTACGAGAGTGGTAGTGAGCGTATAACCTTCACAAACAGGATATTGGCCATTGA
TATCAATAACATCGATGATATCAAATGTTTGGTTGCTAATGTCAGCGCTTATGCTGGTCT
TACCAACATCGTCCAAGACAGCAAATGTGGCATAAGTGGCCTTGAGCATAGCATCTACTA
TGTGAGGGATGTTTGTACCAATACCACTATCATTCGCAAGAGTTTTGCCGAACGTTTCCG
ACTGGTCGAAGTTCGTGTCAACTTATTCGTCGTAGTCAAATACTGCGCCGTAATTGGTCT
GACCGTCTTTATCCTGGAGAAGTTCGGCACCATCTTTGCAATTGCATTTGTCGTGATGCT
CGTTGCCAACGGCATCATTGCAGAATGCACTATTGACGGCAAAATTGTGCAGCTATCCTC
CGTAGAACAAGCTGCAAAAGTCAATATCTACAAGATCAGCGAAAATATTTACCAACACGG
ATGCATCCACGCTGATAACTTGACTATCTTGTTCGATAGCATCCAGATCATCCAAACCTA
TAATAAGATTGGATATATCGCCGCAGAAATTCAAATGCACTATGAGGCGAATTACTCCTG
CCCCGGAGTACAGCCTATCTGGGAAACATTTGAAGACAGCTGTAATAGGCAGGCCAACCG
CATAAACGTATTCCGCCGTACCGAATCATACAACACTATGTGGTCCGGTACCAGCTGCGC
AATTAACGGCCAAGTGCGCATGGGGCATTGCTTCATGCTCAAACCCAAAGAAACCATCAC
CGTTTACCAGATAAGCAGTGAGGGATATAAGGCGTCTATCAACACTACTGTCATGTACTT
TAACGTAAGGACAAAACATCAGCTCACCAGTGAGATAGACAACTTAAATTATAAAATATC
CGGTGTCGTATACAACGTCATCGGAACACGAGGTCCTCAATACATATTCAAATATAAGGA
CCAATTCCTGCAATCCCAGCAACAACTACCGCTCGTCGACGCCTGCTGGTGCAAAGACGA
AAGGTGCTCTCGATTCCGAGACAACAGCTGCCTGCACTTATCTGTGCAACAGAACGGCGT
TAAAGTTGATTCCAGTATACGACTCAACCCCTTCGCCTCCTGGATCAACACCAGCATGAT
CGCCCACCACGAGGACGTAGTTTTCGATGAGAATTCTGCATCCGCCACCATTGCGCAAGA
AAAGGCGTTTGTAGACATCTACGTCGAGACCAAGCCCCTATCCATGGTCATAACGTGGTG
CCAAGACATCGACTTCGCCATACATGAAGCAAAACAAGGAGAGCAGAGCAACTTCAAGTA
TGCTGAAGTCACTCTGGAAAACACCAGAGAAACCGATTGCGTGGTCAACATCCGTTGCCG
CCTTTGCCAACTTGTAGGCGGCCTAGTTTATAGGGTGAGCAACCACGAAGTCAAGGTCAA
GATCCTTTGCGGTTCCGTCGTTCCAACTGCTTGTACCATTAGCACACCAAACAAGCAGCA
AGACATTGTCATCCGGAATCTTATTAAGAACTACCGGCTGGAAATATCGTACATGTACGA
TCACATTACTGCTGTCCTTGACAGAACAGGAGTTTCCATCAACATTGATGCAATTAAGAA
CCGCATCGATGGCTTGTTTGGGGGCCTCTTCCAAATGCTTAGTGGACTTAAAGTCTACAT
TGCACTCGCGCTTGGAACGATCATCTCCATTAACTTGTATTCCCAGGGATACACGTGCGC
TGCCATCGTAGTTTTTGGCCTCTCCGCTCTGCCTTTAGTTCGAGGAGAACAACCATCTAG
CCACTACAGCGGCTTCATAGTGGAAGTGGCCTGCGAAATAGCGGTATGCGCGACGCAAGC
CGTCTTATCGTGTACTGCAATAGTCGTGGTGACTAAAGTGCTTGACAAAGCAACTTATGT
TCATGGCATCTTTATTGAAGCCATGATCTTCATTCGCCGCGCGGCTAATGAGACAGTCAG
CATCCTCAATAGAGTGCGTCTCAGTGAGGAACAAGCTTACAAGGCATTGTACCTGCCTGT
TCAATTGGCAATAACAGCTTGCTGCTATCAAAACTGGTACACACTAGCAGCATTGGTGGC
CTACAAAGCCCTACCTTTGGCCACATCTGCAATTCACTGCCTGTTCCACGACACCGAGAT
CATTGAACAGGAATTCACTTGCCCCATCACCACCTACTTGGCAAGACTGTGGCCAGCTCC
GAATACAGCCTTGCGCCAAGAACATGTCCATCACGGTTTTGTGAACCCTGTTGGTGCCCT
TAAGTACCATTCACGGTACATCATTGATCTAAAAGACACCTTTGATCAGTTCTGTCACGA
AAACTTTGTGAACAAAGCACTAACATGGAAAGGCAAGATAGTGTGCCACATTTCTTGCCT
AGAGGGCAACTTGGTCTCCGCCGCCCACTGCTTCTACAACATCCAAGGAGCAGTTGTAGC
CAACGACCTGATTGTTTTTGGCCCCAACCAAGAACACATTGCCAAGTCTCTTTTGGGCAA
AACATGCTGCAGCAGCAGCATAAACATCAGGTTCCAGCCTGGCGATTCTGGAGTTACCAT
CATCCAGAATAACGCCTTCTACGTTCATAGCGGTGTCAGAGGCCAACAGCACTGCTGTGC
CATTCACGATCAGGCCGCTCACTATCACTCCGATAGTGATAAGAAGCTTACGCTAAAACG
CTCCCATTTAGTTGGAAAGCCCGTGTTGCGCATGGAGCGCAAAGACAAAGACGGCAATAT
GCAAAACATCGTACTTCACCACGGCATGGCATCAGGTAAGATCAACGCTGACATAAGCCA
CACCGAGGTGCCCGTTGCGCAACAAGTCATCCGTCACGAAGTCGGCCTTAAGAAGGAAGT
GAAACAACAACTCTTCGCATCCTTCGTCAGGAAAGTTTTGGACAAGCACAAGATAAAAAT
CAAGCTCAACTTCCGAAACAACAAGACCACCACATACCGGGCTTTTATAGATAGCATCCC
CGAGAAGCTCGTCGACCAGGTTATTGGCGAATGTTATACCAAAGCTTGTGAGATCGCAAG
AAAGCACAAGCTTGAGCTGCCAGCAAATAAGGGCCATGCTATTATCGCTATGAGCGATTT
CGAGCTCGAACGCGCGTATGCCACCTTCCGTAGTAGAATCAACCGCGCAGAGGGCAAAGA
CAAGATTGTCCCAGCCATTTCAGCGGACAAGCACGGTGACCTCACTGTGCGCTGTTGTGC
ACCTAAGAACGTGCCCAACTTTGATGCCATCCGAAAGCAGATGGCACAGCTATCTCTGTC
TTACCAGGCAGCGAAGAGGGACCAACTACCAGTCCGGGTCTCAAATAACGCTACACAGAA
TAGTGCTGTTTCATCTTCCACTGGTGCTATCAAGAAACAGCCTAAAGTCGAGACTGCAAA
AAGCTCTATCACCTACCAGTCCGGTGAAGCCGACGGAGAGGAAGCAATCTCAATTCCTCC
ATTCCCTAGTCCAGACTCTGACATCGACAAGTGGATAGATTTCCTGGTAGAAATAGGCGG
CATTTCGACCGTTGCCGCCCACTCCGTTTGTCGTATTAAGTGGGTAATACAACAAGGCCA
ATTACCACCTGAGCATCCTATGCATATCAAGGAGGAGCCGACTAACCATGCCATAATATC
TGATCAGTTTATGGCGGAGACAATCTTGGCCCTTGAGGTTCTTCAGCTAATACCCAAGGT
CATGGAGTGGGATGCAGTCGTTCGTCATTTGACCCGGGCATATAAAATCGATCCGATGCT
TTTGCCTGAGGTCAACATGATCGCAGAAAGTATCGACAAGCCACTTGAAACCATCGAGCG
ACAGGTTGTCAAGGCCGAGGCTATCGCTATCATGAGCGAGTTAAGAAACGCCCCAACAAC
CACAGAGTGGATGATCATCGACGCTCCAGCCAAATGCTCACGGTCAGGCCCATATGACCA
TGCCGAAACCAACTGGTATGGTGCGACGGACACAACCTTCGTCACCAGGCTCCGAGGCCC
AGTATGTGGATTTGGATTTATATCCAGGGGTTTCCACTACTCAGCATACCATGTGATGCG
CAAGGGTAAACTCCAACTGAACTTCGCATCGGATGCCAATTGCTCGACCATCATAGCCCC
GAGCGAAAAGTACTTGTTTAGCAAGGACTACAACCCGGCCTTTGTGTCTACGCCAGATAA
AGGCGACTTTCATGTCGTAGACCTTACAGAAGACCATAGAGAAAACTTCTCTTTGGCTAA
AATCGAAACCCGTGGACTATACTTTGCGTTCAACTTTGAGCGTAAGGAATATGTCACCAT
GATAAGCCAGTCGCCAACCACTATCGACCCAGACTTTAAGGGAGGAATTCCTCTGCGCTG
GTTACAGCTCTTCGATATAGTCAATTGTAGGACTATACCTCAAATCCAACACTTGAAGGG
CTGGTCTGGGTCACCGATCTTCACCCCCGAGGGCATTCCTGTAGGAATAATAGCACAATC
CATCCCGCAACAGCGCCCCGGTGAAGAAAGAATAAGCACACTTGTGGCTGCCGACATCAA
GCCACCTAGTATGCAATCAAATATTGATTTGATGTCAGGTTATTTCCTTGAAATACAAGC
AACAATGAAGCAAGGAAAGATACCAATGATCACAGCGCCAACTGGCTTTGGCAAAACGAC
ATCGTTCGTATTCCACTTCGCAGAGTGGTTGAGATCGAAAACAAAATCATCGTTCAACGT
TGCAGTAGGCATACCGAAGCGTTACGCTATCACAGAGTTAAACAACTACATCTGTGATTT
TAGGTCTAAAGTCAACATGGACCAATTCTGCACCGTAACCATGCGCCTGCGCGCCAGCGA
TGGCGATCTCAACGTCAGAACGTACCGCTGTTCCGGCATCCAAGAACGATTAGTCATAAA
TTACATGACTTGCGGAAGTCTGCTTAGGCGGGATCTCAAAGAGTTCGATCTGATCATAGT
AGACGAGATCCATACGCGCAATGACGCAGACATTATCGCTCTTGAGTGGTATGTTCAGAA
TTACGCGGCGACCAAGACCGTTGCTCTTACTGCCACAACCTGGGCGTCCAACATCTACAA
GACCATCCGCATAGGAGTCGACGCCGGTGATCGTGTAACTGATCGCAAACTCGAGCTCTG
GCGAGATCACAATAAGCAAGCGTACTGCCAGCTGACCTACAGCGACAAGTCGTACGCTAT
GCCTCTCGACTGCCACAAAGATCGCACTATCATCTTCTGTGCTACGATCAAAGAGTGCGA
ACAAATGCGCGACCAAATAGTTGCTCAAGGTCACCCCTGCGCAGTCGTGACCTCTCAACA
CCGCGATGAACTTTCTGCCAACACGTTCATCGCTGCAACTAACTGCATTGAGACCGGCAT
CACTATCACAAGAACAACTAATGTGATAGACTTCATGACAAAGCTCGAAAAAGTCTCAGA
GCTTAGTGAGGCTGACGGAGTCATTATCTACGAAACTCGATTCCGCCGCGGAAACATCAG
CCCTCAAGAGGCCGGACAACGTAGAGGTAGAACCGGCAGAGATGTTGAAGGAATTTACTG
GATTCCCGACGGATGCACCAGCGATGGTATGTTCGTCGAGTACCCGGAATCGTCTCTCTG
CCAGGGAGCTCTCTCGATCTTGCAGAATGAGAAAGTTTACGATGACTACGACTATGAAGA
CAAGACCAACGACGCCTTCATAGAAAAAGCCTGCATTCTTCACCCAAGATTTTTAGCTAC
CAAGGTAAAGGTGAAGAACGAAGATCTGTACGGCAGCAATGTCTCAAACCGTGAGAACTT
CCTCAAGGTGAAGTTGAAGAAGTCATACCTTGAGACAATTGACCCTATAACGTTCTACTT
GGCGAATTATCTCCCCCGATATCACCTGGAGGAGTTGCGCAAAGAGTTGGAGGAAGCTGG
TGAGTTTATCGAAGCAGCATCGGACCACGACTACATGATTAAGAACAAACAAACAAATGT
AGTCATCCCCGAGTTCCGCGAACTGGAGAATTACACCAGCGAAGCCTCTATAACAGCCGT
TGTAGCAGGAGGCATGATAATGGGTGTTTCTGCACTCATCTATGGTGTATGCAACGCCGA
AGCTGGCACTCGAAGAGTGATCAGATACTGCGCTGTGCCTAGAGCACAATTCATCAGCAG
GATCAAGTCCTACAAATACCTGCGGTCTGAAGACTTTGCTAAGAGAACAATGTGGTTCGA
TCAAGTGAAACAGCACTTCCAGAAGTTCAGAAGCTGGCTTCGCAAGATAGTGATGTGGTT
ACACGACAAGGTCCCAGAGAGCAACGCCTTGTGCAGAAAATTAAGGCATGTCCTCCGCCT
GATCGGAGACACCGGCCTGCCGCTGCCTAGCCGGCCAACATCGACTGAGCCGGAAGAAGA
TCGTCGCAGCTTCGTTGATAGTGACGATGATTATGAGCCCTCCACACTAGAAGAAGAGGT
TATGGAGAGCTACAGCGAAGAAAATATCGTAGTATGGATCGTTGACCTGATATCACAGCT
TCAACAAGGAGGCGATCATGCCATAAAGATAACATCATTGCTAGCAGCAATGGGCGTGTC
GGGAGTGTGTATAGAAGAGCTCTCTAAGTACTTCGGAGACATACTCCCAACTGCACTCAT
TGCAGCCTCTGGCATATTCCTCAGTCAGAATATGCCAACATACTTGTACGGATCTTCAAC
GGCGATAGTATTGCTGCTGAACTTCGTAAAGAACGCCTACCAACGCGCAGATCCGGAATT
AACGAAAGGAGGAGCCCTAGTAGCCGGATCAGTACTGGCTCCCCTAGCCTTTTCTGTTGG
AAAAGGCTTATTCTCAGCGTCCGAGGCACAGAAAGCCATTATCAACCGGCTTTCAAATGT
AGCGCCGCCTAACGTCTCTGTCACACCAAACATCGTGATAAACCAGCCCGGCCCTAAGGA
AGCTGGGCTGTATAGTAATTGGGCAGCCAAGGCAGTTTACGGCTCTGGATCCTACGACAC
AGGCTTCTGCCTGGCTAGAGCCTTGATTGGCATCATGGAAAGCAGCGCCAGCATTTGTGA
TAACTGGCTAAACATTACCACTGCTGCGCTGTGTTCCATAAAGGCTCTACAGAGTATCAC
TCCCCAGTGTGTCGTGGCAGCTACTGTCACTGCGTCTGCACATATGATTTACAAGACGTG
CACACACTCAATGAGGTACACCCGTTTGGGTATGGGAGGAGATATCCGCAATGACAGCAT
TGCTGGTAGAGTCAACGCGTTAGGAAATGAGGAGGTTGAAGCTCGAATCCATAACGTTGA
AAGAATTTACAAAGCGGCCATAATTGCCGTAGGCGGTGCGCTTAACCCAAGCGCCATAGT
CTCAACTGCTGTAAGCGTTGTCTCGCAAATAGTTAAGGAAGACAACCCAGAGGTGACAGT
CGACAAGATTCTCGAGCTCAGCAGTGAAGCCATATGCCAGAGCCCAATAATTGTACTATT
TACATCAGTACATCGACTTTACGAGTCTGCAACACAGCAAGCTGACTCATGGCTCTACAA
CAGGCTGCACCGAACTGAAGAATACAGCTCCCTAATTGACACCATAAAGGGAATAGTATT
GGACTGCTACAATACATTGAAATCTGTAGCAGGTAAAGCCGCATGCGCTGCATCACTTGC
AGTAGTGCAACTTTACCTTAGAGTCGTCCGGTTCTTCAGCTCCATAACGAGCAAGGTTAA
CGGCTTCGTTGAAGACGTTAAAGATAAGGTTGCTGACACTGTCATTTCTTCAATATTGCC
CTCATTCATTGGAGAATACTTGTTAAAGAAAGGCAAGTGGCACACTAAAAACATCGTCGT
TGAAGAGAAAGAGGCGAACGATATGCAGGAAGCCAAGTCCATCTTCATCCGCTATGGGCT
TCTCAACGTCGTGCAGTACATCAACGACGTAGTACGCCGAGACATGTTTGCTGTAGTCCT
TCATGGCTACAGAATGACGCTTGAGGAACATAGACTCTTCAATGCTATGTCGACCACCGA
CCTCATTAACAATCCAAATGAGTGGGCTTCTGCTTTTTCCTACAACCGCGCAGCTGGCGC
CGATTGCTACCAGCTAGAAAAGGCAGACGCGTGCACTGAGATAAAGAAATACTTGCACTA
CGTAGAATCTCAGTCAGACAAAATAGAGGTCGCAGATTATAATGTCAAAAATCAAAATGA
CATTATGCAGTTCACAGCTTACGGAGACCATTTCCAATTGCTATGGATGAAACCGAAAAC
AGGTCTCTGGCAACTTTTGGAGATTTCTCCAAAGAAAGAGCAGTTACAGTATTTCCTGTA
CCTGCCTCATATTCGTGGTTCCGTCCCTTACCATCTAGCGTCATTGACGAACCACCAAAG
AGATGTTATAAATAGCATCTCAAAAACATCAAAGGGAGGTACCGTGGCAGCCCGCATTGC
ACCAAACATTGCCAACGGTAACGCCCTGAAGTTGTTGCCTTACATCATCCTTCCACGGGA
ATTGACCGATAAGCTTGGATTGGTCAAGACAACGCTGTTTAGACGCACGCGTCTAGACTA
CTACTCAGAATTCGTACGAGACGAGTCTGAGGACGTGAGGTGGTTGAGAAACAACTTCCA
AATAGAAGGCAAATTTATGGCAACAGGATTAGTACAATGCGGAAGTATCCGTAGTGTCGG
AATTTGCCTTCCTACTAGAACAATACCCTTCAACCAGGTAGGCACACTCGAAACAATATC
GAAGATCAGAGTGTGGACCTGTGTTGAGGAAACTTACAGTACCGCATTGCTATTCAGGTT
GTACAATGCAACTGAGGTGCTGCAAGAAAAGGCCACCATCATTCACCTTGTGACTGGACA
CACTGTGATCTATCGGACCACCAGTGGAGATTGCAAGTTGATTGAAAGGTTTAAGACATG
CCATTGCAAAACGTTCATGGAGGTCACTGGCTCAGTGATCACATTTAAGCAGAACCTAGT
GTGCTCCCAAAGCAAATTCTACAGCCTAAGGTTCAGCGGAGATGTGACTTTTGTGAACTT
AAAACACCGCAAGAACTTGAACAGTCTTGTCGCGACGCCAATTGTGGAAGAGTCAAAGTT
CAGCTATGCGTTGTCGAAAATAATACCATCTCTACCAACTCGCATACCTGGTCTCCCTGT
ACGAAAGCCCGTGGGTATTATTATTGTGTCACCTTACCCAAGTGGGCCAAAGAGGATAGA
CATCGGAGAGCTCTCAGATGACGTACAAGTTGCCCAAGTTATAGTTGAGAGAGTTACGGG
CGACTTGGTGGAGTTGGTGCGCAGCCACCAGGTAGAAGCAAGCAAGTGGACTGTGTACAA
TGACACCGAACAGTTCCACGTGAGAAATGCAGTTGCGATAGCTTTGTGGTGCTCAGGAAA
GACCACAATTGGCAATTACACCTTGGTGCCAGCTGACTTCAAGACATCGAAGACGTTTAG
GTGCTTGGAGAATATTAGGAAGAAGATCTCCAAGATGTGCTCCACAACAGTGGAAAATGT
CGTTATCCGTGAGGAAGATGTCGTTGTGGACATATCAAGTGTAACTGGCCCCATTGTCGT
CAAAAGAGGCTTTGATTTCGCAGAAGTGCTTGAAGAAAATTGTTTCCTGAATTTAGCGAA
ACATGAAGTCACAGTCAAGCCCGTAAAAATGGGTCAAGAATGCGCAAGCTACAAAGGGCT
GGCCCTTGTCAAGCCAGAGCATAGAAACCTAGTGTTTGCGTTCTCAAAGACAAAGAACAA
AAATGAACTAAGTAAAGCCAATCGCCAAGTGCTGCAGCAGCTCATAAAGCAGAAGTTTAA
AGATATGAGCTGGCCACAAATTATGGACATGGTCAATGCTGACAGCATCACTCCCCAGGT
GCCACCTGAGAGTGTAGTTCAAAAGATAAAAGGAGTTATGTTCAGGACTCAACCCAGCAC
ACCGATTAAGAAACTGCTAGACCAAGTCAATCTCGTCAAGTGCGAGACAAAGAACATTAT
GGACTTGGTGCAAGAACATCTGCAGTCGCAAATCGGCATTGTCATGAGACAAGAGCAAGT
CAGGAGCATTGTCTCAAGTGCCATTAGAAAGATCTCCGACCTTAGCGTGGAGGAACTCGG
ATTGAGTGTGCAGAACATGGAGGAATTGCCCGATTCATCTATATTCTGCATTATCTCGTA
TGCACTAGGCGCTGAGATTCAACTCCTGGTGCCAGAAAAATATAATGCGAACCGAACGGC
CTTAGTAATCCAGGAAGGTATAATAAAAGAGGAAAGGCCCAGGTTTGATAAGCCCGCTCT
GAGATTCTTATGTGGAGAAGCGTGGTGGCTCATAACACACGATGAGATAGACAGTGCCAA
ACGCGCAAGCTCCAAAGCTCGCGCCAGAAAAGAACTTGCAGATGCTGAGTTCATGAACGC
AGTGTTCAATAAGCTCGAGAGAATGCCAGAAGCATTGAACGTCACAATGGCATCCGAGCT
TAAAGCTTTCGTAAGAAAGTATAAGTCAGAAGTTCCACGACTGTGTGAGGTTTTACAGCT
TTCCGACGCCATGTTCAAACTTAGGAAGGTTGAAACTAAGCTTAGTGCAGACACAATACT
GTCATATGTGAACTATAGACACGATGCCTTCTTAATAGACATCCCTGCAGACCCAGGCGC
GCTAACAGCTGAGGAGTTAGCGTTGACAGCGCATATGGTCACGGTTACCGCATTTGCACT
ACCTCTGTGTGGTAAACATGACAAAGAGTCGAAGTGTGCCTTATCAATGTTGAGAGACAC
ATACGCAAACATGGCTGTTCGAGGAGCAGAAAAACGACCCGCAGGAGCTTCCACATTCAA
TAAATTCGTAGATTGTGAGCTGAAATCAAGTAGCGGAGCAGTTGCCAGTAGGAGGGACTA
CATATGTCAAATCCGCAAGACATACATTGAAAATCAAGTCCTCGTAGATGTCGGCTCAAC
CTCACGATCCTCCACGATGACAACTGTGGCTCAAGTCCACCGTGAGCCCGAGGAATCGCC
CGAACCAAGCTCCTCAGAGTCAGAAGAACAGCCTGAAGTCGAGCAATACTGCTTGGAAGG
CTTCTTCGACAGACTCATACGCTCAACTCCCCACCATGGATGGGTTACAAAACCAAAGAT
CCTCGAGCGTGTCGAAGCGTCGGTCAACAGTCTCACTGTGCAGCAAGCAGAAAAAATGGC
AGTAGCACCTTATCAAGAAAAACTTGTGCTACAGCAGGAGAGAGACTTGCTACCTCCAGA
AATGTACTCCATAGTGCATTTCGACAGATGCTCGAAGAGGGCCTTATGCCCAATGTACCA
GGAGCGACTGTTCAACCTGGACGAGAAGATTCTTGGAGTCAAAGAATCTATGGATGAGTT
TAAGTCCGCAAGAGCAGTCCCTGTAGGTCTACCCATAAGACCATTTACTAAGGTAGACAA
GATTCCATACGCTGTGACAGTGTCAGATAGCGGTCTCCAGGCGCTAAATGACTCTATAAG
CCACATTAAGGGAGAAGCGTGGCAAGTGCTGAAACGATACAACCGCGAGTATCTCCCCAA
GACCTATGAATACGATGCCGTATCTCGGGGATACTATAAGGCACAAGCGCTGGATAGAGA
CTTAGGCCTGTTCAAGACAGCTCAAAACATCGCCGATTTAACATCAGGCGCAGGAGGTTT
TGTTCAGTGGGCGATTGTCAGCCACAATCAGAAGCTCAAGAGGCGTATAGTATACAACAG
CCTCATGCTCCCGGGGCATTCAGTCCCACGCGAAGAACTGTTACAGCAATCAGTTCGTAA
GGTGTCAAATGTCGAAATTTACAGGGTAAAAACCGAAACAAATGGAGACATCAGATACAA
AGAAGTGCTTGACACTTTCAGGCAGTTTAGTGACAATATAAAATTCGATGTCGTGATCAC
TGACTGTGGAGAGGCCCATCCAGACCTAGAAAAGGAGTCGCAGTGGCAACTCATCGAGCA
CCCAATAGCTGGTGTCACAAAAGAAACCATTGACAAACTATTACACGCCAGAACATTCTC
TGACGCTCTAGTGAACTATATGTGTATCCTTAGGAGCGGTGGCACAATGGTAGTCAAGAT
GATGGGTTTCTCCCGCTTTACGGTGACAGCCGCGCTGAAGTATGCCAAATACTTTAATGG
CGCAATTCTATACAAAATGCCAACAGCGAGCTACCAGTCAAGGGAATGGTATTTATGCCT
ATATGGATTCGATCAAGCCAAGTACGCAAGAGAGCGCCAGTGGGACCCTTCGACTTCCTC
ATGGAAGCCGACAGAACAAGCAATAGTGGGGGTAGTAATGCCACCACTTCACGGCAAACA
GAACTTGGCCCGTGCCAATTCAAATGTGCTGCACCTCCCTTACGGAGCTGATGTGTCATC
GCTACTTGCTAAGAACCCAGATAAAAGAATAGTAGTGACAAGCGATGAAGCCGCGTTAAC
ATCTAGCGGAATACAAATAATGGCACGTATAGTGTTGCCCGAAGATCAACTGCGACGAAA
CGCAGAAAAGAGGAAGTGGCTTTCTTCCAACGTAGACATCGAGAAAGCCTTAGGATTCCG
TGCCCGAGCCCTGAACAAGTGGGAGCGTGACCTCCAAAAGATCACAGTGTGCCAGAATGA
GCAGGCCATGAAACGGGCCGTCGAGAACATCACAAGGGTGGTTAAAACCGGAACCCATGT
AGACTGTGTGGACGTACCTAATCTAATACAGCACGCAAAATACGTGTACGTCCAGAAACT
GCAGGAGTTCACCAAGTGGGCAAAAGTTGCTTATAAGAAATTGAAGAGCCAAAGCATCAG
CGCACCTGTTGCTGAAAAGGAAGCAATTTTAATGCCTGCCTGTTCGGGCAAGACAACCCT
CGCAAGAACTTATGAGGGAATGGATGACCTCGATCTCTACGATAGAGCCAAAGTCACAAG
GGAGAGACGAATTGCCATCAAAACTGGTAAGTGGGACAACTACGACAAGTTCGTCGCCGA
CAACTTTGTCAAGAAGCAATTCTTAGACAAAGCTAACGAGTCAGGGGTTATCCTCATAGA
TCGACCCGAAGTAGCGAAGAAGAGCGGCCTAAGAGTTAGCTTCATGCTTGTACCTAGCGA
AGGCCTCTTTGAGTTAAGTATCAAGAGGAAACTAATGTTTGACAAGACGGGGGAGGAGTA
TGCCCGTCAGAACTACAAGCAATTAACAAAATTGTCAAACAAGTACCCTCTAATCAGGTT
TAATAGATACGAAGAGGCCATTGATGCGATCAGGAAGCATTCGAAAGTAAGCCAACGCAT
CAATGAGCAGTCCAAGTTCGAAGTACCCATGTACTACCGCAAGTGGATGGCTCCCGAGGG
TCACTGGAGATTCCCAAAACACCTGGAGATAGACCCTGGATACTACCAGATCCAGCGCTC
TGACGATGAATGGAAGATCCGGCGCCAGTTTGAGTTCAATGGCGTCACGTACAACAGCCA
CATGTCTGAGAGAGTGAGGCAAGTCATGCAAGTGGCAAAAGAAAATGGCTACAGGCAATA
CCCTGCATCGGGAATATTCGAAAACATAACCGAGTACTGCAGGCTCTCATTCCCACAAAA
GTTTGGTCGTGAGAAGCACAATAGCAACAAGATCATAAATTCATGCATGTATAATGTATT
TGGCATGGATTATATGAATTCGACATTTGGTCATACACAGTGCACACCCGACCACCTACA
CGCAGCGTGGAAGAAGAGGCTCGACATCATGCCTCAAGAGCCTTCGAGCACAGATGCCGC
AGTGTTGTGGCAAGCCGCCGTTCACCATGTGACCCCGGAATATCGAAAGATTGCTGAGGG
GTCTGATGAAAAGAAATTCAAGCCTTGGACTTACGAGGAGGCGATAAAACACATAAACAA
CCAAGGCAAAGGAGGTCACTTTGACCATTACTTGAACAATGCAGAAGCTGTAGCCGACCC
AAAGTTCAAGGAAAGAGTTCTCGCAGTCGTTAAGAAGTTGAGCGCTGGTGAGCCCGTAGC
CTGTTATCAAACAGTCAGGGACAAGCGTGAGACGAAAGCGAAAAAGAACATCACCGATGA
TGGGCGGATAGACTGTCCGGAGGAATGGAACCCTAACGAAAAGGAGTATCAAAACCTAAA
CTCCTCGGAAAAAAGGGTTAGGAGAGAAGCCAGAATCCAATGGCTTAAAGATCACTCAAA
TCTCTCGCCCCGAAACATCCGCTTTGCGGATCAGGTGCAGAGAGTTGCCGATTTAATGAT
CCTTGGGCCCATGCAAGACCACCATGTAAACAAAGAGAAATTATACATGGGCACATCAAC
CGGCACTCCACTGTGGGACTTGGGGACCCTGACGAAGGGCATACACGATTTCTACTCCCA
CCATACAGAGCAAGAGTATTACCATTGTAAGAACGATCCTTATATAAGGAGTGTCTTATA
TAGCGAGGCGCACAAGCGGAACTTGGCCACTGCAAAAGATCGAAAGCTCATAAAAACATT
AATAGCTAGTGGCGATTTTTCCGGATGGGATGGCACAGTGTCATTGACAGATCTCGCAAT
ATTGCACCAGAGCTACGCAAAGTTGTACAGATCTAAGTACCAATTGTTGCTCAAAACTCG
TTTTGAGATGTGGATGTGGTCTATAGTGATAACAGACCACGGCAACGTGTTGCTATGCCA
AGGCCAAAGATCGTCCGGAGACCAGGACACGTCACATGGCAACACGAAATTGAATGACAT
CTACCACACTGCCGCCACATCTGAGGCATTGGGAATAACAGTTGCAGAGGCCTCAAAAGT
CATTGGTGAGGTCAAGTATCGTACAATCACGAGCAGCCATTGGAAAACCTATTATGTAAG
AAGGGTTTCGCATGTCGCAGACGGTGACGACAATATACACTTCGGTTCCGCTGACGACAT
AAAAATGCTCGACAAAAATGGATCTTTGTTCCTTGAGAGATGTGGTAAGAAGATCCGCTG
TGGTACGAGAACGGGTTATTCCCTAACGGACAAATTTGAGCGCATGGAATTTTGCTCTCA
CCAGTACACTCGTGTGCGCATTGGAAACATTGCAGGAAAGCCCATAGGAGACCACAACAT
AAGCGATAGGCCAGCGGTATTCGAACGCTCCGTAGACTATCAGAAGGTACCCGACAAATG
GAAGCCACATTACCAAGAGGTGGAGGACACAGTTCGGAAGAGGCTCAGCCAGCAGAATTG
GAACGATGGCGAAGTATGGGGGTTGACTCACCAACACGAGCTGGAAGAGAGATTAGGCAT
TCGTGTAAAATATTTACCATTAAGGCCATTGGCGAACATCATGGGGAAGCTCAACTTCAC
CTTGAAACAGGCAACAAATACCATAGACCTGAAGAGGCAGTATGGCACAGATAAGAGAGC
AAGTAGATTTGCAAGCAGGAACGAATATGCCATAGAGATAACTAGAGGCAAATTATTAGC
ATACTTGCTCAACTATATACACATTGAGAGCGTGAGGACCACGGTGACCACGATAATGAG
CGTCATCGGAGAGGGCACATGCAACTGGGAAGAGCTAAACAGAAGATTCAACGTGCCCAG
AGTTTTGGAAAACATAAGTAGCGCTATCAACAGTGTGTTCGGAGTGAAGGGCCTGAGCGA
GGTCGAGGTGATTAGTCACCATTGGGATAGACAACACCTAAAGAATATGGCGTACAATGC
CCGTATGACACGCGAAGATCTGAAGGTGGACGATAAGAGCGTGTGTCCACAGAACCTGAG
AGACCTCAGAATGATGCTCGACGATTGGGCTAACGAATTCTCCTTCCAGGAAGGCATAAA
GAGAGACGAGAACATCTTCAAACAGGGGAAGATTACTAGAGTGCATCCTGCACTAGGTGT
GATGAACTTCGTCACTCTGCTATCTATCGTGAGTCCCAAGAGTAAGACCAAGGACCCCGA
GACGCCTAGGCGCTTCGTATACTTTTCCAATGCTAGTTTAACTAGCATTAAGGAAAAAGA
TAGCATAATGAGAGAAGCTAAGCGTGAGGCAAGAAAAAATATATCGCCTCTATGCACTTA
TACCAAAGGAGCCAAAACCATCGTCATAGCAAAGTTCAGAAAGGGCGATGATGTGTCTAG
ACTTATCCAAGACACAGCAAAACTATTGGACCGCCAGGATAAGTGCCTAAACATTGAGCA
GACGGAGGTTCATGTTGCATCAGGTCTCTTAGAGAAAACAAGAGTCATAAGGACTCTCAG
AAACCAATACAAAAAATTCGTAGTCAAGTGAGCGAATATAGTTTGGTGGCGTACGAGGGG
GGATGGAATAGCCCGTGCGTCACCGATTGCCATTAAATATCCCATAGGAGCAATTCTCCG
GTGGCAAAAGGAGTCCCTGCACTGACAGGGAGCGCCGTAAACTTACGGCATATTTTAAGT
AGTTTTAAGATATAGATTTAAGTTTTTAATTTTTAGTTTTATTATTTAATTTTCATTTTT
TAGTTTATAAGTAGTTAAGTAATTTAAGTAATACAATACAATTGTTTAGAAACCTTAGGG
TTTTTTAAACTTGGCAAAATGGCTTGAGAAGAGCAAAGCTAGCTTTGTTCAGACAAGCTG
CCAACAATAATATC
>NC_034151.1 |T'Ho virus strain T'Ho-Mex07| complete genome
AGAAATTCATCTGTGTGGATTTCTTTACAACAGTTTTGGAAGAGAGAACAATACGTTTAA
CACAGTGTGAATAGTTTTTTGAACAGAGGTGAAAACCATGTCTAAAAAACCAGGAGGACC
CGGAAAGAACCGGGTCGTTAATATGCTGAAGCGCACATCCCGCGCTAGCCCTTTGCAGGG
CTTGAAGAGGATGATTGGAAATCTGCTGGATGGAAGAGGTCCATTAAAAATGGTTCTTGC
CATTCTGACATTTTTCCGTTTTACAGCAATAAGGCCCACCACTGGACTCTTACGCCGATG
GGGCCTTATGGAAAAAAAAGAGGCAATCAAGCACCTGAGCAAGTTCAAGAAAGATCTTGG
ACAGATGTTAATGATTGTCAATCGGAGGAAAAACAACAAACGAGGAATGACAACAACAGC
TATCAGTTTGGTTATGCTGGCTACTACTATGGCAGCGCGGCTCTCATCTTTCGATGGGAA
AGTTCTATTGTCAGTCAACAAGACGGACATAGCTGAACCCATTGTGATCCCGACTGCCAA
GGGTGACAACAAATGCGTAGTGAGAGCACTGGATGTTGGGTACATGTGTCAAGATGACAT
CACATACGAGTGTCCCAAACTAGAACCCGGATACGATCCTGAAGACATTGACTGCTGGTG
TGACAAAGAATCCATCTATGTCCACTATGGGACGTGCACCCAGACACGTGGGCGCAGAAG
AGGCAGGAGGTCAATCAACATTGCCCCACACGGAGAAAGCACTCTGGAGCACAGGAGCAC
ACCGTGGATGGATGGAGCAAAAACGAGACGATACCTGTCAAAGGTGGAGAACTGGATATT
GAGAAACCCAGGCTACGCCATCGTTTCGGTGGCTTTGGCGTGGATGTTGGGAAGCAACAG
AACGCAGAAGGTGGTGTTTGCACTGCTGCTCTTGATGGTAGTCCCAGCATACAGTCTTAA
TTGCTTGGGAGTGCAAAACCGCGACTTTGTTGAAGGATTATCCGGTGGAACATGGGTGGA
CATAGTCCTTGAGGGAGATGGCTGCGTCACCATCATGGCAAAGGACAAGCCAACATTGGA
CGTGAAGATGATGAAAATGGAAGCTAAAAATATGGCCGACGTGAAGACATACTGCTATCT
AGCAACAGTCACAGACGTTGTCACAGTGGCAAAGTGTCCGACCAATGGGGATGCCCACAA
CCCAAAATCCATGGACAACACGTATATATGCAAGAAATCACTGATTGACAGAGGATGGGG
CAATGGATGTGGATTGTTTGGGAAAGGAAGTGTTGAGACCTGCGCAAAATTCACTTGTAC
CGGGAAGACAACTGGAGCCCTAATCCAGAAGGAAAACCTGGAATATGAGCTTGCCGTGTA
TGTTCATGGGCCAACGGCAGTTGAGCATCATAAGAATTACACGGTGCAGCTGGCAGGGAA
ACATGCAGCGAGGTTCGTGATCACACCAGCCACCCCAACATTTACAGCTGATTTGGGTGA
CTACGGAACAGTGACCATGGATTGTGAACCCAGGTCGGCAATTGATACCGAGAGGTTCTA
CGTTATGACACTGGGGAGCCGGAGTTGGCTGGTGAATAAGGAATGGTTTCATGACTTGGA
TCTGCCGTGGAGCAGTCCATCCAGCGAAGCATGGAAGAACAGAGAAACACTAGTCGAATT
TGAGGAGGCCCATGCCACAAAACAAAGTGTGGTTGCTCTAGCAACGCAGGAGGGTGCATT
ACACACAGCCTTATCTGGTGCGATTCCGGTTGGAGTGAGTGGGAAAACACTCACATTAAC
ATCAGGGCATTTGAAATGTAGGATGAAGCTTGAAAATCTGAAGATCAAAGGAACAACCTA
TGGTATGTGCAAGAATAAGTTTACTCTTGCACGGACGCCCACAGATACTGGTCATGGAAC
AGTAGTTGTTGAGGTGACATACACAGGGAATGATGGGCCATGTAGGATCCCTATATCCAT
GTCTATGAACCTTCATGACTTGACTCCAGTAGGAAGACTAGTGACAGTGAATCCCTTTGT
TCCCACATCAGCACAGAACCAGAAGATCCTGGTTGAGTTGGAACCGCCATTTGGAGACTC
CTTCATCCTATTGGGCACGGGAAGCAACCAGATCCAACATCACTGGCACAGAGAAGGGAG
CTCCATAGGCAGCGCCTTTAAAGCAACCTTAAAAGGAGCGCAAAGAATGGCTGTGTTGGG
AGATGCAGCATGGGACTTTGGCTCAGTTGGTGGCTTTTTTGACTCACTTGGAAAAGGGGT
GCACTCAATGTTTGGAGGAGCTTTTAGAGCCCTCTTTGGAGGGATGTCGTGGGTGTCACA
GATGATGATTGGTGCCCTGCTACTGTGGTTGGGAGTAAATGCAAGAGACCGCTCAATTTC
ACTCACGCTGTTAAGCGTTGGGGGTGTGCTACTGTTCCTCGCCATGAATGTGCACGCTGA
TACGGGATGCGTGGTGAACATGGCTCGGAGAGAACTGAAATGTGGGAGTGGTCTGTTTGT
GCACAATGATGTGGAAACCTGGAGAGACAACTACAAGTATCATCCTTCCACACCACGCAA
CTTCGCTAAGATCATTCATGAGAGTTATTCAAAGGGAGTGTGTGGAGTACGATCAGCAAG
TAGGATGGAACACGAGATGTGGAGACGCATAGCCCCAGAGTTGAATGCCATTCTGGAGGA
CAACGCCATTGATCTGAGTGTCGTAGTGGAGGAACAAAAAGGGCGATTTCAACGTGGACA
CAAGAGACTTGAGTACACAGATGAAGAGCTGGAGTTTGGGTGGAAAAAATGGGGGAAAAG
CTTCCTTATCAAACCCAAAATGGCTAACAACACATTCATAGTAGACGGTGAGGAATCCAA
GGAATGCCCGACAGAGAAGCGAGCTTGGAACTCGCTGAGGATCGAGGACTATGGTGTCGG
AGTAGTATCGACCAAGGTGTTCCTCGAAGTGTCAAAGTCACGGACGAATGTGTGCGACGC
GGCAATCATTGGTACAGCTATAAAAGATGACAAGGCCGTCCATAGTGACCTCGGCTACTG
GATAGAGAGTAAAAATAATGGAACATGGGAATTCAGTAGGGCTGTCCTCGGAGAAATAAA
ATCATGTCTATGGCCAGAGACCCATACCCTGTGGAGCGATGGAGTGATTGAAAGTGAGAT
GTTAATCCCCCCTGAAATGGCAGGGCCTAAGTCACACCACAATAAGAAGCGCGGATACAA
GACACAGACTAAGGGTCCATGGGATGAACCAACCCCCATTGTGGTTGAATTTGATTATTG
TCCAGGCACTACGGTGACCGTAACATCTTCTTGTGACAAGCGCGGGGCCTCACTGAGAAC
CACTACAGCCAGTGGGAAAATTGTAAGAGATTGGTGCTGCAGGGACTGCACATTGCCTCC
CCTCAGGTTCATGACAGGAGGGAGTTGTTGGTACGCTATGGAGATTAGACCCACAAAGGA
ATCAGAGAACACCATGATTAAATCAATGGTTGTGGCCGGACATGGGTCTAGTATGGAACC
GTTCCAGCTTGGACTTCTCTTAGCTTGCATACTAACCCAAGAAGTGTTGCGGAAAAGAAT
GACCCGGCAGTTGGTGTTGCCTACGGCAGTGCTCCTGCTAGCGTGTTTCATGGTAGGAGG
CTTTTCCTATGCCGATTTCGTGAAATATCTGTTCCTAGTGGGATGCGCTTTTAATGAATC
AAACAGTGGAGGGGACGTCATACACTTAGCCCTGGTGGCTGTATTCAAAATCCAGCCAGC
AGCTTTGATCGGAATGTTTTTCCGCAAACAGTGGACTAACAGAGAGAACCTGCTGCTGGT
TGTGTCAGCTGCGATGTTGCAACTCATGGTTGATGAAGTGAACATCAGTCTGATGAGCTT
ACTGAACAGCATGTCTTTAAGTTGGATGATATTGCGGGCATGCATGGTAGGAAACACCTC
CACTGTTGCCATACCCATTCTATCTGCCCTGTCACCTCCAATGAATTGGCTTGGGATCGA
TGTGTTCAGAATGTTACTGCTAATGATAGGAGTGGCTGTTCTGATCAACGAGCGGAATAC
TGGGAAGGCAAAGAAGAAAGGAGCCTATCTGCTATCGGCAGGCTTGAGCACATATGGGTT
GTCTCCGTTGATAATGGCTGGCGGACTCATGCTGTCCCGAGGGATGACAAGAAGAGGTTG
GCCTGCCAGTGAGGTGCTGACAGCCCTGGGAATGATGTTCGCCTTAGCAGGGACAGTGGC
TAGGATAGATGATGGCTCAATGGCCGTTCCATTAGCTGTCATATCCATCCTGTTCACGGC
ATATGTCGTTTCAGGACGTTCGACAGATATGTGGCTAGAAAGATGCTCGGACATATCATG
GGATGATGAAGCGAAAATTACAGGAACGAGCCCACGCTTGGATGCCGAGCTAGATGACAA
TGGCGATTTCAAACTCATCAATGACCCTGGACTGCCAGCCTGGTTGTGGATGGCCCGGAT
GGCTCTGTTAGCAATGGCCGCCTCCAATCCATTGTTAATACCAGTTGCCCTAATGGGTTA
TTGGTTGACCACACGACTGCAAAAAAGGGGAGGAGTCCTATGGGACGTTCCTTCACCAAA
GACATTTCAGAAGCCTGAGTTGAAACCCGGAGTGTACCGAGTGATGTCACGTGGTGTGTT
TGGAAGTTTCCAGGCAGGTGTTGGAGTGATGTATGAAGGAGTGTTTCACACCATGTGGCA
TGTGACACAAGGAGCCGCCCTGCGAAATGGAGAAGGACGAATGGTTCCGGAATGGGGAAG
TGTGAAGGATGACCTCATTTCTTATGGTGGTGGATGGAAACTGTCAGGAAAGTGGGATGG
AACCGAGGAAGTTCAAATGATAGTGGTTGAGCCAGGAAAGCCGGTCGTAAACCTGCAAAC
AAAACCAGGAATTTTCAAGACACCGCAGGGAAGTGTGGGAGCTGTGACTCTTGATTATCC
GCGAGGTACCTCGGGTTCACCAATAGTGAATAAAGATGGCCAGGTGGTTGGGTTGTACGG
AAATGGACTTGTGCTTTCTGATGGCACGTATGTGAGTGCCATATCTCAGACAGACCGACA
GGAAGATGTCATGCCCGAGGCGTTTCACCCAGACATGCTAAGGAAGAAGGAACTTACAGT
CATGGACCTACATCCAGGATCAGGAAAAACACGGAAAGTCATTCCGCAAATAGTACGTGA
GGCAGTGAGGCAAAGATTACGCACAGTCGTGCTAGCACCAACGAGAGTCGTGGCAGCAGA
AATAGCTGACGCTCTCAGGGGGCTCCCTGTCAGATATCAGACCACAGCTGTGAAGCAGGA
ACACACAGGCACAGAGATCATTGATGTCATGTGTCATGCCACTCTCACCCAACGCCTGCT
AACTCCAACAAGAGTTCCAAATTACAACCTCTATGTCATGGATGAAGCACATTTTACAGA
TCCAGCAAGCATAGCAGCTAGAGGGTACATAGAGACCAAGGTGGAGTTGGGAGAGGCAGC
TGCTATTTTCATGACTGCCACTCCACCAGGAACAAGAGATCCATTTCCAGAATCTAATGC
CCCCATCATTGACACAGAGATCCAGGTGCCTGACAGAGCCTGGAGCTCAGGAAATGAGTG
GATCACCGAATATGATGGAAAGACAGTGTGGTTTGTTCCAAGTGTGAAGACAGGAAATGA
GATAGCAATGTGTCTCATAAAAGCTGGGAAGAAGGTGATCCAGCTCAACCGAAAGAGCTA
TGACACAGAATATCAAAAATGCAAAACAACAGAATGGGACTTCGTGATCACCACAGACAT
CTCAGAAATGGGTGCTAACTTCAAGGCAAGTAGGGTGATTGACAGCAGGAAATGCGTGAG
GCCAGTGGTGCTTGAAGAAGGGGACGGACGAGTGCTCCTCAACGGACCGATGCCAATCAC
AGCTGCGAGTGCCGCTCAAAGAAGGGGAAGGATTGGGAGAGACCCAAACCAAGTCGGAGA
CGAGTACTTCTTCGGGGGTGGCACCATAGAAGATGACAGTAACCACGCTCACTGGATGGA
AGCCAGGATCCTGTTGGATAACATGTGGTTGCAGAACGGTCTGGTCCCTCAGCTCTACAA
ACCAGAAAGAGCCAAGGTGTTTACGACTGATGGAGAGTTTCGTCTGCGGACGGAGCAAAA
GAAAACCTTTGTTGAACTCATGCGTACAGGGGATTTACCGGTGTGGTTGGCCTACAAGGT
AGCCGAGGCAGGTATCGGGTATCATGACAGACGTTGGTGCTTCGATGGACCCGTAGAGAA
CTCCATCCTCGAAGATAGCAATGAAGTGGAGATCTGGACCAAAGCTGGCGAGAAAAAGAA
GCTGCGCCCGCGGTGGTCAGACGCTAGAGTCTATGCAGATCACCAGGCGTTAAAATGGTT
CAAGGACTTTGCAGCTGGAAAGAGATCAGCCTCTGCCATAATAGAGGTGATGGGGAGAAT
GCCAGATTTCCTTGCGGAAAAGACCCTGAATGCTGTGGATAACTTGTATGTGTTGACTAC
GAGTGAAAAAGGGGGGAGAGCTCACAAGGAGGCTCTAGAAGAGCTGCCCGAGACAATAGA
GACCGTGATCTTGATATCAATGGTGATGGTGGCGTCAGCAGGAATGCTGACATTCTTCTT
GTACCGGAAAGGAGTCGGAAAGACAGGCCTGGGCGTCCTAGTTTTGGGCACCGTGACCCT
TCTTCTATGGATGGCGGAGGTGCCGGCCACAAAAATAGCAGGAGTCCTACTCATATCGTA
TCTTCTCATGATAGTGCTCATACCAGAGCCAGAGAAACAGCGGAGCCAAACAGATAACCA
TCTAGCAGTGTTCCTCATCTGCGTGCTGCTGTTAGTCTCAGCCGTTTCAGCGAATGAGAT
GGGATGGCTAGAAGTGACAAAGCGCGATATAGCGACTGTGCTAGGGAGGGAAGCCGTAGA
GACAGAGCGGACAGAGTGGAAGAAGGAGTATTTGACAATGGAGATTAGACCGGCTACAGC
CTGGGCTGGATACGCGGGAGCCACTGTGTTCCTGACACCTCTCTTCAAGCACTTGGTGAC
AACGCAGTATGTGAGCTTCTCTCTGATGGCAATCACCGCACAGGCTAGTTCACTCTTTGG
TTTGAGTTCTGGGTACCCCTTTGTGGGGATTGATCTATCTGTGGTGCTCCTACTCTTGGG
GTGCTGGAATCAACATAATGTACCAACAACAGTGACAACTATCATTCTTTTGGTCCTACA
CTACGCCTTCTTGATTCCAGGGTGGCAGGCTGAAGCAATGCGCCAGGCCCAGAAGAGGAC
GGCCGCTGGAGTGATGAAAAATGCAGTGGTCGACGGAATAGTGGCGACTGACATCCCTGA
AATTGAGGCTGCTTCCCCACTCATGGAAAGGAAACTGGGACAGATCATGCTTGTGGGGAC
GTGTGCATTGGCCGCTTTCTCAAATCCCACCACAATGACCATAGTGGAATGCGGCATACT
GCTGACTTCAGCTCTAGCCACCCTCATTGAAGGAGCAGCCAATGTTGTTTGGAACTCGAC
CGTAGCAGTAGGAGTCTGCCATCTGATGAGGGGTAGTTGGCTAGCCGGAGCGTCTATAGC
ATGGACCATCATGAGAAATATGGAGACCCCAAAAGTAAAGAGAGGAGGGGGAACGGGTCC
AACACTAGGAGAAGTGTGGAAAGCTCAATTAAACCAACTGACGAGAGAAAGCTTCATGGC
GTATCGCAAGGACGGAATTTTGGAAGTTGACAGGACGGAAGCAAGAAGGGCCAGGCGTGA
CAACAATAAAACAGGCGGACACCCCGTGTCCCGAGGCACAGCCAAGTTAAGATGGATGGT
AGAAAGGGGGTTTGTAAGGCCACAAGGAAGAGTAGTTGATCTGGGCTGTGGAAGAGGAGG
ATGGAGTTACTATGCTGCAACTCTCAGACATGTTCAAGAAGTGAAGGGCTACACCAAAGG
AGGACCTGGCCATGAAGAGCCAGTACTAACACAGACTTATGGGTGGAATTTGGTCACGAT
GAAGAGTGGAGTCGATGTCTTCTACAAACCAGTTGAGAGCTTCGACACTGTGCTGTGTGA
CATAGGCGAATCCTCTCCTAGTGTGTCGGTAGAAGAAGCCAGGACCATCAAAGTGCTTGA
CATGGCAGAAAACTGGATTAGATCGAGTGGAAGAGAGTTTTGTGTCAAGGTCCTTTGTCC
TTACACCCCAAAGGTGATCGAGAGGTTGGAAAGGTTGCAGCGCATCTATGGAGGAGGCTT
GGTCAGAGTACCCCTTTCTCGCAATTCAAACCATGAGATGTATTGGGTGAGCGGTGGAAC
TTCCAACATAGTGAACGCTGTCAATTCAACGTCGCAAGTGCTTCTCCAAAGGATGCAGAA
GGACAGACACAGGGGGCCTAAGTATGAGGAGGATGTGGATTTGGGAACTGGAACACGATC
CGTGACAAAGCCAACGCCTTTTAAGGACACAAGGAAAGTGGCCGACAGATTGAAGCGCCT
TCAGGAAGAGCATTCTGCCACATGGCATTATGACACCCAACATCCATACAGGACTTGGAC
CTATCACGGAAGCTATGAAGTGCAAGCAACAGGTTCAGCCAGCTCAATGGTGAATGGGGT
GGTAAAACTTATGTCGAAACCATGGGACAATGTGCAAAACGTCGTCACAATGGCTATGAC
AGACACCACACCATTTGGCCAGCAACGGGTGTTCAAGGAGAAAGTGGACACCAAGGCCCC
TGAACCTCAGGCTGGAGTTCGGAAAGTCATGAACGAGACCACAGACTGGTTGTGGGACTT
TCTCTCAAGAGACAAAAAACCCCGCCTTTGCACAAGGGAAGAGTTTGCATCGAAAGTCAG
GAGCAATGCTGCCCTGGGAGCAGTCTTTCAGGACGAGAACCAGTGGAAGACAGCAAGAGA
GGCTGTGGAAGACGAGAGGTTCTGGGAACTGGTGGAAGAAGAGAGACAAGCCCATTTGTC
AGGTCAGTGTAAGACGTGCGTCTACAACATGATGGGAAAAAGAGAAAAGAAACTGGGAGA
ATTCGGAAAGGCCAAAGGGAGTAGAGCCATATGGTACATGTGGTTGGGTGCCAGATTCCT
AGAATTCGAAGCACTAGGGTTCTTGAATGAAGATCATTGGATGGACAGAGAAAATTCACT
GGGAGGCGTAGAAGGAAAAGGCTTGCAAAAACTTGGCTACGTCTTGAGGGACATCTCCCG
GAAAGAAGGCGGGAGCATGTTCGCTGACGACACAGCAGGATGGGACACCAGAATCACAGT
AGCAGACCTCGAGAATGAAGCAAAGATCTTGGATAGGATGGATGGTGACCACAAGAGACT
GGCTAGGGCAATAGTGGAGTTGACATACAGACACAAGGTGGTCAAGGTCATGAGACCCTC
ATCATCGGGCGGAACGGTCATGGACGTGATTTCCCGAGAGGACCAGCGTGGTAGTGGGCA
AGTTGTTACATATGCCCTGAACACCTTCACAAATCTTGCCGTGCAACTCATCAGATGTAT
GGAGGGGGAAGGCTTAATAGGCCCTGAAGATGTGGAGGACCTGAGAAAGGGAAAGCTTCC
GACCATCAAGAACTGGCTTTTGAAAAATGGGACGGAACGGTTGTCAAGGATGGCTGTGAG
TGGAGATGATTGTGTGGTGAAACCCATTGACAACAGGTTCGCCACGGCTCTGCACTTCCT
CAACGGGATGTCTAAGGTCAGGAAGGACATACAGGAATGGAAGCCTTCAATCGGCTGGAA
CAACTGGCAAGAAGTCCCCTTTTGCTCACACCACTTCAATGAGTTGATTTTGAAGGATGG
TAGGTCAATAGTGGTTCCATGCAGAAACCAGGACGAACTCATCGGACGAGCAAGAGTATC
TCCAGGAAGTGGTTGGAATGTCAAGGAGACCGCATGCTTGGGAAAGGCGTACGCTCAGAT
GTGGCTACTCATGTACTTCCACAGGAGGGACCTCCGTCTCATGGCAAACGCAATATGTTC
AGCAGTTCCAGTCGACTGGGTCCCAACAGGGAGGACAACCTGGTCTATCCATGGAAAAGG
TGAATGGATGACCACGGAAGACATGCTGCAAGTCTGGAACCGCGTATGGATATATGAAAA
CGAAGAAATGGAGGACAAAACACCCATAACTCAGTGGAAGGACATTCCCTATCTGGGGAA
AAGGGAAGACCAGTGGTGCGGCAGCCTAATCGGACACAGAAGCCGGTCAACCTGGGCAGA
GAATATTTACACCCCCATTATGCAAGTCCGCAATTTAATAGGAAACGAAAAGTTTGTGGA
CTACATGACATCACAGGTCAGATTCGGGGCAGGGGAAGAGCCCCGCGGGGGAGTGTTGTA
AATTTGTGAAGTGAGGAGAGAGAGCGAACCCAGTACCGTCTCGGAGGGCTAGCTTTCTTT
CCTTGATCAAAAAGAAAGAGTCAGGCCGCGGTCAGTAGGCAATACCGTCTCGGAGCCGTT
TGACACACGCCATGGTAAAGACCATGCTGCCTGCGATTTGTATATAGTGTAAATAGCTTA
AGAGGCATTGGTAGTCAGGCCAGCAAAGCTGCCACCCGAAGCTTGTAGAGGGTGCTGTCT
GCGACAAGCCCCAGGAGGACTGGGTTAACAAAGCTAAAAGCCCCCACGGCCCAATCTTGG
GAGGGCGTGGCCCAAGAGTAAGGACTAGAGGTTAGAGGAGACCCCGTGGAAATAGAAAGC
CAAGGCCCAACTCTGGTTGAAGCTGTAGACCAGAGGGAAGGACTAGAGGTTAGAGGAGAC
CCCTTGGCAGTGAACGCAAATAAAAACAGCATATTGACACCTGGGATAGACTGGGAGACC
CTCTGCTTATTTCAACACCAGCCACTCGGCACAGAACGCCGTAAGTGTGGCTGGTGGTGA
AAATAAACACAGAGTCT
>NC_034242.1 |Ochlerotatus caspius flavivirus isolate 1608 polyprotein gene| complete cds
GTCTGATTATAACGGAATAGCTGTTTGAAAGGTGAAAATCTTTTTTCCTGTCGTTTGTAT
CAAAATGCACAGGTGGAGAGACCTTCTTCCCGACAAGGGGAAGAAAAATCGTAGTCCTGC
AGTGAGGCGGCAGGGCGGGATCACGAAAGGGGTTGATCGGAAGATCATCCCTCCTTCGGG
ATCAAAAGAAAGAAAAACCGGAACAGAGAGGAAAGTGAAGAAAGGTGTGGCTAGAATGAA
GCCCAATTGGCTGTCATTTGGGACTGGAAATCAACGATCAATGTGGCGACAAATTTTTTC
CGTTGACCTAATGGAAGGGCTATTGCTATTGATTGCTCTCATGTCGAACCTCTATGAGCG
AGTTCAACGAGACATTGCGGACCTGAAGAGACGTGTGACGAGGCTGGAGAAAGAGCGTTC
GCACCCTAGAAAGGTGCCAATAATGCTTCTTTGCGGGCTGATTGTCGTATCTGGACTGTC
GATTGAACTGGCGCTTGATGAAAATGGTGACGTGGAAATGTGGGCTGACAATCAGAACAT
TACGAACTATGCCCATTTGATAAAGGTACCGGCTGATGTCTGCCTTGCAGGAATGGTTAT
TACAAAACACTGTCCCAAGGTTGAAAAGATGACGGATTTATCTGACATTGATTGTGGCTC
TACATGGGTGGAATTCATACTGACGTACACGCGGTGCATGGTCCTGGGAAGAGAGACCCG
TCAAAAGGTGGATGACAAATCCCCACTAACCAAGTTCAAGGAAGATCTGTCTACTCTCGA
AACGGAGGCGTTCCAACTTCTTAAGAGGCACGCATTTTCAACTATTCTAGCGTTACTCAC
ATTGGCGATCGTCTTGAAATGGCCAATTTGGGTTGTCGTCTTGTTGGGATTCTTGGCCTG
GAACGTCGTTAAAGGGGAGTTTGTTGAACCTTTTCTTGTCCTCAAGCATGACCATAATAC
CATGTTAACAACTCGTTTGTACCCCGGAGAAATTGCCCATATCGCCACGCCAACGGGCTT
GCTTGACATCCGCGTTGGAAATGCCGGGATATTTGGAGGCCAACTCTTTCGAGAACTACT
CCGCGATTGCAAGGTAAACGCATCCTATTCAACTGACATCTGCCCAGGTGGATCTCAGCT
GAACATGGAAGCTATTCAAGGACCAGGAAGGGTCTGTTTCACAGCCCCTTACAATCGTGG
ATGGGGAACAGGTTGTTTCAAATGGGGAATCGGAGCTGTTGCCACGTGCGTTGAGCTGAA
TTGTTCTAGTAGTATGGGCGTCCATTTGCTTACTGGTTCATCTGTCGTAGCGAATGTGTC
AGTTGGCTTTCATTCGACGAATGACACAAAGATGCTCGTTCCTGACGCACCCACAACGCT
CAAGTTTGGTAAGTTGGGAACTGTGACGATGAACTGCCGGCTCGGAAATGACAGAATTGC
AACTAGTTACTACCATGTCACTGATGGCTTGGCAACAGGCTTGTTCTTGAAAGCACAAAT
TGACGCCTGGTCGGGCCCATTTCGTATGGCAGGACTAACTGGAGGCTTTGACAAGATCGT
TAAGTGGGGGCAAGTGACTCCAAATGAAGTCAAGGTGAAGCGGATCTCTGAGATGGAACT
GGACTGGGACAAGGCAATAACAACACATGATGGTTTCGTAAACACGTACTTTTGGTGCCA
AATAGCCGTGAACAAGCTGGTTGTGGGCACTTTTTCTTCGTGTAAAAGTGAAGCGCAGAC
AGTGTTCTCTCAATCCCCTTGGGGTTTCGAAGGAATAGCAGAGATAACACTAAAGGAGGC
CCAAAAGAGTATTTGTTCACTGCCTTTGTCTTGTGTGGGTTGTAGCTTGTTGTCTTCCAA
GGTCGTATTCCTTGAGACAACAACAAAGGCTGCTATCCATGTTGGATGTGGGAATGGAAC
TTCGGTCCTAACAGTTGGGACTACTCCTGTGAGCATTGACTGTGTGGTAACGCCCCTGTC
GCAAGTGTGGAGGCTCGTGTCGCACGTCACCGGAAGATACACTAAGCTTGGGTTTGGTGG
AATCGGTGGAGTGATTCATGATATTCTGCAGGCTTGTGGATGGGTTTTCACATGGGACTC
ATGGAAAGTAATTCTGATCCTCGGAGGTTTGGTTGCGTTGTTCATCGTGTTTGATCGTAA
AACTGTTCTCGTTGTCATCATTGCTAGCGCCGTTGTCTATGTCAAAGCTGACGTTGGATG
TGGAATTGATTTCGACCGGAAGACCTACACCTGTGGACGTGGGCTGTTCATTTGGAAAGG
CATAGGAACTTATCCGGCTTCGGATCATTCGGTAGAATTCGAATCGTATGATTTCCTGGC
TGCCTACCTGAAGGAACAGTTCAAAGCTGAACGGAAAGTCTGCATTGTGTGCGAAGATTT
GGTACAATGTGAAGCGGCGCGGAAAGCTGCCAGCGCGGTCTATCGAGATCTTGGACATCC
TTTTGTGTATGTTAATGTGTCTTCATCATATGGGAGATCGTTTGCTGAAGTACCAAAGCG
GGTGCACACTGTCAGTGTTGGAGTTGATGTTGTGGAAATGGCTATGATGGTTTCCAATAA
TAAACCTTCTGGGCCATTTGGAGATTTGCCAACAAGTATTGTCTCTTGGTCAACTGCCCC
TGAAAACGAAGATCATTTAGTTCTGAGGGTAGTGACGTCGTCCACACCATATAGACAAGT
CTGTGGTAAAGCAATTGGATTCCAGTATGATTTCGTCGGGTTCAGAAGAGCTGTGTATGG
ATCAAACGTGCAGTTAAAGATCTCGAAGAAGGTGTCGATAGAATGCCCCACGTATTTAGC
TGGAATTGCAGTAAAGAACGACCGAACTGTTTTCACTGACGGAATGTTTTGGATGTCATC
GCGGAAAGCCAACGACTCATATGCAATTGACGAACTGGAGATGGAACAATCGCACAGATG
TGTATGGCCAAACCAGTACACACCTGATATGGTTCAAGACCCACGTGACAATGATCTGTT
CGTACCTCCGGAATGGGGAGGGCCCCGATCAAAAGCCAACCACATTCCAGGATACAAAAT
GCAGATCAGTTTTCCATGGGACAAAGCTCCAATAAAGCTAGTGGATGGAAGTGTGCCTGG
AACCATAGTGACCCAGATAAGCAAGTGTGAAGGTCGTGGTATCCCTGTCATGGTAGACCC
TGCGGTGAATCCCAATTGGTGTTGCAAATCTTGCACCAGGATTTTCCATTTTGAAGTTGA
TGGAAAGTTGTACTATCCGATGGAGATACGCCCAGATGTCAAGGAGGCAAAAAACAAAAG
GAGTCCAGTAATCGAGGAACCACTAGGAGATGACACGGCTGAGACGGTCACGGACTGGCT
AAGTAAGACATATAGAGTTCCATCTGCCAATGCTGAGGATTTTCTGAACCCCAAATTGAT
TTTGACGAAGGCAAACGCAATGGTGGGGGAAGTGGTAAACCTTCTTTGTCTAGCATTGGC
TATGCAAGTCGTGACTCACACATGGAGACACAAATCCTTGGCGCGGTTTCACTTGTGCTG
TTTGTTGTTTCTGCTGTTTGGTGTACCCACCGTCTTTGGCTTCGTAGGGATTTATACATG
GATGAATATCCTTCCGATCAGCCATGGCTCGGCACGGATGTGCAACCTGACTATACATCT
GTGGGCTGTACTGCAACACCGGAGCTCAGGCATGTTTCTGTGGGGACAGACACTGAAATT
GCAATTTCAGACATCCTTGGCTGGACAGATGCTACTTCTTACCATGCAAATGCTGCATCA
GGCCATTTACGCGCACTCATCAATGTTAGGATGGGGTATCGAAGTGTTCTTATCAGTTAT
TGTTATGCAGAACTTGTACACCGTAGTCGACCATATTCACCCGAGATTGATCGCGTATTG
TCTGCTATTCGGATGGAGGACGGGACTGTGCATAGGATGCGGTTTCTTGTTGATGTACTT
GACGAAGAGATGGATGACTATCGTAGCAGCATCACCGAGCGCGGGAGGGTGGAGGTCTGG
ATATCGAGCATTGTGTTCGTCCACCCTGACTCTTTTATTTACCGCTGTCGGCGTTGTGGG
AGTCATCGCATCGGACTACGGTGGATATCCGGGTGCGTCTGCGGCCATCGCGGCTTGCTT
GATAGCAGGAATCAAGATGACTGACTTTCTTGCCACGAGATTATCACTGGAGTTTGTCTC
GACTGGACAATTTCCCGAAGGAACAACTATCGAGAAGGAGAAAGAAACCTACGATGGGAC
ATTTCGCGCTTCATTCACAGTGGAAGGGATCAAGCTATTGGACCACACGGAACCAGTACC
TCTGGTTTTTGCGATTTCGTATGTGGCTCTCGGAGCTGTGACGTGCAAAATTCATCCAGG
GCTTGGAGTGATCTATGCTGTTGCAATGGTTGCCACAAACTTACCATCTTTGTTACAAGT
GTACGTGTTGTCAATCTGTACCAATGCCTTTCGGTCAGATGAGTTGATTGGAACTGCCAT
TGCCAGCGTTGAGCCGGAGTTGTCGAAAGACTTTGGCAATATCCCGGACGGCATATATCG
TGTCAACAACCATGGTATTGCTTTCAAGAGCCATCGAGGAGTTGGAATTGTAAAAAACGG
AGTATTCCATACATTGATGCACATCACGATGAATGAACCAGTGACTTGGCAAAATAAGTT
GGTTGGGCCGTACATGGGCAATTCTCTGAAGGACTATCTGTGTTACGGTGGAAACTGGCA
GTTGCCATCATTTGACCCCACTGACGAGGTTGGGATAATGGTGTGCAAAAGTGACAGGTC
GGTAGAGTATAAGAGACATGAAGTTGGCAAAATTGATGTTGACGGAGTTCCACACATGTA
TTTCACAAAGGACTATGGGCGTGGAACTTCTGGATCACCAATCTTTGTCAACGGAGAGCC
TGTTGCACTGTATGGATTTGGGTTTTTTCTCTACAACACGTATCGATCTCTAGTTGTTCC
AGTCCCACGAGCTGACATAGAGGCTGGAGAAAGTGCTGAAGGGTTGGTTGAAGAAAATAG
CTCAATAGTGAACAAGTTTTTTGTGGACTGGCACCCGGGAAAAGGAAAAACGCGGAAAGT
GATTGTCAAGCATGTTCTCGAAGCCATCAGGGACTCGCGAAGGATTGTGATCCTAGCACC
AACAAGAGTAGTCATGGCTGAAATAATGAAAGCCCTCGAGGAAAGCACTCATAAGGCGAT
CTCGAAAAGCATGTCACATACAAGCCATAATGGAGTTACAGTTGCTTGTCATGCAACATT
CACTGACTTCATTTTAGCTCACGGTTTGTCTAGATTCAAAGCTCAGGAGGTTATCATGGA
TGAATGTCACTTTCTTGATCCACGGTCAATCGCAGCGAGAGGTATCCTTGAGCACTTGGC
GCAAAAGCGCGGAGTTAAAGTGGTCTTCATGAGTGCAACGATTCCCGGAAGAGAGCCATC
GATTGGCTCAAACTATGAGATTGCCGAGCAAGCTCTCCAGTTCCCACGGGAGGTCACGTC
AAGGTGGATTGGAGATGTGTCGGAAGGAAAGACCGTTGTGTTTGTTCCATCTCACAAAGT
TGGGGACAAATTAGCGTTAGGAAGTCCACAGTCAATCTCACTGCATCGGAACAATTTCAA
CACTAACTACTCGATCGCAAGAAGTGATGATATCAAGTATGTGTACACAACTGATATCTC
GGAGATGGGGGCAAATTTCAATGCCACGACGGTGGTTGATTTTCGTGTGGCCATTAAACC
AAAGATTCTAAATGACTGTGAGGTTATTTTGGCCCCCACCCCAATCACCAGGTCATCGAT
GGTCCAGCGAAGAGGAAGAGTTGGTCGGCAAAGCCCCGGGAGATACATCTACCCAGCTAA
CAAAGGTACTGAAGAAGCGGCAAATGATTTAGCTTGTTGGACGGAAGCCCAGATGATTCT
GGACCAGTTGGATTTAACCATGATGGCTGAGGAAGCCCCTTATTCAAATCATCCAGGAGC
CTACAAACTAGTTGGGAAGAGCTTTCAAGTGTTCAAAAAGCTACTAGAGGATAAAGATGA
CGTTCCCATATGGCTGAGTTGGAAGTGGGCTGATAATGCTGAGCACCAGTATGCCGCTCT
CTTTGAAGGGGAGAGATTGGAGAATGTACCAAGGATGGTCAATACTAGAGAGTACTCATC
TATTGAATACAAGCCCAAGTTTATTGATGCCAGATTTGAACGGCTTAGCTGGGAGCAAAG
GAAACTAGCCATCCAGTTCTATATGGGAACCCGAAGTTTTTTGCCTGTGGGTCTTTTCTC
CAAAGTTCTGACTCAGATCATCCAGGCAGGCGTAGTTAACACGGCCTGGAAGAAAATTGG
CGATGTCGGCTTGGTTTTCATGGAAGGCGGAGATCCACATTCGAAGGATGAATCAATAGT
TGCCTGGACGATCTTGGTTGGAGGGATGCTTTGTGTCATTATTCTAATGATATGTGTGTG
GGCACTGCGAATTGTCATGCGAATGGTTTTTGGATCGCGCGAAAAACACTCTAGTGTTCC
AACACTGTTAGCTGACTCTCAACCATACCTGGTATGCTTGGTTCCTGTAGCCACTCATCT
CGCGGGCGTTCCAGTTCCAGTGACCATCGTCGTCTTTGTCATATTGTTCTTGACATTTCC
CTTGATTTATCGAAGTGCTGGACAAAGAAGCTATGTCGACATAGATCTGGTGAAGTGGAT
TCTCGTGGGTGGAGGCTTCATAATTGGAGTTATTTGCTGGGAACTGAGGCTGCTCCCAAA
TATCACCTCCGACTTGCAGTCAATTGCCCACAAAAGAACTAGGACTGATTCCAGTGGATT
TCAGCAGGAAAGTGACTGGGGGTTTTCATGGTTTGACTTCGCCCAACCGGTGCCAACAAG
TGTCGAGTTGACTTCTGTCGTCATAACTACCTTCACGATGGCACTGTTCCTAAACCAAAT
TGTGGGATGGTCATATGAGGCGGATTGGCTGAAATCGTACTTTGATCATAAAGGTGTCGG
TCATATTATGGGTGGTTTTCGTCTGGACACAATCTCGTGGGGCTCAGCTCTCAGCTCACT
ACTGGGGACCTTGTCTTACGCTTCCTGGGGAGCCATTATAATTGGGATGGGTGGAGCAAT
GATCTATTTCTTTTTCATGGTGAAAATGCTGAAGTGGAATTTTACGGGAGGCTCAACCAT
CGGATTAGAGAATAACGCTATGAGACAGGACCGAGAAACGGGCCTCAATAGAAGACCATT
CCACGACAGTAGAAGATCACTGCTGTATGGAGTTGTCATCTTTGAGTGTGCTCTCTGGGT
GTTCTGCTTTATGAGCGTTTTTGATTTGGTCATTGCCTCGTGTGTTTCCACATACTGTGT
ATGGATCATCTTTAACGCCTCAAGTGAGCACCATAGGAATGTTGACCTCGGGTCCGTGTG
TAGTTTCGTTGGATTATTGTACGCCACTTGTCCATCACAAAAGTGTGTGCAGGTTCTCAT
CAGGTTTGCATTGTCCAGACTGAACATCACGACAAGATCACTGGAGAAAAGTGCCACAGG
CGGTTTGGGCCACAGATGGAAGAAGATACTCAATGCAATGTCTCAGGACGAATTCAACGC
GTATAGGTTATACGGAGTCGACGAAACAGACAAGGGTGATTACGTCTCGAGAGGAGGCCT
AAAGCTTAGGGAGCTGACACTGAAGTATGGATGGAAGCCAGAAGGAATTTGTGTTGACCT
AGGGTGTGGAAGAGGAGGCTGGTCCCAGCACTTGGCTATGGATCCAAGAGTTACGAGGAT
CGAAGCATACACCTTGGGCGGAACAACGCGTGAAAATCCTCAACCCGTGAAGACATTAGG
CCACAATTTGATTAGATTCAAAACAGGTGTAAATGTGTACAACATGGCCCCAACGTTCGC
GAACACCATTGTTTGTGACATTGGTGAGAGCGACCCAAAAACGGAGGTGGAAGCTTCAAG
AACCATTCGTGTGTTGAGTACCCTAGGATCTTGGTTGGAGAAGAATCCCAATGCGGAATT
CGTTTGCAAGGTGTTGTGCCCGTACCCCGTTGAAGTCTTACGGCTGTTGGAGACATTCCA
GCACAAGTATGGTGGCAGGATCGTACGTTCAACGTTTAGTAGAAACTCTTCAGCTGAAAT
GTATTACATCTCTGGAGGACGGAACAACATAGTCAAAGTCGTGTTCACCACTCTCCATGC
GCTAATCGCTAGACTTCGAACAAAACCGGACAAGATTGTCAGAGAACCAATCCGTTTGCC
AGTTGGTACCAGGAGCGATCCAGGCCACAAGGTTAAAGACATGAACCCAAAAATGATTGC
AACAAGAGTAGAGAAGTTGAGAAATGAGCACAAGGACACGTGGTTCATTGATAGCAATCA
TCCGTACCAATCGTTTCGGTACGTCGGTTCTTATGTCACCGATGACATCAACCCAGGTGG
ACAGACAGTGAATCCTTTAATGCGCAAGATGATGTGGCCGTGGGAAATGGTTGGAGGAGT
GGTCAACTTCATGATGACGGATGTTTCAACATACGCTCAGCAAAAAGTTTTGAGGGAAAA
AGTTGACACTCTCTCGCCCGAACCACCAAAGAACATCAAGGCCATCAACCGGCTCATCAC
TGAATTCCAGATCCGAAGCTACTTGAAAAGGGGATTGCGTCCTCGCATCCTCACCATGGA
GCAGTATGCAGAAAATGTGAAAAGCTCAGCGGCCATTGGATCCTGGAGTTCCGATGTCCC
ATGGAACAATGTGAGGGCTGCCCTTAGTGATGCTAATTTCCATGCACTAGTGGATGAGGA
ACGTCGACTACACCTAGCAGGTGATTGTAGAATGTGTGTGTACAATACCATGGGAAAAAA
GGAAAAGAAACCAGCATCTATGGGAGTAGCCAAAGGATCGAGAACAATCTGGTACATGTG
GTTAGGATCAAGGTTCTTGGAGTATGAGGCTCTTGGGTTCTTAAACGAGGACCATTGGGT
TTCCAGGGAAAACTTGGCATGTGGTGTAGGAGGTGTCGGAGTCAACTATTTTGGCTATTA
TCTTCAAGAGATATCCAAAAAAGGGAAGTTCTTCATTGCCGACGACATCGCTGGCTGGGA
TACCAGGATCAATGAGAGTGATTTGGCTGATGAAGAACATCTCATCATGTCGATGATTTC
GGACACAAGGCACCGAGCCCTAGCCACGGCGATTTTCAAGTTTGCATACCAGAACATTGT
TGCTCTCTTCCCCAGGAACCACCCCGGGTTTGGAAGTGGAACTGTGATGGACGTTGTAGC
CAGAACAGATCAACGAGGATCAGGACAAGTCGTGACTTACGCCTTGAACACCATTACCAA
TGCCAAGATTCAGCTTGGGAGGATGATTGAGGCTGAGGGATTGCTTGGAGCCCCGGAGTC
TGTCATAGTAAAGTGGCTCAACGACAACGGCGAAGATAGGCTTTCAGCCATGGTGGTGGC
TGGGGATGACGTGGTTGTGGCGACAAACAACGACAAATTCTCTCATAGTTTGGACTACTT
GAATCTCAACGGAAAAATCAGAAAGGACATTGACCCATCCCTCCCATCACGAGTGCAGAC
CAACTGGGAAACAGTGGAGTTTTGTTCCCATCACTACCACCTAATGACTCTCCGTGACGG
TCGGCGAATCATCGTTCCATGCCGTGACCAGAACGAAGTCATTGGCCGAGGCCGAATTCA
AAAGGGTGGTTTGGTGACAATCGCAGACAGTGCATGCCTGGCAAAGGCTTATGGTCAGAT
GTGGGCTCTGTACTTTTTCCATCGTCGAGACCTACGGATGGCGTTTATGGCCATAACATC
AAGCGTCCCCGTGGACTGGTTTCCGGAAGGAAGGACTTCATGGTCAATACATCAGAACAA
GGAGTGGATGACCACAGAGGACATGTTGAGAGTGTGGAATACGGTTTGGATTCATGACAA
CAATTGGATGGAGGACAAAACTGAAGTGACCGCCTGGAAAGATATACCCTATCTACCAAA
ATCTATTGACATCAAGTGTGGAAGCCAAATAGGAAGTAAGGATCGAGCTACTTGGTCACG
TGAATTGCCTTCAACTGTCATGGCAATTAGGAAGATTCTAGACCACGAGACCAGGATGGA
AAATGTCTACAAAGATTTTTTGAGTGGTATGGGGCGGTTCAGGGAGGACAATGATCCAAT
GGCGGCCGGAGTTCGGTTTTAATACTTGACTAGTAAAAATTTTTACGCTTTTGACGACGA
TTTTTAAATACTTTGACCCATTGCAGCAGAGATTTATCTCGGGGGAGTTACGCCCCTCCA
TTGCCAGTAGAGTTTGCATGTCTCTATAAACATGACGTTCTGACTGACTA
>NC_034204.1 |Menghai flavivirus isolate MHAedFV1| complete genome
AACACCGGCTTTAACCAAGTCACGGATTGAAGTGGTTATTTCAAAAAGTTAGTGTTGTTA
AAAATTTTCTTTAGCGACAGAAGGAACCCAAAAAGGGAACCAGATGGAGCAAAACGGAAA
GTTTTCCCGACCGGGAGGTGGTCGGGCCCGGCCCAGAGAGGGGCTGGGGAAGAAGCGAAC
AGGAAGTGTTGTGGGGAAATCATCAACCCGCAGCACTACCAAAAATGTGGCGGCGCAGAA
GCCCTTGTCAAGGGCTAGCCTCCCCGCCACATCTATGCAGACAAAGGCACAACGGAATAT
CGGAAAGTTGAGTAAGGTACTAGGAACACGATATGGTTGGAAGGATTTCCTGCAGGCCGA
CCTGATTCAGGCCCTATGGATGATTTTCACCGTTATCACGCAATCGATCAAGGACCTCTA
CGCAAAAGTGGGTAGACTGAATAAGAGGGTGGTCAAACTCGAGAAGAAACGCTCGGGTAA
AGCCAGCCTGTTGACCCTGATCTTCATGACCATGGCTATTCTCCTGGTCACGAGTGGACA
TCCGCACGGAAAAACTCATGAGCGGACCACCATCGAGATACGCACAACGGCCGAACACCA
ACAATTGGTCTTCAAGAATAATCAGCCATATGACCTGGACGCAAGCAAGTTTAAGATCCC
TGGAGACACCTGTCCCCAGGGCGTTCTTATCACTAAACTGTGCCCACGAGTGAAAAAGAT
CAGCGACCTCGGTGCCACGGACTGTGGATCCACGGAACTAGAGTTTGAGATACAATTCAC
TCGGTGCCGTCAAGAAGTTCTAACAAGAACCAAGAGATCGGCGCCAGAGCAGAAGACCAA
TGCTGGAAAATCAATGGGATTACTTGAGGAGGTGGAATTGATAGCCTTCAAATTCGTACG
TGAGAATACGAAAGTTGGAATAATCGTCCTCCTATGTCTCGGAATCCGTTTCAAGTGGTC
AGTGTGGGCCATGCTAGCCATTGGAATTTTGACCTGGAACGTTGTCAAGGCTGACAACAT
TGAACCTCTGTACATGCTTCGGCAAGAACGTATGACATTCCTGGAAACCAGACTCTTCCC
TGGGGAAGTTTCTGGAATTGCGACCCCACACGGAGTCGTTCAGGTGAGTCTCGGAAACTC
GTATGTGGTCGGTGGGAAGGACTACAAAACCCTCCTCACTGATTGTCTCGTTAGTCAGTC
CCATTCAACGGACGCCTGCCCTGGTGGATCACAATTGAACCTGGCCGAAATTAAGTCCGA
AAATCGCACCTGCCAGATCCTCCCCTACAATAGGGGATGGGGCACGGGTTGTTTCAAATT
TGGACTAGGAATGACTGCCACGTGTGTCGAGCTGGAATGTTCGACAGAATATGACGTAAA
GTTGCTGTCAACGGCCGGGATCGTCTCTAACATGACGATTACATACCAAGGGAAAAACGA
TACCAAGGCCATGGCAAACAACGTCCCACTGACGTTTAAATTTGGAAACCTAGGCCATAT
GGTAGTCTCATGCCAACTCGAAAATGATCGCTTGGCAACTCTGTACTACTTAGTGACCGG
CAACCTCGGAACGGGACTGTTTCTTCGTCGGCTCATAGATGACTGGCCTGGAGTGTTCCG
CACTCGCGGGCACATGATCGGAATGGACCGCATTGTCAACTGGGGATCACCGGGACCAAA
TGAAATTCCGGTTCTCTCAGTCGATTCTCCCAAATTAGACATGAAGGCCGCCAAGGTAGT
TGGAACAGAACAAGTTGATTCCATCTTTTGGTGCCGTTTAGTCCTGGATAAACTGACGGT
AGGGGACTTCCCGTCCTGCAACTTGCAGATCGAAGGATTGTTTGCGCAAGGAGGATATGG
GAATGAAGGAGTTGTGGCCATAAAGGCCGCATCGGGACCGACTGAAACCTGCACTGTGAA
ACTGGAGTGCGTGGGATGTGAACTCACCGCTAGTAAAATGGTTTTTCAACCTGGGGTGGT
GGAGATGAAAGCCCACGTTCTCTGTGGAAATGGTTCAGGCGTGCTGCTAGCTGGCAACAT
ATCGGTGGCGATTGAATGTAAGACGACCCCCCTGACCCAAGCATGGCGACTGGTCACAAA
AGTGGCAGACAGATACCAGAGGCATGGGGTACCTGGCGTGGGAGGAGTCTTTCGAGATCT
CGGAAGGAAGTTGCATTTTTCTCTTCCTCTGTTCGACCAGGCTAAGATCTGGATAGTGGC
CGCAATAGGCCTCTTGTTTCTTGTCCGTGTGGATAGAACCATGCTCGTTGTCATGCTCAT
CCTGGCCTCGGCCTGGTACGTGAAAGGCGACCTGGGCTGCGGCATCGATACGGGAAGGAA
GTCCATAGTGTGTGGGGGCGGCCTCTTCGTGTGGAAAGGAATTGGCCAATACCCAACTTC
GGACCACTCTGTTGAGTTGGCCTCATACGAATTGGTCACCCGATACCTCGTGGAGATGTT
TAAAGAAACGAAGAAGGGCTGTATCGTCTGTGAGGACAAGTTACAGTGCGAAGCGGCCCG
AAGCGTGGCGTACCACTCCTACACCCGTGTTGGGCACCCAAATGTCCACCTAAATGTGAC
GGACTCGTACGGGAATGTGTTTGACGAGTTACCAAAGCGGAAAAGTCTTGTGACTCTAGG
AACAGAAACTGTCGAAATGGCTGTATTCCTTTATGACGGCCAACCGAAAGGTGATTTCGG
CGTGCTACCAACCCGGTTTCTCAAAGGAGAACAGGAGAGTACCGAACATTATGTCCTCCG
GGTTTTGACGGCTTCAGAAAAAGTTCAGAAGGTCTGTGGAAAGGCTATTGCTTTCCAATA
TGACTTTCTCGGCTACCGCAGGACCTTGTACGGGTCAAATGTCCAGCTGAAGATCTCAAA
GAAGACGAGCAAGGAATGTCCAACTTACCTCGCTGGTTTAGCCGTTAAAAATGACAGGAC
AATCTTCACTGACGGAATGTTTTGGATGTCGAGCAAAAGGAACGACAACAACTCGGAGTA
CAAGATTGACGAGTTTGAGACATCCCAGTCCCGGAAATGTATCTGGCCCCGCCAATATAC
CCCGGACGAAGTGAAGGAGACAACTGACACTGGCCTATTCATGCCCCCAACTTGGGGGGG
ACCCATGTCCAGAGCCAATCACGTCCCAGGCTACCGAGTTCAAACGGACTTCCCTTGGCA
CATGGCTCCGATTAGGATGGTCACTGGACCAGTCGCTGGAACCCACGTAAAAGTTGATCC
AAAATGCACTGGACGCTCCAGCTCTCAGGTTGTGAATCCTGCTGAAGATGCCGAATGGTG
TTGTAGGAGTTGCACTGAGCCAATCCACTTTGTGGTGGGGCCAAGTGCCACTCTGTACTA
TCCGATGGAGATCCAGAGAGTCAATCGCATAACCCCAGCTGAACGAGAACCCATGAAGGT
GGTGGAAACACCGCTATCAGATGATCCCGAGCCAACTGTTGAAGAGACACTGAGAATGTG
GCAACCCCACGTTCAGGCTTCATACGCCCCGTGGATCGCGAATGGATTGGCTGGCACGGT
TTTTCACACGAACGGGGTGGAGTTCAGGAAGGGCCACCTCGACGACAATATCGTGAGCTT
CCTGTGCCTTGTGGCCACAATGCAAATGATTACGCGAACTTACCCACGGCGGTCGTTATT
TATGCGGCTACTGCTCTCATGGCTTGCCTTCTTCTTGTGGGGGCTACCATCCATTTTTTC
TACTGTTGGATTCGGTCTCTGGACTATCCTGCTCCATTCGTCCACCCACTCCCTGAACCT
GTCGAAGTTGATCATTCCGCTGTGGATGCTCCTGTACACCCAGGAACCGATAATGTTCAT
GATCGGATACTTGATCGAGTTGAAACTAGGGTACGTGGGGACGAAAATGACTGCCGGGAT
GGAGCATGTGCTAGCAATGAGCGCTTCCTGCCTAATGTGGGGCGTTCAGCGAGCCTCCCT
ACTGTTGTCAGTAGTAGTGAATGCCTTCGGAATTCTCGTCTTGTCGGCAATGGGCAAGTT
GATCGCGCAAGAGATGCCGCATTCAGCTATCGCCTTTTGCGTCCTTATTGGAATGAAATC
GATAATTGCTCTAGGAGCAGCCATAGCAGCGGGACTCTGCATAAAAAGCTTTCACGATAC
CTGGAAACTGAGACCGACCTCTGGGTCGGGGTTGAGGAATGCTCAAGGGAGTTTCATCAT
GATGTTGCTGATTTTCGTCAGCTTGTTTGCTATATGGGCATGCGAAAAGGCGGAATGCCA
GACAGCCGCAGCAGTTCTAGCGATTATATTGATCGTGACAGTTGTAGTTCTGGATCACAA
CAATCAGAAGCTCTACTTGGAGTACGTAGGTCCAGCCCAGATGCCAGAGGGAGTAGCCCT
GGAAGTAGACGTCGACGCCGCAAACTCACCTGGCCTTAGAGGAACGTATGGTGAGGATGG
GATTGAGATCCAAGGATACAATGATGTGATATCACTACCAGAAAGTCTCACACTTCTATC
CCTTGGTGTCATTCTTTTCTCTATTCATTGGATCGTTGGAATCTCCTACTTCGTTGGGGT
TCTCATGACCCCATTGAAGGATTACCTCATCCACATCATGCGAGCAGCTTCTCAATTCAC
GTTGAGGAGTGATGACATTCTTGGCACTTGGGAGGATGTGAACATCACTGAGGTTCAAAC
CCACTTTTCAGATTTGGCGGACGGGGTATACCGTGTGAAGGCTAAAGGAGTGGCCATAGA
TAGGCAGCGAGGGGCTGGAGTCGTCCGAAATGGGACGTTCCACACCTTATGGCATGTAAC
AAAAGGGGACGTTGTTCACTGGCGAGGAAAAGCCGTGAGCGCCCATTCGGGTAACGTGAC
CAAGGATGTTTTGGCTTATGGCGGAACATGGAACCTGCCAGAACCCGATGTCTCACAGGA
AGTTGACATAATGGCGTGCTGTCCAGATGGCACAGTTGAATACCACAAGTACAAACCTGG
TATCCTCATGCTGGATGGTTTGAAGACACCTTACATATCAAAAGACTTCGGACACGGTTC
CTCTGGGTCGCCCTTCTTTCAAGATGGAGTCCCAGTGGGGCTCTACGGCTATGGCTTTGT
GTTCGCAAACACCTATCGCTCCATAGTGACGTCGTATCTCCAGGACCCAAATCAGATAAA
CACATCGTTCCAACAGCCGCAACCTCAAGGACCAACGCAAAGTCGGAAATTCATTGATTG
GCATCCCGGCAAAGGCAAGACAAGGTCCTACATTGTAAAGGAAACCCTTGACAACGTTTC
TAAGGGAAAGAGGACACTGATCCTGACTCCAACGCGAGTGGTGCTGGAGGAGGTTAGGAA
GGCCTTTGGAACGCAAGACTTCAGCATTGGTACAAGCGTGGCTTTCTGCTCAAAACAGTT
GGTCACAATTGCCTGCCATGCTACTTTCACCAACTATGTCATGGCTAAAGGATGGAAAGG
AATCCGAGTGCACACCATCATGATGGATGAGTGTCATTTCCTTGATCCCCTTTCCATTGC
GGCCCGTGGAATAATGGACCACATGAACGTACCCGAAAACGCGGGCGTCAATGTGGTGTA
CCTATCAGCAACCCCGCCAGGTCACCCTCCATCGACGGGCTCGAATTACCCCATCCAGGA
GATCGGGGTGCCTCCGCCACGCCAAATTAACAGTACGTGGGTGGAGAAGATGGTTCGCGA
TGTCGGGGCCCAAAAGACGATAATGTTCGTTCCTTCGCAAGAAATGGCTCAAAACCTGGC
CAATACCACGAACCAAGGTGTAGCTTTGCACAGAGACAATTTCGAAACCAACTACAAGAC
GGCTCTCGACGAGAACACACGTGTGATTTACTCCACTGACATATCTGAGATGGGGGCCAA
CTACAACGTGGATCTTGTAATAGACCTACGCAAAGTGGTAAAACCAGTGTTGGGAGGGGA
TTGTGACATAATCCTACGCAGGGAACCCATAACCACCTCCTCAATGATCCAACGTAAAGG
CAGAACAGGCCGCGTTTGGATCGGATCGTATCTGTTCCCCATTGACGCTGACACAAGTGA
GAACCCTTATGGTTGGGCTTGCTGGACTGAGGCCCAAATGATCCTTGACCAAATTGGAGT
ATCGCTCATGGCTGAAGAGGCTACATTCGGGCAACCTCCTGGAACCTACCGGCTGATTGG
AAACAACAGGGATAGATTCTTCCGCCTAATGGGTAGGGACGAAATCCCTATTTGGCTGGC
ATGGAAATGGGCCGAAAATTTTGACCTACAACATGATATCCTCTTCGCCGGGCGGCACTT
GGAAAAGAATGAGCATGTCGATGCTGGCACTGGACGAATGGTGTATAGACCAAAATTCAT
TGATCAGCGCTTCGAAAGATTGCCTTGGAGCACTCGTCAAGCCGGGATAAAATTCTTCCT
GGCTACCCGGAGCGATTTCTTGACGGCCCTCATGAGCATCAGCTGGCGAAAAGTGGTGAA
GGAAGTTCTCTCATCGTTGTACACAATTCAGGACATCACCGACGAAACGCTGCCCGACTA
CAACGTCGATAAAACTGTGGCGAATTGGACCTCCCTGTTAATTGGAGCTGGCTTGGTCAT
CGGAATCCTTGGTGTATACCAAGTGTTGGCTTTCATCTTTTACATGCTCTTTTTGAGGAA
TAAGCCAAAGGACACGAGCCGAGCAGCTGTGACCAACTATATGGGAATTCAGAAGCCAAA
CCGCGGATTGTTATGGTTCTTACCAGGTTTCCTGGGGTTTTTTGACGTAGCAATCTCTAT
CATCTGTGTGCTAATGGTCTTCATTTATTGTTTTGAGTGCATAATGGAAGCCAGGGAAGC
CCAGAGAAGTTACGGGGACATGGATTTATTGAAGTGGCTTGTGGTGGTTTGTTTGGCCCT
TTTAGGATTGTTCGCCTGGGAATTACGGGCCTTTCCAAATGTGGCCTCGGATATCTCGGC
GTTCTTCAACGTCGCAAAAATTGAACACGAGACAAACATTCGCACCCCATTCTTCGATAT
GAGTTTCGTGCCAGGAAGCGTCTTGAACCTGATGGGAGTCCTACAGGTGTTCTTTTTTCT
CACGGTTCTCTGTGTGAAATTCGTGACCTGGTCTACAGAATCAGCCATGTTGGCTTCGTA
CGTGTCGACTCATCCGGCCATGCAGCAATGGGTTTCAGGTTTCCGAGTGGACCACCTTCA
GTGGCGCTCATTGATCCCGAGTCTCATGGCGATCTCCTTGACAGGAAACGCAATAAGCAT
GATCATTGGTTTGGTTGTAACAGGCGTGTTTTTTATCCTTCACTCCGGTATGCAAAGATG
GAACCTTTGTGATCGGGTTGTAACGGCTATGGAAGCCCGGGACCAAAAACACAGCAATGC
CACAAACCTAGTGGATCGCACCCCACATGACAACACCCGCGTCTACATGTACACGTACCC
AATCGTGATCATAAGCTTGTGGATTTTGGCCACCAGGAACATCCTGGATGTAGTTACCGG
CGTACCGGTGATTGCCTACTGTGTGTGGCATCTATACCATCCGAAATCCCAAATGCATCA
ACACCTTGACTTTGGAGCCATGGTATCTTTTGTTGGAATCCTCTACATGACTCACATCCC
AGACCGCGCAATTTGCGTGTTCACGAGATTTGGCTTAGGGCTAATCCCAGACCCTTCCAA
AACTAGGGCACTGGAAAAGACATCAGCCTCAAGCATGGGGGTCCGTTGGAAACGCCTGCT
AAATGAGCTCACTCATGAACAATTCCAAAGTTTCAAGTCGAGGTGCGTCGACGAGACCCC
CCGAGGAGATTATGTCTCGCGGGGAGGGCTGAAGATGACAGAACTGATCAACAAGCACGG
GTGGAAACCTGAAGGGAAAGTAGTTGACCTGGGCTGTGGTCGAGGGGGTTGGACCCAAAG
AATGGTGATGGAAGACCGGGTGACTCACGTTGATGGTTACACCCTTGGAGGTGAGGAACG
GGAAAACCCCCAGAAGTTCACCTCATTTGGATACAACCTGGCGACTCTCAAAGGTGGCAC
AAATGTGCTTTCCTTGGAACCCTACCATTGCAACACGGTGGTCTGTGACATCGGAGAGAG
TGACCCTGACTTCCGAAAGGAGAAGACCAGGACTCTGGTTGTTCTAAATCTCATGGACAA
ATGGTTGGAAGAGAATCCCGGAGCCCAATTTTGCGTCAAGGTTCTCTGCCCCTACGCCAT
CGAAGTCCTACGCAGGTTGGAAACACTACAACACAGATATGGTGGCCGTGTGGTGCGCTT
GGCACTCAGCCGCAATTCGACAGCTGAAATGTATTACATATCCGGACATAGGTCAAATAT
TGTCAGAGACGTGTACATGACATTGGGTTCCCTGATCGGAAGGTTTCGAGAAAGGGGAGA
ACCCGTCATTGGACTGGCACCGCAACTACGAACAGGGACCCGAGCCGACCCGCAGGCGAA
GCTAAAGGACATGGACCACTCCAAGACGGAGTCGAGAGTAGCTCGTTTGCGAAATGAGAA
CGAAAGGACCTGGTTCGTGGACAACAATCACCCATATCAAACCTTCAAATATCACGGCTC
GTATGTCACCGACGACGTCCCCACAGGAGGTCAGACGGTCAACCCGCTAGTGCGAAAGAT
CATGTGGCCTTGGGAGGCCGTAGGAGGTGTCACAAATTTCATGATGACTGACGTCTCGAC
GTACGCCCAGCAGAAAGTCCTTCGAGAGAAGGTTGACACAGCTGTGCCTGAACCGAATGA
GCAGATAAAAATGGTAAACCGGAAGATTATGAAACAAATGGTTCGGATGTTCAGAGCCAA
GAAGATGGTGCCTCGGATGTTGAGCCCGGAAGAGTTCAAGAAGAACGTAAGACCGACGCC
GCCATCGGATCCTGGAGCCAAGATGTTCCTTGGCGAAAAAGTGAATGAGGCTCTGCAATC
CCCCGAATTCTGGGAACTGGTCGACCGCGAACGATCCCTGCATCTCAAAGGAGACTGCGA
GATGTGCGTGTACAACACAATGGGGAAGAAAGAAAAGAAACCGACGGTGGCTGGAGAACC
AAAAGGGTCAAGAACCATTTGGTACATGTGGCTCGGCAGTCGCTACCTTGAATACGAGGC
CCTCGGATTTCTCAATGAGGACCATTGGGTTGCTCGGGAAAACTTCCCGGGTGGGGTCGG
CGGCCAAGGCGTGAACTATTTTGGCAACTACCTGAAGGAAATATCGCGGAAGGGGAAGTA
CTTTGTGGCTGACGACATCGCAGGATGGGACACTCGGATCAGCCAGGCAGATCTGGCCGA
TGAGGAGTTTTTTATCCTGAGCATGATCCAAGATCCGTATCACCGAGCCCTAGCAGAAAC
CGTCATGAGGTTTGCCTACCAAAACATCGTGGCCCTGTTTCCCCGAGCCCACAAAAAATT
TGGGAGTGGAACGGTCATGGATGTTGTCTCAAGGTCCGACCAGAGGGGGTCTGGCCAGGT
AGTCACGTATGCCCTCAACACCATCACGAACGGAAAAGTCCAAATTGGACGCATGCTGGA
AAGTGAGGGCTTGCTCGAGGCTGACGGAGATGTGATTGAACGATGGCTGGAACGAAACAT
GGAGCAACGCCTCTCCTGCATGGTGATTGCCGGGGATGATGTTGTTGTCGCCACGGATAG
GTTGGAGTTTGCAAAGGCTTTAACTTACTTGAATGAGACGGGAAAAACCCGGAAAAATAT
CAAGGCTGACAAACCATCGAATGTGGAGACCATTTGGGAGCGCGTTGAATTCTGCTCGCA
CCACTACCACCCGCTAACCCTGAAAGACGGAAGAGAGCTCATTGTCCCCTGCCGTCATGA
GGATGAAATAGTGGGAAGAAGTCGGATCCAGAAGGGAGGCCTCGTTAGTTTTGCGGAGAG
TGCCTGCTTGGCAAAGGCCCATGGGCAGATGTGGGCCCTGTATTTCTTCCATCGGCGGGA
CCTAAGAATGGGTTTCGCGGCAATAAATGCGTCCGTGCCGATAAACTGGGTGCCAGAAGG
ACGCACATCCTGGTCAATTCACCAGCAGTATGAGTGGATGACCACAGAAGATATGTTGGA
GGTATGGAACCGAGTGTGGATCCTGAACAATCCCTGGATGAGGGATAAGACCCCCCTGGA
CTCATGGCAAGATGTGCCATACCTGCACAAGAAGCAAGATATCGAGTGTGGGAGTCAAAT
CGGGGAAAAAAGCAGGGCCACCTGGTCAAAAGACTTGTTAGAGACTGTCAAAACTGTCCG
CAGGATCCTTGACGCCGAGACGCGCTGTAGGAACACATATGCGGATGGTCTGGAGGTCAT
TGGACGCTTCCAAGCCGTGAGTGACGTCTTCTAAAAACAAAAAGTCAACACTTTTTCGAG
GTGGTTGGGGGCAGCCGGGAGTCAAACTCCCGGGGCCTGGCGACCCCCCCCTTCCGCCTC
CAAAAATTAAGGCAGCCCCGAGGGAGCTCTCCTCGGTGTGAACACAAAAGAGCAAAGGAC
CTGCCCATCCTTAAGTGGGCAATTAGGATAGCCCCGATCTTCGGACCGGGAAAACGTATT
CACGAACGTATCCTTAGCGAGTGGGGGTTTAGGTGGATTTCCCCCCAAGAGGACAGAACC
CATCCTGTTGGTACCTGGCGAGACCAACAGAAAACTAGCCCGTGATCCAACACGAAAAAC
ATGGACGAGGAACCCCACGGAAAGAAGGTTTTGGCGAAACCACTCGAAGGGAAGCTAGTT
GTGAGGAACTATAAACCTCCAGAGCAAACAAGGGATTTATCCTTAAGGTGATTTGACGAC
CACCCTCTGAAATGTTAATAAAACTGTGCGGAAAAATCCAAAGACTGTCCCCACCGATAG
GGGACTTTGGGAAAGTTTTTCAACACACGTAGCGTCT
>NC_034007.1 |Phnom Penh bat virus strain 30834_A38| complete genome
ATGGTCACGCAGCCTCGGAAACGAGGTAATTTGAAAAAACAAATTGTGAGAAAGAGTGGG
AAAAAGAAAAGAGATAGTGATCCCAAAGGGGGTCCCTTGAGTATGCGAGCGGTGTTGGGA
GTTATGCACTATGCTTCACACATAGCTCTAGGGATGAGAATAAAAGGACCCCTAAAGGCT
TTTTGGAAAAACACTCCTGTATCGGCTTTGAGTAAGGTGATTCTGAAGCTAATGAACATT
TTACGGTCATTGCTCACTTCCCTGCTTAAACGAAAGAAACGCAGAAGCCGTGGGGAGAGT
GCTTTTCTTCTGTGGTTTTGCGTTGGCTTGGGACTTGGTTCTGTCATCAGAAGTCATGGG
GGGTGGACTATATCACCATCCAAGGCTGATGTTGGCCAAACGCTGCAGGTGGGAAATGGA
TCATGCATCTTCGCTTCCCTGGACATTGGAAGCCCATGTGAAAGGACTATCTCTTATGAG
TGTGTCACTTTGAGTGAGAAAGAAGAACCATTTGATGTTGACTGCTACTGTTATGGAGTT
GAAAGAGTCACGGTGACTTATCCCCTTTGTAAGGTTGGAACGAATCGGCATAGAAGATCA
TTGGACATAGCCGAACATCCTCCACATGTATATCTGGGTTCAGGTTCGCTATGGGGTGGA
GTTGAGTCGATCAACGATCACTTTGAGAAAGTGGAGGAACTTCTTGTTGTGCACTGGGTC
AAGGCTGCAGTGGTCACCGTTGTGGCCGTTTATCTCTTTGGCTTAAGCTGGAAAATTATG
GTTCTCCTGATACTGTTGCTCCTTGTGACACCTGCCTTTGGCACCCAGTGTGTGAGCGTG
GAAAAGAGGGACATTATGAGAGGAAACTCAGATGTCACGTGGCTATCTATTTTGTTAGAT
AAAGGTAGGTGTGTCACGGTTGCAGTTGAAGGAAAGCCCACAATTGACATTTGGTTAGAG
CAGGTGACACAACAATCTCCTACTGCTAGTAGAGAGTATTGCACTCAAGTCACCACTACC
AATTTAAAGGTTGCAGCAAGGTGTCCAACCCAGGGTGAAGCCACTTTAACTGAGGAAATG
AAAGAGGGATATGTCTGCAAAAGGACTTTGAGTGACAGAGGCTGGGGGAATGGGTGTGGC
TTTTTTGGGAAGGGTTCAATAATTGGCTGTGTTAAGACCAGTTGTTCAGCCGAAAATGTT
ATCAAGTCCTATACGTATGATTCCTCAAAGATCAGCTATACAGTTGGGGTTGAACCCCAC
CTGGGTGGAGTACTGGGCAAGAATGACACACAAAAGGTCACCAGAGCAACTTTCACTGCT
GAATCAGAAAAGAAACTGGTTGAATTGGGTGACTCAGGAAACCTTGAATTCAATTGTAGA
GTCATTTCCAACACTGACCTTTCCAACATAAGATTGCTTGAGTGTGACACCCATTACTAC
AATGTACACATAGACTGGCTGAATGACTTACCCTTGCCACGGAGACTGCCAGATGGTAAT
TGGAGAGGACTGGAGAGGCTGATGGCCTTTGATGAACCACATGCAGTGAGAATGTCGGTG
AAGTCGTTCACTAATCAGAAGGGGATTGTGCAGAAAGCATTGCTCAGAGCTGAAGAAATT
AAGAAATCAAGTGACCAGTATCAACTGACTGGAGGACACATAGAGTGTAGAATTTCAACA
GTGGGGCTGAAACTTAAAGGGTCAACATACGGTTATTGTGAAAAGAATTTTGAATGGTCC
AAGAAACCCACTCCCACTCCACATGACACCGTGGTGTTGGAAGTTAAGTACAAGGGAACA
GTCCAACCATGTCGTGTCACAGCGTCCGTCGAGAAGGAAGGAAGTCCTGGAAAGAATTTT
GGTAGCTTGATAACTGCTAACCCATTTGTGACGAAAACAGATGATATCCTGTTCCTTGAG
TTGGTTGTTCCAACAGGCTCTTATGTGATCAAGGTTGGGAATCTTGAATATAACTGGAAA
CAGGCAGGATCTACAATAGGGAAAGCCATACATATGGCAAGGAGAACGTTGGAAAAGACT
CTTATCACGTCAAGTGCTTATTGGAATGGAAATGAGGAGTTTACCATGAATTCATTGTGG
AAAATTCTTAGGATACCAATTGATTGGTTGTTTGGTGGTTTTGGATTCATGGCCAAAATC
GTCATAGGAGCTTTGCTGTTATGGTTCGCTGGAAACATCAGGAATGGTTCTCTTTCAATA
GCCTTGGGAGTGGTTGGCGCGCTGCTACTCTGCTTCACCCTTGGGGTAGTTGGGGATGTC
GGGTGTGCTATCGACACTTCAAGGAAAGAGTTGAAATGTGGGGATGGTGTAATGATTTGG
AATGAAGTCAATAACTGGATGGATAAATATAAATTTTATCCAGAGGATCCACAAACTTTT
CTGGAAACATTGCTTTCTGTTCAGAAGCAACATTGTGGACACATGCCAAGTAACCACCTA
GAATTGAAGATGTGGAAATCGCTTGAAAGAGAGATAAATCTCTATTTGGCAGACCATGAA
CATGGCTGGAAGGTGAAAGTCGGTGAATCAGGTGGCTATTATGAAAAGGGTGGAATCCTT
GGCTGGGCTAAAAAACAAGGGAGAGATGGAATTACTTGGAGTGAATGGCTGAGGAGTTTT
CCTCCTGCTGAGTGGGTAGATAGAACAGCTTTCGGGAATGGCACTTTTTTTGTGGGAGCA
GTGGGCCTTGAAGAATGTCCGGTAAACGATAGAACGTGGAACGTCTTTCGTGTTGCAGAA
TTTGGAGTTGGACTGACACACACAAGAGTCTTTCTAGACATTATGTCTGAGAGAAGGGTG
GAATGTGATGTAGGTTTGTTGGGAGCAGCTGCTCGCGACAACCGCATCGTCCATAGTTCC
ATATGGATGTGGATGGATAGCTTTGAGGTGAATGGAACGCTGCAACTACAATCAATTGAT
CTGTTATATGCAGTGGATTGCTACTGGCCAGCCACCCACACTGTTAGTTCCAGAAGTGTA
AGCCATGATAAGATGATACTGCCAAGATACATGGGAGGACCTCCTTCAACAATGAATGAA
ATAATTGGATATTCTGTGCAAGATAAAGGTCCTTGGAGAAAAGCTCCATTGCGTATGGAA
AGAGGTTACTGTGAAGGGACCAATGTGGAGGTTAAAGAAACATGTTCAGATAAAGGACCT
TCTACAAGAACCACTACTGAGAGTGGCACCATAATTAAAGACTGGTGTTGCAAACACTGT
AAGATGCCTCCACTTAAGTATACCACAGAAGATGGGTGTTGGTATGGAATGGAGATACAA
CCTATGAGTGAAATTCCTGGGAGAGTGGTTGCTGGAGACACTCATGAAGTATTTGCCAGC
TCCTGGGGTGTTTTCTCAATCTTGATACTGTACTATCTAGGAATACTGACAAAGGTGACA
AGGGGGACTTGGGAGTTGTGGCTGATTCCTGTCATTTCTATTCTAACCTTTCTTGGGGTG
ATCAACTTGAATGACGTGATTAGGTACATGGTTGCCTTGGGAACTACTTATGTGTGGCGT
TTTCCAGAACCAATGCTTTGGATAATAGCCATGGAGTCCACTTTTGTTTTGCGACCAGGA
CTGATTCTTGGTGTTTACTTGACAAGATCGTGGAGGTTTGAAAAAGTCTTAGGAATGGTA
GCGATACTGCATGCCGTACAGTGGACAACCCTAGAATGCAGAAGCTTTTGGCAGTTGCTG
GATTCTTTTGCGTTCCTCACTTATGGCTTGAGTCTCGCAGAGTCAGGATTCCAAAGCCAT
CTATTCTCCTTGCTGTCTCTTTCGCTGGGTTGGATAGAACAGAGAGTTATTCAGCAGGCA
GTGATCATGGCTGGAGTGTCTTTGTTATTTGTAAATAGCAAGAGGTTTTATGAAAGTGAC
TGGTCTCAAAAAACCAAACTCACCATTCTAGCTGGATTGAAGGGATGTTTAGCTCCGCTT
TTCCCATTGGTAGTGGTCTTTTTTCTTGGAAAGACGTTTGAGAGGAGAGGAGTTGACGTG
ACTGCCATACTAGGCATTGTGATGGGGATAGGAGCCATGGTGTGCAAGAACGGACTGGAA
AGCAGCCCATGGATGGTCGGAGTCATGGCTATCTTTTTATTGTTTTTTGTGCTCCAGATG
AATACGGGAGGAATGACGGCTGAATGGTCTGGGCATCATGATTGGAAAGATGATTGTGCA
AAGTCTGTTGGTTCCATTTCACTGGAAGTAAGGAGATTGCCAGATGGCCGCCTTATAAAC
CTGTCCAAGGAAAGAGAAGGTATAATGGAGATGATAATAGTCGGAGTGGGAATGGTAATA
ACTGGTTTTCATTGGGCGGGCATACCGTTAACCGTGTTCTCCATTGGAGTAAAGAAATGG
TTTGATCAAAGACAACGGTCCCTTTTGATCATGGGTTTAGGGGAAGCTACCACTGAGCCG
GCACCGATAATGGATGGAGTCTACAGGATAATGGTGAGCTCCCTCTTTGGCAGAAAGCAG
GTAGGAGTTGGAGTGTTCAAGCATGGTAGTTTCCATACCATGTGGCATGTCACTAGAGGG
TGTGTCTTAACCATCTCAGGGCGAAAAGTATACCCAGAATGGGCTAATGTGAAAGAAGAT
CTAATATCATATAATGGAGGCTGGAAATTGCACAACAAATGGACCGGAGGCGAAGTGCAG
GTTCACGCTCATACTCCAGATGGCAGTATACACAAGACACAGTTGCTTCCAGGTAAAATG
AAACTGGAGACAGGAGAAGATCTAGGTTTGATCCCACTTGATTTTCCACCGGGCTCTTCA
GGCTCTCCAATAATCAATACTCTAGGACAAGTTGTGGGACTGTATGGTAATGGGGTATTA
CATGGAGATATTTACTGCAGCTCCATAGCTCAGACAGAGGAAAAAGAGAAAATTGAAGTG
CCGAAAGTTATAGAAGGCGATGGTTGGATGTCCAAGGGTAGGCTAACAATAATAGATGCT
CATCCTGGTAGTGGAAAGACTCACAAAATCTTGCCTGATCTGGTCAAGAGAGCTGCCCAA
AGGCGGATGAGAACATTGGTTCTTGCTCCCACTAGGATAGTCATTAAAGAAATGGAGAGG
GCTTTAAAAGGATTGGATGTTAGTTATCACTCGTCAGCTGTGAGCACAAAAACTCCTGGC
TCGATAGTGGATGTTATGTGCCATGCAACATTTGTAAATCGCAAATTGATTCACCTTCCT
CAAAAAAATTATGAGTTGATAGTAATGGATGAGGCTCATTGGACAGATCCTAATAGTATT
GCAGCTAGAGGATACATAACTAGCCAGTGTGAATTAGGCAAGTGTGCTGTGGTTTTAATG
ACTGCTACCCCACCTGGTGTTGATGATCCCTGGGCGAAAAGCAATGAGAAAATTGAAGAT
GAACAAAAAGTAATCCCTGATGGCCCTTGGAAGCAGGGATTTGAGTGGATCACTGACTTT
AATGGTAGGACAGCTTGGTTTGTTCCATCGCAGAATGCTGCCTCTGGAATAGCAGGAACT
CTACGCTCACTTGGGAAGAAGGTCATAGTTCTCACCAGTAAGACGTTTCATGATAACTAT
CCAAAGATTAAGGACGACAAACCAGATTTCATAATGACGACTGACATTTCTGAGATGGGA
GCCAATCTGGATGTGGAGAGAGTGATTGACCCTAGAACCACTTTGAAACCAGTTGAGAAA
GGGAATGTGGTGGAAATCAGCGGAGAAATGCAAATCACTCCTGCTTCAGCTGCTCAGAGG
AGGGGAAGGGTTGGAAGAACCCCTGGGAAAATAGCACAGTACATATACCAAGGAGAAGTG
GACATTGATGATTCTGAACTCGTGTGCTGGAAAGAAGCTCAGATGCTCTTGGACAACATG
GATAGCAAGAACAGAAGTGTTTCAAATTTTTATTCACCAGAACAAGAGAAGATGACCGAA
ACCCCAGGATTTTACAGGCTGACAGAGGAGAAACGCAAGGTTTTCCGGCACCTTTTGACA
AACTGTGAGTTCACACCGTGGTTGGCTTGGAATGTTGCCTCGAATACCAAAGGAGCTGAG
GACAGGCAGTGGGTGAGCGCTGGACCAAAGAATCATGTGGTTGAAGACGAAAATGGGGAT
CCTATTGAGTATACAACCCCTGGAGGGAAAATTAACAAATTGGCACCAGTTTGGCTGGAT
AAAAGGATGTTTAGGGAAGTTAGGGACTTAAAGAGCTTTGTAGATTACGCCTCCATGAGG
AAAACTTCTGGATTGCTCTCCATTCCCCGCCTGTTTTACTCAAAGGTGTACGAGTCCTTG
GATGTGTTATATGTGTACTTCTCAGCCAAGGCGGATTCACGGAGCTTCAAAATGGCAGAG
AGGCAACTTCCTGAGGCCATGCTATGCGTTTTTCAGGCAGTAATAATGATAGCTGGATTT
CTCTTGATTTTGATGTGGCTGATGTCCAGGACAAAAGTTGACAGAATGCTAATGGGAACC
ATGGTGATCGTTGGCAGCTCGGTCATGGCTTGGATAGGCAATGTGCCTCTGGCTGTTGTG
GCTTGTTGTGGAATGGTGTCCTTCATATTGCTGATTTGCTTAATACCAGAGGAAGGTATG
CAACGCACCCAAATTGACTCTACACTTTCCTTAGTTATGTTTGGAGTGGTCTTTTTGGTC
ATAGCAGTGGTAGCTAACGAGATGCGCCTTTTGGAGAACACCAAGAAAGATATTATGGGG
CTCTTTGGAAATTCCGACCGTCCTTCATTAACAACAAGTTACAGTGAATGGTTAAACTGG
GATATCAAACCTTTGAGTGTCTGGGCTACATATGTAGTAATTGTTACCACTTTACGGCCC
CAGGTGTTACACAACTTGAAGATGTTGAGTCAAAGGGTTGTTACTGGAACTGTGGCAGGA
AAGACAGACCTGCTGAATCTCCTGCCACTCGGTAGCTCCTGGCTCCATTTTGGAATGGGA
GATTTCACCCTTTTGGCGGGAGTGATCAGGAATATTTCAGCTATGAACGTTCTGGGAGGA
ATAATTTTGGGTGTACTACATTGGGGTTGGTTTTTGCCCCTGCATGCTGCAGCTGAAAGC
TCAAAGGCACATAAAATAGTAACACAGTCCCTGGCAAAGAACACCATGGTGGATGGTGAG
ACCATTTATCAGCTGGAAGAAATGAATGGTGATACAGAGAATAGTGAGAAAACATTTTCC
CTCTTTGTGGCGCTGAGCTTGGGAATGGTGAACTGTGCGTTGAACAGATACCCTTGGTCT
TTTCTTGAGTGTTTCATGATTGTGATGGTGGTGGCTAGACATTTTTATGATATGAGGACA
CAGACTTTCTGGACCATGCCAGTGGTGAGTGGGATGTCAAGCATTATGAGGGGTGATCTG
TGTGGTCTATTTCCGATCCTCTTTCGGATGTGGTTAGCCATTAAATCGGAGAGAAGGGGA
CTCACTACAAATCACTTAACCTTGGGAGAAGAATGGAAAAGGGAATTGAACAAACTCACA
CAAAGGGAATTCTTGGCCTATAGAAAGAGAGGTGTCCTTGAAGTTGACAGGGCTGAAGCT
ATTTTACAATTGAGCAGAGGAAAAACCAACACCGGACATGCTGTTTCACGGGGCACCTCG
AAGTTAGCATGGATGCATGAAAGGGGGATGGTACCGTTAACTGGTCATGTAGTGGACCTG
GGCTGTGGGAGAGGTGGTTGGAGTTACTACTCAGCAGCTCAAAGAGGAGTGAAGAAAGTG
AATGCTTACACGCTTGGAACTGGAAGCCATGAGAAACCTAAGATTGTTGAGAGCTTTGGA
TGGAATCTGATAACCTTCAAATCCAAATGTGATGTTGAGAAGTTATCACCCTTCTTCTGT
GACACAGTTTTATGTGATATCGGTGAGTCTAGTCCTAGTGCAGCAATTGAAGGGAAAAGA
ACATTGAGAGTGCTGAACATGTTTGAGCAGTGGCTGAAATGTTGCCCTGATGCTAATTTC
TGTTGCAAAGTCTTGTGTCCTTATGTACCTGATGTGCTTGAAACGATTTCAAGAATGCAA
CAAAGGTATGGTGGAGGTCTTGTTCGAGTTCCTCATTCTAGGAACTCAACACATGAAATG
TACTATGTTTCGGGCGTTTCCACCAATGTGGTTGGCTCAGTGAACGCAGTTAGCCGCAAG
CTGATCAATAGGTTTTCAAGCACTGGTGGTGAGAGAGTGGTGCCAGACATTAACCTGAGC
GTGGGCACAAGGTCCAATCTAACCAACCTAGTGAAGGTTGATCCCACAAAGGTCGCTCAA
AGAGTAGAAAGGGTGAAGAAAGAGAACTCAAGTTCATGGCATTATGATGAAGAACATCCG
TACAGGACGTGGGAATACCACGGCAGCTATCACATTAGGGATGTGGGAACCAAAAGCAGT
GCAGTGAATCATGTTGTGAAGATGTTGAGTTGGCCCTGGTTGACCATTGAAAGTGTGATT
TCTATGAGCATGACTGACACTACAGCTTTTGGACAGCAGAGAGTTTTCAAGGAAAAGGTT
GACACCAAGGCTCCAGAGCCTCCTACATCAGTTAGGAAGGTGATGCGGTTAACGTTCACT
TGGTTGCTGAGCTTGATAAAGAAGAGAGGTGGAGTTGTGCGGATGTGTTCCAGAGAGGAA
TTCATTAACAAGGTTGAGACACATGCCTCCATAGGAGCTTGGAGTGCTGAAATGGAAGGG
TGGGAAGATGCCCGTCAGGCTGTTCAAGATCCCAGATTTTGGAACTTGGTTGACAAGGMG
AGAAATTTACACCTGCAAGGAAAATGTGAAACCTGCATTTACAACCTTATGGGGAAGAGA
GAAAAGAAACCAGGGGATTTCGGTGTTGCCAAAGGAAGCAGGACCATCTGGTACATGTGG
CTTGGTGCCAGGTTCTTAGAGTTTGAAAGCTTTGGATTTCTGAATGAAGAACACTGGGCA
TCGCGAGAACTGAGTGGAGGGGGTGTTGAAGGAATCCCATTGTTTTATCTTGGTTATGAA
ATGGAAAAAATAGCAAGGAAAGGAGGACCTTTGTATGCTGACGACACTGCTGGATGGGAT
ACCAGGATAACTGAGTCTGACCTGAATGATGAAATGGAAATCTGTTCACTAATGGAAGGA
GAACACAAGAAATTGGCCACAGTTCTTTTTGAGATGGCATACAAGAATAAAGTTGCTTTG
TGTCCACGGCCAGGCAAGAGAGGAGGAACCGTTTTGGATGTAATAACAAGGAGAGATCAG
AGAGGCTCTGGACAGGTCGTGACTTACGCCCTGAACACTTTAACCAACTTGAAAGTGCAA
TTAATAAGGATGGCTGAATCAGAAGGAGTACTCACCCAGGATTTTGAGGACCTTGGAATG
GAAAATTGGCTCAAGAGGTATGGAGAGGATAGGCTAGAAAGAATGCTTGTGAGTGGTGAC
GATTGCGTTGTCTGCTCATTGGATGAAAGGTTCGGGAATGCTTTAACATGGCTCAATGTT
ATGGAGAAAATTAGAAAAGACACTGACCTGTGGGCACCATCAAAACATTATGATAATTGG
GAGAGAGTTGAATTTTGTTCCAATCATTTCCATAAATTGTACATGAAAGATGGAAGAAGT
TTGATCGCTCCATGCCGTTCTCAGAATGAGTTGATTGGTAGGGCCTTGGTGAATCAAGGG
GGAAGCACCGGAATCCAAGGAACTGCTTGTCTGGCCAAAGCTTATGCTCAGATGTGGAAC
ATGTTGTATTTCCATCGTAGGGATCTCAGGATCCTAGGCTTTGGTATAATGTCATCTGTG
CCGTCCAATTGGATCCCAACTGGGCGTACCACCTGGTCTGTACATGCAACTAAGGATTGG
ATGACCACTGAAGATCTGTTATCTGYATGGAATAGAATCTGGATAGAAGATAACCCACAT
ATGGAGGATAAGAGGGACATCAATGATTGGAAAGATGTACCATACTTGCCTAGAGGCCAA
GACATCAGCTGTGGAAGCTTAGTGGGTACTGGTAAAAGAGCACAATGGGCTGAGTTGATT
CCTGGAGCAACGCTAAAGGTCAGAAACTTGATGGGGAATGAAAGGTTCATTAACTACTTG
AGTGAAATCGGAAGGTATTCCGAAAAAGAGAGGGCGTTTGTCTTGTATTGA
>NC_034017.1 |Xishuangbanna aedes flavivirus| complete genome
TAAAACACCGGCTTTTACCAGGTCACAGGTTGAATTGGTTTACTATCGGGCTAGTGTTGT
TAAAAATTTCTTTGGCGACGTACGGAAAGTATGGAGCAATCGAGGAAGTTTTCCCGGCCG
GGAGGCGGTCGGGCGGGCCCCAAAGAGGGGCTGGCGAAGAAGCGAACGGGGAGCGTTGTG
GGCATAAGGGATGCCCAGAAGGTGAACAAACAAACAGTGGTGGCGCAGAAGCCCTCTCAG
AGGGCCAGCCTCCCCACCACTAAAAACAAGAATACACGCAAGCAAATCGGACATATGAGA
AGGTTTTTTGGAGTGGAATACGGATGGAAGGATTTCCTACAGGCGGACCTGCTACAGGCT
TTTTGGATCGCCTTTGCGGTCATATCAACGGCCCTGAAGGACATTTACACAAAAATCGGG
AAATTGAACAAGCGCGTGATGAGGCTGGAGAGGACAAGATCCGCGGGCATGAACGTTGGG
GCCATGGCTCTGACTCTTTTTGTGATTCTTTTGGCTATGGCACAGGCAGCGACAAAGGGG
GGCTTGCGTCCCGTGTTGGAAGTTAGGACGACGGCTGACCTTCAGCAGAAGGTCTTCAAA
GATAACCAACAATTCGACGCGAAGCCAGAAGTGTTCAAGTTGCCTAGTGGCACTTGCCCA
GAGGGCACGTTCGTTACGAAGCGGTGCCCAAAGGTGAGGAAAATGGGCGATTTGGGGGCC
ACTGATTGCGGATCGACGGCTATGGAATTTGAAGTGCAATTCTTCCGGTGCAAGACGCCA
ACAGGCGCGAGAACAAAGAGATCAGCACCCACTCTGCACGCAGCCCCAACCAAAGGATTG
GGGCTCCTTGAGGAGGTGGAGCTGATCATCTTCAAATTTGTGCGGGAGAACACGAAAGTT
GGGATCATCCTTTTGCTGTGTGTCGGAATCCGATTTAAGTGGTCCGTATGGGCTATGCTA
GCGATTGGGATTTTGACTTGGAATGTCGTTAAGGCGGAGAGCATAGAGCCCTTGTACTTG
TTGCGCCAAGAACATATGACTTTTCTGGAGACCCGCTTGTTTCCTAGTGAGATTTCCGGA
ATAGCAACCCCACAAGGCGTCATCCAGGTGAGCTTGGGCAACTCATATGTGGTCGGAGGG
AAGGATTACAAGACCCTTTTGTCAGACTGTTACGTGAGTCAATCTCACTCGACCGACGCA
TGTCCAGGGGGATCACAGTTGAATCTGTCGGAGATCAGATCTGAGAACAGGACCTGTCAG
ATCCTCCCTTACAACAGAGGGTGGGGAACCGGTTGTTTCAAGTTCGGACTTGGCATGACG
GCAACATGCGTGGAGCTTGAATGTGACACTGAGTATGATGTCAAGTTGTTGTCAAATGCC
GGTGTAGTCTCAAATCTGACAGTCGGCTACCAGGGAAAAAACGACACGAAAATGATCACG
AACAACGTCCCAGTGACATTCAAGTTTGGTCACTTAGGGCAAATGGTTGTCACTTGCCAA
TTGGAAAATGACAGACTGGCATCTTTACATTATGCGGTGGTTTCCGAACAAGGCACAGGG
CTGTTTCTGCGGAGGCTGGTAGATGACTGGCCGGGGGTTTTTCGTACTCGAGGCCACATG
ATCGGAATGGAGCGTGTCGTTAACTGGGGGGCTCCGGGGCCAAACGAGATACCGGTGACA
TCGGTGGACTCTCCAAGGTTGGAGTGGACGGCGGCCAAGGTGGTTGGCACATCGCAAGTG
GACTCAGTCTTTTGGTGCAAATTCATCCTGGACAAACTCACGACTGGAGATTTTCCGACC
TGTTCGTTCAGCCCAAGTGGAACTTTCGCGCAAGGTGGTTTTGGCAGCGAAGGTGTGGTT
GTAGCCAGTACAGCAACCGCACCCGACGAGACGTGCGTTGTCAAGTTGGAATGCGTGGGA
TGTGGGTTAACCTCCACCAAGATGGTTTTCCAACCGGGCGTGACGACCATGAATGCCCAT
GTGTTGTGTGGAAATGGCTCCTCTGTGCTTTTCATGGGGAATGTATCGGTGCCGATCGAG
TGCAAGGCGACCCCGCTAACTCAGGCTTGGCGTCTAGTTAATAGAGTCATGGACAGGTAC
ACTCGGCATGGAGTTCCAGGAGTTGGTGGCGTTTTCCATGATTTTGTCGGAAAAATACAC
TTCGGAATCCCTAGTTTCTTGCAAGGGAGGTGGCTACTGGGAGTTGTGGTAGCTGCTTTG
CTTTTCGTGCGCATTGACAAGACTATGCTGGTAGTGTTGTTGGTTGTGGGAGCTGCATGG
TACGTGAAGGGTGATCTAGGTTGTGGGATCGACACTGATAGGAAAACTCTCGTGTGTGGA
GGGGGATTGTTTGTCTGGAAGGGTATAGGCAAATATCCCTCCTCGGACCACTCAGTCGAA
TTGGCATCGTATGAGCTCGTTAATAGGTACTTGGTAGAGATGTTTAAAGAGACAAAGAAA
GGGTGCATTGTGTGCGAAGACATGCTGCAATGTGAGGCGGCGAGGAGCGTTGCATATCAT
TCATACACCCGGTTGGGACATCCAACGGTGTACCTAAACGTCTCGGACTCATATGGGAAT
GTGTTTGATGAGCTGCCGAAGAGAAAGAGTAGAGTAACCCTAGGAACCGAAACCGTTGAA
ATGGCTGTGTACATGTATGAGGGTCAACCAAAAGGGGACTTTGGAGTCCTACCGGCTCGA
TTTCTGAAAGGGGAACCGGAGACAACTGATCATTATGTGTTGCGGGTGTTGACGGCGTCC
GAGAAAGTGGCTAAGGTGTGCGGGAAAGCCATAGCGTTCCAGTATGAGTTCGTTGGGTTC
CGCCGCACATTGTATGGGTCAAATGTCCAATTGAAAATCGCACAGAAGACATCTAAAGAG
TGTCCAACGTACCTGGCAGGGCTGGCAGTCAAGAATGATCGTACCATATTCACTGACGGA
TTGTTTTGGATGTCTAGTAGGGCGAGTGACAACGGCACAGACTACAGCATTGGCGAGCTG
GAAACTTCTCAATCGCGGAAATGCATTTGGCCACGGCAATACACACCTGATGAGGTTAAG
GACACGACGGATATAAATCTGTTCATGCCACCGACTTGGGGGGGGCCAATGTCAAAAGCA
AACCACATTCCGGGATATAGGGTGCAGAATAACTTCCCCTGGCAAATGGCTCCAATAAAG
ATGATCGTTGGACCAGTTTCGGGCACGCACGTCAAAGTGGATCCCAAGTGCACGGGGCGG
TCGGAGGCACAAATGGTTAATCCGGCGGAAGACACTGAGTGGTGTTGTCAAAGCTGCACC
ACCCCGGTGCACTTCATAGTGGGACCTGGAAATGACTTGTACTATCCCATGGAGATACAA
AGGATTCGGAAGCAGACAGAAACGAAGCAGGAACCCGTGAGAGTCATAGAGACACCTCTC
TCGGATGACCCAGAACCGACAGTTGAAGAGACGTTGAAGATGTGGAAACCCCACGCCCAC
GCCACTTATGCCCCTTGGGCAATTCGCGGAATGGCTGGGCCGGTTTTTTACATGCACGGG
GTGGAGATCAGGAAGGGCCACCTCGAGGACAACGTAGTAAGCTTCCTTTGCCTAGTCGTG
ACAATGCAGTTCCTCACGCGGATTTTCCCCCGACGGTCCTCATGTACCCGGCTGTTACTA
TCTTGGCTAGCTTTCTTTCTATGGGGATTGCCGTCTATTTTCTCTGTCGCAGGCTTCGGA
ATGTGGATGGTATTGTTACAGGCATCAACCCAGTCCCTCAGCCTGTCCAAGTTGATAATC
CCTCTGTGGGTGCTACTGCACACTCAGGAACCAATAATGTTCCTGATCGGACACATGATA
GAGAGGAAGCTGCTTCGGATGGGCACAGGTGTTGTTGTTGGCCTAGAGAATGTTTTAGCC
ATGAGCTCTTCGTGTCTGATGTGGGCATTTCACAAAGCCTCCCCAATATGGTCGATAGCG
ATCAACGCCATGGGAGTTCTAGTGATGGCCGCGATGGGGAATCTGATATGTCAGGAAGTG
CCTTACGCCGCAATAATTTTTTGCAGTTTTGTAGGTCTGAACTCAGCAATAGCGATAGGA
GCAGCGCTGCTAGCGGGAATTTTGATGAAATGCTGTCGAAATACTTGGAGGAAGATGCCC
GGGTGTGGAAGTGGGCTGAGAGGCGTCAAAGGAAAGTACATACCGACCTTGTTAACGTGT
GCAAGTCTTTTTGCCATCTGGGCATGCGAGCGTGCGGAATGCCAATTAGTGGCGGCGACG
TTGGCCGTGCTGCTGATTATCTCGGTGATAGCTCTAGATCACAACAATCAGAAGCTGTAC
TTGGAGTACATAGCACCGGCTCAGATACAGGAAGGAGTAGCTCTTGAAGAGGATGGTGAG
GACGTGACGATCTCTGAGGACCTTCGTGGTACCTACGGCGAAGAAGGTATTGAGGTGGTC
GGGTATAACGATATAGTATCGCTGCCCGAGAGCCTGATGCTCATTTCCATTGGAGCAATT
CTCTTTGCTATTCATTGGATAGTTGGCGTAGCGTATTTTGTAGGAGTGGTGATGACTCCA
TTGAAGGATTATATCATACACATCACGCGGGCAGCCACCCAGTTTTCGATAAGGAGTGAC
GATATCCTTGGGACTTGGGAAGACGTCGAAGTGAAGGAGGTAGTGACCCGGTTCACGGAC
TTGACTGATGGTGTTTATCGTATTAAATCAAAAGGAATGGCCATCGATCGCCAGAGGGGA
GTGGGGATAGTCCGCAAGGGGACGTTCCACACATTGTGGCACGTCACCAAGGGGGATGTG
CTCTTTTGGCGAGGAAAGGCGGTCAGTGCTCATTCCGGGAACGTCACAAAAGACGTTGTG
TCATACGGTGGACCATGGAACTTGACTGAGCCGAAGCTCTCGGATGAAGTGGAGATTATG
GCATGCTGTCCAGATGGAACAGTTGAATATCATAGGTACAAGCCAGGAATCATCACACTT
GATGGCGTGAAGACCATGTACATCTCTCGCGATTTTGGACATGGTTCTTCTGGGTCGCCA
ATCTTTGTTGATGGGGAGCCTGTTGGGCTGTACGGATATGGATTCATGTTCGGAGATGTG
TATCGATCAATAGTGACGTCATTTCACCAGGATCCTGACCAAATATCACCACCCCCAGTG
GGGGTACCGCTCGGGTCCAACCCAAGTAGAAGGTTTATTGATTGGCATCCAGGAAAGGGA
AAAACGAGAACTTTTATTGTCAAGGAGACGGTCGACAATGTGGCTCAAGGGAAACGCACA
TTGATCCTAACTCCCACCCGAGTTGTTCTGGAGGAGGTGAGGAAGGCTTTTGGAGAGCAG
GACTTCAACATTGGCACGAACGTGGCATTTTGCTCGAAGCAACCGGTGACGTTGGCGTGC
CACGCCACGTTCACGAGTTACGTCAAGGCGAGAGGCTGGAAAGGCATCAGAGTGAACACA
ATCATGATGGATGAGTGCCATTTCTTGGACCCCATGTCAATTGCGGCCCGTGGAATAATG
GACTATCTAAATGAGAATGCCGGAGTCAACGTCGTGTATTTGTCGGCCACACCTCCAGGT
CATCCCCCCTCGGTTGGGTCAAACTATCCCATCCAGGAGATGGCAATAAATCTACCTCGG
ATAATGAGTAGCACATGGGTCGAAAAGGTCATTCGTGACGTGGGAGGGGAGAAGACAATA
GTCTTTGTCCCATCCCAGGATATGGCCCAGAACCTAGCGAACTCAACCAACCATGGGGTA
GCGTTGCATCGGGACAACTTTGAGACCAACTACAGGGTTGCACTGGATGAGGCCACGCGT
GTGATCTATTCAACCGACATCTCAGAGATGGGTGCAAATTACAACGTTGACCTAGTAATT
GACCTAAGGAAAGTGGTGAAGCCCATCGTTGCCGGGGACCATGACATCGTTCTGAGTAGA
GAAGACATAACAACGGCGTCCATGATCCAGCGGAAAGGGAGGACAGGAAGAGGTAGTGAA
GGAGTGTATGTTTACCCAGTGGATGCGGGGACCCGCGAAGAACCACACAACTGGGCCTGT
TGGATTGAGGCTCAGATGGTGTTGGATCAGATGGGAGTCTCCCTGATGACTGAGGAAGCG
GGATATGGGCAGCCCCCTGGGACGTTCCGTCTCATAGGGCCCAATCGAGAGCGATTTTTC
CGTCTGTTGGACCGTGAGGAGATCCCCATCTGGTTGGCCTGGCGATGGGCCGAGAATTTT
GATCTACGGCATGACATCTTGTTTGGAGGAAGGATTTTGGACAAAGCAGAGTATATTGAC
GCCGGAACGGGACGAATGCTCTATAAGCCAAAGTTTGTGGACCACAGGTTTGAGAGGCAG
CCATGGAGCACGAGAGAGGCTGGCATCAAGTTCTTCCTATCCACGCGGAGTGATTTCTTG
ACCGCGATCATGAGCATAAGCTGGAAAAAGGTTGTCAAAGATGTGCTGTCATCCCTGTAC
ACGATACAGGATATAACCGACGAGACCCTTCCGGACTATGACGTGGACAAAACGGTCGCG
AATTGGACTTCTTTGGTGTTAGGGGCGTGTTTAGTCCTGGCAGGGCTGATTCTTTACCAC
ATCATCGCCTTCGCGTGCCACCTATTGTTCGCGGGAAGCAAGGGAAAAGATTCTTACCGC
TCAGCCATGGCAAGCTACGCATCCTACCAGAAACCCATGAGCAGAGGTTTGTTCTGGTTC
CTGCCAGGCTTCCTCCACTATTTCGACGTAGCCATATCCATCATCTGTGTGTTGGTCTTG
TTCATATACTGCTTTGAGTGCATCATGGAGGCCAGAGAGTCCCAGCGGAGTTACGGAGAC
ATGGACCTGCTGAAATGGCTAGTAGTAATCTGCTTACTATTGCTGGGACTTTTTGCCTGG
GAGCTTCGAACGTTCCCGAATGTGGCATCCGACATAGCGTATATGTTCAAGGCTGCGACT
ATGGAGCATGAGACCAGCATCAAGACCCCTTTCTTCAACATGGCATATGTGCGAGGGAGC
GTCCTAAATTTGATGGGAGTCTTGCAAGTATTCTTTTTCGTGACAGTTTTGGGCATCAAG
TTCGTTTCCTGGTCCACAGAATCCGCCATGTTGAGCGCATATGTGGCTACGCATCCTGCA
ATGCAACAATGGGTCTCAGGTTTTCGGGTGGACCATCTACAGTGGCGCTCCCTGGTGCCT
AGTCTATTGTCGATCTATCTGACAGGGAATGCCATCAACATAATCGTCGGATCATTGGTT
GCAGCAGTGTTCTTCGTACTCCACTCCGGAATGCAGAAATGGAATTTGAGTGATCGAGTT
GTCGCGGCAGTTGAAGCTAGGGACCAACGGCACAGTGTCGCCACAAATTTGATTGACCGG
ACCCCACATGATAACACGCGGGGGTACATGTATGTGTATCCCATTGTTCTAGTGGTTTTG
TGGGTTCTGGCGTCAAGGAACATCTTGGATGTGGCTACGGGGATCCCAATCATTGCCTAT
TGCACGTGGCACTTGTACCACCCCAAGTCGCAAATGCACCAGCACATTGACTTTGGGGCG
GTTGTGTCTTTTGTTGGAATTTTCTACTTGACTCACATCCCTGACCGGGCCGTGTGCGTA
GTGTTCCGCATTGTGCTAGGCATGATCCCAGATCCATCCAGGGTGCGGTCTCTGGCGAAA
ACTTCGGCTTCAAGTTTGGGTGTTCGGTGGAAGAAGGCACTAAATGCCCTCTCGCAAGTT
CAGTTCCAAGAGTATAGATCGCGAGGAGTGGATGAGACCCCACGGGGGGATTATGTCTCC
CGGGGAGGACTAAAGATGACGGAACTAATCGAGAAGTATGGTTGGCAGCCCGAAGGGAAA
GTCATTGATCTGGGATGCGGCCGGGGGGGATGGTCGCAGAGGTTAGCAATGGAAGAGCGA
GTAACCCGCGTTGAAGGTTTCACTTTGGGTGGAGAGGAACGTGAGAATCCCCAACGGTTC
ACGACCTTTGGATACAACTTGGTAACACTGAAGGGCGGCACAAATGTGCTGAATCTGGAG
CCGAGCCATTGTGACACAGTGGTCTGCGACATTGGGGAGAGTGACCCAGACTTCAGGAAG
GAGAAGACGCGAACCTTGGTTGTCCTAAATCTTCTTGAGAAGTGGTTAGCGGAGAATGAA
GGGGCCCAATTTTGCACAAAAGTTCTGTGTCCGTATGCCGTGGACGTCTTGCGGAAGTTG
GAGACTCTCCAGCACAGGTTTGGCGGGAGGATGGTGAGGTTATCACTCAGCAGGAACTCG
ACGGCCGAAATGTACTTCATATCAGGCCAAAGATCCAACATCGTCCGGGACGTGTACATG
ACTCTGGGCTCCCTCATTGGGAGGTTCCGGGAGAGGATGGACTCCATCATACGAGCTGAG
CCAAAGCTCAGGACGGGCACTCGGGCAGACCCCCAGGCCAAGATAAAAGACATGGATCAC
ACGCTGACTGAATCAAGGATTAACCGCTTAAAAAACGAGAATAGACACACCTGGTTCGTG
GATGATAATCACCCGTACCAAACTTTCAAGTACCACGGGTCTTACGTAACAGACGACGTC
CCCACAGGGGGACAGACAGTGAACCCTCTTGTCCGGAAGGTGATGTGGCCATGGGAGGCC
GTGGGAGGAGTGACGAGCTTCATGATGACAGATGTGTCGACGTACGCCCAGCAGAAAGTA
TTGCGTGAAAAGGTTGACACGGCTGTCCCTGAGCCAAACGACCACCTGAAGATGGTGAAC
CGGAAGATAATGAGGCAAATGGCCCGGATGTTCCGTCGTCGCCGACTGGTCCCCAGGATC
CTGTCACAAGAAGACTTCATTAGGAATGTCAGACCAGATGCAGCTATTGGGTCGTGGAGC
CAGGATGTCCCTTGGAGGAAGGTGAATGAGGCCCTCCAATCCCCAGAGTTTTGGGATTTG
GTCATTAGGGAGCGAAACCTACACCTGACCGGTGATTGTGAGATGTGCATTTACAACACC
ATGGGAAAAAAGGAGAAAAAACCAGCTGTCGCAGGGGAGCCGAAGGGGTCGAGGACCATT
TGGTATATGTGGCTTGGCAGTCGCTATCTTGAATACGAAGCCCTAGGTTTCCTCAATGAA
GATCACTGGGTGTCACGGGAGAACTTCCCGGGAGGCGTTGGCGGACAGGGCGTGAACTAC
TTCGGCAATTACCTGAAAGAGATCGCAGGGAAGGGAAAGTATTTCATCGCGGACGACATA
GCTGGTTGGGACACACGGATAAGTCAGGCTGATCTAGCGGACGAGGAATTCCTGATTCTG
AGTATGATTGACGATCCATACCATCGTGCCTTGGCCGAGGCCGTTATGCGATTTGCCTAC
CAAAATATCGTGGCTCTCTTCCCTCGCTCCCACAAGAAGTTTGGGAGTGGGACGGTGATG
GATGTAGTGTCGCGGTCCGATCAGCGGGGATCTGGCCAGGTTGTCACCTATGCACTAAAC
ACCATAACGAATGGAAAGGTCCAGATTGGGAGGACCTTGGAGAGTGAGGGCCTACTGGAA
GCAGACGAGGAGGTAATCGAAAGGTGGCTAATCAAGAATATGGAGCACCGGCTGGCGAAC
ATGGTGATTGCAGGCGATGACGTGGTGGTGGCGACCGACAGGATTGAGTTTGCAAAGTCC
CTGACGTATCTGAACGAGACGGGAAAGATCAGAAAGAACATAAAAGTAGATCTTCCCTCG
AATGTTGAAACGATATGGGAAAGGGTAGAGTTTTGCTCGCATCACTATCACCCTCTAGTG
TTGAAGGATGGAAGGGAACTGATCGTCCCCTGCCGGCACGAGGACGAGATCGTAGGGAGA
AGCCGCATCCAGAAGGGGGGGTTGGTTAGCATAGCTGAAAGCGCATGCCTGGCCAAGGCC
CACGGACAAATGTGGGCTCTGTACTTTTTTCACCGGAGAGATCTGAGGATGGGCTTCGCA
GCCATAAACGCGGCGGTTCCAATCAACTGGGTTCCGGAAGGCAGAACGTCATGGTCCATA
CACCAAAAGTTTGAGTGGATGACTACGGAGGACATGCTTGATGTTTGGAACCGGGTCTGG
ATCTTGAACAACCCATGGGTCATGGACAAGACGCCCCTATACTCATGGGGGGACATTCCA
TACCTTCATAAGAAACAGGATATTGAGTGTGGAAGCCTAATTGGAACCAAGAGTAGGGCC
ACGTGGTCGCGAGATCTTCCTGAAACCGTGAAGGTCATCCGAAAGATCCTCAACGCTGAG
ACGGGCACCATGAACACGTATGCGGAGGGCCTGGATATCATCGGGAGGTTCCAGGTGGTC
AGCGATGTGTTCTAGGGATCGAAGATGAAACTTTCCATGATGGGTGGGGGCAGCCGGGGG
AAACCCTGGGGCTTGGCGACCTCCCCCCACAAGCCATCATGCGAAATTAAGGCAGCCGCG
AGGGAGCTCTCCTCGCAGAGAAAGAAGAAAGAGCAAATCGGGTAACCTACCAGCCCGTGA
CTTGGTAGGAGTGGGATAGCCCCGGCTTTTCAGCCGGGAAAACGTGTTCACGTACGTATC
CGTTGCGAGTGGGGGTTGAGATAGCTTTCCCCCCCCTAAGGGGCAGAAGCTATCCTATTG
AGCCTGGCGAACTCAATGGCAAATTAGCCCGTGGTCCACCACGGAAAAAGTGGACGAGTA
ACCCCACGGAAAGAAGGCCTTGGCGAGGCCACTCGAAGGGAAGCTAGTTATGAGGAACTT
AAAACCTCCAGAGCAAACGAGGGAGAAATCCCTAGGTGAGTTGGCGACCACCCTCTGTAA
TGTTTAATAAGTTGTGCGGAAAAATCCAAAGAATGTCCCCACCGATAGGGGGCTTTGGGA
AAGTTTTTCAACACACGTAGCGCT
>NC_034018.1 |Yaounde virus strain Dak Ar Y276 polyprotein gene| complete cds
ATGTCTAAGAAACCAGGAGGGCCCGGAGGGATCCGGGCAATCAATATGCTGAAACGCGGT
CTACCCCGCGTATACCCCCTAGTGGGGGTGAAGAGGGTAGTGATGAGCTTGCTAGACGGA
AGGGGACCAGTGCGATTCGTGCTGGCCTTGCTGACGTTCTTCAAGTTCACGGCTCTAGCC
CCGACTAGAGCCTTGTTGAAACGCTGGAAAGCAGTTGACAAGAAAACGGCAATGAAACAC
CTGGCAAGCTTCAAGAAAGAACTAGGAGTGATGGTGAACGCGGTCAACCGTCGGGGAACA
AAAAAGAAGAAGAGAGGAGGTGTGACCACAATCTGGATGATGCTGCCCATGCTAATGGCA
GTGACAGCAGTCAAGCTGTCAAATTTCCAAGGGAAAATAATGATGGCCATCAACGCAACA
GATGTAGCTGATGTCATTGTCATCCCGACACCACAAGGGAAAAACCAATGTGTGGTGAGA
GCTTTGGATGTCGGATACATGTGCGAAGACACCATCACATACGAGTGCCCAGTCCTAGAG
AGAGGAAACGATCCCGAGGACATCGATTGCTGGTGTGACAAACAGGCTGTCTATGTGCAC
TATGGAAAGTGTTCAAGAGGAAGACACTCACGGAGAAGTCGGCGCTCGCTGACCGTGCAA
ACGCATGGCGAGAGTACACTAGCCAACAAGAAAGGAGCATGGATGGACTCAACCAAAGCA
ACCAGATATTTGGTAAAGACGGAAACATGGATCCTGCGGAATCCTGGATACGCCTTGGTG
GCTGTTGTCTTGGGATGGATGCTAGGGAGCAACAAAGGACAGAAGATCATCTTTGTGATC
CTCTTACTACTCGTGGCACCTGCATACAGCTTCAACTGTTTAGGCATGTCGAACAGAGAC
TTCATTGAAGGAGTCTCCGGAGCAACTTGGGTTGACATCGTCTTAGAGGGAGACAGCTGC
GTCACAATGATGGCAAAAGACAAACCAACTCTTGACGTTAGGATGATGAACATGGAAGCC
ACGAACCTCGCGGAAGTGAGAAAGTACTGCTACCAGGCAACAGCGAGTGACGTGTCAGTT
GTGGCGCGTTGCCCCACAATGGGAGAAGCCCACAACGACAAGAGAGTTGATGATGCTTAC
GTATGCAAGTCAGGAGTTGTGGATAGAGGCTGGGGCAATGGATGCGGCTTGTTCGGAAAA
GGAAGTATTGACACTTGTGTCAAGTTCACCTGCAGCCACAAAGCTCATGGAAGAACAGTG
CTGAAGGAAAACATCAAATATGAAGTGGCAGTGTTTGTCCATGGATCAACAAGCGTGGAG
AGCCATGGCAATTACTCAGCTCAGGTAGGAGCCCAGCAAGCCAGCCGCTTCACTGTGTCC
CCCAGCGCTCCATCTTTGACTGTGAAGTTGGGAGACTATGGAGAGGTCACGGTTGATTGT
GAGCCACGCTCTGGAATCGACACGGATGCCTACTACGTGTTCACTCTGAACTCCAAGAGT
TTTTTGGTGCACCGCGAATGGTTCAATGATCTGAACCTACCCTGGACAAGCTCAGCAACA
GAATCATGGCGAAACAGAGAAACACTCTTGGAATTTGAGGAACCACATGCTACAAAACAA
TCAGTTGTGGCGTTGGGGTCTCAGGAGGGGGCTTTGCATCAAGCATTGGCTGGAGCAATC
CCAGTGGAGTACACGAGCAACACATTGAAACTCACCTCAGGCCATCTAAAATGCCGGGTA
AAACTGGACAAGCTAACTTTGAAAGGGACAACATATGGCATGTGCGCCAATGCTTTCCAA
TTTTCAAAGAATCCTGCCGACACAGGACACGGAACCGTGGTGGTAGAGCTCCAATACACT
GGGAATGACGGACCATGCAAGGTTCCGATCTCGTCGACGGCCTCATTGAACGATCTAACA
CCAGTAGGGCGATTAGTGACAGTGAACCCTTTTGTGTCAGCAACAACGGCCAATTCCAAA
GTCATAATTGAGCTAGAACCACCTTTTGGTGACTCGTACATCGTGGTTGGTAGAGGTGAA
AAGCAAATCAACTACCACTGGCACAAGGAAGGAAGTAGCTTAGGGAAAGCTTTTACGGCA
ACAGTGAAAGGAGCCCAAAGACTCGCAGCTTTGGGTGACACGGCTTGGGATTTTGGATCA
ATCGGAGGAGTGTTCACATCTCTGGGGAAAGCTGTGCACCAAGTCTTTGGAGGTGCATTC
AGATCACTCTTTGGCGGGATGTCATGGATCACGCAAGGCCTACTGGGAGCTCTGCTGCTA
TGGATGGGGATCAACGCCCGAGATAAATCCATAGCACTGACGTTCCTGGCTGTTGGAGGG
GTATTGATCTTTCTAGCCACGAATGTGCATGCTGACACAGGCTGTGCAATTGACATATCA
CGGCAGGAACTGAGGTGTGGGAGTGGGATATTCATCCACAACGACGTTGAGGCATGGATG
GACAAGTACAAATATCAGCCAGAGACACCACAAGGATTGGCAAAAATCATTCAGAAAGCT
CACCAAGATGGTGTGTGTGGAATCCGATCAGTGACCCGGCTGGAACATGAAATGTGGGGA
TCTATCAGGGATGAGCTAAACACCTTGTTCAACGAGAATGGGGTTGACCTGAGCTTGGTT
GTGGAAAATCAAAAAGGGATGTACCGCTCTGCCCCACGGAGATTGAAAATGACGACTGAG
AAGCTTGAAATAGGGTGGAAAGCCTGGGGCAAGAGCATCATCTTCGCGGCTCCCATGGCC
AATGCAACCTTTGTCGTGGATGGCCCTGAAACGAAGGAATGCCCCAATGAACATCGAGCA
TGGAACAGCCTGATGATTGAGGACTTTGGATTCGGACTAACATCAACCAGAATGTGGCTG
AAAGTGAGGGAAAGCAACACCACAGAGTGCGACTCAGCCATAATTGGGACTGCCATCAAA
GGGGAACGGGCCGTGCACAGTGATCTGTCATACTGGATTGAAAGTGGATTGAATGAGACG
TGGAAGCTCGAAAGGGCTGTCCTCGGTGAGGTGAAATCATGCACGTGGCCAGAGTCACAC
ACGCTGTGGAGTGACGGAGTCATTGAGAGCGAACTTATCATCCCAGTGACACTGGCAGGA
CCACGGAGCCACCACAACAAGAGGCCAGGATACAAAGTGCAAAACCAAGGCCCCTGGGAT
GAAGGTAAGGTGGTCATTGACTTCGATTACTGTCAAGGAACCACAGTGACAGTGACTGAC
AATTGTGGACATCGAGGAGCCTCAACAAGGACAACAACAGACAGTGGAAAACTTATAACT
GACTGGTGCTGTAGGAGTTGTACCCTCCCTCCACTACGATTCACCACAGAGTCTGGATGC
TGGTACGGGATGGAAATCAGGCCTAAGAACCATGATGAGAAAACACTGGTGCAGTCCAAA
GTGATGGCGTACAATTCAGACATGATCGACCCTTTTCAGCTGGGCCTCCTGGTGGTTTTT
CTAGCCACTCAGGAGGTGATGCGCAAACGGTGGACCATGAAAGTGACCCTTCCAGCGATA
GTAGCTGCCCTAATGGTGCTAATGTTTGGGGGCATCACTTATACTGACCTGGTCAGGTAT
GTGATTTTGGTGGGAGCCGCTTTTGCTGAGGCGAACAACGGAGGCGATGTCGTCCACTTG
GCACTGATGGCAACGTTCAAGATACAGCCATGCTTTCTGATTGCGAGTTTCATGCGAGCT
AAATGGACGAACCAAGAGAACCTGCTGTTGATGTTGTCGGCCGCTTTCTTTCAAATGGCT
GCGACTGATTTACGCGTTGACATACCAGACATTCTCAATTCCTTGGCCGTGGCGTGGATG
GTGCTGAGAGCAATTACGGAGACCAACACGTCTTCTGTGACAATCCCTCTCCTCGCCTTG
TTAACACCAGGATTGAGGATTCTACACTTGGACGTCTATAGGATTCTGCTCCTTATGTTG
GGAGTGGCTAGCCTGCTGGGAGAGCGCAGGGCAGCTGCTGCAAAGAAGAAAGGAGCCCCC
CTGCTCTGCATAGCACTCGCTTCAACTGGGTTCTTCAACCCCCTAGTGCTGATGGCGGGA
CTGCTGGTATGCAACCCAAATGGAAAGCGTGGATGGCCAGCCACTGAAGTGTTGACAGCT
GTGGGGCTGATGTTTGCCATAGCTGGCAGTCTGGTTGAGATGGATCTAGACTCATTGGCA
ATCCCACTGACTATAGCTGGACTGATGGGAGTCACTTACGTGTTGTCTGGAAGGTCCACT
GACATGTGGATCGAAAGAGTGGCTGACATCACTTGGGAAAACGACGCCGAGATAACAGGC
ACCAGCGAAAGGTTGGATGTGAGACTTGATGACGATGGGAACTTTCAGCTCATGAATGAC
CCTGGAGCGCCCTGGAAGATCTGGATGACGCGAATGGTGTGCCTGGCTGCTGCAGCATTG
TCACCATACGCTATCATTCCAGCCGGAATCGGATATTGGATCACCATGAAGTACACAAAA
AGAGGAGGCGTGTTGTGGGACACACCGGCGCCGAGAGAATACAAGAAGGGCGACACAACT
ACTGGAGTGTACAGGATCATGACCCATGGAATACTCGGAAAGTACCAAGCTGGCGTAGGA
GTGATGTACGAAGGGGTCTTTCACACACTCTGGCACACAACACGCGGGGCTGCTCTGATG
AGTGGAGACGGAAGATTGGATCCATATTGGGGCAGTGTGAAGGAAGATCGCCTGACCTAC
GGCGGCCCGTGGAAACTTGAAAGAAAGTGGAATGGAGAAGAAGACGTGCAAATGATCGTC
GTCGAACCCGGAAAGCCAGTAAAAAATGTCCAGACAAGACCCGGAGTTTTCAAAACCCCT
CATGGGGAAATTGGGGCTGTCACCTTGGATTACCAGACTGGAACTTCAGGATCCCCCATT
GTCGACAAGAATGGAGACATCATTGGGTTGTATGGAAACGGAGTGATCATGGCAAACGGA
TCATATGTGAGTGCCATAGTGCAAGGTGAACGGATGGAAGAGCCAATACCGGAAGCCTAC
GATTCTGACATGCTGAGGAAGAGACAGCTTACAGTGCTTGACCTTCACCCTGGAGCGGGA
AAGACCCGGAAAATCCTGCCAAAGATCATCAAGGATGCCATAGATCGGAGGCTCCGAACG
GCAATCCTGGCCCCAACCCGAGTAGTCGCTGCAGAGATGGCAGAAGCTCTTCGTGGCCTG
CCTATTCGTTATCTGACTTCTGCGGTGAACAGAGAGCACACCGGAAATGAGATTGTGGAT
GTGATGTGCCACGCCACGCTAACACACAGACTCATGTCGCCTCATAGGGTTCCCAACTAC
AACTTGTTCGTCATGGATGAAGCGCACTTCACGGACCCGGCTAGCATCGCTGCGCGGGGA
TACATCGCCACAAAAGTGGAATTAGGGGAAGCCGCTGCCATATTCATGACAGCCACACCG
CCGGGGACGGCTGACCCCTTTCCTGAATCTAACACTCCGATCATTGACGTGCAAAATGAA
GTCCCAGATCGAGCTTGGAATTCTGGCTTCGACTGGATCACAGAGCATGTGGGTAAGACA
GTTTGGTTCGTGCCCAGTGTGAAGATTGGAAATGAAATAGCACAGTGTTTACAACGGGCT
GGGAAGAGGGTCATCCAGTTGAATCGAAAATCCTACGACACGGAGTATCCAAAATGTAAA
AACGGAGAGTGGGACTTCGTCGTGACCACGGATATTTCGGAAATGGGAGCCAACTTCGGA
GCGAACAGGGTCATAGACAGCCGCAAATCGGTAAAACCCACCATACTGGAGGAAGGAGAA
GGGAGAGTCATCCTCAGCGGACCAGCAGCAATAACAGCTGCAAGCGCTGCCCAAAGGAGA
GGAAGAATCGGAAGAAACCCAACCCAAGTTGGAGATGAATACCATTATGGAGGACACACC
AACGAGGACGACTCCAATCTAGCCCATTGGACGGAAGCCCGCATCATGCTTGACAACATC
AACCTACCCAATGGCCTGGTTGCGCAGTTATATCAACCTGAGCGCGAGAAGATTCACGCT
ATGGATGGAGAACACAGACTCCGCGGGGAAGAGAGAAAACACTTTTTGGAACTTCTACGC
ACGGGAGACCTGCCTGTATGGCTCGCCTATAAGGTGGCCTCCAATGGCATCACATACACG
GACAGAAAATGGTGTTTCGACGGACCGAAGTCTAACACCATCTTGGAAGACAACAACGAA
GTCGAGGTCGTGACAAAATTTGGAGAAAGGAAAATATTGAGACCAAGATGGCTAGACGCA
AGAGTGTATTCTGACCATCAAGCCCTCAAAAGTTTCAAGGACTTTGCAGCGGGGAAGCGA
TCAAGCATTGGATTTCTCGAGGTCTTGGGGAGAATGCCTGAGCATTTTGTCGGGAAGACC
TGGGATGCCCTGGATACCATGTATCTGGTAGCTACAGCGGAAAAGGGGGGAAGAGCCCAT
CGAGCGGCCCTAGAAGAACTTCCAGATGCACTGCAGACAATAACGTTGATCACCATGCTG
ACTGTTATGTCGTTGGGTTTCTTTCTGATGTTGATGCAAAGAAAAGGGCTTGGAAAGATG
GGGCTGGGCGCAATGGTATTGGCAGCTGCCACGGGATTTCTCTGGATGGCCGACGTCTCA
GGCACAAAGATAGCAGGAGTGCTACTCCTAGCTCTGTTGATGATGGTTGTCTTAATTCCA
GAGCCTGAGAAGCAACGCTCCCAGACTGACAATCAGTTGGCGGTCTTCCTGGTGTGTGTC
CTTCTCGTTGTGGGTGTGGTGTCTGCCAATGAGTTTGGAATGTTGGAAAAGACGAAAGCA
GACTTGGCTGGACTTTTCGGTCACAAAAAAGTGATCGACCTGCACTCCACCATACCTGAG
AGTTGGTATCTTGATCTGAAGCCCGCCACAGCTTGGGCATTGTACGCGGGAAGCACAACG
ATACTCACTCCTCTATTCAAACACCTCATCACAACAGATTACATAAATACCTCGTTGGCA
TCAATCAACTCGCAGGCTGGAAGTCTGTTTTCACTGCAGAAGGGAATTCCATTCACAAGC
ATTGATCTATCAGTTCTTTTCCTCATCCTTGGATGCTGGGGCCAGGTGACGCTGACAGCG
GCTCTAGCAGCAGTTGTTTTGGCCACAGCCCATTACGGATACATGCTTCCGGGATGGCAA
GCAGAAGCGATGAGAGCAGCCCAGCGGAGAACTGCTGCCGGAATCATGAAAAACGCGGTG
GTTGATGGAATGGTAGCAACAGACGTTCCAGAGCTGGATAGGGTCACTCCCATGATGCAG
AAAAAATTGGGACAGATTCTCCTAGTTCTTGTGAGTGCTGCAGCCGTGATTGTGAACCCC
AACCCCCGCTCTGTCAGTGAAGCGGGAGTGCTGGTGACGTCAGCTGCCATCACTCTCTGG
GAAAATGGTGCAAGCATGGTGTGGAACGCATCAACGACCACTGGATTGTGTCATGTGATG
AGGGGTAGCTGGCTAGCTGGAATATCCATTGTGTGGACACTGATAAAGAACATCGACAAG
CCAGCGTTGAAGCGAGGCAACCCCGGAGGAAGAACCTTGGGTGAACAGTGGAAAGAGCGA
CTCAACCAGCTGAATAAAGAAGAATTTCATCTGTACAGGAAAGAGGCCATCACAGAAGTG
GATAGGACTGCAGCCCGAAAAGCCAGGAGAGAAGGAAATAAAACCAGCGGACATCCAGTC
TCACGGGGCACAGCAAAGCTGAGGTGGCTAGTGGAGAGGAAGTTTGTGAACCCCATTGGA
AAAGTGGTAGACTTGGGCTGCGGCCGTGGTGGATGGACATATTACGCAGCCACACTGAAA
CTCGTGCAGGAGGTGAAGGGGTACACAAAAGGCGGGCCAGGTCATGAGGAACCGATGTTG
ATGCAAAGTTATGGCTGGAACATTGTCACCATGAAGAGTGGAATCGATGTCTTTTACAGA
GCATCTGAGCCATGTGACACTTTGTTTTGTGACATCGGAGAGTCATCATCCAGCCCAGAA
GTCGAAGAGACGAGAACGATCAGAGTGCTAGAAATGGTTGAAGATTGGTTACACAGAGGA
CCACGAGAGTTCTGCATAAAGGTGCTCTGCCCATACATGCCAAAAGTCATCGAGAGAATG
GAAGTTCTACAACGGCGATTCGGGGGTGGTCTGGTTAGAGTGCCTCTCTCGAGAAACTCC
AACCATGAGATGTATTGGGTGAGTGGGGCCAGCGGGAACATCGTCCATGCAGTGAACATG
ACAAGTCAAGTGCTCATGGGGAGGATGGGAAAGACCACCTGGAAAGGACCGAAGTATGAA
GAAGATGTCAATCTTGGAAGTGGGACTCGAGCTATTGGAAAACCGGCACCACACTCAAAC
TTTGAGAAAATAAGACAACGAGTGGAGCGGCTGCGTAAAGAGTACTCGCAGACGTGGCAT
GAAGACAAGGACCACCCGTACAGAACTTGGAACTACCATGGCAGTTATGAGGTTAAGCCC
ACTGGATCTGCAAGCTCCTTGGTCAACGGAGTGGTCAGGTTACTCTCAAAACCCTGGGAC
ATGATCACTGGAGTCACGACAATGGCCATGACGGACACAACTCCATTTGGACAGCAGAGA
GTGTTCAAGGAAAAAGTGGACACAAAGGCCCCCGAACCACCTCAAGGAGTAAAGCTAGTG
CTCAATGAAACAACCAACTGGCTGTGGGCATATCTAGCTAGAGAAAAGAAGCCAAGAATG
TGCTCGCGCGAGGAATTCATAAGGAAAGTCAACAGCCATGCAGCACTCGGAGCTATGTTC
GAAGAACAAAACCAGTGGTCCAGTGCTAGGGAAGCAGTGGAAGATCCCAAGTTTTGGGAA
CTGGTAGATGAAGAAAGGAAAGCCCACTTGAGAGGAGAGTGCCACACCTGCATCTACAAC
ATGATGGGAAAACGTGAGAAGAAGCCAGGGGAATTCGGAAAGGCAAAAGGAAGCCGAGCC
ATCTGGTACATGTGGCTCGGAGCCCGATTCTTGGAGTTTGAAGCCCTTGGATTTCTCAAC
GAAGATCACTGGATGAGCAGAGAAAACTCAGGAGGCGGGGTAGAAGGACTTGGCCTGCAG
AAATTGGGCTACGTCTTGAGAGAAGTAGGAAAGAAGGCAGGAGGAAAGATATACGCTGAT
GACACGGCCGGTTGGGACACACGGATTACCATGGCGGATTTGGAAAATGAAGCGAAAGTG
TTGGAGCTGCTTGATGGAGAACACCGGCGATTGGCACGATCAATCATCGAACTCACCTAT
CGGCACAAGGTCGTGAAAGTCATGAGACCAGCAGCTGAAGGGAAAACGGTGATGGACGTG
ATTTCCAGGGAAGACCAACGTGGAAGTGGACAGGTGGTCACATACGCGCTGAACACCTTT
ACAAACATCGCTGTCCAATTAGTCAGAATGATGGAAGCAGAAGGCATAGTCACACCAGAC
GACATTGAAGTGTTGGGGAAGAGGAAAATTCCCGCGGTTAGGACCTGGCTTTTCGAACAC
GCTGAAGAACGCGTTCAACGGATGGCAGTGAGTGGAGATGACTGCGTTGTAAAACCTCTG
GACGACAGATTCGCCACATCATTGCACTTCCTGAATGCCATGTCAAAGGTGCGCAAAGAC
ATTCAAGAGTGGAAACCGTCAAATGGATGGTATGACTGGCAGCAAGTCCCCTTCTGCTCC
AACCACTTCCAGGAATTGGTGATGAAAGACGGAAGAACGATAGTTGTGCCATGTAGAGGA
CAAGATGAACTGATCGGAAGAGCCAGGATCTCACCAGGAGCTGGATGGAATGTGCGCGAA
ACCGCATGTCTAGCAAAAGCCTACGCTCAAATGTGGCTACTGATGTATTTCCACAGAAGA
GACCTGCGGCTGATGGCAAATGCCATTTGCTCGGCAGTGCCAGTCGATTGGGTTCCAACA
GGAAGAACCACATGGTCCATTCACGCAAAAGGTGAATGGATGACGACTGAAGACATGCTG
GAGGTGTGGAATAGAGTCTGGATTGAAGAAAACGAATGGATGGAAGACAAGACCCCGGTG
ACCAGTTGGAGCGATGTCCCTTATTCAGGGAAAAGAGAAGACATCTGGTGTGGAAGTTTG
ATTGGCACAAGGGCTAGGGCCACCTGGGCAGAAAACATCTATTCAGCGATAAACCAAGTC
AGAGCCATCATTGGAAAAGAAAAATTTGTGGATTATATGCAAACTCTAAAGAGGTATGAG
GATGCCACTGTGGTGGAAGACTCGGTTTTGTGA
>NC_033693.1 |Bouboui virus strain DAK AR B490 polyprotein gene| complete cds
ATGGTTAATCCAAAGGGCGTCAATGTAATGGCAACCCGTGCAAAACGGGTTGCCCAAAAA
TCAAAAAAGAAAATGGTACAGATAGGCAAAGGCCTTCGGGGCTTTGTCATGTTTGTGCTG
ACACAGCTGATAATGGGGCGTAAACTCTCGCCAACCGTCAAAAAGCTGTGGAGAAATACC
GACAAAAACAATCTGATCACGGTTTTGAACAAAATCAAGAAGGTCGTCACCAACCTTTTG
AGAGGAGTCTCAGGGAGAAAGAAGAGGAGATCTTCTTCAGGCAGCTTGACAATGGTGTTC
ATGTTTATCTCCACGGCACTTGGGGCATCCATCTTCAGACAAGGGAGTTTTACTATCTTG
AACGTAACAAAGGAAGATACCCATAAAGCCCTGGCAATAAGAGATGGAAACTGCACCATG
GTGGCCACGGACGTGGGAACGTGGTGTGATGACAACATTGAGTACGACTGCCCAAATCTA
CAGGGAAATGAGGAACCAGATGACCTTGACTGCTGGTGTTATGATGTGCCAAACATGAGG
GTAACTTATGGAAAGTGCAGGCATGATGGCAGTCACAAGAGGTCCAGGAGGGCGGTTGTT
ATCACAGCACATCTTGATCAGGGTCTCACTACTAAGAAGGAGGTTTGGTTAGGCTCCAGC
CATTTTGAGCAGCAAGTTCAAAAGATTGAGCGGTGGATAATACGCAATCCCACCTACGCG
ATTGCAGCTATTGTCATGGCATGGTATATAGGCAACTCGACAAAACAAAGAGTAGTTTTG
CTCATGTTGACCTTGGCACTAGGACCAGCATACGCCACACATTGTGTTGGCATACCAAAG
AGGGACTTTGTCCAAGGAACACAAGGCACAACATGGGTCAACGTGGTGATGGAACAAGGA
GGTTGTGTCACAGTCATGGCCGATGGGAAACCAAGCGTGGACACATGGATGGAAGGCATA
AAATTCACGGCTCCTACGTTGGTGAAGCGGATCTCGCACACAGCCACTATCAGTGACACC
AAGATAGCAACAGCATGTCCATCTATGGGCGAGGCTAAGCTAGATGAAGAACACAACAAG
GAGTTTGAATGCAAGAGAACGTTCTCTGATAGAGGATGGGGCAATGGTTGCGGACTATTT
GGTAAAGGAAGTCTCGTAGCCTGTGCCAAATTCAAGTCAACAGGTCACATGGACGTCTAT
GAGATGGACATGACCAAAGTTGAGTACACTATCAAGGTGCAGGTCCACTCAGGTGCGAAA
GCAGATGATTCAACCGGGGTAAAGTCTTTGACTTTTACACCCATCTCAGGAACTCAAACT
GTTGAGTTCACAGGATACGGAACACTGGGAATGGAATGTTCGGTTCAATCCAATGTGGAC
TTTACAACGCATTTCCTGGTAGTCATCGGAAATGACTCCTGGTTGGTGCACAAAGCGTGG
GTGGAGGACATAACTCTTCCGTGGATGCACGAAGGAGCAGGAGCATGGAGAGACAAACGC
TACATGGTGGAGTTTGGAGAGCCTCATGCCACAACCATCAAAGTACTCGCTCTGGGTCCT
CAGGAGGGAGCTCTGCGCACAGCTTTGGCGGGGGCCATGATGGTCACACACGAGAGCTCA
GGAAAAACATTCACTTTGCACGGAGGACATGTGACATGCAAAGCTAAATTAACAGGGTTG
GTGTTAAAAGGAACAACCTACACTAATTGCCGAGGTGGATTGTCATTCACAAAGACCCCC
ACAGATACAGGACATGGCACTGTGGTTATGCAGGTCAAGGTTACTAGAGGAGCACCATGC
AGGCTCACAGCTATAGCGGCAGACGACGCTTCTGGACATGTCAACCGGGGCTCCTTGGTC
ACAAGCAACCCCATTGCCAACGCCAATAATGATGAAGTGCTCATAGAAATCAACCCTCCT
TATGGCCTTAGCTATCTCATAGTGGGAACTGGGGATGACAAGCTAGTGTATCAATGGAAG
AAGTCAGGAAGCTCAATAGGAACATTGTTCTCTGAAACTGTTAAGGGAGCTCAAAGAATG
GCCATAGTTGGTAGATCTTCATGGGACTTCAGCTCAGCAGGTGGGTTTTTCTCATCCGTT
GGGAAGGCTTTCCATACAGTTTTTGGAAGTGCATTTCATGGCATTTTTGGAGGTCTGAGT
TGGATCACTCGTATCTTGATTGGGGTGCTACTCATATGGCTAGGGGTGAACTCAAGAAAC
GGAATGGCCACAACAGTGATGATGCTTCTCGGCATCGTCATCCTTTTCTTGTCTCTCGGT
GTCGGGGCCGACATGGGCTGTAGCATGAGCTGGAAGCAGAAGGAACTAAAATGTGGAAAT
GGTATTTTCCTATACAATGATGTGGATGATTGGCTCCACAAATATAGATTTCACCCAGAA
GACCCCAAGAAGACCGCACATCTGATATACACTGCATGGAAAAAGGGGGCTTGTGGGCTG
TCGTCTACTAGCGAGTTGGAGCACATTATGTGGACTAAAACTAGAGATGAAATCAATGCG
ATCTTGGAAGAAAATGAACTCGATCTTCAGGTGGTAGTCCATGATAACAGGAGTGTTTAC
TCTGCAGGATCAAAAAGGTTTCCTAGAGTCGAGACTGAACTCTCATATGGGTGGAAAACT
TGGGGGAAAAATTTTGTTTTGAGTGCTAGTACATCTAACAATTCATTCCATGTGGATGGC
AGTTTAAGCTTGTGCCCAAGCTCAAAAAGAGTGTGGAATTCATTGGAGATTGAAGACTTC
GGGTTCGGTGTCTTCCATACTAATGTTTACCTTAGACAAAGGGCAGACCGCTCAAGGGAG
TGTGACACATCCCTAATGGGTGCTGCTATAAAAGGTGATGTAGCTGCCCACGGGGATCCA
GAGTTGTGGATGCAAAGCCATGAAGTTAACGGAACTTGGGAGATTGATACCATAGACCTT
CTATCCTACAGAGAGTGTCAATGGCCTGCTACTCACACCATCCATGGAACCTCTGTTGTC
GAAAGTGACCTGTTCATGCCCAAAACGTTGGGAGGACCCGTTAGTCACCTTAACCATTAT
CTGGGTTACAAATCACAAGTACACGGAGCCTGGGCATATGGGAAAACAACGGTTTCAAGA
AAGGAATGCCCTGGAACCACAGTGAAAATTGACCAAAGCTGTCCCGACAGAGGTCCTTCC
ATAAAGAGTGAAACCCTAGAGGGCAAAACCATTCCAGAGTGGTGCTGCAGAGGGTGCACA
CTGCCCCCAGTGAGCTTCCAAACCAGTGAAGGCTGCTGGTACTCAATGGAGATTCGCCCC
ATGCACACGGCTGAAAACCACCTTATTCGATCTTGGGTGGCAGCTGGGGACACTTATCCA
GCATGGAGTGTAGGATTGGTAGCCTGCTTTCTGTTTGTAGACATATTAGCCAAGAATAGA
CCCACAACAAAGTCAATCTTCGTGGGCTCTATCGTGCTACTGACCCTGATGATCTTGGGG
GAATTCACATACCTGGACTTGATAAGGTTCGTGATTGTGGTTGGGCAACATTTCATAGAA
AGGGAAACTGGAGGTGATGTGGCATACATGGCAATAGTGGCAGCTGCCCATCTCCGTCCT
GGACTCTTGGGCTTGTATGCATTGAAACAGTCTTGGAGCCCCAAGCAACGCCTCATTCTG
ACCATAGGATGTGCCATCCTTCAGCCAATATTAACACGGCATGCATTGCCGTCCATTTTG
GAGTGGGCTGACAGTCTTGGTCTAGTCATGCTGGTGATCCAAGGGATGGTGAAAAGTAGA
GAAAAAAGCTGGGCCCTTTTGTTGCTGGCTCTGTGCTCACCAGTAGCCATGCCAGTCATA
CAGAAATCATCAATGATCTTGGGCATATGCGGGTTGATTCTCAGCATCAGCCAGCATGGC
AGTTCCACACTTCGCAAAAGATCCCCATTCCTGATTGCAGCTGTCACGCATGCATGCGGT
CTCACGCGATCGTATCTCAGTATCATCAGCATTCTGCTACTCACACGAACGGGCAAAAGA
AGCTGGCCAATTGGAGAATGTTTGGCAGCCATTGGAATACTGGGTGCTGCAATTGGCACC
TGGAGTGATGGCAATGAGAACCTAGTGGGGCCTTTAGTGATTCTAGGTCTTATTTTGGTC
GTCTACACAATGTGCGCTCAAGGTGATGGACTTAGGCTGGAGAAGGCAGCAAGCGCAAGT
TGGTGTGATGAGGCTGAAGTGAGTGGTGAGGCCAAGAGGTTTGATGTGACACTAAATGAC
TCAGGAGAATTTAGATTGCTGAATGAACCCCCCGTTTCATGGATGAATGTGGGATTTCTG
GTGGCCGCCATCACTGCCTCATCAGTGCATCCTGGAGCTCTGATTGTGGTTTTGGCCTCA
TGGTCATACTGGAAGTCTCCAAAGAGAGGAGGAGTGCTATGGGATATTCCCATTGCGCCC
AAAGTGGAGCACTGTGACAACCTGGGAGACGGAGTTTACAGGGTCATGCAGACAGGTCTT
TTCGGAAGCTCCCAGGTTGGAGTGGGGGTGGCCAAAAGTGGTGTTTTCCATACAATGTGG
CATGTGACAAAGGGTGCTTTTCTCCTGGTGGGCGACAAAAGACTTATTCCTTCTTGGGGT
TCAGTCCGAAAGGATTTGATCTGTTATGGAGGAAGTTGGAAATTGGAAGGCACATGGGAT
GGAAACGATGAAGTACAATTAATAGCAGTGCCACCAGGTAAAGAACCCTTGAATGTGCAA
ACAAAACCAGGAGTGTTTAGAATGCAGAATGGTGAGGAGATTGGAGCCGTTGTTCTTGAC
TATCCAGCTGGAACATCTGGGTCCCCTATAATTAATAGACAAGGGGAAGTGGTTGGCCTC
TATGGTAATGGTGTAGTTCTGGACAACGGGGCCTATGCCTCCGCTATTTCTCAAACTGCT
GTCCAAGAATCTGATCATGTCGACACACCAGATATAGATCACATGCTCAAGAAAGGCAGC
TTTTCCATGTTGGACTATCACCCAGGAGCAGGAAAAACGAGAAAGCATCTTCCCAACATT
CTACGCCAATGTGTAGCTAAGCGGCTTAGGACACTAGTGTTAGCACCAACTCGAGTTGTG
TTGTCAGAGATGAAAGAGGCCTTTGGAAACATACCAGCACGGTTTCACACACAGGCATTC
CAAGCTCAATTCACAGGGAGAGAAATAGTGGACGTCATGTGCCACGCAACACTAGTCCAT
AGGCTGTTAGAAGGGACCCGAACAGGCAACTGGGAGGTCATCATCATGGATGAAGCTCAT
TTTTTAGACCCCACAAGCATAGCCGCAAGAGGGTGGGCATACCACAAATCAAAACTTAGA
GACAGTGCAGTCATTTTTATGACTGCGACCCCACCAGGGACCACCAATGAATTTCCTGAG
TCCAACGCAGACATTGAGGACGTGCGGAAGGATATTCCTAGTGAACCCTGGAGTAAGGGA
CATGACTGGATCTTGGAGGACGCTAGACCCACAGTGTGGTTTCTGCCTAGCATAAAATCA
GCTAACTTGGTAGCAGCTTGCTTGAGGAGAGCAGGAAAGAATGTCATAGTTTTGAACAGG
AGCACTTACGAGCAAGTGTACCCCACAATAAAATTAAAACGGCCTGACTTCATCCTGGCC
ACTGATATAGCTGAGATGGGTGCTAATCTGCCTGTAGAGAGAGTCATAGACTGCCGAACA
GCCTTCAAGCCAGTGCTGCACGATGGTAGGGTCACTCTTAAAGGACCATTGCGAATTGCA
GCGGCATCAGCGGCCCAAAGGCGAGGGAGAATCGGCCGAGACCCCAACAGGGATGGAGAC
ACCTACGTGTATGCAGAGGACACCACAGAAGAGAATCATGATCTCGTTTGTTGGACAGAA
GGAAGCATGCTACTAGACAACATGCAAGTTCCAGGAGGGTTCGTGGCGTCTCTCTACGAA
GAAGAGGCTGCAAAGACACAGAAAGTTCCAGGAGAATGCAGGTTGAGAGATGACCAAAGG
AAAGTCTTTAGAACACTTATCAGGAGACACGACTTGCCAGTATGGTTATCCTGGCAAGTT
GCAAAGTCCGGAATCCAAGCTGAGGACAGAAGGTGGTGCTTCGATGGACCACTAGACAAT
GTTATCCTAGGTGATAATGGGGAAGCAATCATGGCTAGAAGCCCAGGGGGGGCAAGGAAA
GAACTGAAGCCCCGCTGGTCAGACTCTCGAGTGTGTAACGACAACACCAGCCTAATGAGC
TTCGTGGCTTTCGCAGAAGGTAGACGCTCAGCACTAGGACAGGTTCTGTGGGAGCTCCCT
GTGCAAATGGTAACAAAATTTACCCAGTCTATCGACACCGTTTCAATACTGCTCAGTGCT
GAAGAGGGGACTCGAGCTCACAAAGCTGCCCTGCGAGATGCTCCGGAAGCTTTCGTCATG
ATAGCTCTAACCACAATGTTGACCTGTTGCTCAGCTGGACTTCTGTTTATGCTGATGCGG
CCCAAGGCGACAAACAAGATGTCGATGGCCATGCTAACCATGGCTGTTGCTGGTTACCTC
TTAAACTTAGGAGGGATGACTCACACCCAAGTAGGATGTATTCTGCTGATATTCTTTTTG
ATCATGGTGGTGATCATTCCTGAGTCTGGAACCCAAAGGACCATAAATGACAACAGGCTA
GTGTACGTCCTCATTTCTGTGGGCCTTCTTGTGGGAGCAGTGGCATGCAATGAAATGGGA
TGGTTGGAAGAAACGAAAAAAGACATTTTTGGAACACCCTCACAATCAGATTCACCAACA
GGATTCCATGTTGATTGGAGTATAATGGATTTCAGACCTGGAGCAGCCTGGAGCCTTTAT
GTAGGAGTGATGACTTTCCTCTCACCTATTCTCATCCATTGGACGAAAAATGAATATGGG
AACGCCTCCCTTTCTGGAATAACTCCGACGGCAAGCATCCTGACAGCTCTGAATCAAGGT
GTGCCTTTCATGAAATTCAACATGTCAGTGATAGTGCTTATTGTGTCAGTGTGGAACAAC
TTCACAGCGTCCAGCATGGTGGCAGCCATGCTCATGGTGGTGATGCATGCCATGATTGTC
ATACCAGGCGTGCGGGCACAATGCCTTAGGGAGGCACAAATCAGAGTGTATCATGGAGTG
GCAAAAAACCCGGTAGTGGATGGCAATCCCACCGTGGACTTAGACAAGGAAATGCCAATG
CCTGACCTGTATGAAAAGAAGCTTGCCTTAGTCTTGCTTGGTTCTGCAGCTTTGTTGAAC
ACACTCGTAGCACGGTCCACCATGGCCACTGCTGAGTTGCTGGTCTTAGGGAGTGCGTCT
ATCGGTCCCTTGATCGAAGGCAACACCAGCATGGTGTGGAATGGACCACTTGCCGTTGCA
GTCACTGGAGTGATGAGAGGAAACTACCAAGCTCTGATCGGTGTGTGTTATAACATCTGG
CTTCTAAAGTCTACCAAAAGAGGAGGAGGCCACGGCATGACAATGGGGGAAGTGTGGAAA
AGGCAACTCAACCTACTGTCCAAAAAAGAATTTGAGGAATACAAAATCAGTGACATCATG
GAGGTTGATAGAAGGCATGCGCGAGATGAGTTAGCATCAGGAAACACCGCCACAGGTGTA
GCTGTGTCCAGAGGAACATCCAAGCTCAACTGGCTTGCTGAACGAGGGTATGTCAGGCCC
CATGGAAGAGTGATAGACCTTGGATGTGGAAGAGGAGGATGGAGCTATTTCTGTGCAGCC
CAAAAACAGGTCAGTAGTGTGAAAGGGTATACTCTGGGAAAGGAAGGACATGAGAAACCC
ATGGTGATTCAAAGCCTGGGATGGAACTTGATCAAGTTCAAAGACAGAGTAGATGTGACT
CGCCTAGAAGTTGAACCTAGTGACACGCTACTATGTGACATTGGAGAGTCTAGCTCAAAC
CCCGAGATTGAGAAGGAGCGAACGCTCAAGGTCATTGACCTGGTTGACAAGTGGATCACA
CCCACAACAGAAAGCTTCTGCTTCAAAGTGTTAGCCCCTTACAAGTCTGATGTCATCGAG
AGGCTTGAACGGTTTCAACTCAAACACGGGGGGGGCGTTGTGAGGAACCCATATTCCAGG
AACTCAAGCCATGAGATGTATTTTGTGTCAGGGATCAGAAACAACATCTTGCACATGGTC
AGCATAACCTCACGACTGCTGCTACGGAGAATGGCCCGACCTAGCGGAAAATCACACACC
ACGGAGGACGTGATGTTCCCCACTGGAACTCGCTCTGTGTGTAGTGAGGCTGGGCCCTTG
GACCAAGAGAAGGTCGATGACCGTATAAACAGGATTAAGCAAGAGCAAGATTCATGGTTT
GTTGATAAGGACCATCCATATAGAACTTGGCATTATCATGGATCATATGTGTGTAAACAA
AGTGGTACAGCAGCATCCATGCTTAATGGGGTGATAAAAATCCTAACTGGTCCATGGGAT
AGGATTGAGAATGTCACCACAATGGCCATGACAGACACAACTCCATTTGGTCAGCAACGC
GTGTTCAAAGAGAAGGTTGACACACGAGCTCCTGAACCCCCAGCTGGAACTAGAGCCATA
ATGCGGCTTGTCAATGCTTGGTTGTTCGACCATCTGAGCCGGGAGAAAAAACCCCGGTTG
TGTACTAAAGAGGAGTTCATAGATAAAGTTAGGTCACATGCGGCCATAGGTGAAATCCTA
GAGGAACAGGAAGGATGGAAAACAGCTGCTGAGGCTGTGAAAGATCCTAGATTTTGGAGC
CTGGTAGACAAAGAAAGGCAATGCCATCTGGAAGGAAAATGCAGAACATGTATCTACAAC
ATGATGGGGAAAAGAGAGAAGAAACCCTCAGAGTTTGGGAAAGCAAAAGGAAGCCGGGCT
ATCTGGTACATGTGGCTAGGAGCCCGGTTTCTGGAATTTGAGGCCCTCGGATTTCTGAAC
GAGGACCATTGGATGAGCAGAAAGAACTCTGGATCAGGAGTCGAGGGTCTTGGACTGCAA
TACCTAGGTTATGTCGTCCGAGAAGTCGCAGAGCAAGGCAATGGACTGATCTATGCAGAT
GACACAGCAGGCTGGGACACTAGAATCACAGAGGCTGATCTGGATGACGAGCAGTACCTG
TTGAGAGGGATGGACCCATACCAGAGACAGCTAGCTTGGGCTATAATGGAGCTCACTTAC
AAACATAAGGTGGTGAAAGTTCCAAGACCAGGAATTGGGGGGAAGGTGTTCATGGATGTG
ATCAGTCGTCAAGACCAGAGAGGTTCAGGACAGGTTGTGACTTACGCCTTGAACACGGCC
ACAAATATGAAAGTCCAACTGATTAGGCTAGCTGAGAGTGAACATGTTATCACTAGAAAT
GATGTGAATAGTGTCTCTCCACGAACCCTAAAGGAGCTAGAAGAATGGCTGAACAACGAG
GGTGTCAACAGGTTGAAAAGAATGGCTGTCAGTGGAGATGACTGCATAGTGGCTCCAATA
GATGAGAGCTATGGTAGTGCACTTCACCACCTAAACGCCATGGCAAAGACACGGAAAGAT
GTGACAGAGTGGGAAGAGAGTAAAGGTTGGAGGGACTGGGAACAAGTTCCTTTCTGCTCC
CACCACTTTCATGAAGTACAGTTAAAAGATGGCAGGACACTAATTGTGCCGTGCAGAGAC
CAGGATGAGCTCATAGGAAGAGCCCGCATCTCCCCCGGAAATGGTTGGATGATCAAGGAA
ACAGCGGCTCTTAGCAAGTCCTATGCCCAAATGTGGGCTTTAATGTACTTCCATAAAAGA
GATCTGAGACTGCTCTCCAATGCGGTATGCTCAGCAGTACCCGTGAACTGGACTCCCACC
GGCAGAACAACCTGGTCTATCCATGCTAAAGGAGAGTGGATGACCACCCAAGACATGCTT
GAGGTGTGGAACAGAGTGTGGATAGAAAACAATCCCTATGTTCAGGACAAGACATATGTC
ATGGAATGGAGAGACGTTCCGTACCTCCGCAAGAGTATGGACATCATGTGTGGTTCTTTA
ATAGGAACATCTATTAGGGCATCATGGGCAGGTACAATTAGAACCACCGTCCACAAGGTT
CAACAACTCATTGGAAGGGAGACATACGTGGATTACCTAAGCTCGATGGACAGGTTCACC
ACACAATTGGAAGAGTATGGACACTTAATCTAG
>NC_033694.1 |Palm Creek virus isolate 56 polyprotein gene| complete cds
ATGAATCAGGAGAGAGGAATACTCAGGGGTATGGGGAGGTTCCCCCCCCCCCCTGTGAAG
AAGGGGAACAAGAATTCTGTTGCCGTGGCCAGGGTGCCACCGCAGCAAGGAGGAAAAGCG
AGAGAGAAAAACCGTGAGAGGATTAAAGCGCCAGGAGCGCGACATGGAGTTGCCGGAAAG
ATGAAAAGTCTAATGGGAGAATTGGGCTTTGGATGGATTGATTTACTACGCGTTGATTTG
GTGGAAGGAATTATGATGATGGTTTTTGTTATACAGCGGGCTTTCGCCCAAGTGCACCGG
AGAATTAGAGGATTATCAAGACGCGTCAGGGCATTGGAGAAGAAGCGTGACGGTCGAGCG
GCTATGTTCATTTGGACTATATTGGCAATGTTATTCGGAGTTATGGGAGTTGTGGTGATT
GACATGCGTGTGACGTATGACGGACAAGTGCAGATTTATCGCGACGGAGAGAATATGACA
GATCGAGTTGCGCTCTTTAAGCTGCCAACTGACGGTTGTTCAGTTGGGTTGCCAGTTTCA
AAGATGTGCCACAAAGTGGATAAAAACATGAAAGAAGGATTAGCGGACACGGATTGCGGA
TCAACATGGGCAGAGTTTAGGTTGAGATACCAACGATGCCAAGTGAAGACACGAGCGAAG
CGAGTTGCGCCAGATGGCCCAAAGCAAGACTTTTTGGCAGAAGTGGAAATAGTGGCTTTT
AAAGCCATCCGGGAAAACAAAAGTGTGTTGCTTGTGGTCGTGTTGTGCGTGGCCATCGCG
AAAAGATGGCCATTGTGGGTGTTGATACTACTGTCGATTGGAACATGGACAACGGTTCGA
GGAGAATACATGGAACCGTTGTATGTATTGAAAGCAGACCAGATGACAATGATTCAGACA
ACGTTGAGGCCAGAAGAGGGATACGTGACAGCGACGGCAAATGGGTTATTTGAGATGAAA
ACAGGAAGAGCGTTCATCTATGGAAGCCAAGTGGTGAAAACACTGGTAACTGACTGTGAA
GTTAACGCGACATATTCAACTGATATATGCCCAGGCGGATCGCAGCTGTCAATGCAGGAC
ATTCAAGCGGAAGGAAGAGCATGTGCCTCGGAGCCGTATAATCGAGGCTGGGGCACTGGG
TGTTTTAAGTGGGGAGTTGGATTCGTAGCAACATGCGCGGAGGTTGATTGCACCACTAGT
GTGAAAGTTAGCTCAGTGGCTCGCTCGACAATTAAGATGAATGTGACGGCAACATACCAC
TCAGTGAAAAGTGTGCAGAGTGTGATAAGTGATGTACCTGTGACATTCCAATTTGGGCAG
CTGGGCATTGCCTCTATGACATGTCGTTTGGAGTCCGACCGAATTGCCCAATCATACTAT
CACGTGGAAGGAAACAAGAAGGAGGGACTATTCATGAAGGAACAGATTGATGGATGGAAC
GGAGCCACGTTGGCTGCTGGAAAGATAGCCAACACAGAGAAAATTGTTATTTGGGGAGAT
GTGAAACCAAATGAAATTTTGGTTAAGGCGGTTTCAGAACCCCAACTGGAATGGACTAAT
GCTATAGCTACACATGATGGCTTCCGAGATGTGGGATTTGTTTGCCAGATAATGCTTGAC
AAGCTTGTTACCGGAGTGTTTAAAGATTGTAAGACCCCTAAAACGTCCACATTCACACAA
AGCGGATTTGGCTTTGACGGAATTATAACTACCACGTTAGCTGTCGCCCAAACTGAAGCC
TGCTCGATCAGCATCTCCTGTAAAGGATGCACGCTTTTGGCAACAAAAGCAGTGTTTTCC
GCTGGGGATATTGAGTCGAAGACATGGGTGCGATGCGGAAACGAGAGTGGAACAGCGATC
GTTGGAGGACAAGAAGTTGCCGTTGCGTGCGCCACAAATCCCATCACGCAGGGATGGAGA
TTGGTGAAGCATGCTACTCAACGTTACCGGAAGTTTGGAATGCCAGGAGTAGGTGGAGTA
TTCCACGATTTAGTGGGAACATTAAATCCATGGAGTTTCTTCTCTACCACGACTCTGGTT
TTCATGGCGGTAGTCCTTTTCATCGTGGACAAAAGAATCTTGATTTTGGGGATAGCTTGT
TATATGTTTTATTTTGTGCGAGCCGACTTCGGATGTGGATTTGACCCAGATAGGAAGGTA
GCACAGTGTGGTTCTGGCTCATTCGTGTGGAAGTCACTGGCCCGTTGGCCAATGGCTGAT
CACGCTATTGAGTTTGAAGATAGCAAAGTGATGGTGACTTACTTGACTGACCTATTGATG
AGAAAGAACAAAGTCTGCATAGTGTGTGAAGATGTATTGCAGTGTGCCGCAGCGCGTGGA
GTTGTCGAGCAGATAACGTCGATCAATGGAATCCCAATCCATCACAACATGTCGCTGTCG
CATGGCCGATATTTCCCACGTGTAGTGAAGAAAGTACACAATGTTAAGGTGGGAAAAGCC
ATGTTGCGCCTTGCAATGGCCACATATGCGGGAGCGATGCCTGAGAGTGGATTGGGTGTT
TTGAAGACGGGGTATTTTTCACGCGGAGAAGTGCAGGAAACGTGGGATGATAAAGTTCTA
AGAGTCCTAACCAGCGCCATAAATGCAGAGGAAGTGTGCCAGACGGCTGTCACGTTCCAG
TATGAGTTCGTTCGATATAACCGGAAAGTCTTTGGATCTAACATCGTGTTGCGACCTTCA
GCCTTTACGAGCAAAGCTTGCCCAACATATTTAGCTGGGGCTGTGGTCAAAAACGACATA
GCAACGTTTACGGACGGAATGATGTGGATGCGGAGCCGGAAAGTCAATGAAACGTGGGAA
CTGTTTGAGTTGGAAACAACCCAAAGCCACCAATGCATTTGGCCATACGCGTACACAATA
GACCTAGCAACACCCACGGACAAGAGGCTTTTCATGCCGCCACAATACGGAGGACCAATT
TCGTTTGCGAACCACGTGCCTGGATTCCAGGTGCAAGAGGACTTTCCCTGGCAGAAGGCG
AATATATTAATGCGCCAGGGACCGGTTCCGGGAACGACCGTAGTCCAGGATCCACACTGT
GATGACCGGAGCGCGGCAGTGCCAGTTGAACCAACTATGCAAGCTTGGTGCTGCAAGACC
TGTTTTGATAGAGGAGTGAAGCCTTTCCATTTTGTGGTTGACGGGAAATTTTTCTATCCA
ATGGAAGTGCGGCCAATGAAACTGGAACAAGACGCTGTGGTGATTGAGACTGATGATGGA
GAGTTCGAGAGGAGTGAGCATGAGAGCTTGTTTGAAGGCAAAGCAAAGTGGACATCACCG
TTACCAATGGGAGAAACAGCCAAGATTCAAAATTTTTTCGTGACCAGCCCGCCAAAGCCG
GAATCAAGCCTGCTTTTGGTGGGCGTTCTGATTCATATGTTAACAACGCGAACCCGCCAT
CGGTGGGCAACTCGTTGTGCTGGAACTTGGCTCATCTTTTTGGTCTTTGGACATCCGGTT
GTGTCTTCGGTGCAGTCTTGGGCGTGGCTCTTTATGTCAGCTGCCTTAGCAAGTGTCCCT
GGTGGTTCTTCACTGGTGATCCACTTCTGGATTGGGTTGCAGATATCGTCAGCGCACCTC
TTTTACCTGGGTTGGTTAATGAGGAAACGCCTGTTGATTACAGAGATGTCGCGAGTGGCA
CATCTGATTGCCCAGTTGTGCAGCTTCGAGACATATGCGTGGGCACCGATCCTCAAAGTA
CTGGATCACTTGCTGTTTCCACTCTACACTCTGTCAGTATTCGTCGTTCACCAGCAGTTT
CAGGTATTCCACGACTTGTGGCTACAGAGCGCCGTGGTGATGGCACACCTGTTGCAACAC
CCTCTCAGTGGTTTAATAACCTTGAGTTTAAGCGTCGGCTTGATTCAGCTAATAGCACCA
ATGAAAAGATGGTTTTGCTCACCAGTTATATGGGGAGATGGCTTACGCGCGCCGAGACCA
CACTGGACAGCCTTAACGTATTTCATCGTGCTGTATTTGGCAGCCGCTGGGATGGAGACA
GTGGGTCTGCACACGTCCGGGATGACAGTGATGCTGGGCGGGATGCTTCTGTGGGTTGTC
CTACAGTTGATGCCCCCGACAGCCTTGGAACTTGTGCGCCTACCGGGACAAAGTCTGCCA
GACGGATGTGAAGAAGAAGCGTCAACATCTCTACCAGAAGGAATGAGTGGGCATTACGCC
CCCGATGGAGTTGAACTCGTGAACTACACAGATGCAGGGACTGTCTCCGCAAACCTTGTG
GTATTTGTTGGGTGTGCTGGAATTATGACTATGAACATATACGTTGGGTTGGTTATCACG
GCCTTGGCCTGGGTAACGGACGCCCCGATGTGGATTCCAAGATTGATTGATGGTGCTATG
TCCCAGCGGGCAAATTCGGAGCTATTGCTGCCATCCCCACCTCTTGAGATACACAAGACG
GAAGACTCGTTTGGTTACATCCCGGACGGAACATATCACGTGTTGGCTAGCAGCTGGATG
AGCAAGAAACCAGTTGGTGTTGGAGTGGTGAAGGAGGGCGTGTTTCACACGTTACACCAC
GTCACCAAAGGAGCTAATGTGACATGGGCAGGACGTGAGGTTAGGATGCACTCTGGAGAT
GTTAGGCGGGATATTGCTGCCTATGGCGGGCCCTGGAACATCAGCGGGAGTCTTGAAGAT
GTCGTAGTAGTGAAGGCCGTGAACAAGGATGGAACCGTGACATGCTGCCGGATTACAACA
GCTAAGTTGGACATTGAAGGAACTACAGTGATGGCTGTTGAGCGAGATTTTGGTTTCGGC
TCTTCGGGGTCCCCCATATACGCTCCTGATGGACGGTTGATTGGCTTGTATGGATACGGG
TTTTACTATGGAACGTACTTCTCAATAGTTTCAACAGGAGAAGGAGTGGAGGCACCACCG
GAAGAGGTTGAAGTCTCAACACGTGAGTTTGTGGACTGGCACCCTGGAAGAGGAAAAACG
CGCACGATACTCGTTGAGCAGGCCCTGAAGCATATAGCTGATGGAAAGAGGTTGCTAATT
TTGACACCAACGCGGGTCGTAAAGGATGAAGTGCAGCGAGCGATAAAGGAAGCCGCCCCG
CAGGCGGTTATCGGATCGAACTTAAGCATTTTTCGGAAGAACGCCGTTACCTTGGCATGC
CACGCGACCTTCACGCAGTATGTGATGGAGAAGGGGATAGAAAGTGTGAAGTTTTCGACC
ATCATTATGGACGAGTGCCACTTTCTGGACCCGATGTCCATCGCGTGCCGCGGGATAATG
GATTTCCACAACAGCCGTGGAACGAAGGTCATCTTCATGAGTGCGACGCCCCCAGGACGA
GCAGGAAACGCTGGGTCCAACTTTACAATAGAAGACAGAGCCATCAAGTTCCCCAAGGAG
TTGACCGCATCGTGGATCAAAGACAAGTCAATAGGCAAGACCATCGTTTTTGTGCCAACA
ATTACGCAAGCTGTGAGGCTGGCTAAAGAGTTGGGAGGGGTGGCCTTGACCCGAGATACG
TTCAATGATGCCATGGGGAAGGCCCGGAGTCCGGAAACAATGTTTATAATCTCAACAGAC
ATCAGCGAGATGGGAGCCAATCTCGGAGTGACTACTGTTATCGACACAAGAACTGTTATA
AAACCATTAGTGTCTGACAAAGGAGTTTCACTTGAAAGGGTTGGTGTGACCCCAGCTTCA
ATCATCCAGCGCAGGGGCCGAGTAGGTCGGCGGGAGCCCGGAGTATACATTTATCCCCTT
GACGTCGAACCAGAGGAGCAGCCGGAAAATTGGGTGTGTTGGGTGGAGGCGCAAATGATC
TTAGATCAATTGGGCTGCCATCCGATGAGAGAGGAGAGCGAATTTTTCCGCCCACAAGGC
ACGTACCGGATTGACGACGTAGAGCAGCGGAGGTTTCTGGGGTTGATCAAGGAAAAACTG
CCAATTTGGCTTGCTTGGACTTGGGCCAGCTCACATGCGAACAAACATCAGATGCTATTT
CAGGGAAACGCCCCCAACACTGGACGAACATTAAAAATAAAGACGCCATCCGGATCTCAC
ATTTACGCCCCAAAGGTGACAGATGATAGGTTTGAAAAGGAGCCAGAAATTGTGAAAGTG
GCGGCCATCGGATTCTTCCTAAAGCAGAGATCACTATACTTCGACTTACCTGGATTATTG
ACCGGATTGTACACGGTGTTGACAACGGCTGGGCTCGATGCCCTTGGAAATTCGTTCAAA
CGCTCTGTGGACACCCTTCACGACATCGGAAATGCGGTGGAAGGAGAGTTTTCTGCTATA
CAAATGGGACGGATTTTACAGATGTGGTCTGCGTTGTTTATCGGGGTGACTTTGGGAGTT
GTGCTGATGGGAGCCGGATTTGTTGTGGTGAAGGCTTTTAGAGGATTGTTTGGAACCCGC
CAACAACACACAACTGTGTGCGTGTCGGAGGGCGGAAGTTTCCAAAAAGTTGCCACGGTT
CTAATGAGCGTTGGACCATTGTGCGCCGTTTTTGGTGGCATTCCCTCTATATTCGTCTTC
ATTGTGACCGTTGCCCTGTTGATTGTGCTGTGTGTGGGCGGAGGTGGCTCTCAACGTGGT
GTGCTTGATTCGGATCTAATACGCTGGGTCATGGTGTTGGCCATGATGACAATCGGAGTG
ACTGCGTGGGAGTTGGAGCTATTACCAAACGTGAGAAGAGATGTTATACAGTTGACTCGA
TACCTGTTTGCTAGCAATCCTGCCGTTGTTGGAGCTGTGTTTAACGCCGGGAATATCGGA
TTGGGAGTCTCTCTGCCAGGGACCCTCATGATGAGCTACGCCGCGAGCGGAACGCTGGCC
CCCCTTATTGGAGCGTGGGCCGAAGGAAATTTCTTAGGAAAGCTCTTTGGTAGCGAAGTG
CTTCCAGCTCAGGCTATAGGCGGATTTCAAGTGACAGCTATCCCGTGGGGATCTATGGTG
CCGGTTATCGCTGGTTGCTTTCTAGCGACAAACACTCTTTCGAAAGTGTTTGGTGCTGGA
ATTACAACTGTGTTTCTCATACTACTCTACTTCGACAAGAAACATGCATTCACGAACAAG
GCTGTTAAGGTTTTGTTGGCGCGGACAAACAGAAGGGACATGGAGGAAGAAATCACAACA
AGGGACGCGGAGTCGCGGGCTCGCCAACTGTTTTATGGCCTACAACTGGCCGTATCGTTG
CTGTGGGTTCTCTCACATCCTGTGTTGGAAAACTTCGTTCCATTCTTTGCTGTGTGCGGG
TACACATTCCTGTCGCTCTTGAGGCCAAATCATCAACTACATGCTGCGTTGGATTATACA
TTGGTAGTCCTGCTCTTGCAGGTAGTTGAACCTGGGAACATCATGTACGTCGGCGGATGC
GTTTTGTTATGGTATGTTTTAAACCCTACCAGATTGGGCGTGCGCTCGCTGGTGAAGAGT
GACACCGGAGGTTTAGGCTTCCGTTGGAAGAAAGCGTTGAATTCACTTAGTGAGAGGCAG
TTTGCCATCTACAAAGTCAGAGGCGTGAATGAAACTGATAAAGGAGCCTACGTGTCGCGA
GGTGGTTTAAAAATGAACGAGATTATCAACAAGCATGCGTGGGAACCTCGAGGAGTTGTC
GTTGACCTGGGATGTGGACGAGGAGGTTGGTCCCAGCGCTTGGTGATGGATTACCGCGTC
GCTGAAGTAAGAGGATACACACTTGGAGGCAAAGAACGTGAGAATCCCCAACCGTTCCAA
ACGAAAGGATATAACTTGGCGAATTTGAAGGCTGGAGTTGACGTCTATAAAATGGAGCCA
GTGAATTGTAACACCATAATTTGCGACATAGGTGAGAGTGACCCGCGTCCTGAAGTTGAA
AAAACTCGAACGCTGAAGGTTTTGGGAATGCTGGAGAAATGGCTGGAAGTCAATCCAAAC
GCCTCTTTTTGCTGCAAAGTGCTATCACCTTATCACTTGGACGTGCTTCGAAAGTTAGAG
TCGCTGCAACACAAGTATAACGGGCGGCTGGTTCGACTGTCTTACAGTCGGAACTCAACA
GCAGAAATGTATTATGTGTCAGGAAAGAGGGCAAACGTGGTGGCAAGCGTGTACTTCATG
CTTGGGTCGCTGGTAGGTAGGCTGCGGAGACATGAGCCATCAATCATCGACCCCCCACCG
GTTCTAGAGATGGGAACCAGAAGCGATCCGCGAGCAAAGGCCAAAGCGCAAGACTTCGAG
ATGATCCGAAGAAGAGTGGAACGACTACGAGGAGAAAATCGGAAAACATGGTTTGTGGAC
AACGAACATCCATATGTGTCATTTAACTACCATGGATCCTTCGTGACTGATGAGGTGACA
GCGGGCGGACAAACAACAAATCCCTTGATTAGACGCGTTATGTGGCCATGGGACTTTCTG
TCTCGGGTGACAACCTTTATGATGACCGATGTTTCAACGTATGCCCAACAAAAGGTGCTG
CGTGAAAAAGTGGACACTGTCTCTGAGGAGCCCGACGAGCGAATGAAAGCAATTAACAGA
CTCATCATGACACACTTCGTGAAAATGTTCAAGCGGCGCGGGCTGAAACCGAGGGTGTTG
ACACCACAAGACTACATGAATAATGTCCAAGCCAACGCAGCCATAGGAGGATGGAGCGAA
GTAATGGATTGGCAAAACGTGCGCGATGCTTTGGCAGATCAACGATTCTGGGACATGGTA
GATAACGAGAGGGCCTTACACTTGCGTGGTGACTGTGAGCTTTGCATCTATAACACGATG
GGAAAGAAAGAAAAGAAGCCATCTGCCTTTGGCACTGCGAAAGGTTCACGCACCATCTGG
TATATGTGGCTGGGTAGCCGTTATTTAGAGTACGAGGCTTTAGGATTCTTGAACGAAGAT
CATTGGGTTGCACGAGAAAACTTTCCATGTGGAGTCGGTGGCGTCGGCGTTAACTATTTT
GGATATTACCTGAAGGAAATAGCCGGGGGAGGCCGGTGGCTTATCGCAGACGATGTCGCG
GGATGGGACACGAGAATAACCCAAGGAGATCTAGATGATGAGCTGTTCATGTTAACCGAG
CTTGCCCCAACCACATACCACAAGAAATTGATAACTGCGACAATGACGTTGGCTTATAAA
AACATAGTGGCCTTATTCCCTAGAAATCATCCGATGTACCGAAGTGGAACTGTTCTTGAT
GTGTTGTCTCGAACGGATCAGCGTGGGTCGGGCCAGGTGACAACATACGCTTTGAACACT
GTGACTAATGGAAAGTGCCAGGTCGGGAGAACATTAGAAGCGTGTGGCTTGCTGGACGCC
CCGCTCACCACAATCGACTCCTGGCTCACTGCCAACTTGGAACGAGTTCTTGGAGCAATG
GTCGTTGCCGGAGATGATGTGGTAGTGGCGACAGACAATGAAGAATTCCACACGAGTTTG
AGATACATAACAGCGACGTCAAAGATCCGAAAGAACTTAGGGGTGAGTGAGCCATCGCCG
AGATTCACGAGCTGGGAAGATGTTGAGTTTTGCTCACACCACTTCCATCCACTGACGTTA
CGTGATGGCCGTGTGCTGATCGCCCCGTGTCGTGACCAAAACGAAATTATCGGAAGATCA
AGAATCCAGAAAGGCGGAATAGTTGACATGGCCTCGGCTGGGTGCTTAGCGAAGGCTCAC
GCGCAGATGTGGGCCCTTTACTTCTTCCATCGGCGAGACTTACGGATTGGATTCGCGGCC
ATCACATCAATTGTGCCTATCAACTGGGTGCCGACGGGCAGGATATCATGGTCTATCCAC
CAGAACGCAGAGTGGATGACGACTGAGGATATGCTAACGGTTTGGAACAACGTGTGGATT
AGGGACAATCCGTGGATGAGAGGAAAAGAACGAGTGACTTCATGGACAGACATACCGTAT
TTACCCAAAGGAGTGGACATAAAGTGCGGAAGCCTAATAGGCGATTCCGACCGCGCTTCC
TGGTCAAAGACGATTCCCCTAGTTGTGGAGAAGACCCGAAAAATCCTTGAGCAGGAGAGG
GGAACATTGAAGTTCTACAATGGGTTATCCATTCTAGGACGGTATGTTCACCACGTCGAT
CCTGTGTTCAACTGA
>NC_033697.1 |Saboya virus strain Dak AR D4600 polyprotein gene| complete cds
ATGGTTAATCCAAAGGGCGTCAATGTAGTGGCTGGCCGCACTAAACGGCTGGCCCAAAAA
ACAAAAAAGAAGGTGGCCCAAGTGAGCAAGGGCATCAAAGGGTTCGTTCTCTTTGTGCTC
ACGCAACTATTCATGGGCCGCAAACTAACACCGGACGTAAAGAAATTATGGAAGAAGACA
GACAAAAATGTGTTGACGGCTATTTTGAAAAGAATCAAAAATGTTGTGAACAACCTCTTG
AGAGGAGTTGCTGGGAGGAAGAAGCGACGTTCCGCAAGCCCTTTCATGTTGTGGCCTTTC
CTAATTGCAGTGGTTATGGGAGCTAGCTACTCTCGCCATGGACCAATCACGTATCTGAAC
ATTACAAAGACGGACATCGGGAAGAACCTCAATCTGAAAGTTGGCAACTGCACTTCTGTG
GCCACCGACGTCGGAAAGTGGTGTGAAGATTCAACAGAGTATGATTGTGTCACGCTGCAA
GAGAACGAAGAGCCTGATGACCACTATTGCTGGTGCTATGGAATACAAAATGTTAGGGTG
ACTTACGGGCGATGCAAAGATGACAGCCAACCCAGGCGCTCTCCTAGGGCAGTGGTCATC
ACAGCCCACCTGGACCAAGGACTTGTGACCAAAAAAGAAACTTGGTTGGGAACCAGCCAC
TTTGAAGCTCAGGTGCAAAGAATTGAGAGATGGATCATCAGAAACCCTACTTACGCCATT
GCGGCCATTTTGATGGCTTGGTATGTGGGAAGCACTATGAAGCAAAGAATCATCCTTCTT
CTCTTAACACTGGCCCTGGGACCTGCTTATGCAACACACTGTGTGGGAATACCAAAGAGA
GATTTTGTGCAAGGTGTACAGGGAACTTCATGGGTGAACATGGTACTGGAGCAAGGATCC
TGTGTTACTGTAATGGCTGAGGGAAAACCAAGCGTGGACGTGTGGATGGAATCCATTGTC
TTCACCAAGCCAACGACAGTGAAACGGATCAGTTATGCAGCCACAATTAGTGACAATAAA
GTGGCGGCTAGTTGTCCAACCAATGGAGAGGCAAAACTGGATGAAGAACACAACAAAGAG
TTTGAGTGCAAACGCATGTACTCAGACCGTGGCTGGGGAAACGGGTGTGCTCTTTTTGGG
AAGGGAAGCTTGGTGGCTTGTGCTAAGTTCAAATCAACTGGGCATATGGATGTTTATGAA
ATGGATACAACAAAAGTAGAGTACACCATGAAGGCTCAAGTGCATTCAGGAGCCAAAGCC
ACAGATGGCACAATGATCAAGGCGATAGGCTTCACTCCTGTCTCCGGCACACAGACAGTT
GAATTCCCAGGATACGGAAGCATGGGTCTCGAATGTCACGTACAGTCAAGCATAGATTTC
ACTACCCATTATTTAGTGGTCATCGGTAGTGACTCTTGGTTAGTCCACAAGCAATGGGTA
GCTGACATAACATTGCCATGGGCTCATGGTGAGACTGACATATGGAGAGACAAAGGCTAC
CTTGTTGAATTTGGGGAACCCCATGCAGCAACAGTGAAGGTTTTGGCTATGGGCTCCCAA
GAAGGAGCTCTCCGAACAGCTCTAGCTGGAGCCATGGTTGTGACTTATGATTCTAATGCA
AAAACTTTCAAGTTACATGGAGGACATGTCACATGTAAAGCCACGATCAATAATCTTGTG
CTGAAAGGAACCACCTATCAAAACTGTAGGGGTGGCCTAAGTTTCACAAAGACCCCGGCA
GACACTGGACACGGCACTGTTGTCATGCAAGTCAAAGTGACCAAGAATGCCCCATGCAGG
CTCACGGCCATTGCCGCCGATGATGCTTCAGGAAAGGTCAATCGAGGAACTCTAGTTACA
AGTAACCCAATAGCCAATGCAGCAAATGATGAGGTTCTCATAGAAATCAACCCTCCCTTC
GGAGAGAGTTACCTCATTGTTGGAACCGGTGATGACAAATTGGTATACCAGTGGAAAAAG
AGTGGAAGCACCATCGGGCAATTGTTCACCGAGACTATGAAGGGTGCCCAGAGAATGGCA
GTGGTTGGCTCCTCGTCATGGGACTTTAGTTCAGCTGGAGGCTTTTTTGGCTCAATAGGG
AAGGCTATGCACACTGTGTTTGGAACAGCGTTCCATGGGATATTCGGAGGACTCAGCTGG
ATAACCAGAATTCTCATTGGAGTTTTGCTTGTTTGGCTTGGACTCAATTCTCATAATGGA
ACGGCAACAACATGTTTCATGCTGTCAGGGTTCATTGTGCTCTTCCTGTCCCTGGGAGTG
GGGGCTGAGGTTGGATGTTCAGTCAGTTGGAAACAAAAGGAACTGAAGTGTGGTGATGGA
GTGTTCGTGTTCAATGATGTGAATGACTGGACCCACAAATACAAATACCATCCTGAGGAC
CCAAAAAGAATGGCATCACTGATTTTAGAAGCTTGGAAAAGGGGATCTTGTGGACTCAGC
TCAGTCAGTGAAATGGAACACATAATGTGGGAAAGTGTGTCACATGAGATCAATGCCATC
CTCGATGAAAATGAAATTGACTTGATCGTGAAAGTGCATGATTCAAAACACATATACAAG
AGGGGAGCTAAAAGATTTCCACTTGTTAATCAGGAGCTAAACTATGGATGGAAGACTTGG
GGCCGGAGTTTTATTTTTGAGGATAATAATTCCAACAACACATTCCACATTGATGGCACT
AATGATACCTGTCCGCTGGAAAAGCGTGTGTGGAATGCCCTTGAGGTTGAAGATTTCGGC
TTTGGGGTTTTTCAAACCAACGTCTTCCTGAGGCAGAAGGCTGATAGGACAAACTCATGT
GAACCAGCCTTAATGGGAGCGGCTGTCAAGGGACAAGAAGGAGTTCACGCTGATCCAGGT
TTCTGGATGAGATCCACAGAAGAGAACAAGACATGGGAAATCCAGGAAATCGACCTTGCA
GCTTACCGTGAATGTGAATGGCCTGAGACTCATACCATCAATGGGCAGGGAGTTGTCGAA
AGTAACCTGTTCATGCCTAAACAACTGGGAGGGCCAGTGAGCCGGCAAAATTACGTTGCT
GGTTACAAGACCCAGACAAGTGGAGCATGGGGCTATGGTAGAACTAAGGTGCAGAGGAAA
GAGTGTCCAGGCACCACCGTGAAAGTTGACTCGGAATGCTCAAAGAGAGGAAAGTCAGTT
CGAAGCACAACAGTAGAAGGGAAAGTGATAAGAAATTGGTGTTGCCGCTCTTGCACTCTA
CCACCTCTCAGTTACTGGACAGAAGATGGATGTTGGTATGCCATGGAGATTAGACCCTTG
GAAACCCCTGAGAAACATCTGGTTAGGTCATGGGTGACAGCAGGAGAAGCTTATCCTGCC
TGGAGCATTGGCTTGATTGCCATGTTCCTTTTTGCTGACATCATGACAAGAACACGACCC
ACAATGAAGATGATGCTTGCAGGATCAATTGTCCTTTTGGCCATCATGATCATGGGAGGC
GTGTCACACATGGATTTGCTGAGATATGTCATTGTGGTTGGAGAGCACTTCCTAGAGCAA
GAAAAAGGGGGGGACGTGGCTTACATGGCCATAATCGCTGCTGCACACCTCCGTCCAGGG
CTCCTTGGAATGTACTTCTTCAAGGGCATGTGGAGTCCAAGGCAGAGAGTGATCTTGGCT
TGTGGCTTAGCCTTGATCCAACCATTTCTAATTGAACATGGAACAGCATCCTTGTGGGAC
TGGGCTGATTCCATTGGACTGGTCCTATTGGTCATTCAAGGCATGGTGAAAAACAAAGAA
AAGAACTGGGCCCTATTCCTCTTGTCATTGTGCTCCCCAGTGGCCATGTCCAGCATACAA
AAAGCTTCATTGATTTTCAGCTGCAGTGCTTTGGCTCTGAGTCTGTGGAGAGGGGGTAAC
ACTTCCATGAGAAAAGGAGCTCCGTTTCTAGCTTCGACGCTTTGCTACACTTTTGGTCTG
ACTCATGCCTATCTCAGTGTCATTTTCATGTTTCTTATAACCCAGAGTGGGAGAAGAAGC
TGGCCAATTGGTGAGTGCATGGCTGCAGTGGGCATTTTAGGAGCTGCCTTTGGCTCATTT
CTTAGTGAAGATCCAACACTTCTTGGCCCAATTGCTCTCTTTGGTATTGTCATCTCAATC
TATGCCCTATTTTCACAGGGAGATGGGCTGGAGCTGGTTAGAGTGGGGGATGTGACATGG
AGTGATGAAGCCGCCATTTCGGGTGAAGCCAAGAGAATGGACGTGACTCTGAATGATGCT
GGAGAATTCAAGCTGATCAACGAGGCTCCAGTGGCTTGGACAAATGTCACCTTTCTCATC
CTAGCCATTGTATCATCATCTTTGCATCCCCTTGCTCTTGTTGTGGTTCTAGCCGTTTGG
ACTGGATGGAAGAAGAACAAGAGAAGTGGCGTGCTCTGGGATGTCCCTGTGGCCCCAAAA
GTGGAACTAGTGGACTACCTAGAGGAAGGCATATACAAAGTCATTCAATCAGGCCTCCTC
GGAACCAGCCAGGTCGGAGTTGGCGTTGTTAAAGAGAATGTGTTTCACACTATGTGGCAT
GTCACCCGGGGCTCTTTCCTAACTTACAATGGCAAAAGGCTGACCCCAAACTGGGCCTCT
GTTCAAAAAGATCTGATATCATATGGTGGTACATGGAAACTTGATGGTGCTTGGAATGGC
TCAGATGAGGTGCAGCTGATTGCCGTGCAACCTGGAAAAGGAGCTGTCAACATACAAACC
AAACCAGGAATCTTTTGTCTCCAGGATGGAAAGGAAATTGGGGCTGTTCTACTTGACTAC
CCAGCTGGAACATCAGGTTCACCCATCATTGATCGACATGGCACTGTGCTTGGGTTGTAC
GGCAACGGGGTAGTTCTAGACAGTGGAGGATACGCTTCGGCCATTTCTCAAGCGCAACCT
GCACCACCAGATGAAACGGAAACACCAGGAATTCCAGATATGCTGAGGAAAGGAACTTTC
ACAATGCTTGATTACCACCCAGGAGCCGGAAAAACCAGGAAACACCTTCCAAACATACTT
AGAGAGTGTGAACGAAGGAGGCTAAAGACACTCGTTCTAGCACCCACCAGAGTTGTCTTG
AGCGAGATGAAAGAAGCCTTGCACGGAGTGCAGGCTCGATATCACACTCAGGCCTTCAGT
AGTGTTGTGACTGGGAGAGAGCTGATTGATGTCATGTGTCACGCCACACTTGTGCACAGA
ATGTTGGAGGGGGTCAGAAGTGGGAACTGGGAAGTCATCATCATGGATGAGGCGCATTTT
CTCGATCCAACCAGCATCGCTGCTCGAGGTTGGGCACACCACAAGTCAAAGACTAGGGAG
AGTGCCGTAATTTTCATGACGGCCACCCCTCCAGGTTCATCAAATGAATTCCCTGAGTCA
AATGCTGAAATTGAGGACGTGCGTAAGGAGATACCAACAGAACCATGGAATAAAGGATAT
GAATGGATCTTAGAGGATCCGAGACCCACAGCCTGGTTCCTCCCTAGTATAAAGGCTGCC
AATGTTATTGCGGCTTGTCTGAGGAAGGCGAATAAAAATGTGGTTGTTTTAAACAGGACC
ACTTTTGAGGCCGTGTACCCAACAATTAAGACAAAAAAGCCAGACTTCATCCTCGCAACT
GACATAGCAGAAATGGGAGCAAATCTTCCAGTGGAGAGAGTCATCGACTGCAGAACTGCC
TTCAAGCCCGTGCTGGTTGACAACCGAGTAAGTCTCAAAGGACCCATGAAGATTGCAGCA
GCCGCAGCGGCTCAGAGAAGGGGAAGAATTGGGAGGAATCCTGATAGAGATGGAGACACT
TACATTTACTCAGAAGATACTTGTGAGAACAATGAACACTTGGTGTGCTGGACAGAAGGA
TCTATGCTGTTGGACAACATGCAGGTCAGGGGTGGCTTTGTGGCCCCACTCTATGAAGAG
GAAGCCTCTAAGACTAGCTTAGTTCCAGGAGAAGCCAGACTTCGTGATGACCAAAGGAAA
GTCTTTAGAACTCTGGTACGGAGATTTGACTTACCTGTCTGGTTGTCTTGGAATGTAGCT
AAGAGTGGCTTGTCTGTTGAAGACCGAAGGTGGTGCTTTGATGGAGAAGAGGACAATGCC
ATCCTTGGGGATAATGGAGAGGTCATTAAAGCTAGAAGCCCTGGCGGACAGAGAAAAGAT
CTGAGACCAAGGTGGTCTGATGCTAGAGTTTCCAATGACAACGGCAGCTTGGTCAACTTC
ATTGCATTTGCTGAAGGAAGAAGATCCACACGTGATCTCCTAGACATTCTCTGGGAGGTT
CCAAATCAACTAGGGGAGAAAGCTAGGAGCTCAATTGACACACTTATGATTCTCATGAAG
TCTGAAGAAGGTTCCCGGGCCCACAAACTCGCCATGCAGGAAGCCCCTGAAGCCTTGACA
ACCATTATTTTGGTGGTTTTGGTGGCAATGTGCTCTCTTGGGATGATCTTTTTTCTCATG
CGGCCAAAAGGGATTGACAAGATGTCTATGGCAATGGTAACTATGGCAGTAACTGGCTAT
CTCCTCAGTGCAGGAGGGTTAACCCACGTTCAAGTGGGAGGCTGCATGCTTGTGTTCTTT
GTGATGATGGTGGTCATGATTCCTGAATCTGGAACCCAGAGGTCAATTAATGATAACAAA
TTGGCTTATGTCCTAATTGCAGTTGGCTTGGTCATGGGAACTGTGGCAGCAAACGAGTTG
GGGTGGTTGGAGAGGACAAAAGGAGATCTAATGAGAATGACTGGGACAGAAGCGCCAACT
TTTAGTCCAGCTTGGAACCTGGTGGACTTTAGGCCTGGGGCAGCCTGGAGCCTGTATGTA
GGAATGGCCACTTTCTTGACCCCAGTGTTTGTGCACTGGATAAAAAATGAGTATGGAAAT
GCCTCACTAACAGGAATAACTCCAACTGCAGGGATCTTAGCAGCCTTGAACCAAGGCGTC
CCCTTTGTCAAATTTAACACCCCAGTTGCTGTCTTACTTCTGGCAGTCTGGAACAACTTC
ACTGCCTCAAGCATGGCTGTAGCATTAATCATGCTGGTAGTGCACTGTGGCTTTCTGCTT
CCTGGAGTTCGGGCTCAGTGCTTGAGAGAAGCTCAAATACGAGTGTTTCATGGAGTGGCA
AAAAACGCTATGGTGGATGGTAATCCAACAGTTGACTTGGAGAAAGAGACCAGCATGCCT
GACCTCTATGAAAAGAAACTGGCCCTTGTCCTTCTTGGAGCCGGAGCTCTGGCAAATGCA
ATGATAGTAAGAAGTGCATTCTCTTTGGCTGAATTACTGGTTCTAGGTAGTGCAGCCCTG
GGACCACTCATTGAAGGAAACACAAGCACAATGTGGAATGGACCCTTAGCTGTTTCTGTT
GCTGGGATCATGCGTGGAAATTACTATGCAGCTTTGGGAGTGGCCTACAATTTCTGGGTC
CTCAGATCAGCCAGAAGGGGAGGAGGGCAAGGAATGACACTAGGAGAAGTGTGGAAGCGC
CAGCTCAACTTACTAGGAAAGAGAGAATTTGAGACCTACAAAATCAGTGACATCTTGGAG
GTAGATAGAACTTATGCTAGGGAAGTGATGGCATCTGGGAAAACTTCAATTGGCGTGGCT
GTATCAAGAGGGTCGGCTAAGTTAAACTGGATGATGGAAAGAGGCTACTTGCGACCCCAT
GGACGTGTGGTGGATCTAGGCTGTGGTAGAGGGGGCTGGAGCTACGCCTGTGCAGCCGAG
AGGTTAGTGAGCTCAGTGAAAGGGTTCACTCTTGGAAAAGCCGGTCACGAAACACCACGA
TTGATTGAAAGTCTAGGATGGAACATCATAAAATTCAAAGATAAATGTGATGTTGGAAGG
ATGCAGCCAATCGCCAGTGACACCCTGCTTTGTGACATAGGAGAGTCAAGCTCAAATCCA
GAAATTGAGAAGGAAAGGACCTTGAAAGTGATTGAAATTGTCAGAAACTGGATGTCCCCC
ACAACTTCGTCCTTTTGCTTTAAAGTTCTTGCCCCATACAAACCAGAAGTGATTGAGGCG
CTAGAATCATTCCAACTGAGCCATGGAGGCGGCCTGGTGCGCAATCCCTTGTCCAGGAAT
TCAACCCATGAAATGTACTTTGTATCAGGAATCAGAAACAACATAACACACATGGTGAAT
AGCACATCTAGAATGCTACTCCGCCGAATGTCCAAACCCTCTGGAAAGCAGACAGTCATT
CCCGACGTTCTGTATCCCACAGGCACTCGGAGTGTTGAGAGTGAAGCTGGGCGCCTGGAG
ATTTCAAAGCTTAAAGACAGACTGGAACGCCTCAAAGAAGAACAGCCTACATGGTTTGAA
GACAAAGATCACCCGTATCGGACTTGGCATTATCATGGAACCTATCTCGCAAAACAGAGT
GGAACAGCCGCTTCCATGTTGAATGGGGTGGTGAAACTGCTGTCAGGACCCTGGGACAGA
ATTGAAGAGGTCACATCGATGGCAATGACAGACACAACTCCATTTGGTCAACAGAGAGTT
TTCAAGGAAAAAGTGGACACAAGAGCTCCGGAGCCACCCAAGGGAACCAGAGAAATCATG
GCCGTGGTTAATGCATGGTTGTTTGACTACCTATCTAGGAAGAAGAGCCCGCGTCTCTGC
ACAAAAGAAGAATTCATCAATAAAGTGAGGTCAAATGCAGCTCTGGGAAGCATCCTTGAG
GAGCAGGAAGGGTGGAGCTCAGCCAAAGATGCGGTGGCAGATCCCCGCTTTTGGGCCCTC
GTGGAGAGAGAACGAAATCTGCATCTAGAAGGGAGGTGCGAGACATGCATCTACAACATG
ATGGGCAAAAGAGAAAAGAAACCAGCTGAGTTTGGAAAGGCCAAGGGTAGTAGAGCCATC
TGGTACATGTGGTTGGGAGCCCGCTTCCTGGAATTCGAAGCGCTAGGATTCCTGAATGAG
GATCACTGGCTAGGCCGAGAGAACTCGAAGGCCGGAGTGGAAGGGACGGGTCTTCAATAT
CTTGGTTACATTGTCCAGGAAGTGGCGCGGAATGGAAATGGACTGGTCTATGCTGATGAC
ACCGCAGGCTGGGACACAAAGATAACAGAGGCTGATTTGGATGATGAACAGTACATTCTC
AGCAAATTGGATGGTGAGCATAGGAAATTGGCCTGGGCTGTAATGGAGCTAACTTATAAG
AACAAGGTGGTCAAAGTTCCGAGGCCCGGACCTGGAGGCAAGGTGTACATGGATGTGATC
AGCAGGAGAGACCAGCGTGGATCAGGACAGGTTGTCACCTACCCACTCAACACTGTCACA
AACATGAAGGTTCAACTCATCAGAATGGCTGAAGCTGAAAATGTGATCACCAAAAATGAC
GTGGAAACAGTGTCCCTGATAACCCTGAAGGAACTGCAGCTCTGGTTAGAGGTTCATGGC
GTTAACCGTCTCAAGCGAATGGCTGTGAGTGGTGACGACTGCATTGTGGCCCCAGTTGAT
GAAAGTTTTGGCTCAGCTCTTTGGCATTTGAATGCTATGTCTAAAACAAGAAAAGATATT
GGGGAATGGGAGGAGAGCAAGTCTTGGAGTAATTGGGAACATGTTCCTTTTTGCTCGCAC
CATTTCCACACATTGTTCCTGAAGGATGGGAGAACCATCATTGCCCCTTGTAGAGACCAA
GATGAACTGGTTGGACGGGCTCGTATTTCCCCAGGCAATGGCTGGATGTTAAAAGAAACA
GCATGTCTCAGCAAGGCCTATGCCCAAATGTGGACTTTGATGTATTTCCATAGAAGAGAC
CTGAGGCTAATGGCCAATGCCATATGCTCAGCAGTGCCAGTTGATTGGGTACCAACAGGA
AGAACCACATGGTCCATCCACGCCTTGGGTGAGTGGATGAGTACCTGGGACATGCTAGAG
GTTTGGAATAAAGTGTGGATCCTCGACAATCCACACATGGCTGACAAAACACCAGTTTTT
GAATGGAGGGATGTGCCTTACGTGCAGAAGAGTGTGGACAGGAGTTGCGGATCACTTCTG
GGAACTTCCATCCGGGCATCTTGGGCTGAAACAATAAATACATCTGTATATAGAGTAAGA
CAATTAATAGGAAATGAAAGATATGTAGATTATTTAGCAACTATGGATAGGTTTAAGTCT
AGTTCCACCTCCCTTGTAGGGGAACTTATCTAA
>NC_033698.1 |Uganda S virus polyprotein gene| complete cds
ATGGTTAATCCAAAGGGCGTCAATGTAATGGCAACCCGCGCAAAACGGGTTGCCCAAAAA
ACAAAAAAGAGAGTAGTGCAGGTTAGCAAAGGCCTTAAGGGCTTTGTCCTGTACATGCTC
ACAGAGCTGTTCATGGGAAGAAAGATCACCCCAAATGTCAAACAGCTCTGGAAAAAATCA
GACAAAAACAGCTTGATTCATGTGCTGACCAAGATAAAACGCATCGTAGGAAACCTTCTG
AAAGGAGTATCTGGGCGGAAAAAGCGACGATCAGTGGAAGCAACAGGCTTTGTCAGTACG
CTTCTATTTGGCATCGTGCTCACGGCCTCTGTCTCACGCCACGCCCATCACACATTGTTG
AATGTAACTAAAGAAGACACAAATCAAATTCTAACGCTGCGCAATGGCAACTGCACCGTG
GTCTCAATGGATGTAGGCTCTTGGTGTGACGACAACGTTGAATATGATTGTGTCACTCTG
CAAGACAATGAAGAACCTGACGACGTGGACTGTTGGTGCTACAAGGTGAATGGGGTTCGT
GTGACATACGGAAAATGCCGTGAGGGAAACACCCCCAGACGATCTAAAAGAGCAGTAGTC
ATTACAGCTCATTTGGATCAGGGCTTGACAACAAAGAAGGAAACATGGCTGGGTAGCAGT
CATTTTGAGACCCAGATTCAGAAAATTGAAAAATGGATTATTCGGAACCCAACATATGCC
ATTGCAGCTATTATCATGGCTTGGTACATTGGCAACTCCACTAAACAACGTGTGGTTTTG
TTACTCCTAACTTTAGCTTTGGGGCCTGCTTATGCCACTCATTGTGTTGGCATAGCAAAG
AGGGACTTCGTGCAAGGGGTCCAGGGCACAACATGGGTTAACGTGGTAATGGAGCAAGGT
GCATGTGTTACGATAGTAACAGAGGGAAAACCAAGTGTGGATGTTTGGATGGAAGGAATC
ACATTCTCCTCACCAACCATGGTCCGGAGGATCAGTCACACAGCCACTATCAGTGACACG
AAAATCTCATCAGCCTGCCCCTCTACAGGGGAAGCTAAGTTGGATGAGGAGCATGACAAA
ACCTTTGAGTGCAAAAGAACGTACTCAGATAGAGGCTGGGGCAATGGTTGTGGATTGTTT
GGTAAAGGAAGCATTGTGGCTTGTGCCAAGTTCACTTCTACCGGACACATGGATGTCTAT
GAGATGGACATGACAAAGGTTGAATACACGATTAAAACCCAAGTTCATTCAGGGGCAAAA
AGTGATGATACAACAGGAGTGAAAGAAATCAAGTTTACTCCAGTGTCAGGCACTCAAACT
GTGGAATTCCCTGGATATGGGAATTTGGGACTAGAGTGTATCGTTCAGTCGGACATTGAC
TTCACAACTCATTATTTGGTTGTTCTGGGAACTGATGCTTGGCTCGTTCACAAAGCTTGG
GTCGAAGATGTAACATTGCCATGGAAACATGAAGGGGCAGCCAGCTGGAGAGACAAGCAA
TACCTGGTTGAGTTTGGTGAACCACATGCCGCCACGATCAAAGTGTTGGTCCTTGGGTCC
CAAGAGGGCGCCCTGAGGACTGCTCTGGCTGGGGCCATGATGGTGACTCATGACAGTTCA
GCAAAGACATTCAAACTCCATGGTGGTCATGTAACTTGCAAAGCGAAACTTAATGATCTG
GTCATTAAAGGGACTACCTACACAAACTGTAGAGGTGGTTTGTCTTTCGTGAAGACACCA
ACTGATACTGGACATGGAACTGTGGTGATGCAAGTCAAAGTTTCTCGAAATGCTCCATGC
CGCCTCACTGTGATAGCAGCTGATGATGCATCTGGTCATGTCAACCGTGGTACCCTGGTG
ACGAGCAACCCAATAGCCAATTCAAACAATGATGAGGTTCTAGTTGAGGTGAATCCCCCA
TATGGATCTAGTTACCTCATAGTTGGAACTGGCGATGATAAGCTTGTTTATCAATGGAAG
AAATCCGGCAGCTCCATCGGGAAACTGTTCTCAGAGACGGTGAAGGGAGCGCAAAGAATG
GCAATTGTTGGCAGCTCGTCGTGGGATTTTTCATCAGCAGGGGGTTTTTTCTCATCAGTC
GGGAAGGCCCTGCACACTGTGTTCGGCACCGCTTTCCAGGGGATTTTTGGAGGGCTTAGT
TGGATCACGAGGGTCCTGATTGGTGTCTTGCTAATCTGGCTTGGACTAAATTCAAGGAAT
GGAATGGCCACAACAGTCATGATGATTACTGGTTTTGTGATCCTCTTCCTGTCACTAGGA
GTGGGAGCTGAGATCGGATGCTCAGTTAACTGGGGCCAAAAGGAGCTCAAGTGTGGAAAT
GGCATCTTCATATACAATGATGTGGATGATTGGTTCAACAAGTACAAGTACCATCCCGAA
GATCCAAAGACAATGGCTGCTTTAATAGAGAAAGCATGGAAAAAAGGGGCGTGTGGATTG
ACCTCAGCAACTGAATTAGAACATGTGATGTGGACCAAACTTCACTCCGAGCTCAATGCC
ATTTTGGAAGAAAATGAGATTGATCTCACAATCCAAGTGCATGACAGCCGAAGTGTTTAC
AAGCGTGGTCAAAAGAGATTTCCTAGAGTGGAGACAGAACTCTCATATGGATGGAAGACA
TGGGGGAAGAGCTTTGTTATCAATCCAGTGGCAACAAACAACACGTTCCACATAGACAGT
AAAGAAGAGCAATGCCCACTATCCAACAGGGTCTGGAACTCATTGGAAATAGAGGATTTT
GGTTTTGGAGTCTTTTACACAAATGTCTTCCTCAGGCAGAAAACAGACAGGACAAACAAT
TGTGATACAGCACTGATGGGAGCTGCTGTGAAAGGGGATGTTGCTGTGCATGCTGACCCA
GGTTTTTGGTTGGCAAGCCATGAAGTGAATGGCACATGGGAAATCAAAACCATAGAGTTT
GTGGCCTATCGTGAATGCGAATGGCCCCATAGTCACACAATCTCAGGAAACCAGGTTATG
GAAAGTGACATGTTCATGCCCAAAAGCATAGGAGGCCCTATCAGCCATCTTAATCATGTT
CCTGGTTACAAAGTGCAAGTTAATGGAGCATGGGCGTATGGCAAATCCATTGTCCAAAGG
GACTTCTGTCCAGACACCACAGTCAAGATTGATGAGCAATGTCAAGATAGAGGTAAATCA
ATTAGAAGCACCACTACCGAGGGAAAGGTCATCAAAGAGTGGTGCTGTAGATCTTGCACA
CTTCCACCAATGAGCTATTGGACATCAGAAGGCTGTTGGTATGCCATGGAAGTTAGGCCA
ATGAAAACACCAGAAAAACATCTTGTCAGGTCCTGGGTTGCTGCCGGGGAGGCATATCCA
TCATGGAGCATTGGCCTCATAGCCATGTTCCTGTTTGTGGACATCTTCTCAAGATCTCGA
CCCACCGCTGGCGTGATGATTGGAGGATCGGTTTTCTTACTGGCAATCATGATCATGGGA
GAGTTGAGCTATCTAGACTTGTTTAGGTACATCATTGTGGTGGGGGAACACTTCTTGGAA
AGAGAGGCAGGAGGTGATGTTGCCTATATGGCTATCATAGCTGCCTCCCGGCTACGACCA
GGATTGTTGGCCTTGTATTTTGTGAAAAGTTCCTGGAGTCCAAAACAAAGAGTCATATTG
GCCCTGGGGTGTGCCCTTCTGCAGCCCATGTTGGCAACTCATATTGAGCCCACAGTTTGG
GAATGGGCTGATAGTATTGGCCTGGTCCTTCTTGTGATCCAAGGAATGGTACGGAATAAA
GAGAAGAATTGGGCCTTGTTGCTATTGGCCTTCTGCTCTCCAGTGTCAGCAATAACCATT
AGGAAAGCTTCAATGATTCTTGGTGTTGGAGGGTTGTTTCTGAGCCTATGGCGAGGGGGA
GGCAGCTCAATGAGAAAAGGACTGCCATTGGCAGCGGCGGCCTTGACTCGTCTATTAGGT
TTGACGCAGGCTCACCTAAGTGTGTTATTCATCCTCCTTATCACACAAAATGCTAAGAGA
GCATGGCCAATAGGTGAATGCATGGCCGCCGTTGGAATAATGGGAGCTGCTTTTGGAACC
GTGTTTAGTGAGGATGAAACGCTTTTGGGGCCACTTGCCATAACAGGGATTGTTTTAGTC
ATCTATACCATGTTTGCTCAGAGCGATGGGCTGGAAATCACAAAGGTTGCAGATGTCTCA
TGGAGTGATGAGGCTGTGATAACCGGTGAGTCCAGACGATTTGACGTGGCTCTAAATGAC
TCTGGTGAATTTAAATTACTTGATGAACCTCCAATTTCATGGTATAATGTGGGGTTTTTA
GTGACGGCAATCATCGCATCCTCTGTGCACCCAGTGGCTCTAGTGGTGGTTCTTATCGGA
TGGAGCTACTGGAGGTCAGAAAAGAGGAGTGGAGTCCTTTGGGATATCCCAGTGGCACCC
AAGATTGAGACTTGTGATCACCTGGATGATGGAGTTTACAGGATCACACAGAAAGGACTA
TTTGGCCAGTCACAAGCTGGAGCTGGAGTGGTGAAGGATGGAGTGTTTCACACCATGTGG
CATGTGACCCGGGGAGCATTTCTACTACATCAGGGTAAGAGATTAACTCCAACGTGGGGC
TCTGTAAAGAAGGACCTAATAAGTTATGGAGGCAATTGGAAACTTGAGAGCACATGGAAT
GGGGTTGATGAAGTCCAACTCATTGCGGTGGTTCCAGGGAAGCCAGTCTCCAATGTGCAG
ACAAAACCAGGGGTTTTCATGATGCCTGGAGGAGAAGAAATTGGAGCAGTTTTGATTGAT
TATCCATCAGGAACATCAGGATCTCCAATCATAGATAGACATGGCAACATCTTGGGACTG
TATGGCAATGGGATTGTTCTTGAGAACGGGTCATATGCCTCGGCCATCTCACAAACACAA
GTTGAAAAGACTGAAGAAGTAGAGACCCCAGGTTTAAATAAAATTCTAAGAAAAGGAGAA
TTCACAATGCTCGACTTCCATCCAGGCGCTGGGAAGACCAGGAAGCACTTGCCAAATATC
CTTAGGGAGTGTGAAAAGAAAAGATTGAAAACCGTAGTATTGGCTCCCACTAGAGTGGTT
CTAAGTGAAATGAAAGAAGCTCTCACTGGAGTTCAAGCTAAATTTCATACCCAGGCTTTC
AATGCGGCATCAACTGGCAGAGAGCTCATTGATGTCATGTGTCATGCCACATTGGTTCAC
CGGATGCTGGAGGGAGTAAGAACGGGCAACTGGGAAGTGATCATTATGGATGAAGCTCAT
TTTCTGGATCCGACAAGCATAGCAGCTAGGGGTTGGGCTTTTCATAAAGCAAAGACCAGG
GAGAGTGCTGTAATTTTCATGACCGCAACGCCACCTGGCACATCAAACGAATTTCCAGAA
TCCAACGCAGAAATTGAGGACATTAGAAAAGACATCCCAACGGAACCATGGAACAGGGGT
TATGAATGGATCTTGGAAGACAAGAGACCTACTGTTTGGTTTCTACCAAGTATCAAATCA
GCAAATGTCATGGCAGCTTGTCTAAGAAAGGCCAACAGGAATGTTGTTGTGTTGAACCGC
AGCACTTTTGAAAATGTCTATCCAACCATTAAAACGAAAAAACCCGACTTCATCCTGGCT
ACCGACATTGCCGAAATGGGGGCCAACCTCCCAGTGGAGAGAGTGATCGACTGCCGAACA
GCATACAAACCAGTCTTGATGGACGGGAGAGTAGCCTTAAAGGGACCCCTACGGATAGCA
GCAGCAGCCGCGGCTCAGCGAAGAGGAAGAATAGGAAGAAACCCAGATAGAGATGGAGAC
ACCTACGTCTATGGAGAGGACACCTGTGAAACAAATGACCATTTAGTGTGCTGGACAGAG
GGCTCAATGCTCCTGGATAACATGCAGGTTAAGGGTGGTTTTGTGGCTCCTCTGTATGAG
GAAGAGGCTATGAAGACATCCATGGCTCCAGGAGAATGCAGGTTGAGGGACGACCAAAGA
AAAGTTTTTAGGACACTGGTCAGGAAACATGATCTTCCTGTCTGGCTCTCTTGGCAAGTG
GCAAAGGCTGGTCTGGCAATTGACGACAGGAAATGGTGTTTTGATGGAGAAGAGGATAAC
GCCATTGTTGGAGATAATGGAGAGGTCATAAAAGCCCGGAGTCCAGGAGGCCAACGAAAA
GAGCTGAAACCCAGATGGTCAGACTCAAGAGTGTCAAATGACAACACAAGTTTGATGAAC
TTCCTTGCCTTTGCGGAGGGGAGAAGATCGGCATTCTTTACCATCCTCGGTTCAATTCCT
GCCCAATTGAGCGAAAAGTTAACCCAGTCTATTGATGTCCTGACCATACTAATGAAATCA
GAAGAGGGAACCCGAGCTCACAAATTGGCAATGCAAGAAGCCCCGGAGGCGGTCACAACA
CTACTGTTGGTGGTTCTAGTGGCAATCTGCACCTTGGGCTTGGTTTTCATTCTAATGAAG
CCAAAAGCCACAGACAAGATGTCAATGGCAATGGTCACAATGGTGGTATGTGGTTACCTC
ATGAACTTGGGAGGCTTGTCTCACGCCCAAGTGGGAGGGGTCCTTTTGGTCTTCTTCATA
ATGATGGTTGTCATAATTCCAGAGGCCGGAACCCAAAGATCAATCAATGACAACAAACTA
GCTTATGTTATGATTGTTGTCGGTCTGTTCATAGGAGCAGTTGCCTGCAATGAACTTGGC
TGGCTGGAAAGGACCAAAGCTGACATATTTGGGAAGAAAATAAATGCTGAACCTGCTGGC
TTGTTTCCAACAGTTGCATGGAACTGGATGGACTTTCGCCCTGGAGCTGCCTGGAGTCTC
TATGTTGGGATGGCCACCTTTCTAACACCTGTTTTTGTACACTGGATAAAAAATGAGTAT
GGAAACGCCTCTCTCACAGGAATCACACCAACAGCTGGAATCTTAAGTGCTCTCAACCAA
GGTGTGCCTTTCATGCGACTGAACACATCAGTGGCTGTCCTCCTTATCTCTGTGTGGAAC
AGTTTCACTGCGGCCAGTATGTTTGCTGCTATAATTATGCTAGCTGGACACTGTCTTTTA
GTACTGCCTGGAGTGCGCGCACAATGTTTGCGTGAGGCTCAAATGAGAGTGTACCATGGT
GTGGCAAAGAATCCAGTTGTTGATGGCAACTTGACGGTTGACATGGAGAAAGAGACAGAG
ATGCCGGACCTATATGAAAAGAAGCTAGCCTTGGTTGCTCTTGGTCTTGCAGCTTTGTTG
AACGCATCCATCGTGAGATCAGCCTTAACCACAGCTGAACTAGTGGTTCTTGGATCAGCG
GCTGTTGGCCCGTTGCTGGAGGGCAACACAAGCTCAATTTGGAATGGGCCATTGGCTGTG
GCGGTCACAGGTGTGATGCGAGGAAACTACTACTCAATGGTTGGAATAGTCTACAACCTG
TGGCTCTTAAAATCAGCTAGGAGAGGAGGAGGTAGTGCACTTACATATGGAGAGGTCTGG
AAAAGACAGCTAAATTTATTAGGGAAAAAGGATTTTGAGACGTATAAGGTCAGCGACATC
CTTGAGGTTGACAGAACACATGCCAGAAATGAACTGGGAAAAGAAGAAGATGCGACTGGA
GTAGCAGTCTCTCGCGGATCAGCAAAATTAAACTGGCTCATAGAAAGGGGTTATGTGAAA
CCCAACGGCAGAGTGGTTGATCTGGGCTGTGGAAGAGGAGGCTGGAGTTATGCTTGTGCC
GCTGAACGTCTAGTCACAAGCGTGAAAGCCTATACCCTCGGGAAAACCGGCCATGAAAGA
CCCCGCATGATTCAGAGCCTAGGATGGAACATCATTAAATTTAAAGACAAAGTTGACGTG
AGTAGACTGGCGCCCCATGATAGTGATACCCTATTGTGTGATATTGGGGAGTCTAGTTCC
AATCCTGAGATTGAAAAGGAAAGAACCTTAAAAGTTATAGGGATAATGTCCACCTGGATG
AGTCCAAACACAAATGCATTCTGCTTCAAGGTTCTAGCCCCATATAAGCCAGAAGTGATT
GAGGCTCTAGAAAAGTTTCAGCTTAAACATGGAGGAGGCATAGTCAGAAACCCCTTTTCT
CGCAACTCCACCCATGAAATGTATTTTGTCTCAGGAATCCGTAATAACATTCTTCACATG
GTGAACAGCACTTCAAAAATGCTCATGAGAAGAATGGCCCGTCCATCAGGCCGCCAGACT
ATTGTGCCAGACATTATTTATCCAATGGGAACAAGATCAGTTGCGAGTGAAGCTGGACCC
ATTGATCTTGGGAAAATACAAGACAGATTGAAAAGACTTCAAGAAGAGCAGAGTGGCACA
TGGTTTACTGATGCCGGACATCCATACAGGACATGGCATTACCATGGATCCTACATTGCT
AAGCAGAGCGGGACCGCAGCTTCCATGATCAATGGGGTTGTTAAGCTCCTGTCAGGCCCC
TGGGACCGAATTGAGGACGTGACTTCCATGGCAATGACAGACACGACACCTTTCGGACAA
CAAAGAGTTTTCAAGGAAAAAGTGGACACACGAGCCCCTGAACCTCCTGCAGGAACAAGA
GAAATCATGAAAGTGGTAAACAAATGGCTTTTTGATTTCTTAGCACGCTCCAAGACCCCG
CGCATGTGCACCAAGGAAGAATTTATCGAAAAAGTCAGGTCCCATGCGGCCCTAGGTGGA
ATTCTTGAAGAACAAGAAGGATGGAGTTCTGCGTCACAGGCCGTGGCAGACCCTAGGTTC
TGGCGCTTGGTGGACAGAGAACGTCAAGCTCACTTGGAAGGCCGGTGCGAGACATGCATC
TACAATATGATGGGGAAGCGTGAGAAGAAGCCCTCAGAGTTTGGAAAGGCCAAAGGAAGC
CGAGCTATCTGGTACATGTGGCTAGGAGCCCGATTTTTGGAATTTGAGGCTCTGGGCTTC
CTGAATGAAGATCACTGGTTGGGGAGAAAGAACTCAAAAGCAGGGGTGGAGGGAATTGGC
CTACAATACCTGGGCTATGTTGTCCAAGAAGTGGCAAAAAATGGAAATGGACTGATCTAT
GCTGATGACACAGCGGGATGGGACACCAGAATAACTGAGGCTGATCTTGATGATGAACAA
TACATACTGGAGAAAATGAATGGTGAACACAAAAAATTGGCATGGGCTGTAATGGAGCTA
ACCTACAAGAACAAGGTTGTTAAGGTTCCAAGGCCTGGAGCAGGGGGGAAAGTCCTAATG
GATGTCATTAGCAGGAGAGACCAAAGAGGCTCAGGCCAGGTTGTCACCTATCCCCTAAAC
ACAGCCACAAACATGAAGGTGCAGTTAATCCGTATGGCAGAAGCCGAGAATGTCATAACA
CGGAATGATGTTGACCGAGTGTCACTGGTGACCCTCAAAGATCTGCAGTTATGGCTTGAG
GTGAATGGCGTAGATAGACTGAAACGCATGGCAGTTAGTGGAGATGACTGTATTGTGGCT
CCCATAGATGAATCTTTCTCAACATCATTACACCACCTTAATGCCATGTCAAAAGTCAGG
AAGGACATTCCTGAATGGGAACCTAGCCGTGGATGGAGTGATTGGGAGCATGTTCCCTTT
TGCTCGCACCACTTCCACACACTGCACTTGAAAGACGGCAGGACGATCATCGCCCCATGT
AGAAATCAGGATGAGCTAATTGGAAGAGCCCGGATATCACCAGGAAATGGATGGCTGGTC
AAGGAAACAGCAAGCCTGAGTAAGGCGTATGCCCAAATGTGGAACTTGATGTACTTCCAT
AGACGGGATCTTAGGTTAATGGGGAATGCTATATGCTCTGCGGTGCCAGTGGACTGGGTG
CCAACGGGACGCACAACATGGTCCTTGCATGCGAAAGGGGAGTGGATGTCATCTGAAGAC
ATGCTGGAAGTCTGGAACCGAGTTTGGATTCAAGATAATCCACACATGAAGGACAAAACT
CCAATATTTGAATGGAGGAATGTGCCATATTTGCAAAAAGGTCAAGACCGGGCATGTGGG
TCACTAGTTGGCACGTCATTGAGAGCATCCTGGGCTGAAACGATCCACATCTCAATCCAC
AGAGTCAGACAATTAATTGGCAATGAAAGATATGTCGATTACATGGAAAACATGGATAGG
TTCAGCACCAAGACAAGTGGGACCTATGGAGAACTCATATAA
>NC_033699.1 |Jugra virus strain P-9-314 polyprotein gene| complete cds
ATGGTAAATCCAAAGGGCGTCAATGTAGTGGCCGGCCGCGCAAAGCGGTTGGCCCAAAAA
ACAAGAAGAAAGGCGGTCCAGGTGGGACGTGGCATAAAAGGCTTTGTGCTTTTTGTGCTG
ACGCAGCTCTTTATGGGAAGGAGGTTGACTCCAGACGTAAAGAAACTGTGGAAGAAAACG
GACAAAAACTCGCTAATGACTGTCTTGAAAAGAATAAAGAACTTGGTAAACAACTTGATC
AAAGGGGTGTCAGGACGGAAAAAACGTCGTTCCAACGGAGTTCCAATCATGTTGACAATG
CTTGTGTTCGGAGCTCTAGGGGCTAGTGTCTCTAGGCATGGACATCATTCGTTATTGAAC
GTAACCAAATCTGACACGGGAAAAACCCTGAGTCTACGGCACGGCAATTGCACAGTCGTA
GCATCTGATGTGGGAAAATGGTGTCCTGACAATGTGGAATATGACTGCATAACCTTACAA
GAAAATGAGGAGCCTGATGATCTGGACTGCTGGTGCTATGGCATACCTAACGTAAGGGTG
ACTTACGGTAGATGCAGAGAAGATAGTCAGTCAAGGCGCTCTAAGAGAGCTGTGGTTATC
ACCGCCCACTTGGATCAAGGTCTTGTCACAAAAAAGGAAACCTGGTTGGGATCAAGTCAT
TTTGAGACACAAGTCCAGAGAGTTGAAAAATGGATAATTCGAAATCCTACTTATGCAGTT
GCCGCATTGCTTATGGCTTGGTATGTGGGAAACAACACCAAACAGAGGGTAGTCCTGCTA
TTGCTCACCCTTGCCCTGGGCCCAGCGTATGCAACACATTGTGTCGGCATTCCGAAAAGG
GACTTTGTGCAAGGATCACAGGGAACGTCATGGGTGAACCTGGTATTGGAACAAGGGTCA
TGTGTTACTGTTATGGCCGAAGGAAAGCCCAGTGTGGATGTTTGGATGGACACCATAGCT
TTCACAAACCCAACCATTATTAAACGCATAAGTCGCACAGCAACAGTAAGTGAGAACAAA
ATAGCCTCTGCATGTCCAGCAAATGGAGAAGCAAAGCTCGATGAAGAACACAACAAAGAG
TTTGAATGCAAGAGAATGTACTCCGACAGAGGTTGGGGAAATGGCTGTGCATTGTTTGGG
AAAGGGAGTCTTGTGGCTTGCGCAAAGTTCACCTCAACTGGTCATAAGGACGTTTATGAA
ATGGATATGACAAAAGTTGAGTACACCATAAAGACACAGGTCCACTCAGGAGCTAAATCA
GGAGATGCCACTTTGGTGAAAAGCATAAAATTTACACCAGTGTCTGGAACCCAGACAGTT
GAGTTCTCAGGATATGGGACTCTGGGTCTAGAATGCCATGTACAGTCAGCTATAGACTTC
ACAACACACTATCTCGTAGTCATTGGCAGTGACGCTTGGCTTGTTCATAAACAATGGGTG
GCGGACGTCACTCTTCCATGGTCTCACGGTGATGCAAATGTATGGAGGGATAAAAACTAT
CTAGTCGAGTTCGGGGAACCACATGCAGCAACAGTGAAAGTCCTGGCCATGGGACCTCAG
GAAGGAGCCTTGCGCACAGCCCTGGCTGGCGCTATGGTGGTGTCTTATGATTCTGGCTCC
AAAACGTTCAAACTTCACGGAGGACACGTCACATGCAAGGCAATGGTCAACAACCTGGTT
CTGAAAGGAACTACATACCAAAACTGCAGGGGCGGCTTGAGCTTTACAAAAACCCCGGCT
GACACTGGTCATGGTACAGTAGTTATGCAGGTGAAGGTGACAAAGAACACGCCGTGTCGG
TTGACAGCAATAGCATCAGACGACGCCTCAGGGCGCGTCAATAGAGGAACCTTAGTTACA
AGCAACCCTGTCGCCAACTCAGCAAATGATGAGGTATTGATTGAAATAAACCCCCCTTAC
GGAGAGAGTTATCTGATAGTGGGAGTGGGAGATGACAAATTGGTCTACCAGTGGAGAAAG
AGTGGCAGCACAATCGGGAAACTGTTCAGTGAGACTATGAAAGGAGCACAAAGAATGGCC
ATAGTAGGAAGCTCATCCTGGGATTTCAGCTCAGCAGGAGGTTTCTTTGGTTCAGTAGGC
AAGGCGCTTCACACAGTGTTTGGAACTGCTTTTCATGGGATCTTTGGAGGTTTGAGCTGG
ATGACACGGATCTTGATTGGCATTCTTTTAGTCTGGCTTGCATTAAACTCACACAATGGA
ACGGCCACCATGGTTCTGATGATATCAGGCTTTGTTGTGCTCTTCTTATCCTTGGGAGTT
GGAGCTGAGATTGGCCGCTCAGTGAGCTGGAAGCAGAAAGAGATCAAATGCGGGGATGGC
GTGTTTGTGTTCAATGATGTTGATGATTGGCTCAATAAGTACAAGTACCATCCAGAAGAC
CCAAAGAGGATGGCATCTCTGATATCAGAGGCCTGGAACAAAGGTGCATGTGGGTTAAAT
TCTGTGAGTGAAATGGAGCACATCATGTGGACACGGGTGGCCTCTGAGATCAATGCGATC
CTCAATGAAAACGAGATTGACCTCTTCGTAAAAGTGCACGACTCCAAGCATGTCTACAAA
AGAGGCAGCAAACGCTTTCCGCTGGTATCTAGAGAACTATCATATGGATGGAAAACATGG
GGTAGAAACTTTATTTTTGAAGACAATAACTCAAACAACACCTTCCATATTGATGGTGAC
AACACAACATGCTCCCTGGAGAAACGTGTGTGGAACGGCCTAGAGATAGAAGACTTTGGA
TTTGGAATGTTCCAAACTAATGTCTTCCTTCGGCAGAAAGCGGATCGGACCAACACATGC
GATTCTGCGCTAATGGGGGCTGCTGTGAAGGGTGCAGATGGTGTGCATGCTGACCCTGGT
TTCTGGATGCACTCACTGGAGTCCAACAAAACTTGGGAGATCCAGGAGATTGAGTTAACT
GCATACAGGGAATGTGAATGGCCAGAGACCCACACGATCAATGGACAGAATGTAATGGAG
AGCAACCTCTTCATGCCCAAGAAATTAGGGGGACCAGTGAGCAGACAAAATTTTGCATCT
GGCTACAAAGTCCAAACAAATGGAGCTTGGGGTTATGGGAAAACAAAGATCCAGCGGAAG
GAATGCTCTGGAACCACAGTAAAGGTCGATCCAGAGTGTCAAAACAGAGGCAAGTCTATA
AGGAGCACAACTGTTGAGGGAAGGATAATCAAGAACTGGTGCTGTAGATCATGCACCCTC
CCTCCACTTAGCTACTGGACTGAAGACGGATGCTGGTATGCCATGGAGATAAGGCCCCTT
GAAACTCCAGAAAAACACTTGGTGCGCTCCTGGGTCGCCGCTGGTGATGCATATCCCGCC
TGGAGCATTGGCTTGATAGCCATGTTTCTCTTTGCAGACATGCTAACAAGGACCAGACCT
ACCGCGAAAACCATGCTAGCAGGATCAATCCTGTTGCTGGCAATCATGATCATGGGAGAG
CTCTCATACATGGATCTGCTTCGTTACATCATTGTCGTGGGGGAGCATTTTCTGGAACAA
GAGAGTGGAGGAGATGTGGCTTACATGGCCATTATCGCTGCTGCACATCTACGTCCGGGA
TTGCTTGGAATGTACTTTCTCAAAGGCATGTGGAGCCCAAGACAGAGAATTGTGCTAGCT
TGTGGACTTGCTTTGATGCAGCCATTTCTCATGGAGAACGTGACTGAACACATCTGGGAG
TGGGCTGACGCAATAGGACTCGTCCTGTTGCTTGTGCAAGGCATGATAAAAAACAAAGAG
AAAAACTGGGCATTGTTCCTACTCTCCTTATGCTCACCTGCAGCCATGGAAAGTATACAG
AGAGCGGCGATGATTTTCGCTTGTGGAGCACTGGCATTAACTCTATGGAGAGGTGGAAAC
ACATCCCTACGAAAGGGAGCACCAATTCTGGCTTCAGTTCTTGGCTATTCATTAGGTCTG
ACACACACCTACCTTAGTGTGATCTTCATCCTCTGCATGACCACTCATGGAAGACGAAGT
TGGCCTATTGGAGAGTGTCTAGCTGCAGTGGGTCTGTTGGGAGCAGCATTTGGGTCATTT
CTAAGTGATGATCCAACTTTATTGGGACCACTTGCGCTGTTCGGCATCGCTATTTCTGTC
TATGCACTGTTCTCCCAAGGGGATGGCTTGGAAATATCAAAGGTTGGGGAAACCACCTGG
AGTGATGAAGCAGCAGTTTCTGGAGAAGCGAAACGCATGGACGTCAGTCTCAATGACGCT
GGAGAATTCAAACTACTTAATGAGACACCTGTGGCATGGTTAAATGTAATGTTCTTAGTT
CTGGCCATACTAGCTTCATCCTTGCACCCTCTAGCCTTAGTGGCAGTCCTAGTCTCATGG
AGTGGATGGAAGAAAAGCAAGAGAAGTGGAGTGTTATGGGATGTCCCTATAGCTCCAAAG
GTGGAAACAGCTGAGTTCCTGGAAGACGGCATCTACAAGGTCACACAGTCTGGACTATGT
GGCACTAGCCAAGTGGGTGTGGGGGTTGTAAAAGATAATGTGTTTCACACCATGTGGCAT
GTGACCAGAGGCTCCTTCCTAACACACAAAGGGAAAAGGCTGACTCCAAGCTGGGCGTCC
GTTCAAAAGGATCTGATATCCTATGGCGGATCGTGGAAGCTGGATGGAGCATGGAATGGA
GCAGACGAGGTGCAACTCATTGCCGTCCAACCAGGTAAAGGAGTCAGCAATATCCAGACC
AAACCTGGAGTATTTGTGCTACCTGATGGAAAAGAGATTGGCGCAGTGCTGCTAGACTTC
CCTTCAGGAACATCAGGCTCCCCAATCATAGATAGGCAGGGCAATGTGTTGGGACTCTAT
GGAAACGGAGTTGTGTTGGAAAGTGGTGGCTATGCTTCAGCAATATCACAAACAGAAGCA
AGCCTACCAGATGAGGTGGACACACCAGGGATCCCAAACATGCTTCGGAAAGGAGAGTTT
ACAATGCTTGACTACCACCCGGGAGCCGGGAAGACACGGAAACATCTGCCAAACATCCTG
AAAGAGTGTGAAAAACGAAGATTGAAAACTCTTGTGTTAGCTCCAACTCGGGTAGTGCTC
AGTGAAATGAAAGAAGCCCTACATGGTGTGTCAGCGAGGTTTCACACGCAGGCTTTTAGC
AATACCACCACAGGACGAGAGCTAATAGATGTGATGTGTCATGCGACCCTCGTTCACAGA
ATGCTTGAAGGAGTCCGCAGTGGAAACTGGGAGGTGATCATCATGGATGAAGCACATTTT
TTAGACCCAACTAGTATTGCAGCAAGAGGCTGGGCTCACCACAAAGCAAAAACAAGGGAA
AGTGCCGTGATATTCATGACAGCCACACCTCCAGGCACAACTAATGAATTTCCAGAATCC
AACAGTGAGATTGAAGATGTGAGGAAAGAGATCCCGACAGAACCCTGGACCAAAGGGTAT
GAGTGGATACTGGAGGACCCACGTCCAACAGCATGGTTTCTACCGAGCATCAAGGCTGCT
AATGTCATCGCAGCCTGTCTCAGGAAGGCTAACAAGAATGTGGTTGTGTTGAATAGATCA
ACCTTTGAGAATGTGTATCCTACCATAAAAAGCAAAAAACCTGATTTCATCCTAGCAACT
GACATAGCAGAGATGGGTGCCAATCTTCCAGTGGAGAGAGTCATTGACTGCAGAACAGCC
TACAAACCTGTGCTGTTGGATGACAGGGTGTCCCTAAAAGGACCAATGAGGATAGCAGCA
GCTGCAGCAGCTCAACGGCGCGGCAGAATTGGCCGCAATCCCGACAGGGATGGGGACACT
TATGTGTACTCAGAAGACACATGTGAAAACAATGACCATCTGGTGTGCTGGACTGAGGGT
TCTATGCTGCTAGACAACATGCAAGTAAAAGGAGGGTTCGTTGCACCTCTTTATGAAGAA
GAAGCTGCTAAAACTAGCATGACTCCAGGAGAAGCCAGACTCAGAGATGACCAGCGGAAA
GTTTTTCGTACATTGGTTAGACGTTTTGACATGCCGGTATGGCTTTCCTGGAACGTAGCC
AAAGCTGGTCTGACCATCGAAGATCGTAGATGGTGCTTTGATGGTGAAGAAGACAATGCT
ATTCTTGGAGATAATGGGGAGGTGATCAAGGCCAGAAGTCCTGGAGGGCAGCGGAAGGAA
TTAAAACCTAGATGGTCAGATGCCCGACTCTCCAATGATAACACCAGTCTTGTCAACTTC
ATCGCCTTTGCTGAAGGCAGGCGCTCCGCCAGAGAATTGATGCATGTGATGTGGTCTATA
CCAAACCAGTTAACAGAGAAACTGGGGTCATCAATCGACACCCTAATGATTCTTTTAAGA
ACAGAAGAGGGAACAAGAGCGCACAAGTTAGCCCTACAGGAGGCACCAGAGGCTGTGACC
ACTGTCTTATTGGTCCTCATGGTAGGCATTTGCTCTCTTGGCTTGATTTTTATGCTCCTG
AGACCGAAAGGCTTTGACAAGATGTCCATGGCAATGGTTACAATGGCTGTCACTGGCTAC
CTCTTGAGCGCTGGTGGCCTCACACATGTCCAGGTGGGTGGTTGCATGCTGGTATTCTTT
GTGATGATGGTGGTCATGATCCCTGAGTCAGGTACACAGCGATCAATAAATGACAACAAG
CTGGCTTATGTGCTAATAGCAGTAGGGTTGGTCATGGGCACGGTGGCTGCCAACGAACTA
GGCTGGCTGGAAAAGACAAAAACGGACTTGCAGAGACTGACAGGTTTTGAGAGTCCTTCA
GTAACGCCAACCTGGAGTTTCGTTGACTTCAGGCCTGGAGCAGCATGGAGCCTGTATGTG
GGAATGGCCACATTCCTAACCCCTGTCTTTGTGCATTGGATCAAAAATGAGTATGGAAAT
GCTTCTCTCACAGGAATAACGCCAACTGCCAGTATACTGACTGCCCTCAACCAAGGTGTC
CCCTTTGTCAAGTTCAACGCTTCAGTAGCAGTACTCCTCTTGTCAGTCTGGAACAATTTT
ACAGCCTCAAGCATGGCAGTGGCACTAACAATGCTAGTAGTTCATAGTGGGTTTCTTCTT
CCAGGAGTGAGAGCACAATGCCTCCGGGACGCTCAGATCAGAGTATTCCATGGAGTAGCC
AAAAATGCCATGGTTGATGGCAACCCAACCGTCGACCTGGAAAAGGAAATTGGAATGCCA
GACTTGTACGAGAAAAAACTGGCTCTAGCCCTCCTGGGATTAAGTGCAGTGGCCAATGCA
ATGCTTGTGCGCTCTGCATTTTCATTTGCAGAAATGGTCGTATTAGGAAGCGCTGCTCTG
GGGCCACTACTGGAAGGAAACACAAGCACAATGTGGAATGGACCCTTGGCAGTTTCAGTT
GCTGGAATAATGAGAGGGAACTACTATGCATCTCTGGGTGTGGTTTACAACTTCTGGTTG
CTGCGCTCTTCACGAAGAGGTGGAGGGCAGGGAATGACACTTGGTGAGGTTTGGAAACGT
CAGCTCAATCTACTGGGGAAGAAAGAGTTTGAAAAGTACAAGATCAGTGACATCATTGAG
GTTGATAGATCACATGCCAGAGAAGTGCTAGCCTCAGGGAAAACAGCAACAGGAGTGGCT
GTATCAAGGGGATCAGCTAAGCTCAACTGGATTATTGAAAGAGGCTATCTGAAACCCCAT
GGAAGAGTTGTTGATCTTGGCTGTGGTAGAGGAGGCTGGAGCTACACTTGTGCAGCAGAA
CGCTCAGTCAGCATTGTCCGGGGTTTCACCCTCGGCAAGAACGGTCATGAGAGTCCACGT
CTCATAGAGAGCCTGGGTTGGAACATAATCAAATTCAAGGACAAGAGTGACGTCCAGAAA
ATGGAACCCGTCACCAGCGACACCCTCCTATGTGACATTGGTGAGTCAAGCTCAAATCCT
GAGGTTGAGAAAGAGCGCACTCTCAGGGTCATTGAGAACATGAGACGCTGGATGTCACCA
TCCACCTCAGCTTTCTGTTTCAAGGTCTTAGCTCCCTACAAGCCAGAAGTCATAGAGGCA
CTGGAATCATTTCAACTAACCTACGGAGGAGGAATAGTGAGGAATCCATTCTCCCGCAAT
TCCACACACGAGATGTATTACGTCTCTGGAGTGAGAAATAACATCACTCACATGATCAAT
AGTACTTCAAAGATGCTCCTGAGGCGCATGTCCAGGCCCTCAGGGAAACAAACTGTGATT
CCAGACTTGATCTATCCAACAGGAACTAGAAGTGTTGAAAGTGAGGCAGGAAAGCTGGAC
TACGGAAAGATCCAAGGTAGGCTGGAGAGGCTGAAGGAAGAGCAACCAACCTGGTTTGAG
GACAAAGAACACCCCTACAGGACATGGCATTATCATGGCACATACCTAGCCAAGCAGAGT
GGAACTTCCGCGTCCATGATCAATGGTGTGGTGAAACTGCTGTCTGGCCCATGGGATAGA
ATTGAGGAAGTTACGGCAATGGCCATGACTGACACAACTCCATTTGGGCAACAACGAGTG
TTCAAAGAGAAAGTCGACACCAAAGCCCCCGAACCCCCCAAGGGAACACGGGAGATCATG
GCAGTGGTGAACTCCTGGCTCTTTGATTATCTGGGTAGGAAGAAGAGTCCACGCCTGTGC
ACAAAGGAAGAGTTCATTCAGAAGGTCCGATCCAACGCAGCCCTGGGAAGCATTCTCGAA
GAGCAAGAGGGCTGGAGTTCTGCCAAAATGGCGGTCGAGGATCCACGCTTTTGGGCCTTG
GTGGAGCGAGAAAGAGCTCTCCATCTTGAGGGACGCTGTGAAACATGCATCTACAACATG
ATGGGAAAGAGAGAAAAGAAACCCGCTGAGTTTGGGAAAGCAAAAGGCAGCAGGGCCATC
TGGTACATGTGGCTGGGAGCTCGGTTCCTGGAGTTTGAAGCTTTGGGATTTCTCAATGAA
GACCATTGGCTCGGACGCGAGAACTCCAAAGCTGGAGTGGAAGGGACCGGCCTTCAATAC
CTCGGCTATGTTGTCAAAGATGTGGCAGATAAAGGAAACGGCATCATTTATGCCGATGAC
ACAGCAGGCTGGGATACAAAGATCACAGAAGCAGACCTAGATGATGAACAATATATCTTG
GGAAAACTTGATGGAGAGCACAAGAAACTAGCTTGGGCTGTGATGGAACTCACCTACAAG
AACAAGGTGGTGAAGGTTCCACGCCCAGGGCCAGGAGGAAGGGTGTACATGGATGTCATC
AGTCGGAGAGATCAACGAGGGTCTGGACAGGTGGTCACATACCCGCTCAACACTGCCACC
AACATCAAAGTGCAATTGATTAGAATGGCTGAGGCAGAAAACGTCATCACTAAAAATGAT
GTTGAAACTGTGTCCTTGTTGACACTTAAAGAACTGCAGCTGTGGTTGGAGGTGAACGGA
GTGAACCGTCTGAAGAGAATGGCAGTGAGCGGAGATGACTGCATTGTGGCTCCAGTTGAT
GAGAGCTTCGGGACAGCGCTATGGCATCTCAATGCAATGTCAAAGACCCGGAAAGACATC
AATGAATGGGAGGAAAGTAAGTCTTGGAGCAGCTGGGAAAACGTACCGTTTTGTTCTCAT
CACTTCCATACATTGTTCCTAAAGGATGGCAGAAATATCATTGCCCCCTGCAGAGACCAA
GATGAACTGATTGGAAGAGCCCGCATCTCTCCTGGGAATGGCTGGATGATAAAGGAGACG
GCATGCCTTAGCAAAGCATACGCTCAAATGTGGATCCTCCTGTACTTCCACAGAAGAGAC
TTGAGACTCATGGGCAACGCTATTTGTTCTGCCGTTCCTGTAGACTGGGTCCCCACAGGA
AGAACAACCTGGTCACTCCATGGGCAAGGAGAGTGGATGAGTAGTGACGACATGCTAGAG
GTGTGGAACCGAGTGTGGATAGTGGACAATCCCCACATGACGGACGAGACCCCCGTTTTT
GAGTGGAGAGATGTCCCATACATCCAAAAAAGCCTTGACAAATCATGTGGATCCCTTCTT
GGCACATCACTAAGGTCATCATGGGCTGAGACAATAAGAATGTCAGTGCATAGAGTCCGC
CAGTTGATTGGAAATGAAAGATACCAGGATTACTTAGGAGTTATGGACAGGTACAGGACC
ATAGCAGGGCCCACAGTGGGCGATCTGATCTAG
>NC_033715.1 |Nounane virus polyprotein mRNA| complete cds
GTCTACGCGAGTGGAAACATAATACGTTGATACAATTTGGAAAAAACGAAAGTTTTAGTA
GCAAGAGAGAGAAATCTCAATGGCTATAAATACCAAGAAGCCCGTCGCTAGACGGGCGAA
CAATATGCTAACCCGAACGAATAAGCGGGTGACCGATGCCATGGCACCGGTCAAAAAGAT
ATTCAATGAGGTCTTGACGGGTCGCGGAATCGTCAGAGCTTTTTTGGCTCTGTTGATGTT
CATGCGATTCCTCTCCATAAAACCGCCTAAACATATGACAGAACGGTGGAAGAAAGTGAA
GAAGAGTGAGGGCCTCAAAATCCTAAAAGGATTTAAATCGGACATTGGAACGAAACTAAA
CCAACTGAACAAGAGGGTGAGCAAAAGACGCGGATCAGCTAGCCTAATGCCATTGATGTG
GGGTGTCGCTTCAGCAGTGACGTTTACCACATTTGCAGGATTCCCACTGATGACAGTTGA
ACCTTCTGACATAGGAAAAGCCATAGCCGTACCGACACCGTCAGGTAACGTGACCTGTTA
CGTGCAAGCCAATACGGTTGGAGAGATGTGTGACCACAGTGTCACGTATCTATGCCCAAA
GGTTGACGTGGAAAGAGAAGACGTGGACTGCTGGTGTCATGGAGGAGAAGCTTATGTTAG
GTATGGAAAGTGCCGACGGGGAAAGAACCGAGCGCAACGTTCAAGAAGATCAGTGGGCAT
ATCAGCCCACGGTAGCGGTGGTTTGGCTCATAAGAAAACAAGATGGATGTCAGTGGATGC
CTCAATGGAACACTTCCAGAGAACTGAACGATGGGTTTTGAGAAACCCTGGATACGCTCT
GATCGCAGGACTAATGGGATGGATGTTGGGTAGCAATCGCACTCAAAAGGTCATGTTCAT
TATCCTACTGCTGCTTGTCATTCCAGCGTATTCGATGAAATGCATAGGCGTGCAAAACCG
TGACTTCATTACTGGAGTTAAAGGAACCACATGGGTTGATGTAGCCCTTGAAGCAGGTGG
TTGTGTGACAATCACAGCCCAAGACAAGCCTACTATGGATATCATATTCACCCAATCCGT
TGCCAAAAAACCAGCCCATGTCAGAAAAGTGTGTCTGGAAGCCAGCATAACGGAAATATC
ACACGTGGCGACCTGTCCAACTAATGGAGACGCTCACAACCCCAAAGCCAAAGACACTCT
GTTCATGTGCAAGCGAGAATTGACCGACAGAGGATGGGGAAGCGGCTGTGCATTTTTTGC
AAAAGGTAGTTTGGAAAGTTGCTGCAAGTTTGCTTGCAAAAAGAGCTACGACGCGAGCGT
GATTACCAGAGAAAACATTGAGCATGCTCTCGAGGTGCACATACACACTGGAAAGGAATT
GTACCATCATGGAAATGACTCACAGTTCGCGAAAGCCAAGACAGGGGCAGTTGTCAACTT
TTCACCCAAAGCTTCCGAACAAACAGTTGATCTAGGAGACTATGGAACACTTGGACTAGT
GTGTCGCGCAGAAGGTGGTGTGGAATATGAGACATCATATGTGTTTGGTAGGAAAGACAA
CAACAAGTACGCAAATGGGTGGCTGGCCAACCGAATGTGGGTTGATGATCTCCCATTGCC
ATGGACATCAGCCACTTCTGACCTTTGGCACAACAGAGAAGCACTCGTGGACTTTGGTGA
GACTCATGCAGTGGAACGTTCAGTAGTGGTGCTAGGAGACCAAGAAGGCATGCTTATGAA
AGCACTGGCCGGAGCCACCACACTGGACTTCTTTGAAGAAGCAGACACCGTGGGGGTGAT
CGCTGGTCATCTGACATGCCGCATCAAAGTGGAAAATCTGAAAATCAAAGGCGCCACCTA
CCCGGTATGCCCAAACACGGTTGTTCTTACCAAGGAACCTGTTGACACAGGCCACTCAAC
CGTGGTTGTGGAAGTGAAACTATCAACTTTCACCATGGCCTGCCGCCTGGCCGTAACTTT
CACAGACGCGGCTGGAACCAAGATCACCGGAAGATTGATAACTGTCAATCCCATAATCAC
GGCTGCTGACGAGAAGGTCACGATAGAGATGGAGCCACCCTTTGGCGAATCCTTCATCGA
AATTGGAGTGACAGCAGATTCAGTGAAGCATCACTGGAATCGGAAGGGTAGCTCAATAGG
AGATGCATTCTACGCAACCTACAGAGGCGCCAGGAGGATGGCTGTCCTCGGGGATGCTGC
CTGGGACTTCAACAGTATCGGCGGAGCTTTCAACTCCATTGGAAAAGGCGTTCACGCCAT
GTTTGGGAAAGTCTTCACAGTCCTATTCGGTGGGCTTAGCTGGATCTCGCAAATGGCCAT
CGGTGCATTGCTCATATGGTTGGGCGTTGGTGCTCGCAACAAGAGCATAGCAATAGGGAT
GATGGCTGTTGGCTCAATGCTCATATTCCTCTCCACTTCTGTTTCGGCAGAACTCGGATG
TTCTGTGGACATTTTGAGACGGGAGATGAAATGTGGACAGGGAGTATTCATCCACAACGA
TGTGAACACCTATCTAGAGAAGTACCGCTACTTGCCTTCAGGACCCAAAGACTTGACCGG
CTCAGTGTGGGCGGCTTATCAGAGTGGCTTGTGTGGACTGAGATCCACAACTCGTCATGA
ACACCTTATGTGGAAACGCCTGGCCCCCGAGATCAACGCCATTCTGGAAGAAAACCAGCA
CAACTTGACAGTCAAAGTTCATAACTCGAATAACACCTTTATCCAAGGGAGAGACAGGTT
GTCACGCGGAGAACCCATGGCCTACGGATGGAAGCAGTGGGGAAAAACCCGTCTGTTTGA
CACTCCTGAGACACCCAATGTGTTCCACATTGATGGAGGATGCACGTACGAGAACACCGC
ATGGAACGTTTTTGAGATAGAAGACTTCGGTGTAGGCGTGTACTACACCAATGTGTGGCT
TCAACTGAACCAAAAGCAGAACACCGAATGCGATACGGCTCTTACAGGGGCTGTGGCAAA
AGGAGACATCGCGGTCCACGCTGACCAAGGCATGTGGATGGAGGCTCATAAGAACAACGA
GTCAAAATGGAACCTTGAAAAACTCGAATTGGCAGAAATAAAGTCATGTGTATGGCCCCA
GTCTCACACGCTTTGGAACGGAGGGGTTACTGAATCGACAATGATCCTTCCTCCATCACT
GGCAGGACCACGTTCATGGCATAACATGAGAAGCGGCTATCAGATCCAAACTAGCGGACC
TTGGTACAGGGCGCCCGTGAGCATGAAATTGGCGGCCTGCCCCGGCACCTCAGTGGTCAT
AGATAGGAACTGCACATACAGGAAAGCATCAGCGCGATCAACCAACAACGTAGGTCAAGT
GATACCGGAGTGGTGTTGCAGGGCATGCACTATGCCACCCATGAGTTTCATCAACGAGGA
TGGTTGTTGGTACGCTATGGAAATCCAGCCGGTTCGAGCTCATGAGAACACAATAGTACG
CTCATGGGTATCAGCTGGAGAACCTATGGTATGTGATTCATTGTCGCTGGGTGTACTTGC
CATGACCATGATGTTCCACAGAATGCTGCGAAGACGTTGGTCTACAGGAACGTTAGTGGG
TTCATCGGTCATCTTGATGGCAGTCATGATAACTGGTCAAATCACCTATCGTGATATGGC
CAGGTTCGTCATCTTGGTTGGCGCTACATTCGCTGAAATGAACAGCGGGGGTGATATCAT
GCATCTGGCGCTGATAGCTACGTTCAAGATCCAACCACTGTTTCTTGTGGCTTACGTCAT
TCGTGACAGATGGTCTCCGAACGAGAGCTTGATGTTGGCAGCAGCTGCAGCCATGTTTCA
ATTGGTTGCGGTTGGCATACCTGCTCTGGAAACTGACACGTTTGCAAACATGTTGCAGGC
CATTGGCCTAGCAATACTGACGATGAAAGCTCTGGCACGGCCTAGCACCTCTACAGTGAG
CATACCTTTGCTGGCGTTGCTGTCACCATTCGGCACCTGGACTGTCCTAGGGGCATTCAG
GTTCTTCATTGGGACTATGGTGGTAACCGGGCTACTGAGTGACAAAAAACGAACGTCAGA
GCGGAAGAATGAGGACGTCTTTTCCTTCGGAGTCTTGACCCATCATTTTTTAGGGGTTAG
CCCGTGGCTGATGATAGCCGCGGGTTATTGGACAGGACGTACCACGAAGACCACGAAACG
ATCGGTGCCACAATCAGAAGTTATGGCGATAGTCGGAGTCCTCTTTGCCACGCTTGGTGC
TTTGACAGCCCCAGGTGACATGCAGTTCGCAGTGCCGGCCATAGCCGGAGCTGTTCTCCT
GCTGGCAGTGACCATCAATGGAAAAGGAGTTGACCTCGAGATCATCCGCCAAGCTCCRGT
TACATGGAATCCTGAGGCAGAAATCACAGGAGCAGCTGTACGAGCAGATGTGACCAGAAA
TGAGAACGGAGACTTTGAGCTGGTGCAGACCGTGGGCAACACAGTAGAACGCACACTGAC
GATGATCGCGCTGCTGGTGCTAACAGGCTTCGTACCATACCTCGGAATAGTAGCCTGGGT
GTTATGGTGGTTCTATGAGGAAAACAGGAAGAGATCTAACGATACGCCCATCGTTGGACC
CTTCTGGGACGTGCCAGAAGCCACGGCTTGGGAAAGAGCTGAACGAACTGACGGCGTATA
CCGGATTATGAAGCATGGGTGGTTCGGAAAACAACAGGCTGGAGTGGGGGTCATGCAAGA
AGGTGTCTTTCACACCATGTGGCATGTCACGCAAGGAGCCGCACTCAGACTTGAAAGAGA
CCGCCTGGACGTCCACTGGGCCAGCGTTGAATCAGACCTCATATCATACGGGGGTGGATG
GAAACTAAAAACCACCTGGGACGGAGAGTCAGAAGTACAACTATTAGCAGTTGCGCCCAA
CAGAAAGGAGGCTGTGAATGTTCAGACCAGACCTGGAAAACTGAAGACCATAGACGGCGA
AATCGGAGCCATTGCACTGGATTACCCAACCGGAACCTCTGGATCTCCTATCCTCAACTC
ATCAGGGGCCGTTATAGGACTCTATGGGAACGGGATTAAGATCAGTGGATCGTATGTGAG
TGCAATCTCACAGGCAAATCCAAAAGATTGCGACGACGCAGTGGCAGAGGTCAACAGGTC
AATTACGTTTAAAGGCAAGATTACCATGCTGAACATGCACCCAGGATCTGGAAAAACAAG
GAACGCCATACCGAAGATCTTGGATCTAGCTCTAGCTGACAACATAAGGACACTTGTGCT
TGCCCCAACTAGGGTGGTAGCAGTAGAGATAGCTAACGCCCTAAAGAATTACAATGTGCG
GTACAAGACATCAGCGGTAAACAAGCAGCACACAGGGAAGGAGCTCATTGACGTGATGTG
TCATGCAACCTACACTAGCCAATGCTTAAAACCCGGACCCGAGATAAATTATGGGCTATT
CATAATGGATGAAGCTCATTTCACGGACCCAGCTAGCATCGCAGCCAGGGGAATCATCAC
ATCAMGAGCGCGCGTGGGAGACGCCGCCGTCGTGCTAATGACAGCCACTCCCCCAGGAGA
AACAGAAGCTTTTGCACAATCGAACGCTCCAATTGAAGACAAGGAGACGATGATACCGTC
GGCCGCATGGAACACAGGCTATGAGTGGATCACTGACTACGATAAGAAGACGGTGTGGTT
TGTCCCCTCAATACGAAAGGGCTTTGAAATAGCGAACTGCCTAATGAAAGCGAAAAAACG
GGTGTTGGTGCTGAATCGTAGAACATTCAACGAGAACTACAACAAAGCCAGACATGGTGA
ATGGGATTTCATTGTGACCACGGACATTTCAGAGATGGGTGCTAACTTTCACGCGGATCG
AGTTATTGATACTCGTGATTGTTACAAGCCCATCATCAGGAATGAAGAAGGAATGGAACG
GGTGGTGCTGGAAGGTCCTATCCCCATAACAACAGCTAGTGCTGCTCAGCGCCGTGGTAG
AGTGGGAAGAAATCCTGAGCAAATTACGGACCAGTATATCTACTGCGGAACTCCAAATGA
TGACGACGCCCACCATGTGCACTGGCTTGAAGCACGAATGCTTCTAGACAATATACGCCT
GAGAGATAGACTAGTGGCCCAGTTGTATGAACCTGAACAGGGGAAAGTAGCTGAGACATC
ATCTACCTTCAGACTCAGGGATGATCAACGGAAGACGTTCGTGGACTTAATGCACAGAGG
TGAACTACCCATCTGGCTTGCCTACCAGGTCGCCAAAGAGAATATCACGTACGGTGACAG
GGCCTGGTGTTTCGATGGAGTGAAAGAGAACAGACTGACGGAAATGGAAGGGCAGGAAGC
TCTAGTGACAACGACAACGGGAGCCGTGAAAAAACTGTGCCCAAGGTGGAGCGACGCCAG
AGTCCATTCAGACTCAGCTGCTCTGGACTCGTTCAAAGCGTTCGCTGGTGGAAAGCGCAG
TGCTGTGGACCTGTGGAGTGTTATAGCACAATTGCCTGCACACATGAACCAACGATGGCA
AGACGCGATAGATCAATTGACTGTACTGGGGACATCAGTCCCTGAATCTCGCGCGTACAG
GGAGGCTTTGTCAATGTTGCCTGAAGCTCTGGAATCCATCATTCTGGTGGTGGGTGCTTC
CATGTTGACCATGGGGGTTTTCTGGTGGATGATGAAAGGAAAAGGAATCAGTAAGATGAC
TTTGGGACTGTTCACCATGATTGCCGTCACATGGCTGCTTCGTGAGTCTGCAGTTTCACC
CGTTCGTATAGCTGGCACACTCATAGTCATGTTTGTGCTGCTGGTGGTGCTCATTCCCGA
CGAAGGCAAGCAGAGGTCAATGGTTGACAATGAGATAACAAAGATCATTCTCCTTGTTCT
CATCCTGGTCGGAGCTGTTGCAGCAAACGAGTACGGAATGCTGGAAACAACGAAATCTGA
CTTTGCGCGCTTCTTTCCAAAATCCACGGTGGAAACATCAAAGATGGCATTGGACTGGTT
CAAGCTCCCCGACATAAAACCCGGAACGGCGTGGTCATTGTACGCAGTAATCACGACTTT
CATCACTCCAGGACTTCAGTTTTTTACTCACAGCTATTACAACGCAGTGTCCCTGGCTGC
CATGACCCCAACAGCGTCACTCCTAATGAGTGTGGCAAACGGTTGGCCATTAGTCACCGC
CAACACAAACGTGTGGATGATGCTGATGGGTGCGTGGTCACACATTGACCAATGGGCGTT
GCTGGGGGCTGCGGGAATGATAGTGGTACATTATGCGCTACTACTTCCTGGGATCATTGC
ATCATCATCCAGAGCAGCTCAACAGAGAACCGCCGTGGGCATCATGAAAAACACAATGGT
GGATGGAAACCCGATGGTTGACATAGAACCTGCCCCTCAGGTTGGAGCCAAGTATGAACG
GAAGATTGGGATGATCATGCTTGCACTAGGAGCGGCTTTCTCATGTCTGATAACACGCTC
GTTGCCATCACTGTGTGAGGCTGGAGTTCTACTGTCAGCAGCTCTTGCGACCTTACTGGA
AGGCGCTGCTCACAAGATTTGGAACACATCCACAGCTGTGTGCCTGTCGCACGTCATGAG
GGGAGGTTGGATAGGGGCAGTGGTGCTGGTCTACAATATGATGAAGAACACCAACGTCGT
GACACGAAAGGGCACAGCTGGTGGACGAACCCTGGGAATCATGTGGAAGCAACGATTGAA
CACATTGCGGAAACTGGACTTTGAGGCCTACAAAAAACGTGGTATCTGGGAGGTTGATCG
GACGCAAGCCATTGAAGCCTTGTCTCGGAAAGACGACAGTACAGGATGGTCTGTTTCTCG
TGGAACAGCCAAGCTAAACTGGATACTGGAAAGAAGTTACCTACGTCCTCACGGGCACGT
CGTGGACCTGGGCTGCGGAAGAGGTGGCTGGAGCTATCTTGTTGCAGGAGAACGGAAAGT
GAGAAGTGTGCAAGCCTACACGAAAGGAGGCTTTGGACATGAAGAGCCAAAAATGGTAAA
AAATTACGGCTGGAACCTCATCAATTTCAAATCGAACACCAATGTTATGTGGCTTGAAAC
TAAGCCATGTGATACTCTGATGTGTGACATTGGGGAGTCGTCATCTGACCCACACATAGA
GGAAGAGAGAACTCTAAAGGTAGTGGAGATGTTTGAACGATGGTTGAAGGAACAACGACC
TGATCAATTCGTGTGCAAGATTCTATGTCCGTACGGCCCACGCATTATGGAGAAACTAGA
CAAGTGCCAGAAGATATATGGAGGTGGACTTGTGAGAGTCCCTTTTTCCAGGAACAGCAC
ACATGAGATGTACTGGGTTTCGGAAGCAAAGGGCAATGTTCATTCCGCCATCAATGCCCT
GAGTGCATCTTTGATGAGAAGGTTTGATCATCACGAACGGACTCACATGAAAGATGATGT
GATCATGAACACCGGCACTAGGCGCACCGAAGGACAAGCTAAAACCCCAGACATGAAGGT
GCTTGGACCCAGGTTGGAAAAATTAAAAAATGAGTATGCATCCTGGACATTTGACGAAGA
GCATCCCTACAGAACCTGGAGTTACCATGGGAGTTATGAGACCAAAACATCTGGCAGCGC
CTCTTCAATGGTGAATGGAGTAGTGAAACTGTTATCCACACCATGGAATTACATCTCAGA
AGTGGTCAATGTCAGTATGACAGACACAACACCCTTTGGTCAACAGCGCGTCTTCAAGGA
TAAGGTTGACACCATGCCAAAAGAACCATCAGGAGGCACCAAGGACATCATGGACATCGT
TTCCAGATGGTTGTGGGCATACTTGGCTCGCAACAAAAAACCCCGCATTTGCACAAAAGA
AGAGTTCATCGCCAAGGTGAATAGCCATGCAGCAATAGGAGCCGTCTTCAAGGACGAAGC
TCAGTGGAGCAGCGCCAAGGAAGCAGTGAAGGACCCTAAGTTCTGGGAACTCGTGGATGA
AGAACGTGAAAACCACCTAAAAGGCACGTGCTTGACTTGCGTCTACAACATGATGGGAAA
ACGCGAAAAGAAACACACTGAGTTTGGAGAGGCAAAGGGAAGCCGTGCCATTTGGTTTAT
GTGGCTTGGAGCGAGGTTCCTGGAGTTCGAAGCCCTAGGATTCTTGAACGAAGATCACTG
GTTGGAGCGTGAAAACTCAAGTGCTGGAGTGGAAGGAATGGGAGTGCACAAGCTGGGGTA
TGTCATGCGAGACATCGCGAAAAAACCAGGTGGAAAAATATACACCGATGACACAGCTGG
ATGGGACACAAGAGTTACCGAATGGGACATACGTAATGAGGAACTGGTCTGTGAGTATAT
GGACGAGCACCACAGAAAACTGGCGGAGGCAATGTTCAAGTATGCTTACAAACACAAGTT
AGTCCGAGTCATGAGACCAGGAAAAAGAGGCATTACATGGATGGACCTTATCTCATGCAC
CGCACAACGAGGCAGTGGCTCAGTAATCACGTACGCTTGCAACACAGAAACGAACATGGT
CGTGCTGTTAGTTAGAATGCTAGAGTCAGAAGGCATAATAACAGCTGAGGACTTGTTGTT
TTTACGTCCATTCGTCAGGCTACTTATTATTAACTGGCTCAAAGAACACGGTGTGGACGC
ACTCGAACGCATGGCCGTGAGTGGTGATGATTCAGCGGTGAAACCAAAGGATGATCGATA
CGCGAAATCCCTCATCTTCCTCAATGACATGTCAAAAATCAGGAAGGACATGCCAGAGTG
GGCACCCAGCATAGGATGGAACAACTGGGAGGAAGCCCCATTCTGTTCTCACCATTTCCA
CACTCTCATTATGAAGGATGGTAGAGAAATTGTGGTTCCTTGTAGGGCACAACACGAACT
GATAGGACGAGCAAGAGTCTCTCCAGGGGCTGGATGGACAGTCAAAGAGACGGCCGGCCT
AGCAAAGGCCTATGCACAGATGTGGACTCTAATGTACTTCCATCGCAGGGACCTTAGGCT
TATGGCCAACGCCATATGCTCTGCTGTCCCAGTAAACTGGGTCCCAACCGGAAGAACAAC
ATGGTCATTGCATGGGAAAGGTGAGTGGATGACMACGGARGACATGCTTGACGTCTGGAA
CAGAGTGTGGATCACGGAGAATGAACACGTCACGGACAAGACAAAGGTTACCTCATGGAA
CGATGTGCCTTACCTCAGAAAGAGGCACGACATGCATTGCGGAAGCCTTATTGGGCACAC
AATGCGCGCCACCTGGGCTGCCAATATCCAGGTTGCAGTTAGGCAAGTAAGAGCCGTTAT
AGGCTCAGAGAAGTATAAGGACTACCTAGGGTCCATGCTACGGTACGGAGGCTCAGAGAG
TGAGGAGCTTTGTGGCGTTTCATGGTAGAGACAGAACGGTCCCACTAGACAATAAGTAAG
ATTAAGTTAGGATTTAAACCATTAGAATACGAAGTCAGGCCCTAACGGCCACTCTTAAGA
TGCTAAAGAGTGCTGTCTGTAAGTATCCGCTGGTGTGTAAGCGATATCCAACATCCCCAT
GGCGGCAAAGCCCCCGGTCTTCTACGGGGCCCCTGGCCTACCGGAAGGACGAGGAAACAC
GCATGTAAATATTAGATTTAAGGAATAACTCCCGGAGATAGCGAACCGGATACAGAGAAG
CAGGTTAAGAGCCGGCAAAAGCCCATCGCACTGAAGCTATAAGGTGCGGGAAGGACTAGA
GGTTAGAGGAGACCC
>NC_033721.1 |Meaban virus from France polyprotein gene| complete cds
ATGCCTTCAGTTTTGAGAAAAGGCGGCGGGAAGCCTGCTGCGAAAGCAGCTAAAACCGCC
AAAAATAACAGAGGGAGTGCCAGGGTTCCAATGCCAAGGAAGCTGGCTATCACGGCCATG
ATCCGAGTCATCTTGATGATGGCTCTGGGAAAGGCCAGAACTCCTGATCTGAGGAAGTTC
CTGAGGACAACTCCCTTGGCCCAGCTGCGGGCAGTCCTCATTAGGATCCAACGCATTGTG
GCAAACCTTCTACGGCAGGTGACAGGGCGGAACAGACGCGGAGGTGGAAGCTTTGGCCTG
TTCATGCTGGTGCTGTGTCCGGCCATCATTGCGGGAGCGGTGCTCATGGAGCGAAATGGC
GCCACTCTCATTAGAGTGGGGCCAGAGGACGTTGGGAGCACCGCGCGAGTGGGCAATGGG
ACATGCACCTTTTTGATGACTGATGTTGGGCATTGGTGTCACGAGACTGTTGAATATCCA
TGCATCACCATTGACGAGGGAGAATCACCTGTGGATGTTGACTGTTACTGTCGGCGGGTG
GACGGCGTGAGGGTCATTTTTGGGTTGTGTTCGGGAACGGAAAAACGCAAAAGACATAGG
AGAGAGCTGTCAATCAGCGCAACTCCCGTCTCGGCCGGAGTGACAAGGGCTGGAAAATGG
CTGGATGCAAATCGTGGCCAGGAGCATATTGCGAGGCTGGAGAGCTGGGTGCTGAAGAAC
AAGATCTTTGCTGCCTTCATTGTGGTCCTTGGCTGGAGCCTGGGGGGAAGCACTTTACAG
AGGATCCTCCTCATCGTGGGGGCTCTTCTTTTGGTTCCAGCATACGCCTCGCGTTGTGTT
CACCTGGAGAATAGGGATTTCGTGACTGGAACAACAGGCAGTAGTAGAGTTAGTGTGGTT
TTGGAGAAGCATGCTTGCGTGACCATAGTGGCGGAGGGGAAACCCTCACTTGATGTGTGG
CTGGACTCGATATTCCAGGAGTCTCCGGCCCCCACTAGGGAGTACTGCTTAGACATGGGG
ATCTTTGATCAGAAAGTGGAAGCACGATGCCCAACGATGGGTGAAGCCCATCTTGATGAG
GAACACCAGACAGGCCACCTCTGCAGGAGAGATTACAGTGACCGTGGGTGGGGAAACCAC
TGCGGACTGTTTGGAAAAGGGAGCATTGTGGGCTGTGTGAGAGTAAACTGCACAGCGGGG
AAAACACTGAAGGGCCTGGAGTTTGATTCTACAAAGATAACCTATGCTGTGCATTTGGAG
GCACACGATGGTCAGATGGTTCCATTGAATGAAAGCAACACAGGAAGAAAGACGGCTTTG
GTGACGGTTGCCTCTGAGAAGCACGTGTCCACCATTGCTGGTTTTGGTAGTGTGACCATT
GAGTGTAGAGTCAGTAGTGGTGTGGACCTTGCAAAGACCATGCTTATTGAAATGAATGAC
AATGTTTGGAGCGTGCATAGAGACTGGTTCGAGGACTTGCCTTATCCGTGGAGACATGGG
GACAATCCTTGGAGGGACGCTGGACGACTTGTAGGGTTTGAGCCTCCGCACGCGGTAAAG
ATGGTGGCTTACACATTGGGTGACCAGACCGGGACGGTGTTGAAGATCCTTGGTGACGCC
ACTAAGGGCAGGAAAACAGGCAACAAGTATGAGCTGAGTGGGGGGCACGTTTCGTGTTCT
GTGGGTCTAGAGAAGCTCAAACTGCGAGGCCTGACATATGGCATGTGCGCTGTGGGGGAC
TTTTCATGGAAAAGAGTGCCCACAGACAGCCAACATGATACAGTCGTCATGGAAGTGACA
TACACAGGCAGCTCAACTCCATGTAGGATACCAGTCAGAGCTTACCATCCAGGGACCCCG
GAGAAGGATGTTGCTTCTGTCATCACCGCTAACCCTGTGGTGGAGAGCACGCATGTCAAG
GATATTTTCATTGAAATGCAGTTGCCTCCCGGGGACAACGTGATTGCAGTGGGATCGCTA
CGTTATCAGTGGTTCCAAAAGGGAAGCACAATCGGAAGAATGGCCACACTTACGGTAAAA
GGAGTGAAGCGCATGGCCACGCTGGGTGATGCCGCGTGGGATTTTGGCTCCGTTGGTGGA
TTCATGACCTCTATTGGGCGGGCGGTCCACACGATCTTAGGGGGGGCTTTCGGAGCAGTG
TTCGGGGGCCTAGGATTTATCCCAAAAATTCTTGTTGGGGCTGTCTTAGTGTGGGTTGGC
CTGAGTGCTAGAAACTTCACCCTCAGTATCTCTTTAATTGCAATTGGGGGGATATTGTGT
TCTCTAACACTGGGGGTTGGAGCTGATTATGGCTGTGCGATCGACCTGAGTAGAAAGGAG
CTCAGATGTGGAAGGGCCATAGCCGTGTGGAAAGAAACCACTGAGTGGTTTGATGGTTAT
CAGTACCATCCTGAGTCCCCTGGGGCCTTGGCCGCGGCAATAAAAAGGAGTCTGGAGTCG
GGCGTGTGCGGAGTCATTCCTGCAAATAGGTTGGAATATGCCATGTGGAAGCGCGTGTCC
GAAGAGCTAAACTTGGCACTCTCTGAGGCTGGGGCCAACATCACCGTGGTTGTTGACAAG
GAGTGCAACGACTTCAGGGGGAATGGAACAGAGGTGCTCCGCAGAGCTGACAAACCCCTT
GAGATTAGCTGGAAGATATGGGGGAAGTCAATCATCTGGAGCGTCCCGGAAGGGGGCAAG
AGATTCCTAGTGGGACGAGATGGTCAACATGAATGCCCGTTGGCAAAACGGGCATGGAAC
ACCTTCAGGATTGCCGAGTTTGGAATGGGCCTTCGGACAAAGGTGTACATGGACCTCCGT
GAGGAGCCAAACCCGGAGTGTGACACAGGACTTATGGGGGCTGTGGTCAAGAACAACGAG
GCAGTCCACACTGACCAAAGCTTGTGGATGTTGAGTGCGTTTAATGAGACGTACACGTCC
ATTACCGAGCTCCAGGTGGCAGACTACCGCACCTGCCAGTGGCCGGACACCCACACACTG
AACAACGATGGCGTCAGGCAAACAGAGATGTTCATGCCCAGGGCTTTGGCCGGACCACGC
TCACAATTCAATACCATACCAGGATACAAAGAGCAAGTGAAGGGACCCTGGGACAGGGCG
CCGTTGCAGGTGGTAAGAGAGCCATGTCCAGAGACAGAAGTCAAGATCGACAAGGCCTGC
GACCGAAGAGGGGCTTCTGTCAGGAGTACCACAGAAAGTGGGAAAGTCATTCCCGAGTGG
TGTTGTAGAGATTGTGAGTTGCCACCAGTGTCATACAGAACAGGGACAGAGTGTTGGTAC
GCTATGGAGATAAGACCAACTCATCCCCAGAAGGGATTGGTGAAATCCACCGTGCTGGCC
ATGACGGACGGGTTTGAGACTGAGGGAGCTGTGCCAGGTATCCTAGCACTCGTTGTGGTT
ATGGAGTACATGATGAGAAGACGTGTGACAACAGGGCGAGGCGTCCTCATGGGCGGATGT
CTCCTTCTGGGACTCATGGTGACTCAGGTAGTGCGTGTGGAAGACATCCTTAGGTACGTG
GTGGCTACAGGCTTGCTGTGGCATCTGCAGGCTGGGCCGGAGATCATGAGTCTCGTGCTC
TTGCAGAGTGTCTTTGAGATGAGAATTGGCTTCCTGGGTGCGTTTCTGCTCCGTGAGGAG
TGGACGCAGAGAGAAACATTGATCATCTACATGGCCCTCGTGGCCATAGGAGTTGGGGTT
CCAGATGGAGACTTGCAGATTTTTAGAGCTCTTGATGTTGTGGCTCTTACGGCCGCTCTC
ATGCGAGCTCTCGATGGAGAAGGAAAGAGCTCCCGGATTATGTTCCTTGTGATGTTGACC
TCACTTCGTGAGATTGACATCTTCCGAATGGCCATTCAGATGACATGTGGAGTGCTGGTC
AGTCTCGCAGCCTATCAAATGTGGAAAGGTGATGGAGAAAGGAAGGCAAGGAGCATTGTG
TTGGCTGCAGCTGCTACCAATGGGGTCTTTGGAGGCGTTGGTTCTGGTCTAAGAGCCTTC
AGTATTGTGAGCCTCTTGGGGAGACATGGTAATAAGAGAAGTGTCTCAGATGCAGCTACA
GCGGTGGGCGTTGTCTTGGTCCTGGTGGGAACCATGATGAGGGGGGCGCCCTCAGAGCTG
CTTATTGGAGTGACCGTGGGGGGGGCTATCCTCTTGGCCTACATAGTTGTGGCAAGGAGG
ACCTCTCTTACTGCGGAGTGGACAGGCAACATCATGTGGGAGCACGGACTAGAAAATGAA
GGAGGCAAGGTAAGCCTTAGGGTGTACAGGGACAGCCTGGGAAACATGAGGCCCATTGTG
GATGAGGCGAATGGGTATGCTGCCGCGGTGTTCATGACAATGGGGTTTTTCATGGCCGCC
TATGGCTGGATTGGAATAGCCACAGTGGCTGTATCCTGGTTTGCGTGGGAGTGGTGGAAC
GGAAGTGAGAGGAGAAGTGATCTCGTTTGGAACGGAATACCATCATTTTGTGAGACTGGC
GGCCATAGATTTGAAGTAAAAAATGGAGTCTACCGCATCTACGAGCCGGGGCTCTTTGGA
GGGCGGAGGCAAATAGGTGTGGGATATGGCAATGGAGGAGTCTTGCACACAATGTGGCAC
GTCACTAGAGGCGCGGCCATCAGCATTGATGGAGGTGTGCAGGGCCCCAGTTGGGCGGAC
GTGCAGAAAGATCTTGTGGCCTATGGCGGAGACTGGAAACTTGACAAGAAATGGAACGGG
AGTGACGTGCAGGTGCATGCGTTCCCACCAGGGGGACCTCATTCAGTGCACCAGACCAGC
CCTGGCGTCCTCCGGTTGAGTAGCGGAGAAAAGGAGGGGGCAATACACATTGACCTTCCC
AGGGGGACTTCTGGTAGCCCAATCCTTGATGAGAATGGCAATGTTGTTGGGTTGTATGGA
AATGGATTGAGATATGGGAATGACTATGTCAGCTGCATAGCTCAAGGAGACGCACCTGGG
GAGGAAGACAAAGGAATACCTGAGGCTGTTCGGGGCAGAGCATGGATGTCGAAAGGGAGC
ATAACTGTGGTTGACATGCACCCAGGCTCGGGGAAGACACACACAGTCCTCCCCGAACTC
GTGCGGAGATGCATCATTGAGAGGAAGAGAACGTTGGTTCTAGCCCCAACACGGGTTGTC
CTTCGAGAGATGGAGAGAGCACTCAGGGGAAGAAATGTCAGGTTCCACTCGGATTCAGTC
AATGTGAAAGGAGAGGGGGCCATCGTGGACGTTATGTGCCATGCCACCTACACCCACAGG
AGGCTCCTCCCGGTCACTCAGGTGAACTACGAGGTTGCCATTATGGATGAGGGACATTGG
ACTGATCCATGCAGCATAGCAGCAAGGGGGCACCTGGCCAGCTTGGCCAATGAGAATAGG
TGTGCTTTTGTGCTCATGACCGCCACCCCGCCAGGGACTAGTGATCCGTTCCCAGGTTCA
AATGAGAGAATTGAAAGTCGAAGTGAGGTGATTCCAACGCGAGACTGGAAAGACGGGTTT
GAGTGGATAACTGATTTTGATGGCAGGACCGCGTGGTTCGTGGCTTCCATAAGAGAGGGG
GGACATATTGCCCAGGCGTTGAGACGAAGAGGAAAGAAGGTGGTCTGTCTCAATAGCAAG
AGCTTTGACAAGGAATACGGAACCATCGCAGAAGAGAAACCGGACTTCATTGTCACTACG
GACATCTCAGAGATGGGAGCCAATCTGGGTGTTGAGCGCGTCATTGATGGGCGACTGAGC
ATAAAACCAGTCATACAGGAGGACAGAGTGGAGTTATCAGAGCCTCGACCGATAACCCCG
GCCTCGGCTGCTCAGCGACGTGGCAGGGTAGGTCGAGTGAGGGGATTAAGGGCGGAGTAT
GTGTTCCACGGTGAAGTGGAGGCTGATGATTCAGGGCTCGCACAGTGGACGGAAGCCCAG
ATGCTTCTTGACAACATGACGGGGCAAAGACACCCTGTGGCAATGTTCTATGGCGCAGAG
CAGAGCAAAATGCCCATGGATCCTGGCCACTTCAGGTTAGGTGAGGAAGCGAGGAAGCAT
TTCAGAGCACTTGTGGTAAACCAGGATTTTCCACCATGGCTGGCCTGGAACGTGGCAAAG
AACACCAATGGAATTCTCGATCGGAAGTGGACCTACAGTGGACCAGAGAGTAGCGCGGTT
GTCACTCCGGAAGGAGATGCAGTCACCTTTAGAGGACAGGGTGGGGCCACGCGCCAGCTG
AGGCCGGTCTGGTGGGATGCGAGAGTCCTACGACCTGGGAAAGATCTAGAGAACTTCGTG
CGGTACGCAGAGGGCCGACGTGGAGTTGGGAGAGGCCTGGTCCATGGGCTTGGTTTGATG
CCGGAACTCATGGCTCGCAAGGGCGAGCAGGCTCTTGACGTCTTCTACACCTTATGGCAT
GGGGATGCTGGAGAGCGGGCATTCAGACAGGCGGAGGCTGAGCTGCCAGAGGCGCTGTGC
ACTGTGCTTGAGTTCATCTGTCTGGGTGTGGGCACATTGGGCCTGCTATGGCTGCTCTCG
GCGCGCTGCACCACAAACCGACTCCTCATCGGAGTCTTGGTCATGGGAATGGCTGGAGGA
CTCATGTGGATCGGGGGCTTCACGGCGGGACAGATAGCTGGAATGATGATCATATTCTAT
GTCGTCCTGGTCGTACTTCTCCCTGAGCCAGGGACGCAGAGGAGCTTTGAGGACAACCGG
TTGGCATATTTTGTCATGGCAATTCTGGTGATCAGTGGACTTGTGGCGGCCAATGAAATG
GGTTGGCTTGAGAAGACAAAGGGAGAGTTCCGCTGGTTGTTTGGAGGTGCTGACAGGGCG
GCCGTTGATCAGACTGGAGTGTCCACGTGGAGCTGGAGTCTTGATATCGACTTGAGGCCT
GGCATTGCTTGGGGAACATACGCCACAATAGTCAGTCTCTGCACCCCACACCTTCTGCAC
CGGACGCGCACCACGATCCAGCAGATAGTGAATTCATCAGTGGGGTCGGGGGCCCAGGGC
ATGAGAGAGCTGGGGGGCGGAAGCCCTTTCTTTACCATCAGGCGACATGTGGTAGCTCTG
GCCTTGTGCACGGCCGCTGGGAGCACGGTGATGACTTTCACAATGGGTGTGTGCATGGCA
CTATTGCACTGGGCCCTAACCATCACGGGAGTAGAGGCTGCGCTTGTGCAGAGGGCTCAT
AGAACATACTTCACGGCAATGTCGAAAAACCCTATGGTGGATGGAGAGCCCACGAACGAG
TTCGAGAAGGAAGAGGGCAAGCCAGAGGGTTATGAGAGGAAGCTCAGTGTAGTGCTACTC
ACTGTCCTGTGTGTTTTTTCATGTCTGCTTAACAGGCAGCCATGGGCATTCCTTGAGGCG
GCTGCCCTCCTGGTGGGAGGGGCGTCACAGTGGGGTGAGGCACTTGGAACGACCTACTGG
ACGATGCCGGTGGTTTGCGGTCTAACGGCCATTGGGAGAGGTAACTGGTTTGGTGTCATC
CCGATTGGAGAGAAGGTTTTGGCTGAAAGTGCTAGAGACCGCAGGGGACCTGGCTCCACT
GGGGCGAGTCTGGGAATGATGTGGAAGGACAAGCTGAATGCCATGACCAAGGAGGAGTTT
ACAAGGTATAAACGCGCAGGCGTCATGGAGACTGACAGAAAAGAAGCTAGGGACTACCTT
AAGCGAGGTGACGGAAAGACCGGACTCTCGGTGTCTCGTGGGACGGCGAAGTTGGCATGG
ATGGAAGAAAGAGGTTATGTGGAGCTCACCGGGCGAGTGGTGGACTTGGGATGCGGGCGG
GGTGGCTGGAGCTATTACGCTGCATCGAGGCCTCACGTTATGGATGTAAGGGCTTACACC
CTTGGGGTTGGCGGACATGAGGTTCCTAGGATCACGGAGAGTTATGGTTGGAACATCGTG
AAGTTCAAGAGCAGAGTGGACATACACACCTTGCCGGTGGAGAGAACCGACGTCATAATG
TGTGACGTAGGCGAAAGTTCCCCCAAGTGGAGCGTGGAAAGTGAGCGAACCATCAAGATC
CTAGAACTCCTTGAAAAGTGGAAGGTGAAAAACCCCTCAGCGGACTTTGTGGTCAAAGTG
TTGTGCCCCTACTCAGTGGAGGTCATGGAGCGCTTGAGTGTCATGCAGAGGAAATGGGGA
GGAGGCCTAGTTAGGAACCCATACTCCAGAAACTCGACGCACGAGATGTACTTCACATCT
AGAGCGGGGGGAAATATCATTGGAGCAGTGACGGCATGCACGGAGAGACTTCTCGGAAGA
ATGGCGCGCAGGGATGGCCCTGTTGTCGTGCCCGAGCTGAACTTGGGGACAGGCACCCGT
TGCGTCACGCTGGCAGAAGATAAAGTTAGTAGAGATCTCATTGATGAGCGTCTGGCCAAG
ATCAAGAGTCAGTATGCGGCAAGCTGGCTGGAGGACGAAAACCATCCATACAGGACCTGG
CAGTACTGGGGAAGCTACCGGTGCGCGGACAGTGGGTCTGCTGCGTCGTTGATCAATGGA
ATAGTAAAGATGATGAGTTGGCCATGGAACAACAGAGAGGATGTGTGCCTAATGGCGATG
ACTGACACAACAGCTTTTGGCCAGCAGAGAGTCTTCAAAGACAAGGTTGACACTAAGGCA
CAGGAGCCGAGGGTTGGCACTCGCGTTGTCATGAGGACAGTAAACAACTGGCTACTGGAG
AGGCTGTCCAGGAAGAGCAAGCCACGGCTGTGCACCCGAGAGGAGTTTATCCAAAAGGTT
AGGAGCAATGCAGCTATTGGGGCATGGCTGGATGAACAGAATCAGTGGAAAAACGCTCGA
GAGGCCGTGGAGGACCCAAGGTTTTGGAGAATGGTCGATGAGGAGAGAGAGCTCCACCTC
CAGGGGAGGTGCGCAACCTGCGTGTACAACATGATGGGAAAGCGAGAGAAGAAGGCTGGA
GAGTTTGGCAAGGCAAAAGGAAGCAGGGCAATCTGGTATATGTGGCTAGGGAGTAGATTC
CTGGAGTTTGAGGCTTTAGGTTTCTTGAACGAGGATCACTGGGCTTCGCGTGAGAAGAGC
GGTGGAGGAGTTGAGGGAATGGGCCTGCACTACCTCGGATGGCTCGTGAAAGACTTGGCC
GAGCTTGAGGGAGGAAAACTGTATGCTGATGACACAGCCGGGTGGGACACTAGAGTGACC
AATAGTGACCTTGAAGATGAAGAGGAAATCTTGAACCACCTCGAAGGGGAGCACAAGAAG
CTGGCGGAGGCCATCATGAAGCTGGCCTACCATGCGAAAGTTGTCAAGGTGGCGCGGCCA
GCAAGCGATGGAGGGACGGTGATGGACATCATTAGCCGTAGAGACCAGAGAGGTTCGGGG
CAGGTCGTGACCTATGCCCTAAACACAATAACTAACATCAAGGTCCAGCTCATTCGGATG
ATGGAGGGAGAGGGCGTTATAGGCCCCGCTGACATGACTGAGCCACGCATCATCCGTGTT
GAGAGGTGGTTGGAGAGACACGGAGAGGAGAGGCTTGGGAGACTTCTGGTCAGTGGTGAC
GATTGTGTGGTCAAGCCCATCGATGATAGATTCGCGGAGGCGGTGCACTTTCTCAACGAC
ATGTCAAAGACCAGGAAGGATATAGGCGAATGGTCTCCATCGGTGGGCTATACCAACTGG
GAGGAAGTGCCTTTCTGTTCACACCACTTTCACCGGCTTGTCATGAAAGATGGGAGAGAG
CTCATTGTCCCATGCCGTGATCAGGACGAGCTGATTGGAAGGGCTAGAGTCAGCCCTGGC
TGTGGCTGGACGGTGAGGGAGACAGCCGGCCTGTCAAAGGCCTATGCTCAGATGTGGCTG
TTGAGCTACTTCCACCGACGGGACCTGAGGCTCATGGGCTTTGGCATATGCTCGGCTGTT
CCAGTGGACTGGGTCCCCACAGGACGGACCACATGGAGTATTCACGGAAAGGGAGAGTGG
ATGACCACTGAAGACATGCTGGAAGTGTGGAACAGGGTGTGGATAGAGGATAACCCGTTC
ATGCCTTGTGAGAAGAAAAGATGGATAACCGACTGGAGGGATGTGCCCTACCTTCCAAAA
GCACAGGACCAGATTTGTGGATCCCTCATCGGGACAAGTTCCCGTGCCTCATGGGCGGAG
AACATCTGGAGCACCGTGGAAAAAGTGAGAGGAATGGTGGGGGCTGAAAACTACCGGGAC
TACCTTTCCGTGATGGACAGGTACGGAGGGGGAACCCCCGTACCAATGACTAGTGACATC
CTGTAA
>NC_033723.1 |Gadgets Gully virus from Australia polyprotein gene| complete cds
ATGACTAACAAAGGCATCCTAAAAGGAAGGGGGAGTGGTCCCCCCGGGCGAAGGCCCAAA
GAGACCACAAAAAAGACGCGTCAGAAGACAGAGTTCATGCCAAAAGGACTCGTGCTGATG
CGCATGCTTGGCGTGCTATGGCACGCCATGGCCGGAACGGCAAGAACACCAGTGCTCAAA
AGCTTCTGGAGGACGGTTCCGGTAAAACAGGGGTTAGCCGCCTTACGGAAATTGAGCCGT
GCGGTGGCTTTCTTGGCTAGAAGCCTGCGATTGCGGGGTAATAGACGAGGCGTGAGATGG
GATTATACGACACTGATCCTTTTTCTGTGCGTGGTATTCATTTCGTCTGCATCGGTCAGA
AGACTTCCCGGGGGAAGGATGATGATTAGAGCTGGGGGAGGTGATGCCGCAACACAGGTG
GCAATCGGCAATGGGACTTGTTTTCTACTCGCGACAGACATGGGGGAGTGGTGTGAGGAT
TCTATCTCCTACGAGTGTGTGACCATTGAGGTAGATGAGGAACCCGTCGACGTGGATTGC
TTCTGTCGTGGAGTCGATGGAGTGTTCATTGAGTATGGAAGATGTGACAAACAGCCTGGA
TCGCGCACACGCCGATCGGTGGTGATCCCAACACATGCCACCGCTGAATTAACTGGCCGT
GGACAGGCATGGATGAAAGGGGTGACTATAGAACAGCATCTAACAAAGATGGAGGTCTGG
CTATGGAAGAACAAACTGCTTACCATTCTTGCAGTGGTGGTTATTTGGCTTCTTTGTGAC
GGCATGATGACGAGGATGGTTCTGATTTTGGCCATGTTGGCCATAGCCCCTGCTTATGCC
ACGAAGTGCACACATCTTGAAAACAGGGACTTTGTCACCGGGGTCCAGGGCACCACAAGG
GTGTCTCTTGTGCTTGAACTCGGCGGGTGTGTGACCATAACCGCCGTGGACAAACCATCT
GTGGATGTCTGGCTGGACGAGATATATCAAGAGGAACCAGCCACCACAAGAGAGTACTGC
CTACAGGCAAAGCTTGGGGCTGCTAAGGTTGCTGCTAGGTGCCCTACAATGGGACCAGCA
ACGCTGACTGAAGAGCACCAGGTTAATACAGTCTGCAAAAGGGACCAGAGTGACAGAGGA
TGGGGAAACCATTGTGGATTGTTCGGTAAGGGGAGCATAGTGGCCTGCGCAAAATTCTCA
TGTGAAGAAAGAAAGACAGTGGTTGGCCATGTGTATGACGTGAATAAGATTATATATGTG
GTAAAAGTGGAACCCCACACGGGTGATCACAAACCAATGAATGACACTCCATCCACCCGT
AAAACGGCCTCTTTCACCGCTGCAGCTGAAAAGGAAATAATCTCATTGGGAGATTACGGA
GACCTATCGCTGGTGTGTAGGGTGAATAGTGGTGTGGACCTGGCCCAGACAGTAGTTATG
GAAATGAACAGGACTACCAGTCATCTTCCAAAGGCATGGCAGGTCCACAGAGATTGGTTT
GAGGATCTAGCTCTCCCATGGCGACATGTGGGGGCTGAGACGTGGAACTATCCAGAGCGT
TTAGTGGAATTTGGAGTTCCTCATGCTGTGAAAATGGATGTTTACACACTGGGAGACCAA
ATGGGAACAATGCTCCATTCGCTGACCGGAGCACTCATGGCAGACGTTCAGGGCAATAAG
TACCATCTAAAGAGTGGCCACGTCACATGTGAAGTTGGACTGGAAAAATTGAAGCTGAAA
GGAATGACGTATTCAATGTGTGAGGCGGATAAGTTCAAATGGAAGAGACCTCCTACAGAA
AGCGGGCACGACACGGTTGTTATGGAAGTGGAATACACTGGGAGTTCAAAACCCTGTAGG
ATACCAATCAGAGCCACCTCCAAAGGTGGGGGGGAGACCAACGTGGCTATGCTCATAACA
TCAAACCCCACTATTGAAACCGCGGGTGGCGGTTTCATCGAGATGCAGCTTCCCCCTGGG
GATTGCACCATTTACGTGGGGACGTTGGCCCATCAGTGGTTCCAGAAGGGTAGCTCGATT
GGAAGGACTTTCGAGAAGACAAGGAAAGGATTCCAGAGGCTTGTGATGGTAGGAGAGCAT
GCGTGGGACTTTGGATCAGTCGGAGGAGTGTTCAGCTCTGTCGGAAAGGCCACCCACATG
GTCTTTGGGGGAATTTTCCACACTCTCCTGGGAGGGTTTGGGTTTATCCCAAAACTGCTC
TTGGGAGCGGGGATGGTCTGGGTTGGAATGAACATGCGGAACATGAATCTCTCACTGGTG
TGTATGGCTGTGGGTGTGTTGATCCTGGTGATGACCACCGGAGTGGGGGCAGACGTTGGA
TGTGCAATTGATGCCCACCGGAAGGAAATGAAATGTGGGGAAGGACTAGTTGTGTGGCGT
GAGGTCAAAGACTGGTATGATGACTACACCTTTCATCCTGAATCCCCTGCTGACCTAGCC
TCTGCGGTTTGGACTGCATTCCAGGAGGGGGTCTGTGGAATAGTACCACAGAACAGACTA
GAGATGGCCATGTGGAGGGGCATAGCTGGAGAGCTGAACCTGGCACTGGCTGAGGCCGAG
GTGAACCTCACGGTTGTCGTGGATAAGATGGATCCGAGTGACTATCGTGGAGGGAGACCA
GGGGTCTTGAAGAAAACAGGGAAAGGATTGCACGTCACTTGGAAGAACTGGGGAAGAAGC
CTGATTTGGACGGTGCCGGCTTCCCCCCAACGATTCGAAGTGGGAGTGCAAGGAACCCTT
GAATGCCCAGTGTATAGAAGATTCACTGGTGTGTTCACGGTGGCTGAGTTTGGAATGGGC
CTGAAGACAAAGGTATTCCTCGACTTTAGGGAACAGCCAACAAGAGAATGCGATGACGGT
GTGATGGGCGCGGCCGTGAAGAATCAGATGGCCATTCACACAGACCAAAGCTTGTGGATG
AGGTCAGTGATCAACAACAGTAAGGCAGAAATCACAGAGCTGATAGTGAGTGACCTGAGG
AACTGCACTTGGCCGGCACGGTACACTATAGACAACAATGGTGTTCTCGAGTCTGCCATG
TTCTTGCCCATTGGGCTAGCTGGGCCCCGCTCGAAATACAATCACATCCCAGGATATGCA
GAACAGGTCAAGGGCCCATGGGACCAGACTCCTCTCAGAGTTGTGAGGGAACCATGCCCA
GGCACCACGGTGGAAGTCACTCAGAGCTGTGACAAAAGAGGGGCTTCTGTGAGGAGCACC
ACGGAAAGTGGCAAGATCATCCCTGAGTGGTGTTGTAGGACCTGCACGCTACCACCTGTA
ACATACAGGAGTGGAACTGACTGTTGGTATGCAATGGAGATTAGGCCTGTGCACTCACAT
GGCGGGCTGGTGAGATCAATGGTCGTGGCAGAGAATGGGGCTCTTTTGAGCGAAGGTGGG
CTCCCTGGAGTGGTGGCCATCTTTGTGGTGATAGAGCTCCTACTGAGAAGGGGCACGCGG
ATGACTGGTTATTCAATGCTTTGGAGCTCACTGATGATCCTTGGTCTCATGGTCATGGGG
TTGGTCACCCCTGAGGGGCTTTTACGGTACGCCGTGGGAGTGGGCATCTCAATGACTCTT
GAGGTGGGCCCTGAAATGATCATGCTGGTGATGCTCCAGGCAGTCTTTGAGATGAGACTG
GGATTGTTGGTGACATTTGCACTTAGGCGCCTCGCAACCCCAAGAGAAGTGGCGATAGCG
TATTTTTTGCTGCTGGTTATGGAGATGGGACTGCCGGCTGGCCTGGAAGGGGTCTGGAAT
TGGATTGACGCCATAGCGCTAGGCTTAATGGTGTTTTCGTCTTTCTCGCAGGAGCTTGGC
AGAGGGGCCGGCATGACCATAGCGGCCCTCATTTCAATCAGGAGTATTGAGGTCTTGCAG
AAGGGGATTGTGATTTTCTTGGGGATTGGCTTATGCCTGTCGGTACACGCATGGTATAAA
GGGACAGGAGAGCGCAAAATGCTGCCCTGGGCCTTCTCCATGGCTGGGATACTCGGTGGA
AATGGTGCGGGCCTCCGACTGCTGGCCTTCAGGGAAGTAACACGTAGGATGGAGAGACGT
TCCATTGCGGAACCAGTGACCGTGCTGGGTGTGCTTTTGGCAATCTCAAGTGGATTGCTA
CGCAACTCATCACAAGAGGCATTGATGGCACTGGCATTGGCGTCACTGGTCATATTGTGT
TTTGTCCTTGGAACGAGAAGCCTTCAGCTGGTGGCTGAATGGAGTGGAACTGTGGAATGG
AACCCGGAAATGCTGGATGAAGGGGGGGCCATTGACCTGAGGGTGTCAAGAGATTCCATG
GGAAACTTGCACCTGGCTGAGACGGAGAAAGAAGAACGACAGATGGCCATGTGGCTCCTA
CTTGGAATGGTGGCCTCGGCCTTTCACTGGTCGGGAATTCTTGTGACACTGGGCCTTTGG
ATGGCAGTTCAATTCTGGCAGGGTGGAAGGCGTGGTGACCTTGTGTTTTCTGGGCTTGCA
TCTACACCTGAGGCAGTAGCGGCTTGGGAGGTGCGAGATGGAGTGTACAGAATATACCAA
CCTGGTCTCCTGTGGGGTCAGAGACAGATAGGAGTAGGGTATGGACAACGGGGTGTGCTT
CACACGATGTGGCATGTTACAAGAGGAGCTGCCATCAACATCAATGGAAGCATATCGGGA
CCATTTTGGGCTGATGTCCGTGAGGATGTAGTGTGCTACGGTGGGCAGTGGAGTCTTCCT
GGGAGATGGGAAGGTGAGGTTGTGCAAGTGCACGCTTTTCCTCCTGGGGGTGCCCACGAG
ATACATCAGTGCAGACCGGGGAAAATGACCTTAGAACGCGGACAGACCATGGGGGCTATC
CCCATTGACCTGCCTAGGGGCACGTCCGGTAGCCCAATCATCAACGCACAAGGAATTGTT
TTGGGATTGTATGGCAATGGACTGAGATGCAATGACACGTATGTTAGTGGAATAGCCCAG
GGCAGCGTGGAAAAGAGCAGGCCCGATTTGCCACCAGTGTTGACGGATCACAAATGGGCA
TCTAAAGGTAAAATCACAGTGTTGGACATGCACCCTGGATCGGGGAAGACCCACAGGGTT
CTCCCTGAGCTGATCCGGCAGTGCATTGAACGACGACTCCGCACGCTAGTGCTGGCACCT
ACAAGAGTGGTACTAAGAGAAATGGAAGTGGCGCTAAGAGGAAAAAGAGTCAGATTCCAC
TCATCTGCAGTGGAGACTGTGTGTGGAGAAGGAGCGATTGTTGACGTAATGTGTCATGCT
ACCTATGTCAATAGGAGACTCCTGCCCCAGGGCCGTCAGAACTGGGAAGTGGCAATAATG
GACGAAGCACACTGGACGGATCCCCACAGCATAGCGGCTAGAGGACACCTCTATTCATTG
GCTAAAGACAATAGATGTGCATTGGTGTTGATGACGGCCACCCCTCCGGGGACACGTGAG
GATTTTCCGGAGTCCAGAGGTTCGATTCTGAGTGAAGAAAAACAGATCCCAGATGGAGAA
TGGAGAGAAGGCTTTGATTGGATCACAGAATACGAAGGAAGAACGGCCTGGTTTGTCCCA
TCCATAGCAAAGGGAGGGGCCATCGCACGCACCCTAAGACAGAAGGGGAAGAGCGTCATT
TGTCTCAACAGTAAGACCTTTGACAAGGACTATCACAGAGTCCACGAGGAAAAACCAGAC
TTTGTGGTCACAACAGACATTTCCGAGATGGGGGCCAATCTGGACGTGGATAGAGTCATT
GATGGAAGAACAAACATCAGACCCGAAGAAATTGACGGCAAAGTGGAACTCATCGGCACG
AGAAGAGTCACGTCGGCTTCTGCAGCACAGAGAAGAGGGCGAATCGGCAGAAAAGAAGGA
AAAAGTGACATATATGTCTATTCGGGGACATGTGACGATGATGACAGTAGCCTGGTGCAG
TGGAAGGAGGCGCAGATCCTCCTCGACAACATAACATCATTGAGAGGACCGGTCTCGACT
TTCTATGGGCCAGAGCAGGAGAAGATGCCGGAGGTTGCAGGGCACTTTCGGCTCAGTGAC
GAGAAGAGGAAACACTTCAGACACTTGCTCGGTCAGTGTGACTTCACGCCCTGGCTGGCC
TGGCACGTGGCTGCAAACACAGGAGGTGTGTTAGACCGTAGCTGGACATGGACAGGACCT
[truncated: 938,382 more chars]
