# Supplementary material for: Large-scale reference-free analysis of flavivirus sequences in Aedes aegypti whole genome DNA sequencing data
Source: Parasit Vectors. 2023 Aug 5;16:265. doi: 10.1186/s13071-023-05898-8 (PMC10403824; doi:10.1186/s13071-023-05898-8)
Supplement: Supplementary file 1 — Additional file 1. Analysis input data and scripts. [file 13071_2023_5898_MOESM1_ESM.zip › nrEVEs-AedesAegypti/InputData/SampleRegions.txt]

SRR11006707	Madagascar	Madagascar	Indian Ocean
SRR11006708	Madagascar	Madagascar	Indian Ocean
SRR11006709	Madagascar	Madagascar	Indian Ocean
SRR11006710	Madagascar	Madagascar	Indian Ocean
SRR9959076	Mauritius	Mauritius	Indian Ocean
SRR9959082	Mauritius	Mauritius	Indian Ocean
SRR9959083	Mauritius	Mauritius	Indian Ocean
SRR11006686	Kenya	West Kenya	West and Central Africa
SRR11006687	Kenya	West Kenya	West and Central Africa
SRR11006689	Kenya	West Kenya	West and Central Africa
SRR11006690	Kenya	West Kenya	West and Central Africa
SRR11006691	Kenya	West Kenya	West and Central Africa
SRR11006692	Kenya	West Kenya	West and Central Africa
SRR11006694	Kenya	West Kenya	West and Central Africa
SRR11006695	Kenya	West Kenya	West and Central Africa
SRR11006696	Kenya	West Kenya	West and Central Africa
SRR11006697	Kenya	West Kenya	West and Central Africa
SRR11006698	Kenya	West Kenya	West and Central Africa
SRR11006699	Kenya	West Kenya	West and Central Africa
SRR11006700	Kenya	West Kenya	West and Central Africa
SRR11006701	Kenya	West Kenya	West and Central Africa
SRR11006702	Kenya	West Kenya	West and Central Africa
SRR11006703	Kenya	West Kenya	West and Central Africa
SRR11006705	Kenya	West Kenya	West and Central Africa
SRR11006706	Kenya	West Kenya	West and Central Africa
SRR11006885	Kenya	West Kenya	West and Central Africa
SRR11006887	Kenya	West Kenya	West and Central Africa
SRR11006888	Kenya	West Kenya	West and Central Africa
SRR11006890	Kenya	West Kenya	West and Central Africa
SRR11006891	Kenya	West Kenya	West and Central Africa
SRR11006892	Kenya	West Kenya	West and Central Africa
SRR11006893	Kenya	West Kenya	West and Central Africa
SRR11006894	Kenya	West Kenya	West and Central Africa
SRR11006895	Kenya	West Kenya	West and Central Africa
SRR11006896	Kenya	West Kenya	West and Central Africa
SRR11006897	Kenya	West Kenya	West and Central Africa
SRR11006898	Kenya	West Kenya	West and Central Africa
SRR11006899	Kenya	West Kenya	West and Central Africa
SRR11006901	Kenya	West Kenya	West and Central Africa
SRR11006902	Kenya	West Kenya	West and Central Africa
SRR11006903	Kenya	West Kenya	West and Central Africa
SRR11006904	Kenya	West Kenya	West and Central Africa
SRR11006905	Kenya	West Kenya	West and Central Africa
SRR11006906	Kenya	West Kenya	West and Central Africa
SRR11006612	Burkina Faso	Burkina Faso	West and Central Africa
SRR11006613	Burkina Faso	Burkina Faso	West and Central Africa
SRR11006614	Burkina Faso	Burkina Faso	West and Central Africa
SRR11006615	Burkina Faso	Burkina Faso	West and Central Africa
SRR11006616	Burkina Faso	Burkina Faso	West and Central Africa
SRR11006617	Burkina Faso	Burkina Faso	West and Central Africa
SRR11006618	Burkina Faso	Burkina Faso	West and Central Africa
SRR11006619	Burkina Faso	Burkina Faso	West and Central Africa
SRR11006621	Burkina Faso	Burkina Faso	West and Central Africa
SRR11006622	Burkina Faso	Burkina Faso	West and Central Africa
SRR11006623	Burkina Faso	Burkina Faso	West and Central Africa
SRR11006624	Burkina Faso	Burkina Faso	West and Central Africa
SRR11006626	Burkina Faso	Burkina Faso	West and Central Africa
SRR11006627	Burkina Faso	Burkina Faso	West and Central Africa
SRR11006628	Burkina Faso	Burkina Faso	West and Central Africa
SRR11006629	Burkina Faso	Burkina Faso	West and Central Africa
SRR11006630	Burkina Faso	Burkina Faso	West and Central Africa
SRR11006632	Burkina Faso	Burkina Faso	West and Central Africa
SRR11006633	Burkina Faso	Burkina Faso	West and Central Africa
SRR11006514	Burkina Faso	Burkina Faso	West and Central Africa
SRR11006515	Burkina Faso	Burkina Faso	West and Central Africa
SRR11006516	Burkina Faso	Burkina Faso	West and Central Africa
SRR11006517	Burkina Faso	Burkina Faso	West and Central Africa
SRR11006519	Burkina Faso	Burkina Faso	West and Central Africa
SRR11006521	Burkina Faso	Burkina Faso	West and Central Africa
SRR11006522	Burkina Faso	Burkina Faso	West and Central Africa
SRR11006523	Burkina Faso	Burkina Faso	West and Central Africa
SRR11006524	Burkina Faso	Burkina Faso	West and Central Africa
SRR11006525	Burkina Faso	Burkina Faso	West and Central Africa
SRR11006526	Burkina Faso	Burkina Faso	West and Central Africa
SRR11006527	Burkina Faso	Burkina Faso	West and Central Africa
SRR11006528	Burkina Faso	Burkina Faso	West and Central Africa
SRR11006529	Burkina Faso	Burkina Faso	West and Central Africa
SRR11006530	Burkina Faso	Burkina Faso	West and Central Africa
SRR11196669	Gabon	Gabon	West and Central Africa
SRR11006820	Gabon	Gabon	West and Central Africa
SRR11006821	Gabon	Gabon	West and Central Africa
SRR11006823	Gabon	Gabon	West and Central Africa
SRR11006824	Gabon	Gabon	West and Central Africa
SRR11006825	Gabon	Gabon	West and Central Africa
SRR11006826	Gabon	Gabon	West and Central Africa
SRR11006827	Gabon	Gabon	West and Central Africa
SRR11006828	Gabon	Gabon	West and Central Africa
SRR11006829	Gabon	Gabon	West and Central Africa
SRR11006830	Gabon	Gabon	West and Central Africa
SRR11006831	Gabon	Gabon	West and Central Africa
SRR11006832	Gabon	Gabon	West and Central Africa
SRR11006834	Gabon	Gabon	West and Central Africa
SRR11006804	Gabon	Gabon	West and Central Africa
SRR11006805	Gabon	Gabon	West and Central Africa
SRR11006806	Gabon	Gabon	West and Central Africa
SRR11006807	Gabon	Gabon	West and Central Africa
SRR11006808	Gabon	Gabon	West and Central Africa
SRR11006809	Gabon	Gabon	West and Central Africa
SRR11006810	Gabon	Gabon	West and Central Africa
SRR11006812	Gabon	Gabon	West and Central Africa
SRR11006813	Gabon	Gabon	West and Central Africa
SRR11006814	Gabon	Gabon	West and Central Africa
SRR11006815	Gabon	Gabon	West and Central Africa
SRR11006816	Gabon	Gabon	West and Central Africa
SRR11006817	Gabon	Gabon	West and Central Africa
SRR11006818	Gabon	Gabon	West and Central Africa
SRR11006819	Gabon	Gabon	West and Central Africa
SRR11006787	Gabon	Gabon	West and Central Africa
SRR11006788	Gabon	Gabon	West and Central Africa
SRR11006791	Gabon	Gabon	West and Central Africa
SRR11006792	Gabon	Gabon	West and Central Africa
SRR11006793	Gabon	Gabon	West and Central Africa
SRR11006794	Gabon	Gabon	West and Central Africa
SRR11006795	Gabon	Gabon	West and Central Africa
SRR11006796	Gabon	Gabon	West and Central Africa
SRR11006797	Gabon	Gabon	West and Central Africa
SRR11006798	Gabon	Gabon	West and Central Africa
SRR11006799	Gabon	Gabon	West and Central Africa
SRR11006801	Gabon	Gabon	West and Central Africa
SRR11006802	Gabon	Gabon	West and Central Africa
SRR11006803	Gabon	Gabon	West and Central Africa
SRR11196663	Gabon	Gabon	West and Central Africa
SRR11196664	Gabon	Gabon	West and Central Africa
SRR11196666	Gabon	Gabon	West and Central Africa
SRR11196667	Gabon	Gabon	West and Central Africa
SRR11196668	Gabon	Gabon	West and Central Africa
SRR11196670	Gabon	Gabon	West and Central Africa
SRR11196671	Gabon	Gabon	West and Central Africa
SRR11196672	Gabon	Gabon	West and Central Africa
SRR11196673	Gabon	Gabon	West and Central Africa
SRR11196674	Gabon	Gabon	West and Central Africa
SRR11196675	Gabon	Gabon	West and Central Africa
SRR11196677	Gabon	Gabon	West and Central Africa
SRR11196678	Gabon	Gabon	West and Central Africa
SRR11196679	Gabon	Gabon	West and Central Africa
SRR11196680	Gabon	Gabon	West and Central Africa
SRR11006576	Ghana	Ghana	West and Central Africa
SRR11006577	Ghana	Ghana	West and Central Africa
SRR11006554	Ghana	Ghana	West and Central Africa
SRR11006555	Ghana	Ghana	West and Central Africa
SRR11006556	Ghana	Ghana	West and Central Africa
SRR11006557	Ghana	Ghana	West and Central Africa
SRR11006558	Ghana	Ghana	West and Central Africa
SRR11006559	Ghana	Ghana	West and Central Africa
SRR11006560	Ghana	Ghana	West and Central Africa
SRR11006561	Ghana	Ghana	West and Central Africa
SRR11006562	Ghana	Ghana	West and Central Africa
SRR11006563	Ghana	Ghana	West and Central Africa
SRR11006565	Ghana	Ghana	West and Central Africa
SRR11006566	Ghana	Ghana	West and Central Africa
SRR11006567	Ghana	Ghana	West and Central Africa
SRR11006568	Ghana	Ghana	West and Central Africa
SRR11006569	Ghana	Ghana	West and Central Africa
SRR11006570	Ghana	Ghana	West and Central Africa
SRR11006571	Ghana	Ghana	West and Central Africa
SRR11006572	Ghana	Ghana	West and Central Africa
SRR11006573	Ghana	Ghana	West and Central Africa
SRR11006574	Ghana	Ghana	West and Central Africa
SRR11006532	Ghana	Ghana	West and Central Africa
SRR11006533	Ghana	Ghana	West and Central Africa
SRR11006534	Ghana	Ghana	West and Central Africa
SRR11006535	Ghana	Ghana	West and Central Africa
SRR11006536	Ghana	Ghana	West and Central Africa
SRR11006537	Ghana	Ghana	West and Central Africa
SRR11006538	Ghana	Ghana	West and Central Africa
SRR11006539	Ghana	Ghana	West and Central Africa
SRR11006540	Ghana	Ghana	West and Central Africa
SRR11006541	Ghana	Ghana	West and Central Africa
SRR11006543	Ghana	Ghana	West and Central Africa
SRR11006544	Ghana	Ghana	West and Central Africa
SRR11006545	Ghana	Ghana	West and Central Africa
SRR11006546	Ghana	Ghana	West and Central Africa
SRR11006547	Ghana	Ghana	West and Central Africa
SRR11006548	Ghana	Ghana	West and Central Africa
SRR11006549	Ghana	Ghana	West and Central Africa
SRR11006550	Ghana	Ghana	West and Central Africa
SRR11006551	Ghana	Ghana	West and Central Africa
SRR11006552	Ghana	Ghana	West and Central Africa
SRR11196634	Ghana	Ghana	West and Central Africa
SRR11196635	Ghana	Ghana	West and Central Africa
SRR11196636	Ghana	Ghana	West and Central Africa
SRR11196637	Ghana	Ghana	West and Central Africa
SRR11196638	Ghana	Ghana	West and Central Africa
SRR11196639	Ghana	Ghana	West and Central Africa
SRR11196640	Ghana	Ghana	West and Central Africa
SRR11196653	Ghana	Ghana	West and Central Africa
SRR11196655	Ghana	Ghana	West and Central Africa
SRR11196656	Ghana	Ghana	West and Central Africa
SRR11196657	Ghana	Ghana	West and Central Africa
SRR11196658	Ghana	Ghana	West and Central Africa
SRR11196659	Ghana	Ghana	West and Central Africa
SRR11196660	Ghana	Ghana	West and Central Africa
SRR11196661	Ghana	Ghana	West and Central Africa
SRR11196662	Ghana	Ghana	West and Central Africa
SRR11006590	Nigeria	Nigeria	West and Central Africa
SRR11006591	Nigeria	Nigeria	West and Central Africa
SRR11006592	Nigeria	Nigeria	West and Central Africa
SRR11006593	Nigeria	Nigeria	West and Central Africa
SRR11006594	Nigeria	Nigeria	West and Central Africa
SRR11006595	Nigeria	Nigeria	West and Central Africa
SRR11006596	Nigeria	Nigeria	West and Central Africa
SRR11006599	Nigeria	Nigeria	West and Central Africa
SRR11006600	Nigeria	Nigeria	West and Central Africa
SRR11006601	Nigeria	Nigeria	West and Central Africa
SRR11006602	Nigeria	Nigeria	West and Central Africa
SRR11006603	Nigeria	Nigeria	West and Central Africa
SRR11006604	Nigeria	Nigeria	West and Central Africa
SRR11006605	Nigeria	Nigeria	West and Central Africa
SRR11006606	Nigeria	Nigeria	West and Central Africa
SRR11006607	Nigeria	Nigeria	West and Central Africa
SRR11006608	Nigeria	Nigeria	West and Central Africa
SRR11006610	Nigeria	Nigeria	West and Central Africa
SRR11006611	Nigeria	Nigeria	West and Central Africa
SRR11006578	Senegal	Senegal	West and Central Africa
SRR11006579	Senegal	Senegal	West and Central Africa
SRR11006580	Senegal	Senegal	West and Central Africa
SRR11006581	Senegal	Senegal	West and Central Africa
SRR11006582	Senegal	Senegal	West and Central Africa
SRR11006583	Senegal	Senegal	West and Central Africa
SRR11006584	Senegal	Senegal	West and Central Africa
SRR11006585	Senegal	Senegal	West and Central Africa
SRR11006587	Senegal	Senegal	West and Central Africa
SRR11006588	Senegal	Senegal	West and Central Africa
SRR11006589	Senegal	Senegal	West and Central Africa
SRR11006485	Senegal	Senegal	West and Central Africa
SRR11006488	Senegal	Senegal	West and Central Africa
SRR11006489	Senegal	Senegal	West and Central Africa
SRR11006490	Senegal	Senegal	West and Central Africa
SRR11006491	Senegal	Senegal	West and Central Africa
SRR11006492	Senegal	Senegal	West and Central Africa
SRR11006493	Senegal	Senegal	West and Central Africa
SRR11006494	Senegal	Senegal	West and Central Africa
SRR11006495	Senegal	Senegal	West and Central Africa
SRR11006496	Senegal	Senegal	West and Central Africa
SRR11006497	Senegal	Senegal	West and Central Africa
SRR11006499	Senegal	Senegal	West and Central Africa
SRR11006500	Senegal	Senegal	West and Central Africa
SRR11006501	Senegal	Senegal	West and Central Africa
SRR11006502	Senegal	Senegal	West and Central Africa
SRR11006503	Senegal	Senegal	West and Central Africa
SRR11006504	Senegal	Senegal	West and Central Africa
SRR11006505	Senegal	Senegal	West and Central Africa
SRR11006506	Senegal	Senegal	West and Central Africa
SRR11006507	Senegal	Senegal	West and Central Africa
SRR11006478	Senegal	Senegal	West and Central Africa
SRR11006479	Senegal	Senegal	West and Central Africa
SRR11006480	Senegal	Senegal	West and Central Africa
SRR11006481	Senegal	Senegal	West and Central Africa
SRR11006482	Senegal	Senegal	West and Central Africa
SRR11006483	Senegal	Senegal	West and Central Africa
SRR11006484	Senegal	Senegal	West and Central Africa
SRR11006771	Senegal	Senegal	West and Central Africa
SRR11006773	Senegal	Senegal	West and Central Africa
SRR11006774	Senegal	Senegal	West and Central Africa
SRR11006775	Senegal	Senegal	West and Central Africa
SRR11006776	Senegal	Senegal	West and Central Africa
SRR11006777	Senegal	Senegal	West and Central Africa
SRR11006778	Senegal	Senegal	West and Central Africa
SRR11006779	Senegal	Senegal	West and Central Africa
SRR11006780	Senegal	Senegal	West and Central Africa
SRR11006781	Senegal	Senegal	West and Central Africa
SRR11006782	Senegal	Senegal	West and Central Africa
SRR11006784	Senegal	Senegal	West and Central Africa
SRR11006785	Senegal	Senegal	West and Central Africa
SRR11006749	Senegal	Senegal	West and Central Africa
SRR11006751	Senegal	Senegal	West and Central Africa
SRR11006752	Senegal	Senegal	West and Central Africa
SRR11006753	Senegal	Senegal	West and Central Africa
SRR11006754	Senegal	Senegal	West and Central Africa
SRR11006755	Senegal	Senegal	West and Central Africa
SRR11006756	Senegal	Senegal	West and Central Africa
SRR11006757	Senegal	Senegal	West and Central Africa
SRR11006758	Senegal	Senegal	West and Central Africa
SRR11006759	Senegal	Senegal	West and Central Africa
SRR11006760	Senegal	Senegal	West and Central Africa
SRR11006762	Senegal	Senegal	West and Central Africa
SRR11006763	Senegal	Senegal	West and Central Africa
SRR11006765	Senegal	Senegal	West and Central Africa
SRR11006766	Senegal	Senegal	West and Central Africa
SRR11006767	Senegal	Senegal	West and Central Africa
SRR11006768	Senegal	Senegal	West and Central Africa
SRR11006769	Senegal	Senegal	West and Central Africa
SRR11006770	Senegal	Senegal	West and Central Africa
SRR11006727	Senegal	Senegal	West and Central Africa
SRR11006729	Senegal	Senegal	West and Central Africa
SRR11006730	Senegal	Senegal	West and Central Africa
SRR11006731	Senegal	Senegal	West and Central Africa
SRR11006732	Senegal	Senegal	West and Central Africa
SRR11006733	Senegal	Senegal	West and Central Africa
SRR11006734	Senegal	Senegal	West and Central Africa
SRR11006735	Senegal	Senegal	West and Central Africa
SRR11006736	Senegal	Senegal	West and Central Africa
SRR11006737	Senegal	Senegal	West and Central Africa
SRR11006738	Senegal	Senegal	West and Central Africa
SRR11006740	Senegal	Senegal	West and Central Africa
SRR11006741	Senegal	Senegal	West and Central Africa
SRR11006742	Senegal	Senegal	West and Central Africa
SRR11006743	Senegal	Senegal	West and Central Africa
SRR11006744	Senegal	Senegal	West and Central Africa
SRR11006745	Senegal	Senegal	West and Central Africa
SRR11006746	Senegal	Senegal	West and Central Africa
SRR11006747	Senegal	Senegal	West and Central Africa
SRR11006748	Senegal	Senegal	West and Central Africa
SRR11006508	Senegal	Senegal	West and Central Africa
SRR11006510	Senegal	Senegal	West and Central Africa
SRR11006511	Senegal	Senegal	West and Central Africa
SRR11006512	Senegal	Senegal	West and Central Africa
SRR11006513	Senegal	Senegal	West and Central Africa
SRR11006711	Senegal	Senegal	West and Central Africa
SRR11006712	Senegal	Senegal	West and Central Africa
SRR11006713	Senegal	Senegal	West and Central Africa
SRR11006714	Senegal	Senegal	West and Central Africa
SRR11006715	Senegal	Senegal	West and Central Africa
SRR11006716	Senegal	Senegal	West and Central Africa
SRR11006718	Senegal	Senegal	West and Central Africa
SRR11006719	Senegal	Senegal	West and Central Africa
SRR11006720	Senegal	Senegal	West and Central Africa
SRR11006721	Senegal	Senegal	West and Central Africa
SRR11006722	Senegal	Senegal	West and Central Africa
SRR11006723	Senegal	Senegal	West and Central Africa
SRR11006724	Senegal	Senegal	West and Central Africa
SRR11006725	Senegal	Senegal	West and Central Africa
SRR11006726	Senegal	Senegal	West and Central Africa
SRR11006914	Uganda	Uganda	West and Central Africa
SRR11006915	Uganda	Uganda	West and Central Africa
SRR11006916	Uganda	Uganda	West and Central Africa
SRR11006917	Uganda	Uganda	West and Central Africa
SRR11006918	Uganda	Uganda	West and Central Africa
SRR11006919	Uganda	Uganda	West and Central Africa
SRR11006920	Uganda	Uganda	West and Central Africa
SRR11006921	Uganda	Uganda	West and Central Africa
SRR11006923	Uganda	Uganda	West and Central Africa
SRR11006924	Uganda	Uganda	West and Central Africa
SRR11006925	Uganda	Uganda	West and Central Africa
SRR11006926	Uganda	Uganda	West and Central Africa
SRR11006927	Uganda	Uganda	West and Central Africa
SRR11006928	Uganda	Uganda	West and Central Africa
SRR11006869	Uganda	Uganda	West and Central Africa
SRR11006870	Uganda	Uganda	West and Central Africa
SRR11006871	Uganda	Uganda	West and Central Africa
SRR11006872	Uganda	Uganda	West and Central Africa
SRR11006873	Uganda	Uganda	West and Central Africa
SRR11006874	Uganda	Uganda	West and Central Africa
SRR11006875	Uganda	Uganda	West and Central Africa
SRR11006877	Uganda	Uganda	West and Central Africa
SRR11006879	Uganda	Uganda	West and Central Africa
SRR11006880	Uganda	Uganda	West and Central Africa
SRR11006881	Uganda	Uganda	West and Central Africa
SRR11006882	Uganda	Uganda	West and Central Africa
SRR11006883	Uganda	Uganda	West and Central Africa
SRR11006884	Uganda	Uganda	West and Central Africa
SRR11006863	Uganda	Uganda	West and Central Africa
SRR11006864	Uganda	Uganda	West and Central Africa
SRR11006865	Uganda	Uganda	West and Central Africa
SRR11006866	Uganda	Uganda	West and Central Africa
SRR11006868	Uganda	Uganda	West and Central Africa
SRR11006907	Uganda	Uganda	West and Central Africa
SRR11006908	Uganda	Uganda	West and Central Africa
SRR11006909	Uganda	Uganda	West and Central Africa
SRR11006910	Uganda	Uganda	West and Central Africa
SRR11006912	Uganda	Uganda	West and Central Africa
SRR11006913	Uganda	Uganda	West and Central Africa
SRR11006645	Kenya	East Kenya	East Kenya and South Africa
SRR11006786	Kenya	East Kenya	East Kenya and South Africa
SRR11006936	Kenya	East Kenya	East Kenya and South Africa
SRR11006938	Kenya	East Kenya	East Kenya and South Africa
SRR11006939	Kenya	East Kenya	East Kenya and South Africa
SRR11006940	Kenya	East Kenya	East Kenya and South Africa
SRR11006941	Kenya	East Kenya	East Kenya and South Africa
SRR11006942	Kenya	East Kenya	East Kenya and South Africa
SRR11006943	Kenya	East Kenya	East Kenya and South Africa
SRR11006945	Kenya	East Kenya	East Kenya and South Africa
SRR11006946	Kenya	East Kenya	East Kenya and South Africa
SRR11006947	Kenya	East Kenya	East Kenya and South Africa
SRR11006948	Kenya	East Kenya	East Kenya and South Africa
SRR11006949	Kenya	East Kenya	East Kenya and South Africa
SRR11006950	Kenya	East Kenya	East Kenya and South Africa
SRR11006951	Kenya	East Kenya	East Kenya and South Africa
SRR11006952	Kenya	East Kenya	East Kenya and South Africa
SRR11006953	Kenya	East Kenya	East Kenya and South Africa
SRR11006954	Kenya	East Kenya	East Kenya and South Africa
SRR11196616	Kenya	East Kenya	East Kenya and South Africa
SRR11196617	Kenya	East Kenya	East Kenya and South Africa
SRR11196618	Kenya	East Kenya	East Kenya and South Africa
SRR11196619	Kenya	East Kenya	East Kenya and South Africa
SRR11196621	Kenya	East Kenya	East Kenya and South Africa
SRR11196622	Kenya	East Kenya	East Kenya and South Africa
SRR11196623	Kenya	East Kenya	East Kenya and South Africa
SRR11196624	Kenya	East Kenya	East Kenya and South Africa
SRR11196625	Kenya	East Kenya	East Kenya and South Africa
SRR11196626	Kenya	East Kenya	East Kenya and South Africa
SRR11196627	Kenya	East Kenya	East Kenya and South Africa
SRR11196628	Kenya	East Kenya	East Kenya and South Africa
SRR11196629	Kenya	East Kenya	East Kenya and South Africa
SRR11196630	Kenya	East Kenya	East Kenya and South Africa
SRR11196632	Kenya	East Kenya	East Kenya and South Africa
SRR11196633	Kenya	East Kenya	East Kenya and South Africa
SRR11006509	Kenya	East Kenya	East Kenya and South Africa
SRR11006520	Kenya	East Kenya	East Kenya and South Africa
SRR11006531	Kenya	East Kenya	East Kenya and South Africa
SRR11006542	Kenya	East Kenya	East Kenya and South Africa
SRR11006553	Kenya	East Kenya	East Kenya and South Africa
SRR11006564	Kenya	East Kenya	East Kenya and South Africa
SRR11006575	Kenya	East Kenya	East Kenya and South Africa
SRR11006586	Kenya	East Kenya	East Kenya and South Africa
SRR11006597	Kenya	East Kenya	East Kenya and South Africa
SRR11006609	Kenya	East Kenya	East Kenya and South Africa
SRR11006620	Kenya	East Kenya	East Kenya and South Africa
SRR11006631	Kenya	East Kenya	East Kenya and South Africa
SRR11006642	Kenya	East Kenya	East Kenya and South Africa
SRR11006789	Kenya	East Kenya	East Kenya and South Africa
SRR11006800	Kenya	East Kenya	East Kenya and South Africa
SRR11006811	Kenya	East Kenya	East Kenya and South Africa
SRR11006822	Kenya	East Kenya	East Kenya and South Africa
SRR11006833	Kenya	East Kenya	East Kenya and South Africa
SRR11006844	Kenya	East Kenya	East Kenya and South Africa
SRR11006486	Kenya	East Kenya	East Kenya and South Africa
SRR11006498	Kenya	East Kenya	East Kenya and South Africa
SRR11006717	Kenya	East Kenya	East Kenya and South Africa
SRR11006728	Kenya	East Kenya	East Kenya and South Africa
SRR11006739	Kenya	East Kenya	East Kenya and South Africa
SRR11006750	Kenya	East Kenya	East Kenya and South Africa
SRR11006772	Kenya	East Kenya	East Kenya and South Africa
SRR11006783	Kenya	East Kenya	East Kenya and South Africa
SRR11006665	Kenya	East Kenya	East Kenya and South Africa
SRR11006666	Kenya	East Kenya	East Kenya and South Africa
SRR11006667	Kenya	East Kenya	East Kenya and South Africa
SRR11006668	Kenya	East Kenya	East Kenya and South Africa
SRR11006669	Kenya	East Kenya	East Kenya and South Africa
SRR11006670	Kenya	East Kenya	East Kenya and South Africa
SRR11006672	Kenya	East Kenya	East Kenya and South Africa
SRR11006673	Kenya	East Kenya	East Kenya and South Africa
SRR11006674	Kenya	East Kenya	East Kenya and South Africa
SRR11006675	Kenya	East Kenya	East Kenya and South Africa
SRR11006676	Kenya	East Kenya	East Kenya and South Africa
SRR11006677	Kenya	East Kenya	East Kenya and South Africa
SRR11006678	Kenya	East Kenya	East Kenya and South Africa
SRR11006679	Kenya	East Kenya	East Kenya and South Africa
SRR11006680	Kenya	East Kenya	East Kenya and South Africa
SRR11006681	Kenya	East Kenya	East Kenya and South Africa
SRR11006683	Kenya	East Kenya	East Kenya and South Africa
SRR11006684	Kenya	East Kenya	East Kenya and South Africa
SRR11006685	Kenya	East Kenya	East Kenya and South Africa
SRR11006650	Kenya	East Kenya	East Kenya and South Africa
SRR11006651	Kenya	East Kenya	East Kenya and South Africa
SRR11006652	Kenya	East Kenya	East Kenya and South Africa
SRR11006653	Kenya	East Kenya	East Kenya and South Africa
SRR11006654	Kenya	East Kenya	East Kenya and South Africa
SRR11006655	Kenya	East Kenya	East Kenya and South Africa
SRR11006656	Kenya	East Kenya	East Kenya and South Africa
SRR11006657	Kenya	East Kenya	East Kenya and South Africa
SRR11006658	Kenya	East Kenya	East Kenya and South Africa
SRR11006659	Kenya	East Kenya	East Kenya and South Africa
SRR11006661	Kenya	East Kenya	East Kenya and South Africa
SRR11006662	Kenya	East Kenya	East Kenya and South Africa
SRR11006663	Kenya	East Kenya	East Kenya and South Africa
SRR11006664	Kenya	East Kenya	East Kenya and South Africa
SRR11006858	Kenya	East Kenya	East Kenya and South Africa
SRR11006859	Kenya	East Kenya	East Kenya and South Africa
SRR11006860	Kenya	East Kenya	East Kenya and South Africa
SRR11006861	Kenya	East Kenya	East Kenya and South Africa
SRR11006862	Kenya	East Kenya	East Kenya and South Africa
SRR11006855	Kenya	East Kenya	East Kenya and South Africa
SRR11006857	Kenya	East Kenya	East Kenya and South Africa
SRR11006929	Kenya	East Kenya	East Kenya and South Africa
SRR11006930	Kenya	East Kenya	East Kenya and South Africa
SRR11006931	Kenya	East Kenya	East Kenya and South Africa
SRR11006932	Kenya	East Kenya	East Kenya and South Africa
SRR11006934	Kenya	East Kenya	East Kenya and South Africa
SRR11006935	Kenya	East Kenya	East Kenya and South Africa
SRR11006688	Kenya	West Kenya	East Kenya and South Africa
SRR11100200	S. Africa	S. Africa	East Kenya and South Africa
SRR11100198	S. Africa	S. Africa	East Kenya and South Africa
ERR4065454	French Polynesia	French Polynesia	French Polynesia
ERR4065455	French Polynesia	French Polynesia	French Polynesia
ERR4065456	French Polynesia	French Polynesia	French Polynesia
ERR4065457	French Polynesia	French Polynesia	French Polynesia
ERR4065458	French Polynesia	French Polynesia	French Polynesia
ERR4065459	French Polynesia	French Polynesia	French Polynesia
ERR4065460	French Polynesia	French Polynesia	French Polynesia
ERR4065462	French Polynesia	French Polynesia	French Polynesia
ERR4065463	French Polynesia	French Polynesia	French Polynesia
SRR11006634	Kenya	East Kenya Outlier	Americas, East Kenya and others
SRR11006635	Kenya	East Kenya Outlier	Americas, East Kenya and others
SRR11006636	Kenya	East Kenya Outlier	Americas, East Kenya and others
SRR11006637	Kenya	East Kenya Outlier	Americas, East Kenya and others
SRR11006638	Kenya	East Kenya Outlier	Americas, East Kenya and others
SRR11006639	Kenya	East Kenya Outlier	Americas, East Kenya and others
SRR11006640	Kenya	East Kenya Outlier	Americas, East Kenya and others
SRR11006641	Kenya	East Kenya Outlier	Americas, East Kenya and others
SRR11006643	Kenya	East Kenya Outlier	Americas, East Kenya and others
SRR11006644	Kenya	East Kenya Outlier	Americas, East Kenya and others
SRR11006646	Kenya	East Kenya Outlier	Americas, East Kenya and others
SRR11006647	Kenya	East Kenya Outlier	Americas, East Kenya and others
SRR11006648	Kenya	East Kenya Outlier	Americas, East Kenya and others
SRR11006649	Kenya	East Kenya Outlier	Americas, East Kenya and others
SRR11196609	American Samoa	American Samoa	Americas, East Kenya and others
SRR11196620	American Samoa	American Samoa	Americas, East Kenya and others
SRR11196631	American Samoa	American Samoa	Americas, East Kenya and others
SRR11196641	American Samoa	American Samoa	Americas, East Kenya and others
SRR11196642	American Samoa	American Samoa	Americas, East Kenya and others
SRR11196654	American Samoa	American Samoa	Americas, East Kenya and others
SRR11196665	American Samoa	American Samoa	Americas, East Kenya and others
SRR11196676	American Samoa	American Samoa	Americas, East Kenya and others
SRR11196681	American Samoa	American Samoa	Americas, East Kenya and others
SRR11196682	American Samoa	American Samoa	Americas, East Kenya and others
SRR11196683	American Samoa	American Samoa	Americas, East Kenya and others
SRR11196684	American Samoa	American Samoa	Americas, East Kenya and others
SRR11196685	American Samoa	American Samoa	Americas, East Kenya and others
SRR11196686	American Samoa	American Samoa	Americas, East Kenya and others
SRR11196687	American Samoa	American Samoa	Americas, East Kenya and others
SRR11196688	American Samoa	American Samoa	Americas, East Kenya and others
SRR6313629	Australia	Australia	Americas, East Kenya and others
SRR11006835	Brazil	Brazil	Americas, East Kenya and others
SRR11006836	Brazil	Brazil	Americas, East Kenya and others
SRR11006837	Brazil	Brazil	Americas, East Kenya and others
SRR11006838	Brazil	Brazil	Americas, East Kenya and others
SRR11006839	Brazil	Brazil	Americas, East Kenya and others
SRR11006840	Brazil	Brazil	Americas, East Kenya and others
SRR11006841	Brazil	Brazil	Americas, East Kenya and others
SRR11006842	Brazil	Brazil	Americas, East Kenya and others
SRR11006843	Brazil	Brazil	Americas, East Kenya and others
SRR11006846	Brazil	Brazil	Americas, East Kenya and others
SRR11006847	Brazil	Brazil	Americas, East Kenya and others
SRR11006848	Brazil	Brazil	Americas, East Kenya and others
SRR11006850	Brazil	Brazil	Americas, East Kenya and others
SRR11006851	Brazil	Brazil	Americas, East Kenya and others
SRR11006852	Brazil	Brazil	Americas, East Kenya and others
SRR11006853	Brazil	Brazil	Americas, East Kenya and others
SRR11006854	Brazil	Brazil	Americas, East Kenya and others
SRR6313632	Costa Rica	Costa Rica	Americas, East Kenya and others
SRR14196803	LAB	LAB	Americas, East Kenya and others
SRR14196805	LAB	LAB	Americas, East Kenya and others
SRR14196806	LAB	LAB	Americas, East Kenya and others
SRR14196807	LAB	LAB	Americas, East Kenya and others
SRR14196811	LAB	LAB	Americas, East Kenya and others
SRR6313630	LAB	LAB	Americas, East Kenya and others
SRR11196611	Mexico	Mexico	Americas, East Kenya and others
SRR11196612	Mexico	Mexico	Americas, East Kenya and others
SRR11196613	Mexico	Mexico	Americas, East Kenya and others
SRR11196614	Mexico	Mexico	Americas, East Kenya and others
SRR11196615	Mexico	Mexico	Americas, East Kenya and others
SRR11196643	Mexico	Mexico	Americas, East Kenya and others
SRR11196644	Mexico	Mexico	Americas, East Kenya and others
SRR11196645	Mexico	Mexico	Americas, East Kenya and others
SRR11196646	Mexico	Mexico	Americas, East Kenya and others
SRR11196647	Mexico	Mexico	Americas, East Kenya and others
SRR11196648	Mexico	Mexico	Americas, East Kenya and others
SRR11196649	Mexico	Mexico	Americas, East Kenya and others
SRR11196650	Mexico	Mexico	Americas, East Kenya and others
SRR11196651	Mexico	Mexico	Americas, East Kenya and others
SRR11196652	Mexico	Mexico	Americas, East Kenya and others
ERR4065465	Thailand	Thailand	Americas, East Kenya and others
ERR4065466	Thailand	Thailand	Americas, East Kenya and others
ERR4065468	Thailand	Thailand	Americas, East Kenya and others
ERR4065469	Thailand	Thailand	Americas, East Kenya and others
ERR4065470	Thailand	Thailand	Americas, East Kenya and others
ERR4065471	Thailand	Thailand	Americas, East Kenya and others
ERR4065472	Thailand	Thailand	Americas, East Kenya and others
ERR4065473	Thailand	Thailand	Americas, East Kenya and others
SRR11006487	Thailand	Thailand	Americas, East Kenya and others
SRR11006598	Thailand	Thailand	Americas, East Kenya and others
SRR11006660	Thailand	Thailand	Americas, East Kenya and others
SRR11006671	Thailand	Thailand	Americas, East Kenya and others
SRR11006682	Thailand	Thailand	Americas, East Kenya and others
SRR11006693	Thailand	Thailand	Americas, East Kenya and others
SRR11006704	Thailand	Thailand	Americas, East Kenya and others
SRR11006845	Thailand	Thailand	Americas, East Kenya and others
SRR11006856	Thailand	Thailand	Americas, East Kenya and others
SRR11006867	Thailand	Thailand	Americas, East Kenya and others
SRR11006878	Thailand	Thailand	Americas, East Kenya and others
SRR11006889	Thailand	Thailand	Americas, East Kenya and others
SRR11006900	Thailand	Thailand	Americas, East Kenya and others
SRR11006911	Thailand	Thailand	Americas, East Kenya and others
SRR11006922	Thailand	Thailand	Americas, East Kenya and others
SRR11006933	Thailand	Thailand	Americas, East Kenya and others
SRR11006944	Thailand	Thailand	Americas, East Kenya and others
SRR11006955	Thailand	Thailand	Americas, East Kenya and others
SRR11006956	Thailand	Thailand	Americas, East Kenya and others
SRR11006957	Thailand	Thailand	Americas, East Kenya and others
SRR11100104	USA	USA	Americas, East Kenya and others
SRR11100168	USA	USA	Americas, East Kenya and others
SRR11100169	USA	USA	Americas, East Kenya and others
SRR11100170	USA	USA	Americas, East Kenya and others
SRR11100131	USA	USA	Americas, East Kenya and others
SRR11100171	USA	USA	Americas, East Kenya and others
SRR11100172	USA	USA	Americas, East Kenya and others
SRR11100115	USA	USA	Americas, East Kenya and others
SRR11100146	USA	USA	Americas, East Kenya and others
SRR11100147	USA	USA	Americas, East Kenya and others
SRR11100109	USA	USA	Americas, East Kenya and others
SRR11100110	USA	USA	Americas, East Kenya and others
SRR11100119	USA	USA	Americas, East Kenya and others
SRR11100105	USA	USA	Americas, East Kenya and others
SRR11100188	USA	USA	Americas, East Kenya and others
SRR11100167	USA	USA	Americas, East Kenya and others
SRR11100174	USA	USA	Americas, East Kenya and others
SRR11100148	USA	USA	Americas, East Kenya and others
SRR11100149	USA	USA	Americas, East Kenya and others
SRR11100150	USA	USA	Americas, East Kenya and others
SRR11100159	USA	USA	Americas, East Kenya and others
SRR11100112	USA	USA	Americas, East Kenya and others
SRR11100113	USA	USA	Americas, East Kenya and others
SRR11100173	USA	USA	Americas, East Kenya and others
SRR11100111	USA	USA	Americas, East Kenya and others
SRR11100122	USA	USA	Americas, East Kenya and others
SRR11100202	USA	USA	Americas, East Kenya and others
SRR11100203	USA	USA	Americas, East Kenya and others
SRR11100126	USA	USA	Americas, East Kenya and others
SRR11100127	USA	USA	Americas, East Kenya and others
SRR11100154	USA	USA	Americas, East Kenya and others
SRR11100184	USA	USA	Americas, East Kenya and others
SRR11100185	USA	USA	Americas, East Kenya and others
SRR11100186	USA	USA	Americas, East Kenya and others
SRR11100166	USA	USA	Americas, East Kenya and others
SRR11100177	USA	USA	Americas, East Kenya and others
SRR11100191	USA	USA	Americas, East Kenya and others
SRR11100141	USA	USA	Americas, East Kenya and others
SRR11100142	USA	USA	Americas, East Kenya and others
SRR11100134	USA	USA	Americas, East Kenya and others
SRR11100135	USA	USA	Americas, East Kenya and others
SRR11100136	USA	USA	Americas, East Kenya and others
SRR11100178	USA	USA	Americas, East Kenya and others
SRR11100120	USA	USA	Americas, East Kenya and others
SRR11100121	USA	USA	Americas, East Kenya and others
SRR11100157	USA	USA	Americas, East Kenya and others
SRR11100128	USA	USA	Americas, East Kenya and others
SRR11100129	USA	USA	Americas, East Kenya and others
SRR11100161	USA	USA	Americas, East Kenya and others
SRR11100162	USA	USA	Americas, East Kenya and others
SRR11100163	USA	USA	Americas, East Kenya and others
SRR11100196	USA	USA	Americas, East Kenya and others
SRR11100197	USA	USA	Americas, East Kenya and others
SRR11100137	USA	USA	Americas, East Kenya and others
SRR11100138	USA	USA	Americas, East Kenya and others
SRR11100139	USA	USA	Americas, East Kenya and others
SRR11100133	USA	USA	Americas, East Kenya and others
SRR11100125	USA	USA	Americas, East Kenya and others
SRR11100176	USA	USA	Americas, East Kenya and others
SRR11100181	USA	USA	Americas, East Kenya and others
SRR11100183	USA	USA	Americas, East Kenya and others
SRR11100152	USA	USA	Americas, East Kenya and others
SRR11237929	USA	USA	Americas, East Kenya and others
SRR11237930	USA	USA	Americas, East Kenya and others
SRR11237931	USA	USA	Americas, East Kenya and others
SRR11237933	USA	USA	Americas, East Kenya and others
SRR11237935	USA	USA	Americas, East Kenya and others
SRR11237936	USA	USA	Americas, East Kenya and others
SRR11237937	USA	USA	Americas, East Kenya and others
SRR11237938	USA	USA	Americas, East Kenya and others
SRR11237939	USA	USA	Americas, East Kenya and others
SRR11237940	USA	USA	Americas, East Kenya and others
SRR11237941	USA	USA	Americas, East Kenya and others
SRR11237942	USA	USA	Americas, East Kenya and others
SRR11237944	USA	USA	Americas, East Kenya and others
SRR11237945	USA	USA	Americas, East Kenya and others
SRR11237948	USA	USA	Americas, East Kenya and others
SRR11237949	USA	USA	Americas, East Kenya and others
SRR11237950	USA	USA	Americas, East Kenya and others
SRR11237952	USA	USA	Americas, East Kenya and others
SRR11237954	USA	USA	Americas, East Kenya and others
SRR11237955	USA	USA	Americas, East Kenya and others
SRR11237958	USA	USA	Americas, East Kenya and others
SRR11237959	USA	USA	Americas, East Kenya and others
SRR11237960	USA	USA	Americas, East Kenya and others
SRR11237961	USA	USA	Americas, East Kenya and others
SRR11237963	USA	USA	Americas, East Kenya and others
SRR11237964	USA	USA	Americas, East Kenya and others
SRR11237965	USA	USA	Americas, East Kenya and others
SRR11237966	USA	USA	Americas, East Kenya and others
SRR11237971	USA	USA	Americas, East Kenya and others
SRR11237972	USA	USA	Americas, East Kenya and others
SRR11237975	USA	USA	Americas, East Kenya and others
SRR11237977	USA	USA	Americas, East Kenya and others
SRR11237978	USA	USA	Americas, East Kenya and others
SRR11237981	USA	USA	Americas, East Kenya and others
SRR11237982	USA	USA	Americas, East Kenya and others
SRR11237985	USA	USA	Americas, East Kenya and others
SRR11237986	USA	USA	Americas, East Kenya and others
SRR11237987	USA	USA	Americas, East Kenya and others
SRR11237988	USA	USA	Americas, East Kenya and others
SRR11237989	USA	USA	Americas, East Kenya and others
SRR11237991	USA	USA	Americas, East Kenya and others
SRR11237992	USA	USA	Americas, East Kenya and others
SRR11237997	USA	USA	Americas, East Kenya and others
SRR11237998	USA	USA	Americas, East Kenya and others
SRR11237999	USA	USA	Americas, East Kenya and others
SRR11238002	USA	USA	Americas, East Kenya and others
SRR11238003	USA	USA	Americas, East Kenya and others
SRR11238004	USA	USA	Americas, East Kenya and others
SRR11238006	USA	USA	Americas, East Kenya and others
SRR11238007	USA	USA	Americas, East Kenya and others
SRR11238008	USA	USA	Americas, East Kenya and others
SRR11238009	USA	USA	Americas, East Kenya and others
SRR11238010	USA	USA	Americas, East Kenya and others
SRR11238011	USA	USA	Americas, East Kenya and others
SRR11238014	USA	USA	Americas, East Kenya and others
SRR11238015	USA	USA	Americas, East Kenya and others
SRR11238017	USA	USA	Americas, East Kenya and others
SRR11238018	USA	USA	Americas, East Kenya and others
SRR11238019	USA	USA	Americas, East Kenya and others
SRR11238020	USA	USA	Americas, East Kenya and others
SRR11238022	USA	USA	Americas, East Kenya and others
SRR14333858	USA	USA	Americas, East Kenya and others
SRR14333859	USA	USA	Americas, East Kenya and others
SRR14333860	USA	USA	Americas, East Kenya and others
SRR14333862	USA	USA	Americas, East Kenya and others
SRR14333863	USA	USA	Americas, East Kenya and others
SRR14333870	USA	USA	Americas, East Kenya and others
SRR14333871	USA	USA	Americas, East Kenya and others
SRR14333873	USA	USA	Americas, East Kenya and others
SRR14333876	USA	USA	Americas, East Kenya and others
SRR14333877	USA	USA	Americas, East Kenya and others
SRR14333878	USA	USA	Americas, East Kenya and others
SRR14333879	USA	USA	Americas, East Kenya and others
SRR14333880	USA	USA	Americas, East Kenya and others
SRR14333881	USA	USA	Americas, East Kenya and others
SRR14333887	USA	USA	Americas, East Kenya and others
SRR14333890	USA	USA	Americas, East Kenya and others
SRR14333891	USA	USA	Americas, East Kenya and others
SRR5519646	USA	USA	Americas, East Kenya and others
SRR5562752	USA	USA	Americas, East Kenya and others
SRR5562853	USA	USA	Americas, East Kenya and others
SRR5562854	USA	USA	Americas, East Kenya and others
SRR5562856	USA	USA	Americas, East Kenya and others
SRR5562858	USA	USA	Americas, East Kenya and others
SRR5562860	USA	USA	Americas, East Kenya and others
SRR5562864	USA	USA	Americas, East Kenya and others
SRR5562865	USA	USA	Americas, East Kenya and others
SRR5562866	USA	USA	Americas, East Kenya and others
SRR5562868	USA	USA	Americas, East Kenya and others
SRR5562869	USA	USA	Americas, East Kenya and others
SRR5562870	USA	USA	Americas, East Kenya and others
SRR5562871	USA	USA	Americas, East Kenya and others
SRR5562872	USA	USA	Americas, East Kenya and others
SRR5562873	USA	USA	Americas, East Kenya and others
SRR5562875	USA	USA	Americas, East Kenya and others
SRR5562876	USA	USA	Americas, East Kenya and others
SRR5562877	USA	USA	Americas, East Kenya and others
SRR5562878	USA	USA	Americas, East Kenya and others
SRR5562879	USA	USA	Americas, East Kenya and others
SRR6313631	USA	USA	Americas, East Kenya and others
SRR11006937	Kenya	East Kenya Outlier	Not calculated
SRR11006761	Kenya	East Kenya	Not calculated
SRR11006886	Kenya	West Kenya	Not calculated
SRR11006849	Brazil	Brazil	Not calculated
SRR11006625	Burkina Faso	Burkina Faso	Not calculated
SRR11006790	Gabon	Gabon	Not calculated
ERR3376856	LAB	LAB	Not calculated
ERR3376857	LAB	LAB	Not calculated
ERR3376858	LAB	LAB	Not calculated
ERR3376859	LAB	LAB	Not calculated
ERR3376860	LAB	LAB	Not calculated
ERR3376861	LAB	LAB	Not calculated
ERR3376862	LAB	LAB	Not calculated
ERR3376863	LAB	LAB	Not calculated
ERR3376864	LAB	LAB	Not calculated
ERR3376865	LAB	LAB	Not calculated
SRR14196804	LAB	LAB	Not calculated
SRR14196808	LAB	LAB	Not calculated
SRR14196809	LAB	LAB	Not calculated
SRR14196810	LAB	LAB	Not calculated
SRR14196812	LAB	LAB	Not calculated
SRR11196610	Mexico	Mexico	Not calculated
ERR4065461	French Polynesia	French Polynesia	Not calculated
SRR11100199	S. Africa	S. Africa	Not calculated
SRR11006764	Senegal	Senegal	Not calculated
ERR4065464	Thailand	Thailand	Not calculated
ERR4065467	Thailand	Thailand	Not calculated
SRR11006876	Uganda	Uganda	Not calculated
SRR11100102	USA	USA	Not calculated
SRR11100132	USA	USA	Not calculated
SRR11100116	USA	USA	Not calculated
SRR11100145	USA	USA	Not calculated
SRR11100117	USA	USA	Not calculated
SRR11100118	USA	USA	Not calculated
SRR11100164	USA	USA	Not calculated
SRR11100165	USA	USA	Not calculated
SRR11100175	USA	USA	Not calculated
SRR11100158	USA	USA	Not calculated
SRR11100160	USA	USA	Not calculated
SRR11100114	USA	USA	Not calculated
SRR11100155	USA	USA	Not calculated
SRR11100192	USA	USA	Not calculated
SRR11100193	USA	USA	Not calculated
SRR11100143	USA	USA	Not calculated
SRR11100187	USA	USA	Not calculated
SRR11100189	USA	USA	Not calculated
SRR11100190	USA	USA	Not calculated
SRR11100179	USA	USA	Not calculated
SRR11100180	USA	USA	Not calculated
SRR11100204	USA	USA	Not calculated
SRR11100156	USA	USA	Not calculated
SRR11100130	USA	USA	Not calculated
SRR11100140	USA	USA	Not calculated
SRR11100144	USA	USA	Not calculated
SRR11100123	USA	USA	Not calculated
SRR11100124	USA	USA	Not calculated
SRR11100194	USA	USA	Not calculated
SRR11100195	USA	USA	Not calculated
SRR11100101	USA	USA	Not calculated
SRR11100201	USA	USA	Not calculated
SRR11100182	USA	USA	Not calculated
SRR11100106	USA	USA	Not calculated
SRR11100107	USA	USA	Not calculated
SRR11100151	USA	USA	Not calculated
SRR11100153	USA	USA	Not calculated
SRR11237947	USA	USA	Not calculated
SRR11237951	USA	USA	Not calculated
SRR11237953	USA	USA	Not calculated
SRR11237969	USA	USA	Not calculated
SRR11237974	USA	USA	Not calculated
SRR11237976	USA	USA	Not calculated
SRR11237979	USA	USA	Not calculated
SRR11237983	USA	USA	Not calculated
SRR11237990	USA	USA	Not calculated
SRR11237996	USA	USA	Not calculated
SRR11238000	USA	USA	Not calculated
SRR11238016	USA	USA	Not calculated
SRR14333855	USA	USA	Not calculated
SRR14333856	USA	USA	Not calculated
SRR14333857	USA	USA	Not calculated
SRR14333861	USA	USA	Not calculated
SRR14333864	USA	USA	Not calculated
SRR14333865	USA	USA	Not calculated
SRR14333866	USA	USA	Not calculated
SRR14333867	USA	USA	Not calculated
SRR14333868	USA	USA	Not calculated
SRR14333869	USA	USA	Not calculated
SRR14333872	USA	USA	Not calculated
SRR14333874	USA	USA	Not calculated
SRR14333875	USA	USA	Not calculated
SRR14333882	USA	USA	Not calculated
SRR14333883	USA	USA	Not calculated
SRR14333884	USA	USA	Not calculated
SRR14333885	USA	USA	Not calculated
SRR14333886	USA	USA	Not calculated
SRR14333888	USA	USA	Not calculated
SRR14333889	USA	USA	Not calculated
SRR14333892	USA	USA	Not calculated
SRR14609304	USA	USA	Not calculated
SRR14609305	USA	USA	Not calculated
SRR14609306	USA	USA	Not calculated
SRR14609307	USA	USA	Not calculated
SRR14609308	USA	USA	Not calculated
SRR14609309	USA	USA	Not calculated
SRR5562855	USA	USA	Not calculated
SRR5562857	USA	USA	Not calculated
SRR5562861	USA	USA	Not calculated
SRR5562863	USA	USA	Not calculated
SRR5562867	USA	USA	Not calculated
SRR14009419	LAB	LAB	Americas, East Kenya and others
SRR14009427	LAB	LAB	Americas, East Kenya and others
SRR14009428	LAB	LAB	Americas, East Kenya and others
