# Supplementary material for: Large-scale reference-free analysis of flavivirus sequences in Aedes aegypti whole genome DNA sequencing data
Source: Parasit Vectors. 2023 Aug 5;16:265. doi: 10.1186/s13071-023-05898-8 (PMC10403824; doi:10.1186/s13071-023-05898-8)
Supplement: Supplementary file 1 — Additional file 1. Analysis input data and scripts. [file 13071_2023_5898_MOESM1_ESM.zip › nrEVEs-AedesAegypti/scripts/Readme.txt]

The list of used SRA libraries is file /InputData/SampleRegions.txt

1. Map these using:
	bowtie2  -D 15 -R 2 -N 0 -L 11 -i S,1,0.75 --no-unal -p 20 -x RefSeq_ExEVEs -1 ${file}_1.fastq.gz -2 ${file}_2.fastq.gz | samtools view -h -bS | samtools sort -o ${file}.bam
	where RefSeq_ExEVEs is made using 
	makeblastdb -in RefSeq_ExEVEs.fasta -title RefSeq_ExEVEs -out RefSeq_ExEVEs -dbtype nucl  -blastdb_version 4 1>/dev/null

2. convert mapped reads to FASTQ using:
	bedtools bamtofastq -i ${file}.bam -fq ${file}_1.fastq.gz - fq ${file}_2.fastq.gz

3.	Assemble these using spades:
	spades.py -1 ${file}_1.fastq.gz -2 ${file}_2.fastq.gz -o ${file} --cov-cutoff 5
	and collect the spades output files (scaffolds.fasta) into one directory.

4.	Use /scripts/RemoveGenericTrimNonViral.py to remove the segments of assembled contigs that don't map to virus or that do map to D. rerio.
	Files from this directory were concatenated into ./InputData/allTrimmedExGeneric.fasta

5.	PopulationEVEsClustering.ipynb requires four files 
	allAssembliesVsVir.tsv - blastn of allAssemblies.fasta from (4) vs RefSeq_ExEVEs (/InputData/RefSeq_ExEVEs.fa)
	allAssembliesVsEVE.tsv - blastn of allAssemblies.fasta from (4) vs EVEs.fasta (/InputData/EVEs.fa)
	allTrimmedExGeneric_vs_AaegL50.tsv - blastn of allTrimmedExGeneric.fasta in (4) vs AaegL5 Ae. aegypti assembly (not included, but available from ENA/NCBI)
	allTrimmedExGenericBlast.tsv - blastn of allTrimmedExGeneric.fasta in (4) vs themselves (/InputData/allTrimmedExGeneric.fasta)
	The first three files [allAssembliesVsEVE.tsv, allAssembliesVsVir.tsv, allTrimmedExGeneric_vs_AaegL50.tsv] are included, but the fourth one is >7Gb in size so needs to be generated.

	All of these can be generated using:
	blastn -query file.fasta -task 'blastn'  -max_target_seqs 1000000000 -db target -num_threads 5 -evalue 1.0E-4 -word_size 11 -outfmt "6 delim=  qseqid qstart qend sseqid sstart send pident evalue"

The rest of analysis is done using ./scripts/PopulationEVEsClustering.ipynb
