# Supplementary material for: Large-scale reference-free analysis of flavivirus sequences in Aedes aegypti whole genome DNA sequencing data
Source: Parasit Vectors. 2023 Aug 5;16:265. doi: 10.1186/s13071-023-05898-8 (PMC10403824; doi:10.1186/s13071-023-05898-8)
Supplement: Supplementary file 3 — Additional file 3. Identified contigs of possible viral origin and cluster assignment. [file 13071_2023_5898_MOESM3_ESM.xlsx]

## Sheet: Table S1 V3
Query	EVE_id	EVE_evalue	EVE_length	EVE_identity	vir_id	vir_evalue	vir_length	vir_identity	mosquito_id	mosquito_evalue	mosquito_length	mosquito_identity	full_contig_length	trimmed_contig_length	Dim1	Dim2	Cluster	trimmed_contig_sequence
SRR11006478_NODE_10_length_873_cov_4.697236	VIE3	0	409	95.134	NC_034204.1	1e-44	381	70.466	NC_035109.1	0	413	95.169	873	532	-0.0266518	6.13329	1	AGTGCAAGACAGCTCCTCTAACGCAAGTTTGGAGATTGGCCAACAAGGTAATTGACAGGTACCAACGCCACGGGGTGCCCGGTGTGGGTGGAGTTTTCCATGATTTGTACGGAAAAATCTTGGATCAGCCTGGTTCGTGTATGGAGACGTTGGCTGCGGGATAGACACTGACCGGAAAACCTTAGTTTGTGGTGGGGGGTTGTTCGTCTGGAAAGGGATTGGACAGTATCCCACCGCTGACCACTCAGTGGAGCTGGCTTCCTATGACCTAATCACGAAATATCTTTTTGAGATGTTCAAGGAAACCACAAAGGGGTGCATCATTTGTGAGGACAAGTTACAGTGCGCAGCGGCCCGAAGCGTGGCTTATCATGCCTCGTCAAAACTTGGACACCCACT…
SRR11006478_NODE_11_length_794_cov_3.793584	VIE2	0	593	88.721	MN567479.1	2.13e-46	502	68.651	NC_035108.1	0	539	88.721	794	540	5.39477	-13.7557	2	GGGACGTGTACATGACACTTGGCTCACTCATAGGTCGCATGCGCTCAACTGGCGAGCCAATCATAAACGACACTCCGAAGGTCCGAACAGTTACACGGGCTGACCCCCAAACGAAAATCAAGGATATGTATCCTAGCATGACCCAAACCAGGGTTAATAAACTCCGGGATGAAAATCTAAGCACTTGGTTTTTTGACAAGAACAACCCCTACCAGACTTTTAAGTACCATGGTTCGTACGCGACAGATGACGTCAAAGTTGGTGGAGGAGTAACAAACTTCATGATGACCGATATCTCAACGTACTCCCAACAAAAGGTTCTCCGGGAGAAGGTAGACACCCCCGTCCCTGAACCCAGGGAACAGGTTAAAATGGTCAATAGGAATATCATGAAGCACA…
SRR11006478_NODE_12_length_765_cov_3.058140	VIE3	0	156	100	MN567479.1	1.21e-17	146	73.51	NC_035109.1	1.14e-75	157	100	765	158	0.0677807	7.15224	1	TTTTATGGCGAGGAGGCTGCCCCCTGATGGGGGTCTCTGCGTCGCCACAATTTTTTGTTTTTGGTCGGTTGTTTTGCCAACAACCGAACCCGTCCGCTTCTTCGGCAGCCCACTTGGGCCACCAACCCAGCCGCCTCCCGGCCGGGAAACCTTCTTCT
SRR11006478_NODE_13_length_672_cov_14.057143	VIE2	0	249	99.6	MN567479.1	3.25e-24	303	67.763	NC_035108.1	5.68e-153	303	97.674	672	304	1.10902	2.26452	1	GAAGGGCTACCTCGAGGACCACATCGTGAACTTCCTAGGTTTAATGCTGTGTCTGCAGGTGATTTCAAACGCCCGGCCACGCCAACGGCCATTGGTCTACTGGGTGTTATCCTGGTTGGCTTTTGCTGTTTTTGGATTGCCGTCGGTCTTCTCATGCGTTGGCTTTGGTTCGTGGTTGGTTCTGTTGCACGCTTCAACGTCGTCGATCCGCTTGTCCCAGATGATGATTCCTCTGCGGATGCTACTTCACGTAGGGCATTGCTCGATGTTCTTCCTAGGGTATCTACTGGAACACAAACTGAGG
SRR11006563_NODE_26_length_230_cov_2.895425	Absent	1	0	0	NC_002657.1	2.46e-07	48	86	NC_035108.1	2.89e-17	48	100	230	49	-12.9192	15.1244	8	ATTGACGATTCCCAATTGTGTAGTATCTCAGACTTTCCTCTCTCATAAA
SRR11006478_NODE_16_length_546_cov_42.125800	VIE2	0	545	99.817	MN567479.1	1.36e-21	439	66.297	NC_035108.1	0	545	99.394	546	546	0.60196	0.521665	1	ACATATGTACCTGGGGCATTTCGCCCAGTTCGCCCTCGTCGCTGCACCATAGATGATGTTGTGATGGGCTGCTTTCGCAAGATGACCTCATCCTCACTTTGTATGACTGGTTTCACAGCTGTTCTCAAGTCAATCACGAGGTCAACGTTGTAATTGGCTCCCATCTCAGAAATTTCCGTCGAATAGATGATTTTTGTCTCAGGGTCAAGGGCCTTCGCATAATTCTCCTCAAAATTGTCCCGATGCAGAGAAACGGCTCCCGCGGATGAGTCCGCAAACCGTTCCGACTGGTCCTGGGATGGGACGAACGCTATCGTCTTTCCAGCTCCATGCTGTCGGACAATGCTCTCAAACCACTCAGAACTGAGTTTTCGAGTGCTAGGGGCCGCGTACTCCCGA…
SRR11006707_NODE_24_length_344_cov_4.644195	VIE2	0	88	98.876	MN567479.1	0.000686	58	74.576	NC_035108.1	1.52e-22	58	98.305	344	59	3.09982	3.32362	4	CATGGGGAAGATGGAATTGAAGTTGATGGGGTTCACGACATGGTGTCCATTCCGGAATT
SRR11006478_NODE_18_length_535_cov_4.069869	VIE2	0	459	100	MN567479.1	5.66e-20	380	66.41	NC_035108.1	0	460	97.872	535	461	1.06345	-0.30507	1	CATCTATGGTGCAGCGACGAGGGCGAACTGGGCGAAATGCCCCAGGTACATATGTTTATCCAGTTGACGCTGCTACCTAGGAGGATCCATATGACTGGGTTTGTTGGCTGGAAGCACAAATGGTGTTAGACCAGCTAAGCATGCCACTAATGAAGGAAGAGTATGCTTACGGACAACCCCCTGGAGCTTTTCGTCTGATCGGCGAAAGTCGAGATAGGTTCTTCCGGTTCATGGAGCGGCCAAATGTGCCAATATGGTTGGCTTGGAAGTGGGCGAACAGTTTCAACCAGAAGCATGACATGGTATTCAATGAAAGGGACTTGCCTGATGAAGACACCGTGCACACATCAGATGGGCGCATGGTGTATCGGCCAAAATTTCTGGATCAACGGTTCGAAA…
SRR11006478_NODE_19_length_492_cov_6.281928	VIE2	0	136	99.27	NC_027817.1	5.91e-13	79	80	NC_035108.1	1.02e-62	136	98.54	492	137	-0.318399	4.72579	1	ATACCTTAAGCTGCACGTTCGATCCATACAAAGTCCGTCGAAACCCGACAAAGTCGTATTGGAATGCAATCGCTTTTCCACACACACTCGTCGCATAGTCTGAGGCCGTCATGACCCTTAAGACGTGGTGGTTCTCA
SRR11006478_NODE_1_length_3458_cov_5.914522	VIE3	0	972	99.897	MN567479.1	2.54e-116	2401	63.905	NC_035108.1	0	1404	73.521	3458	2756	1.00726	6.6736	1	AGGGATGGGAATCTTAGAGGAGGTGGAGTTCATCTTGTTCAAGATCATTCGGGAAAACACACGGTTTGGGCTCATTGCCTTTCTGTGCATTGGCCTCAAAATGCGGTGGCCCGTATGGATTATGATTCTAATTGGAGTTGTGACCTGGAACGCTGTGAGGGCTGATGTTATTGAACCCCTCAAGCAGGAGAAGATGACATTCTTGGAGACTCGAATGTTTTAAGCGAAATATCAACTATCGCGACACCAAATGGGCTCCTCCAGGTAAGCATGGGGAATTCTCATGTGATTAGAGGACAAGACTACAAAACCCTTCTAACGGATTGCGAAGTGGGACAGTCATATTCCACTGATGTGTGCCCTGGTGGTTCACAATTGAATCTAGGAGGGGTTCGCAAT…
SRR11006478_NODE_20_length_480_cov_2.920596	VIE2	0	113	100	NC_034017.1	2.99e-10	113	73.043	NC_035108.1	4.86e-53	115	100	480	116	1.18195	-0.785535	1	GATATGTCAGATGCTATATTGGGAAATGATCGTTGTTCCCAGGCAAAAATTCCGGCTAGAATGAGAAAGATTACTATGACCCACTTCAATAGATCCAGGTCCCCATAGCTTCGCTG
SRR11006478_NODE_21_length_395_cov_3.899371	VIE2	0	123	100	MN567479.1	2.96e-09	98	72.727	NC_035108.1	2.19e-72	165	94.578	395	166	-0.475096	5.65394	1	GTAGACTAGCCTCGTACGACCTAATCACGAAATACCTCTTTGAGATGTTCAAAGAGACTACAAAAGAGTGTATTGTGAGCGAAGACAAGTTGCAGTGCGCAGCAGCCCGAAGTGTGGCCTACCACGCTTTGACGAAACTTGGCCATCCGACTGTCTACCTGAACAT
SRR11006478_NODE_22_length_385_cov_3.162338	VIE2	0	191	99.479	NC_005064.1	2.07e-17	195	69.388	NC_035108.1	1.47e-94	195	98.469	385	196	1.47209	-1.08073	1	ACTTTTGGGGTTCTTCACGTTCTACTCCCCCAAGGGTGTACCCTGCCACGCGCATAACTCGTTCTTCCATCACTGCCCTCTGCGACCATCCTCCTCGTCCACATCCAAGGTCAACGACGCGTCCAGCTGGTCGAAAGCCGTATTTCCTGATGATTTCGTCCATTTTCAATCCCCCACGAGACACATAGTCACCTCG
SRR11006478_NODE_23_length_350_cov_3.373626	VIE3	0	339	94.857	MN567479.1	1.18e-51	348	72.493	NC_035109.1	4.45e-155	349	94.857	350	350	0.343097	6.90588	1	ACCACCAGGGCACACATCAGTGGAATATGACTGTCCCACTTCGCAATCCGTTAGAAGGGTTTTGTAGTCTTGTCCTCCAATCACATGAGAATTCCCCATGCTTACCTGGAGGAGCCCATTTGGTGTCGCGATAGTCGATATTTCGCTTGGAAACATTCGAGTCTCCAAGAATGTCATCTTCTCCTGCTTGAGGATGTACAGGGGTTCAATAACATCCGCCCTCACAGCGTTCCAGGTCACAACTCCAATTAGTATCATAATCCATACGGGCCCCCGCATTTTGAGGCCAATGCACAGAAAGGCAATGAGCCCAAACCGTGTGTTTTCCCGAATGATCTTGAACAAGATGA
SRR11006707_NODE_4_length_1382_cov_10.271264	CFAV	0	606	86.491	NC_001564.2	0	606	86.491	Absent	1	0	0	1382	607	4.42803	3.36769	4	AGCTAGCTGTGACGTTCATAACAATTGCTGATCTGGCGATAGAAGAGACGTTGAACCCTTTGTCGCAATGAAGCTCGACACAAGTCCCAACGAATCCGATCCCCCACTTGAAGCACCCGGTACCCCAACCGCGGTTGTATGGTTGAGTTGAGCATACGCGTTCCTTGGCCATGATGTCAGCCATGTTGAGTTGTGATCCACCAGGACACACGTCGGTCGAATACGACGCATTGACATGGCAATCTGCAAGTAATTCGCGCAGCCACTGCCCCCCGTAGATCTCGGCTGGTCCTGTCTTGAACTCGAGAAGACCATTCGGAGTAGCCACAACGTACCCCTCCTCCGGTCTCACAATGGTCTGCAACATGGTCATTTGTTCCGCCTTCAATGTGTACAACG…
SRR11006478_NODE_28_length_205_cov_3.218750	VIE2	0	204	97.561	MN567479.1	7.08e-39	204	76.585	NC_035108.1	5.39e-94	204	97.561	205	205	5.38206	-14.2192	2	TGTCTACCTTCTCCCGGAGAACCTTTTGTTGGGAGTACGTTGAGATATCGGTCATCATGAAGTTTGTTACTCCTCCAACGGCTTCCCAAGGCTACATAATATTCCGGACAAGAGGGTTGACAGTTTGACCACCAACTTTGACGTCATCTGTCGCGTACGAACCATGGTACTTAAAAGTCTGGTAGGGGTTGTTCTTGTCAAAAAA
SRR11006478_NODE_29_length_163_cov_8.441860	VIE2	0	162	99.387	NC_034017.1	2.48e-05	40	82.927	NC_035108.1	9.72e-77	162	92.638	163	163	1.69132	3.99674	1	TCTTCGACGCTTGGTTCAGGGTCATCCGAGAGGGGAGTCTCGGTCAACTTCATTTTAGACACCTTTGGGTTGCTATCAGTGATCTTTCCAGCTTTCTGAATCTCCATTGGATAGTATAGGGCCGGTCCAACCTGGAAATGAATGGGGTGTGAGCAGTTCTTAC
SRR11006478_NODE_2_length_1846_cov_12.821368	VIE2	0	64	100	MN567479.1	3.88e-22	273	74.675	NC_035108.1	0	411	85.207	1846	658	0.772207	1.47158	1	TCGCTGCACCATAGATGATGTTGTGATGGGCTGCTTTCGCAAGATGACCTCATCCTCACTTTGTATGACTGGTTTCAATGGTAAATTTAAGTAATCCATCACTCCCCGGGCCGCTATTGACATCGGGTCCAAAAAGTGGCATTCGTCCATCATGATGGTGTGGACCTTAATTTGGCCAACACCTCTACTCTTAACAAAATCCATAAACGTTGCATGGCAGGCGATCGTCACAGCATTGTTCTTGCACGAACCAAAGCCAACGCATGAGAAGACCGACGGCAATCCAAAAACAGCAAAAGCCAACCAGGATAACACCCAGTAGGCCAATGGCCGTTGGCGTGGCCGGCCGGGCGTTTGAAATCACCTGCAGACACAGCATTAAACCTAGGAAGTTCACGA…
SRR11006478_NODE_30_length_155_cov_102.205128	VIE2	0	139	77.857	NC_034204.1	2.05e-12	121	72.581	NC_035109.1	5.8e-66	139	100	155	140	1.99468	9.23523	1	ACGAAGTCATATTGGAAAGCGATAGCTTTCCCACAGACGCTCGTTACATGGTCTGATGCCGTCATGACTCGTAGCACACGATGATTTTCGTTCTCAAGTTCTCCGTTAAAGAACCGAGATGGCAGTCTTCCCAAATCTCC
SRR11006478_NODE_31_length_155_cov_16.820513	VIE2	0	154	98.71	Absent	1	0	0	NC_035108.1	2.55e-27	67	100	155	68	2.35578	1.93386	1	TGTTATCCTGGTTGGCTTTTGCTGTTTTTGGATTGCCGTCGGTCTTCTCATGCGTTGGCTTTGGTTCG
SRR11006478_NODE_32_length_155_cov_10.000000	VIE2	0	154	100	MN567479.1	9.33e-17	118	74.79	NC_035108.1	4.74e-74	154	98.71	155	155	2.02678	0.702501	1	CTATCTTGAATTCCGTTTCACCGAAGGCCTTTCTTACTTCCTCCATAACAACTCGGGTGGGGGTCAAAATGAGGGTGTGCCGCTTGAGCTCCACGTTTTTCAGTGTCTCTTCAACAATGTATTTCCGTGTCTTTCCCTTGCCAGGGTGCCAATCG
SRR11006478_NODE_33_length_153_cov_5.750000	VIE4	8.78e-42	187	75.532	NC_027817.1	3e-10	74	77.333	NC_035109.1	2.41e-71	152	76.768	153	153	2.36271	9.68321	1	GAGAACGAAAATCATCGGGTGCTACGAGTCATGACGGCATCAGACCATGTAACGAGCGTCTGTGGGAAAGCTATCGCAAATGTACAGTTAAAAGTGTCGCAGACCGTTTCGAGCAATTGTCCCACTTATCTCGCTGGACTCGCCGTGAAAAAT
SRR11006478_NODE_34_length_153_cov_4.250000	VIE2	0	169	88.824	MN567479.1	1.05e-09	73	77.027	NC_035108.1	2.12e-59	152	83.66	153	153	1.0453	1.3442	1	CAGCATTGGATGGTAAATTTAAGTAATCCATCACTCCCCGGGCCGCTATTGACATCGGGTCCAAAAAGTGGCATTCGGACCTTAATTTGGCCAACACCTCTACTCTTGACAAAATCCATAAACGTTGCATGGCAGGCGATCGTCACAGCATTG
SRR11006478_NODE_35_length_152_cov_22.466667	VIE2	0	162	92.638	NC_034017.1	2.29e-05	40	82.927	NC_035108.1	8.36e-71	151	92.638	152	152	1.33752	3.87406	1	GTAAGAACTGCTCACACCCCATTCATTTCCAGGTTGGACCGGCCCTATACTATCCAATGGAGATTCAGAAAGCTGGATAGCAACCCAAAGGTGTCTAAAATGAAGTTGACCGAGACTCCCCTCTCGGATGACCCTGAACCAAGCGTCGAAGA
SRR11006478_NODE_36_length_152_cov_3.093333	VIE2	0	169	88.824	MN567479.1	2.29e-05	52	77.358	NC_035108.1	6.02e-60	151	88.235	152	152	2.02147	2.75138	1	TGAAGTAGCATCCGCAGAGGAATCATCATCTGGGACAAGCGGATCGACGACGTTGAAGCGTGCAACAGAACCAACCATGAGAAGACCGACGGCAATCCAAAAACAGCAAAAGCCAACCAGGATAACACCCAGTAGACCAATGGCCGTTGGCG
SRR11006478_NODE_37_length_148_cov_7.830986	VIE2	0	147	99.324	MN567479.1	1.31e-14	112	74.336	NC_035108.1	1.2e-68	147	99.324	148	148	1.81688	0.592493	1	CACCCTGGCAAGGGAAAGACACGGAAATACATTGTTGAAGAGACACTGAAAAACGTGGAGCTCAAGCGGCGCACCCTCATTTTGACCCCCACCCGAGTTGTTATGGAGGAAGTAAGAAAGGCCTTCGGTGAAACGGAATTCAAGATAG
SRR11006478_NODE_38_length_145_cov_31.794118	VIE2	0	108	100	NC_034017.1	6.64e-12	57	84.483	NC_035108.1	4.97e-67	144	98.361	145	145	0.729623	3.72897	1	GATAGCAACCCAAAGGTGTCTAAAATGAAGTTGACCGAGACTCCCCTCTCGGATGACCCTGAACCAAGCGTCGAAGAGAGGTTGAGGATGTGGAGGACGGAGGCGCATGCCTCGCAGCCGAGTGGAGCGGTTTTCCGCGGCCTCG
SRR11006478_NODE_39_length_136_cov_17.440678	VIE4	1e-33	76	100	NC_027817.1	4.77e-07	25	100	NC_035109.1	4.06e-32	76	98.701	136	77	0.883848	10.2581	1	CTCGAGTTCCTCGATTGTGTATTCTGTCTCGTTCCCTTGCTTGCGGCTGGACATCCAGAACATTCCATCAGTGAAGA
SRR11006478_NODE_3_length_1515_cov_3.484701	VIE2	0	760	99.869	MN567479.1	1.75e-63	622	70	NC_035108.1	0	762	98.206	1515	842	1.83272	-0.865281	1	GCGCGATCAAAAACACTCCCAGGTCACCAACATCATTGATAGGACCCCGCATGACAACACGAAAGGATACGTCTATGGCCACCAGTTTATGGACTTTGGCTCAATTGTAAACTTTGTTGGCATTGGATACCTTACGGACATCCCCCTCCGGGCCTCCCTGTTCGTGTTTCGAATGGTGCTGGGGTTGTTTCCAACACTGGGCGGAATGCGCTCTCTGGAAAAAAACAGCAGCAACAGGTTTGGGGGTGAAGTGGAAGAACATGTTAAATGAAATGTCCCAAGTTCGATTCCAATCCTACAAATCCCGAGGCGTGAACGAAACTCCCCGAGGTGACTATGTGTCTCGTGGGGGATTGAAAATGGACGAAATCATCAGGAAATACGGCTTTCGACCAGCTG…
SRR11006478_NODE_40_length_133_cov_9.000000	VIE2	0	132	99.248	NC_035187.1	0.003	23	91.667	NC_035108.1	1.46e-60	132	99.242	133	133	1.47161	-0.175503	1	TGGTCTAACACCATTTGTGCTTCCAGCCAACAAACCCAGTCATATGGATCCTCCTTGGTAGCAGCGTCAACTGGATAAACATATGTACCTGGGGCATTTCGCCCAGTTCGCCCTCGTCGCTGCACCATAGATG
SRR11006478_NODE_41_length_128_cov_15.333333	VIE2	0	109	98.182	MN567479.1	5.41e-06	68	73.913	NC_035108.1	1.69e-59	127	97	128	128	0.698176	2.74923	1	AGGATGTGGAGGACGGAGGCGCATGCCTCGCAGCCGAGTGGAGCGGTTTTCCGCGGCCTCGCGGTGGAGGTGAGGAAGGGCTACCTCGAGGATCACATCGTGAACTTCCTAGGTTTAATGCTGTGTCT
SRR11006478_NODE_42_length_124_cov_3.361702	VIE2	0	123	99.194	MN567479.1	4.28e-07	68	75.362	NC_035108.1	1.02e-55	123	96.396	124	124	0.414208	2.40996	1	GAGGCGCATGCCTCGCAGCCGAGTGGAGCGGTTTTCCGCGGCCTCGGGGTGGAGGTGAGGAAGGGCTACCTCGAGGATCACATCGTGAACTTCCTAGGTTTAATGCTGTGTCTGCAGGTGATTT
SRR11006478_NODE_43_length_120_cov_2.906977	VIE2	0	119	99.167	Absent	1	0	0	NC_035108.1	4.47e-09	32	100	120	33	1.82275	2.08595	1	CCGTCGGTCTTCTCATGCGTTGGCTTTGGTTCG
SRR11006478_NODE_44_length_119_cov_18.119048	VIE2	0	118	99.16	NC_034017.1	7.86e-10	50	84.314	NC_035108.1	5.02e-53	118	97	119	119	-0.533746	2.57305	1	CGCGGCCTCGGGGTGGAGGTGAGGAAGGGCTACCTCGAGGACCACATCGTGAACTTCCTAGGTTTAATGCTGTGTCTCCAGGTGATTTCAAACGCCCGGCCACGCCAACGGCCATTGGC
SRR11006478_NODE_45_length_119_cov_12.285714	VIE2	0	118	97.479	MN567479.1	0.000211	60	73.77	NC_035108.1	1.18e-54	118	96.296	119	119	-0.462048	2.63112	1	CGCGGCCTCGCGGTGGAGGTGAGGAAGGGCTACCTCGAGGATCACATCGTGAACTTCCTAGGTTTAATGCTGTGTCTCCAGGTGATTTCAAACGCCCGGCCACGCCAACGGCCATTGGC
SRR11006478_NODE_46_length_113_cov_27.138889	VIE2	0	112	99.115	Absent	1	0	0	NC_035108.1	1.99e-51	112	98.276	113	113	-0.532874	2.51609	1	CACATCGTGAACTTCCTAGGTTTAATGCTGTGTCTCCAGGTGATTTCAAACGCCCGGCCACGCCAACGGCCATTGGCCTACTGGGTGTTATCCTGGTTGGCTTTTGCTGTTTT
SRR11006478_NODE_47_length_113_cov_11.027778	VIE2	0	112	100	Absent	1	0	0	NC_035108.1	1.99e-51	112	98.23	113	113	-0.468205	2.42002	1	CACATCGTGAACTTCCTAGGTTTAATGCTGTGTCTGCAGGTGATTTCAAACGCCCGGCCACGCCAACGGCCATTGGCCTACTGGGTGTTATCCTGGTTGGCTTTTGCTGTTTT
SRR11006478_NODE_48_length_101_cov_12.291667	VIE2	0	100	100	Absent	1	0	0	NC_035108.1	5.59e-45	100	100	101	101	1.59993	0.790806	1	ATTTGGCCAACACCTCTACTCTTAACAAAATCCATAAACGTTGCATGGCAGGCGATCGTCACAGCATTGTTCTTGCAGTAGGCAACATTTGTTCCTATCTT
SRR11006478_NODE_49_length_99_cov_17.045455	VIE2	0	98	100	NC_005064.1	1.13e-06	44	82.222	NC_035108.1	6.62e-44	98	98.99	99	99	1.22407	-0.0309939	1	CGAAAGCAGCCCATCACAACATCATCTATGGTGCAGCGACGAGGGCGAACTGGGCGAAATGCCCCAGGTACATATGTTTATCCAGTTGACGCTGCTACC
SRR11006478_NODE_4_length_1367_cov_92.181395	VIE4	2.51e-79	163	99.39	NC_034204.1	1.21e-58	777	67.419	NC_035109.1	0	1144	73.394	1367	1240	1.27961	8.27625	1	GGAGATGGCTGTGTTTCAACACACTGGTGAGACCCGGGGAGATTTGGGAAGACTGCCATCTCGGTTCTTTAACGGAGAACTTGAGAACGAAAATCATCGGGTGCTACGAGTCATGACGGCATCAGACCATGTAACGAGCGTCTGTGGGAAAGCTATCGCTTTCCAATATGACTTCGTGGGATTCCGTCGAACGCTGTACGGGTCAAATGTACAGTTAAAAGTGTCGCAGACCGTTTCGAGCAATTGTCCCACTTATCTCGCTGGACTCGCCGTGAAAAATGATAGGACCTTCTTCACTGATGGAATGTTCTGGATGTCCAGCCGCAAGCAAGGGAACGAGACAGAATACACAATCGAGGAACTCGAGACGCACCAAGCGAGGAAATGCATCTGGCCAAA…
SRR11006478_NODE_50_length_96_cov_4.894737	VIE2	0	95	98.958	Absent	1	0	0	NC_035108.1	1.15e-40	95	97.917	96	96	-0.453747	2.6697	1	GCCAATGGCCGTTGGCGTGGCCGGGCGTTTGAAATCACCTGCAGACACAGCATTAAACCTAGGAAGTTCACGATGTGATCCTCGAGGTAGCCCTTC
SRR11006478_NODE_51_length_96_cov_3.052632	VIE2	0	76	98.701	Absent	1	0	0	NC_035108.1	4.06e-32	76	98.701	96	77	-0.280812	2.52305	1	GCCGGGCGTTTGAAATCACCTGCAGACACAGCATTAAACCTAGGAAGTTCACGATGTGATCCTCGAGGTAGCCCTTC
SRR11006478_NODE_52_length_95_cov_40.388889	VIE2	0	94	100	MN567479.1	4.58e-05	49	78	NC_035108.1	9.26e-42	94	98.947	95	95	0.986128	2.77411	1	CAGGTGATTTCAAACGCCCGGCCACGCCAACGGCCATTGGCCTACTGGGTGTTATCCTGGTTGGCTTTTGCTGTTTTTGGATTGCCGTCGGTCTT
SRR11006478_NODE_53_length_93_cov_22.937500	VIE2	1.98e-42	92	100	Absent	1	0	0	NC_035108.1	1.09e-40	92	91.837	93	93	0.315776	3.41052	1	TTCCTCACCTCCACCCCGAGGCCGCGGAAAACCGCTCCACTCGGCTGCGAGGCATGCGCCTCCGTCCTCCACATCCTCAACCTCTCTTCGACG
SRR11006478_NODE_54_length_93_cov_13.000000	VIE2	8.41e-41	92	98.925	Absent	1	0	0	NC_035108.1	1.09e-40	92	93.878	93	93	-0.368146	3.65794	1	CGTCGAAGAGAGGTTGAGGATGTGGAGGACGGAGGCGCATGCCTCGCAGCCGAGTGGAGCGGTTTTCCGCGGCCTCGCGGTGGAGGTGAGGAA
SRR11006478_NODE_55_length_93_cov_8.687500	VIE2	0	76	98.701	Absent	1	0	0	NC_035108.1	4.06e-32	76	93.878	93	77	-0.732041	3.3472	1	TTCCTCACCTCCACCGCGAGGCCGCGGAAAACCGCTCCACTCGGCTGCGAGGCATGCGCCTCCGTCCTCCACATCCT
SRR11006478_NODE_56_length_89_cov_8.000000	VIE2	0	88	98.876	MN567479.1	0.006	42	76.744	NC_035108.1	1.55e-38	88	97.674	89	89	-0.257183	2.52076	1	GGTGGAGGTGAGGAAGGGCTACCTCGAGGATCACATCGTGAACTTCCTAGGTTTAATGCTGTGTCTGCAGGTGATTTCAAACGCCCGGC
SRR11006478_NODE_57_length_88_cov_2.545455	VIE2	0	87	97.727	MN567479.1	0.000145	60	73.77	NC_035108.1	5.31e-38	87	96.296	88	88	-0.405117	2.68498	1	CGCGGCCTCGCGGTGGAGGTGAGGAAGGGCTACCTCGAGGATCACATCGTGAACTTCCTAGGTTTAATGCTGTGTCTGCAGGTGATTT
SRR11006478_NODE_58_length_86_cov_38.000000	VIE2	0	85	98.837	MN567479.1	2.38e-14	83	78.571	NC_035108.1	2.66e-35	85	98.837	86	86	1.18918	0.639515	1	CATGATGGACGAATGCCACTTTTTGGACCCGATGTCAATAGCGGCCCGGGGAGTGATGGATTACTTAAATTTACCATCCAATGCTG
SRR11006478_NODE_59_length_84_cov_23.428571	VIE2	0	83	100	NC_034017.1	5.08e-10	70	77.465	NC_035108.1	7.36e-36	83	98.81	84	84	1.43017	0.746118	1	CACCCTCATTTTGACCCCCACCCGAGTTGTTATGGAGGAAGTAAGAAAGGCCTTCGGTGAAACGGAATTCAAGATAGGAACAAA
SRR11006478_NODE_5_length_1325_cov_15.308494	VIE2	0	781	99.361	NC_034204.1	1.1e-71	860	68.542	NC_035108.1	0	1018	96.965	1325	1019	0.232262	5.5175	1	TCCAGCTTTCTGAATCTCCATTGGATAGTATAGGGCCGGTCCAACCTGGAAATGAATGGGGTGTGAGCAGTTCTTACAGCACCAATTTGCTTGCTCGCCTGGTCTAACCACATTCGCCGATGATCGTCCCTCACATTTCGGATCCACTTTCACGTGTGTTCCCGGGACAGGCCCCGAAATTAGCCGAATTGGGGTGACATGCCAAGGGAAATCAGTTTGCATCTGTCAGCCGTGTATTGTTTAGGCCAAATGCACTTTCTGGCTTGCATGGTTTCCAAATCCTCAATCGTGTACTCAGTCTCATTGCCTTGTTTACGACTAGACATCCAAAACATGCCGTCCGTAAAAATCGTTCGGTCGTTCTTCACGGCTAACCCTGCTAGGTACGTTGGGCAATTA…
SRR11006478_NODE_60_length_78_cov_28.000000	VIE2	0	65	100	Absent	1	0	0	NC_035108.1	1.19e-32	77	100	78	78	1.6914	2.40641	1	CCTACTGGGTGTTATCCTGGTTGGCTTTTGCTGTTTTTGGATTGCCGTCGGTCTTCTCATGCGTTGGCTTTGGTTCGT
SRR11006478_NODE_61_length_78_cov_10.000000	VIE2	0	77	100	Absent	1	0	0	NC_035108.1	1.19e-32	77	97.403	78	78	0.0702115	2.07323	1	GCCAATGGCCGTTGGCGTGGCCGGGCGTTTGAAATCACCTGCAGACACAGCATTAAACCTAGGAAGTTCACGATGTGG
SRR11006478_NODE_6_length_1206_cov_5.816652	VIE2	0	696	98.709	MN567479.1	1.58e-132	661	75.867	NC_035108.1	0	696	98.709	1206	708	5.54206	-14.4674	2	ACGAACTGAGATTTTGGGAACTAGTAAACCGGGAAAGAAAACTCCACCTGGCCGGGGACTGTGCGATGTGCGTGTACAACACCATGGGAAAAAAAGAAAAGAAACCAACCATAGCTGGGGAGCCGAAAGGATCCCGGACCATTTGGTATATGTGGCTGGGAAGTCGATATCTGGAATATGAGGCCTTGGGCTTCCTCAACGAAGACCATTGGGTAGCCAGTGAAAACTTCCCGGGTGGCGTGGGAGGTCTCGGCGTAAACTACTTTGGCTATTACTTGTCAGAAATAGCTTCAAAAGGAAAGTTTTTCGTTGCCGATGACATAGCTGGCTGGGACACTCGCATTAGTCAGGCGGATTTGGCCGACGAAGAGTTCTTCATCCTCAACTCGATTGAGGATG…
SRR11006478_NODE_7_length_1042_cov_6.534715	VIE1	0	135	97.794	NC_027817.1	1.12e-38	271	73.358	NC_035107.1	9.79e-62	140	97.872	1042	327	19.1854	22.6044	3	CATGTGTTCCGATTATGCTACCACATTCTTGATCTTGTTTCTTGTGGAGATAGGGGAGATCCTCCCACTTTTCGACCCATTTTTTATGTTTCATCCATGGGTTGTCTTGGATCCAAACGCGATTCCATACAGTGAGCATGTCCTCTGTTGTCATCCATTCACAGTTTTGATGAATGGACCACGACGTTCGGCCTTCAGGGAACCATTCCACAGGAACACTAGAAGCGATGGCCGCAAAATCCTAACCTCAAGTCTCTTCTGTGGAAGAAGTACAAAGCCCACATCTGGCTGTATGCTTTGGCTAGACACGCGCTGTCTGATATCGTC
SRR11006478_NODE_8_length_988_cov_4.199780	VIE2	0	144	97.241	NC_034017.1	1.29e-75	431	74.596	NC_035108.1	0	469	96.875	988	470	4.3616	-14.9793	2	TCGAAAGTGATCTAAACCCTGTTCCACACATCAAGCATGTTTTCCGTGGTCATCCACTCGTATTGCTGGTGGATGGACCATGATGTCCTCCCCTCTGGGACCCAATCTGTTGGAACGGATGCATGAATGGCTGCGTACCCCACCCGCAGATCACGCCGATGGAAAAAGTACAGAGCCCACATTTGTCCGTGGGCTTTTGACAGACAAGCACTTTCTGGGATGGTCACGAGCCCTCCTTTTTGGACTCGACTTCTCCCAATGATTTCGTGCTCGTGGCGGCATGGAACGATTATTTTCCTTCCATCTTTGAGATGGAGTGGATGGAAGTGATGGGAGCAAAACTCAACGCGCTCCCAGATCGTCTCCACATGTGAAAACGAGTCAATTGGTATATTTTTC…
SRR11006478_NODE_9_length_885_cov_18.835396	VIE2	0	313	99.682	MN567479.1	3.77e-88	811	69.118	NC_035108.1	0	818	93.452	885	819	1.94557	0.773385	1	ATTGACATCGGGTCCAAAAAGTGGCATTCGTCCATCATGATGGTGTGGACCTTAATTTGGCCAACACCTCTACTCTTGACAAAATCCATAAACGTTGCATGGCAGGCGATCGTCACAGCATTGTTCTTGCAGTAGGCAACATTTGTTCCTATCTTGAATTCCGTTTCACCGAAGGCCTTTCTTACTTCCTCCATAACAACTCGGGTGGGGGTCAAAATAAGGGTGCGCCGCTTGAGCTCCACGTTTTTCAGTGTCTCTTCAACAATGTATTTCCGTGTCTTTCCCTTGCCAGGGTGCCAATCGATGAATGTTCTTTGTACCGTGCTCGTTAGATCAATGCCTGGAAGATGAACCTGGTTCGGATCTTGCTCATAGGTCGTGACTATGGAATGGTATTTT…
SRR11006479_NODE_10_length_660_cov_22.936535	VIE2	0	71	100	MN567479.1	1.19e-29	333	68.263	NC_035108.1	0	377	95.122	660	378	0.823519	2.7253	1	CCTCAGTTTGTGTTCCAGTAGATACCCTAGGAAGAACATCGAGCAATGCCCTACGTGAAGTAGCATCCACAGAGGAATCATCATCTGGGACAAGCGGATCGACGACGTTGAAGCGTGCAACAGAACCAACCACGAACCAAAGCCAACGCATGAGAAGACCGACGGCAATCCAAAAACAGCAAAAGCCAACCAGGATAACACCCAGTAGGCCAATGGCCGTTGGCGTGGCCGGGCGTTTGAAATCACCTGGAGACACAGCATTAAACCTAGGAAGTTCACGATGTGGTCCTCGAGGTAGCCCTTCCTCACCTCCACCCCGAGGCCGCGGAAAACCGCTCCACTCGGCTGCGAGGCATGCGCCTCCGTCCTCCACATCCT
SRR11006479_NODE_11_length_644_cov_32.580247	VIE2	2.04e-85	553	73.958	MN567479.1	7.32e-07	279	63.929	NC_035109.1	0	459	73.394	644	555	1.25061	7.12371	1	GGGCCGGCCTTGTATTACCCCATGGAGATACAAAAAGCAGTCACAATCACAGATAGCAATCCAAAAGTCTCAAAGCTGAAATTGACGGAAACGCCTTTGTCTGATGATCCTGAACCGACCGTTGAAGAACGACTCAAAATGTGGCGAACTGGGGCGCACGCATCACAACCAAGCGGAACGGTTTTCCGGGGCCTTGGGGTAGAGACCAGGAAGGGCTACCTCGAGGATCATATAGTCAACTTCCTCGGTTTAATGTTGTGTTTACAAGCGATATCGAACTCTCGTCCACGTCAACGGCCTCTAGCATATTGGGTATTGTCTTGGCTGGCGTTTGCTGTCTTTGGGCTACCATCGGTTTTTTCGTGCGTCGGTTTTGGCTCTTGGCTAGTTCTACTACAT…
SRR11006479_NODE_13_length_570_cov_25.517241	VIE2	0	569	99.474	MN567479.1	8.97e-18	385	66.261	NC_035108.1	0	569	99.123	570	570	0.747213	0.0635385	1	TGCTTAGCTGGTCTAACACCATTTGTGCTTCCAGCCAACAAACCCAGTCATATGGATCCTCCTTGGTAGCAGCGTCAACTGGATATACATATGTACCTGGGGCATTTCGCCCAGTTCGCCCTCGTCGCTGCACCATAGATGATGTTGTGATGGGCTGCTTTCGCAAGATGACCTCATCCTCACTTTGTATGACTGGTTTCACAGCTGTTCTCAAGTCAATCACGAGGTCAACGTTGTAATTGGCTCCCATCTCAGAAATTTCCGTCGAATAGATGATTTTTGTCTCAGGGTCAAGGGCCTTCGCATAATTCTCCTCGAAATTGTCCCGATGCAGAGAAACGGCTCCCGCGGATGAGTCCGCAAACCGTTCCGACTGGTCCTGGGATGGGACGAACGCTA…
SRR11006479_NODE_14_length_504_cov_3.943794	VIE3	0	156	99.363	MN567479.1	9.61e-17	146	73.333	NC_035109.1	4.85e-74	157	99.367	504	158	0.051558	7.06163	1	TTTTATGGCGAGGAGGCTGCCCCCTGATGGGGGTCTCTGCGTCGCCACAATTTTTTGTTTTTGGTCGGTTGTCTTGCCAACAACCGAACCCGTCCGCTTCTTCGGCAGCCCACTTGGGCCACCAACCCAGCCGCCTCCCGGCCGGGAAACCTTCTTCT
SRR11006479_NODE_15_length_472_cov_46.205063	VIE4	0	117	100	NC_034204.1	1.52e-26	426	67.123	NC_035109.1	0	428	98.227	472	429	1.0386	8.31382	1	TTTGTATCTCCATGGGGTAATACAAGGCCGGCCCCACTTGAAAATGTATTGGGTGGGAACAATTTTCGCAACACCAATTGGATTGCTCACCGGGTTTTACCACAGACGCAGCTGAACGTCCTTCACACTTTGGGTCAACCTTGACGTGGGTTCCGGGCACCGGACCGGGGATGAAGCGAATTGGAGACACATGCCACGGAAAATCCGTTTGCATTTTGTATCCTGGTATGTGGTTAGCCCTAGAAATGGGCCCTCCCCAGGTCGGTGGCATGAACATCCATTGATCGGTAGGGTCGTTTAGGCTATCGGCCGTGTACTGCTTTGGCCAGATGCATTTCCTCGCTTGGTGCGTCTCGAGTTCCTCGATTGTGTATTCTGTCTCGTTCCCTTGCTTGCGGC…
SRR11006754_NODE_24_length_230_cov_3.777778	Absent	1	0	0	NC_002657.1	2.46e-07	48	86	NC_035108.1	2.89e-17	48	100	230	49	-12.9491	15.1273	8	ATTGACGATTCCCAATTGTGTAGTATCTCAGACTTTCCTCTCTCATAAA
SRR11006826_NODE_31_length_231_cov_3.253247	Absent	1	0	0	NC_038912.1	2.48e-07	48	86	NC_035108.1	2.89e-17	48	100	231	49	-13.0305	15.2228	8	TTTATGAGAGAGGAAAGTCTGAGATACTACACAATTGGGAATCGTCAAT
SRR11006479_NODE_18_length_347_cov_3.003704	VIE2	0	48	100	NC_034017.1	1.63e-05	33	88.235	NC_035108.1	6.86e-20	53	100	347	54	5.53785	-14.2038	2	TGCCAGGGACGTGTACATGACACTTGGCTCACTCATAGGTCGCATGCGCTCAAC
SRR11006708_NODE_6_length_790_cov_3.524544	CFAV	0	606	86.491	NC_001564.2	0	606	86.491	Absent	1	0	0	790	607	4.61864	3.525	4	AAAAAACGTGAGAAGCGATCACGTGAACCACCGAAAGCGGATCTGTTGGCTGAGATGGAAATCATCGCGTTTAAGACTATTCGAGAAAACAAGACAATCTTTATCGTCGCCTTATTATGTGTGGCGATCGCGAAACGTTGGCCTACTTGGGTCGTAATCCTTTTGGCAATTGGCACTTGGACCACAGTGAAAGGGGAGTTTGTGGAACCGTTGTACACATTGAAGGCGGAACAAATGACCATGTTGCAGACCATTGTGAGACCGGAGGAGGGGTACGTTGTGGCTACTCCGAATGGTCTTCTCGAGTTCAAGACAGGACCAGCCGAGATCTACGGGGGGCAGTGGCTGCGCGAATTACTTGCAGATTGCCATGTCAATGCGTCGTATTCGACCGACGTG…
SRR11006479_NODE_1_length_1961_cov_12.686837	VIE3	0	458	100	NC_034204.1	6.51e-102	1654	67.171	NC_035109.1	0	1322	98.352	1961	1819	0.411482	6.18305	1	TTCCCTGCCTTCCAGTCAAGATGTGGGTTGTCTATTGACACCACCGGGATTTCATTTGGAGTTGCTGGTCCCCAATTCACGACTCGATCCATGCCGATCATGTGCTTCTGCGTTCGAAACACACCAGGCCAATCATCGATTAGTTTTTTGAGGAACAATCCCGCTCCGTCATCTCCAACAATGGCATAGTTCGTAGTCGCCAACCGGTCGTTTTCCAATTGGCAGGTGACCACTGTCTTGCCAAATCCTCCAAACTTAAACGTTTGGGGGATGTTGTTGGCTATGAGTTTTGTCTCATTCTTCCCATGGTATCCAATAGTCATGTTAGAGACTACTCCAGAGCTAGATAACAGCTTCACAGCGTACGATGTGGAACATTCAAGTTCCACACAAGTCGCC…
SRR11006479_NODE_21_length_240_cov_3.251534	VIE2	3.02e-121	239	100	NC_034204.1	1.52e-16	235	68.067	NC_035108.1	5.67e-120	239	98.701	240	240	0.940763	5.96374	1	TTTCACGTGTGTTCCCGGGACAGGCCCCGAAATTAGCCGAATTGGGGTGACATGCCAAGGGAAATCAGTTTGCATCTTGTAACCCGGGATGTGATTCGCCCGCGAGATGGGGCCGCCCCACGCCGGAGGCATGAATAACCGTTGGTCAGTTGGGTCATCCAAACTGTCAGCCGTGTATTGTTTAGGCCAAATGCACTTTCGGCTTGCATGGTTTCCAAATCCTCAATCGTGTACTCAGTC
SRR11006479_NODE_22_length_233_cov_4.705128	VIE2	0	267	85.448	NC_034017.1	5.87e-28	147	77.703	NC_035108.1	3.95e-90	232	85.448	233	233	5.57626	-14.8623	2	TAATAGCCAAAGTAGTTTACGCCGAGACCTCCCACGCCACCCGGGAAATTTTCACGGGCTACCCAATGGTCTTCGTTAAGGAAGCCACATATACCAAATGGTCCGGGATCCTTTCGGTTCCCCAGCTATGGTCGGTTGCTTCTCTTTTTTCCCCACGGTGTTGTACACGCACATCGCACAGTCCCCGGCCAGGTGGAGTTTTCTTTCCCGGTTTACTAGTTCCCAAAACCGGG
SRR11006479_NODE_24_length_213_cov_13.536765	VIE2	0	184	99.459	MN567479.1	2.94e-12	130	70.992	NC_035108.1	2.55e-91	189	99.474	213	190	5.81945	-14.3138	2	AGTGCTTAGATTTTCATCCCGGAGTTTATTAACCCTGGTTTGGGTCATGCTAGGATCCATATCCTTGATTTTCGTTTGGGGGTCAGCCCGTGTCCCTGTTCGGACCTTCGGAGTGTCGTTTATGATTGGCTCGCCAGTTGAGCGCATGCGACCTATGAGTGAGCCAAGTGTCATGTACACGTCCCTGGCA
SRR11006479_NODE_25_length_198_cov_2.578512	VIE2	0	83	97.619	Absent	1	0	0	NC_035108.1	3.81e-33	83	97.619	198	84	5.64872	-14.0787	2	GACCCCTAAACGAAAATCAAGGATATGGATCCTAGCATGACCCAAACCAGGGTTAATAAACTCCGGGATGAAAATCTAAGCACT
SRR11006479_NODE_28_length_180_cov_74.951456	VIE4	0	179	100	NC_027817.1	3.39e-23	140	75.887	NC_035109.1	1.51e-87	179	75	180	180	2.26847	8.96795	1	GTGCTACGAGTCATGACGGCATCAGACCATGTAACGAGCGTCTGTGGGAAAGCTATCGCTTTCCAATATGACTTCGTGGGATTCCGTCGAACGCTGTACGGGTCAAATGTACAGTTAAAAGTGTCGCAGACCGTTTCGAGCAATTGTCCCACTTATCTCGCTGGACTCGCCGTGAAAAAT
SRR11006479_NODE_29_length_178_cov_6.178218	VIE1	0	122	97.561	NC_005064.1	1.98e-13	109	75.439	NC_035107.1	5.3e-53	123	97.581	178	124	19.2383	22.3511	3	ATGGAATCGCGTATGGATCCAAGACAACCCATGGATGAAACATAAAGAATGGGTCGAAAAGTGGGAGGATCTCCCCTATCTCCACAAGAAACAAGATCAAGAATGTGGTAGCATAATCGGAACA
SRR11006479_NODE_2_length_1495_cov_9.355430	VIE2	0	1190	95.97	MN567479.1	1.16e-179	1081	72.222	NC_035108.1	0	1157	95.97	1495	1158	5.63719	-14.5425	2	AAACGAAAATCAAGGATATGGATCCTAGCATGACCCAAACCAGGGTTAATAAACTCCGGGATGAAAATCTAAGCACTTGGTTTTTTGACAAGAACAACCCCTACCAGACTTTTAAGTACCATGGTTCGTACGTGACAGATGACGTCAAAGTTGGTGGTCAAACTGTCAACCCTCTTGTCCGGAAGATTATGTGGCCTTGGGAAGCCGTTGGAGGAGTAACAAACTTCATGATGACCGACATCTCAACGTACTCCCAACAAAAGGTTCTCCGGGAGAAGGTAGACACCCCCGTCCCTGAACCCAGGGAACAGGTTAAAATGGTCAATAGGAAAATCATGAAGCACATGGTCCGCCTGTTCAAAGAAAAAGGGCTGAAACCGCGGATTTTGACGTGTGACG…
SRR11006479_NODE_30_length_171_cov_8.531915	VIE2	3.69e-82	170	99.415	NC_034017.1	2.99e-17	165	71.257	NC_035108.1	4.64e-81	170	99.415	171	171	0.742275	5.13606	1	CTGTCAGCCGTGTATTGTTTAGGCCAAATGCACTTTCGGCTTGCATGGTTTCCAAATCCTCAATCGTGTACTCAGTCTCATTGCCTTGTTTACGACTAGACATCCAAAACATGCCGTCCGTAAAAATCGTTCGGTCGTTCTTCACGGCTAACCCTGCTAGGTACGTTGGGC
SRR11006479_NODE_31_length_167_cov_6.477778	VIE2	0	166	100	MN567479.1	7.81e-31	157	77.848	NC_035108.1	1.59e-80	166	100	167	167	5.39111	-14.6827	2	AACGAAGACCATTGGGTAGCCCGTGAAAATTTCCCGGGTGGCGTGGGAGGTCTCGGCGTAAACTACTTTGGCTATTACTTGTCAGAAATAGCTTCAAAAGGAAAGTTTTTCGTTGCCGATGACATAGCTGGCTGGGACACTCGCATTAGTCAGGCGGATTTGGCCGA
SRR11006479_NODE_32_length_165_cov_11.590909	VIE3	0	163	98.788	NC_034204.1	5.54e-20	72	87.671	NC_035109.1	1.2e-75	164	98.788	165	165	0.682316	6.41345	1	GAAGCTCATCTAAAACCGAGCCGTACGAATTAGAGATGTTAAGATACACCAGTGGGTGTCCAAGTTTTGACGAGGCATGATAAACAGCGCTTCGGGCCGCTGCGCACTGTAACTTGTCCTCACAAATGATGCACCCCTTTTTGGTTTCCTTGAACATCTCAAAAA
SRR11006479_NODE_33_length_164_cov_81.735632	VIE4	0	163	99.39	NC_027817.1	2.05e-25	112	81.416	NC_035109.1	2.81e-77	163	98.78	164	164	1.09657	9.47845	1	CTCGAGTTCCTCGATTGTGTATTCTGTCTCGTTCCCTTGCTTGCGGCTGGACATCCAGAACATTCCATCAGTGAAGAAGGTCCTATCATTTTTCACGGCGAGTCCAGCGAGATAAGTGGGACAATTGCTCGAAACGGTCTGCGACACTTTTAACTGTACATTTG
SRR11006479_NODE_34_length_163_cov_7.976744	VIE2	0	162	99.387	NC_034017.1	2.48e-05	40	82.927	NC_035108.1	9.72e-77	162	92.638	163	163	1.71825	3.86343	1	TCTTCGACGCTTGGTTCAGGGTCATCCGAGAGGGGAGTCTCGGTCAACTTCATTTTAGACACCTTTGGGTTGCTATCAGTGATCTTTCCAGCTTTCTGAATCTCCATTGGATAGTATAGGGCCGGTCCAACCTGGAAATGAATGGGGTGTGAGCAGTTCTTAC
SRR11006479_NODE_35_length_161_cov_4.190476	VIE2	0	48	100	NC_034017.1	7.02e-06	33	88.235	NC_035108.1	6.86e-20	53	100	161	54	5.21719	-14.0996	2	GTTGAGCGCATGCGACCTATGAGTGAGCCAAGTGTCATGTACACGTCCCTGGCA
SRR11006479_NODE_36_length_159_cov_4.548780	VIE1	0	99	97	Absent	1	0	0	NC_035107.1	4.24e-40	99	97	159	100	18.9526	22.2352	3	GTTCCGATTATGCTACCATATTCTTGATCTTGTTTCTTGTGGAGAAAGGGGAGATCCTCCCACTTTTCGACCCATTCTTTATGTTTCATCCATGGGTTGT
SRR11006479_NODE_37_length_155_cov_44.128205	VIE2	0	139	77.857	NC_034204.1	2.05e-12	121	72.581	NC_035109.1	5.8e-66	139	100	155	140	1.99252	9.34417	1	GGAGATTTGGGAAGACTGCCATCTCGGTTCTTTAACGGAGAACTTGAGAACGAAAATCATCGTGTGCTACGAGTCATGACGGCATCAGACCATGTAACGAGCGTCTGTGGGAAAGCTATCGCTTTCCAATATGACTTCGT
SRR11006479_NODE_38_length_155_cov_21.230769	VIE4	0	111	99.107	NC_034017.1	0.000286	25	92.308	NC_035109.1	2.92e-49	111	99.107	155	112	1.095	8.20621	1	TTTGTATCTCCATGGGGTAATACAAGGCCGGCCCTACTTGAAAATGTATTGGGTGGGAACAATTTTCGCAACACCAATTGGATTGCTCACCGGGTTTTACCACAGACGCAGC
SRR11006479_NODE_39_length_155_cov_19.051282	VIE4	0	113	99.123	NC_034017.1	0.000286	25	92.308	NC_035109.1	2.46e-50	113	99.123	155	114	1.10881	8.30934	1	CAGCTGCGTCTGTGGTAAAACCCGGTGAGCAATCCAATTGGTGTTGCGAAAATTGTTCCCACCCAATACATTTTCAATTGGGGCCGGCCTTGTATTACCCCATGGAGATACAAA
SRR11006479_NODE_3_length_1455_cov_12.841800	VIE2	0	124	100	NC_034204.1	7.64e-68	1009	65.217	NC_035108.1	0	1177	91.837	1455	1178	0.855093	4.74203	1	TTCCTCACCTCCACCCCGAGGCCGCGGAAAACCGCTCCACTCGGCTGCGAGGCATGCGCCTCCGTCCTCCACATCCTCAACCTCTCTTCGACGCTTGGTTCAGGGTCATCCGAGAGGGGAGTCTCGGTCAACTTCATTTTAGACACCTTTGGGTTGCTATCCAGCTTTCTGAATCTCCATTGGATAGTATAGGGCCGGTCCAACCTGGAAATGAATGGGGTGTGAGCAGTTCTTACAGCACCAATTTGCTTGCTCGCCTGGTCTAACCACATTCGCCGATGATCGTCCCTCACATTTCGGATCCACTTTCACGTGTGTTCCCGGGACAGGCCCCGAAATTAGCCGAATTGGGGTGACATGCCAAGGGAAATCAGTTTGCATCTGTCAGCCGTGTATTGT…
SRR11006479_NODE_40_length_155_cov_14.410256	VIE2	0	154	98.71	MN567479.1	1.21e-21	147	74.324	NC_035108.1	2.45e-71	154	84.516	155	155	1.35459	1.03295	1	AAGATAGGAACAAATGTTGCCTACTGCAAGAACAATGCTGTGACGATCGCCTGCCATGCAACGTTTATGGATTTTGTCAAGAGTAGAGGTGTTGGCCAAATTAAGGTCCACACCATCATGATGGATGAATGCCACTTTTTGGACCCGATGTCAAT
SRR11006479_NODE_41_length_155_cov_13.910256	VIE2	0	91	100	Absent	1	0	0	NC_035108.1	3.76e-40	91	98.913	155	92	1.7767	2.73719	1	GTGAAGTAGCATCCGCAGAGGAATCATCATCTGGGACAAGCGGATCGACGACGTTGAAGCGTGCAACAGAACCAACCACGAACCAAAGCCAA
SRR11006479_NODE_42_length_155_cov_8.923077	VIE3	0	153	98.065	NC_034204.1	5.51e-26	150	76.159	NC_035109.1	1.27e-68	154	98.065	155	155	0.398946	6.31924	1	CCGCTGCGCACTGTAACTTGTCCTCACAAATGATGCACCCCTTTTTGGTTTCCTTGAACATCTCAAAAAGATATTTCGTGATTAGGTCATAGGAAGCCAGCTCCACTGAGTGGTTAGCGGTGGGATACTGTCCAATCCCTTTCCAGACGAACAAT
SRR11006479_NODE_43_length_155_cov_7.935897	VIE2	0	154	100	MN567479.1	5.51e-26	138	77.698	NC_035108.1	4.74e-74	154	98.71	155	155	1.24793	0.448265	1	ATTCGAGCCAACTGATGGAGCCTGTCCGGGTGGCGTCGCGGAGAGATAGACAACATTTATCCCAGCATTGGATGGTATATTTAAGTAATCCATCACTCCCCGGGCCGCTATTGACATCGGGTCCAAAAAGTGGCATTCGTCCATCATGATGGTGT
SRR11006479_NODE_44_length_155_cov_3.230769	VIE2	0	147	99.324	NC_034242.1	3.05e-10	49	86	NC_035108.1	2.89e-70	150	98.013	155	151	1.18724	5.29973	1	CTGTCAGCCGTGTATTGTTTAGGCCAAATGCACTTTCTGGCTTGCATGGTTTCCAAATCCTCAATCGTGTACTCAGTCTCATTGCCTTGTTTACAACTAGACATCCAAAACATGCCGTCCGTAAAAATCGTTCGGTCGTTCTTCACGGCTA
SRR11006479_NODE_45_length_153_cov_33.539474	VIE2	0	76	100	Absent	1	0	0	NC_035108.1	2.41e-71	152	91.837	153	153	0.0245547	1.30408	1	TGACGCTGCTACCAAGGAGGATCCATATGACTGGGTTTGTTGGCTGGAAGCACAAATGGTGTTAGACCAGCTAAGCAGGATGTGGAGGACGGAGGCGCATGCCTCGCAGCCGAGTGGAGCGGTTTTCCGCGGCCTCGGGGTGGAGGTGAGGAA
SRR11006479_NODE_46_length_153_cov_5.276316	VIE4	8.78e-42	187	75.532	NC_027817.1	3e-10	74	77.333	NC_035109.1	2.41e-71	152	76.768	153	153	2.13248	9.89856	1	ATTTTTCACGGCGAGTCCAGCGAGATAAGTGGGACAATTGCTCGAAACGGTCTGCGACACTTTTAACTGTACATTTGCGATAGCTTTCCCACAGACGCTCGTTACATGGTCTGATGCCGTCATGACTCGTAGCACCCGATGATTTTCGTTCTC
SRR11006479_NODE_47_length_152_cov_2.493333	VIE2	2.66e-33	171	83.471	Absent	1	0	0	NC_035108.1	6.02e-60	151	83.471	152	152	0.354508	4.31637	1	GAAACCATGCAAGCCAGAAAGTGCATTTGGCCTAAACAATACACGGCTGACAGATGCAAACTGATTTCCCTTGGCATTTCGGGGCCTGTCCCGGGAACACACGTGAAAGTGGATCCGAAATGTGAGGGACGATCATCGGCGAATGTGGTTAG
SRR11006479_NODE_48_length_150_cov_5.575342	VIE2	0	51	100	MN567479.1	8.41e-11	92	74.194	NC_035108.1	5.98e-45	105	98.113	150	106	2.17099	2.82984	1	CCTCAGTTTGTGTTCCAGTAGATACCCTTGGAAGAACATCGAGCAATGCCCTACGTGAAGTAGCATCCACAGAGGAATCATCATCTGGGACAAGCGGATCGACGAC
SRR11006479_NODE_49_length_138_cov_16.918033	VIE2	0	59	100	MN567479.1	1.93e-18	121	75.41	NC_035108.1	6.94e-65	137	99.275	138	138	1.18211	0.237686	1	ATTCGAGCCAACTGATGGAGCCTGTCCGGGTGGCGTCGCGGAGAGATAGACAACATTTATCCCAGCATTGGATGGTAAATTTAAGTAATCCATCACTCCCCGGGCCGCTATTGACATCGGGTCCAAAAAGTGGCATTC
SRR11006479_NODE_4_length_1208_cov_3.909814	VIE2	0	144	97.931	NC_034017.1	2.52e-60	458	70.701	NC_035108.1	0	466	88.235	1208	467	4.13528	-14.8932	2	TCGAAAGTGATCTAAACCCTGTTCCACACATCAAGCATGTTTTCCGTGGTCATCCACTCGTATTGCTGGTGGATGGACCTCCCCTCTGGGACCCAATCTGTTGGAACGGATGCATGTATGGCTGCGTACCCCACCCGCAGATCACGCCGATGGAAAAAGTACAGAGCCCACATTAGTCCGTGGGCTTTTGACAGACAAGCACTTTCTGGGATGGTCACGAGCCTTTTTTGGACTTTTTGGACTCGACTTCTCCCAATGATTTCGTGCTCGTGGCGGCATGGAACGATTATTTTCCTTCCATCTTTGAGATGGAGTGGATGGAAGTGATGGGAGCAAAACTCAACGCGCTCCCAGATCGTCTCCACATGTGAAAACAAGTCAATTGGTATATTTTTCCGG…
SRR11006479_NODE_50_length_137_cov_9.850000	VIE4	4.86e-26	66	98.507	Absent	1	0	0	NC_035109.1	1.22e-54	121	99.18	137	122	1.74447	9.71974	1	GCGATAGCTTTCCCACAGACGCTCGTTACATGGTCTGATGCCGTCATGACTCGTAGCACCCGATGATTTTCGTTCTCAAGTTCTCCGTTAAAGAACCGAGATGGCAGTCTTCCCAAATCTCC
SRR11006479_NODE_51_length_136_cov_33.406780	VIE4	1e-33	76	100	NC_027817.1	4.77e-07	25	100	NC_035109.1	4.06e-32	76	98.701	136	77	0.956943	10.3498	1	CTCGAGTTCCTCGATTGTGTATTCTGTCTCGTTCCCTTGCTTGCGGCTGGACATCCAGAACATTCCATCAGTGAAGA
SRR11006479_NODE_52_length_117_cov_5.750000	VIE2	0	117	100	Absent	1	0	0	NC_035108.1	2.09e-51	116	98.305	117	117	0.962294	4.46647	1	GCCGAATTGGGGTGACATGCCAAGGGAAATCAGTTTGCATCTGTCAGCCGTGTATTGTTTAGGCCAAATGCACTTTCGGCTTGCATGGTTTCCAAATCCTCAATCGTGTACTCAGTC
SRR11006479_NODE_53_length_110_cov_6.151515	VIE2	0	109	100	MN567479.1	4.51e-25	103	82.692	NC_035108.1	8.18e-50	109	100	110	110	5.23865	-14.5936	2	TAATAGCCAAAGTAGTTTACGCCGAGACCTCCCACGCCACCCGGGAAATTTTCACGGGCTACCCAATGGTCTTCGTTGAGGAAGCCCAAGGCCTCATATTCCAGATATCG
SRR11006479_NODE_54_length_108_cov_15.451613	VIE2	0	97	100	NC_034017.1	1.44e-18	76	84.416	NC_035108.1	4.13e-47	107	98.889	108	108	1.25181	0.876976	1	AAGAGTAGAGGTGTTGGCCAAATTAAGGTCCACACCATCATGATGGATGAATGCCACTTTTTGGACCCGATGTCAATAGCGGCCCGGGGAGTGATGGATTACTTAAAT
SRR11006479_NODE_55_length_107_cov_3.833333	VIE2	0	106	99.065	MN567479.1	7.38e-16	99	77	NC_035108.1	1.42e-46	106	98.305	107	107	1.34726	1.3697	1	GCCTGCCATGCAACGTTTATGGATTTTGTTAAGAGTAGAGGTGTTGGCCAAATTAAGGTCCACACCATCATGATGGATGAATGCCACTTTTTGGACCCGATGTCAAT
SRR11006479_NODE_56_length_95_cov_8.333333	VIE4	8.22e-36	84	98.824	NC_034204.1	5.96e-10	73	77.027	NC_035109.1	3.94e-40	94	98.701	95	95	2.66735	8.86628	1	GAGAACGAAAATCATCGGGTGCTACGAGTCATGACGGCATCAGACCATGTAACGAGCGTCTGTGGGAAAGCTATCGCTTTCCAATATGACTTCGT
SRR11006479_NODE_57_length_94_cov_10.294118	VIE2	0	93	100	NC_034017.1	1.21e-18	76	84.416	NC_035108.1	3.18e-41	93	97.872	94	94	1.32765	1.06647	1	CCAGCATTGGATGGTAAATTTAAGTAATCCATCACTCCCCGGGCCGCTATTGACATCGGGTCCAAAAAGTGGCATTCATCCATCATGATGGTGT
SRR11006479_NODE_58_length_94_cov_9.588235	VIE2	0	93	98.936	MN567479.1	5.15e-17	93	78.723	NC_035108.1	1.35e-39	93	98.936	94	94	0.605274	0.784618	1	CCAGCATTGGATGGTAAATTTAAGTAATCCATCACTCCCCGGGCCGCTATTGACATCGGGTCCAAAAAGTGGCATTCGTCCATCATGATGGTGT
SRR11006479_NODE_59_length_94_cov_3.176471	VIE2	0	93	98.936	MN567479.1	9.94e-20	93	80.851	NC_035108.1	1.35e-39	93	97.619	94	94	1.3259	0.637835	1	CCAGCATTGGATGGTATATTTAAGTAATCCATCACTCCCCGGGCCGCTATTGACATCGGGTCCAAAAAGTGGCATTCATCCATCATGATGGTGT
SRR11006479_NODE_5_length_1112_cov_2.643478	VIE2	0	65	100	MN567479.1	1.2e-19	380	66.41	NC_035108.1	0	396	97.733	1112	513	1.21623	-0.699995	1	TGACGCTGCTACCAAGGAGGATCCATATGACTGGGTTTGTTGGCTGGAAGCACAAATGGTGTTAGACCAGCTAAGCATGCCACTAATGAAGGAAGAGTATGCTTATGGACAACCCCCTGGAGCTTTTCGTCTGATCGGCGAAAGTCGAGATAGGTTCTTCCGGTTCATGGAGCGGCCAAATGTGCCAATATGGCTGGCTTGGAAGTGGGCGAACAGTTTCAACCAGAGGCATGACATGATCTTCAATGGAAGGGACTTGCCTGATGAAGACACCGTGCACAGATCAGATGGGCGCATGGTGTATCGGCCAAAGTTTCTGGATCAACGGTTCGAAAGGTTGCCATGGAGTGTCCGCGAGCCAACTCTGAAGTTCATCCTCTCAACGCGTAGTGATTTTCA…
SRR11006479_NODE_6_length_1003_cov_14.530238	VIE2	0	64	100	MN567479.1	1.31e-94	900	69.285	NC_035108.1	0	849	93.452	1003	927	1.669	0.790247	1	ATTTAAGTAATCCATCACTCCCCGGGCCGCTATTGACATCGGGTCCAAAAAGTGGCATTCGTCCATCATGATGGTGTGGACCTTAATTTGGCCAACACCTCTACTCTTAACAAAATCCATAAACGTTGCATGGCAGGCGATCGTCACAGCATTGTTCTTGCAGTAGGCAACATTTGTTCCTATCTTGAATTCCGTTTCACCGAAGGCCTTTCTTACTTCCTCCATAACAACTCGGGTGGGGGTCAAAATAAGGGTGCGCCGCTTGAGCTCCACGTTTTTCAGTGTCTCTTCAACAATGTATTTCCGTGTCTTTCCCTTGCCAGGGTGCCAATCGATGAATGTTCTTTGTACCGTGCTCGTTAGATCAATGCCTGGAAGATGAACCTGGTTCGGATCTTG…
SRR11006479_NODE_7_length_988_cov_4.410538	VIE1	0	135	96.324	NC_035187.1	3.48e-32	233	73.077	NC_035107.1	6.14e-58	138	96.403	988	325	18.9527	22.3176	3	TGTGTTCCGATTATGCTACCACATTTTTGATCTTGTTTCTTGTGGAGAAAGGGGAGATCCTCCCACTTTTCGACCCATTCTTTATGTTTCATCCATGGGTTGTCTTGGATCCATACGCGATTCCATACAGTGAGCATGTCCTCTGTTGTCATCCATTCACAGGTTTTATTGGATGGACCACGACGTTCGGCCTTCAGGGAACCATTCCACAGGAACACTAGAAGAGATGGCCGCGAATCCTAACCTCAAGTCTCTTCTGTGGAAGAAGTACAAAGCCCACATCTGGCTGTATGCTTTGGCTAGACACGCGCTGTCTGATATCGTC
SRR11006479_NODE_8_length_939_cov_3.518561	VIE2	0	216	98.157	MN567479.1	1.4e-30	306	72.768	NC_035108.1	0	447	97.098	939	539	1.62179	-0.917106	1	ACTTTTGGGGTTCTTCACGTTCTACTCCCCCAAGGGTGTACCCTGCCACGCACATAACTCGTTCTTCCATCACTGCCCTCTGCGACCATCCTCCTCGTCCACATCCAAGGTCAACGACGCGTCCAGCTGGTCGGAAGCCGTATTTCCTGATGATTTCGTCCATTTTCAATCTCCCACGAGACACATAGTCACCTCGGGGAGTTTCGTTCACGCCTCGGGATTTGTAGGATTTGAATCGAACTTGGGACATTTCATTTAACATGTTCTTCCACTTCACCCCCAAACTTGTTGCTGCTGTTTTTTTCCAGAGAGCGCATTCCGCCCAGTGTTGGAAACAACCCCAGCACCATTCGAAACACGAACAGGGAGGCCCGGAGGGGGATGTCCTGTCCGTAAGGT…
SRR11006479_NODE_9_length_683_cov_4.057756	VIE3	0	420	97.05	MN567479.1	7.76e-45	409	71.739	NC_035109.1	0	430	96.984	683	431	0.448817	6.64043	1	TCTTGTTCAAAATCATTCGGGGAAACACATGGTTTGGGCTCATTGCCTTTCTGTGCATTGGCCTCAAAATGCGGTGGCCCGTATGGATTATGTGATTCTAATTGGAGTTGTGACCTGGAACGCTGTGAGGGCAGATGTTATTGAACCCCTGTACATCCTCAAGCAGGAGAAGATGACATTCTTGGAGACTCGAATGTTTTAAGCGAAATATCAACTATCGCGACACCAAATGGGCTCCTCCAGGTAAGCATGGGGAATTCTCATGTGATTAGAGGACAAGACTACAAAACCCTTCTAACGGATTGCGAAGTGGGACAGTCATATTCCACTGATGTGTGCCCTGGTGGTTCACAATTGAATCTAGGAGGGGTTCGCAATGAGAATCGCACTTGCCAGGTG…
SRR11006566_NODE_30_length_233_cov_2.762821	Absent	1	0	0	NC_038912.1	2.5e-07	48	86	NC_035108.1	2.89e-17	48	100	233	49	-12.9195	15.1239	8	ATTGACGATTCCCAATTGTGTAGTATCTCAGACTTTCCTCTCTCATAAA
SRR11006480_NODE_11_length_694_cov_2.721232	VIE2	0	395	99.495	MN567479.1	1.74e-21	380	66.667	NC_035108.1	0	396	98.701	694	397	1.42762	-0.436329	1	TGACGCTGCTACCAAGGAGGATCCATATGACTGGGTTTGTTGGCTGGAAGCACAAATGGTGTTAGACCAGCTAAGCATGCCACTAATGAAGGAAGAGTATGCTTACGGACAACCCCCTGGAGCTTTTCGTCTGATCGGCGAAAGTCGAGATAGGTTCTTCCGGTTCATGGAGCGGCCAAATGTGCCAATATGGTTGGCTTGGAAGTGGGCGAACAGTTTCAACCAGAAGCATGACATGGTATTCAATGAAAGGGACTTGCCTGATGAAGACACCGTGCACACATCAGATGGGCGCATGGTGTATCGGCCAAAATTTCTGGATCAACGGTTCGAAAGGTTTCCATGGAGTGTCCGCGAGCCAACTCTGAAGTTCATCCTCTCAACGCGTAGTGATTTT
SRR11006480_NODE_12_length_643_cov_3.607774	VIE1	0	135	97.059	NC_035187.1	8.32e-38	306	71.197	NC_035107.1	1.44e-59	138	97.122	643	324	19.0187	22.7762	3	GACGATATCAGACAGCGCGTGTCTAGCCAAAGCATACAGCCAGATGTGGGCTTTGTACTTCTTCCACAGAAGAGACTTGAGGTTAGGATTCGCGGCCATCGCTTCTAGTGTTCCTGTGGAATGGTTCCCTAAAGGCCGAACGTCGTGGTCCATTCATCAAAACTGTGAATGGATGACAACAGAGGACATGCTCACTGTATGGAATCGCGTTTGGATCCAAGACAACCCATGGATGAAACATAAAAAATGGGTCGAAAAGTGGGAGGATCTCCCCTGTCTCCACAAGAAACAAGATCAAGAATGTGGTAGCATAATCGGAACACA
SRR11006480_NODE_13_length_570_cov_21.953347	VIE2	0	569	99.649	MN567479.1	2.11e-19	385	66.565	NC_035108.1	0	569	99.298	570	570	0.90736	0.0493332	1	TGCTTAGCTGGTCTAACACCATTTGTGCTTCCAGCCAACAAACCCAGTCATATGGATCCTCCTTGGTAGCAGCGTCAACTGGATATACATATGTACCTGGGGCATTTCGCCCAGTTCGCCCTCGTCGCTGCACCATAGATGATGTTGTGATGGGCTGCTTTCGCAAGATGACCTCATCCTCACTTTGTATGACTGGTTTCACAGCTGTTCTCAAGTCAATCACGAGGTCAACGTTGTAATTGGCTCCCATCTCAGAAATTTCCGTCGAATAGATGATTTTTGTCTCAGGGTCAAGGGCCTTCGCATAATTCTCCTCAAAATTGTCCCGATGCAGAGAAACGGCTCCCGCGGATGAGTCCGCAAACCGTTCCGACTGGTCCTGGGATGGGACGAACGCTA…
SRR11006480_NODE_14_length_550_cov_3.832981	VIE2	0	292	98.976	NC_034017.1	9.85e-30	213	72.897	NC_035108.1	2.64e-144	292	91.617	550	293	-0.114617	6.04641	1	ATGTTCAGGTAGACAGTCGGATGGCCAAGTTTCGTCAAAGCGTGGTAGGCCACACTTCGGGCTGCTGCGCACTGCAATTTGTCTTCGCACACTATACACCCTTTTGTAGTCTCTTTGAACATCTCAAAGAGGTATTTCGTGATTAGGTCGTACGAGGCTAGTTCTACGGAGTGGTCGGCAGTTGGATACTGCCCAATGCCCTTCCAGACGAACAGACCTCTTCCACATACAAGTGTCTTTCTGTCGGTGTCAATACCACACCCCACATCACCATACACAAACCAAGCTGATCC
SRR11006480_NODE_15_length_541_cov_11.939655	VIE3	0	540	100	MN567479.1	3.37e-67	536	70.909	NC_035109.1	0	540	100	541	541	0.52328	6.47324	1	CCAAACTTAAACGTTTGGGGGATGTTGTTGGCTATGAGTTTTGTCTCATTCTTCCCATGGTATCCAATAGTCATGTTAGAGACTACTCCAGAGCTAGATAACAGCTTCACAGCGTACGATGTGGAACATTCAAGTTCCACACAAGTCGCCGTCATTCCCATGCCAAACTCAAGGCATCCAGTCCCCCATCCTCGATTGTATGGCAGCACCTGGCAAGTGCGATTCTCATTGCGAACCCCTCCTAGATTCAATTGTGAACCACCAGGGCACACATCAGTGGAATATGACTGTCCCACTTCGCAATCCGTTAGAAGGGTTTTGTAGTCTTGTCCTCTAATCACATGAGAATTCCCCATGCTTACCTGGAGGAGCCCATTTGGTGTCGCGATAGTTGATATT…
SRR11006480_NODE_16_length_508_cov_3.709977	VIE2	0	61	100	NC_027817.1	8.5e-05	62	74.603	NC_035108.1	1.16e-24	62	100	508	63	3.84417	-15.1015	2	ACTTTCTGGGATGGTCACGAGCCCTCCTTTTTGGACTCGACTTCTCCCAATGATTTCGTGCTG
SRR11006480_NODE_17_length_506_cov_3.265734	VIE4	0	76	100	Absent	1	0	0	NC_035109.1	4.06e-32	76	100	506	77	0.436644	8.75299	1	ACGTTCAGCTGCGTCTGTGGTAAAACCCGGTGAGCAATCCAATTGGTGTTGCGAAAATTGTTCCCACCCAATACATT
SRR11006709_NODE_5_length_1058_cov_15.205912	CFAV	0	606	86.491	NC_001564.2	0	606	86.491	Absent	1	0	0	1058	607	4.60032	3.44652	4	AAAAAACGTGAGAAGCGATCACGTGAACCACCGAAAGCGGATCTGTTGGCTGAGATGGAAATCATCGCGTTTAAGACTATTCGAGAAAACAAGACAATCTTTATCGTCGCCTTATTATGTGTGGCGATCGCGAAACGTTGGCCTACTTGGGTCGTAATCCTTTTGGCAATTGGCACTTGGACCACAGTGAAAGGGGAGTTTGTGGAACCGTTGTACACATTGAAGGCGGAACAAATGACCATGTTGCAGACCATTGTGAGACCGGAGGAGGGGTACGTTGTGGCTACTCCGAATGGTCTTCTCGAGTTCAAGACAGGACCAGCCGAGATCTACGGGGGGCAGTGGCTGCGCGAATTACTTGCAGATTGCCATGTCAATGCGTCGTATTCGACCGACGTG…
SRR11006766_NODE_35_length_233_cov_3.865385	Absent	1	0	0	NC_038912.1	2.5e-07	48	86	NC_035108.1	2.89e-17	48	100	233	49	-12.9103	15.1005	8	ATTGACGATTCCCAATTGTGTAGTATCTCAGACTTTCCTCTCTCATAAA
SRR11006480_NODE_1_length_4192_cov_5.992224	VIE3	2.79e-20	50	100	MN567479.1	1.15e-121	2429	63.905	NC_035108.1	0	1404	73.319	4192	2881	1.16669	6.55865	1	AGAAGAAGGTTTCCCGGCCGGGAGGCGGCTGGGTTGGTGGCCCAAGTGGGCTGCCGAAGAAGCGGACGGGTTCGGTTGTTGGCAAAACAACCGACCAAAAACAAAAAATTGTGGCGACGCAGAGACCCCCATCAGGGGGCAGCCTCCTCGCCATAAAAAGGGATGGGAATCTTAGAGGAGGTGGAGTTCATCTTGTTCAAAATCATTCGGGAAAACACATGGTTTGGGCTCATTGCCTTTCTGTGCATTGGCCTCAAAATGCGGTGGCCCGTATGGATTATGATTCTAATTGGAGTTGTGACCTGGAACGCTGTGAGGGCGGATGTTATTGAACCCCTGTACATCCTCAAGCAGGAGAAGATGACATTCTTGGAGACTCGAATGTTTCCAAGCGAAATA…
SRR11006480_NODE_21_length_348_cov_8.273063	VIE2	0	121	99.18	NC_027817.1	1.74e-11	67	80.882	NC_035108.1	1.22e-54	121	98.361	348	122	-0.387582	4.96167	1	CGTTCGATCCATACAAAGTCCGTCGAAACCCGACAAAGTCGTATTGGAATGCAATCGCTTTTCCACACACACTCGTCGCATAGTCTGAGGCCGTCATGACCCTTAAGACGTGGTGGTTCTCA
SRR11006480_NODE_22_length_343_cov_2.857143	Absent	1	0	0	MN567479.1	9.5e-15	149	72.549	Absent	1	0	0	343	162	15.6126	-12.9909	17	TTTTAAATAGTTAGTGTTGTTAGAAATATTTGGCTTTTATCTGAAGAGGTTCTCTGGACCGAGAATAGAAAAAGACAAGAGGTTTTCCCGATCTGGAGGTGGTCGGGTCGTTTCCCCTGTCGGGGTAGCGAAGAAGCGAACCGCGGATCTGTTGTCGGAATA
SRR11006480_NODE_23_length_342_cov_2.584906	VIE2	0	139	99.291	Absent	1	0	0	NC_035108.1	8.68e-64	140	99.291	342	141	1.15677	5.74366	1	CATCTTGTAACCCGGGATGTGATTCGCCCGCGAGATGGGGCCGCCCCACGCCGGAGGCATGAATAACCGTTGGTCAGTTGGGTCATCCAAACTGTCAGCCGTGTATTGTTTAGGCCAAATGCACTTTCTGGCTTGCATGGT
SRR11006710_NODE_5_length_805_cov_9.807692	CFAV	0	606	86.491	NC_001564.2	0	606	86.491	Absent	1	0	0	805	607	4.48096	3.34076	4	AGCTAGCTGTGACGTTCATAACAATTGCTGATCTGGCGATAGAAGAGACGTTGAACCCTTTGTCGCAATGAAGCTCGACACAAGTCCCAACGAATCCGATCCCCCACTTGAAGCACCCGGTACCCCAACCGCGGTTGTATGGTTGAGTTGAGCATACGCGTTCCTTGGCCATGATGTCAGCCATGTTGAGTTGTGATCCACCAGGACACACGTCGGTCGAATACGACGCATTGACATGGCAATCTGCAAGTAATTCGCGCAGCCACTGCCCCCCGTAGATCTCGGCTGGTCCTGTCTTGAACTCGAGAAGACCATTCGGAGTAGCCACAACGTACCCCTCCTCCGGTCTCACAATGGTCTGCAACATGGTCATTTGTTCCGCCTTCAATGTGTACAACG…
SRR11006480_NODE_26_length_268_cov_4.246073	CFAV	8.53e-06	76	75.325	NC_012671.1	3.79e-12	68	81.159	Absent	1	0	0	268	144	-4.15848	24.2806	10	GACTTCTACACATGTTCCAACAGATCCTAATCCCCAGATCAAGCATCCGGTTCCCCACCCACGGTTGTATGTGAATGTTTTGCAAATTCGGTTAGCTGTCACGATTTGGGCCATATTTACTTGGGATCTTCTAGGACAGGCGTC
SRR11006480_NODE_27_length_265_cov_2.723404	VIE2	0	57	100	Absent	1	0	0	NC_035108.1	5.13e-22	57	98.276	265	58	3.77056	-14.7855	2	TTTCATTTAGGTAGGTCAACGACTTTGCGAAATTGGTGTCGTTTGTGGCCACGACCAC
SRR11006480_NODE_28_length_228_cov_4.973510	VIE2	0	110	99.099	NC_034017.1	1.35e-10	57	82.759	NC_035108.1	4.69e-108	227	94.248	228	228	1.44022	3.77997	1	CCCGAGGCCGCGGAAAACCGCTCCACTCGGCTGCGAGGCATGCGCCTCCGTCCTCCACATCCTCAACCTCTCTTCGAGGCTTGGTTCAGGGTCATCCGAGAGGGGAGTCTCGGTCAACTTCATTTTAGACACCTTTGGGTTGCTATCAGTTATCTTTCCAGCTTTCTGAATCTCCATTGGATAGTATAGGGCCGGTCCAACCTGGAAATGAATGGGGTGTGAGCAGTT
SRR11006480_NODE_29_length_216_cov_4.424460	VIE2	0	76	100	NC_034017.1	1.36e-16	76	83.117	NC_035108.1	1.73e-35	83	97.619	216	161	0.876321	1.49101	1	ACACCATCATGATGGACGAATGCCACTTTTTGGACCCGATGTCAATAGCGGCCCGGGGAGTGATGGATTACTTAAATTTACCATAGGTTTAATGCTGTGTCTCCAGGTGATTTCAAACGCCCGGCCACGCCAACGGCCATTGGCCTACTGGGTGTTATCCT
SRR11006480_NODE_2_length_2224_cov_22.111318	VIE2	0	253	98.819	NC_034151.1	6.51e-14	109	79.762	NC_035108.1	0	1332	93.458	2224	1702	4.95442	-14.1221	2	GGGATGGTCACGAGCCCTCCTTTTTGGACTCGACTTCTCCCAATGATTTCGTGCTCGTGGCGGCATGGAACGATTATTTTACTTCCATCTTTGAGATGGAGTGGATGGAAGTGATGGGAGCAAAACTCAACGCGCTCCCAGATCGTCTCCACTTGTGAAAACGAGTCAATTGGTATATTTTTCCGGATTTTCCCGGTTTCATTTAGGTAGGTCAACGACTTTGCGAAATTGGTGTCGTTTGTGGCCACGACCACGTCATCTCCAGCGATCACCATTCCCTCCAGTTTTTCGACCATGTTCCGCGAGAGCCATTTGTCGATCACCACTGGTTCAGCTTCGAGTAGCCCTTCACTTTCAAGGGTTCGGCCAATCTGAACCTTTCCATTGGTGATTGTGTTC…
SRR11006480_NODE_30_length_197_cov_6.333333	VIE2	0	213	90.654	MN567479.1	6.35e-14	188	66.505	NC_035108.1	4.52e-82	196	87.817	197	197	1.62133	1.11711	1	CCAGCATTGGATGGTAAATTTAAGTAATCCATCACTCCCCGGGCCGCTATTGACATCGGGTCCAAAAAGTGGCATTCGGACCTTAATTTGGCCAACACCTCTACTCTTGACAAAATCCACAAACGTTGCATGGCAGGCGATCGTCACAGCATTGTTCTTGCAGTAGGCAACATTTGTTCCTATCTTGAATTCCGTTT
SRR11006480_NODE_31_length_186_cov_5.119266	VIE2	0	184	98.387	NC_034017.1	0.001	160	66.049	NC_035108.1	2.33e-85	185	98.387	186	186	0.852507	6.15411	1	CGTAAACAAGGCAATGAGACTGAGTACACGATTGAGGATTTGGAAACCATGCAAGCCAGAAAGTGCATTTGGCCTAAGCAATACACGGCTGACAGTTTGGATGACCCAGCTGACCAACGGTTATTCATGCCTCCGGCGTGGGGCGGCCCCATCTCGCGGGCGAATCACATCCCGGGTTACAAGATG
SRR11006480_NODE_32_length_181_cov_13.201923	VIE2	1.38e-87	180	99.448	NC_034204.1	7.5e-19	150	72.848	NC_035108.1	1.85e-86	180	98.165	181	181	1.07818	5.3892	1	GCCGATGATCGTCCCTCACATTTCGGATCCACTTTCACGTGTGTTCCCGGGACAGGCCCCGAAATTAGCCGAATTGGAGTGACATGCCAAGGGAAATCAGTTTGCATCTTGTAACCCGGGATGTGATTCGCCCGCGAGATGGGGCCGCCCCACGCCGGAGGCATGAATAACCGTTGGTCAG
SRR11006480_NODE_33_length_167_cov_6.377778	VIE2	0	220	74.208	NC_012932.1	0.004	18	100	NC_035108.1	1.07e-44	166	74.208	167	167	0.44779	3.7794	1	CCGCGGAAAACCGCTCCACTCGGCTGCGAGGCATGCGCCTCCGTCCTCCACATCCTCAACCTCTCTTCGACGCTTGGGTTGCTATCAGTGATCTTTCCAGCTTTCTGAATCTCCATTGGATAGTATAGGGCCGGTCCAACCTGGAAATGAATGGGGTGTGAGCAGTT
SRR11006480_NODE_34_length_155_cov_8.871795	VIE2	0	114	100	MN567479.1	1.92e-25	154	75.484	NC_035108.1	1.04e-69	154	98.065	155	155	1.52966	1.20066	1	CCAGCATTGGATGGTAAATTTAAGTAATCCATCACTCCCCGGGCCGCTATTGACATCGGGTCCAAAAAGTGGCATTCATCCATCATGATGGTGTGGACCTTAATTTGGCCAACACCTCTACTCTTGACAAAATCCATAAACGTTGCATGGCAGGC
SRR11006480_NODE_35_length_154_cov_9.454545	VIE2	3.17e-75	153	100	NC_034017.1	3.94e-15	148	71.141	NC_035108.1	1.64e-73	153	98.701	154	154	0.648131	5.23439	1	GCCCAACGTACCTAGCAGGGTTAGCCGTGAAGAACGACCGAACGATTTTTACGGACGGCATGTTTTGGATGTCTAGTCGTAAACAAGGCAATGAGACTGAGTACACGATTGAGGATTTGGAAACCATGCAAGCCAGAAAGTGCATTTGGCCTAA
SRR11006480_NODE_36_length_153_cov_18.644737	VIE2	0	69	100	Absent	1	0	0	NC_035108.1	2.41e-71	152	91.837	153	153	0.0444519	1.25334	1	TGACGCTGCTACCAAGGAGGATCCATATGACTGGGTTTGTTGGCTGGAAGCACAAATGGTGTTAGACCAGCTAAGCAGGATGTGGAGGACGGAGGCGCATGCCTCGCAGCCGAGTGGAGCGGTTTTCCGCGGCCTCGGGGTGGAGGTGAGGAA
SRR11006480_NODE_37_length_153_cov_14.289474	VIE4	8.78e-42	187	75.532	NC_027817.1	3e-10	74	77.333	NC_035109.1	2.41e-71	152	76.768	153	153	2.13965	9.70655	1	GAGAACGAAAATCATCGGGTGCTACGAGTCATGACGGCATCAGACCATGTAACGAGCGTCTGTGGGAAAGCTATCGCAAATGTACAGTTAAAAGTGTCGCAGACCGTTTCGAGCAATTGTCCCACTTATCTCGCTGGACTCGCCGTGAAAAAT
SRR11006480_NODE_38_length_152_cov_3.920000	VIE2	0	169	89.412	MN567479.1	2.29e-05	52	77.358	NC_035108.1	4.94e-61	151	88.824	152	152	1.9346	2.58406	1	TGAAGTAGCATCCGCAGAGGAATCATCATCTGGGACAAGCGGATCGACGACGTTGAAGCGTGCAACAGAACCAACCATGAGAAGACCGACGGCAATCCAAAAACAGCAAAAGCCAACCAGGATAACACCCAGTAGGCCAATGGCCGTTGGCG
SRR11006480_NODE_39_length_138_cov_21.377049	VIE2	2.49e-27	124	81.6	Absent	1	0	0	NC_035109.1	6.97e-58	124	76.271	138	125	1.41244	8.96315	1	GGAACGGTTTTCCGGGGCCTTGGGGTAGAGACCAGGAAGGGCTACCTCGAGGATCATATAGTCAACTTCCTCGGTTTAATGTTGTGTTTACAAGCGATATCGAACTCTCGTCCACGTCAACGGCC
SRR11006480_NODE_3_length_1711_cov_2.915545	VIE2	0	760	100	MN567479.1	2.58e-68	1190	65.308	NC_035108.1	0	1192	98.206	1711	1308	1.62529	-1.0764	1	CAGCGAAGCTATGGGGACCTGGATCTATTGAAGTGGGTCATAGTAATCTTTCTCATTCTAGCCGGAATTTTTGCCTGGGAACAACGATCATTTCCCAATATAGCATCTGACATATCATGTTAAAAGACTATGTTGCCAAACAACCTGAGATGCGACCCTGGGTGGCTGGGTTCCGTCTGGATCATCTGCAGTGGCATGCTATAATGCCAAGTGCTCTTGCGGTGTTCTACACGGGAAACTTCACCAGTATTTTGATTGGAACATTTTTCACCTGTGTTGTGTTCATATTTTTGGCACAAATGTACAAGTGGAATAGATCCGAGAAAGTCGTTGTGGCTCTTGAAGCGCGCGATCAAAAACACTCCCAGGTCACCAACATCATTGATAGGACCCCGCATG…
SRR11006480_NODE_40_length_138_cov_17.524590	VIE2	3.04e-26	124	80.8	Absent	1	0	0	NC_035109.1	2.96e-56	124	75.424	138	125	1.41153	8.42957	1	GGAACGGTTTTCCGGGGCCTTGGGGTAGAGACCAGGAAGGGCTACCTCGAGGATCATATAGTCAACTTCCTCGGTTCAATGTTGTGTTTACAAGCGATATCGAACTCTCGTCCACGTCAACGGCC
SRR11006480_NODE_41_length_138_cov_15.508197	VIE2	0	59	100	MN567479.1	1.93e-18	121	75.41	NC_035108.1	6.94e-65	137	99.275	138	138	1.06246	0.524077	1	ATTCGAGCCAACTGATGGAGCCTGTCCGGGTGGCGTCGCGGAGAGATAGACAACATTTATCCCAGCATTGGATGGTAAATTTAAGTAATCCATCACTCCCCGGGCCGCTATTGACATCGGGTCCAAAAAGTGGCATTC
SRR11006480_NODE_42_length_138_cov_4.540984	VIE2	3.04e-26	124	80.8	Absent	1	0	0	NC_035109.1	2.96e-56	124	75.424	138	125	1.05206	8.95998	1	GGAACGGTTTTCCGGGGCCTTGGGGTAGAGACCAGGAAGGGCTACCTCGAGGATCATATGGTCAACTTCCTCGGTTCAATGTTGTGTTTACAAGCGATATCGAACTCTCGTCCACGTCAACGGCC
SRR11006480_NODE_43_length_137_cov_45.333333	VIE4	4.86e-26	66	98.507	Absent	1	0	0	NC_035109.1	1.22e-54	121	99.18	137	122	1.72597	9.70637	1	GGAGATTTGGGAAGACTGCCATCTCGGTTCTTTAACGGAGAACTTGAGAACGAAAATCATCGGGTGCTACGAGTCATGACGGCATCAGACCATGTAACGAGCGTCTGTGGGAAAGCTATCGC
SRR11006480_NODE_44_length_136_cov_35.118644	VIE4	1e-33	76	100	NC_027817.1	4.77e-07	25	100	NC_035109.1	4.06e-32	76	98.701	136	77	0.861706	10.2204	1	CTCGAGTTCCTCGATTGTGTATTCTGTCTCGTTCCCTTGCTTGCGGCTGGACATCCAGAACATTCCATCAGTGAAGA
SRR11006480_NODE_45_length_136_cov_14.966102	VIE2	0	135	99.265	NC_034017.1	9.21e-10	50	84.314	NC_035108.1	3.53e-62	135	97	136	136	-0.174005	2.44561	1	CGCGGCCTCGGGGTGGAGGTGAGGAAGGGCTACCTCGAGGACCACATCGTGAACTTCCTAGGTTTAATGCTGTGTCTCCAGGTGATTTCAAACGCCCGGCCACGCCAACGGCCATTGGCCTACTGGGTGTTATCCT
SRR11006480_NODE_46_length_96_cov_14.736842	VIE2	0	95	98.958	Absent	1	0	0	NC_035108.1	2.69e-42	95	97.561	96	96	-0.219681	2.96523	1	AGGTTTAATGCTGTGTCTCCAGGTGATTTCAAACGCCCGGCCACGCCAACGGCCATTGGCCTACTGGGTGTTATCCTGGTTGGCTTTTGCTGTTTT
SRR11006480_NODE_47_length_95_cov_31.666667	VIE4	8.22e-36	84	98.824	NC_034204.1	5.96e-10	73	77.027	NC_035109.1	3.94e-40	94	98.701	95	95	2.68345	8.82908	1	GAGAACGAAAATCATCGGGTGCTACGAGTCATGACGGCATCAGACCATGTAACGAGCGTCTGTGGGAAAGCTATCGCTTTCCAATATGACTTCGT
SRR11006480_NODE_48_length_94_cov_47.000000	VIE2	1.47e-17	93	80.851	Absent	1	0	0	NC_035109.1	3.18e-41	93	80.723	94	94	1.74252	8.46671	1	CACGCATCACAACCAAGCGGAACGGTTTTCCGGGGCCTTGGGGTAGAGACCAGGAAGGGCTACCTCGAGGATCATATAGTCAACTTCCTCGGTT
SRR11006480_NODE_4_length_1394_cov_65.371298	VIE4	5.91e-81	285	100	NC_034204.1	6.85e-43	854	67.667	NC_035109.1	0	941	73.394	1394	1308	1.19109	9.09156	1	CAAATGTACAGTTAAAAGTGTCGCAGACCGTTTCGAGCAATTGTCCCACTTATCTCGCTGGACTCGCCGTGAAAAATGATAGGACCATCTTCACTGATGGAATGTTCTGGATGTCCAGCCGCAAGCAAGGGAACGAGACAGAATACACAATCGAGGAACTCGAGACGCACCAAGCGAGGAAATGCATCTGGCCAAAGCAGTACACGGCCGATAGCCTAAACGACCCTACCGATCAATGGATGTTCATGCCACCGACCTGGGGAGGGCCCATTTCTAGGGCTAACCACATACCAGGATACAAAATGCAAACGGATTTTCCGTGGCATGTGTCTCCAATTCGCTTCATCCCCGGTCCGGTGCCCGGAACCCACGTCAAGGTTGACCCAAAGTGTGAAGGAC…
SRR11006480_NODE_50_length_82_cov_9.000000	VIE2	0	81	98.78	NC_012932.1	0.002	18	100	NC_035108.1	3.68e-33	81	98.75	82	82	1.75988	4.42573	1	GTAAGAACTGCTCACACCCCATTCATTTCCAGGTTGGACCGGCCCTATACTATCCAATGGAGATTCAGAAAGCTGGAAAGAT
SRR11006480_NODE_51_length_78_cov_4.000000	VIE2	5.75e-34	77	100	Absent	1	0	0	NC_035108.1	1.19e-32	77	98.718	78	78	1.08852	4.79922	1	TTTAGGCCAAATGCACTTTCTGGCTTGCATGGTTTCCAAATCCTCAATCGTGTACTCAGTCTCATTGCCTTGTTTACG
SRR11006480_NODE_5_length_1060_cov_8.490336	VIE2	0	154	100	MN567479.1	9.99e-103	893	70.13	NC_035108.1	0	849	96.471	1060	935	1.34102	0.359745	1	ATTCGAGCCAACTGATGGAGCCTGTCCGGGTGGCGTCGCGGAGAGATAGACAACATTTATCCCAGCATTGGATGGTATATTTAAGTAATCCATCACTCCCCGGGCCGCTATTGACATCGGGTCCAAAAAGTGGCATTCGTCCATCATGATGGTGTGGACCTTAATTTGGCCAACACCTCTACTCTTGACAAAATCCATAAACGTTGCATGGCAGGCGATCGTCACAGCATTGTTCTTGCAGTAGGCAACATTTGTTCCTATCTTGAATTCCGTTTCACCGAAGGCCTTTCTTACTTCCTCCATAACAACTCGGGTGGGGGTCAAAATAAGGGTGCGCCGCTTGAGCTCCACGTTTTTCAGTGTCTCTTCAACAATGTATTTCCGTGTCTTTCCCTTGCC…
SRR11006480_NODE_6_length_929_cov_6.559859	VIE2	0	407	100	NC_034017.1	5.53e-23	406	65.602	NC_035108.1	0	449	97.783	929	450	-0.105958	5.20499	1	CGTTCGATCCATACAAAGTCCGTCGAAACCCGACAAAGTCGTATTGGAATGCAATCGCTTTTCCACACACACTCGTCACATAGTCTGAGGCCGTCATGACCCTTAAGACGTGGTGGTTCTCATTCTCAAGCTCTCCACTGAAAAACCGGGATGGCAATTTCCCCAAATCGCCTTTGGTTTCCCCCGTATGCTGGTAAACGGCCATCTCCACACTTTCGGTTCCAAGTGTGATCTTGCGTCGTGTTTTCGGAAGCTCATCAAAGACTGAATCGTAGGAATTGGACATGTTCAGGTAGACAGTCGGATGGCCAAGTTTCGTCAAAGCGTGGTAGGCCACACTTCGGGCTGCTGCGCACTGCAACTTGTCTTCGCTCACAATACACTCTTTTGTAGTCTCTT…
SRR11006480_NODE_7_length_873_cov_3.292714	VIE3	0	409	92.457	NC_034204.1	2.68e-39	371	69.251	NC_035109.1	0	432	92.777	873	635	-0.021116	6.08426	1	ATCGAGTGCAAGACAGCTCCTCTAACGCAAGTTTGGAGATTGGCCAACAAGGTAATTGACAGGTACCAACGCCACGGGGTGCCCGGTGTGGGTGGAGTTTTCCATGATTTGTACGGAAAAATCATCAGCGGCCTAAGTGGGATATACAACTTGAAGTGGACCTTGATCCTTGTGGCTGTGGCCCTCTTGGTATTGAAAGTCGACAAGTCCATGTTCGTCCTACTCATCGTACTTGGATCAGCCTGGTTCGTGTATGGAGACGTTGGCTGCGGGATAGACACTGACCGGAAAACCTTAGTTTGTGGTGTGGGGTTGTTCGTCTGGAAAGGGATTGGACAGTATCCCACCGCTGACCACTCAGTGGAGCTGACCTAATCACGAAATATCTTTTTGAGATGT…
SRR11006480_NODE_8_length_771_cov_18.484150	VIE2	0	58	100	MN567479.1	5.93e-28	325	68.098	NC_035108.1	4.73e-167	326	97.949	771	327	1.24424	2.74927	1	CCTCAGTTTGTGTTCCAGTAGATACCCTAGGAAGAACATCGAGCAATGCCCTACGTGAAGTAGCATCCGCAGAGGAATCATCATCTGGGACAAGCGGATCGACGACGTTGAAGCGTGCAACAGAACCAACCACGAACCAAAGCCAACGCATGAGAAGACCGACGGCAATCCAAAAACAGCAAAAGCCAACCAGGATAACACCCAGTAGGCCAATGGCCGTTGGCGTGGCCGGGCGTTTGAAATCACCTGCAGACACAGCATTAAACCTAGGAAGTTCACGATGTGGTCCTCGAGGTAGCCCTTCCTCACCTCCACCCCGAGGCCGCG
SRR11006480_NODE_9_length_717_cov_25.251562	VIE2	0	157	99.367	NC_034242.1	1.06e-30	178	75.978	NC_035108.1	0	716	95	717	717	0.971447	4.74354	1	AGACACAGCATTAAACCTAGGAAGTTCACGATGTGGTCCTCGAGGTAGCCCTTCCTCACCTCCACCCCGAGGCCGCGGAAAACCGCTCCACTCGGCTGCGAGGCATGCGCCTCCGTCCTCCACATCCTCAACCTCTCTTCGACGCTTGGTTCAGGGTCATCCGTGAGGGGAGTCTCGGTCAACTTCATTTTAGACACCTTTGGGTTGCTATCCAGCTTTCTGAATCTCCATTGGATAGTATAGGGCCGGTCCAACCTGGAAATGAATGGGGTGTGAGCAGTTCTTACAGCACCAATTTGCTTGCTCGCCTGGTCTAACCACATTCGCCGATGATCGTCCCTCACATTTCGGATCCACTTTCACGTGTGTTCCCGGGACAGGCCCCGAAATTAGCCGAAT…
SRR11006677_NODE_27_length_234_cov_2.783439	Absent	1	0	0	NC_002657.1	2.51e-07	48	86	NC_035108.1	2.89e-17	48	100	234	49	-12.941	15.1151	8	TTTATGAGAGAGGAAAGTCTGAGATACTACACAATTGGGAATCGTCAAT
SRR11006481_NODE_12_length_576_cov_4.402806	VIE2	0	152	98.693	NC_027817.1	6.97e-13	90	76.923	NC_035108.1	2.94e-70	152	98.039	576	153	-0.377105	4.56637	1	CTTGAGACAGTCTGTGATACCTTAAGCTGCACGTTCGATCCATACAAAGTCCGTCGAAACCCGACAAAGTCGTATTGAAATGCAATCGCTTTTCCACACACACTCGTCGCATAGTCTGAGGCCGTCATGACCCTTAAGACGTGGTGGTTCTCA
SRR11006481_NODE_13_length_574_cov_3.595573	VIE2	0	448	98.035	NC_034017.1	2.12e-76	434	74.26	NC_035108.1	0	465	97.436	574	466	4.46957	-14.8823	2	TCGTGGCCACAAACGACACCAATTTCGCAAAGTCGTTGACCTACCTAAATGAAACCGGGAAAATCCGGAAAAATATACCAATTGACTCGTTTTCACTTGTGGAGACGATCTGGGAGCGCGTTGAGTTTTGCTCCCATCACTTCCATCCACTCCATCTCAAAGATGGAAGGAAAATAATCGTTCCATGCCGCCACGAGCACGAAATCATTGGGAGAAGTCGAGTCCAAAAAGGAGGGCTCGTGACCATCCCAGAAAGTGCTTGTCTGTCAAAAGCCCACGGACAAATGTGGGCTCTGTACTTTTTCCATCGGCGTGATCTGCGGGTGGGGTACGCAGCCATACATGCATCCGTTCCAACAGATTGGGTCCCAGAGGGGAGGACATCATGGTCCATCCACC…
SRR11006481_NODE_14_length_530_cov_4.335541	VIE2	0	123	100	MN567479.1	4.03e-09	98	72.727	NC_035108.1	2.19e-72	165	94.578	530	166	-0.4924	5.711	1	ATGTTCAGGTAGACAGTCGGATGGCCAAGTTTCGTCAAAGCGTGGTAGGCCACACTTCGGGCTGCTGCGCACTGCAACTTGTCTTCGCTCACAATACACTCTTTTGTAGTCTCTTTGAACATCTCAAAGAGGTATTTCGTGATTAGGTCGTACGAGGCTAGTCTAC
SRR11006481_NODE_15_length_503_cov_5.093897	VIE2	0	76	100	MN567479.1	0.000294	29	90	NC_035108.1	4.06e-32	76	98.701	503	77	1.26064	0.344274	1	CTGCATCGGGACAATTTTGAGGAGAATTATGCGAAGGCCCTTGACCCTGAGACAAAAATCATCTATTCGACGGAAAT
SRR11006817_NODE_26_length_234_cov_2.477707	Absent	1	0	0	NC_002657.1	2.51e-07	48	86	NC_035108.1	2.89e-17	48	100	234	49	-12.9279	15.1162	8	TTTATGAGAGAGGAAAGTCTGAGATACTACACAATTGGGAATCGTCAAT
SRR11006481_NODE_17_length_434_cov_12.282913	VIE2	0	77	100	MN567479.1	1.49e-13	121	72.951	NC_035108.1	1.19e-61	131	98.485	434	132	1.67434	2.64708	1	TGGTTGGTTCTGTTGCACGCTTCAACGTCGTCGATCCGCTTGTCCCAGATGATGATTCCTCTGTGGATGCTACTTCACGTAGGGCGTTGCTCGATGTTCTTCCTAGGGTATCTACTGGAACACAAACTGAGG
SRR11006481_NODE_18_length_408_cov_2.854985	VIE2	0	140	98.582	MN567479.1	2.21e-17	148	72.483	NC_035108.1	3.61e-69	153	98.052	408	154	4.26834	-15.0308	2	TCGTGGCCACAAACGACACCAATTTCGCAAAGTCGTTGACCTACCTAAATGAAACCGGGAAAATCCGGAAAAATATATCAATTGACTCGTTTTCACAAGTGGAGACGATCTGGGAGCGCGTTGAGTTTTGCTCCCATCACTTCCATCCACTCCA
SRR11006481_NODE_19_length_380_cov_5.594059	VIE2	0	378	97.361	MN567479.1	1.38e-57	334	74.328	NC_035108.1	0	378	97.361	380	379	5.12638	-14.0203	2	TTGATGAAGTCGTCACACGTCAAAATCCGCGGTTTCAGCCCTTTTTCTTTGAACAGGCGGACCATGTGCTTCATGATATTCCTATTGACCATTTTAACCTGTTCCCTGGGTTCAGGGACGGGGGTGTCTACCTTCTCCCAGAGAACCTTTTGTTGGGAGTACGTTGAGATGTCGGTCACCATGAAGTTTGTTACTCCTCCAACGGCTTCCCAAGGTCACATAAACTTCCGGACAAGAGGGTTGACAGTTTGACCACCAACTTTGACGTCATCTGTCACGTACGAACCATGGTACTTAAAAGTATGGTAGGGGTTGTTCTTGTCAAAAAACCAAGTGCTTAGATTTTCATCCCGGAGTTTATTAACCCTGGTTTGGGTCA
SRR11006481_NODE_1_length_3782_cov_7.362483	VIE3	2.79e-20	50	100	MN567479.1	1.75e-131	2128	63.772	NC_035108.1	0	996	72.899	3782	2729	0.744695	6.24802	1	AGAAGAAGGTTTCCCGGCCGGGAGGCGGCTGGGTTGGTGGCCCAAGTGGGCTGCCGAAGAAGCGGACGGGTTCGGTTGTTGGCAAAACAACCGACCAAAAACAAAAAATTGTGGCGACGCAGAGACCCCCATCAGGGGGCAGCCTCCTCGCCATAAAAAGGGATGGGAATCTTAGAGGAGGTGGAGTTCATCTTGTTCAAAATCATTCGGGAAAACACATGGTTTGGGCTCATTGCCTTTCTGTGCATTGGCCTCAAAATGCGGTGGCCCGTATGGATTATGATTCTAATTGGAGTTGTGACCTGGAACGCTGTGAGGGCGGATGTTATTGAACCCCTGTACATCCTCAAGCAGGAGAAGATGACATTCTTGGAGACTCGAATGTTTCCAAGCGAAATA…
SRR11006481_NODE_20_length_373_cov_2.628378	VIE2	2.61e-77	173	96.552	NC_005064.1	1.19e-07	145	68.707	NC_035108.1	3.65e-76	173	96.552	373	174	0.826373	-0.170981	1	ATACTCTTCTTTCACTAGTGGCATGCTTAGCTGGTCTAACACCATTTGTGCTTCCAGCCAACAAACCCAGTCATATGGATCCTCCTTGGTAACAGCATCAACTGGATATACATATGTACCTGGGGCATTTCGCCCAGTTCGCCCTCGTCGCTGCACCATAGATGATGTTGTGAT
SRR11006481_NODE_21_length_372_cov_4.854237	VIE3	0	109	98.182	Absent	1	0	0	NC_035109.1	4.24e-47	109	98.182	372	110	0.887618	6.68839	1	ATTGGATACCATGGGAAGAATGAGACAAAACTCATAGCCAACAACATCCCCCAAACGTTTAAGTTTGGAGGATTTGGTAAGACAGTGGTCACCTGCCAATTAGAAAACGA
SRR11006870_NODE_23_length_234_cov_3.299363	Absent	1	0	0	NC_002657.1	2.51e-07	48	86	NC_035108.1	2.89e-17	48	100	234	49	-12.9336	15.1178	8	TTTATGAGAGAGGAAAGTCTGAGATACTACACAATTGGGAATCGTCAAT
SRR11006481_NODE_23_length_359_cov_2.936170	VIE2	0	76	98.701	Absent	1	0	0	NC_035108.1	4.06e-32	76	98.701	359	77	0.0324381	4.05612	1	CAGGCGAGCAAGCAAATTGGTGCTGTAAGAACTGCTCACACCCCATTCATTTCCAGGTTGGACCGGCCCTATACTAT
SRR11006481_NODE_25_length_313_cov_3.131356	VIE2	0	61	100	NC_027817.1	5.09e-05	62	74.603	NC_035108.1	1.16e-24	62	100	313	63	3.74282	-15.0238	2	ACTTTCTGGGATGGTCACGAGCCCTCCTTTTTGGACTCGACTTCTCCCAATGATTTCGTGCTG
SRR11006481_NODE_28_length_271_cov_38.154639	VIE2	0	124	100	NC_034017.1	1.34e-11	57	84.483	NC_035108.1	2.59e-131	270	91.837	271	271	1.24268	4.41765	1	TTCCTCACCTCCACCCCGAGGCCGCGGAAAACCGCTCCACTCGGCTGCGAGGCATGCGCCTCCGTCCTCCACATCCTCAACCTCTCTTCGACGCTTGGTTCAGGGTCATCCGAGAGGGGAGTCTCGGTCAACTTCATTTTAGACACCTTTGGGTTGCTATTAGTGATCTCTCCAGCTTTCTGAATCTCCATTGGATAGTATAGGGCCGGTCCAACCTGGAAATGAATGGGGTGTGAGCAGTTCTTACAGCACCAATTTGCTTGCTCGCCTG
SRR11006571_NODE_33_length_236_cov_2.490566	Absent	1	0	0	NC_002657.1	2.53e-07	48	86	NC_035108.1	2.89e-17	48	100	236	49	-12.9287	15.1375	8	TTTATGAGAGAGGAAAGTCTGAGATACTACACAATTGGGAATCGTCAAT
SRR11006481_NODE_2_length_2288_cov_5.110357	VIE2	0	65	100	MN567479.1	4.22e-29	907	65.385	NC_035108.1	0	442	97.419	2288	1261	1.21866	-0.759166	1	TGACGCTGCTACCAAGGAGGATCCATATGACTGGGTTTGTTGGCTGGAAGCACAAATGGTGTTAGACCAGCTAAGCATGCCACTAATGAAGGAAGAGTATGCTTATGGACAACCCCCTGGAGCTTTTCGTCTGATCGGCGAAAGTCGAGATAGGTTCTTCCGGTTCATGGAGCGGCCAAATGTGCCAATATGGCTGGCTTGGAAGTGGGCGAACAGTTTCAACCAGAAGCATGACATGATCTTCAATGGAAGGGACTTGCCTGATGAAGACACCGTGCACAGATCAGATGGGCGCATGGTGTATCGGCCAAAGTTTCTGGATCAACGGTTCGAAAGGTTGCCATGGAGTGTCCGCGAGCCAACTCTGAAGTTCATCCTCTCAACGCGTAGTGATTTTCA…
SRR11006792_NODE_29_length_149_cov_4.263889	VIE2	0	76	98.701	Absent	1	0	0	NC_035108.1	1.73e-30	76	98.701	149	77	3.95489	3.09107	4	TGCAAGAACAATGCTGTGACGATCGCCTGCCATGCAACGTTTATGGATTTTGTCAAGAGTAGAGGTGTTGGCCAAAT
SRR11006481_NODE_31_length_259_cov_5.884615	VIE2	0	67	100	MN567479.1	1.66e-16	108	76.147	NC_035108.1	5.57e-62	132	80.916	259	199	1.49862	1.63766	1	ATTGACATCGGGTCCAAAAAGTGGCATTCGTCCATCATGATGGTGTGGACCTTAATTTGGCCAACACCTCTACTCTTAACAAAATCCATAAACGTTGCATGGCAGGCGATCGTCACAGCATTGTTCTTGCACGAACCAAAGCCAACGCATGAGAAGACCGACGGCAATCCAAAAACAGCAAAAGCCAACCAGGATAACA
SRR11006601_NODE_31_length_237_cov_4.137500	Absent	1	0	0	NC_002657.1	2.55e-07	48	86	NC_035108.1	2.89e-17	48	100	237	49	-12.9283	15.113	8	TTTATGAGAGAGGAAAGTCTGAGATACTACACAATTGGGAATCGTCAAT
SRR11006481_NODE_33_length_232_cov_5.283871	VIE3	0	231	100	NC_034204.1	2.48e-26	131	78.788	NC_035109.1	1.2e-115	231	100	232	232	0.941621	6.42658	1	CTTGACAGCCAATCCTGCCAGATACATTGGGCAGTAGCTTGATACCACTTGTGAGACCTTGAGCTGCACATTGGATCCGTACAGGGTCCGGCGGTATCCCACAAAGTCGTACTGGAACGCAATCGCCTTTCCACACACCCTGTGCACGTGGTCTGAGGCAGTCATTACCCGCAGAACATAGTGATTTTCGTTCTCCATGTCCCCGCGAAAATATCGTGATGGGAGCGTTCCG
SRR11006481_NODE_34_length_230_cov_47.189542	VIE2	0	109	100	MN567479.1	2.63e-13	182	68.306	NC_035108.1	7.5e-112	229	95.122	230	230	0.0782473	2.57139	1	CATGAGAAGACCGACGGCAATCCAAAAACAGCAAAAGCCAACCAGGATAACACCCAGTAGGCCAATGGCCGTTGGCGTGGCCGGGCGTTTGAAATCACCTGGAGACACAGCATTAAACCTAGGAAGTTCACGATGTGGTCCTCGAGGTAGCCCTTCCTCACCTCCACCCCGAGGCCGCGGAAAACCGCTCCACTCGGCTGCGAGGCATGCGCCTCCGTCCTCCACATCCT
SRR11006481_NODE_35_length_198_cov_12.983471	VIE4	0	35	100	NC_027817.1	3.77e-23	140	75.887	NC_035109.1	2.86e-97	197	77.273	198	198	2.3646	9.31675	1	GAGAACGAAAATCATCGTGTGCTACGAGTCATGACGGCATCAGACCATGTAACGAGCGTCTGTGGGAAAGCTATCGCTTTCCAATATGACTTCGTGGGATTCCGTCGAACGCTGTACGGGTCAAATGTACAGTTAAAAGTGTCGCAGACCGTTTCGAGCAATTGTCCCACTTATCTCGCTGGACTCGCCGTGAAAAAT
SRR11006481_NODE_36_length_194_cov_13.401709	VIE2	2.83e-96	193	100	NC_034204.1	7.6e-13	136	70.803	NC_035108.1	4.15e-95	193	98.701	194	194	1.18471	5.87411	1	TTTCACGTGTGTTCCCGGGACAGGCCCCGAAATTAGCCGAATTGGGGTGACATGCCAAGGGAAATCAGTTTGCATCTTGTAACCCGGGATGTGATTCGCCCGCGAGATGGGGCCGCCCCACGCCGGAGGCATGAATAACCGTTGGTCAGTTGGGTCATCCAAACTGTCAGCCGTGTATTGTTTAGGCCAAATGC
SRR11006481_NODE_37_length_164_cov_12.264368	VIE2	0	163	99.39	NC_034204.1	2.67e-11	157	70.807	NC_035108.1	2.81e-77	163	99.39	164	164	5.53167	-14.622	2	CATCAAGAATGTCCGATCGGATGCTGCCATTGGGTCATGGAGCCAAGACGTCCCTTGGACCAAGGTGACCACTGCCGTCAATGACCCCCGGTTTTGGGAACTAGTAAACCGGGAAAGAAAACTCCACCTGGCCGGGGACTGTGCGATGTGCGTGTACAACACCA
SRR11006481_NODE_38_length_160_cov_5.855422	VIE2	0	159	99.375	NC_034017.1	8.49e-05	107	68.807	NC_035108.1	4.04e-75	159	99.13	160	160	1.25938	5.39808	1	GCATGTTTTGGATGTCTAGTCGTAAACAAGGCAATGAGACTGAGTACACGATTGAGGATTTGGAAACCATGCAAGCCGAAAGTGCATTTGGCCTAAACAATACACGGCTGACAGTTTGGATGACCCAACTGACCAACGGTTATTCATGCCTCCGGCGTGG
SRR11006481_NODE_39_length_154_cov_20.103896	VIE2	0	141	100	NC_034017.1	4.8e-14	141	71.127	NC_035108.1	1.64e-73	153	99.351	154	154	1.89226	2.49846	1	CCTACTGGGTGTTATCCTGGTTGGCTTTTGCTGTTTTTGGATTGCCGTCGGTCTTCTCATGCGTTGGCTTTGGTTCGTGGTTGGTTCTGTTGCACGCTTCAACGTCGTCGATCCGCTTGTCCCAGATGATGATTCCTCTGTGGATGCTACTTCA
SRR11006481_NODE_3_length_1725_cov_3.706311	CFAV	0	1284	96.341	NC_001564.2	0	1281	96.341	Absent	1	0	0	1725	1274	18.3518	-1.61422	9	TTTGGCGCCCAACGTGGGGCTGGCTTTTCGAAAAATGGGGTATTTCACACTCTCATGCACGTCACTCGAGGTGAACCAGTTAAATGGCGTGGGCGAGTTGTCGTTCCTCACTCTGGTAGTGCCTTGCGCGACGTGGTGTCGTATGGTGGACCTTGGCAGTTGGACACCCCCACTACCACGGAAGACCTCGTGCTGATGGCTTGCAAACCGGACAAGACCATTGAGTACCATCGGTACAGGCCGGGAGTCATGAGTATTGACGGTGAACCTGTCATGTTCATTAGTGATGATTTCGGAAAAGGATCTTCTGGCTCACCGTTCTTCATCAATGGCGAGCCCGTCGGGTTCTATGGTTTTGGGTTCTATGTGAACGGTGTTTATCGCTCAACAGTAGCAGGT…
SRR11006481_NODE_40_length_153_cov_9.144737	VIE4	7.21e-43	187	76.064	NC_027817.1	3e-10	74	77.333	NC_035109.1	5.68e-73	152	77.273	153	153	2.50108	9.65779	1	GAGAACGAAAATCATCGTGTGCTACGAGTCATGACGGCATCAGACCATGTAACGAGCGTCTGTGGGAAAGCTATCGCAAATGTACAGTTAAAAGTGTCGCAGACCGTTTCGAGCAATTGTCCCACTTATCTCGCTGGACTCGCCGTGAAAAAT
SRR11006481_NODE_41_length_153_cov_7.842105	VIE2	1.79e-54	180	83.425	NC_034242.1	8.06e-05	36	83.784	NC_035108.1	1.98e-53	152	83.425	153	153	0.91639	5.48433	1	ACCGAGCGATTTTTACGGACGGCATGTTTTGGATGTCTAGTCGTAAACAAGGCAATGAGACTGAGTACACGATTGAGCATTTGGCCTAAACAATACACGGCTGACAGTTTGGATGACCCAACTGACCAACGGTTATTCATGCCTCCGGCGTGG
SRR11006481_NODE_42_length_152_cov_5.560000	VIE2	0	169	88.824	MN567479.1	2.29e-05	130	64.43	NC_035108.1	4.94e-61	151	88.824	152	152	2.02129	2.56893	1	CGCCAACGGCCATTGGCCTACTGGGTGTTATCCTGGTTGGCTTTTGCTGTTTTTGGATTGCCGTCGGTCTTCTCATGGTTGGTTCTGTTGCACGCTTCAACGTCGTCGATCCGCTTGTCCCAGATGATGATTCCTCTGTGGATGCTACTTCA
SRR11006481_NODE_43_length_150_cov_7.082192	VIE2	1.88e-65	158	93.711	NC_034242.1	4.65e-14	117	71.654	NC_035108.1	9.38e-64	149	93.082	150	150	0.367967	4.6566	1	CGACGGACTTTGTATGGATGGAACGTGCAGCTTAAGGTATCACAGACTGTCTCAAGTAATTGCCCAACGTACCTAGCCGTGAAGAACGACCGAACGATTTTTACGGACGGCATGTTTTGGATGTCTAGTCGTAAACAAGGCAATGAGACT
SRR11006481_NODE_44_length_148_cov_12.760563	VIE2	0	147	97.973	MN567479.1	1.71e-19	108	77.982	NC_035108.1	6.22e-66	147	97.973	148	148	5.58095	-14.3134	2	CGGCAGTGGTCACCTTGGTCCAAGGGACGTCTTGGCTCCATGACCCAATGGCAGCATCCGATCGGACATTCTTGATGAAGTCGTCACACGTCAAAATCCGCGGTTTCAGCCCTTTTTCTTTGAACAGGCGGACCATGTGCTTCATGAT
SRR11006481_NODE_45_length_135_cov_13.482759	VIE2	0	134	98.519	NC_027817.1	5.05e-13	116	72.65	NC_035108.1	1.49e-60	134	97.778	135	135	0.219648	4.86076	1	GCTAGGTACGTTGGGCAATTACTTGAGACAGTCTGTGATACCTTAAGCTGCACGTTCCATCCATACAAAGTCCGTCGAAACCCGACAAAGTCGTATTGGAATGCAATCGCTTTTTCACACACACTCGTCGCATAG
SRR11006481_NODE_46_length_134_cov_26.000000	VIE2	2.29e-64	133	100	NC_034017.1	1.18e-14	77	80.769	NC_035108.1	9.92e-63	133	99.254	134	134	0.598338	4.96276	1	TGCAGCTTAAGGTATCACAGACTGTCTCAAGTAATTGCCCAACGTACCTAGCAGGGTTAGCCGTGAAGAACGACCGAACGATTTTTACGGACGGCATGTTTTGGATGTCTAGTCGTAAACAAGGCAATGAGACT
SRR11006481_NODE_47_length_98_cov_29.904762	VIE2	0	97	100	NC_034242.1	1.78e-10	49	86	NC_035108.1	2.28e-43	97	98.98	98	98	0.671136	5.04291	1	TAGCCGTGAAGAACGACCGAACGATTTTTACGGACGGCATGTTTTGGATGTCTAGTCGTAAACAAGGCAATGAGACTGAGTACACGATTGAGGATTTG
SRR11006481_NODE_48_length_97_cov_3.350000	VIE2	0	96	98.969	NC_005064.1	4.7e-05	79	71.25	NC_035108.1	3.33e-41	96	98.969	97	97	0.269709	4.77623	1	CGTTCTTCACGGCTAACCCTGCTAGGTACGTTGGGCAATTACTTGAGACAGTCTGTGATACCTTAAGCTGCACGTTCCATCCATACAAAGTCCGTCG
SRR11006481_NODE_4_length_1666_cov_16.150409	VIE2	0	915	99.345	MN567479.1	2.68e-112	1467	67.085	NC_035108.1	0	1496	91.837	1666	1590	1.14098	0.738199	1	TTCCTCACCTCCACCCCGAGGCCGCGGAAAACCGCTCCACTCGGCTGCGAGGCATGCGCCTCCGTCCTCCACATCCTGCTTAGCTGGTCTAACACCATTTGTGCTTCCAGCCAACAAACCCAGTCATATGGATCCTCCTTGGTAGCAGCGTCAACTGGATATACATATGTACCTGGGGCATTTCGCCCAGTTCGCCCTCGTCGCTGCACCATAGATGATGTTGTGATGGGCTGCTTTCGCAAGATGACCTCATCCTCACTTTGTATGACTGGTTTCACAGCTGTTCTCAAGTCAATCACGAGGTCAACGTTGTAATTGGCTCCCATCTCAGAAATTTCCGTCGAATAGATGATTTTTGTCTCAGGGTCAAGGGCCTTCGCATAATTCTCCTCAAAATTG…
SRR11006481_NODE_5_length_1255_cov_18.506791	VIE2	0	781	99.488	NC_034204.1	4.43e-70	860	68.414	NC_035108.1	0	994	96.813	1255	995	0.0952388	5.4617	1	ATAGTATAGGGCCGGTCCAACCTGGAAATGAATGGGGTGTGAGCAGTTCTTACAGCACCAATTTGCTTGCTCGCCTGGTCTAACCACATTCGCCGATGATCGTCCCTCACATTTCGGATCCACTTTCACGTGTGTTCCCGGGACAGGCCCCGAAATTAGCCGAATTGGGGTGACATGCCAAGGGAAATCAGTTTGCATCTGTCAGCCGTGTATTGTTTAGGCCAAATGCACTTTCTGGCTTGCATGGTTTCCAAATCCTCAATCGTGTACTCAGTCTCATTGCCTTGTTTACGACTAGACATCCAAAACATGCCGTCCGTAAAAATCGCTCGGTCGTTCTTCACGGCTAACCCTGCTAGGTACGTTGGGCAATTACTTGAGACAGTCTGTGATACCTTA…
SRR11006481_NODE_6_length_1186_cov_19.250676	VIE4	5.91e-81	163	100	NC_034204.1	5.82e-43	585	67.667	NC_035109.1	0	941	73.394	1186	1100	1.24668	8.20375	1	CAAATGTACAGTTAAAAGTGTCGCAGACCGTTTCGAGCAATTGTCCCACTTATCTCGCTGGACTCGCCGTGAAAAATGATAGGACCATCTTCACTGATGGAATGTTCTGGATGTCCAGCCGCAAGCAAGGGAACGAGACAGAATACACAATCGAGGAACTCGAGACGCACCAAGCGAGGAAATGCATCTGGCCAAAGCAGTACACGGCCGATAGCCTAAACGACCCTACCGATCAATGGATGTTCATGCCACCGACCTGGGGAGGGCCCATTTCTAGGGCTAACCACATACCAGGATACAAAATGCAAACGGATTTTCCGTGGCATGTGTCTCCAATTCGCCTCATCCCCGGTCCGGTGCCCGGAACCCACGTCAAGGTTGACCCAAAGTGTGAAGGAC…
SRR11006481_NODE_7_length_852_cov_3.776774	VIE1	0	135	97.794	NC_035187.1	2.01e-34	307	70.645	NC_035107.1	9.79e-62	140	97.872	852	327	19.0471	22.2868	3	CATGTGTTCCGATTATGCTACCACATTCTTGATCTTGTTTCTTGTGGAGATAGGGGAGATCCTCCCACTTTTCGACCCATTCTTTATGTTTCATCCATGGGTTGTCTTGGATCCATACGCGATTCCATACAGTGAGCATGTCCTCTGTTGTCATCCATTCACAGGTTTTATTGGATGGACCACGACGTTCGGCCTTCAGGGAACCATTCCACAGGAACACTAGAAGAGATGGCCGCGAATCCTAACCTCAAGTCTCTTCTGTGGAAGAAGTACAAAGCCCACATCTGGCTGTATGCTTTGGCTAGACACGCGCTGTCTGATATCGTC
SRR11006481_NODE_8_length_850_cov_10.086675	VIE2	0	864	97.572	MN567479.1	1.03e-145	848	73.41	NC_035108.1	0	849	97.572	850	850	4.60596	-14.2266	2	TATATTTTTCCGGATTTTCCCGGTTTCATTTAGGTAGGTCAACGACTTTGCGAAATTGGTGTCGTTTGTGGCCACGACCACGTCATCTCCAGCGATCACCATTCCCTCCAGTTTTTCGACCATGTTCCGCGAGAGCCATTTGTCGATCACCACTGGTTCAGCTTCGAGTAGCCCTTCACTTTCAAGGGTTCGGCCAATCTGAATCTTTCCATTGGTGATTGTGTTCAAGGCATATGTCACCACCTGCCCCGAGCCTCGCTGATCCGATCGGGAAACCACATCCATGACCGTTCCACTCCCGAATTTAGAATGGGTTCGGGGAAACAGGGCCACAATATTTTGGTAGGCAAATTTCATGACCGACTCCGCCAGAGCTCAATGGTAATCATCCTCAATCGA…
SRR11006481_NODE_9_length_817_cov_5.086486	VIE2	0	516	97.679	MN567479.1	5.51e-73	514	71.899	NC_035108.1	0	516	97.679	817	517	5.56713	-14.5368	2	TTGATGAAGTCGTCACACGTCAAAATCCGCGGTTTCAGCCCTTTTTCTTTGAACAGGCGGACCATGTGCTTCATGATTTTCCTATTGACCATTTTAACCTGTTCCCTGGGTTCAGGGACGGGGGTGTCTACCTTCTCCCGGAGAACCTTTTGTTGGGAGTACGTTGAGATGTCGGTCATCATGAAGTTTGTTACTCCTCCAACGGCTTCCCAAGGCCACATAATTTTCCGGACAAGAGGTTTGACAGTTTGACCACCAACTTCGACGTCATCTGTCACGTACGAACCATGGTACTTAAAAGTCTGGTAGGGGTTGTTCTTGTCAAAAAACCAAGTGCTTAGATTTTCATCCCGGAGTTTATTAACCCTGGTTTGGGTCATGCTAGGATCCATATCCTTG…
SRR11006482_NODE_10_length_774_cov_4.484935	VIE2	0	151	100	NC_027817.1	2.71e-13	116	73.504	NC_035108.1	3.15e-83	171	98.256	774	172	-0.077282	5.01835	1	TAGGTACGTTGGGCAATTACTTGAGACAGTCTGTGATACCTTAAGCTGCACGTTCGATCCATACAAAGTCCGTCGAACCCCGACAAAGTCGTATTGGAATGCAATCGCTTTTCCACACACACTCGTCGCATAGTCTGAGGCCGTCATGACCCTTAAGACGTGGTGGTTCTCA
SRR11006482_NODE_11_length_691_cov_3.737785	VIE2	0	152	100	MN567479.1	0.000408	49	78	NC_035108.1	1.54e-67	153	95.455	691	154	0.442223	2.18054	1	GAAGGGCTACCTCGAGGACCACATCGTGAACTTCCTAGGTTTAATGCTGTGTCTGCAGGTGATTTCAAACGCCCGGCCGGCCACGCCAACGGCCATTGGCCTACTGGGTGTTATCCTGGTTGGCTTTTGCTGTTTTTGGATTGCCGTCGGTCTT
SRR11006482_NODE_12_length_664_cov_5.632027	VIE2	0	407	94.363	NC_034017.1	8.05e-51	387	70.098	NC_035108.1	0	387	94.363	664	388	4.97253	-14.9654	2	CCACGTCATCTCCAGCGATCACCATTCCCTCCAGTTTTTCGACCATGTTCCGCGAGAGCCATTTGTCGATCACCACTGGTTCAGCTTCGAGTAGCCCTTCACTTTCAAGGGTTCGGCCAATCTGAACCTTTCCATTGGTGATTGTGTTCGAGGCATATGTCACCACCTGCCCCGAGCCTCGCTGATCCGATCGGGAAACCACATCAATGACCGTTCCACTCCCGAATTTAGAATGGGTTCGGGGAAACAGGGCCACAATATTTTGGTAGGCAAATTTCATGACCGACTCCGCCAGAGCTCTATGGTAATCAGAAGAACTCTTCGTCGGCCAAATCCGCCTGACTAATGCGAGTGTCCCAGCCAGCTATGTCATCGGCAACGAAAAACT
SRR11006482_NODE_13_length_617_cov_14.305556	VIE2	0	501	98.805	MN567479.1	5.02e-72	494	72.177	NC_035108.1	0	506	98.817	617	507	5.7137	-14.3622	2	CACGTCAAAATCCGCGGTTTCAGCCCTTTTTCTTTGAACAGGCGGACCATGTGCTTCATGATTTTCCTATTGACCATTTTAACCTGTTCCCTGGGTTCAGGGACGGGGGTGTCTACCTTCTCCCGGAGAACCTTTTGTTGGGAGTACGTTGAGATGTCGGTCATCATGAAGTTTGTTACTCCTCCAACGGCTTCCCAAGGCCACATAATCTTCCGGACAAGAGGGTTGACAGTTTGACCACCAACTTTGACGTCATCTGTCACGTACGAACCATGGTACTTAAAAGTCTGGTAGGGGTTGTTCTTGTCAAAAAACCAAGTGCTTAGATTTTCATCCCGGAGTTTATTAACCCTGGTTTGGGTCATGCTAGGATCCATATCCTTGATTTTCGTTTGGGGG…
SRR11006482_NODE_14_length_616_cov_5.228200	VIE2	0	121	85.246	MN567479.1	1.64e-08	72	76.712	NC_035109.1	1.49e-109	223	71.226	616	297	0.98782	6.65376	1	GTGTAGGAGCATCCATAGGGGGATCATCATTTGTGACAGCCGGATCGACGATGTCGATGCGTGTAGTAGAACCAGATGAGAGGCTGAAAATGTGGAGGACGGAAGCTCACGCTCTGCAACCACGTGGTTCGGTTTTCCGGGGTCTCGGGGTGGAAGTGAGGAAGGGCTACCTCGAGGACCACATCGTGAACTTCCTGGGACTCATGCTTTGTCTTCAAGTAATCTCCAACACATGTCCACGCCAGCGAAAGTTTGGCTGTTGGCTACTGTCGTGGTTGGCTTTTGCGGCCTTTGGAT
SRR11006482_NODE_15_length_571_cov_6.973684	VIE2	0	63	100	NC_034017.1	1.98e-13	58	86.441	NC_035108.1	4.06e-32	76	98.701	571	77	0.663993	1.07074	1	CAAATTAAGGTCCACACCATCATGATGGACGAATGCCACTTTTTGGACCCGATGTCAATAGCGGCCCGGGGAGTGAT
SRR11006482_NODE_16_length_553_cov_2.754202	VIE2	0	116	99.145	MN567479.1	1.57e-14	75	81.579	NC_035108.1	5.98e-52	116	99.145	553	117	5.42961	-14.8739	2	CCAGAGCTCTATGGTAATCATCCTTAATCGAGTTGAGGATGAAGAACTCTTCGTCGGCCAAATCCGCCTGACTAATGCGAGTGTCCCAGCCAGCTATGTCATCGGCAACGAAAAACT
SRR11006482_NODE_17_length_543_cov_18.360515	VIE2	0	542	98.895	NC_034017.1	4.7e-97	461	77.155	NC_035108.1	0	542	98.895	543	543	5.52705	-14.6939	2	GAAGAACTCTTCGTCGGCCAAATCCGCCTGACTAATGCGAGTGTCCCAGCCAGCTATGTCATCGGCAACGAAAAACTTTCCTTTTGAAGCTATTTCTGACAAGTAATTGCCAAAGTAGTTTACGCCGAGACCTCCCACGCCACCCGGGAAATTTTCACGGGCTACCCAATGGTCTTCGTTGAGGAAGCCCAAGGCCTCATATTCCAGATATCGACTTCCCAGCCACATATACCAAATGGTCCGGGATCCTTTCGGCTCCCCAGCTATGGTCGGTTGCTTCTCTTTTTTCCCCATGGTGTTGTACACGCACATCGCACAGTCCCCGGCCAGGTGGAGTTTTCTTTCCCGGTTTACTAGTTCCCAAAACCGGGGGTCATTGACGGCAGTGGTCACCTTGGT…
SRR11006482_NODE_18_length_499_cov_11.779621	VIE2	0	292	98.976	NC_034017.1	8.9e-30	213	72.897	NC_035108.1	2.64e-144	292	91.617	499	293	-0.127457	6.06768	1	ATGTTCAGGTAGACAGTCGGATGGCCAAGTTTCGTCAAAGCGTGGTAGGCCACACTTCGGGCTGCTGCGCACTGCAATTTGTCTTCGCACACTATACACCCTTTTGTAGTCTCTTTGAACATCTCAAAGAGGTATTTCGTGATTAGGTCGTACGAGGCTAGTTCTACGGAGTGGTCGGCAGTTGGATACTGCCCAATGCCCTTCCAGACGAACAGACCTCTTCCACATACAAGTGTCTTTCTGTCGGTGTCAATACCACACCCCACATCACCATACACAAACCAAGCTGATCC
SRR11006482_NODE_19_length_480_cov_2.553350	VIE1	0	94	98.947	NC_001564.2	0.003	34	82.857	NC_035107.1	3.94e-40	94	98.947	480	95	18.8661	22.1656	3	GTTCCGATTATGCTACCACATTCTTGATCTTGTTTCTTGTGGAGATAGGGGAGATCCTCCCACTTTTCGACCCATTCTTTATGTTTCATCCATGG
SRR11006482_NODE_1_length_3171_cov_20.750162	VIE2	0	979	100	MN567479.1	3.7e-63	1815	65.049	NC_035108.1	0	980	95.484	3171	2155	1.12205	-0.622793	1	CAAATTAAGGTCCACACCATCATGATGGACGAATGCCACTTTTTGGACCCGATGTCAATAGCGGCCCGGGGAGTGATGGATTACTTAAATATACCATCCAATGCTGGGATAAATGTTGTCTATCTCTCCGCGACGCCACCCGGACAGGCTCCATCAGTTGGCTCGAATTATACGATTCGGGAGTACGCGGCCCCTAGCACTCGAAAACTCAGTTCTGAGTGGTTTGAGAGCATTGTCCGACAGCATGGAGCTGGAAAGACGATAGCGTTCGTCCCATCCCAGGACCAGTCGGAACGGTTTGCGGACTCATCCGCGGGAGCCGTTTCTCTGCATCGGGACAATTTTGAGGAGAATTATGCGAAGGCCCTTGACCCTGAGACAAAAATCATCTATTCGACG…
SRR11006792_NODE_36_length_132_cov_18.345455	VIE2	0	131	100	NC_034017.1	0.000239	35	83.333	NC_035108.1	1.19e-61	131	97.727	132	132	4.0198	3.37127	4	GAAGGGCTACCTCGAGGACCACATCGTGAACTTCCTAGGTTTAATGCTGTGTCTGCAGGTGATTTCAAACGCCCGGCCACGCCAACGGCCATTGGCCTACTGGGTGTTATCCTGGTTGGCTTTTGCTGTTTT
SRR11006482_NODE_21_length_451_cov_3.601604	VIE2	0	199	84.5	Absent	1	0	0	NC_035108.1	1.13e-57	184	84.5	451	185	5.16682	-14.4082	2	CACGTCAAAATCCGCGGTTTCAGCCCTTTTTCTTTGAACAGGCGGACCATGTGCTTCATGATTTTCCTATTGACCATGTGCTTCATGATTTTCCTATTGACCTTCTCCCGGAGAACCTTTTGTTGGGAGTACGTTGAGATGTCGGTCATCATGAAGATTGTTACTCCTCCAACGGCTTCCCAAGG
SRR11006482_NODE_22_length_440_cov_18.950413	VIE2	0	413	94.253	NC_012533.1	4.93e-07	34	91.429	NC_035108.1	3.55e-111	223	98.214	440	301	2.02736	0.419802	1	GATATTCCACAGTGCCGTCCGGTAGACAAGCCAGGACGTCAATTTCGTTGACAAGTTCAGGCTTTGGCAGATTCCACGGTCCACCATAAGAGATGACATCTTCAGTCACACTACCAGAGTGTGGTTGAACTGCCTGCCCTCGCCAGTACACAAGACCACCACGCGTTACATGGTAGAGGGTGTGAAAAACTCCTCGTCTTACAACCCCAACACCCCGTTGACGACGAACCAAAGCCAACGCATGAGAAGACCGACGGCAATCCAAAAACAGCAAAAGCCAACCAGGATAACACCCAGTAGG
SRR11006482_NODE_23_length_413_cov_4.187500	VIE1	0	135	100	NC_005064.1	1.72e-12	123	73.438	NC_035107.1	8.3e-64	135	100	413	136	18.9087	22.2413	3	ACATGCTCACTGTATGGAATCGCATTTGGATCCAAGACAACCCATGGATGAAACATAAAGAATGGGTCGAAAAGTGGGAGGATCTCCCCTATCTCAACAAGAAACAAGATCAAGAATGTGGTAGCATAATCGGAAC
SRR11006482_NODE_24_length_348_cov_2.634686	VIE2	0	76	100	Absent	1	0	0	NC_035108.1	4.06e-32	76	100	348	77	1.13603	1.05105	1	TTGCATGGCAGGCGATCGTCACAGCATTGTTCTTGCAGTAGGCAACATTTGTTCCTATCTTGAATTCCGTTTCACCG
SRR11006482_NODE_25_length_305_cov_27.434211	VIE2	0	87	100	MN567479.1	1.97e-35	288	72.014	NC_035108.1	5.68e-153	303	99.342	305	304	2.00105	0.469679	1	AGCACCATCACCATAGATGGCACTCCCACAATGTTCGTGACAAAAGATTTTGGCTTCGGATCTTCAGGATCTCCCTTCTATTTGGAGGGCGAGCCGGTCGGACTTTATGGGTATGGCTTTCAATATAATGGAAAATACCATTCCATAGTCACGACCTATGAGCAAGATCCGAACCAGGTTCATCTTCCAGGCATTGATCTAACGAGCACGGTACAAAGAACATTCATCGATTGGCACCCTGGCAAGGGAAAGACACGGAAATACATTGTTGAAGAGACACTGAAAAACGTGGAGCTCAAGCGGC
SRR11006792_NODE_37_length_128_cov_19.980392	VIE2	0	69	100	MN567479.1	4.74e-13	121	72.131	NC_035108.1	1.02e-55	123	99.194	128	124	4.09002	3.40893	4	TCTGTTGCACGCTTCAACGTCGTCGATCCGCTTGTCCCAGATGATGATTCCTCTGTGGATGCTACTTCACGTAGGGCATTGCTCGATGTTCTTCCTAGGGTATCTACTGGAACACAAACTGAGG
SRR11006482_NODE_28_length_245_cov_2.619048	Absent	1	0	0	MN567479.1	2.31e-14	195	70.297	Absent	1	0	0	245	205	15.6014	-12.9797	17	GGCTTCTGCGCAGCCACTTTTCTTGGTGTGGGTCTAACCGGTAGTATTCCGACAACAGATCCGCGGTTCGCTTCTTCGCTACCCGACAGGGGAAATGACCCGACCACCTCCAGATCGGGAAAACCTTTTGTCTTTTTCTATTCTCGGTCCAGTGAACCTCGTCAGATAAAAGCCAAATATTTCTAACAACACTAACTATTTAAAA
SRR11006482_NODE_29_length_218_cov_30.056738	VIE2	0	172	99.422	NC_034017.1	5.83e-15	170	69.942	NC_035108.1	2.31e-105	217	98.824	218	218	1.83336	1.02055	1	TGTTGAAGAGACACTGAAAAACGTGGAGCTCAAGCGGCGCACCCTCATTTTGACCCCCACCCGAGTTGTTATGGAGGAAGTAAGAAAGGCCTTCGGTGAAACGGAATTCAAGATAGGAACAAATGTTGCCTACTGCAAGAACAATGCTGTGACGATCGCCTGCCATGCAACGTTTATGGATTTTGTCAAGAGTAGAGGTGTTGGCCAAATTAAGGTCC
SRR11006482_NODE_2_length_2366_cov_28.060725	VIE2	0	157	100	NC_034204.1	1.63e-72	825	68.067	NC_035108.1	0	1437	95.935	2366	1438	1.54954	3.26089	1	CCTCAGTTTGTGTTCCAGTAGATACCCTAGGAAGAACATCGAGCAATGCCCTACGTGAAGTAGCATCCGCAGAGGAATCATCATCTGGGACAAGCGGATCGACGACGTTGAAGCGTGCAACAGAACCAACCACGAACCAAAGCCAACGCATGAGAAGACCGACGGCAATCCAAAAACAGCAAAAGCCAACCAGGATAACACCCAGTAGGCCAATGGCCGTTGGCGTGGCCGGGCGTTTGAAATCACCTGCAGACACAGCATTAAACCTAGGAAGTTCACGATGTGGTCCTCGAGGTAGCCCTTCCTCACCTCCACCCCGAGGCCGCGGAAAACCGCTCCACTCGGCTGCGAGGCATGCGCCTCCGTCCTCCACATCCTCAACCTCTCTTCGACGCTTGG…
SRR11006482_NODE_30_length_217_cov_26.285714	VIE2	0	140	100	NC_005064.1	5.43e-09	132	70.149	NC_035108.1	2.8e-85	216	83.858	217	217	1.04386	-0.213581	1	CGAAAGCAGCCCATCACAACATCATCTATGGTGCAGCGACGAGGGCGAACTGGGCGAAATGCCCCAGGTACATATGTATATCCAGTTGACGCTGCTACCAAGGAGGATCCATATGACTGGGTTTGTTGGCTGGAAGCACAAGGCGCATGCCTCGCAGCCGAGTGGAGCGGTTTTCCGCGGCCTCGGGGTGGAGGTGAGGAAGGGCTACCTCGAGGAC
SRR11006482_NODE_31_length_198_cov_104.355372	VIE4	0	35	100	NC_027817.1	3.77e-23	140	75.887	NC_035109.1	2.86e-97	197	77.273	198	198	2.39692	9.34952	1	GAGAACGAAAATCATCGTGTGCTACGAGTCATGACGGCATCAGACCATGTAACGAGCGTCTGTGGGAAAGCTATCGCTTTCCAATATGACTTCGTGGGATTCCGTCGAACGCTGTACGGGTCAAATGTACAGTTAAAAGTGTCGCAGACCGTTTCGAGCAATTGTCCCACTTATCTCGCTGGACTCGCCGTGAAAAAT
SRR11006482_NODE_32_length_176_cov_19.575758	VIE2	1.18e-80	168	98.817	NC_034017.1	1.31e-15	166	70.06	NC_035108.1	1.63e-80	171	97.674	176	172	0.752408	4.99796	1	CTGTCAGCCGTGTATTGTTTAGGCCAAATGCACTTTCTGGCTTGCATGGTTTCCAAATCCTCAATCGTGTACTAAGTCTCATTGCCTTGTTTACAACTAGACATCCAAAACATGCCGTCCGTAAAAATCGTTCGGTCGTTCTTCACGGCTAACCCTGCTAGGTACGTTGGGC
SRR11006482_NODE_33_length_170_cov_52.612903	VIE2	0	109	98.182	MN567479.1	7.47e-06	68	73.913	NC_035108.1	3.79e-82	169	96.748	170	170	-0.125336	2.90441	1	AGGATGTGGAGGACGGAGGCGCATGCCTCGCAGCCGAGTGGAGCGGTTTTCCGCGGCCTCGCGGTGGAGGTGAGGAAGGGCTACCTCGAGGATCACATCGTGAACTTCCTAGGTTTAATGCTGTGTCTCCAGGTGATTTCAAACGCCCGGCCACGCCAACGGCCATTGGC
SRR11006482_NODE_34_length_167_cov_5.444444	Absent	1	0	0	MN567479.1	3.32e-10	79	76.25	NC_035108.1	1.82e-37	86	100	167	87	1.57434	-0.923752	1	GGCTCTTGAAGCGCGCGATCAAAAACACTCCCAGGTCACCAACATCATTGATAGGACCCCGCATGACAACACGAAAGGATACGTCTA
SRR11006482_NODE_35_length_165_cov_25.102273	VIE3	0	163	98.788	NC_034204.1	5.54e-20	72	87.671	NC_035109.1	1.2e-75	164	98.788	165	165	0.528909	6.50163	1	TTTTTGAGATGTTCAAGGAAACCAAAAAGGGGTGCATCATTTGTGAGGACAAGTTACAGTGCGCAGCGGCCCGAAGCGCTGTTTATCATGCCTCGTCAAAACTTGGACACCCACTGGTGTATCTTAACATCTCTAATTCGTACGGCTCGGTTTTAGATGAGCTTC
SRR11006482_NODE_36_length_158_cov_3.197531	VIE2	2.27e-31	116	98.701	Absent	1	0	0	NC_035108.1	1.07e-31	76	97.403	158	158	0.802722	5.01599	1	TGGGGTGACATGCCAAGGGAAATCAGTTTGCATCTGTCAGCCGTGTATTGTTTAGGCCAAATGCACTTTCTGGCTTGTTTCTCGTGTTTTCGGAAGCTCATCAAATACTGAATCGTAGGAATTGGAAATGTTCAGGTAGACAGTCGGATGGCCAAGTT
SRR11006482_NODE_37_length_157_cov_5.650000	VIE2	0	176	87.571	MN567479.1	1.95e-06	67	75	NC_035108.1	7.63e-59	156	86.705	157	157	1.72601	0.905432	1	TGTTGAAGAGACACTGAAAAACGTGGAGCTCAAGCGGCGCACCCTCATTTTGACCCCCACCCGAGTTGTTATGGAGGGTTACGGAATTCAAGATAGGAACAAATGTTGCCTACTGCAAGAACAATGCTGTGACGATCGCCTGCCATGCAACGTTTAT
SRR11006482_NODE_38_length_155_cov_38.474359	VIE2	0	165	92.169	NC_012932.1	0.003	18	100	NC_035108.1	4.74e-74	154	92.169	155	155	1.16181	3.68523	1	ATACTATCCAATGGAGATTCAGAAAGCTGGATAGCAACCCAAAGGTGTCTAAAATGAAGTTGACCGAGACTCCCCTCACGGATGACCCTGAACCAAGCGTCGAAGAGAGGTTGAGGATGTGGAGGACGGAGGCGCATGCCTCGCAGCCGAGTGGA
SRR11006482_NODE_39_length_155_cov_26.602564	VIE2	0	154	100	MN567479.1	5.16e-20	147	73.649	NC_035108.1	4.74e-74	154	83.871	155	155	1.49119	0.79992	1	AAGATAGGAACAAATGTTGCCTACTGCAAGAACAATGCTGTGACGATCGCCTGCCATGCAACGTTTATGGATTTTGTTAAGAGTAGAGGTGTTGGCCAAATTAAGGTCCACACCATCATGATGGACGAATGCCACTTTTTGGACCCGATGTCAAT
SRR11006482_NODE_3_length_2065_cov_27.004024	VIE3	0	458	99.782	NC_034204.1	5.64e-84	1905	67.21	NC_035109.1	0	1021	96.466	2065	2034	0.525821	6.26393	1	TTTTTGAGATGTTCAAGGAAACCAAAAAGGGGTGCATCATTTGTGAGGACAAGTTACAGTGCGCAGCGGCCCGAAGCTGCCTCGTCAAAACTTGGACACCCACTGGTGTATCTTAACATCTCTAATTCGTACGGCTCGGTTTTAGATGAGCTTCCCAAAGCAAGGCGTAGAATAACGCTTGGAACTGAAAGCGTGGAAATGGTGGTATACCAACACACTGGGGAGCCAAAAGGTGATTTCGGAACGCTCCCATCACGATATTTTCGCGGGGACATGGAGAACGAAAATCACTATGTTCTGCGGGTAATGACTGCCTCAGACCACGTGCACAGGGTGTGTGGAAAGGCGATTGCGTTCCAGTACGACTTTGTGGGATACCGCCGGACCCTGTACGGATCC…
SRR11006482_NODE_40_length_155_cov_20.576923	VIE2	0	154	100	MN567479.1	9.33e-17	118	74.79	NC_035108.1	4.74e-74	154	98.71	155	155	1.89138	0.595876	1	CTATCTTGAATTCCGTTTCACCGAAGGCCTTTCTTACTTCCTCCATAACAACTCGGGTGGGGGTCAAAATGAGGGTGTGCCGCTTGAGCTCCACGTTTTTCAGTGTCTCTTCAACAATGTATTTCCGTGTCTTTCCCTTGCCAGGGTGCCAATCG
SRR11006482_NODE_41_length_155_cov_19.025641	VIE2	0	112	100	MN567479.1	3.97e-15	133	72.388	NC_035108.1	9.92e-63	133	99.254	155	134	2.10251	0.712675	1	GAAATTGACGTCCTGGCTTGTCTACCGGACGGCACTGTGGAATATCATAAATATGAGCCCAGCACCATCACCATAGATGGCACTCCCACAATGTTCGTGACAAAAGATTTTGGCTTCGGATCTTCAGGATCTCC
SRR11006482_NODE_42_length_155_cov_17.615385	VIE2	0	154	100	MN567479.1	1.38e-14	112	74.336	NC_035108.1	4.74e-74	154	98.71	155	155	2.02885	0.452536	1	TTTGTTCCTATCTTGAATTCCGTTTCACCGAAGGCCTTTCTTACTTCCTCCATAACAACTCGGGTGGGGGTCAAAATAAGGGTGCGCCGCTTGAGCTCCACGTTTTTCAGTGTCTCTTCAACAATGTATTTCCGTGTCTTTCCCTTGCCAGGGTG
SRR11006482_NODE_43_length_155_cov_2.743590	VIE2	0	112	99.115	MN567479.1	4.83e-14	133	71.642	NC_035108.1	4.22e-61	133	98.507	155	134	2.07454	0.659779	1	GGAGATCCTGAAGATCCGAAGCCAAAATCTTTTGTCACGAACATTGTGGGAGTGCCATCTATGGTGATGGTGCTGCGCTCATATTTATGATATTCCACAGTGCCGTCCGGTAGACAAGCCAGGACGTCAATTTC
SRR11006482_NODE_44_length_153_cov_5.118421	VIE2	0	169	88.824	MN567479.1	1.05e-09	73	77.027	NC_035108.1	2.12e-59	152	83.66	153	153	1.27186	1.00322	1	CAATGCTGTGACGATCGCCTGCCATGCAACGTTTATGGATTTTGTCAAGAGTAGAGGTGTTGGCCAAATTAAGGTCCGAATGCCACTTTTTGGACCCGATGTCAATAGCGGCCCGGGGAGTGATGGATTACTTAAATTTACCATCCAATGCTG
SRR11006482_NODE_45_length_153_cov_4.960526	VIE4	7.21e-43	187	76.064	NC_027817.1	3e-10	74	77.333	NC_035109.1	5.68e-73	152	77.273	153	153	2.51097	9.57661	1	ATTTTTCACGGCGAGTCCAGCGAGATAAGTGGGACAATTGCTCGAAACGGTCTGCGACACTTTTAACTGTACATTTGCGATAGCTTTCCCACAGACGCTCGTTACATGGTCTGATGCCGTCATGACTCGTAGCACACGATGATTTTCGTTCTC
SRR11006482_NODE_46_length_153_cov_2.460526	VIE2	1.79e-54	180	83.425	NC_034242.1	8.06e-05	36	83.784	NC_035108.1	1.98e-53	152	83.425	153	153	1.12016	5.41616	1	ACCGAGCGATTTTTACGGACGGCATGTTTTGGATGTCTAGTCGTAAACAAGGCAATGAGACTGAGTACACGATTGAGCATTTGGCCTAAACAATACACGGCTGACAGTTTGGATGACCCAACTGACCAACGGTTATTCATGCCTCCGGCGTGG
SRR11006482_NODE_47_length_145_cov_60.602941	VIE2	0	77	100	Absent	1	0	0	NC_035108.1	1.17e-68	144	98.361	145	145	0.172172	1.14185	1	TATCCAGTTGACGCTGCTACCAAGGAGGATCCATATGACTGGGTTTGTTGGCTGGAAGCACAAATGGTGTTAGACCAGCTAAGCAGGATGTGGAGGACGGAGGCGCATGCCTCGCAGCCGAGTGGAGCGGTTTTCCGCGGCCTCG
SRR11006482_NODE_48_length_139_cov_23.241935	VIE2	0	137	100	MN567479.1	1.95e-18	121	75.41	NC_035108.1	7e-65	138	99.281	139	139	1.23522	0.445046	1	ATTCGAGCCAACTGATGGAGCCTGTCCGGGTGGCGTCGCGGAGAGATAGACAACATTTATCCCAGCATTGGATGGTAAATTTAAGTAATCCATCACTCCCCGGGCCGCTATTGACATCGGGTCCAAAAAGTGGCATTCG
SRR11006482_NODE_49_length_136_cov_18.355932	VIE4	1e-33	76	100	NC_027817.1	4.77e-07	25	100	NC_035109.1	4.06e-32	76	98.701	136	77	0.860673	10.291	1	TCTTCACTGATGGAATGTTCTGGATGTCCAGCCGCAAGCAAGGGAACGAGACAGAATACACAATCGAGGAACTCGAG
SRR11006482_NODE_4_length_1288_cov_3.952931	VIE2	0	452	99.779	NC_034017.1	5.54e-69	452	72.532	NC_035108.1	0	460	98.125	1288	461	3.86229	-15.1716	2	GTGGTCGTGGCCACAAACGACACCAATTTCGCAAAGTCGTTGACCTACCTAAATGAAACCGGGAAAATCCGGAAAAATATACCAATTGACTCGTTTTCACATGTGGAGACGATCTGGGAGCGCGTTGAGTTTTGCTCCCATCACTTCCATCCACTCCATCTCAAAGATGGAAGGAAAATAATCGTTCCATGCCGCCACGAGCACGAAATCATTGGGAGAAGTCGAGTCCAAAAAGGAGGGCTCGTGACCATCCCAGAAAGTGCTTGTCTGTCAAAAGCCCACGGACAAATGTGGGCTCTGTACTTTTTCCATCGGCGTGATCTGCGGGTGGGGTACGCAGCCATACATGCATCCGTTCCAACAGATTGGGTCCCAGAGGGGAGGTCCATCCACCAGCAA…
SRR11006482_NODE_50_length_133_cov_15.142857	VIE2	0	132	100	NC_005064.1	1.62e-06	44	82.222	NC_035108.1	3.43e-62	132	98.496	133	133	0.869906	-0.359884	1	CGAAAGCAGCCCATCACAACATCATCTATGGTGCAGCGACGAGGGCGAACTGGGCAAAATGCCCCAGGTACATATGTTTATCCAGTTGACGCTGCTACCAAGGAGGATCCATATGACTGGGTTTGTTGGCTGG
SRR11006482_NODE_51_length_133_cov_3.678571	VIE2	0	132	99.248	NC_005064.1	1.62e-06	44	82.222	NC_035108.1	1.46e-60	132	97.744	133	133	0.832672	-0.0726905	1	CGAAAGCAGCCCATCACAACATCATCTATGGTGCAGCGACGAGGGCGAACTGGGCAAAATGCCCCAGGTACATATGTATATCCAGTTGACGCTGCTACCAAGGAGGATCCATATGACTGGGTTTGTTGGCTGG
SRR11006482_NODE_52_length_130_cov_9.113208	VIE2	0	129	99.231	NC_034017.1	6.72e-05	116	67.521	NC_035108.1	6.02e-59	129	98.462	130	130	-0.135418	5.31538	1	GTATGCTGGTAAACGGCCATCTCCACACTTTCGGTTCCAAGTGTGATCTTGCGTCGTGTTTTCGGAAGCTCATCAAATACTGAATCGTAGGAATTGGAAATGTTCAGGTAGACAGTCGGATGGCCAAGTT
SRR11006482_NODE_53_length_123_cov_36.065217	VIE2	0	133	91.045	NC_012932.1	0.003	18	100	NC_035108.1	8.32e-57	122	91.045	123	123	1.70228	4.19081	1	GAGGGGAGTCTCGGTCAACTTCATTTTAGACACCTTTGGGTTGCTATCCAGCTTTCTGAATCTCCATTGGATAGTATAGGGCCGGTCCAACCTGGAAATGAATGGGGTGTGAGCAGTTCTTAC
SRR11006482_NODE_54_length_123_cov_19.565217	VIE2	0	122	99.187	MN567479.1	7.17e-17	108	76.147	NC_035108.1	3.54e-55	122	79.675	123	123	1.42654	1.38555	1	ATTGACATCGGGTCCAAAAAGTGGCATTCGTCCATCATGATGGTGTGGACCTTAATTTGGCCAACACCTCTACTCTTGACAAAATCCATAAACGTTGCATGGCAGGCGATCGTCACAGCATTG
SRR11006482_NODE_55_length_123_cov_19.500000	VIE2	0	122	99.187	Absent	1	0	0	NC_035108.1	3.54e-55	122	98.374	123	123	0.35767	5.18024	1	TCGTGTTTTCGGAAGCTCATCAAATACTGAATCGTAGGAATTGGAAATGTTCAGGTAGACAGTCGGATGGCCAAGTTTCGTCAAAGCGTGGTAGGCCACACTTCGGGCTGCTGCGCACTGCAA
SRR11006482_NODE_56_length_119_cov_38.214286	VIE2	9.29e-33	118	97.727	NC_034204.1	0.003	71	70.833	NC_035108.1	1.18e-54	118	97.727	119	119	0.770861	4.64436	1	TTTCACGTGTGTTCCCGGGACAGGCCCCGAAATTAGCCGAATTGGGGTGACATGCCAAGGGAAATCAGTTTGCATCTGTCAGCCGTGTATTGTTTAGGCCAAATGCACTTTCTGGCTTG
SRR11006482_NODE_57_length_119_cov_22.809524	VIE2	0	118	99.16	NC_034017.1	7.86e-10	50	84.314	NC_035108.1	5.02e-53	118	97	119	119	-0.440921	2.67004	1	CGCGGCCTCGGGGTGGAGGTGAGGAAGGGCTACCTCGAGGACCACATCGTGAACTTCCTAGGTTTAATGCTGTGTCTCCAGGTGATTTCAAACGCCCGGCCACGCCAACGGCCATTGGC
SRR11006482_NODE_58_length_119_cov_20.642857	VIE2	0	111	100	NC_034017.1	0.000211	108	67.89	NC_035108.1	1.68e-52	114	98.261	119	115	0.762528	5.16095	1	CTGTCAGCCGTGTATTGTTTAGGCCAAATGCACTTTCTGGCTTGCATGGTTTCCAAATCCTCAATCGTGTACTCAGTCTCATTGCCTTGTTTACGACTAGACATCCAAAACATGC
SRR11006482_NODE_59_length_119_cov_16.071429	VIE2	3.18e-56	118	100	NC_034017.1	1.02e-14	74	81.333	NC_035108.1	1.18e-54	118	99.16	119	119	0.769196	5.14962	1	GCCCAACGTACCTAGCAGGGTTAGCCGTGAAGAACGACCGAACGATTTTTACGGACGGCATGTTTTGGATGTCTAGTCGTAAACAAGGCAATGAGACTGAGTACACGATTGAGGATTTG
SRR11006482_NODE_5_length_1186_cov_77.753832	VIE4	5.91e-81	163	100	NC_034204.1	5.82e-43	585	67.667	NC_035109.1	0	941	73.089	1186	1100	1.33731	8.33614	1	GCGATAGCTTTCCCACAGACGCTCGTTACATGGTCTGATGCCGTCATGACTCGTAGCACACGATGATTTTCGTTCTCAAGTTCTCCGTTAAAGAACCGAGATGGCAGTCTTCCCAAATCTCCCCGGGTCTCACCAGTGTGTTGAAACACAGCCATCTCCGTGGAGTAACATCCATAGTGGGATCATCATTTGGGAGACTCGGATTGATGACGTTGAGGCATGTAGTAGAACTAACCAAGAGCCAAAACCGACGCACGAAAAAACCGATGGTAGCCCAAAGACAGCAAACGCCAGCCAAGACAATACCCAATATGCTAGAGGCCGTTGACGTGGACGAGAGTTCGATATCGCTTGTAAACACAACATTAAACCGAGGAAGTTGACTATATGATCCTCGAG…
SRR11006482_NODE_60_length_113_cov_65.305556	VIE2	0	112	99.115	Absent	1	0	0	NC_035108.1	1.99e-51	112	98.276	113	113	-0.473143	2.42636	1	CACATCGTGAACTTCCTAGGTTTAATGCTGTGTCTCCAGGTGATTTCAAACGCCCGGCCACGCCAACGGCCATTGGCCTACTGGGTGTTATCCTGGTTGGCTTTTGCTGTTTT
SRR11006482_NODE_61_length_113_cov_37.361111	VIE2	5.75e-53	112	100	NC_034017.1	9.61e-15	77	80.769	NC_035108.1	1.99e-51	112	99.115	113	113	0.547889	4.97547	1	ACTAGACATCCAAAACATGCCGTCCGTAAAAATCGTTCGGTCGTTCTTCACGGCTAACCCTGCTAGGTACGTTGGGCAATTACTTGAGACAGTCTGTGATACCTTAAGCTGCA
SRR11006482_NODE_62_length_111_cov_2.617647	VIE2	0	110	99.099	NC_035187.1	0.002	23	91.667	NC_035108.1	1.01e-48	110	99.099	111	111	0.932887	-0.280064	1	CCAGCCAACAAACCCAGTCATATGGATCCTCCTTGGTAGCAGCGTCAACTGGATAAACATATGTACCTGGGGCATTTCGCCCAGTTCGCCCTCGTCGCTGCACCATAGATG
SRR11006482_NODE_63_length_109_cov_17.781250	VIE2	0	108	99.083	MN567479.1	3.91e-13	106	73.832	NC_035108.1	1.2e-47	108	99.083	109	109	1.82174	0.40271	1	CCTCCATAACAACTCGGGTGGGGGTCAAAATGAGGGTGCGCCGCTTGAGCTCCACGTTTTTCAGTGTCTCTTCAACAATGTATTTCCGTGTCTTTCCCTTGCCAGGGTG
SRR11006482_NODE_64_length_106_cov_37.655172	VIE2	0	105	98.63	Absent	1	0	0	NC_035108.1	1.15e-47	105	98.63	106	106	0.670917	4.68374	1	AGTACACGATTGAGGATTTGGAAACCATGCAAGCCAGAAAGTGCATTTGGCCTAAACAATACACGGCTGACAGATGCAAACTGATTTCCCTTGGCATGTCACCCCA
SRR11006482_NODE_65_length_106_cov_5.000000	VIE2	0	116	90.598	NC_034017.1	1.5e-05	40	82.927	NC_035108.1	4.9e-46	105	90.598	106	106	0.989069	4.03307	1	TCTTCGACGCTTGGTTCAGGGTCATCCGAGAGGGGAGTCTCGGTCAACTTCATTTTAGACACCTTTGGGTTGCTATCCAGCTTTCTGAATCTCCATTGGATAGTAT
SRR11006482_NODE_66_length_99_cov_14.136364	VIE2	0	98	100	NC_005064.1	1.13e-06	44	82.222	NC_035108.1	6.62e-44	98	98.99	99	99	0.53803	-0.18825	1	AAGTGAGGATGAGGTCATCTTGCGAAAGCAGCCCATCACAACATCATCTATGGTGCAGCGACGAGGGCGAACTGGGCAAAATGCCCCAGGTACATATGT
SRR11006482_NODE_67_length_99_cov_13.136364	VIE2	0	98	100	Absent	1	0	0	NC_035108.1	6.62e-44	98	98.98	99	99	1.56021	-0.053957	1	AAATGCCCCAGGTACATATGTTTATCCAGTTGACGCTGCTACCAAGGAGGATCCATATGACTGGGTTTGTTGGCTGGAAGCACAAATGGTGTTAGACCA
SRR11006482_NODE_68_length_95_cov_40.555556	VIE2	0	94	100	NC_034017.1	2.7e-14	58	86.441	NC_035108.1	9.26e-42	94	98.824	95	95	1.19845	1.18165	1	ATCACTCCCCGGGCCGCTATTGACATCGGGTCCAAAAAGTGGCATTCGTCCATCATGATGGTGTGGACCTTAATTTGGCCAACACCTCTACTCTT
SRR11006482_NODE_69_length_93_cov_48.062500	VIE2	0	76	100	Absent	1	0	0	NC_035108.1	4.06e-32	76	91.837	93	77	1.09987	3.11598	1	TTCCTCACCTCCACCCCGAGGCCGCGGAAAACCGCTCCACTCGGCTGCGAGGCATGCGCCTCCGTCCTCCACATCCT
SRR11006482_NODE_6_length_990_cov_5.650602	VIE1	0	135	97.059	NC_035187.1	1.58e-36	321	70.679	NC_035107.1	1.44e-59	138	97.122	990	325	19.0191	22.5241	3	AAGCGATATCAGACAGCGCGTGTCTAGCCAAAGCATACAGCCAGATGTGGGCTTTGTACTTCTTCCACTGAAGAGACTTGAGGTTAGGATTCGCGGCCATCGCTTCTAGTGTTCCTGTGGAATGGTTCCCTGAAGGCCGAACGTCGTGGTCCATCCATCAAAACTGTGAATGGATGACAACAGAGGACATGCTCACTGTATGGAATCGCGTTTGGATCCAAGACAACCCATGGATGAAACATAAAAAATGGGTCGAAAAGAGGGAGGATCTCCCCTATCTCCACAAGAAACAAGATCAAGAATGTGGTAGCATAATCGGAACACA
SRR11006482_NODE_70_length_93_cov_40.250000	VIE2	8.41e-41	92	98.925	Absent	1	0	0	NC_035108.1	1.09e-40	92	93.878	93	93	-0.391052	3.62635	1	CGTCGAAGAGAGGTTGAGGATGTGGAGGACGGAGGCGCATGCCTCGCAGCCGAGTGGAGCGGTTTTCCGCGGCCTCGCGGTGGAGGTGAGGAA
SRR11006482_NODE_71_length_93_cov_19.687500	VIE2	0	92	98.925	NC_034017.1	5.08e-17	76	83.117	NC_035108.1	4.65e-39	92	98.925	93	93	0.779923	0.818033	1	CAGCATTGGATGGTAAATTTAAGTAATCCATCACTCCCCGGGCCGCTATTGACATCGGGTCCAAAAAGTGGCATTCGTCCATCATGATGGTGT
SRR11006482_NODE_72_length_93_cov_16.375000	VIE2	0	76	98.701	Absent	1	0	0	NC_035108.1	4.06e-32	76	93.878	93	77	-0.682616	3.36466	1	AGGATGTGGAGGACGGAGGCGCATGCCTCGCAGCCGAGTGGAGCGGTTTTCCGCGGCCTCGCGGTGGAGGTGAGGAA
SRR11006482_NODE_73_length_91_cov_40.142857	VIE2	0	87	100	Absent	1	0	0	NC_035108.1	4.58e-39	90	97.802	91	91	1.07785	-0.0761015	1	TGGTCTAACACCATTTGTGCTTCCAGCCAACAAACCCAGTCATATGGATCCTCCTTGGTAGCAGCGTCAACTGGATATACATATGTACCTG
SRR11006482_NODE_74_length_84_cov_26.428571	VIE2	0	83	100	MN567479.1	8.06e-14	60	85.246	NC_035108.1	7.36e-36	83	98.81	84	84	1.92511	0.293005	1	CGATTGGCACCCTGGCAAGGGAAAGACACGGAAATACATTGTTGAAGAGACACTGAAAAACGTGGAGCTCAAGCGGCGCACCCT
SRR11006722_NODE_17_length_237_cov_2.756250	Absent	1	0	0	NC_038912.1	2.55e-07	48	86	NC_035108.1	2.89e-17	48	100	237	49	-12.8992	15.0836	8	ATTGACGATTCCCAATTGTGTAGTATCTCAGACTTTCCTCTCTCATAAA
SRR11006482_NODE_8_length_921_cov_2.690758	VIE3	0	156	99.363	MN567479.1	1.79e-16	146	73.333	NC_035109.1	4.85e-74	157	99.367	921	158	0.00673192	7.10355	1	TTTTATGGCGAGGAGGCTGCCCCCTGATGGGGGTCTCTGCGTCGCCACAATTTTTTGTTTTTGGTCGGTTGTCTTGCCAACAACCGAACCCGTCCGCTTCTTCGGCAGCCCACTTGGGCCACCAACCCAGCCGCCTCCCGGCCGGGAAACCTTCTTCT
SRR11006482_NODE_9_length_806_cov_4.603567	VIE3	0	446	97.588	MN567479.1	6.2e-66	460	72.414	NC_035109.1	0	460	97.614	806	461	0.511647	6.73033	1	AGGGATGGGAATCTTAGAGGAGGTGGAGTTCATCTTGTTCAAAATCATTCGGGGAAACACATGGTTTGGGCTCATTGCCTTTCTGTGCATTGGCCTCAAAATGCGGTGGCCCGTATGGATTATGATTCTAATTGGAGTTGTGACCTGGAACGCTGTGAGGGCAGATGTTATTGAACCCCTGTACATCCTCAAGCAGGAGAAGATGACATTCTTGGAGACTCGAATGTTTTAAGCGAAATATCAACTATCGCGACACCAAATGGGCTCCTCCAGGTAAGCATGGGGAATTCTCATGTGATTAGAGGACAAGACTACAAAACCCTTCTAACGGATTGCGAAGTGGGACAGTCATATTCCACTGATGTGTGCCCTGGTGGTTCACAATTGAATCTAGGAGGG…
SRR11006483_NODE_10_length_617_cov_5.557407	VIE2	0	300	98.007	MN567479.1	6.14e-14	293	66.445	NC_035108.1	2.24e-145	301	98.013	617	302	1.23466	-0.676229	1	AGTATGCTTATGGACAACCCCCTGGAGCTTTTCGTCTGATCGGCGAAAGTCGAGATAGGTTCTTCCGGTTCATGGAGCGGCCAAATGTGCCAATATGGCTGGCTTGGAAGTGGGCGAACAGTTTCAACCAGAAGCATGACATGATCTTCAATGGAAGGGACTTGCCTGATGAAGACACCGTGCACACATCAGATGGGCGCATGGTGTATCGGCCAAAGTTTCTGGATCAACGGTTCGAAAGGTTGCCATGGAGTGTCCGCGAGCCAACTCTGAAGTTCATCCTCTCAACGCGTAGTGATTTT
SRR11006483_NODE_11_length_486_cov_6.657702	VIE2	0	154	100	MN567479.1	5.12e-20	203	70.098	NC_035108.1	3.26e-103	208	99.043	486	209	1.91133	2.80293	1	CCTACTGGGTGTTATCCTGGTTGGCTTTTGCTGTTTTTGGATTGCCGTCGGTCTTCTCATGCGTTGGCTTTGGTTCGTGGTTGGTTCTGTTGCACGCTTCAACGTCGTCGATCCGCTTGTCCCAGATGATGATTCCTCTGCGGATGCTACTTCACGTAGGGCATTGCTCGATGTTCTTCCTAGGGTATCTACTGGAACACAAACTGAGG
SRR11006483_NODE_12_length_425_cov_4.413793	VIE2	0	136	99.27	NC_027817.1	5.07e-13	79	80	NC_035108.1	1.02e-62	136	98.54	425	137	-0.466356	4.70828	1	TGAGAACCACCACGTCTTAAGGGTCATGACGGCCTCAGACTATGCGACGAGTGTGTGTGGAAAAGCGATTGCATTCCAATACGACTTTGTCGGGTTTCGACGGACTTTGTATGGATCGAACGTGCAGCTTAAGGTAT
SRR11006483_NODE_13_length_420_cov_7.239067	VIE2	0	99	100	NC_034017.1	3.16e-09	50	84.314	NC_035108.1	1.92e-44	99	97	420	100	0.0721991	1.67494	1	CGCGGCCTCGGGGTGGAGGTGAGGAAGGGCTACCTCGAGGACCACATCGTGAACTTCCTAGGTTTAATGCTGTGTCTGCAGGTGATTTCAAACGCCCGGC
SRR11006483_NODE_14_length_382_cov_2.836066	VIE2	0	76	98.701	Absent	1	0	0	NC_035108.1	4.06e-32	76	98.701	382	77	-0.0899726	4.16784	1	CAGGCGAGCAAGCAAATTGGTGCTGTAAGAACTGCTCACACCCCATTCATTTCCAGGTTGGACCGGCCCTATACTAT
SRR11006483_NODE_15_length_367_cov_3.713793	VIE2	0	69	100	MN567479.1	1.85e-11	79	77.5	NC_035108.1	3.54e-33	78	98.701	367	80	0.925362	1.07224	1	TCAATGGTAAATTTAAGTAATCCATCACTCCCCGGGCCGCTATTGACATCGGGTCCAAAAAGTGGCATTCGTCCATCATG
SRR11006483_NODE_16_length_360_cov_2.487633	VIE2	0	240	99.585	NC_034017.1	5.18e-31	198	74.372	NC_035108.1	6.94e-119	240	87.826	360	241	-0.18479	6.08581	1	GGATCAGCTTGATTTGTGTATGGTGATGTGGGGTGTGGTATTGACACCGACAGAAAGACACTTGTATGTGGAGGAGGTCTGTTCGTCTGGAAGGGCATTGGGCAGTATCCAACTGCCGACCACTCCGTAGAACTAGCCTCGTACGACCTAATCACGAAATACCTCTTTGAGATGTTCAAAGAGACTACCAAAGGGTGTATTGTGTGCGAAGACAAATTGCAGTGCGCAGCAGCCCGAAGTG
SRR11006483_NODE_18_length_303_cov_2.601770	VIE3	0	311	91.374	NC_034204.1	1.5e-30	182	74.227	NC_035109.1	4.08e-123	302	91.374	303	303	0.211036	6.24325	1	TCCACGCTTTCAGTTCCAAGCGTTACTCTACGCCTTGCTTTGGGTAGCCCATCGAAAACCGAGTCGTACGAATTTGAGATGTTAAGATACACCAGTGGGTGTCCAAGTTTTGACGAGGCATGATAAGCCACGCTTCGGGCCGCTGCGCACTGTAACTTGTCCTCACAAATGATGCACCCCTTTGTGGTTTCCTTGAACATCTCAAAAAGATATTTCGTGATTAGGTCAGCTCCACTGAGTGGTCAGCGGTGGGATACTGTCCAATCCCTTTCCAGACGAACAACCCCACACCACAAACTAAGG
SRR11006483_NODE_19_length_282_cov_21.287805	VIE2	0	194	99.487	MN567479.1	1.39e-11	174	68	NC_035108.1	5.09e-94	194	97	282	195	0.0228407	2.84213	1	CGAACCAAAGCCAACGCATGAGAAGACCGACGGCAATCCAAAAACAGCAAAAGCCAACCAGGATAACACCCAGTAGGCCAATGGCCGTTGGCGTGGCCGGGCGTTTGAAATCACCTGGAGACACAGCATTAAACCTAGGAAGTTCACGATGTGGTCCTCGAGGTAGCCCTTCCTCACCTCCACCCCGAGGCCGCG
SRR11006483_NODE_1_length_3854_cov_5.378078	VIE3	3.54e-77	156	100	MN567479.1	8.67e-104	2525	63.905	NC_035108.1	0	1404	73.521	3854	2892	0.330112	6.24096	1	AGAAGAAGGTTTCCCGGCCGGGAGGCGGCTGGGTTGGTGGCCCAAGTGGGCTGCCGAAGAAGCGGACGGGTTCGGTTGTTGGCAAAACAACCGACCAAAAACAAAAAATTGTGGCGACGCAGAGACCCCCATCAGGGGGCAGCCTCCTCGCCATAAAAAGGGATGGGAATCTTAGAGGAGGTGGAGTTCATCTTGTTCAAAATCATTCGGGAAAACACATGGTTTGGGCTCATTGCCTTTCTGTGCATTGGCCTCAAAATGCGGTGGCCCGTATGGATTATGATTCTAATTGGAGTTGTGACCTGGAACGCTGTGAGGGCTGATGTTATTGAACCCCTCAAGCAGGAGAAGATGACATTCTTGGAGACTCGAATGTTTTAAGCGAAATATCAACTATCG…
SRR11006725_NODE_32_length_239_cov_3.740741	Absent	1	0	0	NC_002657.1	2.57e-07	48	86	NC_035108.1	2.89e-17	48	100	239	49	-12.9275	15.103	8	TTTATGAGAGAGGAAAGTCTGAGATACTACACAATTGGGAATCGTCAAT
SRR11006483_NODE_21_length_251_cov_3.879310	VIE3	0	250	100	NC_034204.1	1.01e-31	226	72.687	NC_035109.1	6.37e-126	250	100	251	251	0.354909	6.82818	1	CCAAACTTAAACGTTTGGGGGATGTTGTTGGCTATGAGTTTTGTCTCATTCTTCCCATGGTATCCAATAGTCATGTTAGAGACTACTCCAGAGCTAGATAACAGCTTCACAGCGTACGATGTGGAACATTCAAGTTCCACACAAGTCGCCGTCATTCCCATGCCAAACTCAAGGCATCCAGTCCCCCATCCTCGATTGTATGGCAGCACCTGGCAAGTGCGATTCTCATTGCGAACCCCTCCTAGATTCAA
SRR11006483_NODE_22_length_227_cov_42.513333	VIE4	0	226	99.119	NC_034204.1	2.77e-19	148	73.154	NC_035109.1	3.14e-110	226	97.297	227	227	1.36316	8.47245	1	CAAAGCAGTACACGGCCGATAGCCTAAACGACCCTACCGATCAATGGATGTTCATGCCACCGACCTGGGGAGGGCCCATTTCTAGGGCTAACCACATACCAGGATACAAAATGCAAACGGATTTTCCGTGGCATGTGTCTCCAATTCGCTTCATCCCCGGTCCGGTGCCCGGAACCCACGTCAAGGTTGACCCAAAGTGTGAAGGACGTTCAGCTGCGTCTGTGGTA
SRR11006483_NODE_23_length_216_cov_9.467626	VIE2	0	110	99.099	NC_034017.1	1.27e-10	57	82.759	NC_035108.1	2.78e-104	215	93.833	216	216	1.23164	4.04989	1	CCCGAGGCCGCGGAAAACCGCTCCACTCGGCTGCGAGGCATGCGCCTCCGTCCTCCACATCCTCAACCTCTCTTCGAGGCTTGGTTCAGGGTCATCCGAGAGGGGAGTCTCGGTCAACTTCATTTTAGACACCTTTGGGTTGCTATCCAGCTTTCTGAATCTCCATTGGATAGTATAGGGCCGGTCCAACCTGGAAATGAATGGGGTGTGAGCAGT
SRR11006483_NODE_24_length_188_cov_4.450450	VIE2	5.12e-93	187	100	NC_034204.1	9.54e-18	150	72.185	NC_035108.1	7.23e-92	187	98.947	188	188	1.19063	5.60165	1	CTGACAGTTTGGATGACCCAACTGACCAACGGTTATTCATGCCTCCGGCGTGGGGCGGCCCCATCTCGCGGGCGAATCACATCCCGGGTTACAAGATGCAAACTGATTTCCCTTGGCATGTCACCCCAATTCGGCTAATTTCGGGGCCTGTCCCGGGAACACACGTGAAAGTGGATCCGAAATGTGAG
SRR11006483_NODE_25_length_184_cov_7.140187	VIE2	0	183	98.913	NC_034204.1	4.52e-09	171	68.571	NC_035108.1	5.42e-87	183	98.261	184	184	1.0896	5.6865	1	GCATGTTTTGGATGTCTAGTCGTAAACAAGGCAATGAGACTGAGTACACGATTGAGGATTTGGAAACCATGCAAGCCGAAAGTGCATTTGGCCTAAACAATACACGCCTGACAGTTTGGATGACCCAACTGACCAACGGTTATTCATGCCTCCGGCGTGGGGCGGCCCCATCTCGCGGGCGAAT
SRR11006483_NODE_26_length_177_cov_15.730000	VIE2	0	176	99.435	NC_034017.1	1.61e-14	146	71.141	NC_035108.1	2.68e-84	176	99.422	177	177	1.67795	0.459615	1	ATAAACGTTGCATGGCAGGCGATCGTCACAGCATTGTTCTTGCAGTAGGCAACATTTGTTCCTATCTTGAATTCCGTTTCACCGAAGGCCTTTCTTACTTCCTCCATAACAACTCGGGTGGGGGTCAAAATGAGGGTGCGCCGCTTGAGCTCCACGTTTTTCAGTGTCTCTTCAACA
SRR11006483_NODE_27_length_177_cov_4.240000	VIE2	3.94e-69	204	85.854	NC_034242.1	7.82e-06	36	86.486	NC_035108.1	5.17e-68	176	85.854	177	177	1.16823	5.56773	1	ACCGAACGATTTTTACGGACGGCATGTTTTGGATGTCTAGTCGTAAACAAGGCAATGAGACTGAGTACACGATTGAGCATTTGGCCTAAACAATACACGGCTGACAGTTTGGATGACCCAACTGACCAACGGTTATTCATGCCTCCGGCGTGGGGCGGCCCCATCTCGCGGGCGAAT
SRR11006483_NODE_28_length_176_cov_13.909091	VIE2	0	175	99.432	Absent	1	0	0	NC_035108.1	2.18e-85	175	99.432	176	176	0.354819	4.01828	1	ATAGTATAGGGCCGGTCCAACCTGGAAATGAATGGGGTGTGAGCAGTTCTTACAGCACCAATTTGCTTGCTCGCCTGGTCTAACCACATTCGCCGATGATCGTCCCTCACATTTCGGATCCACTTTCACGTGTGTTCCCGGGACAGGCCCCGAAATTAGCCGAATTGGGGTGACAT
SRR11006483_NODE_29_length_172_cov_8.315789	VIE2	0	171	99.419	NC_034017.1	1.46e-08	48	83.673	NC_035108.1	1.34e-81	171	93.023	172	172	1.32636	3.9484	1	CTCAACCTCTCTTCGACGCTTGGTTCAGGGTCATCCGAGAGGGGAGTCTCGGTCAACTTCATTTTAGACACCTTTGGGTTGCTATCAGTGATCTTTCCAGCTTTCTGAATCTCCATTGGATAGTATAGGGCCGGTCCAACCTGGAAATGAATGGGGTGTGAGCAGTTCTTAC
SRR11006483_NODE_2_length_2170_cov_8.046345	VIE2	0	452	99.779	NC_033726.1	1.01e-17	140	83.051	NC_035108.1	0	1447	97.603	2170	1749	4.89561	-14.9324	2	GGGACGTGTACATGACACTTGGCTCACTCATAGGTCGCATGCGCTCAACTGGCGAGCCAATCATAAACGACACTCCGAAGGTCCGAAGAGGGACACGGGCTGACCCCCAAACGAAAATCAAGGATATGACACAAACCAGGGTTAATAAACTCCGGGATGAAAATCTAAGCACTTGGTTTTTTGACAAGAACAACCCCTACCTTTTAAGACTTTTAAGTACCATGGTTCGTACGTGACAGATGACGTCAAAGTTGGTGGTCAAACTGTCAACCCTCTTGTCCGGAAGATTATGTGGCCTTGGGAAGCCGTTGGAGGAGTAACAAACTTCATGATGACCGACATCTCAACGTACTCCCAACAAAAGGTTCTCCGGGAGAAGGTAGACACCCCCGTCCCTGA…
SRR11006483_NODE_30_length_164_cov_100.218391	VIE4	0	163	99.39	NC_027817.1	2.05e-25	112	81.416	NC_035109.1	2.81e-77	163	98.78	164	164	1.13043	9.53496	1	CTCGAGTTCCTCGATTGTGTATTCTGTCTCGTTCCCTTGCTTGCGGCTGGACATCCAGAACATTCCATCAGTGAAGAAGGTCCTATCATTTTTCACGGCGAGTCCAGCGAGATAAGTGGGACAATTGCTCGAAACGGTCTGCGACACTTTTAACTGTACATTTG
SRR11006483_NODE_31_length_163_cov_3.255814	VIE2	1.79e-35	168	97.753	Absent	1	0	0	NC_035108.1	1.04e-63	162	88.889	163	163	0.56705	4.66845	1	TCGTCCCTCACATTTCGGATCCACTTTCACGTGTGTTCCCGGGACAGGCCCCGAAATTAGCCGAATTGGGGTGACATCCAAACTGCCAGCCGTGTATTGTTTAGGCCAAATGCACTTTCTGGCTTGCATGGTTTCCAAATCCTCAATCGTGTACTCAGTCTCA
SRR11006483_NODE_32_length_159_cov_16.182927	VIE4	0	143	98.611	MN567479.1	2.41e-05	74	73.333	NC_035109.1	2.1e-65	143	97.917	159	144	1.55334	8.15517	1	TTTGTATCTCCATGGGGTAATACAAGGCCGGCCCCACTTGAAAATGTACTGGGTGGGAACAATTTTTGCAACACCAATTGGATTGCTCACCGGGTTTTACCACAGACGCAGCTGAACGTCCTTCACACTTTGGGTCAACCTTGA
SRR11006483_NODE_33_length_155_cov_76.269231	VIE2	0	139	77.857	NC_034204.1	2.05e-12	121	72.581	NC_035109.1	5.8e-66	139	100	155	140	2.06959	9.44674	1	GGAGATTTGGGAAGACTGCCATCTCGGTTCTTTAACGGAGAACTTGAGAACGAAAATCATCGTGTGCTACGAGTCATGACGGCATCAGACCATGTAACGAGCGTCTGTGGGAAAGCTATCGCTTTCCAATATGACTTCGT
SRR11006483_NODE_34_length_155_cov_6.948718	VIE2	0	165	92.169	NC_034017.1	1.3e-08	48	83.673	NC_035108.1	4.74e-74	154	92.169	155	155	1.62274	4.06741	1	ACTGCTCACACCCCATTCATTTCCAGGTTGGACCGGCCCTATACTATCCAATGGAGATTCAGAAAGCTGGATAGCAAACCAAAGGTGTCTAAAATGAAGTTGACCGAGACTCCCCTCTCGGATGACCCTGAACCAAGCGTCGAAGAGAGGTTGAG
SRR11006483_NODE_35_length_155_cov_6.243590	VIE2	0	154	99.355	Absent	1	0	0	NC_035108.1	2.55e-27	67	100	155	68	2.42038	1.94002	1	CGAACCAAAGCCAACGCATGAGAAGACCGACGGCAATCCAAAAACAGCAAAAGCCAACCAGGATAACA
SRR11006483_NODE_36_length_153_cov_13.894737	VIE4	8.78e-42	187	75.532	NC_027817.1	3e-10	74	77.333	NC_035109.1	2.41e-71	152	76.768	153	153	2.36763	9.86567	1	GAGAACGAAAATCATCGGGTGCTACGAGTCATGACGGCATCAGACCATGTAACGAGCGTCTGTGGGAAAGCTATCGCAAATGTACAGTTAAAAGTGTCGCAGACCGTTTCGAGCAATTGTCCCACTTATCTCGCTGGACTCGCCGTGAAAAAT
SRR11006483_NODE_37_length_151_cov_4.108108	VIE4	1e-33	76	100	NC_034017.1	1.87e-06	52	79.245	NC_035109.1	1.01e-31	76	98.701	151	151	1.7312	9.08695	1	TCGCTTGGTGCGTCTCGAGTTCCTCGATTGTGTATTCTGTCTCGTTCCCTTGCTTGCGGCTGGACATCCAGAACATTGCTCGAAACGGTCTGCGACACTTTTAACTGTACATTTGACCCGTACAGCGTTCGACGGAATCCCACGAAGTCAT
SRR11006483_NODE_38_length_144_cov_89.492537	VIE4	0	143	100	NC_034204.1	8.56e-17	113	75.439	NC_035109.1	4.05e-68	143	100	144	144	2.1501	9.32981	1	GTGCTACGAGTCATGACGGCATCAGACCATGTAACGAGCGTCTGTGGGAAAGCTATCGCTTTCCAATATGACTTCGTGGGATTCCGTCGAACGCTGTACGGGTCAAATGTACAGTTAAAAGTGTCGCAGACCGTTTCGAGCAAT
SRR11006483_NODE_39_length_144_cov_24.895522	VIE4	0	128	100	MN567479.1	8.02e-11	86	74.725	NC_035109.1	1.09e-62	143	95.833	144	144	1.03685	8.37534	1	CTACCGATCAATGGATGTTCATGCCACCGACCTGGGGAGGGCCCTTTTTCCAGGGCTAACCACATACCAGGATACAAAATGCAAACGGATTTTCCGTGGCATGTGTCTCCAATTCGCCTCATCCCCGGTCCGGTGCCCGGAACC
SRR11006483_NODE_3_length_1609_cov_3.495431	CFAV	0	1284	96.516	NC_001564.2	0	1281	96.516	Absent	1	0	0	1609	1274	18.3269	-1.58906	9	TTTGGCGCCCAACGTGGGGCTGGCTTTTCGAAAAATGGGGTATTTCACACTCTCATGCACGTCACTCGAGGTGAACCAGTTAAATGGCGTGGGCGAGTTGTCGTTCCTCACTCTGGTAGTGCCTTGCGCGACGTGGTGTCGTATGGTGGACCTTGGCAGTTGGACACCCCCACTACCACGGAAGACCTCGTGCTGATGGCTTGCAAACCGGACAAGACCATTGAGTACCATCGGTACAGGCCGGGAGTCATGAGTATTGACGGTGAACCTGTCATGTTCATTAGTGATGATTTCGGAAAAGGATCTTCTGGCTCACCGTTCTTCATCAATGGCGAGCCCGTCGGGTTCTATGGTTTTGGGTTCTATGTGAACGGTGTTTATCGCTCAACAGTAGCAGGT…
SRR11006483_NODE_40_length_141_cov_65.203125	VIE2	0	138	75.54	NC_034017.1	0.000256	25	92.308	NC_035109.1	9.64e-17	47	100	141	48	1.02105	8.1295	1	TTTGTATCTCCATGGGGTAATACAAGGCCGGCCCCACTTGAAAATGTA
SRR11006483_NODE_41_length_138_cov_10.672131	VIE2	0	110	100	NC_034017.1	6.32e-12	57	84.483	NC_035108.1	6.94e-65	137	98.413	138	138	0.788727	3.6675	1	CCAAAGGTGTCTAAAATGAAGTTGACCGAGACTCCCCTCTCGGATGACCCTGAACCAAGCGTCGAAGAGAGGTTGAGGATGTGGAGGACGGAGGCGCATGCCTCGCAGCCGAGTGGAGCGGTTTTCCGCGGCCTCGGG
SRR11006483_NODE_42_length_137_cov_12.966667	VIE4	4.86e-26	66	98.507	Absent	1	0	0	NC_035109.1	1.22e-54	121	99.18	137	122	1.77764	9.72444	1	GGAGATTTGGGAAGACTGCCATCTCGGTTCTTTAACGGAGAACTTGAGAACGAAAATCATCGGGTGCTACGAGTCATGACGGCATCAGACCATGTAACGAGCGTCTGTGGGAAAGCTATCGC
SRR11006483_NODE_43_length_136_cov_6.050847	VIE4	1e-33	76	100	NC_027817.1	4.77e-07	25	100	NC_035109.1	4.06e-32	76	98.701	136	77	0.78798	10.3569	1	CTCGAGTTCCTCGATTGTGTATTCTGTCTCGTTCCCTTGCTTGCGGCTGGACATCCAGAACATTCCATCAGTGAAGA
SRR11006483_NODE_44_length_128_cov_48.882353	VIE2	0	109	100	NC_034017.1	8.58e-10	50	84.314	NC_035108.1	1.69e-59	127	95	128	128	0.732073	2.58921	1	AGGATGTGGAGGACGGAGGCGCATGCCTCGCAGCCGAGTGGAGCGGTTTTCCGCGGCCTCGGGGTGGAGGTGAGGAAGGGCTACCTCGAGGACCACATCGTGAACTTCCTAGGTTTAATGCTGTGTCT
SRR11006483_NODE_45_length_124_cov_108.914894	VIE4	0	123	100	Absent	1	0	0	NC_035109.1	2.41e-57	123	99.194	124	124	1.81836	8.64064	1	AATGTTCTGGATGTCCAGCCGCAAGCAAGGGAACGAGACAGAATACACAATCGAGGAACTCGAGACGCACCAAGCGAGGAAATGCATCTGGCCAAAGCAGTACACGGCCGATAGCCTAAACGAC
SRR11006483_NODE_46_length_120_cov_29.651163	VIE4	0	119	98.333	NC_034017.1	7.94e-10	115	70.69	NC_035109.1	1.77e-52	119	92.647	120	120	1.1887	8.6466	1	TGCATCTGGCCAAAGCAGTACACGGCCGATAGCCTAAACGACTCTACCGATCAATGGATGTTCATGCCACCGACCTGAGGAGGGCCCATTTCTAGGGCTAACCACATAACAGGATACAAA
SRR11006483_NODE_47_length_120_cov_4.651163	VIE4	0	119	99.167	NC_034017.1	7.94e-10	115	70.69	NC_035109.1	1.46e-53	119	92.647	120	120	0.923854	8.94048	1	TTTGTATCCTGTTATGTGGTTAGCCCTAGAAATGGGCCCTCCTCAGGTCGGTGGCATGAACATCCATTGATCGGTAGGGTCGTTTAGGCTATCGGCCGTGTACTGCTTTGGCCAGATGCA
SRR11006483_NODE_48_length_120_cov_2.627907	VIE4	0	118	95.833	NC_034017.1	2.77e-09	116	70.94	NC_035109.1	4.76e-47	119	95.833	120	120	0.700172	8.85655	1	TTGTATCCTGGTATGTGGTTAGCCCTGGAAAAAGGGCCCTCCCCAGGTCGGTGGCATGAACATCCATTGATCGGTAGAGTCGTTTAGGCTATCGGCCGTGTACTGCTTTGGCCAGATGCA
SRR11006483_NODE_49_length_113_cov_85.111111	VIE4	1.22e-52	112	100	NC_027817.1	1.85e-17	112	76.106	NC_035109.1	1.99e-51	112	100	113	113	2.14143	9.12702	1	ATGACTTCGTGGGATTCCGTCGAACGCTGTACGGGTCAAATGTACAGTTAAAAGTGTCGCAGACCGTTTCGAGCAATTGTCCCACTTATCTCGCTGGACTCGCCGTGAAAAAT
SRR11006483_NODE_4_length_1018_cov_8.354942	VIE2	0	306	99.349	NC_034204.1	2.94e-52	628	68.189	NC_035108.1	0	750	97.872	1018	751	0.269985	5.20062	1	CTCACATTTCGGATCCACTTTCACGTGTGTTCCCGGGACAGGCCCCGAAATTAGCCGAATTGGGGTGACATGCCAAGTGAAATCAGTTTGCATCTGTCAGCCGTGTATTGTTTAGGCCAAATGCACTTTCTGGCTTGCATGGTTTCCAAATCCTCAATCGTGTACTCAGTCTCATTGCCTTGTTTACGACTAGACATCCAAAACATGCCGTCCGTAAAAATCGTTCGGTCGTTCTTCACGGCTAACCCTGCTAGGTACGTTGGGCAATTACTTGAGACAGTCTGTGATACCTTAAGCTGCACGTTCGATCCATACAAAGTCCGTCGAAACCCGACAAAGTCGTATTGGAATGCAATCGCTTTTTCACACACACTCGTCGCATAGTCTGAGGCCGTCATG…
SRR11006483_NODE_50_length_112_cov_71.885714	VIE4	4.26e-52	111	100	NC_034017.1	3.79e-07	88	71.91	NC_035109.1	6.88e-51	111	99.107	112	112	1.4908	8.37272	1	CAATCGAGGAACTCGAGACGCACCAAGCGAGGAAATGCATCTGGCCAAAGCAGTACACGGCCGATAGCCTAAACGACCCTACCGATCAATGGATGTTCATGCCACCGACCTG
SRR11006483_NODE_51_length_112_cov_37.800000	VIE4	1.81e-50	111	99.107	NC_034017.1	3.79e-07	88	71.91	NC_035109.1	2.92e-49	111	98.214	112	112	1.29052	8.36111	1	CAGGTCGGTGGCATGAACATCCATTGATCGGTAGAGTCGTTTAGGCTATCGGCCGTGTACTGCTTTGGCCAGATGCATTTCCTCGCTTGGTGCGTCTCGAGTTCCTCGATTG
SRR11006483_NODE_52_length_110_cov_29.515152	VIE4	1.69e-44	108	96.364	NC_034017.1	1.06e-07	58	79.661	NC_035109.1	2.67e-43	109	96.364	110	110	1.14975	8.59797	1	TTGTATCCTGGTATGTGGTTAGCCCTGGAAAAAGGGCCCTCCCCAGGTCGGTGGCATGAACATCCATTGATCGGTAGGGTCGTTTAGGCTATCGGCCGTGTACTGCTTTG
SRR11006483_NODE_53_length_101_cov_25.916667	VIE2	0	100	99.01	NC_012932.1	0.002	18	100	NC_035108.1	5.59e-45	100	99.01	101	101	0.373282	4.12044	1	TCCAGCTTTCTGAATCTCCATTGGATAGTATAGGGCCGGTCCAACCTGGAAATGAATGGGGTGTGAGCAGTTCTTACAGCACCAATTTGCTTGCTCGCCTG
SRR11006483_NODE_54_length_95_cov_4.944444	VIE4	8.22e-36	84	98.824	NC_034204.1	5.96e-10	73	77.027	NC_035109.1	3.94e-40	94	98.701	95	95	2.6194	8.85867	1	ACGAAGTCATATTGGAAAGCGATAGCTTTCCCACAGACGCTCGTTACATGGTCTGATGCCGTCATGACTCGTAGCACCCGATGATTTTCGTTCTC
SRR11006483_NODE_55_length_91_cov_77.642857	VIE2	0	89	76.667	NC_034017.1	0.000151	25	92.308	NC_035109.1	3.92e-24	61	100	91	62	1.78606	8.50301	1	TTTGTATCTCCATGGGGTAATACAAGGCCGGCCCCACTTGAAAATGTATTGGGTGGGAACAA
SRR11006483_NODE_56_length_91_cov_28.071429	VIE2	0	90	100	Absent	1	0	0	NC_035108.1	1.31e-39	90	91.837	91	91	0.39139	3.54125	1	TCGAAGAGAGGTTGAGGATGTGGAGGACGGAGGCGCATGCCTCGCAGCCGAGTGGAGCGGTTTTCCGCGGCCTCGGGGTGGAGGTGAGGAA
SRR11006483_NODE_57_length_91_cov_11.571429	VIE2	0	89	75.556	NC_034017.1	0.000151	25	92.308	NC_035109.1	1.67e-22	61	98.387	91	62	1.50723	8.0983	1	TTTGTATCTCCATGGGGTAATACAAGGCCGGCCCCACTTGAAAATGTACTGGGTGGGAACAA
SRR11006483_NODE_58_length_91_cov_4.000000	VIE4	2.52e-23	61	98.387	NC_034017.1	0.000151	25	92.308	NC_035109.1	1.67e-22	61	98.387	91	62	1.48096	7.9878	1	TTGTTCCCACCCAGTACATTTTCAAGTGGGGCCGGCCTTGTATTACCCCATGGAGATACAAA
SRR11006483_NODE_59_length_90_cov_100.923077	VIE4	8.78e-41	89	100	NC_027817.1	2.88e-07	25	100	NC_035109.1	4.51e-39	89	98.889	90	90	0.98326	9.04392	1	TCTTCACTGATGGAATGTTCTGGATGTCCAGCCGCAAGCAAGGGAACGAGACAGAATACACAATCGAGGAACTCGAGACGCACCAAGCGA
SRR11006483_NODE_5_length_962_cov_3.762712	VIE2	0	782	97.531	MN567479.1	9.06e-65	575	70.201	NC_035108.1	0	792	89.362	962	793	1.78872	-1.07823	1	ATTGTAAACTTTGTTGGCATTGGATACCTTACGGACATCCCCCTCCGGACCTCCCTGTTCGTGTTTCGAATGGTGCTGGGGTTGTTTCCAACACTGGGCGGAATGCGCTCTCTGGAAAAAAACAGCAGCAACAGGTTTGGGGGTGAAGTGGAAGAACATGTTAAATGAAATGTCCCAAGTTCGATTCCAATCCTACAAATCCCGAGGCGTGAACGAAACTCCCCGAGGGGCCGATGGGGCTCGAAAAATAAAATCCCGAGGCGTGAATGAAACTCCCCGAGGTGACTATGTGTCTCGTGGGGGATTGAAAATGGACGAAATCATCAGGAAATACGGCTTTCGACCAGCTGGACGCGTCGTTGACCTTGGATGTGGACGAGGAGGATGGTCGCAGAGGGC…
SRR11006483_NODE_60_length_87_cov_60.600000	VIE4	1.59e-38	86	100	NC_034017.1	2.76e-07	85	72.093	NC_035109.1	1.82e-37	86	100	87	87	1.2815	8.69758	1	GGGCCCTCCCCAGGTCGGTGGCATGAACATCCATTGATCGGTAGGGTCGTTTAGGCTATCGGCCGTGTACTGCTTTGGCCAGATGCA
SRR11006483_NODE_61_length_83_cov_17.666667	VIE2	0	79	97.5	NC_012932.1	0.002	18	100	NC_035108.1	1.01e-33	79	97.5	83	80	1.21536	3.77138	1	CTATCCAGCTTTCTGAATCTCCATTGGATAGTATAGGGCCGGTCCAACCTGGAAATGAATGGGGTGTGAGCAGTTCTTAC
SRR11006483_NODE_62_length_83_cov_11.000000	VIE2	5.14e-36	82	100	NC_034017.1	0.006	30	83.871	NC_035108.1	2.52e-35	82	100	83	83	0.214995	4.51096	1	TCGTCCCTCACATTTCGGATCCACTTTCACGTGTGTTCCCGGGACAGGCCCCGAAATTAGCCGAATTGGGGTGACATGCCAAG
SRR11006483_NODE_6_length_922_cov_16.783432	VIE2	0	640	99.376	MN567479.1	8.68e-46	754	66.232	NC_035108.1	0	921	91.837	922	922	0.683072	0.692917	1	TGTTGAAGAGACACTGAAAAACGTGGAGCTCAAGCGGCGCACCCTCATTTTGACCCCCACCCGAGTTGTTATGGAGGGTTACGGAATTCAAGATAGGAACAAATGTTGCCTACTGCAAGAACAATGCTGTGACGATCGCCTGCCATGCAACGTTTATGGATTTTGTTAAGAGTAGAGGTGTTGGCCAAATTAAGGTCCACACCATCATGATGGACGAATGCCACTTTTTGGACCCGATGTCAATAGCGGCCCGGGGAGTGATGGATTACTTAAATTTACCATCCAATGCTGGGATAAATGTTGTCTATCTCTCCGCGACGCCACCCGGACAGGCTCCATCAGTTGGCTCGAATTATACGATTCGGGAGTACGCGGCCCCTAGCACTCGAAAACTCAGTT…
SRR11006483_NODE_7_length_901_cov_52.696602	VIE4	1.21e-147	290	99.656	NC_034204.1	1.44e-17	384	66.076	NC_035109.1	0	716	73.394	901	812	1.59481	8.43303	1	CTACCGATCAATGGATGTTCATGCCACCGACCTGAGGAGGGCCCATTTCTAGGGCTAACCACATAACAGGATACAAAATGCAAACGGATTTTCCGTGGCATGTGTCTCCAATTCGCCTCATCCCCGGTCCGGTGCCCGGAACCCACGTCAAGGTTGACCCAAAGTGTGAAGGACGTTCAGCTGCGTCTGTGGTAAAACCCGGTGAGCAATCCAATTGGTGTTGCGAAAATTGTTCCCACCCAATACATTTTCAAGTGGGGCCGGCCTTGTATTACCCCATGGAGATACAAAAAGCAGTCACAATCAGAGATAGCAATCCAAAAGTCTCAAAGCTGAAATTGACGGAAACGCCTTTGTCTGATGATCCTGAACCGACCGTTGAAGAACGACTCAAAATGT…
SRR11006483_NODE_8_length_796_cov_4.232267	VIE1	0	135	97.794	NC_027817.1	9.72e-32	241	72.541	NC_035107.1	8.54e-62	140	97.872	796	289	19.0304	22.4909	3	CATGTGTTCCGATTATGCTACCACATTCTTGATCTTGTTTCTTGTGGAGATAGGGGAGATCCTCCCACTTTTCGACCCATTCTTTATGTTTCATCCATGGGTTGTCTTGGATCCAAACGCGATTCCCTACAGTGAGCATGTCCTCTGTTGTCATCCATTCACAGTTTTGATGGATGGACCACGACGTTCGGCCTTCAGGGAACCATTCCACAGGAACACTAGAAGCGATGGCCGCGAATCCTAACCTCAAGTCTCTTCTGTGGAAGAAGTACAAAGCCCACATCTGCGC
SRR11006483_NODE_9_length_698_cov_14.476651	VIE2	0	126	99.213	MN567479.1	2.27e-64	629	68.927	NC_035108.1	0	631	93.452	698	632	2.00276	0.926862	1	CAGCATGCCAGACGGAGTCTACCGAATCAAGTCCAAAGGAGTTGCCATTGATCGTCAACGGGGTGTTGGGGTTGTAAGACGAGGAGTTTTTCACACCCTCTACCATGTAACGCGTGGTGGTCTGGTGTACTGGCGAGGGCAGGCAGTTCAACCACACTCTGGTAGTGTGACTGAAGATGTCATCTCTTATGGTGGACCGTGGAATCTGCCAAAGCCTGAACTTGTCAACGAAATTGACGTCCTGGCTTGTCTACCGGACGGCACTGTGGAATATCATAAATATGAGCCCAGCACCATCACCATAGATGGCACTCCCACAATGTTCGTGACAAAAGATTTTGGCTTCGGATCTTCAGGATCTCCCTTCTATTTGGAGGGCGAGCCGGTCGGACTTTATGG…
SRR11006484_NODE_10_length_844_cov_19.623207	VIE2	0	856	97.433	MN567479.1	4.37e-144	826	73.634	NC_035108.1	0	843	97.433	844	844	4.72797	-14.8454	2	CATTGGGTCATGGAGCCAAGACGTCCCTTGGACCAAGGTGACCACTGCCGTCAATGACCCCCGGTTTTGGGAACTAGAAAACTCCACCTGGCCGGGGACTGTGCGATGTGCGTGTACAACACCATGGGGAAAAAAGAGAAGCAACCGACCATAGCTGGGGAGCCGAAAGGAATCCGGACCATTTGGTATATGTGGCTGGGAAGTCGATATCTGGAATATGAGGCCTTGGGCTTCCTCAACGAAGACCATTGGGTAGCCCGTGAAAATTTCCCGGGTGGCGTGGGAGGTCTCGGCGTAAACTACTTTGGCTATTACTTGTCAGAAATAGCTTCAAAAGGAAAGTTTTTCGTTGCCGATGACATAGCTGGCTGGGACACTCGCATTAGTCAGGCGGATTTG…
SRR11006607_NODE_26_length_240_cov_3.576687	Absent	1	0	0	NC_002657.1	2.58e-07	48	86	NC_035108.1	2.89e-17	48	100	240	49	-12.8832	15.1172	8	TTTATGAGAGAGGAAAGTCTGAGATACTACACAATTGGGAATCGTCAAT
SRR11006484_NODE_12_length_749_cov_3.519345	VIE2	0	121	85.246	MN567479.1	1.65e-09	327	63.905	NC_035109.1	0	384	71.907	749	437	1.17475	7.3789	1	CCTCAGTTTGTGTTCCAATAGATACCCAAGGAAGAACATTGAGCAATGTTCGGTGTGTAGGAGCATCCATAGGGGGATCATCATTTGTGACAGCCGGATCGACGATGTCGACGCGTGTAGTAGAACCAGCCATGAGCCGAAACCTATGCACGAGAAGACAGATCCAAAGGCCGCAAAAGCCAACCACGACAGTAGCCAACAGTCAAACTTTCGCTGGCGTGGACATGTGTTGGAGATTACTTGAAGACAAAGCATGAGTCCCAGGAAGTTCACGATGTGGTCCTCGAGGTAGCCCTTCCTCACTTCCACCCCGAGACCCCGGAAAACCGAACCACGTGGTTGCAGAGCGTGAGCTTCCGTCCTCCACATTTTCAGCCTCTCATCTCCTCAACACTTGGT…
SRR11006484_NODE_13_length_648_cov_12.908932	VIE2	0	449	94.692	MN567479.1	3.56e-55	508	70.37	NC_035108.1	0	456	93.155	648	534	2.02526	1.04946	1	CCTACTGGGTGTTATCCTGGTTGGCTTTTGCTGTTTTTGGATTGCCGTCGGTCTTCTCATGCGTTGGCTTTGGTTCGCAGCATGCCAGACGGAGTCTACCGAATCAAGTCCAAAGGAGTTGCCATTGATCGTCAACGGGGTGTTGGGGTTGTAAGACGAGGAGTTTTTCACACCCTCTACCATGTAACGCGTGGTGGTCTTGTGTACTGGCGAGGGCAGGCAGTTCAACCACACTCTGGTAGTGTGACTGAAGATGTCATCTCTTATGGTGGACCGTGGAATCTGCCAAAGCCTGAACTTGTCAACGAAATTGACGTCCTGGCTTGTCTACCGGACGGCACTGTGGAATATCATAAATATGAGCCCAGCACCATCACCATAGATGGCACTCCCACAATG…
SRR11006484_NODE_14_length_600_cov_26.042065	VIE2	0	142	100	MN567479.1	5.58e-27	448	67.241	NC_035108.1	0	590	96.748	600	591	1.337	2.84932	1	AGGGACGATCATCGGCGAATGTGGTTAGACCAGGCGAGCAAGCAAATTGGTGCTGTAAGAACTGCTCACACCCCATTAATTTCCAGGTTGGACCGGCCCTATACTATCCAATGGAGATTCAGAAAGCTGGATAGCAACCCAAAGGTGTCTAAAATGAAGTTGACCGAGACTCCCCTCTCGGATGACCCTGAACCAAGCGTCGAAGAGAGGTTGAGGATGTGGAGGACGGAGGCGCATGCCTCGCAGCCGAGTGGAGCGGTTTTCCGCGGCCTCGCGGTGGAGGTGAGGAAGGGCTACCTCGAGGATCACATCGTGAACTTCCTAGGTTTAATGCTGTGTCTCCAGGTGATTTCAAACGCCCGGCCACGCCAACGGCCATTGGCCTACTGGGTGTTATCC…
SRR11006484_NODE_15_length_471_cov_4.888325	VIE2	0	371	100	NC_034017.1	1.24e-65	351	74.792	NC_035108.1	0	379	96.203	471	380	4.39426	-15.0129	2	TCGAAAGTGATCTAAACCCTGTTCCACACATCAAGCATGTTTTCCGTGGTCATCCACTCGTATTGCTGGTGGATGGACCTCCCCTCTGGGACCCAATCTGTTGGAACGGATGCATGTATGGCTGCGTACCCCACCCGCAGATCACGCCGATGGAAAAAGTACAGAGCCCACATTTGTCCGTGGGCTTTTGACAGACAAGCACTTTCTGGGATGGTCACGAGCCCTCCTTTTTGGACTCGACTTCTCCCAATGATTTCGTGCTCGTGGCGGCATGGAACGATTATTTTCCTTCCATCTTTGAGATGGAGTGGATGGAAGTGATGGGAGCAAAACTCAACGCGCTCCCAGATCGTCTCCACAAGTGAAAACGAGTCAATTGG
SRR11006484_NODE_16_length_465_cov_3.082474	VIE2	0	69	100	MN567479.1	8.27e-11	76	77.922	NC_035108.1	4.06e-32	76	98.701	465	77	0.468402	0.863413	1	ATGGTAAATTTAAGTAATCCATCACTCCCCGGGCCGCTATTGACATCGGGTCCAAAAAGTGGCATTCGTCCATCATG
SRR11006484_NODE_17_length_440_cov_3.203857	VIE2	0	136	99.27	NC_027817.1	5.26e-13	79	80	NC_035108.1	1.02e-62	136	98.54	440	137	-0.409039	4.73885	1	ATACCTTAAGCTGCACGTTCGATCCATACAAAGTCCGTCGAAACCCGACAAAGTCGTATTGGAATGCAATCGCTTTTCCACACACACTCGTCGCATAGTCTGAGGCCGTCATGACCCTTAAGACGTGGTGGTTCTCA
SRR11006484_NODE_18_length_438_cov_21.426593	VIE2	0	266	100	NC_034242.1	9.46e-29	169	75.882	NC_035108.1	0	437	99.259	438	438	0.840823	4.67944	1	AAAAGCGATTGCATTCCAATACGACTTTGTCGGGTTTCGACGGACTTTGTATGGATCGAACGTGCAGCTTAAGGTATCACAGACTGTCTCAAGTAATTGCCCAACGTACCTAGCAGGGTTAGCCGTGAAGAACGACCGAACGATTTTTACGGACGGCATGTTTTGGATGTCTAGTCGTAAACAAGGCAATGAGACTGAGTACACGATTGAGGATTTGGAAACCATGCAAGCCAGAAAGTGCATTTGGCCTAAACAATACACGGCTGACAGATGCAAACTGATTTCCCTTGGCATGTCACCCCAATTCGGCTAATTTCGGGGCCTGTCCCGGGAACACACGTGAAAGTGGATCCGAAATGTGAGGGACGATCATCGGCGAATGTGGTTAGACCAGGCGAG…
SRR11006484_NODE_19_length_433_cov_4.123596	VIE2	0	76	98.701	Absent	1	0	0	NC_035108.1	4.06e-32	76	98.701	433	77	0.00948088	4.06702	1	CAGGCGAGCAAGCAAATTGGTGCTGTAAGAACTGCTCACACCCCATTCATTTCCAGGTTGGACCGGCCCTATACTAT
SRR11006484_NODE_1_length_2224_cov_3.904052	VIE2	0	65	100	NC_034017.1	2.77e-31	551	66.968	NC_035108.1	0	442	98.701	2224	1035	1.41488	-0.780238	1	TGACGCTGCTACCAAGGAGGATCCATATGACTGGGTTTGTTGGCTGGAAGCACAAATGGTGTTAGACCAGCTAAGCATGCCACTAATGAAGGAAGAGTATGCTTATGGACAACCCCCTGGAGCTTTTCGTCTGATCGGCGAAAGTCGAGATAGGTTCTTCCGGTTCATGGAGCGGCCAAATGTGCCAATATGGCTGGCTTGGAAGTGGGCGAACAGTTTCAACCAGAAGCATGACATGGTATTCAATGAAAGGGACTTGCCTGATGAAGACACCGTGCACACATCAGATGGGCGCATGGTGTATCGGCCAAAATTTCTGGATCAACGGTTCGAAAGGTTGCCATGGAGTGTCCGCGAGCCAACTCTGAAGTTCATCCTCTCAACGCGTAGTGATTTTCA…
SRR11006484_NODE_20_length_432_cov_4.126761	VIE2	0	384	99.481	MN567479.1	2.85e-35	361	69.21	NC_035108.1	0	386	99.483	432	387	1.66459	-1.09599	1	ATAGTACATTTCAGCTGTTGAGTTTCTGCTTGTGGACAGTCGAACCAACCGCCCACTGTAGGTATGTTGCAGAGTTTCAAGCTTCCGCATCACCTCCACCGGATATGGGCATAGGACCTTAAAACAGAACTGGGCCTCCGGATTGGTCTTCAACCACCTCTCGAGAACATCAAGGACGACCAGCGTTCTGGTTTTTTCCTTCCGGAAATCAGGATCACTCTCCTCGATGTCACAAAGGACAGTTTCACACAGAGTTGGTTCAAGCTTGAAGACATTTGTCCGACTCTTTAGGGTGACTAGGTTGTAACCATACGTTATGAACTTTTGGGGTTCTTCACGTTCTACTCCCCCAAGGGTGTACCCTGCCACGCGCATAACTCGTTCTTC
SRR11006939_NODE_31_length_241_cov_3.597561	Absent	1	0	0	NC_002657.1	2.59e-07	48	86	NC_035108.1	2.89e-17	48	100	241	49	-12.9353	15.1181	8	TTTATGAGAGAGGAAAGTCTGAGATACTACACAATTGGGAATCGTCAAT
SRR11006484_NODE_22_length_352_cov_4.640000	VIE2	0	76	100	NC_034017.1	0.000703	35	83.333	NC_035108.1	4.06e-32	76	97.403	352	77	-0.316492	1.68858	1	GAAGGGCTACCTCGAGGACCACATCGTGAACTTCCTAGGTTTAATGCTGTGTCTGCAGGTGATTTCAAACGCCCGGC
SRR11006484_NODE_23_length_340_cov_3.494297	VIE2	2.65e-166	351	96.307	NC_033694.1	1.31e-06	151	68.831	NC_035108.1	7.3e-165	339	96.307	340	340	1.05588	5.55373	1	TTTCACGTGTGTTCCCGGGACAGGCCCCGAAATTAGCCGAATTGGGGTGACATGCCAAGGGAAATCAGTTTGCATCTTGTAACCCGGGATGTGATTCGCCCGCGAGATGGGGCCGCCCCACGCCGGAGGCATGAATAACCGTCCATCCAAACTGTCAGCCGTGTATTGTTTAGGCCAAATGCACTTTCGGCTTGCATGGTTTCCAAATCCTCAATCGTGTACTCAGTCTCATTGCCTTGTTTACGACTAGACATCCAAAACACGCCGTCCGTAAAAATCGTTCGGTCGTTCTTCACGGCTAACCCTGCTAGGTACGTTGGGCAATTACTTGAGACAGTCT
SRR11006753_NODE_13_length_242_cov_3.121212	Absent	1	0	0	NC_038912.1	2.6e-07	48	86	NC_035108.1	2.89e-17	48	100	242	49	-12.9165	15.1185	8	ATTGACGATTCCCAATTGTGTAGTATCTCAGACTTTCCTCTCTCATAAA
SRR11006484_NODE_25_length_305_cov_3.021930	VIE2	0	76	100	NC_034204.1	2.25e-09	53	83.333	NC_035108.1	4.06e-32	76	96.104	305	77	3.91851	-14.9857	2	TGGAGTGGATGGAAGTGATGGGAGCAAAACTCAACGCGCTCCCAGATCGTCTCCACAAGTGAAAACGAGTCAATTGG
SRR11006484_NODE_26_length_271_cov_3.041237	VIE2	0	61	100	NC_027817.1	4.37e-05	62	74.603	NC_035108.1	1.16e-24	62	100	271	63	3.75189	-14.9961	2	CAGCACGAAATCATTGGGAGAAGTCGAGTCCAAAAAGGAGGGCTCGTGACCATCCCAGAAAGT
SRR11006484_NODE_27_length_240_cov_12.736196	VIE2	0	121	100	NC_034204.1	1.86e-15	127	73.846	NC_035108.1	1.47e-60	133	98.507	240	134	4.42465	-14.9493	2	GGAGTGGATGGAAGTGATGGGAGCAAAACTCAACGCGCTCCCAGATCGTCTCCACTTGTGAAAACGAGTCAATTGGTATATTTTTCCGGATTTTCCCGGTTTCATTTAGGTAGGTCAACGACTTTGCGAAATTG
SRR11006484_NODE_29_length_225_cov_6.898649	VIE2	0	132	98.496	Absent	1	0	0	NC_035108.1	1.29e-43	98	75.258	225	165	1.33635	1.72586	1	TGTTATCCTGGTTGGCTTTTGCTGTTTTTGGATTGCCGTCGGTCTTCTCATGCGTTGGCTTTGGTTCGTGCAAGAACAATGCTGTGACGATCGCCTGCCATGCAACGTTTATGGATTTTGTTAAGAGTAGAGGTGTTGGCCAAATTAAGGTCCACACCATCATGA
SRR11006484_NODE_2_length_2157_cov_33.781731	VIE4	5.91e-81	285	100	NC_034204.1	1.58e-59	810	70.054	NC_035109.1	0	676	73.394	2157	1588	1.5481	9.32367	1	AATGTATTGGGTGGGAACAATTTTCGCAACACCAATTGGATTGCTCACCGGGTTTTACCACAGACGCAGCTGAACGTCCTTCACACTTTGGGTCAACCTTGACGTGGGTTCCGGGCACCGGACCGGGGATGAAGCGAATTGGAGACACATGCCACGGAAAATCCGTTTGCATTTTGTATCCTGGTATGTGGTTAGCCCTAGAAATGGGCCCTCCCCAGGTCGGTGGCATGAACATCCATTGATCGGTAGGGTCGTTTAGGCTATCGGCCGTGTACTGCTTTGGCCAGATGCATTTCCTCGCTTGGTGCGTCTCGAGTTCCTCGATTGTGTATTCTGTCTCGTTCCCTTGCTTGCGGCTGGACATCCAGAACATTCCATCAGTGAAGATGGTCCTATCAT…
SRR11006484_NODE_30_length_204_cov_27.094488	VIE2	0	201	100	MN567479.1	2.02e-20	190	70.681	NC_035108.1	1.98e-99	201	99.01	204	202	1.69997	0.617098	1	AGAACATTCATCGATTGGCACCCTGGCAAGGGAAAGACACGGAAATACATTGTTGAAGAGACACTGAAAAACGTGGAGCTCAAGCGGCGCACCCTTATTTTGACCCCCACCCGAGTTGTTATGGAGGAAGTAAGAAAGGCCTTCGGTGAAACGGAATTCAAGATAGGAACAAATGTTGCCTACTGCAAGAACAATGCTGTGA
SRR11006484_NODE_31_length_165_cov_20.568182	VIE2	0	164	99.394	NC_034017.1	1.7e-26	157	76.875	NC_035108.1	8.1e-78	164	99.394	165	165	5.52045	-14.5267	2	CATTGGGTCATGGAGCCAAGACGTCCCTTGGACCAAGGTGACCACTGCCGTCAATGACCCCCGGTTTTGGGAACTAGTAAACCGGGAAAGAAAACTCCACCTGGCCGGGGACTGTGCGATGTGCGTGTACAACACCATGGGGAAAAAAGAGAAGCAACCGACCAT
SRR11006484_NODE_32_length_165_cov_12.534091	VIE3	0	163	98.788	NC_034204.1	5.54e-20	72	87.671	NC_035109.1	1.2e-75	164	98.788	165	165	0.564195	6.59475	1	GAAGCTCATCTAAAACCGAGCCGTACGAATTAGAGATGTTAAGATACACCAGTGGGTGTCCAAGTTTTGACGAGGCATGATAAACAGCGCTTCGGGCCGCTGCGCACTGTAACTTGTCCTCACAAATGATGCACCCCTTTTTGGTTTCCTTGAACATCTCAAAAA
SRR11006484_NODE_33_length_163_cov_28.302326	VIE2	0	162	95.706	MN567479.1	9.88e-17	156	71.338	NC_035108.1	1.35e-68	162	95.706	163	163	5.80935	-14.2327	2	AGCATCCGATCGGACATTCTTGATGAAGTCGTCACACGTCAAAATCCGCGGTTTCAGCCCTTTTTCTTTGAACAGGCGGATCATGTGCTTCATGATTTTCCTATTGACCATTTTAACCTGTTCCCTGGGTTCAGGGACGGGGGTGTCTACCTTCTCCCGGAGA
SRR11006484_NODE_34_length_162_cov_21.905882	VIE2	0	74	100	MN567479.1	1.46e-14	69	82.857	NC_035108.1	4.75e-31	74	100	162	75	1.9415	0.39701	1	AGAACATTCATCGATTGGCACCCTGGCAAGGGAAAGACACGGAAATACATTGTTGAAGAGACACTGAAAAACGTG
SRR11006484_NODE_35_length_156_cov_28.949367	VIE2	0	155	98.077	MN567479.1	1.81e-19	151	73.026	NC_035108.1	3.01e-70	155	98.077	156	156	5.52006	-14.5547	2	GCCTGTTCAAAGAAAAAGGGCTGAAACCGCGGATTTTGACGTGTGACGACTTCATCAAGAATGTCCGATCGGATGCTGCCATTGGGTCATGGAGCCAAGACGTCCCTTGGACCAAGGTGACCACTGCCGTCAATGACCCCCGGTTTTGGGAACTAG
SRR11006484_NODE_36_length_155_cov_15.346154	VIE2	0	114	100	MN567479.1	1.92e-25	154	75.484	NC_035108.1	1.04e-69	154	98.065	155	155	1.23383	1.04022	1	GCCTGCCATGCAACGTTTATGGATTTTGTCAAGAGTAGAGGTGTTGGCCAAATTAAGGTCCACACCATCATGATGGATGAATGCCACTTTTTGGACCCGATGTCAATAGCGGCCCGGGGAGTGATGGATTACTTAAATTTACCATCCAATGCTGG
SRR11006484_NODE_37_length_155_cov_10.782051	VIE2	0	154	100	MN567479.1	0.000286	115	67.241	NC_035108.1	4.74e-74	154	91.613	155	155	1.05024	4.46934	1	GACACCTTTGGGTTGCTATCAGTGATCTTTCCAGCTTTCTGAATCTCCATTGGATAGTATAGGGCCGGTCCAACCTGAAAATGAATGGGGTGTGAGCAGTTCTTACAGCACCAATTTGCTTGCTCGCCTGGTCTAACCACATTCGCCGATGATCG
SRR11006484_NODE_38_length_155_cov_4.679487	VIE2	0	154	99.355	MN567479.1	2.5e-11	123	70.968	NC_035108.1	2.01e-72	154	83.871	155	155	1.76654	1.09186	1	TCATGATGGTGTGGACCTTAATTTGGCCAACACCTCTACTCTTAACAAAATCCATAAACGTTGCATGGCAGGCGATCATCACAGCATTGTTCTTGCAGTAGGCAACATTTGTTCCTATCTTGAATTCCGTTTCACCGAAGGCCTTTCTTACTTCC
SRR11006484_NODE_39_length_155_cov_4.628205	VIE3	0	76	100	NC_034204.1	1.3e-08	53	81.481	NC_035109.1	8.46e-32	76	98.305	155	131	0.641757	6.80744	1	ATGAAGCTGACGGAGACTCCACTATCAGATGATCCGGAACCAAGTGTTGAGGAGTTGAATCTAGGAGGGGTTCGCAATGAGAATCGCACTTGCCAGGTGCTGCCATACAATCGAGGATGGGGGACTGGATG
SRR11006484_NODE_3_length_1428_cov_25.352332	VIE2	0	109	100	MN567479.1	2.01e-24	940	65.047	NC_035108.1	0	864	93.651	1428	990	0.254574	0.960151	1	GAATGCCACTTTTTGGACCCGATGTCAATAGCGGCCCGGGGAGTGATGGATTACTTAAATTTACCATCCAATGCTGGGATAAATGTTGTCTATCTCTCCGCGACGCCACCCGGACAGGCTCCATCAGTTGGCTCGAATTATACGATTCGGGAGTACGCGGCCCCTAGCACTCGAAAACTCAGTTCTGAGTGGTTTGAGAGCATTGTCCGACAGCATGGAGCTGGAAAGACGATAGCGTTCGTCCCATCCCAGGACCAGTCGGAACGGTTTGCGGACTCATCCGCGGGAGCCGTTTCTCTGCATCGGGACAATTTTGAGGAGAATTATGCGAAGGCCCTTGACCCTGAGACAAAAATCATCTATTCGACGGAAATTTCTGAGATGGGAGCCAATTACAAC…
SRR11006484_NODE_40_length_154_cov_3.597403	VIE3	0	163	92.121	NC_034204.1	1.79e-19	71	87.5	NC_035109.1	4.12e-62	153	92.121	154	154	0.223306	6.27945	1	TTTTTGAGATGTTCAAGGAAACCAAAAAGGGGTGCATCATTTGTGAGGACAAGTTACAGTGCGCAGCGGCCCGAAGCTGCCTCGTCAAAACTTGGACACCCACTGGTGTATCTTAACATCTCTAATTCGTACGGCTCGGTTTTAGATGAGCTTC
SRR11006484_NODE_41_length_154_cov_3.298701	VIE2	0	74	100	MN567479.1	1.37e-14	69	82.857	NC_035108.1	4.75e-31	74	100	154	75	1.96554	0.301344	1	AGAACATTCATCGATTGGCACCCTGGCAAGGGAAAGACACGGAAATACATTGTTGAAGAGACACTGAAAAACGTG
SRR11006484_NODE_42_length_153_cov_3.263158	VIE2	0	169	88.824	MN567479.1	1.05e-09	73	77.027	NC_035108.1	2.12e-59	152	83.66	153	153	1.15719	1.17868	1	CAGCATTGGATGGTAAATTTAAGTAATCCATCACTCCCCGGGCCGCTATTGACATCGGGTCCAAAAAGTGGCATTCGGACCTTAATTTGGCCAACACCTCTACTCTTGACAAAATCCATAAACGTTGCATGGCAGGCGATCGTCACAGCATTG
SRR11006484_NODE_43_length_143_cov_20.575758	VIE2	0	142	99.301	MN567479.1	1.44e-07	111	69.643	NC_035108.1	5.96e-66	142	98.824	143	143	1.47684	1.16384	1	GGACCTTAATTTGGCCAACACCTCTACTCTTGACAAAATCCATAAACGTTGCATGGCAGGCGATCGTCACAGCATTGTTCTTGCAGTAGGCAACATTTGTTCCTATCTTGAATTCCGTTTCACCGAAGGCCTTTCTTACTTCC
SRR11006484_NODE_44_length_141_cov_11.796875	VIE2	0	140	98.582	MN567479.1	2.1e-05	52	77.358	NC_035108.1	1.68e-66	140	98.276	141	141	0.667846	2.31961	1	CACATCGTGAACTTCCTAGGTTTAATGCTGTGTCTCCAGGTGATTTCAAACGCCCGGCCACGCTAACGGCCATTGGCCTACTGGGTGTTATCCTGGTTGGCTTTTGCTGTTTTTGGATTGCCGTCGGTCTTCTCATGCGTT
SRR11006484_NODE_45_length_135_cov_6.224138	VIE2	0	134	100	NC_034204.1	9.75e-16	127	73.846	NC_035108.1	2.87e-63	134	97.778	135	135	4.36598	-15.0038	2	TGGAGTGGATGGAAGTGATGGGAGCAAAACTCAACGCGCTCCCAGATCGTCTCCACAAGTGAAAACGAGTCAATTGGTATATTTTTCCGGATTTTCCCGGTTTCATTTAGGTAGGTCAACGACTTTGCGAAATTG
SRR11006484_NODE_46_length_134_cov_10.263158	VIE2	0	133	100	NC_034017.1	1.99e-05	40	82.927	NC_035108.1	9.92e-63	133	91.045	134	134	1.60384	4.30532	1	CAGGTTGGACCGGCCCTATACTATCCAATGGAGATTCAGAAAGCTGGAAAGATCACTGATAGCAACCCAAAGGTGTCTAAAATGAAGTTGACCGAGACTCCCCTCTCGGATGACCCTGAACCAAGCGTCGAAGA
SRR11006484_NODE_47_length_133_cov_13.178571	VIE2	0	132	100	NC_005064.1	1.62e-06	44	82.222	NC_035108.1	3.43e-62	132	98.496	133	133	0.890999	-0.437141	1	CGAAAGCAGCCCATCACAACATCATCTATGGTGCAGCGACGAGGGCGAACTGGGCAAAATGCCCCAGGTACATATGTTTATCCAGTTGACGCTGCTACCAAGGAGGATCCATATGACTGGGTTTGTTGGCTGG
SRR11006484_NODE_48_length_133_cov_7.821429	VIE2	0	132	99.248	NC_005064.1	4.65e-07	121	69.919	NC_035108.1	1.46e-60	132	99.248	133	133	0.970056	-0.195747	1	CGAAAGCAGCCCATCACAACATCATCTATGGTGCAGCGACGAGGGCGAACTGGGCGAAATGCCCCAGGTACATATGTTTATCCAGTTGACGCTGCTACCAAGGAGGATCCATATGACTGGGTTTGTTGGCTGG
SRR11006484_NODE_49_length_133_cov_3.464286	VIE2	0	132	99.248	NC_005064.1	1.62e-06	44	82.222	NC_035108.1	1.46e-60	132	97.744	133	133	0.822464	-0.383589	1	CCAGCCAACAAACCCAGTCATATGGATCCTCCTTGGTAGCAGCGTCAACTGGATATACATATGTACCTGGGGCATTTTGCCCAGTTCGCCCTCGTCGCTGCACCATAGATGATGTTGTGATGGGCTGCTTTCG
SRR11006484_NODE_4_length_1421_cov_3.810268	VIE3	0	156	100	MN567479.1	1.18e-52	595	70.474	NC_035109.1	0	449	98.894	1421	608	0.387835	6.7119	1	CATCCAGTCCCCCATCCTCGATTGTATGGCAGCACCTGGCAAGTGCGATTCTCATTGCGAACCCCTCCTAGATTCAATTGTGAACCACCCCTACACATCAGTGGAATATGACTGTCCCACTTCGCAATCCGTTAGAAGGGTTTTGTAGTCTTGTCCTCTAATCACATGAGAATTCCCCATGCTTACCTGGAGGAGCCCATTTGGTGTCGCGATAGTTGATATTTCGCTTAAAACATTCGAGTCTCCAAGAATGTCATCTTCTCCTGCTTGAGGGGTTCAATAACATCAGCCCTCACAGCGTTCCAGGTCACAACTCCAATTAGAATCATAATCCATACGGGCCACCGCATTTTGAGGCCAATGCACAGAAAGGCAATGAGCCCAAACCATGTGTTTTCC…
SRR11006484_NODE_50_length_115_cov_17.026316	VIE2	0	114	99.13	MN567479.1	6.61e-17	101	77.451	NC_035108.1	1.68e-52	114	98.969	115	115	0.631137	1.0756	1	ATGGTAAATTTAAGTAATCCATCACTCCCCGGGCCGCTATTGACATCGGGTCCAAAAAGTGGCATTCGTCCATCATGATGGTGTGGACCTTAATTTGGCCAACACCTCTACTCTT
SRR11006484_NODE_51_length_114_cov_19.702703	VIE2	0	113	100	Absent	1	0	0	NC_035108.1	5.78e-52	113	98.23	114	114	0.509388	2.09887	1	CCACATCGTGAACTTCCTAGGTTTAATGCTGTGTCTGCAGGTGATTTCAAACGCCCGGCCACGCCAACGGCCATTGGCCTACTGGGTGTTATCCTGGTTGGCTTTTGCTGTTTT
SRR11006484_NODE_52_length_114_cov_3.189189	VIE2	0	113	98.246	Absent	1	0	0	NC_035108.1	8.58e-50	113	98.23	114	114	0.430859	2.2831	1	CCACATCGTGAACTTCCTAGGTTTAATGCTGTGTCTCCAGGTGATTTCAAACGCCCGGCCACGCCAACGGCCATTGGTCTACTGGGTGTTATCCTGGTTGGCTTTTGCTGTTTT
SRR11006484_NODE_53_length_111_cov_9.647059	VIE2	0	45	100	MN567479.1	9.4e-15	102	75.728	NC_035108.1	2.37e-50	110	98.507	111	111	1.57595	1.25286	1	GATCGCCTGCCATGCAACGTTTATGGATTTTGTTAAGAGTAGAGGTGTTGGCCAAATTAAGGTCCACACCATCATGATGGACGAATGCCACTTTTTGGACCCGATGTCAAT
SRR11006484_NODE_54_length_107_cov_3.600000	VIE2	0	106	99.065	MN567479.1	8.99e-15	99	76	NC_035108.1	1.42e-46	106	98.507	107	107	1.57242	1.29901	1	GCCTGCCATGCAACGTTTATGGATTTTGTCAAGAGTAGAGGTGTTGGCCAAATTAAGGTCCACACCATCATGATGGACGAATGCCACTTTTTGGACCCGATGTCAAT
SRR11006484_NODE_55_length_106_cov_3.551724	VIE2	0	105	99.057	NC_012932.1	0.002	18	100	NC_035108.1	4.9e-46	105	88.679	106	106	1.62923	3.84193	1	GTAAGAACTGCTCACACCCCATTCATTTCCAGGTTGGACCGGCCCTATACTATCCAATGGAGATTCAGAAAGCTGGAAAGATCACTGATAGCAACCCAAAGGTGTC
SRR11006484_NODE_56_length_105_cov_17.714286	VIE2	0	104	99.048	NC_034017.1	6.75e-10	50	84.314	NC_035108.1	1.69e-45	104	97	105	105	0.0591268	2.97548	1	GCGTGGCCGGGCGTTTGAAATCACCTGGAGACACAGCATTAAACCTAGGAAGTTCACGATGTGGTCCTCGAGGTAGCCCTTCCTCACCTCCACCCCGAGGCCGCG
SRR11006484_NODE_57_length_102_cov_4.000000	VIE2	0	101	99.02	Absent	1	0	0	NC_035108.1	1.62e-45	101	99.02	102	102	-0.0193519	4.04123	1	ATAGTATAGGGCCGGTCCAACCTGGAAATGAATGGGGTGTGAGCAGTTCTTACAGCACCAATTTGCTTGCTCGCCTGGTCTAACCACATTCGCCGATGATCG
SRR11006484_NODE_58_length_101_cov_10.666667	VIE2	0	100	99.01	NC_012932.1	0.002	18	100	NC_035108.1	5.59e-45	100	99.01	101	101	0.0444419	4.08156	1	TCCAGCTTTCTGAATCTCCATTGGATAGTATAGGGCCGGTCCAACCTGGAAATGAATGGGGTGTGAGCAGTTCTTACAGCACCAATTTGCTTGCTCGCCTG
SRR11006484_NODE_59_length_101_cov_7.333333	VIE2	0	111	89.286	NC_012932.1	0.002	18	100	NC_035108.1	5.59e-45	100	89.286	101	101	1.05307	4.22802	1	GTAAGAACTGCTCACACCCCATTCATTTCCAGGTTGGACCGGCCCTATACTATCCAATGGAGATTCAGAAAGCTGGATAGCAACCCAAAGGTGTCTAAAAT
SRR11006484_NODE_5_length_1047_cov_11.882474	VIE3	0	458	99.782	MN567479.1	3.45e-64	825	70.248	NC_035109.1	0	1015	96.466	1047	1016	0.400602	6.32194	1	GCTTCGGGCCGCTGCGCACTGTAACTTGTCCTCACAAATGATGCACCCCTTTTTGGTTTCCTTGAACATCTCAAAAAGATATTTCGTGATTAGGTCATAGGAAGCCAGCTCCACTGAGTGGTTAGCGGTGGGATACTGTCCAATCCCTTTCCAGACGAACAATCCCCCACCACAAACTAAGGTTTTCCGGTCAGTGTCTATCCCGCAACCAACGTCTCCATACACGAACCAAGCTGATCCAAGTACGATGAGTAGGACGAACATGGACTTGTTCCCACACGTGACGTGGGCTTGGCCAGTCTTAGTCCCCGGTTGAAACATCATTCGTTTTGACGTGAGTCCACAGCTCACGCATTCAAGCGCGATACTGCAGATTTCACTCCCTCATTTCCGTAACCC…
SRR11006484_NODE_60_length_99_cov_20.727273	VIE2	0	98	100	Absent	1	0	0	NC_035108.1	6.62e-44	98	98.98	99	99	1.46874	-0.00859824	1	TGGTCTAACACCATTTGTGCTTCCAGCCAACAAACCCAGTCATATGGATCCTCCTTGGTAGCAGCGTCAACTGGATAAACATATGTACCTGGGGCATTT
SRR11006484_NODE_61_length_99_cov_16.727273	VIE2	0	98	100	NC_005064.1	1.13e-06	44	82.222	NC_035108.1	6.62e-44	98	98.99	99	99	0.530943	-0.192242	1	ACATATGTACCTGGGGCATTTTGCCCAGTTCGCCCTCGTCGCTGCACCATAGATGATGTTGTGATGGGCTGCTTTCGCAAGATGACCTCATCCTCACTT
SRR11006484_NODE_62_length_94_cov_4.117647	VIE2	0	93	98.936	Absent	1	0	0	NC_035108.1	1.35e-39	93	97.849	94	94	1.1855	2.25196	1	CGCCAACGGCCATTGGTCTACTGGGTGTTATCCTGGTTGGCTTTTGCTGTTTTTGGATTGCCGTCGGTCTTCTCATGCGTTGGCTTTGGTTCGT
SRR11006484_NODE_63_length_93_cov_22.562500	VIE2	1.98e-42	92	100	Absent	1	0	0	NC_035108.1	1.09e-40	92	91.837	93	93	0.324406	3.59208	1	TTCCTCACCTCCACCCCGAGGCCGCGGAAAACCGCTCCACTCGGCTGCGAGGCATGCGCCTCCGTCCTCCACATCCTCAACCTCTCTTCGACG
SRR11006484_NODE_64_length_93_cov_17.187500	VIE2	0	92	98.925	MN567479.1	5.8e-10	85	74.419	NC_035108.1	4.65e-39	92	74.194	93	93	1.79334	1.27937	1	TCCATCATGATGGTGTGGACCTTAATTTGGCCAACACCTCTACTCTTGACAAAATCCATAAACGTTGCATGGCAGGCGATCGTCACAGCATTG
SRR11006484_NODE_65_length_93_cov_3.875000	VIE2	0	76	98.701	Absent	1	0	0	NC_035108.1	4.06e-32	76	93.878	93	77	-0.716322	3.38865	1	TTCCTCACCTCCACCGCGAGGCCGCGGAAAACCGCTCCACTCGGCTGCGAGGCATGCGCCTCCGTCCTCCACATCCT
SRR11006484_NODE_66_length_91_cov_11.857143	VIE2	5.14e-36	90	96.703	Absent	1	0	0	NC_035108.1	1.31e-39	90	96.703	91	91	0.393341	2.17616	1	GCTACCTCGAGGATCACATCGTGAACTTCCTAGGTTTAATGCTGTGTCTCCAGGTGATTTCAAACGCCCGGCCACGCTAACGGCCATTGGC
SRR11006484_NODE_67_length_91_cov_9.214286	VIE2	0	90	100	Absent	1	0	0	NC_035108.1	1.31e-39	90	98.901	91	91	1.72471	2.83742	1	TTGGCTTTGGTTCGTGGTTGGTTCTGTTGCACGCTTCAACGTCGTCGATCCGCTTGTCCCAGATGATGATTCCTCTGCGGATGCTACTTCA
SRR11006484_NODE_68_length_91_cov_4.785714	VIE2	0	90	97.802	Absent	1	0	0	NC_035108.1	5.58e-38	90	97.222	91	91	0.418653	2.98689	1	GCTACCTCGAGGACCACATCGTGAACTTCCTAGGTTTAATGCTGTGTCTCCAGGTGATTTCAAACGCCCGGCCACGCTAACGGCCATTGGC
SRR11006484_NODE_69_length_90_cov_9.769231	VIE2	0	89	98.889	Absent	1	0	0	NC_035108.1	1.92e-37	89	97.222	90	90	0.107882	2.88344	1	CCAATGGCCGTTGGCGTGGCCGGGCGTTTGAAATCACCTGGAGACACAGCATTAAACCTAGGAAGTTCACGATGTGGTCCTCGAGGTAGC
SRR11006484_NODE_6_length_987_cov_8.204396	VIE2	0	422	99.527	NC_034017.1	1.68e-42	580	66.437	NC_035108.1	0	591	97.425	987	592	-0.0475576	5.34125	1	ATACCTTAAGCTGCACGTTCGATCCATACAAAGTCCGTCGAAACCCGACAAAGTCGTATTGGAATGCAATCGCTTTTTCACACACACTCGTCGCATAGTCTGAGGCCGTCATGACCCTTAAGACGTGGTGGTTCTCATTCTCAAGCTCTCCACTGAAAAACCGGGATGGCAATTTCCCCAAATCGCCTTTGGTTTCCCCCGTATGCTGGTAAACGGCCATCTCCACACTTTCGGTTCCAAGTGTGATCTTGCGTCGTGTTTTCGGAAGCTCATCAAAGACTGAATCGTAGGAATTGGACATGTTCAGGTAGACAGTCGGATGGCCAAGTTTCGTCAAAGCGTGGTAGGCCACACTTCGGGCTGCTGCGCACTGCAACTTGTCTTCGCTCACAATACACT…
SRR11006484_NODE_70_length_86_cov_14.000000	VIE2	0	85	98.837	MN567479.1	2.38e-14	83	78.571	NC_035108.1	2.66e-35	85	98.837	86	86	0.669471	0.780529	1	CAGCATTGGATGGTAAATTTAAGTAATCCATCACTCCCCGGGCCGCTATTGACATCGGGTCCAAAAAGTGGCATTCGTCCATCATG
SRR11006484_NODE_71_length_82_cov_13.600000	VIE2	1.79e-35	81	100	Absent	1	0	0	NC_035108.1	8.64e-35	81	100	82	82	0.666036	4.35436	1	AGGGACGATCATCGGCGAATGTGGTTAGACCAGGCGAGCAAGCAAATTGGTGCTGTAAGAACTGCTCACACCCCATTCATTT
SRR11006484_NODE_72_length_78_cov_16.000000	VIE2	0	60	100	MN567479.1	1.32e-10	76	76.623	NC_035108.1	4.15e-32	77	98.718	78	78	0.631442	0.871789	1	CCAGCATTGGATGGTAAATTTAAGTAATCCATCACTCCCCGGGCCGCTATTGACATCGGGTCCAAAAAGTGGCATTCG
SRR11006484_NODE_73_length_78_cov_8.000000	VIE2	0	77	98.718	Absent	1	0	0	NC_035108.1	4.15e-32	77	98.276	78	78	0.114255	2.89052	1	GCCAATGGCCGTTGGCGTGGCCGGGCGTTTGAAATCACCTGGAGACACAGCATTAAACCTAGGAAGTTCACGATGTGG
SRR11006484_NODE_7_length_940_cov_16.026651	VIE3	0	722	99.862	NC_034017.1	1.71e-67	706	68.079	NC_035109.1	0	939	99.681	940	940	0.671455	6.16865	1	TGCCTCGTCAAAACTTGGACACCCACTGGTGTATCTTAACATCTCTAATTCGTACGGCTCGGTTTTAGATGAGCTTCCCAAAGCAAGGCGTAGAATAACGCTTGGAACTGAAAGCGTGGAAATGGTGGTATACCAACACACTGGGGAGCCAAAAGGTGATTTCGGAACGCTCCCATCACGATATTTTCGCGGGGACATGGAGAACGAAAATCACTATGTTCTGCGGGTAATGACTGCCTCAGACCACGTGCACAGGGTGTGTGGAAAGGCGATTGCGTTCCAGTACGACTTTGTGGGATACCGCCGGACCCTGTACGGATCCAATGTGCAGCTCAAGGTCTCACAAGTGGTATCAAGCTACTGCCCAATGTATCTGGCAGGATTGGCTGTCAAGAACGA…
SRR11006484_NODE_8_length_907_cov_4.674699	VIE1	0	135	96.324	NC_027817.1	2.15e-34	241	73.361	NC_035107.1	4.42e-59	140	96.454	907	289	19.009	22.5094	3	CATGTGTTCCGATTATGCTACCACATTCTTGATCTTGTTTCTTGTGGAGATATGGGATATCCTCCCACTTTTCGACCCATTCTCTATGTTTCATCCATGGGTTGTCTTGGATCCAAACGCGATTCCATACAGTGAGCATGTCCTCTGTTGTCATCCATTCACAGTTTTGATGAATGGACCACGACGTTCGGCCTTCAGGGAACCATTCCACAGGAACACTAGAAGCGATGGCCGCGAATCCTAACCTCAAGTCTCTTCTGTGGAAGAAGTACAAAGCCCACATCTGCGC
SRR11006484_NODE_9_length_884_cov_14.914498	VIE2	0	535	96.455	MN567479.1	3.31e-76	521	72.097	NC_035108.1	0	529	96.488	884	530	5.63427	-14.0076	2	TGCCAGGGACGTGTACATGACACTTGGCTCACTCATAGGTCGCATGCGCTCAACTGGCGAGCCAATCATAAACGACACTCCGAAGGTCCGAAGAGGGACACGGGCTGACCCCCAAACGAAAATCAAGGATATGGATCCTAGCATGACCCAAACCAGGGTTAATAAACTCCGGGATGAAAATCTAAGCACTTGGTTTTTTGACAAGAACAACCCCTACCAGACTTTTAAGTACCATGGTTCGTACGTGACAGATGACGTCAAAGTTGGTGGTCAAACTGTCAACCCTCTTGTCCGGAAGATTATGTGGCCTTGGGAAGCCGTTGGAGGAGTAACAAACTTCATGATGACCGACATCTCAACGTACTCCCAACAAAAGGTTCTCCGGGAGAAGGTAGACAC…
SRR11006485_NODE_10_length_545_cov_45.183761	VIE2	0	544	99.817	MN567479.1	1.36e-21	439	66.297	NC_035108.1	0	544	99.39	545	545	0.506587	0.269011	1	GAATGCCACTTTTTGGACCCGATGTCAATAGCGGCCCGGGGAGTGATGGATTACTTAAATTTACCATCCAATGCTGGGATAAATGTTGTCTATCTCTCCGCGACGCCACCCGGACAGGCTCCATCAGTTGGCTCGAATTATACGATTCGGGAGTACGCGGCCCCTAGCACTCGAAAACTCAGTTCTGAGTGGTTTGAGAGCATTGTCCGACAGCATGGAGCTGGAAAGACGATAGCGTTCGTCCCATCCCAGGACCAGTCGGAACGGTTTGCGGACTCATCCGCGGGAGCCGTTTCTCTGCATCGGGACAATTTTGAGGAGAATTATGCGAAGGCCCTTGACCCTGAGACAAAAATCATCTATTCGACGGAAATTTCTGAGATGGGAGCCAATTACAAC…
SRR11006485_NODE_11_length_519_cov_2.902715	VIE3	0	156	100	MN567479.1	8.14e-18	146	73.51	NC_035109.1	1.14e-75	157	100	519	158	-0.0138838	7.12693	1	AGAAGAAGGTTTCCCGGCCGGGAGGCGGCTGGGTTGGTGGCCCAAGTGGGCTGCCGAAGAAGCGGACGGGTTCGGTTGTTGGCAAAACAACCGACCAAAAACAAAAAATTGTGGCGACGCAGAGACCCCCATCAGGGGGCAGCCTCCTCGCCATAAAA
SRR11006792_NODE_38_length_121_cov_4.909091	VIE2	0	120	99.174	NC_005064.1	1.45e-06	44	82.222	NC_035108.1	4.22e-54	120	99.174	121	121	4.12111	3.3025	4	CGAAAGCAGCCCATCACAACATCATCTATGGTGCAGCGACGAGGGCGAACTGGGCGAAATGCCCCAGGTACATATGTTTATCCAGTTGACGCTGCTACCAAGGAGGATCCATATGACTGGG
SRR11006485_NODE_16_length_286_cov_2.478469	VIE2	0	61	100	NC_027817.1	4.62e-05	62	74.603	NC_035108.1	1.16e-24	62	100	286	63	3.78468	-15.0619	2	ACTTTCTGGGATGGTCACGAGCCCTCCTTTTTGGACTCGACTTCTCCCAATGATTTCGTGCTG
SRR11006485_NODE_19_length_247_cov_6.188235	VIE2	0	124	99.2	NC_034017.1	1.47e-10	57	82.759	NC_035108.1	1.06e-116	246	91.837	247	247	0.996925	3.69831	1	GTAAGAACTGCTCACACCCCATTCATTTCCAGGTTGGACCGGCCCTATACTATCCAATGGAGATTCAGAAAGCTGGAGAGATAACTGATAGCAACCCAAAGGTGTCTAAAATGAAGTTGACCGAGACTCCCCTCTCGGATGACCCTGAACCAAGCCTCGAAGAGAGGTTGAGGATGTGGAGGACGGAGGCGCATGCCTCGCAGCCGAGTGGAGCGGTTTTCCGCGGCCTCGGGGTGGAGGTGAGGAA
SRR11006485_NODE_1_length_3321_cov_6.438964	VIE3	0	828	100	MN567479.1	4.71e-119	2401	63.905	NC_035108.1	0	1404	73.319	3321	2756	1.02539	6.61204	1	AGGGATGGGAATCTTAGAGGAGGTGGAGTTCATCTTGTTCAAAATCATTCGGGAAAACACATGGTTTGGGCTCATTGCCTTTCTGTGCATTGGCCTCAAAATGCGGTGGCCCGTATGGATTATGATTCTAATTGGAGTTGTGACCTGGAACGCTGTGAGGGCTGATGTTATTGAACCCCTCAAGCAGGAGAAGATGACATTCTTGGAGACTCGAATGTTTTAAGCGAAATATCAACTATCGCGACACCAAATGGGCTCCTCCAGGTAAGCATGGGGAATTCTCATGTGATTAGAGGACAAGACTACAAAACCCTTCTAACGGATTGCGAAGTGGGACAGTCATATTCCACTGATGTGTGCCCTGGTGGTTCACAATTGAATCTAGGAGGGGTTCGCAAT…
SRR11006485_NODE_21_length_225_cov_7.695946	VIE2	0	33	100	NC_040645.1	3.57e-05	60	85.294	NC_035108.1	7.31e-09	33	97.059	225	68	1.84409	0.499731	1	CAAAAGATTTTGGCTTCGGATCTTCAGGATCTCCAGAACATTCATCGATTGGCACCCTGGCAAGGGAA
SRR11006485_NODE_22_length_213_cov_11.750000	VIE2	9.93e-20	122	77.236	NC_027817.1	4.37e-10	74	77.333	NC_035109.1	1.22e-95	197	81.07	213	198	2.00519	9.70589	1	GGAGATTTGGGAAGACTGCCATCTCGGTTCTTTAACGGAGAACTTGAGAACGAAAATCATCGGGTGCTACGAGTCATGACGGCATCAGACCATGTAACGAGCGTCTGTGGGAAAGCTATCGCAAATGTACAGTTAAAAGTGTCGCAGACCGTTTCGAGCAATTGTCCCACTTATCTCGCTGGACTCGCCGTGAAAAAT
SRR11006485_NODE_23_length_205_cov_7.562500	VIE2	0	132	98.496	Absent	1	0	0	NC_035108.1	7.9e-33	78	100	205	145	1.27497	1.69852	1	TGTTATCCTGGTTGGCTTTTGCTGTTTTTGGATTGCCGTCGGTCTTCTCATGCGTTGGCTTTGGTTCGTGCAAGAACAATGCTGTGACGATCGCCTGCCATGCAACGTTTATGGATTTTGTTAAGAGTAGAGGTGTTGGCCAAAT
SRR11006485_NODE_24_length_190_cov_22.362832	VIE2	0	111	100	NC_034017.1	0.00036	108	67.89	NC_035108.1	6.01e-93	189	98.261	190	190	1.16267	4.92727	1	TTTCACGTGTGTTCCCGGGACAGGCCCCGAAATTAGCCGAATTGGGGTGACATGCCAAGGGAAATCAGTTTGCATCTGTCAGCCGTGTATTGTTTAGGCCAAATGCACTTTCTGGCTTGCATGGTTTCCAAATCCTCAATCGTGTACTCAGTCTCATTGCCTTGTTTACGACTAGACATCCAAAACATGC
SRR11006485_NODE_25_length_188_cov_36.099099	VIE2	9.1e-77	162	98.773	NC_005064.1	3.12e-11	149	70.199	NC_035108.1	3.74e-89	187	98.773	188	188	0.756011	-0.293046	1	CGAAAGCAGCCCATCACAACATCATCTATGGTGCAGCGACGAGGGCGAACTGGGCGAAATGCCCCAGGTACATATGTATATCCAGTTGACGCTGCTACCAAGGAGGATCCATATGACTGGGTTTGTTGGCTGGAAGCACAAATGGTGTTAGACCAGCTAAGCAGGATGTGGAGGACGGAGGCGCATGC
SRR11006485_NODE_26_length_178_cov_19.871287	VIE2	0	177	99.438	MN567479.1	6.45e-26	160	75.155	NC_035108.1	7.72e-85	177	85.955	178	178	1.30174	1.21671	1	TGCAAGAACAATGCTGTGACGATCGCCTGCCATGCAACGTTTATGGATTTTGTTAAGAGTAGAGGTGTTGGCCAAATTAAGGTCCACACCATCATGATGGACGAATGCCACTTTTTGGACCCGATGTCAATAGCGGCCCGGGGAGTGATGGATTACTTAAATTTACCATCCAATGCTG
SRR11006485_NODE_27_length_166_cov_11.067416	VIE2	7.98e-65	140	98.582	NC_035187.1	0.004	23	91.667	NC_035108.1	2.85e-77	165	97.59	166	166	0.962127	-0.277937	1	GCATGCGCCTCCGTCCTCCACATCCTGCTTAGCTGGTCTAACACCATTTGTGCTTCCAGCCAACAAACCCAGTCATACGGATCCTCCTTGGTAGCAGCGTCAACTGGATAAACATATGTACCTGGGGCATTTCGCCCAGTTCGCCCTCGTCGCTGCACCATAGATG
SRR11006485_NODE_28_length_159_cov_11.060976	VIE4	0	143	98.611	MN567479.1	2.41e-05	74	73.333	NC_035109.1	2.1e-65	143	97.917	159	144	1.56623	8.23723	1	TCAAGGTTGACCCAAAGTGTGAAGGACGTTCAGCTGCGTCTGTGGTAAAACCCGGTGAGCAATCCAATTGGTGTTGCAAAAATTGTTCCCACCCAGTACATTTTCAAGTGGGGCCGGCCTTGTATTACCCCATGGAGATACAAA
SRR11006485_NODE_29_length_155_cov_27.666667	VIE2	0	153	74.675	NC_034017.1	0.000286	25	92.308	NC_035109.1	3.92e-24	61	100	155	62	1.59384	8.34184	1	TTGTTCCCACCCAATACATTTTCAAGTGGGGCCGGCCTTGTATTACCCCATGGAGATACAAA
SRR11006485_NODE_2_length_2251_cov_6.464121	VIE2	0	1439	98.472	NC_033726.1	1.04e-17	140	83.051	NC_035108.1	0	1453	97.872	2251	1764	4.70093	-14.037	2	TCGAAAGTGATCTAAACCCTGTTCCACACATCAAGCATGTTTTCCGTGGTCATCCACTCGTATTGCTGGTGGATGGACCATGATGTCCTCCCCTCTGGGACCCAATCTGTTGGAACGGATGCATGTATGGCTGCGTACCCCACCCGCAGATCACGCCGATGGAAAAAGTACAGAGCCCACATTTGTCCGTGGGCTTTTGACAGACAAGCACTTTCTGGGATGGTCACGAGCCCTCCTTTTTGGACTCGACTTCTCCCAATGATTTCGTGCTCGTGGCGGCATGGAACGATTATTTTCCTTCCATCTTTGAGATGGAGTGGATGGAAGTGATGGGAGCAAAACTCAACGCGCTCCCAGATCGTCTCCACGAGTGAAAACGAGTCAATTGGTATATTTTTC…
SRR11006485_NODE_30_length_141_cov_51.406250	VIE2	0	138	75.54	NC_034017.1	0.000256	25	92.308	NC_035109.1	9.64e-17	47	100	141	48	1.12407	8.28524	1	TTTGTATCTCCATGGGGTAATACAAGGCCGGCCCCACTTGAAAATGTA
SRR11006485_NODE_31_length_139_cov_53.854839	VIE2	0	109	100	NC_034017.1	9.45e-10	50	84.314	NC_035108.1	2.01e-65	138	95.495	139	139	-0.172682	2.69832	1	AAATCACCTGCAGACACAGCATTAAACCTAGGAAGTTCACGATGTGGTCCTCGAGGTAGCCCTTCCTCACCTCCACCCCGAGGCCGCGGAAAACCGCTCCACTCGGCTGCGAGGCATGCGCCTCCGTCCTCCACATCCT
SRR11006485_NODE_32_length_128_cov_47.019608	VIE2	0	76	100	Absent	1	0	0	NC_035108.1	7.19e-58	127	91.837	128	128	0.241961	1.18964	1	TTCCTCACCTCCACCCCGAGGCCGCGGAAAACCGCTCCACTCGGCTGCGAGGCATGCGCCTCCGTCCTCCACATCCTGCTTAGCTGGTCTAACACCATTTGTGCTTCCAGCCAACAAACCCAGTCATA
SRR11006485_NODE_33_length_123_cov_23.413043	VIE2	0	114	100	MN567479.1	3.26e-21	111	78.571	NC_035108.1	4.31e-54	122	98.131	123	123	1.06823	1.01599	1	CCAGCATTGGATGGTAAATTTAAGTAATCCATCACTCCCCGGGCCGCTATTGACATCGGGTCCAAAAAGTGGCATTCATCCATCATGATGGTGTGGACCTTAATTTGGCCAACACCTCTACTC
SRR11006485_NODE_34_length_101_cov_10.416667	VIE2	0	100	100	Absent	1	0	0	NC_035108.1	5.59e-45	100	100	101	101	1.57741	0.849432	1	ATTTGGCCAACACCTCTACTCTTAACAAAATCCATAAACGTTGCATGGCAGGCGATCGTCACAGCATTGTTCTTGCAGTAGGCAACATTTGTTCCTATCTT
SRR11006485_NODE_35_length_91_cov_55.500000	VIE2	0	89	76.667	NC_034017.1	0.000151	25	92.308	NC_035109.1	3.92e-24	61	100	91	62	1.19209	8.54374	1	TTTGTATCTCCATGGGGTAATACAAGGCCGGCCCCACTTGAAAATGTATTGGGTGGGAACAA
SRR11006485_NODE_36_length_91_cov_9.285714	VIE2	0	89	75.556	NC_034017.1	0.000151	25	92.308	NC_035109.1	1.67e-22	61	98.387	91	62	1.44468	8.06292	1	TTGTTCCCACCCAGTACATTTTCAAGTGGGGCCGGCCTTGTATTACCCCATGGAGATACAAA
SRR11006485_NODE_37_length_91_cov_5.285714	VIE4	2.52e-23	61	98.387	NC_034017.1	0.000151	25	92.308	NC_035109.1	1.67e-22	61	98.387	91	62	1.37882	8.04266	1	TTGTTCCCACCCAGTACATTTTCAAGTGGGGCCGGCCTTGTATTACCCCATGGAGATACAAA
SRR11006485_NODE_3_length_1673_cov_15.969298	VIE2	0	157	99.367	NC_034204.1	6.33e-76	1079	66.885	NC_035108.1	0	1186	85.714	1673	1355	-0.534468	3.7851	1	AAATCACCTGCAGACACAGCATTAAACCTAGGAAGTTCACGATGTGGTCCTCGAGGTAGCCCTTCCTCACCTCCACCGCGAGGCCGCGGAAAACCGCTCCACTCGGCTGCGAGGCATGCGCCTCCGTCCTCCACATCCTCAACCTCTCTTCGACGCTTGGTTCAGGGTCATCCGAGAGGGGAGTCTCGGTCAACTTCATTTTAGACACCTTTGGGTTGCTATCCAGCTTTCTGAATCTCCATTGGATAGTATAGGGCCGGTCCAACCTGGAAATGAATGGGGTGTGAGCAGTTCTTACAGCACCAATTTGCTTGCTCGCCTGGTCTAACCACATTCGCCGATGATCGTCCCTCACATTTCGGATCCACTTTCACGTGTGTTCCCGGGACAGGCCCCGAA…
SRR11006485_NODE_4_length_1321_cov_6.202572	VIE2	0	760	99.869	MN567479.1	3.58e-65	627	70.182	NC_035108.1	0	762	98.206	1321	854	1.76726	-1.04032	1	GGCTCTTGAAGCGCGCGATCAAAAACACTCCCAGGTCACCAACATCATTGATAGGACCCCGCATGACAACACGAAAGGATACGTCTATGGCCACCAGTTTATGGACTTTGGCTGAATTGTAAACTTTGTTGGCATTGGATACCTTACGGACATCCCCCTCCGGGCCTCCCTGTTCGTGTTTCGAATGGTGCTGGGGTTGTTTCCAACACTGGGCGGAATGCGCTCTCTGGAAAAAAACAGCAGCAACAGGTTTGGGGGTGAAGTGGAAGAACATGTTAAATGAAATGTCCCAAGTTCGATTCCAATCCTACAAATCCCGAGGCGTGAACGAAACTCCCCGAGGTGACTATGTGTCTCGTGGGGGATTGAAAATGGACGAAATCATCAGGAAATACGGCT…
SRR11006485_NODE_5_length_1294_cov_3.259655	VIE2	0	113	100	MN567479.1	2.22e-23	549	65.828	NC_035108.1	0	482	98.16	1294	682	1.26748	-0.4997	1	CGAAAGCAGCCCATCACAACATCATCTATGGTGCAGCGACGAGGGCGAACTGGGCGAAATGCCCCAGGTACATATGTTTATCCAGTTGACGCTGCTACCTAGGAGGATCCATATGACTGGGTTTGTTGGCTGGAAGCACAAATGGTGTTAGACCAGCTAAGCATGCCACTAATGAAGGAAGAGTATGCTTATGGACAACCCCCTGGAGCTTTTCGTCTGATCGGCGAAAGTCGAGATAGGTTCTTCCGGTTCATGGAGCGGCCAAATGTGCCAATATGGTTGGCTTGGAAGTGGGCGAACAGTTTCAACCAGAAGCATGACATGGTATTCAATGAAAGGGACTTGCCTGATGAAGACACCGTGCACACATCAGATGGGCGCATGGTGTATCGGCCAAAA…
SRR11006485_NODE_6_length_1003_cov_17.183585	VIE2	0	449	94.692	MN567479.1	1.4e-81	901	67.812	NC_035108.1	0	849	88.757	1003	927	2.11442	0.821071	1	CCAGCATTGGATGGTAAATTTAAGTAATCCATCACTCCCCGGGCCGCTATTGACATCGGGTCCAAAAAGTGGCATTCGGACCTTAATTTGGCCAACACCTCTACTCTTGACAAAATCCACAAACGTTGCATGGCAGGCGATCGTCACAGCATTGTTCTTGCAGTAGGCAACATTTGTTCCTATCTTGAATTCCGTTTCACCGAAGGCCTTTCTTACTTCCTCCATAACAACTCGGGTGGGGGTCAAAATGAGGGTGCGCCGCTTGAGCTCCACGTTTTTCAGTGTCTCTTCAACAATGTATTTCCGTGTCTTTCCCTTGCCAGGGTGCCAATCGATGAATGTTCTTTGTACCGTGCTCGTTAGATCAATGCCTGGAAGATGAACCTGGTTCGGATCTTG…
SRR11006485_NODE_7_length_712_cov_74.470866	VIE4	0	626	99.522	NC_034204.1	9.24e-57	664	68.135	NC_035109.1	0	685	88.337	712	686	1.11535	8.83984	1	GGAGATTTGGGAAGACTGCCATCTCGGTTCTTTAACGGAGAACTTGAGAACGAAAATCATCGTGTGCTACGAGTCATGACGGCATCAGACCATGTAACGAGCGTCTGTGGGAAAGCTATCGCTTTCCAATATGACTTCGTGGGATTCCGTCGAACGCTGTACGGGTCAAATGTACAGTTAAAAGTGTCGCAGACCGTTTCGAGCAATTGTCCCACTTATCTCGCTGGACTCGCCGTGAAAAATGATAGGACCTTCTTCACTGATGGAATGTTCTGGATGTCCAGCCGCAAGCAAGGGAACGAGACAGAATACACAATCGAGGAACTCGAGACGCACCAAGCGAGGAAATGCATCTGGCCAAAGCAGTACACGGCCGATAGCCTAAACGACTCTACCGAT…
SRR11006485_NODE_8_length_607_cov_29.756604	VIE2	0	47	100	MN567479.1	1.97e-26	307	68.182	NC_035108.1	1.81e-159	315	98.37	607	316	1.14496	2.32484	1	CCTCAGTTTGTGTTCCAGTAGATACCCTAGGAAGAACATCGAGCAATGCCCTACGTGAAGTAGCATCCACAGAGGAATCATCATCTGGGACAAGCGGATCGACGACGTTGAAGCGTGCAACAGAACCAACCACGAACCAAAGCCAACGCATGAGAAGACCGACGGCAATCCAAAAACAGCAAAAGCCAACCAGGATAACACCCAGTAGGCCAATGGCCGTTGGCGTGGCCGGGCGTTTGAAATCACCTGCAGACACAGCATTAAACCTAGGAAGTTCACGATGTGGTCCTCGAGGTAGCCCTTCCTCACCTCCACC
SRR11006485_NODE_9_length_594_cov_39.533849	VIE2	9.9e-77	502	73.958	MN567479.1	6.73e-07	279	63.929	NC_035109.1	0	408	73.394	594	504	1.20125	7.87864	1	GATAGCAATCCAAAAGTCTCAAAGCTGAAATTGACGGAAACGCCTTTGTCTGATGATCCTGAACCGACCGTTGAAGAACGACTCAAAATGTGGCGAACTGGGGCGCACGCATCACAACCAAGCGGAACGGTTTTCCGGGGCCTTGGGGTAGAGACCAGGAAGGGCTACCTCGAGGATCATATAGTCAACTTCCTCGGTTTAATGTTGTGTTTACAAGCGATATCGAACTCTCGTCCACGTCAACGGCCTCTAGCATATTGGGTATTGTCTTGGCTGGCGTTTGCTGTCTTTGGGCTACCATCGGTTTTTTCGTGCGTCGGTTTTGGCTCTTGGCTAGTTCTACTACATGCCTCAACGTCATCAATCCGAGTCTCCCAAATGATGATCCCACTATGGATG…
SRR11006901_NODE_21_length_242_cov_2.648485	Absent	1	0	0	NC_038912.1	2.6e-07	48	86	NC_035108.1	2.89e-17	48	100	242	49	-12.9339	15.1186	8	TTTATGAGAGAGGAAAGTCTGAGATACTACACAATTGGGAATCGTCAAT
SRR11006486_NODE_12_length_155_cov_29.820513	VIE4	0	154	100	NC_034204.1	4.83e-14	118	73.109	NC_035109.1	4.74e-74	154	99.355	155	155	1.89944	8.45325	1	GTAGGGTCGTTTAGGCTATCGGCCGTGTACTGCTTTGGCCAGATGCATTTCCTCGCTTGGTGCGTCTCGAGTTCCTCAATTGTGTATTCTGTCTCGTTCCCTTGCTTGCGGCTGGACATCCAGAACATTCCATCAGTGAAGATGGTCCTATCATT
SRR11006486_NODE_13_length_136_cov_19.152542	VIE4	1e-33	76	100	NC_027817.1	4.77e-07	25	100	NC_035109.1	4.06e-32	76	98.701	136	77	0.749877	10.1908	1	CTCGAGTTCCTCGATTGTGTATTCTGTCTCGTTCCCTTGCTTGCGGCTGGACATCCAGAACATTCCATCAGTGAAGA
SRR11006486_NODE_1_length_7266_cov_14.140214	VIE2	0	128	100	MN567479.1	2.6e-126	5635	63.889	NC_035108.1	0	1740	93.452	7266	6147	0.333549	0.348373	1	ATAGTACATTTCAGCTGTTGAGTTTCTGCTTGTGGACAGTCGAACCAACCGCCCACTGTAGGTATGTTGCAGAGTTTCAAGCTTCCGCATCACCTCCACCGGATATGGGCATAGGACCTTAAAACAGAACTGGGCCTCCGGATTGGTCTTCAACCACCTCTCGAGAACATCAAGGACGACCAGCGTTCTGGTTTTTTCCTTCCGGAAATCAGGATCACTCTCCCCGATGTCACAAAGGACAGTTTCACACAGAGTTGGTTCAAGCTTGAAGACATTTGTCCGACTCTTTAGGGTGACTAGGTTGTAACCATACGTTATGAACTTTTGGGGTTCTTCACGTTCTACTCCCCCAAGGGTGTACCCTGCCACGCGCATAACTCGTTCTTCCATCACTGCCCT…
SRR11006486_NODE_2_length_4072_cov_4.774468	VIE3	2.79e-20	50	100	MN567479.1	5.78e-119	2532	63.772	NC_035108.1	0	1389	73.371	4072	2899	0.749417	6.84099	1	AGAAGAAGGTTTCCCGGCCGGGAGGCGGCTGGGTTGGTGGCCCAAGTGGGCTGCCGAAGAAGCGGACGGGTTCGGTTGTTGGCAAAACAACCGACCAAAAACAAAAAATTGTGGCGACGCAGAGACCCCCATCAGGGGGCAGCCTCCTCGCCATAAAAAGGGATGGGAATCTTAGAGGAGGTGGAGTTCATCTTGTTCAAAATCATTCGGGAAAACACATGGTTTGGGCTCATTGCCTTTCTGTGCATTGGCCTCAAAATGCGGTGGCCCGTATGGATTATGATTCTAATTGGAGTTGTGACCTGGAACGCTGTGAGGGCTGATGTTATTGAACCCCTCAAGCAGGAGAAGATGACATTCTTGGAGACTCGAATGTTTTAAGCGAAATATCAACTATCG…
SRR11006486_NODE_3_length_2113_cov_7.528978	VIE2	0	1281	98.986	NC_033693.1	1.55e-21	193	76.978	NC_035108.1	0	1281	98.986	2113	1282	5.08773	-13.8809	2	ATCACCATTCCCTCCAGTTTTTCGACCATGTTCCGCGAGAGCCATTTGTCGATCACCACTGGTTCAGCTTCGAGTAGCCCTTCACTTTCAAGGGTTCGGCCAATCTGAACCTTTCCATTGGTGATTGTGTTCGAGGCATATGTCACCACCTGCCCCGAGCCTCGCTGATCCGATCGGGAAACCACATCCATGACCGTTCCACTCCCGAATTTAGAATGGGTTCGGGGAAACAGGGCCACAATATTTTGGTAGGCAAATTTCATGACCGACTCCGCCAGAGCTCTATGGTAATCATCCTCAATCGAGTTGAGGATGAAGAACTCTTCGTCGGCCAAATCCGCCTGACTAATGCGAGTGTCCCAGCCAGCTATGTCATCGGCAACGAAAAACTTTCCTTTT…
SRR11006486_NODE_4_length_1622_cov_41.288673	VIE4	5.91e-81	272	100	NC_034204.1	5.38e-64	1046	68.005	NC_035108.1	0	1147	73.42	1622	1498	1.18491	8.9645	1	ATTGTGTATTCTGTCTCGTTCCCTTGCTTGCGGCTGGACATCCAGAACATTCCATCAGTGAAGATGGTCCTATCATTTTTCACGGCGAGTCCAGCGAGATAAGTGGGACAATTGCTCGAAACGGTCTGCGACACTTTTAACTGTACATTTGACCCGTACAGCGTTCGACGGAATCCCACGAAGTCATATTGGAAAGCGATAGCTTTCCCACAGACGCTCGTTACATGGTCTGATGCCGTCATGACTCGTAGCACACGATGATTTTCGTTCTCAAGTTCTCCGTTAAAGAACCGAGATGGCAGTCTTCCCAAATCTCCCCGGGTCTCACCAGTGTGTTGAAACACAGCCATCTCCGTGGAGTAACATCCATAGTGGGATCATCATTTGGGAGACTCGGAT…
SRR11006486_NODE_5_length_1200_cov_4.689225	VIE2	0	452	100	NC_034017.1	6.28e-68	452	72.068	NC_035108.1	0	463	95.376	1200	515	4.2588	-15.1132	2	TCGAAAGTGATCTAAACCCTGTTCCACACATCAAGCATGTTTTCCGTGGTCATCCACTCGTATTGCTGGTGGATGGACCTCCCCTCTGGGACCCAATCTGTTGGAACGGATGCATGTATGGCTGCGTACCCCACCCGCAGATCACGCCGATGGAAAAAGTACAGAGCCCACATTTGTCCGTGGGCTTTTGACAGACAAGCACTTTCTGGGATGGTCACGAGCCCTCCTTTTTGGACTCGACTTCTCCCAATGATTTCGTGCTCGTGGCGGCATGGAACGATTATTTTCCTTCCATCTTTGAGATGGAGTGGATGGAAGTGATGGGAGCAAAACTCAACGCGCTCCCAGATCGTCTCCACAAGTGAAAACGAGTCAATTGGTATATTTTTCCGGATTTTC…
SRR11006792_NODE_41_length_100_cov_36.652174	VIE2	0	99	100	NC_034017.1	6.35e-10	50	84.314	NC_035108.1	1.92e-44	99	97	100	100	4.11384	3.32442	4	GCCGGGCGTTTGAAATCACCTGCAGACACAGCATTAAACCTAGGAAGTTCACGATGTGGTCCTCGAGGTAGCCCTTCCTCACCTCCACCCCGAGGCCGCG
SRR11006794_NODE_2_length_2164_cov_4.606612	VIE3	0	828	100	MN567479.1	3.06e-119	1123	71.316	NC_035109.1	0	1147	100	2164	1306	4.25203	3.44093	4	CCACACGTGACGTGGGCTTGGCCAGTCTTAGTCCCCGGTTGAAACATCATTCGTTTTGACGTGAGTCCACAGCTCACGCATTCCAGCGCGATACTGCAGATTTCAGGAACATCATCGTCTGTCTGCACAACAAGGACTCCCTCATTTCCGTAACCCCCTTGCACAACCGTTGCTCTCAACGTTATTTTACAGGGGGAGAATTCTCCAGTTATCAATTTTTCCAGGACAGTTCGGCACCAGAATATTGTGTCAAGTTCTGGGGTTCCTCCCTTTTTCCCTGCCTTCCAGTCAAGATGTGGGTTGTCTATTGACACCACCGGGATTTCATTTGGAGTTGCTGGTCCCCAATTCACGACTCGATCCATGCCGATCATGTGCTTCTGCGTTCGAAACACACCA…
SRR11006487_NODE_10_length_868_cov_5.477876	VIE3	0	409	94.891	NC_034204.1	1.21e-43	381	70.207	NC_035109.1	0	442	95.034	868	672	0.0479578	6.15191	1	GTGATTGTAGCAAACGAAACTGTAAGCATCGAGTGCAAGACAGCTCCTCTAACGCAAGTTTGGAGATTGGCCAACAAGGTAATTGACAGGTACCAACGCCACGGGGTGCCCGGTGTGGGTGGAGTTTTCCATGATTTGTACGGAAAAATCATCAGCGGCCTAAGTGGGATATACAACTTGAAGTGGACCTTGATCCTTGTGGCTGTGGCCCTCTTGGTATTGAAAGTCGACAAGTCCATGTTCGTCCTACTCATCGTACTTGGATCAGCCTGGTTCGTGTATGGAGACGTTGGCTGCGGGACAGACACTGACCGGAAAACCTTAGTTTGTGGTGGGGGGTTGTTCGTCTGGAAAGGGATTGGACAGTATCCCACCGCTGACCACTCAGTGGAGCTGGCT…
SRR11006487_NODE_11_length_858_cov_26.121639	VIE2	0	156	99.363	MN567479.1	1.46e-23	467	65.828	NC_035108.1	0	483	98.347	858	508	1.17421	-0.430142	1	GCGAAAGCAGCCCATCACAACATCATCTATGGTGCAGCGACGAGGGCGAACTGGGCGAAATGCCCCAGGTACATATGTTTATCCAGTTGACGCTGCTACCAAGGAGGATCCATATGACTGGGTTTGTTGGCTGGAAGCACAAATGGTGTTAGACCAGCTAAGCATGCCACTAATGAAGGAAGAGTATGCTTATGGACAACCCCCTGGAGCTTTTCGTCTGATCGGCGAAAGTCGAGATAGGTTCTTCCGGTTCATGGAGCGGCCAAATGTGCCAATATGGCTGGCTTGGAAGTGGGCGAACAGTTTCAACCAGAAGCATGACATGATCTTCAATGGAAGGGACTTGCCTGATGAAGACACCGTGCACAGATCAGATGGGCGCATGGTGTATCGGCCAAA…
SRR11006691_NODE_22_length_243_cov_2.584337	Absent	1	0	0	NC_038912.1	2.62e-07	48	86	NC_035108.1	2.89e-17	48	100	243	49	-12.9305	15.1038	8	TTTATGAGAGAGGAAAGTCTGAGATACTACACAATTGGGAATCGTCAAT
SRR11006487_NODE_13_length_831_cov_17.136605	VIE2	6.24e-42	104	92.105	NC_034017.1	3.11e-19	107	78.704	NC_035108.1	1.68e-44	121	84.906	831	247	4.34998	-14.9215	2	GCATCCGTTCCAACAGATTGGGTCCCAGAGGGGAGGACATCATGGTCCATCCACCAGCAATACGAGTGGATGACCACGGAAAACATGCTTGATGTGTGGAACAGGGTTTAGATCACTTTCGAATGCTAAAACTATTCCAATATCCAATATTCCATTATGGAAGTGCCAACCAGGGTTAATAAACTCCGGGATGAAAATCTAAGCACTTGGTTTTTTGACAAGAACAACCCCTACCAGACTTTTAAGT
SRR11006487_NODE_14_length_824_cov_16.637216	VIE2	0	407	100	NC_034017.1	4.89e-23	406	65.602	NC_035108.1	0	449	97.783	824	450	-0.0566874	5.32158	1	GTAGACTAGCCTCGTACGACCTAATCACGAAATACCTCTTTGAGATGTTCAAAGAGACTACAAAAGAGTGTATTGTGAGCGAAGACAAGTTGCAGTGCGCAGCAGCCCGAAGTGTGGCCTACCACGCTTTGACGAAACTTGGCCATCCGACTGTCTACCTGAACATGTCCAATTCCTACGATTCAGTCTTTGATGAGCTTCCGAAAACACGACGCAAGATCACACTTGGAACCGAAAGTGTGGAGATGGCCGTTTACCAGCATACGGGGGAAACCAAAGGCGATTTGGGGAAATTGCCATCCCGGTTTTTCAGTGGAGAGCTTGAGAATGAGAACCACCACGTCTTAAGGGTCATGACGGCCTCAGACTATGTGACGAGTGTGTGTGGAAAAGCGATTG…
SRR11006487_NODE_15_length_803_cov_31.651515	VIE2	0	76	100	MN567479.1	1.36e-61	617	69.702	NC_035108.1	0	592	99.157	803	678	-0.313315	0.606722	1	CCTACTGGGTGTTATCCTGGTTGGCTTTTGCTGTTTTTGGATTGCCGTCGGTCTTCTCATGCGTTGGCTTTGGTTCGGATCGTCAACGAGGAGTTTTTCACGCCCTCTACCATGTAACGCGTGGTGGTCTGGTGTACTGGCGAGGGCAGGCAGTTCAACCACACTCTGGTAGTGTGACTGAAGATGTCATCTCTTATGGTGGACCGTGGAATCTGCCAAAGCCTGAACTTGTCAACGAAATTGACGTCCTGGCTTGTCTACCGGACGGCACTGTGGAATATCATAAATATGAGCCCAGCACCATCACCATAGATGGCACTCCCACAATGTTCGTGACAAAAGATTTTGGCTTCGGATCTTCAGGATCTCCCTTCTATTTGGAGGGCGAGCCGGTCGGAC…
SRR11006487_NODE_16_length_720_cov_10.923795	VIE2	0	391	99.49	NC_034017.1	3.98e-36	368	68.835	NC_035108.1	0	391	93.985	720	392	-0.0395167	6.00352	1	GTATGCTGGTAAACGGCCATCTCCACACTTTCGGTTCCAAGTGTGATCTTGCGTCGTGTTTTCGGAAGCTCATCAAATACTGAATCGTAGGAATTGGAAATGTTCAGGTAGACAGTCGGATGGCCAAGTTTCGTCAAAGCGTGGTAGGCCACACTTCGGGCTGCTGCGCACTGCAATTTGTCTTCGCACACAATACACCCTTTGGTAGTCTCTTTGAACATCTCAAAGAGGTATTTCGTGATTAGGTCGTACGAGGCTAGTTCTACGGAGTGGTCGGCAGTTGGATACTGCCCAATGCCCTTCCAGACGAACAGACCTCCTCCACATACAAGTGTCTTTCTGTCGGTGTCAATACCACACCCCACATCACCATACACAAATCAAGCTGATCC
SRR11006794_NODE_23_length_370_cov_5.996587	VIE2	0	76	100	Absent	1	0	0	NC_035108.1	4.06e-32	76	100	370	77	4.13869	3.40293	4	TTGCATGGCAGGCGATCGTCACAGCATTGTTCTTGCAGTAGGCAACATTTGTTCCTATCTTGAATTCCGTTTCACCG
SRR11006487_NODE_19_length_544_cov_83.400428	VIE2	0	543	99.816	MN567479.1	1.35e-21	439	66.297	NC_035108.1	0	543	99.39	544	544	0.348642	0.180892	1	GAATGCCACTTTTTGGACCCGATGTCAATAGCGGCCCGGGGAGTGATGGATTACTTAAATTTACCATCCAATGCTGGGATAAATGTTGTCTATCTCTCCGCGACGCCACCCGGACAGGCTCCATCAGTTGGCTCGAATTATACGATTCGGGAGTACGCGGCCCCTAGCACTCGAAAACTCAGTTCTGAGTGGTTTGAGAGCATTGTCCGACAGCATGGAGCTGGAAAGACGATAGCGTTCGTCCCATCCCAGGACCAGTCGGAACGGTTTGCGGACTCATCCGCGGGAGCCGTTTCTCTGCATCGGGACAATTTTGAGGAGAATTATGCGAAGGCCCTTGACCCTGAGACAAAAATCATCTATTCGACGGAAATTTCTGAGATGGGAGCCAATTACAAC…
SRR11006487_NODE_1_length_4250_cov_9.888809	VIE3	2.79e-20	50	100	MN567479.1	6.03e-119	2547	63.905	NC_035108.1	0	1404	73.521	4250	2914	0.594158	6.77868	1	CCTCAGTTTGTGTTCCAATAGATACCCAAGGAAGAACATTGAGCAATGTTCGGTGTGTAGGAGCATCCATAGGGGGATCATCATTTGTGACAGCCGGATCGACGATGTCGACGCGTGTAGTAGAACCAGCCATGAGCCGAAACCTATGCACGAGAAGACAGATCCAAAGGCCGCAAAAGCCAACCACGACAGTAGCCAACAGTCAAACTTTCGCTGGCGTGGACATGTGTTGGAGATTACTTGAAGACAAAGCATGAGTCCCAGGAAGTTCACGATGTGGTCCTCGAGGTAGCCCTTCCTCACTTCCACCCCGAGACCCCGGAAAACCGAACCACGTGGTTGCAGAGCGTGAGCTTCCGTCCTCCACATTTTCAGCCTCTCATCTCCTCAACACTTGGT…
SRR11006794_NODE_25_length_347_cov_3.377778	VIE2	0	139	95	MN567479.1	1.43e-12	94	75.51	NC_035108.1	1.16e-55	136	95	347	137	4.40957	3.56968	4	AACAGGGCTGAAACCGCGGATTTTGACGTGTGACGACTTCATCAAGAATGTCCGATCGGATGCCATTGGGTCATGGAGCCAAGACGTCCCTTGGACCAAGGTGACCACTGCCGTCAATGACCCCCGGTTTTGGGAAC
SRR11006487_NODE_21_length_503_cov_4.741784	VIE2	0	76	98.701	Absent	1	0	0	NC_035108.1	4.06e-32	76	98.701	503	77	0.0332991	3.9555	1	CAGGCGAGCAAGCAAATTGGTGCTGTAAGAACTGCTCACACCCCATTCATTTCCAGGTTGGACCGGCCCTATACTAT
SRR11006487_NODE_22_length_476_cov_3.273183	VIE2	0	139	95	MN567479.1	1.99e-12	94	75.51	NC_035108.1	1.16e-55	136	95	476	137	5.72125	-14.2964	2	AACAGGGCTGAAACCGCGGATTTTGACGTGTGACGACTTCATCAAGAATGTCCGATCGGATGCCATTGGGTCATGGAGCCAAGACGTCCCTTGGACCAAGGTGACCACTGCCGTCAATGACCCCCGGTTTTGGGAAC
SRR11006487_NODE_23_length_474_cov_6.559194	VIE2	0	72	100	NC_034204.1	1.53e-07	72	75.342	NC_035108.1	4.06e-32	76	98.701	474	77	1.35244	-1.187	1	GGCAGTGATGGAAGAACGAGTTATGCGCGTGGCAGGGTACACCCTTGGGGGAGTAGAACGTGAAGAACCCCAAAAGT
SRR11006487_NODE_24_length_474_cov_4.423174	VIE1	0	76	98.701	NC_001564.2	0.003	34	82.857	NC_035107.1	1.73e-30	76	98.701	474	77	18.9623	22.2301	3	CATTCTTGATCTTGTTTCTTGTGGAGATAGGGGAGATCCTCCCACTTTTCGACCCATTCTTTATGTTTCATCCATGG
SRR11006487_NODE_25_length_474_cov_4.078086	CFAV	8.53e-06	76	75.325	NC_012671.1	1.99e-12	150	70.588	Absent	1	0	0	474	200	-4.11655	24.3225	10	AACGACCATTCAAACAAATACTGACCGGCTGCCATGTTGTACATAGCGTCTCAATGGACGCCTGTCCTGGAGGATCCCAAGTAAATATGGCCCAAATCGTGACAGCTAACCGAATTTGCAAAACATCCACATACAACCGTGGGTGGGGAACCGGATGCTTGATCTGGGGATTAGGATCTGTTGGAACATGTGTAGAAGTC
SRR11006841_NODE_18_length_243_cov_2.638554	Absent	1	0	0	NC_002657.1	2.62e-07	48	86	NC_035108.1	2.89e-17	48	100	243	49	-12.929	15.1182	8	ATTGACGATTCCCAATTGTGTAGTATCTCAGACTTTCCTCTCTCATAAA
SRR11006487_NODE_27_length_454_cov_4.891247	VIE2	0	75	100	Absent	1	0	0	NC_035108.1	1.39e-31	75	100	454	76	4.85137	-14.7338	2	CCACGTCATCTCCAGCGATCACCATTCCCTCCAGTTTTTCGACCATGTTCCGCGAGAGCCATTTGTCGATCACCAC
SRR11006487_NODE_28_length_446_cov_6.289973	VIE2	0	64	100	Absent	1	0	0	NC_035108.1	1e-25	64	98.462	446	65	3.94773	-14.9595	2	GTGGTCGTGGCCACAAACGACACCAATTTCGCAAAGTCGTTGACCTACCTAAATGAAACCGGGAA
SRR11006487_NODE_29_length_441_cov_6.068681	VIE2	0	224	100	MN567479.1	1.24e-14	208	67.943	NC_035108.1	1.45e-114	229	100	441	230	5.62972	-13.9837	2	ACTTAAAAGTCTGGTAGGGGTTGTTCTTGTCAAAAAACCAAGTGCTTAGATTTTCATCCCGGAGTTTATTAACCCTGGTTTGGGTCACGCTAGGATCCATATCCTTGATTTTCGTTTGGGGGTCAGCCCGTGTCCCTGTTCGGACCTTCGGAGTGTCGTTTATGATTGGCTCGCCAGTTGAGCGCATGCGACCTATGAGTGAGCCAAGTGTCATGTACACGTCCCTGGCA
SRR11006487_NODE_2_length_2140_cov_29.081435	VIE2	0	71	100	NC_034204.1	9.28e-31	373	71.672	NC_035108.1	0	1022	96.748	2140	1023	-0.295018	3.79124	1	CCTCAGTTTGTGTTCCAGTAGATACCCTAGGAAGAACATCGAGCAATGCCCTACGTGAAGTAGCATCCACAGAGGAATCATCATCTGGGACAAGCGGATCGACGACGTTGAAGCGTGCAACAGAACCAACCACGAACCAAAGCCAACGCATGAGAAGACCGACGGCAATCCAAAAACAGCAAAAGCCAACCAGGATAACACCCAGTAGGCCAATGGCCGTTGGCGTGGCCGGGCGTTTGAAATCACCTGGAGACACAGCATTAAACCTAGGAAGTTCACGATGTGATCCTCGAGGTAGCCCTTCCTCACCTCCACCGCGAGGCCGCGGAAAACCGCTCCACTCGGCTGCGAGGCATGCGCCTCCGTCCTCCACATCCTCAACCTCTCTTCGACGCTTGG…
SRR11006921_NODE_32_length_243_cov_5.753012	Absent	1	0	0	NC_002657.1	2.62e-07	48	86	NC_035108.1	2.89e-17	48	100	243	49	-12.9479	15.1249	8	ATTGACGATTCCCAATTGTGTAGTATCTCAGACTTTCCTCTCTCATAAA
SRR11006487_NODE_31_length_438_cov_7.980609	VIE2	0	63	100	NC_034017.1	1.5e-13	58	86.441	NC_035108.1	4.06e-32	76	98.701	438	77	0.759295	1.12173	1	CAAATTAAGGTCCACACCATCATGATGGACGAATGCCACTTTTTGGACCCGATGTCAATAGCGGCCCGGGGAGTGAT
SRR11006487_NODE_32_length_420_cov_33.574344	VIE2	0	410	97.619	NC_034017.1	1.34e-64	397	73.383	NC_035108.1	0	419	96.774	420	420	4.33456	-14.8428	2	GTGGTCATCCACTCGTATTGCTGGTGGATGGACCATGATGTCCTCCCCTCTGGGACCCAATCTGTTGGAACGGATGCATGTATGGCTGCGTACCCCACCCGCAGATCACGCCGATGGAAAAAGTACAGAGCCCACATTTGTCCGTGGGCTTTTGACAGACAAGCACTTTCTGGGATGGTCACGAGCCCTCCTTTTTGGACTCGACTTCTCCCAATGATTTCGTGCTCGTGGCGGCATGGAACGATTATTTTCCTTCCATCTTTGAGATGGAGTGGATGGAAGTGATGGGAGCAAAACTCAACGCGCTCCCAGATCGTCTCCACAAGTGAAAACGAGTCAATTGGTATATTTTTCCGGATATTCCCGGTTTCATTTAGGTAGGTCAACGACTTTGCGAAA…
SRR11006487_NODE_33_length_414_cov_6.798220	VIE3	0	363	95.455	MN567479.1	3.54e-59	377	73.016	NC_035109.1	7.2e-172	378	95.515	414	379	0.445474	6.8704	1	AGGGATGGGAATCTTAGAGGAGGTGGAGTTCATCTTGTTCAAGATCATTCGGGAAAACACACGGTTTGGGCTCATTGCCTTTCTGTGCATTGGCCTCAAAATGCGGGGGCCCGTATGGATTATGATTCTAATTGGAGTTGTGACCTGGAACGCTGTGAGGGCGGATGTTATTGAACCCCTGTACATCCTCAAGCAGGAGAAGATGACATTCTTGGAGACTCGAATGTTTCCAAGCGAAATATCGACTATCGCGACACCAAATGGGCTCCTCCAGGTAAGCATGGGGAATTCTCATGTGATTGGAGGACAAGACTACAAAACCCTTCTAACGGATTGCGAAGTGGGACAGTCATATTCCACTGATGTGTGCCCTGGTGGT
SRR11006487_NODE_34_length_408_cov_5.649547	VIE2	0	67	88.312	NC_027817.1	4.86e-13	72	80.822	NC_035108.1	1.13e-20	76	88.312	408	82	4.08481	-15.0375	2	GCATCCGTTCCAACAGATTGGGTCCCAGAGGGGAGGACATCATGGTCCATCCACCAGCAATACGAGTGGATGACCACTGGTG
SRR11006926_NODE_29_length_243_cov_4.012048	Absent	1	0	0	NC_002657.1	2.62e-07	48	86	NC_035108.1	2.89e-17	48	100	243	49	-12.936	15.1177	8	TTTATGAGAGAGGAAAGTCTGAGATACTACACAATTGGGAATCGTCAAT
SRR11006487_NODE_37_length_367_cov_4.513793	VIE2	0	76	100	NC_034017.1	0.000735	35	83.333	NC_035108.1	4.06e-32	76	97.403	367	77	-0.255336	1.65987	1	GCCGGGCGTTTGAAATCACCTGCAGACACAGCATTAAACCTAGGAAGTTCACGATGTGGTCCTCGAGGTAGCCCTTC
SRR11006487_NODE_38_length_355_cov_2.917266	VIE2	0	121	100	NC_034204.1	9.86e-15	124	74.016	NC_035108.1	8.3e-64	135	97.81	355	136	4.46074	-14.9676	2	GATGGATGGATGGAAGTGATGGGAGCAAAACTCAACGCGCTCCCAGATCGTCTCCACTTGTGAAAACGAGTCAATTGGTATATTTTTCCGGATTTTCCCGGTTTCATTTAGGTAGGTCAACGACTTTGCGAAATTG
SRR11006487_NODE_3_length_1429_cov_6.400888	CFAV	0	759	96.296	NC_001564.2	1.44e-165	762	96.296	Absent	1	0	0	1429	739	18.9097	-2.29099	12	CGCCACTTTTAAGTCAGGAATACTTATCCCGTCATCATATTCGGTTGACACTCCTTCGGGAGTCTCTCCAGCTGAGATGAACTCAAGCTCCATACTAACGCTCGTTTGTTCCATGTAAAGAAAGAGCACTATCATTGTAAAGGCTAGGACAGCTGCCACCGTTGGTTGGTGAGCTTTCTCCGCCGCCCAGATTCCCCCAGCGCTCGCCAAGGATACAGTCCAAAACCATAAATTCGCGCCAGAGTCTCTGTAGCCGTTCCTCGGATTGTGATATTGACATGCGTACTTGTACATAGCGTTCAAACTGAAGATCAGAAACACAACGGTAGCGAGAGACAGGGCCATTAGCACGGTAAGGGAGCGCTCAGTTGTAGACCGGTCACGCAGTTCTCCATTCCC…
SRR11006487_NODE_40_length_353_cov_7.054348	VIE1	0	135	94.853	NC_035187.1	2.63e-28	223	71.875	NC_035107.1	2.92e-55	138	94.964	353	301	18.9306	22.3353	3	TGTGTTCCGATTATGCTACCACATTTTTGATCTTGTTTCTTGTGGAGAAAGGGGAGATCCTCCCACTTTTCGACCCATTCTTTATGTTTCATCCATGGGTTGTCTTGGATCAATACGCGATACCATACAGTGAGCATGTCCTCTGCTGTCATCCATTCACAGTTTTGATGGATGGACCACGACGTTCGCCCTTCAGGGAACCATTCCACAGGAACACTAGAAGCGATGGCCGCGAATCCTAACCTCAAGTCTCTTCTGTGGAAGAAGTACAAAGCCCACATCTGGCTGTATGCTTTGGCTA
SRR11006794_NODE_29_length_310_cov_25.463519	VIE2	0	109	98.182	MN567479.1	7.98e-09	182	66.667	NC_035108.1	7.54e-158	309	96.748	310	310	4.24608	3.41242	4	AACGCATGAGAAGACCGACGGCAATCCAAAAACAGCAAAAGCCAACCAGGATAACACCCAGTAGGCCAATGGCCGTTAGCGTGGCCGGGCGTTTGAAATCACCTGGAGACACAGCATTAAACCTAGGAAGTTCACGATGTGATCCTCGAGGTAGCCCTTCCTCACCTCCACCGCGAGGCCGCGGAAAACCGCTCCACTCGGCTGCGAGGCATGCGCCTCCGTCCTCCACATCCTGCTTAGCTGGTCTAACACCATTTGTGCTTCCAGCCAACAAACCCAGTCATATGGATCCTCCTTGGTAGCAGCGTCA
SRR11006487_NODE_42_length_345_cov_4.283582	VIE2	0	199	89.5	NC_034204.1	1.97e-23	174	71.053	NC_035108.1	2.48e-72	184	89.5	345	185	5.59206	-14.5566	2	CTCTTGTCCGGAAGATTATGTGGCCTTGGGAAGCCGTTGGAGGAGTAACAAACTTCATGATGACCGACATCTCAACGCACTCCCAACAAAAGGTTCAAACCCCCGTCCCTGAACCCAGGAAACAGGTTAAAATGGTCAATAGGAAAATCATGAAGCACATGGTCCGCCTGTTCAAAGAAAAAGGG
SRR11006556_NODE_37_length_248_cov_3.432749	Absent	1	0	0	NC_002657.1	2.68e-07	48	86	NC_035108.1	2.89e-17	48	100	248	49	-12.9261	15.133	8	TTTATGAGAGAGGAAAGTCTGAGATACTACACAATTGGGAATCGTCAAT
SRR11006487_NODE_44_length_319_cov_9.818182	VIE2	0	164	98.182	MN567479.1	8.23e-28	169	75.294	NC_035108.1	7.29e-152	318	97.806	319	319	1.82329	-0.9742	1	ACTCGTTCTTCCATCACTGCCCTCTGCGACCATCCTCCTCGTCCACATCCAAGGTCAACGACGCGTCCAGCTGGTCGGAAGCCGTATTTCCTGATGATTTCGTCCATTTTCAATCTCCCACGAGACACATAGTCACCTCGGGGAGTTTCGTTCACGCCTCGGGATTTGTAGGATTTGAATCGAACTTGGGACATTTCATTTAACATGTTCTTCCACTTCACCCCCAAACTTGTTGCTGCTGTTTTTTTTCCAGAGAGCGCATTCCGCCCAGTGTTGGAAACAACCCCAGCACCATTCGAAACACGAACAGGGAGGCCCG
SRR11006487_NODE_45_length_282_cov_72.687805	VIE2	0	109	100	MN567479.1	5.92e-10	161	67.901	NC_035108.1	2.89e-137	281	95.935	282	282	0.196036	2.18737	1	TGACGCTGCTACCAAGGAGGATCCATATGACTGGGTTTGTTGGCTGGAAGCACAAATGGTGTTAGACCAGCTAAGCAGGATGTGGAGGACGGAGGCGCATGCCTCGCAGCCGAGTGGAGCGGTTTTCCGCGGCCTCGGGGTGGAGGTGAGGAAGGGCTACCTCGAGGACCACATCGTGAACTTCCTAGGTTTAATGCTGTGTCTGCAGGTGATTTCAAACGCCCGGCCACGCCAACGGCCATTGGCCTACTGGGTGTTATCCTGGTTGGCTTTTGCTGTTTT
SRR11006487_NODE_46_length_277_cov_18.165000	VIE2	1.05e-139	276	99.639	NC_034204.1	1.2e-18	274	67.986	NC_035108.1	2.32e-138	276	98.701	277	277	1.09138	5.56799	1	GCATGTTTTGGATGTCTAGTCGTAAACAAGGCAATGAGACTGAGTACACGATTGAGGATTTGGAAACCATGCAAGCCGAAAGTGCATTTGGCCTAAACAATACACGGCTGACAGTTTGGATGACCCAACTGACCAACGGTTATTCATGCCTCCGGCGTGGGGCGGCCCCATCTCGCGGGCGAATCACATCCCGGGTTACAAGATGCAAACTGATTTCCCTTGGCATGTCACCCCAATTCGGCTAATTTCGGGGCCTGTCCCGGGAACACACGTGAAA
SRR11006487_NODE_48_length_263_cov_5.811828	VIE2	6.25e-73	150	100	NC_034017.1	0.006	26	88.889	NC_035108.1	6.8e-72	150	91.391	263	151	1.49879	4.27202	1	TTCAGGGTCATCCGAGAGGGGAGTCTCGGTCAACTTCATTTTAGACACCTTTGGGTTGCTATCAGTGATCTTTCCAGCTTTCTGAATCTCCATTGGATAGTATAGGGCCGGTCCAACCTGAAAATGAATGGGGTGTGAGCAGTTCTTACAG
SRR11006487_NODE_49_length_214_cov_40.510949	VIE2	0	213	98.598	MN567479.1	2.43e-32	205	74.272	NC_035108.1	1.42e-101	213	88.785	214	214	1.31923	1.23898	1	CCAGCATTGGATGGTAAATTTAAGTAATCCATCACTCCCCGGGCCGCTATTGACATCGGGTCCAAAAAGTGGCATTCATCCATCATGATGGTGTGGACCTTAATTTGGCCAACACCTCTACTCTTGACAAAATCCATAAACGTTGCATGGCAGGCGATCGTCACAGCATTGTTCTTGCAGTAGGCAACATTTGTTCCTATCTTGAATTCCGTTT
SRR11006487_NODE_4_length_1282_cov_9.520332	VIE1	0	135	97.794	NC_035187.1	3.05e-34	307	70.645	NC_035107.1	9.79e-62	140	97.872	1282	327	18.9562	22.3717	3	CATGTGTTCCGATTATGCTACCACATTCTTGATCTTGTTTCTTGTGGAGATAGGGGAGATCCTCCCACTTTTCGACCCATTCTTTATGTTTCATCCATGGGTTGTCTTGGATCCATACGCGATTCCATACAGTGAGCATGTCCTCTGTTGTCATCCATTCACAGGTTTTATTGGATGGACCACGACGTTCGGCCTTCAGGGAACCATTCCACAGGAACACTAGAAGAGATGGCCGCGAATCCTAACCTCAAGTCTCTTCTGTGGAAGAAGTACAAAGCCCACATCTGGCTGTATGCTTTGGCTAGACACGCGCTGTCTGATATCGTC
SRR11006487_NODE_50_length_208_cov_57.664122	VIE2	0	207	100	MN567479.1	2.35e-32	172	76.879	NC_035108.1	1.13e-102	207	100	208	208	5.64476	-14.0674	2	CGTTGAGATGTCGGTCATCATGAAGTTTGTTACTCCTCCAACGGCTTCCCAAGGCCACATAATCTTCCGGACAAGAGGGTTGACAGTTTGACCACCAACTTTGACGTCATCTGTCACGTACGAACCATGGTACTTAAAAGTCTGGTAGGGGTTGTTCTTGTCAAAAAACCAAGTGCTTAGATTTTCATCCCGGAGTTTATTAACCCTG
SRR11006487_NODE_51_length_198_cov_16.528926	VIE4	0	187	100	NC_027817.1	3.77e-23	140	75.887	NC_035109.1	2.86e-97	197	77.273	198	198	2.24917	9.09404	1	GAGAACGAAAATCATCGTGTGCTACGAGTCATGACGGCATCAGACCATGTAACGAGCGTCTGTGGGAAAGCTATCGCTTTCCAATATGACTTCGTGGGATTCCGTCGAACGCTGTACGGGTCAAATGTACAGTTAAAAGTGTCGCAGACCGTTTCGAGCAATTGTCCCACTTATCTCGCTGGACTCGCCGTGAAAAAT
SRR11006487_NODE_52_length_197_cov_7.483333	VIE2	9.89e-96	197	99.495	MN567479.1	0.000375	115	67.241	NC_035108.1	1.47e-94	196	92.929	197	197	1.02018	4.33996	1	TTCAGGGTCATCCGAGAGGGGAGTCTCGGTCAACTTCATTTTAGACACCTTTGGGTTGCTATCAGTGATCTTTCCAGTTTCTGAATCTCCATTGGATAGTATAGGGCCGGTCCAACCTGAAAATGAATGGGGTGTGAGCAGTTCTTACAGCACCAATTTGCTTGCTCGCCTGGTCTAACCACATTCGCCGATGATCG
SRR11006487_NODE_53_length_189_cov_18.330357	VIE2	0	167	88.36	NC_030400.1	0.000103	34	85.714	NC_035108.1	2.07e-51	115	98.276	189	116	2.06615	1.08939	1	CACTACCAGAGTGTGGTTGAACTGCCTGCCCTCGCCAGTACACCAGACCACCACGCGTTACATGGTAGAGGGTGTGAAAAACTCCTCGTCTTACAACCCCAACACCCCGTTGACGA
SRR11006487_NODE_54_length_184_cov_18.719626	VIE2	0	183	98.913	MN567479.1	2.85e-24	175	73.295	NC_035108.1	5.42e-87	183	86.413	184	184	0.79108	1.1074	1	AAACGGAATTCAAGATAGGAACAAATGTTGCCTACTGCAAGAACAATGCTGTGACGATCGCCTGCCATGCAACGTTTGTGGATTTTGTCAAGAGTAGAGGTGTTGGCCAAATTAAGGTCCACACCATCATGATGGACGAATGCCACTTTTTGGACCCGATGTCAATAGCGGCCCGGGGAGTGAT
SRR11006487_NODE_55_length_174_cov_11.484536	VIE2	0	173	98.276	Absent	1	0	0	NC_035108.1	6.04e-21	55	100	174	56	1.73669	2.11888	1	TGGCTTTTGCTGTTTTTGGATTGCCGTCGGTCTTCTCATGCGTTGGCTTTGGTTCG
SRR11006487_NODE_57_length_165_cov_11.284091	VIE2	8.73e-78	164	98.788	NC_034017.1	1e-16	136	72.993	NC_035108.1	9.87e-77	164	98.788	165	165	4.89171	-14.8457	2	CCCGATCGGATCAGCGAGGCTCGGGGCAGGTGGTGACATATGCCTCGAACACAATCACCAATGGAAAGGTTCAGATTGGCCGAACCCATGAAAGTGAAGGGCTACTCGAAGCTGAACCAGTGGTGATCGACAAATGGCTCTCGCGGAACATGGTCGAAAAACTGG
SRR11006487_NODE_58_length_159_cov_7.231707	VIE2	0	157	98.78	NC_034017.1	1.34e-08	61	79.032	NC_035108.1	8.85e-33	81	97.561	159	159	1.87173	-0.240301	1	CATATGTACCTGGGGCATTTCGCCCAGTTCGCCCTCGTCGCTGCACCATAGATGATGTTGTGATGGGCTGCTTTCGCTGTTGCTATCTTGAATTCCGTTTCACCGAAGGCCTTTCTTACTTCCTCCATAACAACTCGGGTGGGGGTCAAAATGAGGGTG
SRR11006487_NODE_59_length_155_cov_14.717949	VIE2	0	154	100	NC_034017.1	0.003	116	66.667	NC_035108.1	4.74e-74	154	98.065	155	155	0.104603	5.40472	1	TTTGGTTTCCCCCGTATGCTGGTAAACGGCCATCTCCACACTTTCGGTTCCAAGTGTGATCTTGCGTCGTGTTTTCGTAAGCTCATCAAATACTGAATCGTAGGAATTGGAAATGTTCAGGTAGACAGTCGGATGGCCAAGTTTCGTCAAAGCGT
SRR11006487_NODE_5_length_1186_cov_29.736700	VIE4	5.91e-81	163	100	NC_034204.1	2.47e-41	585	67.5	NC_035109.1	0	941	73.394	1186	1100	0.682617	8.91719	1	CAAATGTACAGTTAAAAGTGTCGCAGACCGTTTCGAGCAATTGTCCCACTTATCTCGCTGGACTCGCCGTGAAAAATGATAGGACCATCTTCACTGATGGAATGTTCTGGATGTCCAGCCGCAAGCAAGGGAACGAGACAGAATACACAATCGAGGAACTCGAGACGCACCAAGCGAGGAAATGCATCTGGCCAAAGCAGTACACGGCCGATAGCCTAAACGACCCTACCGATCAATGGATGTTCATGCCACCGACCTGGGGAGGGCCCATTTCTAGGGCTAACCACATAACAGGATACAAAATGCAAACGGATTTTCCGTGGCATGTGTCTCCAATTCGCCTCATCCCCGGTCCGGTGCCCGGAACCCACGTCAAGGTTGACCCAAAGTGTGAAGGAC…
SRR11006487_NODE_60_length_155_cov_7.192308	VIE2	0	62	100	Absent	1	0	0	NC_035108.1	1.16e-24	62	100	155	63	0.441314	4.41987	1	AGGGACGATCATCGGCGAATGTGGTTAGACCAGGCGAGCAAGCAAATTGGTGCTGTAAGAACT
SRR11006487_NODE_61_length_155_cov_5.256410	VIE2	0	43	100	MN567479.1	6.28e-19	150	72.848	NC_035108.1	3.52e-69	150	98.013	155	151	1.98631	0.610158	1	GAATGGTATTTTCCATTATATTGAAAGCCATACCCATAAAGTCCGACCGGCTCGCCCTCCAAATAGAAGGGACATTCTGAAGATCCGAAGCCAAAATCTTTTGTCACGAACATTGTGGGAGTGCCATCTATGGTGATGGTGCTGGGCTCAT
SRR11006487_NODE_62_length_155_cov_3.961538	VIE2	2.34e-72	154	98.71	NC_034017.1	9.33e-17	136	72.993	NC_035108.1	2.45e-71	154	98.71	155	155	4.88607	-14.8175	2	GACCATGTTCCGCGAGAGCCATTTGTCGATCACCACTGGTTCAGCTTCGAGTAGCCCTTCACTTTCAAGGGTTCGGCTAATCTGAACCTTTCCATTGGTGATTGTGTTCGAGGCATATGTCACCACCTGCCCCGAGCCTCGCTGATCCGATCGGG
SRR11006487_NODE_63_length_154_cov_6.116883	VIE2	0	153	98.052	MN567479.1	6.24e-19	125	75.397	NC_035108.1	3.61e-69	153	97.561	154	154	4.43411	-14.653	2	GTGGTGATCGACAAATGGCTCTCGCGGAACATGGTCGAAAAACTGGAGGGAATGGTGATCGCTGGAGATGACGTGGACGTGGCCACAAACGACACCAATTTCGCAAAGTCGTTGACCTACCTAAATGAAACCGGGAATATCCGGAAAAATATAC
SRR11006487_NODE_64_length_153_cov_5.118421	VIE4	7.21e-43	187	76.064	NC_027817.1	3e-10	74	77.333	NC_035109.1	5.68e-73	152	77.273	153	153	2.56195	9.67071	1	GAGAACGAAAATCATCGTGTGCTACGAGTCATGACGGCATCAGACCATGTAACGAGCGTCTGTGGGAAAGCTATCGCAAATGTACAGTTAAAAGTGTCGCAGACCGTTTCGAGCAATTGTCCCACTTATCTCGCTGGACTCGCCGTGAAAAAT
SRR11006487_NODE_65_length_152_cov_8.480000	VIE2	0	145	100	NC_034017.1	5.04e-20	143	72.549	NC_035108.1	2.82e-70	147	100	152	148	4.30635	-14.8987	2	TCCATCGGCGTGATCTGCGGGTGGGGTACGCAGCCATACATGCATCCGTTCCAACAGATTGGGTCCCAGAGGGGAGGTCCATCCACCAGCAATACGAGTGGATGACCACGGAAAACATGCTTGATGTGTGGAACAGGGTTTAGATCAC
SRR11006487_NODE_66_length_152_cov_3.960000	VIE2	0	152	98.701	NC_034204.1	2.14e-18	146	76.316	NC_035108.1	1.02e-31	76	98.701	152	152	4.97024	-14.8354	2	GGTAGCCCGTGAAAATTTCCCGGGTGGCGTGGGAGGTCTCGGCGTAAACTACTTTGGCTATTACTTGTCAGAAATAGTCGGTCATGAAATTTGCCTACCAAAATATTGTGGCCCTGTTTCCCCGAACCCATTCTAAATTCGGGAGTGGAACG
SRR11006487_NODE_67_length_152_cov_2.946667	VIE2	0	40	100	MN567479.1	5.04e-20	142	74.126	NC_035108.1	5.96e-66	142	98.601	152	143	1.95309	0.52831	1	GAATGGTATTTTCCATTATATTGAAAGCCATACCCATAAAGTCCGACCGGCTCGCCCTCCAAATAGAAGGGACATCCTGAAGATCCGAAGCCAAAATCTTTTGTCACGAACATTGTGGGAGTGCCATCTATGGTGATGGTGCT
SRR11006487_NODE_68_length_150_cov_54.904110	VIE2	0	91	100	Absent	1	0	0	NC_035108.1	3.76e-40	91	98.913	150	92	1.82479	2.91794	1	GTGAAGTAGCATCCGCAGAGGAATCATCATCTGGGACAAGCGGATCGACGACGTTGAAGCGTGCAACAGAACCAACCACGAACCAAAGCCAA
SRR11006487_NODE_69_length_139_cov_5.467742	VIE2	0	62	100	Absent	1	0	0	NC_035108.1	1.16e-24	62	100	139	63	0.355766	4.18367	1	AGGGACGATCATCGGCGAATGTGGTTAGACCAGGCGAGCAAGCAAATTGGTGCTGTAAGAACT
SRR11006487_NODE_6_length_1145_cov_13.748127	VIE2	0	691	99.566	MN567479.1	5.99e-68	544	70.545	NC_035108.1	0	693	99.552	1145	694	1.38779	-1.2645	1	ATAGTACATTTCAGCTGTTGAGTTTCTGCTTGTGGACAGTCGAACCAACCGCCCACTGTAGGTATGTTGCAGAGTTTCAAGCTTCCGCATCACCTCCACCGGATATGGGCATAGGACCTTAAAACAGAACTGGGCCTCCGGATTGGTCTTCAACCACCTCTCGAGAACATCAAGGACGACCAGCGTTCTGGTTTTTTCCTTCCGGAAATCAGGATCACTCTCCCCGATGTCACAAAGGACAGTTTCACACAGAGTTGGTTCAAGCTTGAAGACATTTGTCCGACTCTTTAGGGTGACTAGGTTGTAACCATACGTTATGAACTTTTGGGGTTCTTCACGTTCTACTCCCCCAAGGGTGTACCCTGCCACGCGCATAACTCGTTCTTCCATCACTGCCCT…
SRR11006487_NODE_70_length_136_cov_50.864407	VIE2	0	135	100	NC_034017.1	4.18e-14	121	72.951	NC_035108.1	8.3e-64	135	99.254	136	136	1.80153	1.08943	1	CACCCTCATTTTGACCCCCACCCGAGTTGTTATGGAGGAAGTAAGAAAGGCCTTCGGTGAAACGGAATTCAAGATAGGAACAAATGTTGCCTACTGCAAGAACAATGCTGTGACGATCGCCTGCCATGCAACGTTT
SRR11006487_NODE_72_length_122_cov_7.822222	VIE2	0	121	98.361	MN567479.1	1.78e-05	52	77.358	NC_035108.1	2.87e-56	121	97.436	122	122	1.03546	2.05446	1	GTTTAATGCTGTGTCTCCAGGTGATTTCAAACGCCCGGCCACGCTAACGGCCATTGGCCTACTGGGTGTTATCCTGGTTGGCTTTTGCTGTTTTTGGATTGCCGTCGGTCTTCTCATGCGTT
SRR11006487_NODE_73_length_122_cov_3.577778	VIE2	0	121	99.18	MN567479.1	1.78e-05	52	77.358	NC_035108.1	1.22e-54	121	97.541	122	122	0.508395	1.88981	1	GTTTAATGCTGTGTCTGCAGGTGATTTCAAACGCCCGGCCACGCCAACGGCCATTGGCCTACTGGGTGTTATCCTGGCTGGCTTTTGCTGTTTTTGGATTGCCGTCGGTCTTCTCATGCGTT
SRR11006487_NODE_74_length_122_cov_3.133333	VIE2	0	121	97.541	MN567479.1	1.78e-05	52	77.358	NC_035108.1	1.22e-54	121	97.436	122	122	0.965465	2.4349	1	GTTTAATGCTGTGTCTCCAGGTGATTTCAAACGCCCGGCCACGCTAACGGCCATTGGCCTACTGGGTGTTATCCTGGCTGGCTTTTGCTGTTTTTGGATTGCCGTCGGTCTTCTCATGCGTT
SRR11006487_NODE_75_length_120_cov_23.953488	VIE2	0	119	100	NC_034204.1	4.39e-13	115	73.729	NC_035108.1	3.42e-55	119	98.333	120	120	4.22808	-15.0104	2	TGATGGGAGCAAAACTCAACGCGCTCCCAGATCGTCTCCACAAGTGAAAACGAGTCAATTGGTATATTTTTCCGGATTTTCCCGGTTTCATTTAGGTAGGTCAACGACTTTGCGAAATTG
SRR11006487_NODE_76_length_119_cov_69.261905	VIE2	0	118	99.16	NC_034017.1	7.86e-10	50	84.314	NC_035108.1	5.02e-53	118	97	119	119	-0.440917	2.62908	1	CGCGGCCTCGGGGTGGAGGTGAGGAAGGGCTACCTCGAGGACCACATCGTGAACTTCCTAGGTTTAATGCTGTGTCTCCAGGTGATTTCAAACGCCCGGCCACGCCAACGGCCATTGGC
SRR11006487_NODE_77_length_110_cov_16.333333	VIE2	2.49e-46	109	97.273	Absent	1	0	0	NC_035108.1	8.18e-50	109	97.222	110	110	0.0625959	2.18432	1	GCTACCTCGAGGATCACATCGTGAACTTCCTAGGTTTAATGCTGTGTCTCCAGGTGATTTCAAACGCCCGGCCACGCTAACGGCCATTGGCCTACTGGGTGTTATCCTGG
SRR11006487_NODE_78_length_110_cov_6.181818	VIE2	4.81e-49	109	99.091	NC_027817.1	0.00067	24	92	NC_035108.1	3.48e-48	109	98.182	110	110	-0.197098	4.82797	1	GGAATGCAATCGCTTTTCCACACACACTCGTCGCATAGTCTGAGGCCGTCATGACCCTTAAGACGTGGTGGTTCTCATTCTCAAGCTCTCCACTGAAAAACCGGGATGGC
SRR11006487_NODE_79_length_110_cov_6.090909	VIE2	0	88	98.876	MN567479.1	1.57e-05	52	77.358	NC_035108.1	6.58e-37	88	98.876	110	89	1.17967	2.35055	1	AACGGCCATTGGCCTACTGGGTGTTATCCTGGCTGGCTTTTGCTGTTTTTGGATTGCCGTCGGTCTTCTCATGCGTTGGCTTTGGTTCG
SRR11006487_NODE_7_length_1098_cov_56.794319	VIE2	0	1097	98.907	NC_033726.1	5.04e-18	114	83.133	NC_035108.1	0	1097	98.78	1098	1098	4.79284	-14.171	2	GTATATTTTTCCGGATATTCCCGGTTTCATTTAGGTAGGTCAACGACTTTGCGAAATTGGTGTCGTTTGTGGCCACGACCACGTCATCTCCAGCGATCACCATTCCCTCCAGTTTTTCGACCATGTTCCGCGAGAGCCATTTGTCGATCACCACTGGTTCAGCTTCGAGTAGCCCTTCACTTTCAAGGGTTCGGCCAATCTGAACCTTTCCATTGGTGATTGTGTTCAAGGCATATGTCACCACCTGCCCCGAGCCTCGCTGATCCGATCGGGAAACCACATCCATGACCGTTCCACTCCCGAATTTAGAATGGGTTCGGGGAAACAGGGCCACAATATTTTGGTAGGCAAATTTCATGACCGACTCCGCCAGAGCTCTATGGTAATCATCCTCAATCG…
SRR11006487_NODE_80_length_109_cov_11.343750	VIE2	0	108	99.083	NC_034017.1	3.43e-20	107	78.704	NC_035108.1	1.2e-47	108	99.083	109	109	4.76047	-14.8449	2	ATTCGGGAGTGGAACGGTCATGGATGTGGTTTCCCGATCGGATCAGCGAGGCTCGGGGCAGGTGGTGACATATGCCTCGAACACAATCACCAATGGAAAGGTTCAGATT
SRR11006487_NODE_81_length_107_cov_32.466667	VIE2	0	106	99.065	MN567479.1	1.17e-19	103	78.846	NC_035108.1	1.42e-46	106	99.065	107	107	1.03605	0.868216	1	CCAGCATTGGATGGTAAATTTAAGTAATCCATCACTCCCCGGGCCGCTATTGACATCGGGTCCAAAAAGTGGCATTCGTCCATCATGATGGTGTGGACCTTAATTTG
SRR11006487_NODE_82_length_100_cov_28.347826	VIE2	0	99	100	MN567479.1	4.28e-12	82	77.108	NC_035108.1	1.92e-44	99	99	100	100	4.44525	-14.906	2	GTGGTCGTGGCCACAAACGACACCAATTTCGCAAAGTCGTTGACCTACCTAAATGAAACCGGGAAAATCCGGAAAAATATACCAATTGACTCGTTTTCAC
SRR11006487_NODE_83_length_93_cov_54.312500	VIE2	1.98e-42	92	100	Absent	1	0	0	NC_035108.1	1.09e-40	92	91.837	93	93	0.325735	3.41069	1	TTCCTCACCTCCACCCCGAGGCCGCGGAAAACCGCTCCACTCGGCTGCGAGGCATGCGCCTCCGTCCTCCACATCCTCAACCTCTCTTCGACG
SRR11006487_NODE_84_length_93_cov_11.875000	VIE2	0	76	98.701	Absent	1	0	0	NC_035108.1	4.06e-32	76	93.878	93	77	-0.733425	3.35751	1	TTCCTCACCTCCACCGCGAGGCCGCGGAAAACCGCTCCACTCGGCTGCGAGGCATGCGCCTCCGTCCTCCACATCCT
SRR11006487_NODE_86_length_92_cov_15.266667	VIE2	0	91	100	NC_034017.1	3.61e-06	41	83.333	NC_035108.1	3.76e-40	91	98.718	92	92	1.37757	4.03191	1	CTCTTCGACGCTTGGTTCAGGGTCATCCGAGAGGGGAGTCTCGGTCAACTTCATTTTAGACACCTTTGGGTTGCTATCAGTGATCTTTCCAG
SRR11006487_NODE_87_length_91_cov_14.785714	VIE2	9.29e-33	76	100	Absent	1	0	0	NC_035108.1	4.06e-32	76	100	91	77	0.211282	4.21134	1	AGTTCTTACAGCACCAATTTGCTTGCTCGCCTGGTCTAACCACATTCGCCGATGATCGTCCCTCACATTTCGGATCC
SRR11006487_NODE_88_length_89_cov_15.166667	VIE2	0	88	98.876	MN567479.1	4.8e-17	88	79.775	NC_035108.1	6.58e-37	88	98.876	89	89	3.98501	-15.0195	2	TTTTTCCGGATTTTCCCGGTTTCATTTAGGTAGGTCAACGACTTTGCGAAATTGGTGTCGTTTGTGGCCACGACCACGTCATCTCCAGC
SRR11006487_NODE_89_length_89_cov_9.833333	VIE2	0	76	100	MN567479.1	1.29e-11	76	77.922	NC_035108.1	4.06e-32	76	98.701	89	77	3.92038	-14.9365	2	TTTTTCCGGATTTTCCCGGTTTCATTTAGGTAGGTCAACGACTTTGCGAAATTGGTGTCGTTTGTGGCCACGACCAC
SRR11006631_NODE_11_length_248_cov_3.444444	Absent	1	0	0	NC_038912.1	2.68e-07	48	86	NC_035108.1	2.89e-17	48	100	248	49	-12.9239	15.1073	8	TTTATGAGAGAGGAAAGTCTGAGATACTACACAATTGGGAATCGTCAAT
SRR11006487_NODE_90_length_89_cov_9.833333	VIE2	0	76	98.701	MN567479.1	1.57e-10	76	76.623	NC_035108.1	1.73e-30	76	97.403	89	77	3.98089	-15.009	2	TTTTTCCGGATATTCCCGGTTTCATTTAGGTAGGTCAACGACTTTGCGAAATTGGTGTCGTTTGTGGCCACGACCAC
SRR11006487_NODE_91_length_89_cov_3.583333	VIE2	0	88	97.753	Absent	1	0	0	NC_035108.1	2.55e-27	67	100	89	68	2.37273	1.93062	1	CGAACCAAAGCCAACGCATGAGAAGACCGACGGCAATCCAAAAACAGCAAAAGCCAACCAGGATAACA
SRR11006487_NODE_95_length_78_cov_18.000000	VIE2	0	76	100	Absent	1	0	0	NC_035108.1	4.06e-32	76	100	78	77	4.89166	-14.8622	2	CCACGTCATCTCCAGCGATCACCATTCCCTCCAGTTTTTCGACCATGTTCCGCGAGAGCCATTTGTCGATCACCACT
SRR11006487_NODE_9_length_910_cov_16.384154	VIE2	0	145	100	MN567479.1	2.8e-20	308	67.308	NC_035108.1	0	383	98.958	910	656	1.2336	-0.925334	1	TTTTTTTCCAGAGAGCGCATTCCGCCCAGTGTTGGAAACAACCCCAGCACCATTCGAAACACGAACAGGGAGGCCCGGAGGGGGATGTCCGTAAGGTATCCAATGCCAACAAAGTTTACAATTGAGCCAAAGTCCATAAACTGGTGGCCATAGACGTATCCTTTCGTGTTGTCATGCGGGGTCCTATCAATGATGTTGGTGACCTGGGAGTGTTTTTGATCGCGCGCTTCAAGAGCCACAACGACTTTCTCGGATCTATTCCACTTGTACATTTGTGCCAAAAATATGAACACAACACAGGTGAAAAATGTTCCAATCAAAATACTGGTGAAGTTTCCCGTGTAGAACACCGCAAGAGCACTTGGCATTATAGCATGCCACTGCAGATGATCCAGACGG…
SRR11006910_NODE_37_length_248_cov_4.409357	Absent	1	0	0	NC_038912.1	2.68e-07	48	86	NC_035108.1	2.89e-17	48	100	248	49	-12.9342	15.1206	8	TTTATGAGAGAGGAAAGTCTGAGATACTACACAATTGGGAATCGTCAAT
SRR11006488_NODE_11_length_619_cov_6.516605	VIE2	0	391	99.49	NC_034017.1	8e-38	383	68.75	NC_035108.1	0	391	93.609	619	392	-0.0829236	5.84691	1	GTATGCTGGTAAACGGCCATCTCCACACTTTCGGTTCCAAGTGTGATCTTGCGTCGTGTTTTCGGAAGCTCATCAAATACTGAATCGTACGAATTGGAAATGTTCAGGTAGACAGTCGGATGGCCAAGTTTCGTCAAAGCGTGGTAGGCCACACTTCGGGCTGCTGCGCACTGCAATTTGTCTTCGCACACAATACACCCTTTGGTAGTCTCTTTGAACATCTCAAAGAGGTATTTCGTGATTAGGTCGTACGAGGCTAGTTCTACGGAGTGGTCGGCAGTTGGATACTGCCCAATGCCCTTCCAGACGAACAGACCTCCTCCACATACAAGTGTCTTTCTGTCGGTGTCAATACCACACCCCACATCACCATACACAAACCAAGCTGATCC
SRR11006488_NODE_13_length_592_cov_31.106796	VIE2	0	591	99.831	MN567479.1	2.5e-31	474	67.284	NC_035108.1	0	591	99.313	592	592	0.343364	0.347727	1	CATATGTACCTGGGGCATTTCGCCCAGTTCGCCCTCGTCGCTGCACCATAGATGATGTTGTGATGGGCTGCTTTCGCAAGATGACCTCATCCTCACTTTGTATGACTGGTTTCACAGCTGTTCTCAAGTCAATCACGAGGTCAACGTTGTAATTGGCTCCCATCTCAGAAATTTCCGTCGAATAGATGATTTTTGTCTCAGGGTCAAGGGCCTTCGCATAATTCTCCTCAAAATTGTCCCGATGCAGAGAAACGGCTCCCGCGGATGAGTCCGCAAACCGTTCCGACTGGTCCTGGGATGGGACGAACGCTATCGTCTTTCCAGCTCCATGCTGTCGGACAATGCTCTCAAACCACTCAGAACTGAGTTTTCGAGTGCTAGGGGCCGCGTACTCCCGAA…
SRR11006488_NODE_14_length_557_cov_7.929167	VIE2	0	71	100	MN567479.1	1.14e-22	203	71.078	NC_035108.1	1.39e-101	208	98.565	557	209	2.05452	2.78445	1	CCTCAGTTTGTGTTCCAGTAGATACCCTAGGAAGAACATCGAGAAACGCCCTACGTGAAGTAGCATCCACAGAGGAATCATCATCTGGGACAAGCGGATCGACGACGTTGAAGCGTGCAACAGAACCAACCACGAACCAAAGCCAACGCATGAGAAGACCGACGGCAATCCAAAAACAGCAAAAGCCAACCAGGATAACACCCAGTAGG
SRR11006953_NODE_27_length_249_cov_2.575581	Absent	1	0	0	NC_002657.1	2.69e-07	48	86	NC_035108.1	2.89e-17	48	100	249	49	-12.9419	15.1151	8	ATTGACGATTCCCAATTGTGTAGTATCTCAGACTTTCCTCTCTCATAAA
SRR11006488_NODE_16_length_507_cov_5.827907	VIE3	0	156	100	MN567479.1	7.94e-18	146	73.51	NC_035109.1	1.14e-75	157	100	507	158	0.0809246	7.05612	1	TTTTATGGCGAGGAGGCTGCCCCCTGATGGGGGTCTCTGCGTCGCCACAATTTTTTGTTTTTGGTCGGTTGTTTTGCCAACAACCGAACCCGTCCGCTTCTTCGGCAGCCCACTTGGGCCACCAACCCAGCCGCCTCCCGGCCGGGAAACCTTCTTCT
SRR11006488_NODE_18_length_387_cov_3.035484	VIE2	0	76	100	MN567479.1	1.6e-12	71	80.556	NC_035108.1	4.06e-32	76	100	387	77	5.08299	-14.2123	2	GGCCTTGGGCTTCCTCAACGAAGACCATTGGGTAGCCCGTGAAAATTTCCCGGGTGGCGTGGGAGGTCTCGGCGTAA
SRR11006543_NODE_28_length_253_cov_3.767045	Absent	1	0	0	NC_038912.1	2.73e-07	48	86	NC_035108.1	2.89e-17	48	100	253	49	-12.9917	15.052	8	TTTATGAGAGAGGAAAGTCTGAGATACTACACAATTGGGAATCGTCAAT
SRR11006488_NODE_1_length_3529_cov_6.082561	VIE3	2.79e-20	50	100	MN567479.1	5e-119	2401	63.905	NC_035108.1	0	1404	73.109	3529	2756	0.755371	6.80609	1	CCTCAGTTTGTGTTCCAATAGATACCCAAGGAAGAACATTGAGCAATGTTCGGTGTGTAGGAGCATCCATAGGGGGATCATCATTTGTGACAGCCGGATCGACGATGTCGACGCGTGTAGTAGAACCAGCCATGAGCCGAAACCTATGCACGAGAAGACAGATCCAAAGGCCGCAAAAGCCAACCACGACAGTAGCCAACAGTCAAACTTTCGCTGGCGTGGACATGTGTTGGAGATTACTTGAAGACAAAGCATGAGTCCCAGGAAGTTCACGATGTGGTCCTCGAGGTAGCCCTTCCTCACTTCCACCCCGAGACCCCGGAAAACCGAACCACGTGGTTGCAGAGCGTGAGCTTCCGTCCTCCACATTTTCAGCCTCTCATCTCCTCAAAACTTGGC…
SRR11006488_NODE_21_length_316_cov_3.334728	VIE2	0	61	98.387	NC_012671.1	5.14e-05	40	82.927	NC_035108.1	4.91e-23	62	98.387	316	63	3.9971	-15.0168	2	ACTTTCTGGGATGGTCACGAGCCCTCCTTTATGGACTCGACTTCTCCCAATGATTTCGTGCTG
SRR11006488_NODE_23_length_299_cov_3.720721	CFAV	0	229	69.697	NC_001474.2	6.73e-16	102	77.67	NC_035107.1	2.27e-17	53	98.148	299	240	19.0769	22.5256	3	GTTTCATCCATGGGTTGTCTTGGATCCAAACGCGATTCCATACAGTGAGCATGTCCTCTGTTGTCATCCATTCACAGGTTTTATTGGATGGACCACGACGTTCGGCCTTCAGGGAACCATTCCACAGGAACACTAGAAGAGATGGCCGCGAATCCTAACCTCAAGTCTCTTCTGTGGAAGAAGTACAAAGCCCACATCTGGCTGTATGCTTTGGCTAGACACGCGCTGTCTGATATCGTC
SRR11006802_NODE_27_length_253_cov_4.585227	Absent	1	0	0	NC_002657.1	2.73e-07	48	86	NC_035108.1	2.89e-17	48	100	253	49	-12.8952	15.1483	8	TTTATGAGAGAGGAAAGTCTGAGATACTACACAATTGGGAATCGTCAAT
SRR11006542_NODE_21_length_254_cov_3.225989	Absent	1	0	0	NC_002657.1	2.75e-07	48	86	NC_035108.1	2.89e-17	48	100	254	49	-12.9445	15.0985	8	TTTATGAGAGAGGAAAGTCTGAGATACTACACAATTGGGAATCGTCAAT
SRR11006794_NODE_3_length_2001_cov_6.259356	VIE3	0	968	100	NC_034017.1	1.46e-97	1016	68.318	NC_035108.1	0	1404	73.319	2001	1570	4.37997	3.34902	4	CCTCAGTTTGTGTTCCAATAGATACCCAAGGAAGAACATTGAGCAATGTTCGGTGTGTAGGAGCATCCATAGGGGGATCATCATTTGTGACAGCCGGATCGACGATGTCGACGCGTGTAGTAGAACCAGCCATGAGCCGAAACCTATGCACGAGAAGACAGATCCAAAGGCCGCAAAAGCCAACCACGACAGTAGCCAACAGTCAAACTTTCGCTGGCGTGGACATGTGTTGGAGATTACTTGAAGACAAAGCATGAGTCCCAGGAAGTTCACGATGTGGTCCTCGAGGTAGCCCTTCCTCACTTCCACCCCGAGACCCCGGAAAACCGAACCACGTGGTGGCAGAGCGTGAGCTTCCGTCCTCCACATTTTCAGCCTCTCATCTCCTCAACACTTGGT…
SRR11006488_NODE_28_length_236_cov_11.823899	VIE2	0	136	99.27	MN567479.1	3.76e-05	52	77.358	NC_035108.1	1.13e-44	100	98.99	236	176	0.97249	1.87914	1	ATTTGGCCAACACCTCTACTCTTAACAAAATCCATAAACGTTGCATGGCAGGCGATCGTCACAGCATTGTTCTTGCACGAACCAAAGCCAACGCATGAGAAGACCGACGGCAATCCAAAAACAGCAAAAGCCAACCAGGATAACACCCAGTAGGCCAATGGCCGTTGGCGTGGCCG
SRR11006488_NODE_29_length_225_cov_12.709459	VIE2	0	45	100	MN567479.1	2.93e-25	204	71.707	NC_035108.1	7.32e-112	224	88.444	225	225	1.38909	1.25654	1	ATTGACATCGGGTCCAAAAAGTGGCATTCGTCCATCATGATGGTGTGGACCTTAATTTGGCCAACACCTCTACTCTTAACAAAATCCATAAACGTTGCATGGCAGGCGATCGTCACAGCATTGTTCTTGCAGTAGGCAACATTTGTTCCTATCTTGAATTCCGTTTCACCGAAGGCCTTTCTTACTTCCTCCATAACAACTCGGGTGGGGGTCAAAATGAGGGTG
SRR11006488_NODE_2_length_2086_cov_9.402688	VIE2	0	1378	98.634	NC_034017.1	4.65e-180	1599	70.105	NC_035108.1	0	735	97.234	2086	1704	4.71835	-14.4814	2	TCGAAAGTGATCTAAACCCTGTTCCACACATCAAGCATGTTTTCCGTGGTCATCCACTCGTATTGCTGGTGGATGGACCATGATGTCCTCCCCTCTGGGACCCAATCTGTTGGCATGGATGCATGTATGGCTGCGTACCCCACCCGCAGATCACGCCGATGGAAAAAGTACAGAGCCCACATTTGTCCGTGGGCTTTTGACAGACAAGCACTTTCTGGGATGGTCACGAGCCCTCCTTTATGGACTCGACTTCTCCCAATGATTTCGTGCTCGTGGCGGCATGGAACGATTATTTTCCTTCCATCTTTGAGATGGAGTGGATGGAAGTGATGGGAGCAAAACTCAACGCGCTCCCAGATCGTCTCCACGAGTGAAAACGAGTCAATTGGTATATTTTTC…
SRR11006488_NODE_30_length_225_cov_4.459459	VIE2	0	203	93.889	NC_034017.1	2.57e-13	77	79.487	NC_035108.1	2.56e-92	224	88.142	225	225	0.730122	5.26497	1	CCACGCCGGAGGCATGAATAACCGTTGGTCAGTTGGGTCATCCAAACTGTCAGCCGTGTATTGTTTAGGCCAAATGCTCAATCGTGTACTCAGTCTCATTGCCTTGTTTACGACTAGACATCCAAAACATGCCGTCCGTAAAAATCGCTCGGTCGTTCTTCACGGCTAACCCTGCTAGGTACGTTGGGCAATTACTTGAGACAGTCTGTGATACCTTAAGCTGCA
SRR11006488_NODE_31_length_218_cov_9.808511	VIE2	0	196	89.45	NC_012533.1	9.87e-06	28	93.103	NC_035108.1	2.36e-71	149	97.333	218	150	2.07373	0.85892	1	CACGGTCCACCATAAGAGATGACATCTTCAGTCACACTACCAGAGTGTGGTTGAACTGCCTGCCCTCGCCAGTACACAAGACCACCACGCGTTACATGGTAGAGGGTGTGAAAAACTCCTCGTCTTACAACCCCAACACCCCGTTGACGA
SRR11006488_NODE_32_length_214_cov_11.255474	VIE2	0	213	99.533	NC_034017.1	1.18e-42	194	78.974	NC_035108.1	2.75e-104	213	99.533	214	214	5.37396	-14.1863	2	CTGCCGTCAATGACCCCCGGTTTTGGGAACTAGTAAACCGGGAAAGAAAACTCCACCTGGCCGGGGACTGTGCGATGTGCGTGTACAACACCATGGGGAAAAAAGAGAAGCAACCGACCATAGCTGGGGAGCCGAAAGGATCCCGGACCATTTGGTATATGTGGCTGGGAAGTCGATATCTGGAATATGAGGCCTTGGGCTTCCTCAACGAAGA
SRR11006488_NODE_33_length_198_cov_30.256198	VIE4	0	35	100	NC_027817.1	3.77e-23	140	75.887	NC_035109.1	2.86e-97	197	77.273	198	198	2.4866	9.63935	1	ATTTTTCACGGCGAGTCCAGCGAGATAAGTGGGACAATTGCTCGAAACGGTCTGCGACACTTTTAACTGTACATTTGACCCGTACAGCGTTCGACGGAATCCCACGAAGTCATATTGGAAAGCGATAGCTTTCCCACAGACGCTCGTTACATGGTCTGATGCCGTCATGACTCGTAGCACACGATGATTTTCGTTCTC
SRR11006488_NODE_34_length_197_cov_7.441667	VIE2	0	196	100	NC_012533.1	8.82e-06	28	93.103	NC_035108.1	1.89e-09	34	97.143	197	64	-0.557927	0.673274	1	CACGGTCCACCATAAGAGATGACATCTTCCCACGCGTTACATGGTAGAGGGCGTGAAAAACTCC
SRR11006488_NODE_35_length_194_cov_12.188034	VIE2	2.83e-96	193	100	NC_034204.1	7.6e-13	136	70.803	NC_035108.1	4.15e-95	193	98.701	194	194	1.17374	6.03186	1	TTTCACGTGTGTTCCCGGGACAGGCCCCGAAATTAGCCGAATTGGGGTGACATGCCAAGGGAAATCAGTTTGCATCTTGTAACCCGGGATGTGATTCGCCCGCGAGATGGGGCCGCCCCACGCCGGAGGCATGAATAACCGTTGGTCAGTTGGGTCATCCAAACTGTCAGCCGTGTATTGTTTAGGCCAAATGC
SRR11006488_NODE_36_length_180_cov_6.203883	VIE2	0	179	100	NC_034017.1	0.004	116	66.667	NC_035108.1	1.51e-87	179	98.333	180	180	0.0372431	5.3886	1	TTTGGTTTCCCCCGTATGCTGGTAAACGGCCATCTCCACACTTTCGGTTCCAAGTGTGATCTTGCGTCGTGTTTTCGTAAGCTCATCAAATACTGAATCGTAGGAATTGGAAATGTTCAGGTAGACAGTCGGATGGCCAAGTTTCGTCAAAGCGTGGTAGGCCACACTTCGGGCTGCTGC
SRR11006488_NODE_37_length_176_cov_6.787879	VIE2	0	175	100	NC_034017.1	9.46e-05	116	67.521	NC_035108.1	2.18e-85	175	98.295	176	176	-0.14195	5.36963	1	GTATGCTGGTAAACGGCCATCTCCACACTTTCGGTTCCAAGTGTGATCTTGCGTCGTGTTTTCGGAAGCTCATCAAAGACTGAATCGTAGGAATTGGACATGTTCAGGTAGACAGTCGGATGGCCAAGTTTCGTCAAAGCGTGGTAGGCCACACTTCGGGCTGCTGCGCACTGCAA
SRR11006488_NODE_38_length_164_cov_2.482759	VIE2	0	163	98.171	NC_034017.1	7.17e-06	41	83.333	NC_035108.1	1.45e-74	163	92.683	164	164	1.8903	4.34781	1	CTCTTCGACGCTTGGTTCAGGGTCATCCGAGAGGGGAGTCTCGGTCAACTTCATTTTAGACACCTTTGGGTTGCTATTAGTGATCTCTCCAGCTTTCTGAATCTCCATTGGATAGTATAGGGCCGGTCCAACCTGGAAATGAATGGGGTGTGAGCAGTTCTTAC
SRR11006488_NODE_39_length_160_cov_8.915663	VIE2	0	159	99.375	NC_034017.1	8.49e-05	107	68.807	NC_035108.1	4.04e-75	159	99.13	160	160	1.20619	5.267	1	GCATGTTTTGGATGTCTAGTCGTAAACAAGGCAATGAGACTGAGTACACGATTGAGGATTTGGAAACCATGCAAGCCGAAAGTGCATTTGGCCTAAACAATACACGGCTGACAGTTTGGATGACCCAACTGACCAACGGTTATTCATGCCTCCGGCGTGG
SRR11006488_NODE_3_length_1662_cov_11.362145	VIE2	0	113	100	MN567479.1	9.97e-61	953	65.618	NC_035108.1	0	526	98.14	1662	1127	1.30674	-0.360905	1	GATATGTCAGATGCTATATTGGGAAATGATCGTTGTTCCCAGGCAAAAATTCCGGCTAGAATGAGAAAGATTACTATGACCCACTTCAATAGATCCAGGTCCCCATAGCTTCGCTGAAAATCACTACGCGTTGAGAGGATGAACTTCAGAGTTGGCTCGCGGACACTCCATGGCAACCTTTCGAACCGTTGATCCAGAAACTTTGGCCGATACACCATGCGCCCATCTGATCTGTGCACGGTGTCTTCATCAGGCAAGTCCCTTCCATTGAAGATCATGTCATGCTTCTGGTTGAAACTGTTCGCCCACTTCCAAGCCAGCCATATTGGCACATTTGGCCGCTCCATGAACCGGAAGAACCTATCTCGACTTTCGCCGATCAGACGAAAAGCTCCAGGG…
SRR11006488_NODE_40_length_155_cov_23.756410	VIE2	0	154	99.355	MN567479.1	5.16e-20	147	73.649	NC_035108.1	2.01e-72	154	83.871	155	155	1.47177	1.44575	1	AAGATAGGAACAAATGTTGCCTACTGCAAGAACAATGCTGTGACGATCGCCTGCCATGCAACGTTTATGGATTTTGTCAAGAGTAGAGGTGTTGGCCAAATTAAGGTCCACACCATCATGATGGACGAATGCCACTTTTTGGACCCGATGTCAAT
SRR11006488_NODE_41_length_155_cov_11.282051	VIE2	0	154	98.71	Absent	1	0	0	NC_035108.1	2.55e-27	67	100	155	68	2.44481	1.84071	1	TGTTATCCTGGTTGGCTTTTGCTGTTTTTGGATTGCCGTCGGTCTTCTCATGCGTTGGCTTTGGTTCG
SRR11006488_NODE_42_length_155_cov_8.948718	VIE2	0	165	91.566	NC_034017.1	6.72e-06	41	83.333	NC_035108.1	2.01e-72	154	91.566	155	155	1.42003	4.01823	1	CTCTTCGACGCTTGGTTCAGGGTCATCCGAGAGGGGAGTCTCGGTCAACTTCATTTTAGACACCTTTGGTTTGCTATTCAGCTTTCTGAATCTCCATTGGATAGTATAGGGCCGGTCCAACCTGGAAATGAATGGGGTGTGAGCAGTTCTTACAG
SRR11006488_NODE_43_length_155_cov_5.628205	VIE4	1.93e-75	154	100	MN567479.1	2.05e-12	85	76.744	NC_035109.1	4.74e-74	154	97.015	155	155	1.30615	8.40243	1	GGTTCCGGGCACCGGACCGGGGATGAGGCGAATTGGAGACACATGCCACGGAAAATCCGTTTGCATTTTGTATCCTGTTATGTGGTTAGCCCTAGAAATGGGCCCTCCCCAGGTCGGTGGCATGAACATCCATTGATCGGTAGGGTCGTTTAGGC
SRR11006488_NODE_44_length_153_cov_4.855263	VIE4	7.21e-43	187	76.064	NC_027817.1	3e-10	74	77.333	NC_035109.1	5.68e-73	152	77.273	153	153	2.44852	9.62856	1	GAGAACGAAAATCATCGTGTGCTACGAGTCATGACGGCATCAGACCATGTAACGAGCGTCTGTGGGAAAGCTATCGCAAATGTACAGTTAAAAGTGTCGCAGACCGTTTCGAGCAATTGTCCCACTTATCTCGCTGGACTCGCCGTGAAAAAT
SRR11006488_NODE_45_length_150_cov_6.136986	VIE4	0	101	100	MN567479.1	8.41e-11	86	74.725	NC_035109.1	7.7e-65	149	96.667	150	150	0.723463	8.8292	1	GCGAATTGGAGACACATGCCACGGAAAATCCGTTTGCATTTTGTATCCTGGTATGTGGTTAGCCCTGGAAAAAGGGCCCTCCCCAGGTCGGTGGCATGAACATCCATTGATCGGTAGGGTCGTTTAGGCTATCGGCCGTGTACTGCTTTG
SRR11006488_NODE_46_length_147_cov_18.385714	VIE2	0	157	92.405	NC_034017.1	6.32e-06	41	83.333	NC_035108.1	4.15e-68	146	92.405	147	147	1.6061	4.23656	1	CTCTTCGACGCTTGGTTCAGGGTCATCCGAGAGGGGAGTCTCGGTCAACTTCATTTTAGACACCTTTGGGTTGCTATCCAGCTTTCTGAATCTCCATTGGATAGTATAGGGCCGGTCCAACCTGGAAATGAATGGGGTGTGAGCAGT
SRR11006488_NODE_47_length_136_cov_5.711864	VIE4	1e-33	76	100	NC_027817.1	4.77e-07	25	100	NC_035109.1	4.06e-32	76	98.701	136	77	0.907606	10.2751	1	CTCGAGTTCCTCGATTGTGTATTCTGTCTCGTTCCCTTGCTTGCGGCTGGACATCCAGAACATTCCATCAGTGAAGA
SRR11006488_NODE_48_length_132_cov_26.618182	VIE2	0	131	99.242	NC_034017.1	0.000239	35	83.333	NC_035108.1	5.04e-60	131	97.403	132	132	-0.197696	2.19464	1	GAAGGGCTACCTCGAGGACCACATCGTGAACTTCCTAGGTTTAATGCTGTGTCTCCAGGTGATTTCAAACGCCCGGCCACGCCAACGGCCATTGGCCTACTGGGTGTTATCCTGGTTGGCTTTTGCTGTTTT
SRR11006488_NODE_49_length_132_cov_20.000000	VIE2	0	131	100	NC_034017.1	0.000239	35	83.333	NC_035108.1	1.19e-61	131	97.727	132	132	-0.343097	1.99967	1	GAAGGGCTACCTCGAGGACCACATCGTGAACTTCCTAGGTTTAATGCTGTGTCTGCAGGTGATTTCAAACGCCCGGCCACGCCAACGGCCATTGGCCTACTGGGTGTTATCCTGGTTGGCTTTTGCTGTTTT
SRR11006488_NODE_4_length_1576_cov_4.474316	CFAV	0	1284	96.69	NC_001564.2	0	1281	96.69	Absent	1	0	0	1576	1274	18.3088	-1.63727	9	TTTGGCGCCCAACGTGGGGCTGGCTTTTCGAAAAATGGGGTATTTCACACTCTCATGCACGTCACTCGAGGTGAACCAGTTAAATGGCGTGGGCGAGTTGTCGTTCCTCACTCTGGTAGTGCCTTGCGCGACGTGGTGTCGTATGGTGGACCTTGGCAGTTGGACACCCCCACTACCACGGAAGACCTCGTGCTGATGGCTTGCAAACCGGACAAGACCATTGAGTACCATCGGTACAGGCCGGGAGTCATGAGTATTGACGGTGAACCTGTCATGTTCATTAGTGATGATTTCGGAAAAGGATCTTCTGGCTCACCGTTCTTCATCAATGGCGAGCCCGTCGGGTTCTATGGTTTTGGGTTCTATGTGAACGGTGTTTATCGCTCAACAGTAGCAGGT…
SRR11006488_NODE_50_length_132_cov_3.127273	VIE2	0	76	98.701	NC_034017.1	0.000239	35	83.333	NC_035108.1	1.73e-30	76	97.403	132	77	0.337371	3.14944	1	GCCGGGCGTTTGAAATCACCTGGAGACACAGCATTAAACCTAGGAAGTTCACGATGTGGTCCTCGAGGTAGCCCTTC
SRR11006488_NODE_51_length_131_cov_21.092593	VIE4	0	130	100	MN567479.1	0.000237	74	72	NC_035109.1	4.1e-61	130	99.237	131	131	0.937265	8.98607	1	ATGTATTGGGTGGGAACAATTTTCGCAACACCAATTGGATTGCTCACCGGGTTTTACCACAGACGCAGCTGAACGTCCTTCACACTTTGGGTCAACCTTGACGTGGGTTCCGGGCACCGGACCGGGGATGA
SRR11006488_NODE_53_length_104_cov_13.000000	VIE4	0	99	100	NC_034204.1	2.33e-09	99	72	NC_035109.1	1.37e-46	103	97.115	104	104	1.18058	8.6198	1	TTCACACTTTGGGTCAACCTTGACGTGGGTTCCGGGCACCGGACCGGGGATGAGGCGAATTGGAGACACATGCCACGGAAAATCCGTTTGCATTTTGTATCCTG
SRR11006488_NODE_54_length_104_cov_3.925926	VIE4	2.02e-48	103	100	MN567479.1	2.33e-09	49	84	NC_035109.1	1.37e-46	103	95.918	104	104	0.891023	8.44011	1	GGTTCCGGGCACCGGACCGGGGATGAGGCGAATTGGAGACACATGCCACGGAAAATCCGTTTGCATTTTGTATCCTGGTATGTGGTTAGCCCTGGAAAAAGGGC
SRR11006488_NODE_55_length_101_cov_20.708333	VIE4	0	100	100	NC_034204.1	0.000173	70	71.831	NC_035109.1	5.59e-45	100	98.02	101	101	1.59762	8.46888	1	TACCACAGACGCAGCTGAACGTCCTTCACACTTTGGGTCAACCTTGACGTGGGTTCCGGGCACCGGACCGGGGATGAAGCGAATTGGAGACACATGCCACG
SRR11006488_NODE_56_length_101_cov_9.000000	VIE4	0	100	100	NC_034204.1	0.000173	70	71.831	NC_035109.1	5.59e-45	100	99.01	101	101	1.51344	8.32329	1	TACCACAGACGCAGCTGAACGTCCTTCACACTTTGGGTCAACCTTGACGTGGGTTCCGGGCACCGGACCGGGGATGAGGCGAATTGGAGACACATGCCACG
SRR11006488_NODE_57_length_101_cov_3.833333	VIE4	0	100	99.01	NC_034204.1	0.000173	70	71.831	NC_035109.1	5.59e-45	100	98.02	101	101	0.60786	8.55847	1	TACCACAGACGCAGCTGAACGTCTTTCACACTTTGGGTCAACCTTGACGTGGGTTCCGGGCACCGGACCGGGGATGAGGCGAATTGGAGACACATGCCACG
SRR11006488_NODE_58_length_100_cov_26.608696	VIE2	0	99	99	NC_034017.1	6.35e-10	50	84.314	NC_035108.1	8.18e-43	99	97	100	100	0.0626304	2.95922	1	CGCGGCCTCGGGGTGGAGGTGAGGAAGGGCTACCTCGAGGACCACATCGTGAACTTCCTAGGTTTAATGCTGTGTCTCCAGGTGATTTCAAACGCCCGGC
SRR11006488_NODE_5_length_1186_cov_30.576195	VIE4	5.91e-81	163	100	NC_034204.1	2.47e-41	585	67.5	NC_035109.1	0	941	73.394	1186	1100	0.864005	8.84058	1	GCGATAGCTTTCCCACAGACGCTCGTTACATGGTCTGATGCCGTCATGACTCGTAGCACACGATGATTTTCGTTCTCAAGTTCTCCGTTAAAGAACCGAGATGGCAGTCTTCCCAAATCTCCCCGGGTCTCACCAGTGTGTTGAAACACAGCCATCTCCGTGGAGTAACATCCATAGTGGGATCATCATTTGGGAGACTCGGATTGATGACGTTGAGGCATGTAGTAGAACTAGCCAAGAGCCAAAACCGACGCACGAAAAAACCGATGGTAGCCCAAAGACAGCAAACGCCAGCCAAGACAATACCCAATATGCTAGAGGCCGTTGACGTGGACGAGAGTTCGATATCGCTTGTAAACACAACATTAAACCGAGGAAGTTGACTATATGATCCTCGAG…
SRR11006488_NODE_60_length_95_cov_51.333333	VIE2	0	94	100	MN567479.1	4.58e-05	49	78	NC_035108.1	9.26e-42	94	98.947	95	95	1.15827	2.73779	1	CAGGTGATTTCAAACGCCCGGCCACGCCAACGGCCATTGGCCTACTGGGTGTTATCCTGGTTGGCTTTTGCTGTTTTTGGATTGCCGTCGGTCTT
SRR11006488_NODE_61_length_90_cov_8.153846	VIE2	0	89	100	NC_034017.1	0.002	68	71.014	NC_035108.1	4.51e-39	89	98.889	90	90	0.152536	5.2693	1	TTTGGTTTCCCCCGTATGCTGGTAAACGGCCATCTCCACACTTTCGGTTCCAAGTGTGATCTTGCGTCGTGTTTTCGGAAGCTCATCAAA
SRR11006488_NODE_62_length_88_cov_4.545455	VIE4	4.16e-38	87	98.864	MN567479.1	1.89e-09	49	84	NC_035109.1	2.26e-36	87	96.341	88	88	0.847856	8.55938	1	GCCCTTTTTCCAGGGCTAACCACATACCAGGATACAAAATGCAAACGGATTTTCCGTGGCATGTGTCTCCAATTCGCTTCATCCCCGG
SRR11006488_NODE_63_length_85_cov_18.000000	VIE2	0	84	100	NC_034017.1	6.29e-09	48	83.673	NC_035108.1	2.15e-36	84	98.824	85	85	0.611217	3.91275	1	CTCAACCTCTCTTCGACGCTTGGTTCAGGGTCATCCGAGAGGGGAGTCTCGGTCAACTTCATTTTAGACACCTTTGGGTTGCTAT
SRR11006488_NODE_6_length_1099_cov_4.319961	VIE2	0	216	99.539	MN567479.1	5.74e-68	627	70.545	NC_035108.1	0	762	99.345	1099	854	1.44359	-1.20861	1	ATAGTACATTTCAGCTGTTGAGTTTCTGCTTGTGGACAGTCGAACCAACCGCCCACTGTAGGTATGTTGCAGAGTTTCAAGCTTCCGCATCACCTCCACCGGATATGGGCATAGGACCTTAAAACAGAACTGGGCCTCCGGATTGGTCTTCAACCACCTCTCGAGAACATCAAGGACGACCAGCGTTCTGGTTTTTTCCTTCCGGAAATCAGGATCACTCTCCCCGATGTCACAAAGGACAGTTTCACACAGAGTTGGTTCAAGCTTGAAGACATTTGTCCGACTCTTTAGGGTGACTAGGTTGTAACCATACGTTATGAACTTTTGGGGTTCTTCACGTTCTACTCCCCCAAGGGTGTACCCTGCCACGCGCATAACTCGTTCTTCCATCACTGCCCT…
SRR11006488_NODE_7_length_841_cov_11.287958	VIE2	0	49	100	NC_034017.1	6.5e-09	50	84.314	NC_035108.1	3.35e-143	303	95.935	841	304	-0.00644661	1.45286	1	AAGACCGACGGCAATCCAAAAACAGCAAAAGCCAACCAGGATAACACCCAGTAGGCCAATGGCCGTTGGCGTGGCCGGCCGGGCGTTTGAAATCACCTGCAGACACAGCATTAAACCTAGGAAGTTCACGATGTGGTCCTCGAGGTAGCCCTTCCTCACCTCCACCCCGAGGCCGCGGAAAACCGCTCCACTCGGCTGCGAGGCATGCGCCTCCGTCCTCCACATCCTGCTTAGCTGGTCTAACACCATTTGTGCTTCCAGCCAACAAACCCAGTCATATGGATCCTCCTTGGTAGCAGCGTCA
SRR11006488_NODE_8_length_838_cov_22.311432	VIE2	0	124	100	NC_034204.1	4.65e-36	724	65.528	NC_035108.1	0	837	91.837	838	838	0.698845	4.26477	1	TTCCTCACCTCCACCCCGAGGCCGCGGAAAACCGCTCCACTCGGCTGCGAGGCATGCGCCTCCGTCCTCCACATCCTCAACCTCTCTTCGACGCTTGGTTCAGGGTCATCCGAGAGGGGAGTCTCGGTCAACTTCATTTTAGACACCTTTGGTTTGCTATCCAGCTTTCTGAATCTCCATTGGATAGTATAGGGCCGGTCCAACCTGGAAATGAATGGGGTGTGAGCAGTTCTTACAGCACCAATTTGCTTGCTCGCCTGGTCTAACCACATTCGCCGATGATCGTCCCTCACATTTCGGATCCACTTTCACGTGTGTTCCCGGGACAGGCCCCGAAATTAGCCGAATTGGGGTGACATGCCAAGGGAAATCAGTTTGCATCTGTCAGCCGTGTATTGT…
SRR11006488_NODE_9_length_818_cov_6.508772	VIE1	0	135	97.059	NC_027817.1	9.99e-32	195	75	NC_035107.1	1.26e-59	138	97.122	818	287	19.1498	22.5814	3	TGTGTTCCGATTATGCTACCACATTCTTGATCTTGTTTCTTGTGGAGATAGGGGAGATCCTCCCTCTTTTCGACCCATTTTTTATGTTTCATCCATGGGTTGTCTTGGATCCAAACGCGATTCCATACAGTGAGCATGTCCTCTGTTGTCATCCATTCACAGTTTTGATGGATGGACCACGACGTTCGGCCTTCAGGGAACCATTCCACAGGAACACTAGAAGCGATGGCCGCGAATCCTAACCTCAAGTCTCTTCTGTGGAAGAAGTACAAAGCCCACATCTGCGC
SRR11006723_NODE_24_length_255_cov_2.758427	Absent	1	0	0	NC_038912.1	2.76e-07	48	86	NC_035108.1	2.89e-17	48	100	255	49	-12.9133	15.0885	8	ATTGACGATTCCCAATTGTGTAGTATCTCAGACTTTCCTCTCTCATAAA
SRR11006489_NODE_11_length_677_cov_3.825000	VIE1	0	135	97.794	NC_027817.1	1.59e-34	241	73.361	NC_035107.1	8.54e-62	140	97.872	677	289	19.1546	22.593	3	GCGCAGATGTGGGCTTTGTACTTCTTCCACAGAAGAGACTTGAGGTTAGGATTCGCGGCCATCGCTTCTAGTGTTCCTGTGGAATGGTTCCCTGAAGGCCGAACGTCGTGGTCCATTCATCAAAACTGTGAATGGATGACAACAGAGGACATGCTCACTGTATGGAATCGCGTTTGGATCCAAGACAACCCATGGATGAAACATAAAAAATGGGTCGAAAAGTGGGAGGATCTCCCCTATCTCCACAAGAAACAAGATCAAGAATGTGGTAGCATAATCGGAACACATG
SRR11006489_NODE_13_length_533_cov_38.752193	VIE2	0	532	99.812	MN567479.1	1.33e-21	439	66.297	NC_035108.1	0	532	99.394	533	533	0.411351	0.389007	1	GGGCATTTCGCCCAGTTCGCCCTCGTCGCTGCACCATAGATGATGTTGTGATGGGCTGCTTTCGCAAGATGACCTCATCCTCACTTTGTATGACTGGTTTCACAGCTGTTCTCAAGTCAATCACGAGGTCAACGTTGTAATTGGCTCCCATCTCAGAAATTTCCGTCGAATAGATGATTTTTGTCTCAGGGTCAAGGGCCTTCGCATAATTCTCCTCAAAATTGTCCCGATGCAGAGAAACGGCTCCCGCGGATGAGTCCGCAAACCGTTCCGACTGGTCCTGGGATGGGACGAACGCTATCGTCTTTCCAGCTCCATGCTGTCGGACAATGCTCTCAAACCACTCAGAACTGAGTTTTCGAGTGCTAGGGGCCGCGTACTCCCGAATCGTATAATTCG…
SRR11006489_NODE_14_length_523_cov_4.748879	VIE2	0	394	99.747	NC_034017.1	4.53e-40	387	69.072	NC_035108.1	0	396	99.748	523	397	1.60633	-1.00727	1	GGCAGTGATGGAAGAACGAGTTATGCGCGTGGCAGGGTACACCCTTGGGGGAGTAGAACGTGAAGAACCCCAAAAGTTCATAACGTATGGTTACAACCTAGTCACCCTAAAGAGTCGGACAAATGTCTTCAAGCTTGAACCAACTCTGTGTGAAACTGTCCTTTGTGACATCGGGGAGAGTGATCCTGATTTCCGGAAGGAAAAAACCAGAACGCTGGTCGTCCTTGATGTTCTCGAGAGGTGGTTGAAGACCAATCCGGAGGCCCAGTTCTGTTTTAAGGTCCTATGCCCATATCCGGTGGAGGTGATGCGGAAGCTTGAAACTCTGCAACATACCTACAGTGGGCGGTTGGTTCGACTGTCCACAAGCAGAAACTCAACAGCTGAAATGTACTAT
SRR11006489_NODE_15_length_477_cov_2.605000	VIE2	0	105	99.057	MN567479.1	4.12e-21	105	80.189	NC_035108.1	4.9e-46	105	99.057	477	106	5.434	-14.5337	2	AGTTTACGCCGAGACCTCCCACGCCACCCGGGAAATTTTCACGGGCTACCCAATGGTCTTCGTTGAGGAAGCCCAAGTCCTCATATTCCAGATATCGACTTCCCAG
SRR11006489_NODE_16_length_444_cov_2.809264	VIE1	0	102	96.117	NC_001474.2	1.33e-20	139	75.887	NC_035107.1	2.65e-40	102	96.117	444	185	19.1167	22.5409	3	TTCTTGTGGAGATAGGGGAGATCCTCCCACTTTTCGACCCATTTTTTATGTTTCATCCATGGGTTGTCTTGGATCCATACGCGATTCCATACAGTGAGCATGTCCTCTGTTGTCATCCATTCACAGTTTTGATGGATGGACCACGACGTTCGGTCTTCAGGGAACCATTCCACAGGAACACTAGA
SRR11006489_NODE_17_length_438_cov_3.085873	VIE2	0	76	100	MN567479.1	7.77e-11	76	77.922	NC_035108.1	4.06e-32	76	98.701	438	77	3.92953	-14.9398	2	GTGGTCGTGGCCACAAACGACACCAATTTCGCAAAGTCGTTGACCTACCTAAATGAAACCGGGAAAATCCGGAAAAA
SRR11006489_NODE_18_length_420_cov_3.428571	VIE4	0	76	100	Absent	1	0	0	NC_035109.1	4.06e-32	76	100	420	77	0.458341	8.70841	1	ACGTTCAGCTGCGTCTGTGGTAAAACCCGGTGAGCAATCCAATTGGTGTTGCGAAAATTGTTCCCACCCAATACATT
SRR11006489_NODE_19_length_414_cov_7.008902	VIE2	0	144	97.931	MN567479.1	3.79e-27	255	69.531	NC_035108.1	1.21e-116	277	92.806	414	278	4.24192	-15.0087	2	GTGGTCGTGGCCACAAACGACACCAATTTCGCAAAGTCGTTGACCTACCTAAATGAAACCGGGAAAATCCGGAAAAATATACCAATTGATTCGTTTTCACATGTGGAGACGATCTGGGAGCGCGTTGAGTTTTGCTCCCATCACTTCCATCCACTCCATGGACTCTCTTCCATCCACTCAAAGATGGAAGGAAAATAATCGTTCCATGCCGCCACGAGCACGAAATCATTGGGAGAAGTCGAGTCCGAAAAGGAGGGCTCGTGACCATCCCAGAAAGT
SRR11006489_NODE_1_length_4153_cov_7.189156	VIE3	2.79e-20	50	100	MN567479.1	5.89e-119	2547	63.905	NC_035108.1	0	1404	73.521	4153	2807	0.0849821	7.0667	1	CCTCAGTTTGTGTTCCAATAGATACCCAAGGAAGAACATTGAGCAATGTTCGGTGTGTAGGAGCATCCATAGGGGGATCATCATTTGTGACAGCCGGATCGACGATGTCGACGCGTGTAGTAGAACCAGCCATGAGCCGAAACCTATGCACGAGAAGACAGATCCAAAGGCCGCAAAAGCCAACCACGACAGTAGCCAACAGTCAAACTTTCGCTGGCGTGGACATGTGTTGGAGATTACTTGAAGACAAAGCATGAGTCCCAGGAAGTTCACGATGTGGTCCTCGAGGTAGCCCTTCCTCACTTCCACCCCGAGACCCCGGAAAACCGAACCACGTGGTTGCAGAGCGTGAGCTTCCGTCCTCCACATTTTCAGCCTCTCATCTCCTCAACACTTGGT…
SRR11006489_NODE_20_length_414_cov_6.080119	VIE2	0	123	100	MN567479.1	3.11e-09	98	72.727	NC_035108.1	2.19e-72	165	94.578	414	166	-0.390782	5.64728	1	GTAGACTAGCCTCGTACGACCTAATCACGAAATACCTCTTTGAGATGTTCAAAGAGACTACAAAAGAGTGTATTGTGAGCGAAGACAAGTTGCAGTGCGCAGCAGCCCGAAGTGTGGCCTACCACGCTTTGACGAAACTTGGCCATCCGACTGTCTACCTGAACAT
SRR11006489_NODE_21_length_353_cov_7.333333	VIE2	0	101	99.02	NC_027817.1	1.77e-11	67	80.882	NC_035108.1	1.49e-53	121	97.541	353	122	-0.20999	4.80836	1	TGAAAACCACCACGTCTTAAGGGTCATGACGGCCTCAGACTATGCGACGAGTGTGTGTGGAAAAGCGATTGCATTCCAATACGACTTTGTCGGGTTTCGACGGACTTTGTATGGATCGAACG
SRR11006489_NODE_22_length_350_cov_5.831502	VIE2	0	349	98.571	MN567479.1	1.35e-44	301	73.267	NC_035108.1	1.89e-172	349	98.571	350	350	5.6421	-14.1639	2	CGGAGAACCTTTTGTTGGGAGTACGTTGAGATGTCGGTCATCATGAAGTTTGTTACTCCTCCAACGGCTTCCCAAGGTCACATAATCTTCCGGACAAGAGGGTTGACAGTTTGACCACCAACTTTGACGTCATCTGTCACGTACGAACCATGGTACTTAAAAGTCTGGTAGGGGTTGTTCTTGTCAAAAAACCAAGTGCTTAAATTTTCATCCCGGAGTTTATTAACCCTGGTTTGGGTCATGCTAGGATCCATATCATTGATTTTCGTTTGAGGGTCAGCCCGTGTCCCTGTTCGGACCTTCGGAGTGTCGTTTATGATTGGCTCGCCAGTTGAGCGCATGCGACCTAT
SRR11006759_NODE_20_length_259_cov_2.785714	Absent	1	0	0	NC_002657.1	2.81e-07	48	86	NC_035108.1	2.89e-17	48	100	259	49	-12.9321	15.1047	8	ATTGACGATTCCCAATTGTGTAGTATCTCAGACTTTCCTCTCTCATAAA
SRR11006794_NODE_30_length_308_cov_39.813853	VIE2	0	124	99.2	NC_034017.1	1.53e-11	57	84.483	NC_035108.1	3.88e-155	307	93.878	308	308	4.09726	3.5843	4	TTCCTCACCTCCACCGCGAGGCCGCGGAAAACCGCTCCACTCGGCTGCGAGGCATGCGCCTCCGTCCTCCACATCCTCAACCTCTCTTCGACGCTTGGTTCAGGGTCATCCGAGAGGGGAGTCTCGGTCAACTTCATTTTAGACACCTTTGGGTTGCTATCCAGCTTTCTGAATCTCCATTGGATAGTATAGGGCCGGTCCAACCTGGAAATGAATGGGGTGTGAGCAGTTCTTACAGCACCAATTTGCTTGCTCGCCTGGTCTAACCACATTCGCCGATGATCGTCCCTCACATTTCGGATCCACTT
SRR11006617_NODE_30_length_260_cov_3.185792	Absent	1	0	0	NC_002657.1	2.82e-07	48	86	NC_035108.1	2.89e-17	48	100	260	49	-12.9788	15.1334	8	TTTATGAGAGAGGAAAGTCTGAGATACTACACAATTGGGAATCGTCAAT
SRR11006491_NODE_22_length_261_cov_2.798913	Absent	1	0	0	NC_038912.1	2.83e-07	48	86	NC_035108.1	2.89e-17	48	100	261	49	-12.9685	15.1496	8	TTTATGAGAGAGGAAAGTCTGAGATACTACACAATTGGGAATCGTCAAT
SRR11006705_NODE_32_length_268_cov_2.931937	Absent	1	0	0	NC_002657.1	2.91e-07	48	86	NC_035108.1	2.89e-17	48	100	268	49	-12.9183	15.1111	8	ATTGACGATTCCCAATTGTGTAGTATCTCAGACTTTCCTCTCTCATAAA
SRR11006489_NODE_29_length_249_cov_8.238372	VIE2	0	248	99.598	NC_034017.1	1.07e-18	168	71.765	NC_035108.1	3.27e-123	248	98.421	249	249	0.930815	5.30976	1	GAGATGGGGCCGCCCCACGCCGGAGGCATGAATAACCGTTGGTCAGTTGGGTCATCCAAACTGTCAGCCGTGTATTGCTTAGGCCAAATGCACTTTCGGCTTGCATGGTTTCCAAATCCTCAATCGTGTACTCAGTCTCATTGCCTTGTTTACGACTAGACATCCAAAACACGCCGTCCGTAAAAATCGTTCGGTCGTTCTTCACGGCTAACCCTGCTAGGTACGTTGGGCAATTACTTGAGACAGTCT
SRR11006489_NODE_2_length_2266_cov_15.344450	VIE2	0	71	100	NC_034204.1	1.56e-72	1084	65.217	NC_035108.1	0	1251	96.748	2266	1479	0.312982	3.99193	1	CCTCAGTTTGTGTTCCAGTAGATACCCTAGGAAGAACATCGAGCAATGCCCTACGTGAAGTAGCATCCACAGAGGAATCATCATCTGGGACAAGCGGATCGACGACGTTGAAGCGTGCAACAGAACCAACCACGAACCAAAGCCAACGCATGAGAAGACCGACGGCAATCCAAAAACAGCAAAAGCCAACCAGGATAACACCCAGTAGGCCAATGGCCGTTGGCGTGGCCGGGCGTTTGAAATCACCTGGAGACACAGCATTAAACCTAGGAAGTTCACGATGTGATCCTCGAGGTAGCCCTTCCTCACCTCCACCGCGAGGCCGCGGAAAACCGCTCCACTCGGCTGCGAGGCATGCGCCTCCGTCCTCCACATCCTCAACCTCTCTTCGACGCTTGG…
SRR11006489_NODE_30_length_248_cov_2.485380	VIE2	0	153	98.701	NC_034017.1	1.8e-09	50	84.314	NC_035108.1	5.52e-95	247	84.266	248	248	0.83155	0.116597	1	TGAGGTCATCTTGCGAAAGCAGCCCATCACAACATCATCTATGGTGCAGCGACGAGGGCGAACTGGGCGAAATGCCCAAGGTACAAATGTATATCCAGTTGACGCTGCTACCAAGGAGGATCCATATGACTGGGTTTGTTGGCTGGAAGCACAAGGCGCATGCCTCGCAGTCGAGTGGAGCGGTTTTCCGCGGCCTCGGGGTGGAGGTGAGGAAGGGCTACCTCGAGGACCACATCGTGAACTTCCTA
SRR11006581_NODE_27_length_270_cov_3.823834	Absent	1	0	0	NC_002657.1	2.94e-07	48	86	NC_035108.1	2.89e-17	48	100	270	49	-12.9725	15.1605	8	TTTATGAGAGAGGAAAGTCTGAGATACTACACAATTGGGAATCGTCAAT
SRR11006489_NODE_32_length_239_cov_6.716049	VIE2	0	176	93.889	NC_034017.1	2.74e-13	77	79.487	NC_035108.1	6.88e-100	238	88.764	239	239	0.667985	5.14549	1	TGCAGCTTAAGGTATCACAGACTGTCTCAAGTAATTGCCCAACGTACCTAGCAGGGTTAGCCGTGAAGAACGACCGAGCGATTTTTACGGACGGCATGTTTTGGATGTCTAGTCGTAAACAAGGCAATGAGACTGAGTACACGATTGAGCATTTGGCCTAAACAATACACGGCTGACAGTTTGGATGACCCAACTGACCAACGGTTATTCATGCCTCCGGCGTGGGGCGGCCCCATCTC
SRR11006489_NODE_33_length_189_cov_16.973214	VIE2	0	188	100	NC_034017.1	0.000103	116	67.521	NC_035108.1	2.08e-92	188	98.413	189	189	-0.125828	5.4073	1	TTTGGTTTCCCCCGTATGCTGGTAAACGGCCATCTCCACACTTTCGGTTCCAAGTGTGATCTTGCGTCGTGTTTTCGGAAGCTCATCAAAGACTGAATCGTAGGAATTGGACATGTTCAGGTAGACAGTCGGATGGCCAAGTTTCGTCAAAGCGTGGTAGGCCACACTTCGGGCTGCTGCGCACTGCAA
SRR11006489_NODE_34_length_180_cov_142.766990	VIE4	0	179	100	NC_027817.1	3.39e-23	140	75.887	NC_035109.1	1.51e-87	179	75	180	180	2.32474	9.05302	1	ATTTTTCACGGCGAGTCCAGCGAGATAAGTGGGACAATTGCTCGAAACGGTCTGCGACACTTTTAACTGTACATTTGACCCGTACAGCGTTCGACGGAATCCCACGAAGTCATATTGGAAAGCGATAGCTTTCCCACAGACGCTCGTTACATGGTCTGATGCCGTCATGACTCGTAGCAC
SRR11006489_NODE_35_length_180_cov_15.611650	VIE2	1.13e-88	179	100	NC_034204.1	6.98e-13	136	70.803	NC_035108.1	1.51e-87	179	98.701	180	180	1.14149	5.66677	1	TTTCACGTGTGTTCCCGGGACAGGCCCCGAAATTAGCCGAATTGGGGTGACATGCCAAGGGAAATCAGTTTGCATCTTGTAACCCGGGATGTGATTCGCCCGCGAGATGGGGCCGCCCCACGCCGGAGGCATGAATAACCGTTGGTCAGTTGGGTCATCCAAACTGTCAGCCGTGTATTG
SRR11006489_NODE_36_length_171_cov_24.276596	VIE2	0	170	100	NC_034017.1	5.41e-14	121	72.951	NC_035108.1	1.09e-82	170	99.254	171	171	1.58758	0.720299	1	ATTTGGCCAACACCTCTACTCTTAACAAAATCCATAAACGTTGCATGGCAGGCGATCGTCACAGCATTGTTCTTGCAGTAGGCAACATTTGTTCCTATCTTGAATTCCGTTTCACCGAAGGCCTTTCTTACTTCCTCCATAACAACTCGGGTGGGGGTCAAAATGAGGGTG
SRR11006489_NODE_37_length_163_cov_5.244186	VIE2	0	162	98.16	NC_034017.1	0.000303	28	89.655	NC_035108.1	5.04e-74	162	92.025	163	163	1.85643	4.05345	1	TCTTCGAGGCTTGGTTCAGGGTCATCCGAGAGGGGAGTCTCGGTCAACTTCATTTTAGACACCTTTGGGTTGCTATCAGTTATCTTTCCAGCTTTCTGAATCTCCATTGGATAGTATAGGGCCGGTCCAACCTGGAAATGAATGGGGTGTGAGCAGTTCTTAC
SRR11006489_NODE_38_length_155_cov_6.551282	VIE2	0	154	100	NC_027817.1	7.17e-12	67	80.882	NC_035108.1	4.74e-74	154	98.361	155	155	-0.348539	5.03046	1	GCCATCCCGGTTTTTCAGTGGAGAGCTTGAGAATGAGAACCACCACGTCTTAAGGGTCATGACGGCCTCAGACTATGTGACGAGTGTGTGTGGAAAAGCGATTGCATTCCAATACGACTTTGTCGGGTTTCGACGGACTTTGTATGGATCGAACG
SRR11006489_NODE_39_length_153_cov_5.118421	VIE2	0	169	88.235	MN567479.1	1.05e-09	73	77.027	NC_035108.1	2.58e-58	152	84.314	153	153	1.30149	1.03462	1	CAGCATTGGATGGTAAATTTAAGTAATCCATCACTCCCCGGGCCGCTATTGACATCGGGTCCAAAAAGTGGCATTCGGACCTTAATTTGGCCAACACCTCTACTCTTGACAAAATCCACAAACGTTGCATGGCAGGCGATCGTCACAGCATTG
SRR11006489_NODE_3_length_1855_cov_12.675478	VIE2	0	32	100	MN567479.1	1.45e-65	1102	66.038	NC_035108.1	0	675	93.452	1855	1309	1.71802	0.0169434	1	CCGTCGGTCTTCTCATGCGTTGGCTTTGGTTCGCAGCATGCCAGACGGAGTCTACCGAATCAAGTCCAAAGGAGTTGCCATTGATCGTCAACGGGGTGTTGGGGTTGTAAGACGAGGAGTTTTTCACACCCTCTACCATGTAACGCGTGGTGGTCTGGTGTACTGGCGAGGGCAGGCAGTTCAACCACACTCTGGTAGTGTGACTGAAGATGTCATCTCTTATGGTGGACCGTGGAATCTGCCAAAGCCTGAACTTGTCAACGAAATTGACGTCCTGGCTTGTCTACCGGACGGCACTGTGGAATATCATAAATATGAGCCCAGCACCATCACCATAGATGGCACTCCCACAATGTTCGTGACAAAAGATTTTGGCTTCGGATCTTCAGGATCTCCCTT…
SRR11006489_NODE_40_length_147_cov_15.457143	VIE2	0	110	99.099	NC_034017.1	8.21e-11	57	82.759	NC_035108.1	5.06e-67	146	98.413	147	147	0.92468	3.59096	1	CCCGAGGCCGCGGAAAACCGCTCCACTCGGCTGCGAGGCATGCGCCTCCGTCCTCCACATCCTCAACCTCTCTTCGAGGCTTGGTTCAGGGTCATCCGAGAGGGGAGTCTCGGTCAACTTCATTTTAGACACCTTTGGGTTGCTATC
SRR11006489_NODE_42_length_144_cov_15.611940	VIE2	0	143	99.306	MN567479.1	2.01e-18	136	73.723	NC_035108.1	1.72e-66	143	82.639	144	144	1.42818	1.46514	1	GTCCAAAAAGTGGCATTCGTCCATCATGATGGTGTGGACCTTAATTTGGCCAACACCTCTACTCTTGACAAAATCCATAAACGTTGCATGGCAGGCGATCGTCACAGCATTGTTCTTGCAGTAGGCAACATTTGTTCCTATCTT
SRR11006489_NODE_44_length_137_cov_101.083333	VIE4	1.14e-27	66	100	Absent	1	0	0	NC_035109.1	2.87e-56	121	100	137	122	1.83661	9.59377	1	GCGATAGCTTTCCCACAGACGCTCGTTACATGGTCTGATGCCGTCATGACTCGTAGCACACGATGATTTTCGTTCTCAAGTTCTCCGTTAAAGAACCGAGATGGCAGTCTTCCCAAATCTCC
SRR11006489_NODE_45_length_132_cov_18.509091	VIE2	0	76	100	NC_034017.1	0.000239	35	83.333	NC_035108.1	4.06e-32	76	97.403	132	77	-0.206985	1.66401	1	GAAGGGCTACCTCGAGGACCACATCGTGAACTTCCTAGGTTTAATGCTGTGTCTGCAGGTGATTTCAAACGCCCGGC
SRR11006489_NODE_46_length_132_cov_13.527273	VIE2	0	131	100	NC_034017.1	0.000239	35	83.333	NC_035108.1	1.19e-61	131	97.727	132	132	-0.295857	1.77995	1	GAAGGGCTACCTCGAGGACCACATCGTGAACTTCCTAGGTTTAATGCTGTGTCTGCAGGTGATTTCAAACGCCCGGCCACGCCAACGGCCATTGGCCTACTGGGTGTTATCCTGGTTGGCTTTTGCTGTTTT
SRR11006489_NODE_47_length_124_cov_6.574468	VIE2	0	123	98.387	MN567479.1	4.28e-07	68	75.362	NC_035108.1	1.02e-55	123	95.495	124	124	0.4452	2.51023	1	GAGGCGCATGCCTCGCAGCCGAGTGGAGCGGTTTTCCGCGGCCTCGGGGTGGAGGTGAGGAAGGGCTACCTCGAGGATCACATCGTGAACTTCCTAGGTTTAATGCTGTGTCTCCAGGTGATTT
SRR11006489_NODE_48_length_120_cov_10.837209	VIE2	0	119	98.333	MN567479.1	1.18e-07	111	69.643	NC_035108.1	1.77e-52	119	97.647	120	120	1.48857	1.27192	1	GGACCTTAATTTGGCCAACACCTCTACTCTTGACAAAATCCACAAACGTTGCATGGCAGGCGATCGTCACAGCATTGTTCTTGCAGTAGGCAACATTTGTTCCTATCTTGAATTCCGTTT
SRR11006489_NODE_49_length_112_cov_4.571429	VIE2	0	111	98.214	MN567479.1	9.51e-15	97	76.531	NC_035108.1	3.56e-48	111	77.679	112	112	1.50027	1.3267	1	GTCCAAAAAGTGGCATTCGTCCATCATGATGGTGTGGACCTTAATTTGGCCAACACCTCTACTCTTGACAAAATCCACAAACGTTGCATGGCAGGCGATCGTCACAGCATTG
SRR11006489_NODE_4_length_1611_cov_4.696871	CFAV	0	1284	96.69	NC_001564.2	0	1281	96.69	Absent	1	0	0	1611	1274	18.2756	-1.53435	9	TTTGGCGCCCAACGTGGGGCTGGCTTTTCGAAAAATGGGGTATTTCACACTCTCATGCACGTCACTCGAGGTGAACCAGTTAAATGGCGTGGGCGAGTTGTCGTTCCTCACTCTGGTAGTGCCTTGCGCGACGTGGTGTCGTATGGTGGACCTTGGCAGTTGGACACCCCCACTACCACGGAAGACCTCGTGCTGATGGCTTGCAAACCGGACAAGACCATTGAGTACCATCGGTACAGGCCGGGAGTCATGAGTATTGACGGTGAACCTGTCATGTTCATTAGTGATGATTTCGGAAAAGGATCTTCTGGCTCACCGTTCTTCATCAATGGCGAGCCCGTCGGGTTCTATGGTTTTGGGTTCTATGTGAACGGTGTTTATCGCTCAACAGTAGCAGGT…
SRR11006489_NODE_50_length_100_cov_25.956522	VIE2	0	99	100	NC_034017.1	6.35e-10	50	84.314	NC_035108.1	1.92e-44	99	97	100	100	-0.162042	1.6886	1	CGCGGCCTCGGGGTGGAGGTGAGGAAGGGCTACCTCGAGGACCACATCGTGAACTTCCTAGGTTTAATGCTGTGTCTGCAGGTGATTTCAAACGCCCGGC
SRR11006489_NODE_51_length_96_cov_16.842105	VIE2	0	95	98.958	NC_034017.1	0.000162	35	83.333	NC_035108.1	1.15e-40	95	97.403	96	96	0.0585026	2.82286	1	GAAGGGCTACCTCGAGGACCACATCGTGAACTTCCTAGGTTTAATGCTGTGTCTCCAGGTGATTTCAAACGCCCGGCCACGCCAACGGCCATTGGC
SRR11006489_NODE_52_length_95_cov_108.222222	VIE2	0	94	77.895	NC_034204.1	1.71e-10	74	77.333	NC_035109.1	9.26e-42	94	100	95	95	2.11847	9.19286	1	ACGAAGTCATATTGGAAAGCGATAGCTTTCCCACAGACGCTCGTTACATGGTCTGATGCCGTCATGACTCGTAGCACACGATGATTTTCGTTCTC
SRR11006489_NODE_53_length_95_cov_19.111111	VIE4	8.22e-36	84	98.824	NC_034204.1	5.96e-10	73	77.027	NC_035109.1	3.94e-40	94	98.701	95	95	2.66945	8.82893	1	ACGAAGTCATATTGGAAAGCGATAGCTTTCCCACAGACGCTCGTTACATGGTCTGATGCCGTCATGACTCGTAGCACCCGATGATTTTCGTTCTC
SRR11006489_NODE_54_length_95_cov_2.833333	VIE4	1.14e-27	66	100	Absent	1	0	0	NC_035109.1	9.26e-42	94	100	95	95	2.49366	9.71783	1	ACTTTTAACTGTACATTTGCGATAGCTTTCCCACAGACGCTCGTTACATGGTCTGATGCCGTCATGACTCGTAGCACACGATGATTTTCGTTCTC
SRR11006489_NODE_55_length_93_cov_4.937500	VIE2	0	76	98.701	Absent	1	0	0	NC_035108.1	4.06e-32	76	93.878	93	77	-0.681972	3.34073	1	TTCCTCACCTCCACCGCGAGGCCGCGGAAAACCGCTCCACTCGGCTGCGAGGCATGCGCCTCCGTCCTCCACATCCT
SRR11006489_NODE_56_length_92_cov_19.600000	VIE2	6.68e-41	91	100	NC_027817.1	9.06e-14	79	80	NC_035108.1	3.76e-40	91	98.913	92	92	-0.0196392	4.92306	1	ATACCTTAAGCTGCACGTTCGATCCATACAAAGTCCGTCGAAACCCGACAAAGTCGTATTGGAATGCAATCGCTTTTCCACACACACTCGTC
SRR11006489_NODE_57_length_91_cov_43.142857	VIE2	0	90	100	Absent	1	0	0	NC_035108.1	1.31e-39	90	91.837	91	91	0.342815	3.55536	1	TTCCTCACCTCCACCCCGAGGCCGCGGAAAACCGCTCCACTCGGCTGCGAGGCATGCGCCTCCGTCCTCCACATCCTCAACCTCTCTTCGA
SRR11006489_NODE_58_length_89_cov_34.833333	VIE2	0	88	100	NC_005064.1	9.91e-07	44	82.222	NC_035108.1	1.55e-38	88	98.876	89	89	1.02609	0.318273	1	TGAGGTCATCTTGCGAAAGCAGCCCATCACAACATCATCTATGGTGCAGCGACGAGGGCGAACTGGGCGAAATGCCCCAGGTACATATG
SRR11006489_NODE_59_length_88_cov_20.272727	VIE2	0	87	98.864	NC_033694.1	1.27e-11	43	90.909	NC_035108.1	2.26e-36	87	98.507	88	88	1.55589	1.38206	1	TGGATTTTGTCAAGAGTAGAGGTGTTGGCCAAATTAAGGTCCACACCATCATGATGGACGAATGCCACTTTTTGGACCCGATGTCAAT
SRR11006489_NODE_5_length_1532_cov_9.299656	VIE2	0	1371	97.522	NC_033693.1	1.12e-21	193	76.978	NC_035108.1	0	1361	97.531	1532	1362	5.60856	-14.8153	2	TGCCAGGGACGTGTACATGACACTTGGCTCACTCATAGGTCGCATGCGCTCAACTGGCGAGCCAATCATAAACGACACTCCGAAGGTCCGAACAGGGACACGGGCTGACCCCCAAACGAAAATCAAGGATATGGATCCTAGCATGACCCAAACCAGGGTTAATAAACTCCGGGATGAAAATCTAAGCACTTGGTTTTTTGACAAGAACTACCAGACTTTTAAGTACCATGGTTCGTACGTGACAGATGTCGTCAAAGTTGGTGGTCAAACTGTCAACCCTCTTGTCCGGAAGATTATGTGGCCTTGGGAAGCCGTTGGAGGAGTAACAAACTTCATGATGACCGACATCTCAACGTACTCCCAACAAAAGGTTCTCCGGGAGAAGGTAGACACCCCCGT…
SRR11006489_NODE_60_length_86_cov_33.222222	VIE2	0	85	98.837	MN567479.1	2.38e-14	83	78.571	NC_035108.1	2.66e-35	85	98.837	86	86	1.2313	0.599638	1	CATGATGGACGAATGCCACTTTTTGGACCCGATGTCAATAGCGGCCCGGGGAGTGATGGATTACTTAAATTTACCATCCAATGCTG
SRR11006489_NODE_61_length_85_cov_4.250000	VIE2	0	76	98.701	NC_034017.1	0.000139	28	89.655	NC_035108.1	1.73e-30	76	97.403	85	77	1.45056	3.62507	1	TCTTCGAGGCTTGGTTCAGGGTCATCCGAGAGGGGAGTCTCGGTCAACTTCATTTTAGACACCTTTGGGTTGCTATC
SRR11006489_NODE_62_length_79_cov_26.000000	VIE2	7.88e-35	78	100	Absent	1	0	0	NC_035108.1	3.47e-33	78	98.413	79	79	0.374596	3.65998	1	CGTCGAAGAGAGGTTGAGGATGTGGAGGACGGAGGCGCATGCCTCGCAGCCGAGTGGAGCGGTTTTCCGCGGCCTCGGG
SRR11006489_NODE_6_length_1411_cov_13.243628	VIE2	0	64	100	MN567479.1	2.95e-22	273	74.675	NC_035108.1	1.52e-156	325	85.207	1411	495	0.94056	1.58307	1	ATGGTAAATTTAAGTAATCCATCACTCCCCGGGCCGCTATTGACATCGGGTCCAAAAAGTGGCATTCGTCCATCATGATGGTGTGGACCTTAATTTGGCCAACACCTCTACTCTTAACAAAATCCATAAACGTTGCATGGCAGGCGATCGTCACAGCATTGTTCTTGCACGAACCAAAGCCAACGCATGAGAAGACCGACGGCAATCCAAAAACAGCAAAAGCCAACCAGGATAACACCCAGTAGGCCAATGGCCGTTGGCGTGGCCGGCCGGGCGTTTGAAATCACCTGGAGACACAGCATTAAACCTAGGAAGTTCACGATGTGGTCCTCGAGGTAGCCCTTCCTCACCTCCACCCCGAGGCCGCGGAAAACCGCTCCACTCGGCTGCGAGGCATGC…
SRR11006489_NODE_7_length_1344_cov_89.208366	VIE4	2.51e-79	285	99.187	NC_034204.1	2.81e-41	585	67.5	NC_035109.1	0	1098	73.394	1344	1263	1.53886	9.647	1	CAAATGTACAGTTAAAAGTGTCGCAGACCGTTTCGAGCAATTGTCCCACTTATCTCGCTGGACTCGCCGTGAAAAATGATAGGACCTTCTTCACTGATGGAATGTTCTGGATGTCCAGCCGCAAGCAAGGGAACGAGACAGAATACACAATCGAGGAACTCGAGGGAGATGGCTGTGTTTCAACACACTGGTGAGACCCGGGGAGATTTGGGAAGACTGCCATCTCGGTTCTTTAACGGAGAACTTGAGAACGAAAATCATCGGGTGCTACGAGTCATGACGGCATCAGACCATGTAACGAGCGTCTGTGGGAAAGCTATCGCAAATGTACAGTTAAAAGTGTCGCAGACCGTTTCGAGCAATTGTCCCACTTATCTCGCTGGACTCGCCGTGAAAAAT…
SRR11006489_NODE_8_length_929_cov_6.634977	VIE2	0	216	99.539	MN567479.1	1.39e-30	223	72.768	NC_035108.1	0	442	98.871	929	443	1.39627	-1.25724	1	ACTTTTGGGGTTCTTCACGTTCTACTCCCCCAAGGGTGTACCCTGCCACGCGCATAACTCGTTCTTCCATCACTGCCCTCTGCGACCATCCTCCTCGTCCACATCCAAGGTCAACGACGCGTCCAGCTGGTCGAAAGCCGTATTTCCTGATGATTTCGTCCATTTTCAATCCCCCACGAGACACATAGTCACCTCGGGGAGTTTCGTTCACGCCTCGGGATTTGTAGGATTGGAATCGAACTTGGGACATTTCATTTAACATGTTCTTCCACTTCACCCCCAAACCTGTTGCTGCTGTTTTTTTCCAGAGAGCGCATTCCGCCCAGTGTTGGAAACAACCCCAGCACCATTCGAAACACGAACAGGGAGGTCCGGAGGGGGATGTCCGTAAGGTATCCA…
SRR11006489_NODE_9_length_864_cov_5.161372	VIE2	0	440	99.773	NC_034017.1	1.91e-66	425	72.437	NC_035108.1	0	448	97.297	864	449	4.24447	-14.8987	2	TCGAAAGTGATCTAAACCCTGTTCCACACATCAAGCATGTTTTCCGTGGTCATCCACTCGTATTGCTGGTGGATGGACCTCCCCTCTGGGACCCAATCTGTTGGAACGGATGCATGTATGGCTGCGTACCCCACCCGCAGATCACGCCGATGGAAAAAGTACAGAGCCCACATTTGTCCGTGGGCTTTTGACAGACAAGCACTTTCTGGGATGGTCACGAGCCCTCCTTTTTGGACTCGACTTCTCCCAATGATTTCGTGCTCGTGGCGGCATGGAACGATTATTTTCCTTCCATCTTTGAGATGGAGTAGATGGAAGTGATGGGAGCAAAACTCAACGCGCTCCCAGATCGTCTCCACAAGTGAAAACGAGTCAATTGGTATATTTTTCCGGATTTTC…
SRR11006490_NODE_10_length_641_cov_4.569149	VIE2	0	173	99.425	NC_034017.1	1.15e-10	163	68.293	NC_035108.1	6.41e-94	215	95.37	641	238	-0.248716	5.6095	1	TGCGTCGTGTTTTCGGAAGCTCATCAAAGACTGAATCGTAGGAATTGGACATGTTCAGGTAGACAGTCGGATGGCCATGTTTCGTCAAAGCGTGGTAGGCCACACTTCGGGCTGCTGCGCACTGCAACTTGTCTTCGCTCACAATACACTCTTTTGTAGTCTCTTTGAACATCTCAAAGAGGTATTTCGTGATTAGGTCGTACGAGGCTAGTCTACACGTACGAACCATGGTACTTAA
SRR11006933_NODE_15_length_270_cov_2.481865	Absent	1	0	0	NC_038912.1	2.94e-07	48	86	NC_035108.1	2.89e-17	48	100	270	49	-12.9353	15.1173	8	TTTATGAGAGAGGAAAGTCTGAGATACTACACAATTGGGAATCGTCAAT
SRR11006490_NODE_12_length_553_cov_33.525210	VIE2	0	76	100	MN567479.1	1.91e-32	466	67.573	NC_035108.1	0	552	98.969	553	553	0.945432	0.402435	1	CAAATTAAGGTCCACACCATCATGATGGACGAATGCCACTTTTTGGACCCGATGTCAATAGCGGCCCGGGGAGTGATGGATTACTTAAATATACCATCCAATGCTGGGATAAATGTTGTCTATCTCTCCGCGACGCCACCCGGACAGGCTCCATCAGTTGGCTCGAATTATACGATTCGGGAGTACGCGGCCCCTAGCACTCGAAAACTCAGTTCTGAGTGGTTTGAGAGCATTGTCCGACAGCATGGAGCTGGAAAGACGATAGCGTTCGTCCCATCCCAGGACCAGTCGGAACGGTTTGCGGACTCATCCGCGGGAGCCGTTTCTCTGCATCGGGACAATTTTGAGGAGAATTATGCGAAGGCCCTTGACCCTGAGACAAAAATCATCTATTCGACG…
SRR11006490_NODE_14_length_498_cov_3.140143	VIE2	0	386	94.697	NC_034017.1	8.3e-62	350	73.961	NC_035108.1	0	393	94.802	498	394	4.37296	-14.8151	2	ATCCGGAAAAATATACCAATTGACTCGTTTTCACTTGTGGAGACGATCTGGGAGCGCGTTGAGTTTTGCTCCCATCACTTCCATCCACTCCATCTCAAAGGTGGAAGGAAAATAATCGTTCCATGCCGCCACGAGCACGAAATCATTGGGAGAAGTCGAGTCCAAAAAGGAGGGCTCGTGACCATCCCAGAAAGTGCTTGTCTGTCAAAAGCCCACGGACAAATGTGGGCTCTGTACTTTTTCCATCGGCGTGATCTGCGGGAGCCATACATGCATCCGTTCCAACAGATTGGGTCCCAGAGGGGAGGACATCATGGTCCATCCACCAGCAATACGAGTGGATGACCACGGAAAACATGCTTGAGGTGTGGAACAGGGTTTAGATCACTTTCGA
SRR11006490_NODE_16_length_492_cov_4.971084	VIE3	0	156	100	MN567479.1	7.69e-18	146	73.51	NC_035109.1	1.14e-75	157	100	492	158	0.0217177	7.09333	1	AGAAGAAGGTTTCCCGGCCGGGAGGCGGCTGGGTTGGTGGCCCAAGTGGGCTGCCGAAGAAGCGGACGGGTTCGGTTGTTGGCAAAACAACCGACCAAAAACAAAAAATTGTGGCGACGCAGAGACCCCCATCAGGGGGCAGCCTCCTCGCCATAAAA
SRR11006490_NODE_17_length_449_cov_3.669355	VIE2	2.27e-31	76	98.701	Absent	1	0	0	NC_035108.1	1.73e-30	76	97.403	449	77	-0.054122	5.08571	1	GGAATGCAATCGCTTTTTCACACACACTCGTCGCATAGTCTGAGGCCGTCATGACCCTTAAGACGTGGTGGTTCTCA
SRR11006490_NODE_18_length_408_cov_4.166163	VIE2	0	172	93.407	NC_034017.1	1.22e-39	181	79.121	NC_035108.1	1.02e-77	189	93.684	408	201	4.45236	-14.9031	2	AGCATAGGAAAACGGACAAATGTGGGCTCTGTACTTTTTCCATCGGCGTGATCTGCGGGTGGGGTACGCAGCCATACATGCATACGTTCCAACAGATTGGATCCCAGAGGGAAGGACATCATGGTCCATCCACCAGCAATACGAGTGGATGACCACGGAAAACATGCTTGATGTGTGGAACAGGGTTTAGATCACTTTCGA
SRR11006490_NODE_1_length_3435_cov_7.041691	VIE3	2.79e-20	50	100	MN567479.1	2.07e-117	2572	63.905	NC_035108.1	0	1404	73.319	3435	2757	0.973986	6.8134	1	AGGGATGGGAATCTTAGAGGAGGTGGAGTTCATCTTGTTCAAGATCATTCGGGAAAACACACGGTTTGGGCTCATTGCCTTTCTGTGCATTGGCGTCAAAATGCGGGGGCCCGTATGGATTATGATTCTAATTGGAGTTGTGACCTGGAACGCTGTGAGGGCGGATGTTATTGTACATCCTCAAGCAGGAGAAGATGACATTCTTGGAGACTCGAATGTTTTAAGCGAAATATCAACTATCGCGACACCAAATGGGCTCCTCCAGGTAAGCATGGGGAATTCTCATGTGATTAGAGGACAAGACTACAAAACCCTTCTAACGGATTGCGAAGTGGGACAGTCATATTCCACTGATGTGTGCCCTGGTGGTTCACAATTGAATCTAGGAGGGGTTCGCAA…
SRR11006490_NODE_20_length_401_cov_3.771605	VIE2	0	63	100	NC_034017.1	1.37e-13	58	86.441	NC_035108.1	4.06e-32	76	98.701	401	77	0.699358	1.10619	1	CAAATTAAGGTCCACACCATCATGATGGACGAATGCCACTTTTTGGACCCGATGTCAATAGCGGCCCGGGGAGTGAT
SRR11006490_NODE_21_length_384_cov_2.729642	VIE2	0	76	97.403	MN567479.1	1.81e-05	56	77.193	NC_035108.1	2.1e-29	76	97.403	384	77	5.29905	-14.5216	2	ACAGGCGGACCATGTGCTTCATGATATTCCTATTGACCATTTTAACCTGTTCCCTGGGTTCAGGGACGGGGGTGTCT
SRR11006490_NODE_22_length_364_cov_3.529617	VIE2	2.85e-71	150	99.338	MN567479.1	4.6e-19	118	76.471	NC_035108.1	4.01e-70	150	85.417	364	199	5.37424	-14.0965	2	ATGCTAAAACTATTCCAATATCCAATATTCCATTATGGAAGTGCCAACGGGTTAATAAACTCCGGGATGAAAATCTAAGCACTTGGTTTTTTGACAAGAACAACCCCTACCAGACTTTTAAATACCATGGTTCGTACGTGACAGATGACGTCAAAGTTGGTGGTCAAACTGTCAACCCTCTTGTCCGGAAGATTATGTG
SRR11006490_NODE_23_length_362_cov_8.908772	VIE2	0	361	100	MN567479.1	2.88e-15	361	65.768	NC_035108.1	0	361	97.959	362	362	1.31412	-0.774997	1	GACTGGGTTTGTTGGCTGGAAGCACAAATGGTGTTAGACCAGCTAAGCATGCCACTAATGAAGGAAGAGTATGCTTACGGACAACCCCCTGGAGCTTTTCGTCTGATCGGCGAAAGTCGAGATAGGTTCTTCCGGTTCATGGAGCGGCCAAATGTGCCAATATGGTTGGCTTGGAAGTGGGCGAACAGTTTCAACCAGAAGCATGACATGGTATTCAATGAAAGGGACTTGCCTGATGAAGACACCGTGCACACATCAGATGGGCGCATGGTGTATCGGCCAAAATTTCTGGATCAACGGTTCGAAAGGTTGCCATGGAGTGTCCGCGAGCCAACTCTGAAGTTCATCCTCTCAACGCGTAG
SRR11006490_NODE_24_length_360_cov_3.653710	VIE2	0	76	100	Absent	1	0	0	NC_035108.1	4.06e-32	76	98	360	77	1.07265	5.48813	1	TAACCGTTGGTCAGTTGGGTCATCCAAACTGTCAGCCGTGTATTGTTTAGGCCAAATGCACTTTCGGCTTGCATGGT
SRR11006583_NODE_20_length_273_cov_3.994898	Absent	1	0	0	NC_002657.1	2.97e-07	48	86	NC_035108.1	2.89e-17	48	100	273	49	-12.958	15.1021	8	ATTGACGATTCCCAATTGTGTAGTATCTCAGACTTTCCTCTCTCATAAA
SRR11006490_NODE_26_length_355_cov_4.489209	VIE2	0	72	100	NC_034204.1	1.12e-07	72	75.342	NC_035108.1	4.06e-32	76	98.701	355	77	1.34034	-1.27479	1	ACTTTTGGGGTTCTTCACGTTCTACTCCCCCAAGGGTGTACCCTGCCACGCGCATAACTCGTTCTTCCATCACTGCC
SRR11006490_NODE_2_length_2079_cov_11.408591	VIE2	0	1439	98.889	NC_033693.1	1.53e-21	193	76.978	NC_035108.1	0	1457	98.101	2079	1458	4.53492	-14.3263	2	TGGAGTGGATGGAAGTGATGGGAGCAAAACTCAACGCGCTCCCAGATCGTCTCCACTTGTGAAAACGAGTCAATTGATATATTTTTCCGGATTTTCCCGGTTTCATTTAGGTAGGTCAACGACTTTGCGAAATTGGTGTCGTTTGTGGCCACGACCACGTCATCTCCAGCGATCACCATTCCCTCCAGTTTTTCGACCATGTTCCGCGAGAGCCATTTGTCGATCACCACTGGTTCAGCTTCGAGTAGCCCTTCACTTTCAAGGGTTCGGCCAATCTGAACCTTTCCATTGGTGATTGTGTTCGAGGCATATGTCACCACCTGCCCCGAGCCTCGCTGATCCGATCGGGAAACCACATCCATGACCGTTCCACTCTCGAATTTAGAATGGGTTCGGGGA…
SRR11006490_NODE_32_length_225_cov_6.324324	VIE2	0	176	93.889	NC_034017.1	2.57e-13	77	79.487	NC_035108.1	2.56e-92	224	88.142	225	225	0.744795	5.24438	1	TGCAGCTTAAGGTATCACAGACTGTCTCAAGTAATTGCCCAACGTACCTAGCAGGGTTAGCCGTGAAGAACGACCGAGCGATTTTTACGGACGGCATGTTTTGGATGTCTAGTCGTAAACAAGGCAATGAGACTGAGTACACGATTGAGCATTTGGCCTAAACAATACACGGCTGACAGTTTGGATGACCCAACTGACCAACGGTTATTCATGCCTCCGGCGTGG
SRR11006490_NODE_33_length_217_cov_5.292857	VIE2	0	216	100	NC_034017.1	3.91e-17	168	71.176	NC_035108.1	1.55e-107	216	98.947	217	217	1.1584	5.04801	1	TAACCGTTGGTCAGTTGGGTCATCCAAACTGTCAGCCGTGTATTGTTTAGGCCAAATGCACTTTCGGCTTGCATGGTTTCCAAATCCTCAATCGTGTACTCAGTCTCATTGCCTTGTTTACGACTAGACATCCAAAACACGCCGTCCGTAAAAATCGTTCGGTCGTTCTTCACGGCTAACCCTGCTAGGTACGTTGGGCAATTACTTGAGACAGTCT
SRR11006490_NODE_34_length_194_cov_17.324786	VIE2	2.83e-96	193	100	NC_034204.1	7.6e-13	136	70.803	NC_035108.1	4.15e-95	193	98.701	194	194	1.20552	5.819	1	GCATTTGGCCTAAACAATACACGGCTGACAGTTTGGATGACCCAACTGACCAACGGTTATTCATGCCTCCGGCGTGGGGCGGCCCCATCTCGCGGGCGAATCACATCCCGGGTTACAAGATGCAAACTGATTTCCCTTGGCATGTCACCCCAATTCGGCTAATTTCGGGGCCTGTCCCGGGAACACACGTGAAA
SRR11006490_NODE_35_length_191_cov_4.377193	VIE2	0	192	100	NC_027817.1	2.14e-13	79	80	NC_035108.1	2.58e-53	116	98.291	191	191	-0.303902	4.92245	1	ATACCTTAAGCTGCACGTTCGATCCATACAAAGTCCGTCGAAACCCGACAAAGTCGTATTGGAATGCAATCGCTTTTCCACACACACTCGTCACATAGTCTGAGGCCGTCATGACCCCAAATCGCCTTTGGTTTCCCCCGTATGCTGGTAAACGGCCATCTCCACACTTTCGGTTCCAAGTGTGATCTTGC
SRR11006490_NODE_36_length_190_cov_145.336283	VIE4	5.18e-89	179	100	NC_034204.1	2.27e-19	172	71.591	NC_035109.1	6.01e-93	189	76.316	190	190	2.24058	9.06916	1	GAGAACGAAAATCATCGTGTGCTACGAGTCATGACGGCATCAGACCATGTAACGAGCGTCTGTGGGAAAGCTATCGCTTTCCAATATGACTTCGTGGGATTCCGTCGAACGCTGTACGGGTCAAATGTACAGTTAAAAGTGTCGCAGACCGTTTCGAGCAATTGTCCCACTTATCTCGCTGGACTCGCCG
SRR11006490_NODE_37_length_176_cov_4.686869	VIE2	0	76	98.701	Absent	1	0	0	NC_035108.1	1.73e-30	76	98.701	176	77	5.75658	-14.4075	2	GTTCCCAAAACCGGGGGTCATTGACGGCAGTGGTCACCTTGGTCCAAGGGACGTCTTGGCTCCATGACCCAATGGCA
SRR11006490_NODE_39_length_155_cov_31.025641	VIE2	0	154	100	NC_034017.1	1.06e-09	50	84.314	NC_035108.1	4.74e-74	154	97.419	155	155	0.0686573	2.27484	1	AAAACAGCAAAAGCCAACCAGGATAACACCCAGTAGGCCAATGGCCGTTGGCGTGGCCGGGCGTTTGAAATCACCTGCAGACACAGCATTAAACCTAGGAAGTTCACGATGTGGTCCTCGAGGTAGCCCTTCCTCACCTCCACCCCGAGGCCGCG
SRR11006490_NODE_3_length_2057_cov_21.222727	VIE2	0	306	99.349	NC_034204.1	1.72e-71	1084	64.907	NC_035108.1	0	1251	96.748	2057	1479	1.94919	3.24138	1	CCTCAGTTTGTGTTCCAGTAGATACCCTAGGAAGAACATCGAGCAATGCCCTACGTGAAGTAGCATCCGCAGAGGAATCATCATCTGGGACAAGCGGATCGACGACGTTGAAGCGTGCAACAGAACCAACCACGAACCAAAGCCAACGCATGAGAAGACCGACGGCAATCCAAAAACAGCAAAAGCCAACCAGGATAACACCCAGTAGGCCAATGGCCGTTGGCGTGGCCGGGCGTTTGAAATCACCTGGAGACACAGCATTAAACCTAGGAAGTTCACGATGTGATCCTCGAGGTAGCCCTTCCTCACCTCCACCGCGAGGCCGCGGAAAACCGCTCCACTCGGCTGCGAGGCATGCGCCTCCGTCCTCCACATCCTCAACCTCTCTTCGACGCTTGG…
SRR11006490_NODE_40_length_155_cov_11.230769	VIE2	0	154	99.355	NC_005064.1	1.92e-06	44	82.222	NC_035108.1	2.01e-72	154	98.065	155	155	1.00521	-0.175636	1	TGCTTCCAGCCAACAAACCCAGTCATATGGATCCTCCTTGGTAGCAGCGTCAACTGGATAAACATATGTACCTGGGGTATTTTGCCCAGTTCGCCCTCGTCGCTGCACCATAGATGATGTTGTGATGGGCTGCTTTCGCAAGATGACCTCATCCT
SRR11006490_NODE_41_length_153_cov_7.868421	VIE4	7.21e-43	187	76.064	NC_027817.1	3e-10	74	77.333	NC_035109.1	5.68e-73	152	77.273	153	153	2.35734	9.71216	1	GAGAACGAAAATCATCGTGTGCTACGAGTCATGACGGCATCAGACCATGTAACGAGCGTCTGTGGGAAAGCTATCGCAAATGTACAGTTAAAAGTGTCGCAGACCGTTTCGAGCAATTGTCCCACTTATCTCGCTGGACTCGCCGTGAAAAAT
SRR11006490_NODE_42_length_150_cov_3.863014	VIE2	0	149	100	NC_005064.1	1.85e-06	44	82.222	NC_035108.1	2.36e-71	149	98.667	150	150	0.868511	-0.259398	1	CCAGCCAACAAACCCAGTCATATGGATCCTCCTTGGTAGCAGCGTCAACTGGATAAACATATGTACCTGGGGCATTTTGCCCAGTTCGCCCTCGTCGCTGCACCATAGATGATGTTGTGATGGGCTGCTTTCGCAAGATGACCTCATCCT
SRR11006490_NODE_43_length_138_cov_86.918033	VIE4	0	137	99.275	NC_027817.1	2.51e-23	105	81.132	NC_035109.1	2.95e-63	137	99.275	138	138	1.37556	9.65222	1	AGTTAAAAGTGTCGCAGACCGTTTCGAGCAATTGTCCCACTTATCTCGCTGGACTCGCCGTGAAAAATGATAGGACCTTCTTCACTGATGGAATGTTCTGGATGTCCAGCCGCAAGCAAGGGAACGAGACAGAATACA
SRR11006490_NODE_44_length_138_cov_12.032787	VIE4	0	137	99.275	NC_027817.1	1.07e-21	105	80.189	NC_035109.1	2.95e-63	137	99.275	138	138	1.12052	9.54412	1	TGTATTCTGTCTCGTTCCCTTGCTTGCGGCTGGACATCCAGAACATTCCATCAGTGAAGATGGTCCTATCATTTTTCCCGGCGAGTCCAGCGAGATAAGTGGGACAATTGCTCGAAACGGTCTGCGACACTTTTAACT
SRR11006490_NODE_45_length_138_cov_5.540984	VIE4	1.69e-63	137	98.551	NC_027817.1	1.07e-21	105	80.189	NC_035109.1	3.59e-62	137	98.551	138	138	1.00922	9.52705	1	AGTTAAAAGTGTCGCAGACCGTTTCGAGCAATTGTCCCACTTATCTCGCTGGACTCGCCGGGAAAAATGATAGGACCTTCTTCACTGATGGAATGTTCTGGATGTCCAGCCGCAAGCAAGGGAACGAGACAGAATACA
SRR11006490_NODE_46_length_137_cov_34.000000	VIE2	0	69	100	Absent	1	0	0	NC_035108.1	2.4e-64	136	98.361	137	137	0.108391	1.25948	1	CGAGGCCGCGGAAAACCGCTCCACTCGGCTGCGAGGCATGCGCCTCCGTCCTCCACATCCTGCTTAGCTGGTCTAACACCATTTGTGCTTCCAGCCAACAAACCCAGTCATATGGATCCTCCTTGGTAGCAGCGTCA
SRR11006490_NODE_47_length_136_cov_64.627119	VIE4	1e-33	76	100	NC_027817.1	4.77e-07	25	100	NC_035109.1	4.06e-32	76	98.701	136	77	0.968433	10.3129	1	CTCGAGTTCCTCGATTGTGTATTCTGTCTCGTTCCCTTGCTTGCGGCTGGACATCCAGAACATTCCATCAGTGAAGA
SRR11006490_NODE_48_length_128_cov_50.980392	VIE2	0	109	100	NC_034017.1	8.58e-10	50	84.314	NC_035108.1	1.69e-59	127	95	128	128	0.400205	2.58764	1	AGGATGTGGAGGACGGAGGCGCATGCCTCGCAGCCGAGTGGAGCGGTTTTCCGCGGCCTCGGGGTGGAGGTGAGGAAGGGCTACCTCGAGGACCACATCGTGAACTTCCTAGGTTTAATGCTGTGTCT
SRR11006490_NODE_49_length_119_cov_13.500000	VIE2	0	118	99.16	NC_034017.1	7.86e-10	50	84.314	NC_035108.1	5.02e-53	118	97	119	119	-0.462813	2.64675	1	CGCGGCCTCGGGGTGGAGGTGAGGAAGGGCTACCTCGAGGACCACATCGTGAACTTCCTAGGTTTAATGCTGTGTCTCCAGGTGATTTCAAACGCCCGGCCACGCCAACGGCCATTGGC
SRR11006490_NODE_4_length_1429_cov_6.647929	VIE2	0	216	99.539	MN567479.1	3.19e-66	622	70.364	NC_035108.1	0	762	99.345	1429	842	1.63632	-1.01562	1	ATAGTACATTTCAGCTGTTGAGTTTCTGCTTGTGGACAGTCGAACCAACCGCCCACTGTAGGTATGTTGCAGAGTTTCAAGCTTCCGCATCACCTCCACCGGATATGGGCATAGGACCTTAAAACAGAACTGGGCCTCCGGATTGGTCTTCAACCACCTCTCGAGAACATCAAGGACGACCAGCGTTCTGGTTTTTTCCTTCCGGAAATCAGGATCACTCTCCTCGATGTCACAAAGGACAGTTTCACACAGAGTTGGTTCAAGCTTGAAGACATTTGTCCGACTCTTTAGGGTGACTAGGTTGTAACCATACGTTATGAACTTTTGGGGTTCTTCACGTTCTACTCCCCCAAGGGTGTACCCTGCCACGCGCATAACTCGTTCTTCCATCACTGCCCT…
SRR11006490_NODE_50_length_95_cov_13.277778	VIE2	1.57e-42	94	100	Absent	1	0	0	NC_035108.1	9.26e-42	94	98	95	95	1.10691	5.45628	1	CCACGCCGGAGGCATGAATAACCGTTGGTCAGTTGGGTCATCCAAACTGTCAGCCGTGTATTGTTTAGGCCAAATGCACTTTCGGCTTGCATGGT
SRR11006490_NODE_51_length_94_cov_87.176471	VIE4	2.52e-41	93	98.936	NC_027817.1	3.96e-12	44	91.111	NC_035109.1	1.35e-39	93	97.872	94	94	1.24104	9.62924	1	GAAAAATGATAGGACCTTCTTCACTGATGGAATGTTCTGGATGTCCAGCCGCAAGCAAGGGAACGAGACAGAATACACAATCGAGGAACTCGAG
SRR11006490_NODE_52_length_94_cov_14.529412	VIE4	0	93	98.936	NC_027817.1	9.31e-14	92	76.344	NC_035109.1	1.35e-39	93	98.837	94	94	1.66707	9.51877	1	GGTCCTATCATTTTTCCCGGCGAGTCCAGCGAGATAAGTGGGACAATTGCTCGAAACGGTCTGCGACACTTTTAACTGTACATTTGACCCGTAC
SRR11006490_NODE_53_length_93_cov_29.750000	VIE2	0	76	100	Absent	1	0	0	NC_035108.1	4.06e-32	76	91.837	93	77	1.10387	3.11578	1	TTCCTCACCTCCACCCCGAGGCCGCGGAAAACCGCTCCACTCGGCTGCGAGGCATGCGCCTCCGTCCTCCACATCCT
SRR11006490_NODE_54_length_93_cov_15.687500	VIE2	1.98e-42	92	100	Absent	1	0	0	NC_035108.1	1.09e-40	92	91.837	93	93	0.299002	3.503	1	CGTCGAAGAGAGGTTGAGGATGTGGAGGACGGAGGCGCATGCCTCGCAGCCGAGTGGAGCGGTTTTCCGCGGCCTCGGGGTGGAGGTGAGGAA
SRR11006490_NODE_55_length_93_cov_4.687500	VIE2	0	76	98.701	Absent	1	0	0	NC_035108.1	4.06e-32	76	93.878	93	77	-0.676956	3.35496	1	TTCCTCACCTCCACCGCGAGGCCGCGGAAAACCGCTCCACTCGGCTGCGAGGCATGCGCCTCCGTCCTCCACATCCT
SRR11006490_NODE_56_length_85_cov_120.750000	VIE4	0	35	100	NC_027817.1	3.48e-12	84	76.471	NC_035109.1	2.15e-36	84	100	85	85	2.18768	9.20512	1	GTACGGGTCAAATGTACAGTTAAAAGTGTCGCAGACCGTTTCGAGCAATTGTCCCACTTATCTCGCTGGACTCGCCGTGAAAAAT
SRR11006490_NODE_57_length_82_cov_6.000000	VIE2	0	81	100	NC_005064.1	8.9e-07	44	82.222	NC_035108.1	8.64e-35	81	98.78	82	82	0.537558	-0.28343	1	ATTTTGCCCAGTTCGCCCTCGTCGCTGCACCATAGATGATGTTGTGATGGGCTGCTTTCGCAAGATGACCTCATCCTCACTT
SRR11006490_NODE_5_length_1186_cov_70.357980	VIE4	5.91e-81	163	100	NC_034204.1	5.82e-43	585	67.667	NC_035109.1	0	941	73.089	1186	1100	1.3979	9.01676	1	GCGATAGCTTTCCCACAGACGCTCGTTACATGGTCTGATGCCGTCATGACTCGTAGCACACGATGATTTTCGTTCTCAAGTTCTCCGTTAAAGAACCGAGATGGCAGTCTTCCCAAATCTCCCCGGGTCTCACCAGTGTGTTGAAACACAGCCATCTCCGTGGAGTAACATCCATAGTGGGATCATCATTTGGGAGACTCGGATTGATGACGTTGAGGCATGTAGTAGAACTAGCCAAGAGCCAAAACCGACGCACGAAAAAACCGATGGTAGCCCAAAGACAGCTAACGCCAGCCAAGACAATACCCAATATGCTAGAGGCCGTTGACGTGGACGAGAGTTCGATATCGCTTGTAAACACAACATTAAACCGAGGAAGTTGACTATATGATCCTCGAG…
SRR11006490_NODE_6_length_1166_cov_9.521579	VIE2	0	113	100	MN567479.1	2.43e-22	467	65.618	NC_035108.1	0	504	98.218	1166	621	0.916305	-0.417258	1	AAGTGAGGATGAGGTCATCTTGCGAAAGCAGCCCATCACAACATCATCTATGGTGCAGCGACGAGGGCGAACTGGGCGAAATGCCCCAGGTACATATGTTTATCCAGTTGACGCTGCTACCAAGGAGGATCCATATGACTGGGTTTGTTGGCTGGAAGCACAAATGGTGTTAGACCAGCTAAGCATGCCACTAATGAAGGAAGAGTATGCTTATGGACAACCCCCTGGAGCTTTTCGTCTGATCGGCGAAAGTCGAAATAGGTTCTTCCGGTTCATGGAGCGGCCAAATGTGCCAATATGGCTGGCTTGGAAGTGAGCGAACAGTTTCAACCAGAAGCATGACATGATCTTCAATGGAAGGGACTTGCCTGATGAAGACACCGTGCACACATCAGATGG…
SRR11006490_NODE_7_length_990_cov_14.591457	VIE2	0	331	99.699	MN567479.1	1.92e-92	888	69.203	NC_035108.1	0	836	93.452	990	914	1.72816	1.15225	1	CCTACTGGGTGTTATCCTGGTTGGCTTTTGCTGTTTTTGGATTGCCGTCGGTCTTCTCATGCGTTGGCTTTGGTTCGCAGCATGCCAGACGGAGTCTACCGAATCAAGTCCAAAGGAGTTGCCATTGATCGTCAACGGGGTGTTGGGGTTGTAAGACGAGGAGTTTTTCACACCCTCTACCATGTAACGCGTGGTGGTCTGGTGTACTGGCGAGGGCAGGCAGTTCAACCACACTCTGGTAGTGTGACTGAAGATGTCATCTCTTATGGTGGACCGTGGAATCTGCCAAAGCCTGAACTTGTCAACGAAATTGACGTCCTGGCTTGTCTACCGGACGGCACTGTGGAATATCATAAATATGAGCCCAGCACCATCACCATAGATGGCACTCCCACAATG…
SRR11006490_NODE_8_length_916_cov_4.542312	VIE1	1.65e-61	135	97.794	NC_035187.1	3.43e-38	321	70.988	NC_035107.1	9.79e-62	140	97.872	916	327	19.0844	22.3904	3	CATGTGTTCCGATTATGCTACCACATTCTTGATCTTGTTTCTTGTGGAGATAGGGGAGATCCTCCCACTTTTCGACCCATTCTTTATGTTTCATCCATGGGTTGTCTTGGATCCATACGCGATTCCATACAGTGAGCATGTCCTCTGTTGTCATCCATTCACAGTTTTGATGGATGGACCACGACGTTCGGCCTTCAGGGAACCATTCCACAGGAACACTAGAAGCGATGGCCGCGAATCCTAACCTCAAGTCTCTTCTGTGGAAGAAGTACAAAGCCCACATCTGGCTGTATGCTTTGGCTAGACACGCGCTGTCTGATATCGCTT
SRR11006490_NODE_9_length_750_cov_2.573551	VIE3	0	409	91.971	NC_034204.1	2.3e-39	237	73.896	NC_035109.1	1.52e-169	403	92.029	750	526	-0.0419201	5.87707	1	ATCGAGTGCAAGACAGCTCCTCTAACGCAAGTTTGGAGATTGGCCAACAAGGTAATTGACAGGTACCAACGCCACGGGGTGCCCGGTGTGGGTGGAGTTTTCCATGATTTGTACGGAAAAATCTTGGATCAGCCTGGTTCGTGTATGGAGACGTTGGCTGCGGGATAGACACTGACCGGAAAACCTTAGTTTGTGGTGGGGGGTTGTTCGTCTGGAAAGGGATTGGACAGTATCCCACCGCTGACCACTCAGTGGAGTTGACCTAATCACGAAATATCTTTTTGAGATGTTCAAGGAAACCACAAAGGGGTGCATCATTCGTGAGGACAAGTTACAGTGCGCAGCGGCCCGAAGCGTGGCTTATCATGCCTCGTCAAAACTTGGACACCCACTGGTGTA…
SRR11006491_NODE_10_length_612_cov_9.000000	VIE2	0	611	99.346	MN567479.1	1.33e-104	594	74.161	NC_035108.1	0	611	99	612	612	4.86518	-14.8076	2	GTGAAAACGAGTCAATTGGTATATTTTTCCGGATTTTCCCGGTTTCATTTAGGTAGGTCAACGACTTTGCGAAATTGATGTCGTTTGTGGCCACGACCACGTCATCTCCAGCGATCACCATTCCCTCCAGTTTTTCGACCATGTTCCGCGAGAGCCATTTGTCGATCACCACTGGTTCAGCTTCGAGTAGCCCTTCACTTTCAAGGGTTCGGCCAATCTGAACCTTTCCATTGGTGATTGTGTTCGAGGCATATGTCACCACCTGCCCCGAGCCTCGCTGATCCGATCGGGAAACCACATCCATGACCGTTCCACTCCCGAATTTAGAATGGGTTCGGGGAAACAGGGCCACAATATTTTGGTAGGCAAATTTCATGACCGACTCCGCCAGAGCTCTAT…
SRR11006491_NODE_11_length_481_cov_17.443069	VIE2	0	301	99.669	MN567479.1	2.8e-42	304	72.131	NC_035108.1	0	480	94.179	481	481	1.12547	0.934028	1	CGCGGATGAGTCCGCAAACCGTTCCGACTGGTCCTGGGATGGGACGAACGCTATCGTCTTTCCAGCTCCATGCTGTCGGACAATGCTCTCAAACCACTCAGAACTGAGTTTTCGAGTGCTAGGGGCCGCGTACTCCCGAATCGTATAATTCGAGCCAACTGATGGAGCCTGTCCGGGTGGCGTCGCGGAGAGATAGACAACATTTATCCCAGCATTGGATGGTAAATTTAAGTAATCCATCACTCCCCGGGCCGCTATTGACATCGGGTCCAAAAAGTGGCATTCGTCCATCATGATGGTGTGGACCTTAATTTGGCCAACACCTCTACTCTTGACAAAATCCATAAACGTTGCATGGCAGGCGATCGTCACAGCATTGTTCTTGCAGTAGGCAACATT…
SRR11006491_NODE_12_length_457_cov_31.305263	VIE2	0	157	100	MN567479.1	3.03e-16	279	68.396	NC_035108.1	0	456	95.935	457	457	1.00352	3.64172	1	AGATGCAAACTGATTTCCCTTGGCATGTCACCCCAATTCGGCTAATTTCGGGGCCTGTCCCGGGAACACACGTGAAAGTGGATCCGAAATGTGAGGGACGATCATCGGCGAATGTGGTTAGACCAGGCGAGCAAGCAAATTGGTGCTGTAAGAACTGCTCACACCCCATTCATTTCCAGGTTGGACCGGCCCTATACTATCCAATGGAGATTCAGAAAGCTGGATAGCAACCCAAAGGTGTCTAAAATGAAGTTGACCGAGACTCCCCTCTCGGATGACCCTGAACCAAGCGTCGAAGAGAGGTTGAGGATGTGGAGGACGGAGGCGCATGCCTCGCAGCCGAGTGGAGCGGTTTTCCGCGGCCTCGGGGTGGAGGTGAGGAAGGGCTACCTCGAGGAC…
SRR11006491_NODE_13_length_408_cov_3.438066	VIE2	0	76	98.701	Absent	1	0	0	NC_035108.1	4.06e-32	76	98.701	408	77	-0.0338787	4.10776	1	ATAGTATAGGGCCGGTCCAACCTGGAAATGAATGGGGTGTGAGCAGTTCTTACAGCACCAATTTGCTTGCTCGCCTG
SRR11006491_NODE_14_length_394_cov_3.583596	VIE2	0	121	99.18	NC_027817.1	1.99e-11	67	80.882	NC_035108.1	1.22e-54	121	98.361	394	122	-0.403853	4.87159	1	CGTTCGATCCATACAAAGTCCGTCGAAACCCGACAAAGTCGTATTGGAATGCAATCGCTTTTCCACACACACTCGTCGCATAGTCTGAGGCCGTCATGACCCTTAAGACGTGGTGGTTCTCA
SRR11006794_NODE_33_length_230_cov_3.444444	VIE2	0	153	98.701	NC_034017.1	8.6e-07	33	91.176	NC_035108.1	1.36e-89	229	83.895	230	230	4.30624	3.40446	4	TGAGGTCATCTTGCGAAAGCAGCCCATCACAACATCATCTATGGTGCAGCGACGAGGGCGAACTGGGCGAAATGCCCAAGGTACAAATGTATATCCAGTTGACGCTGCTACCAAGGAGGATCCATATGACTGGGTTTGTTGGCTGGAAGCACAAGGCGCATGCCTCGCAGCCGAGTGGAGCGGTTTTCCGCGGCCTCGGGGTGGAGGTGAGGAAGGGCTACCTCGAGGAC
SRR11006491_NODE_16_length_356_cov_5.107527	VIE2	0	224	98.222	MN567479.1	2.32e-35	188	76.72	NC_035108.1	1.96e-106	224	98.222	356	225	5.00505	-14.8263	2	CCAGAGCTCTATGGTAATCATCCTCAATCGAGTTGCGGATGAAGAAGTCTTCGTCGGCCAAATCCGCCTGACTAATGCGAGTGTCCCATCCAGCTATGTCATCGGCAACGAAAAACTTTCCTTTTGAAGCTATTTCTGACAAGTAATTGCCAAAGTAGTTTACGCCGAGACCTCCCACGCCACCCGGGAAATTTTCACGGGCTACCCAATGGTCTTCGTTGAGGA
SRR11006491_NODE_17_length_351_cov_17.675182	VIE2	0	154	100	MN567479.1	4.42e-19	203	69.608	NC_035108.1	1.39e-101	208	98.565	351	209	2.16847	2.70103	1	CCTACTGGGTGTTATCCTGGTTGGCTTTTGCTGTTTTTGGATTGCCGTCGGTCTTCTCATGCGTTGGCTTTGGTTCGTGGTTGGTTCTGTTGCACGCTTCAACGTCGTCGATCCGCTTGTCCCAGATGATGATTCCTCTGCGGATGCTACTTCACGTAGGGCATTGCTCGATGTTCTTCCTAGGGTATCTACTAGAACACAAACTGAGG
SRR11006491_NODE_18_length_336_cov_27.301158	VIE2	0	335	100	MN567479.1	2.19e-16	141	72.535	NC_035108.1	6.31e-172	335	99.405	336	336	0.585679	0.181303	1	CATATGTACCTGGGGCATTTCGCCCAGTTCGCCCTCGTCGCTGCACCATAGATGATGTTGTGATGGGCTGCTTTCGCAAGATGACCTCATCCTCACTTTGTATGACTGGTTTCACAGCTGTTCTCAAGTCAATCACGAGGTCAACGTTGTAATTGGCTCCCATCTCAGAAATTTCCGTCGAATAGATGATTTTTGTCTCAGGGTCAAGGGCCTTCGCATAATTCTCCTCAAAATTGTCCCGATGCAGAGAAACGGCTCCCGCGGATGAGTCCGCAAACCGTTCCGACTGGTCCTGGGATGGGACGAACGCTATCGTCTTTCCAGCTCCATGCTGTC
SRR11006491_NODE_19_length_311_cov_11.286325	VIE2	0	232	100	NC_034242.1	9.13e-21	126	76.378	NC_035108.1	7.57e-158	310	99.153	311	311	0.933457	5.02537	1	TTTCACGTGTGTTCCCGGGACAGGCCCCGAAATTAGCCGAATTGGGGTGACATGCCAAGGGAAATCAGTTTGCATCTGTCAGCCGTGTATTGTTTAGGCCAAATGCACTTTCTGGCTTGCATGGTTTCCAAATCCTCAATCGTGTACTCAGTCTCATTGCCTTGTTTACGACTAGACATCCAAAACATGCCGTCCGTAAAAATCGTTCGGTCGTTCTTCACGGCTAACCCTGCTAGGTACGTTGGGCAATTACTTGAGACAGTCTGTGATACCTTAAGCTGCACGTTCGATCCATACAAAGTCCGTCGAAA
SRR11006491_NODE_1_length_4256_cov_5.450108	VIE3	2.79e-20	50	100	MN567479.1	6.04e-119	2547	63.905	NC_035108.1	0	1404	73.521	4256	2914	0.9269	6.87077	1	CCTCAGTTTGTGTTCCAATAGATACCCAAGGAAGAACATTGAGCAATGTTCGGTGTGTAGGAGCATCCATAGGGGGATCATCATTTGTGACAGCCGGATCGACGATGTCGACGCGTGTAGTAGAACCAGCCATGAGCCGAAACCTATGCACGAGAAGACAGATCCAAAGGCCGCAAAAGCCAACCACGACAGTAGCCAACAGTCAAACTTTCGCTGGCGTGGACATGTGTTGGAGATTACTTGAAGACAAAGCATGAGTCCCAGGAAGTTCACGATGTGGTCCTCGAGGTAGCCCTTCCTCACTTCCACCCCGAGACCCCGGAAAACCGAACCACGTGGTTGCAGAGCGTGAGCTTCCGTCCTCCACATTTTCAGCCTCTCATCTCCTCAACACTTGGT…
SRR11006752_NODE_20_length_275_cov_2.505051	Absent	1	0	0	NC_002657.1	2.99e-07	48	86	NC_035108.1	2.89e-17	48	100	275	49	-12.9586	15.0855	8	TTTATGAGAGAGGAAAGTCTGAGATACTACACAATTGGGAATCGTCAAT
SRR11006794_NODE_34_length_214_cov_30.423358	VIE2	0	213	99.065	MN567479.1	2.96e-31	205	73.786	NC_035108.1	3.35e-103	213	88.318	214	214	4.19851	3.44878	4	CCAGCATTGGATGGTAAATTTAAGTAATCCATCACTCCCCGGGCCGCTATTGACATCGGGTCCAAAAAGTGGCATTCGTCCATCATGATGGTGTGGACCTTAATTTGGCCAACACCTCTACTCTTGACAAAATCCATAAACGTTGCATGGCAGGCGATCGTCACAGCATTGTTCTTGCAGTAGGCAACATTTGTTCCTATCTTGAATTCCGTTT
SRR11006856_NODE_32_length_278_cov_3.626866	Absent	1	0	0	NC_002657.1	3.03e-07	48	86	NC_035108.1	2.89e-17	48	100	278	49	-12.9327	15.1209	8	ATTGACGATTCCCAATTGTGTAGTATCTCAGACTTTCCTCTCTCATAAA
SRR11006794_NODE_35_length_190_cov_26.964602	VIE2	0	111	100	NC_034017.1	0.00036	108	67.89	NC_035108.1	6.01e-93	189	98.261	190	190	4.29437	3.41584	4	GCATGTTTTGGATGTCTAGTCGTAAACAAGGCAATGAGACTGAGTACACGATTGAGGATTTGGAAACCATGCAAGCCAGAAAGTGCATTTGGCCTAAACAATACACGGCTGACAGATGCAAACTGATTTCCCTTGGCATGTCACCCCAATTCGGCTAATTTCGGGGCCTGTCCCGGGAACACACGTGAAA
SRR11006491_NODE_24_length_254_cov_2.813559	VIE2	0	72	98.63	NC_030290.1	1.85e-09	65	78.788	NC_035108.1	2.35e-28	72	98.63	254	73	1.74296	-1.09159	1	TGATTTCGTCCATTTTCAATCCCCCACGAGACACATAGTCACCTCGGGGAGTTTCATTCACGCCTCGGGATTT
SRR11006836_NODE_24_length_279_cov_3.292079	Absent	1	0	0	NC_002657.1	3.04e-07	48	86	NC_035108.1	2.89e-17	48	100	279	49	-12.968	15.1565	8	TTTATGAGAGAGGAAAGTCTGAGATACTACACAATTGGGAATCGTCAAT
SRR11006491_NODE_26_length_234_cov_16.458599	VIE2	0	233	99.573	MN567479.1	2.86e-57	223	81.25	NC_035108.1	4.23e-115	233	99.573	234	234	5.43288	-14.888	2	AGAAAACTCCACCTGGCCGGGGACTGTGCGATGTGCGTGTACAACACCATGGGGAAAAAAGAGAAGCAACCGACCATAGCTGGGGAGCCGAAAGGATCCCGGACCATTTGGTATATGTGGCTGGGAAGTCGATATCTGGAATATGAGGCCTTGGGCTTCCTCAACGAAGACCATTGGGTAGCCCGTGAAAATTTCCCGGGTGGCGTGGGAGGTCTCGGCGTAAACTACTTTGGC
SRR11006491_NODE_27_length_196_cov_11.957983	VIE2	0	195	98.98	NC_034017.1	0.005	28	86.207	NC_035108.1	1.79e-93	195	97.959	196	196	0.39676	0.278146	1	CGCGGATGAGTCCGCAAACCGTTCCGACTGGTCCTGGGATGGGACGAACGCTATCGTCTTTCCAGCTCCATGCTGTCAGACAATGCTCTCAAACCACTCAGAACTGAGTTTTCGAGTGGTAGGGGCCGCGTACTCCCGAATCGTATAATTCGAGCCAACTGATGGAGCCTGTCCGGGTGGCGTCGCGGAGAGATAG
SRR11006491_NODE_28_length_172_cov_41.200000	VIE2	0	171	100	MN567479.1	5.1e-08	152	67.32	NC_035108.1	3.15e-83	171	98.256	172	172	0.448537	2.31587	1	GAAGGGCTACCTCGAGGACCACATCGTGAACTTCCTAGGTTTAATGCTGTGTCTGCAGGTGATTTCAAACGCCCGGCCACGCCAACGGCCATTGGCCTACTGGGTGTTATCCTGGTTGGCTTTTGCTGTTTTTGGATTGCCGTCGGTCTTCTCATGCGTTGGCTTTGGTTCG
SRR11006491_NODE_29_length_165_cov_11.340909	VIE2	0	164	99.394	NC_034017.1	1.7e-26	157	76.875	NC_035108.1	8.1e-78	164	99.394	165	165	5.56943	-14.5256	2	ATGGTCGGTTGCTTCTCTTTTTTCCCCATGGTGTTGTACACGCACATCGCACAGTCCCCGGCCAGGTGGAGTTTTCTTTCCCGGTTTACTAGTTCCCAAAACCGGGGGTCATTGACGGCAGTGGTCACCTTGGTCCAAGGGACGTCTTGGCTCCATGACCCAATG
SRR11006491_NODE_2_length_3404_cov_6.735798	VIE2	0	113	100	MN567479.1	1.8e-67	1865	65.828	NC_035108.1	0	762	93.452	3404	2284	1.10096	-0.644287	1	CCTACTGGGTGTTATCCTGGTTGGCTTTTGCTGTTTTTGGATTGCCGTCGGTCTTCTCATGCGTTGGCTTTGGTTCGCAGCATGCCAGACGGAGTCTACCGAATCAAGTCCAAAGGAGTTGCCATTGATCGTCAACAGGGTGTTGGGGTTGTAAGACGAGGAGTTTTTCACACCCTCTACCATGTAACGCGTGGTGGTCTGGTGTACTGGCGAGGGCAGGCAGTTCAACCACACTCTGGTAGTGTGACTGAAGATGTCATCTCTTATGGTGGACCGTGGAATCTGCCAAAGCCTGAACTTGTCAACGAAATTGACGTCCTGGCTTGTCTACCGGACGGCACTGTGGAATATCATAAATATGAGCCCAGCACCATCACCATAGATGGCACTCCCACAATG…
SRR11006491_NODE_30_length_164_cov_5.632184	VIE2	0	163	98.171	NC_034017.1	7.17e-06	41	83.333	NC_035108.1	1.45e-74	163	92.683	164	164	1.698	4.2303	1	GTAAGAACTGCTCACACCCCATTCATTTCCAGGTTGGACCGGCCCTATACTATCCAATGGAGATTCAGAAAGCTGGAGAGATCACTAATAGCAACCCAAAGGTGTCTAAAATGAAGTTGACCGAGACTCCCCTCTCGGATGACCCTGAACCAAGCGTCGAAGAG
SRR11006491_NODE_31_length_155_cov_26.294872	VIE4	0	154	99.355	NC_027817.1	1.06e-09	40	90.244	NC_035109.1	2.01e-72	154	98.71	155	155	2.17698	8.29769	1	GTAGGGTCGTTTAGGCTATCGGCCGTGTACTGCTTTGGCCAGATGCATTTCCTCGCTTGGTGCGTCTCGAGTTCCTCAATTGTGTATTCTGTCTCGTTCCCTTGCTTGCGGCTGGACATCCAGAACATTCCATCAGTGAAGAAGGTCCTATCATT
SRR11006491_NODE_32_length_155_cov_23.923077	VIE4	1.49e-31	72	100	NC_027817.1	6.72e-06	23	100	NC_035109.1	5.54e-30	72	98.63	155	73	0.804132	9.78923	1	CACTGATGGAATGTTCTGGATGTCCAGCCGCAAGCAAGGGAACGAGACAGAATACACAATCGAGGAACTCGAG
SRR11006491_NODE_33_length_153_cov_26.565789	VIE2	0	69	100	Absent	1	0	0	NC_035108.1	2.41e-71	152	91.837	153	153	0.0685739	1.16541	1	TTCCTCACCTCCACCCCGAGGCCGCGGAAAACCGCTCCACTCGGCTGCGAGGCATGCGCCTCCGTCCTCCACATCCTGCTTAGCTGGTCTAACACCATTTGTGCTTCCAGCCAACAAACCCAGTCATATGGATCCTCCTTGGTAGCAGCGTCA
SRR11006491_NODE_34_length_132_cov_10.854545	VIE4	1.49e-31	72	100	NC_027817.1	5.61e-06	23	100	NC_035109.1	5.54e-30	72	98.63	132	73	0.786668	9.84277	1	CACTGATGGAATGTTCTGGATGTCCAGCCGCAAGCAAGGGAACGAGACAGAATACACAATCGAGGAACTCGAG
SRR11006491_NODE_35_length_81_cov_25.750000	VIE4	1e-33	76	100	NC_027817.1	2.51e-07	25	100	NC_035109.1	4.06e-32	76	98.701	81	77	0.902825	10.222	1	TCTTCACTGATGGAATGTTCTGGATGTCCAGCCGCAAGCAAGGGAACGAGACAGAATACACAATCGAGGAACTCGAG
SRR11006491_NODE_3_length_1599_cov_35.916557	VIE4	0	887	99.522	NC_034204.1	2.75e-61	1046	67.754	NC_035108.1	0	1147	73.42	1599	1498	1.88467	9.84059	1	ATTGTGTATTCTGTCTCGTTCCCTTGCTTGCGGCTGGACATCCAGAACATTCCATCAGTGAAGAAGGTCCTATCATTTTTCACGGCGAGTCCAGCGAGATAAGTGGGACAATTGCTCGAAACGGTCTGCGACACTTTTAACTGTACATTTGACCCGTACAGCGTTCGACGGAATCCCACGAAGTCATATTGGAAAGCGATAGCTTTCCCACAGACGCTCGTTACATGGTCTGATGCCGTCATGACTCGTAGCACACGATGATTTTCGTTCTCAAGTTCTCCGTTAAAGAACCGAGATGGCAGTCTTCCCAAATCTCCCCGGGTCTCACCAGTGTGTTGAAACACAGCCATCTCCGTGGAGTAACATCCATAGTGGGATCATCATTTGGGAGACTCGGAT…
SRR11006491_NODE_4_length_1129_cov_3.674905	VIE2	0	144	98.621	NC_034017.1	5.9e-68	451	72.318	NC_035108.1	0	459	95.745	1129	460	4.42536	-14.9276	2	TCGAAAGTGATCTAAACCCTGTTCCACACATCAAGCATGTTTTCCGTGGTCATCCACTCGTATTGCTGGTGGATGGACCATGATGTCCTCCCCTCTGGGACCCAATCTGTTGGAACGGATGCATGTATGGCTCCCGCAGATCACGCCGATGGAAAAAGTACAGAGCCCACATTTGTCCGTGGGCTTTTGACAGACAAGCACTTTCTGGGATGGTCACGAGCCCTCCTTTTTGGACTCGACTTCTCCCAATGATTTCGTGCTCGTGGCGGCATGGAACGATTATTTTCCTTCCATCTTTGAGATGGAGTGGATGGAAGTGATGGGAGCAAAACTCAACGCGCTCCCAGATCGTCTCCACATGTGAAAACGAGTCAATTGGTATATTTTTCCGGATTTTCC…
SRR11006491_NODE_5_length_1112_cov_9.083092	VIE2	0	777	99.743	NC_034204.1	1.37e-69	811	67.888	NC_035108.1	0	819	98.179	1112	820	-0.0823669	5.29626	1	TTTCACGTGTGTTCCCGGGACAGGCCCCGAAATTAGCCGAATTGGGGTGACATGCCAAGGGAAATCAGTTTGCATCTTGTAACCCGGGATGTGATTCGCCCGCGAGATGGGGCCGCCCCACGCCGGAGGCATGAATAACCGTTGGTCAGTTGGGTCATCCAAACTGTCAGCCGTGTATTGTTTAGGCCAAATGCACTTTCGGCTTGCATGGTTTCCAAATCCTCAATCGTGTACTCAGTCTCATTGCCTTGTTTACGACTAGACATCCAAAACACGCCGTCCGTAAAAATCGTTCGGTCGTTCTTCACGGCTAACCCTGCAAGGTACGTTGGGCAATTACTTGAGACAGTCTGTGATACCTTAAGCTGCACGTTCGATCCATACAAAGTCCGTCGAAAC…
SRR11006491_NODE_6_length_1056_cov_11.859040	VIE2	0	702	97.013	MN567479.1	2.67e-97	685	71.368	NC_035108.1	0	694	97.034	1056	695	5.70701	-14.4038	2	TGCCAGGGACGTGTACATGACACTTGGCTCACTCATAGGTCGCATGCGCTCAACTGGCGAGCCAATCATAAACGACACTCCGAAGGTCCGAACAGGGACACGGGCTGACCCCCAAACGAAAATCAAGGATATGGATCCTAGCATGACCCAAACCAGGATTAATAAACTCCGGGATGAAAATCTAAGCACTTGGTTTTTTGACAAGAACAACCCCTACCAGACTTTTAAGTACCATGGTTCGTACGTGACAGATGACGTCAAAGTTGGTGGTCAAACTGTCAACCCTCTTGTCCGGAAGATTATGTGGCCTTGGGAAGCCGTTGGAGGAGTAACAAACTTCATGATGACCGACATCTCAACGTACTCCCAACAAAAGGTTCTCCGGGAGAAGGTAGACAC…
SRR11006491_NODE_7_length_854_cov_5.177606	VIE1	0	135	98.529	NC_027817.1	1.04e-31	241	72.541	NC_035107.1	2.01e-63	140	98.582	854	289	19.1067	22.515	3	GCGCAGATGTGGGCTTTGTACTTCTTCCACAGAAGAGACTTGAGGTTAGGATTCGCGGCCATCGCTTCTAGTGTTCCTGTGGAATGGTTCCCTGAAGGCCGAACGTCGTGGTCCATCCATCAAAACTGTGAATGGATGACAACAGAGGACATGCTCACTGTATGGAATCGCATATGGATCCAAGACAACCCATGGATGAAACATAAAGAATGGGTCGAAAAGTGGGAGGATCTCCCCTATCTCCACAAGAAACAAGATCAAGAATGTGGTAGCATAATCGGAACACATG
SRR11006491_NODE_8_length_780_cov_3.098151	CFAV	0	687	94.425	NC_001564.2	0	687	94.425	Absent	1	0	0	780	680	18.33	-1.5981	9	TCAGGCATGAGGAGTGATAAGAACCTGTCGTACTGCACCAGAAACCTAATAACGGTTGCATGTCACGCAACGTTCACGAAATTTGTTCTTAGCCATGGCGCCAAGAAAGTGCGGGAACCATACAAGTACCTTGCTCGTTGGGAGCACTTCAGTTTCTATTGAGTGTGCCCTTAACCCTATCTCGCAAGGATGGCGTCTGGCTCGGCACGTGGTGGATCGGTATCGACGGTTTGGCGTGTCTGGTGTTGCAGGAGTGTGGCAGGATTTGGTTGGAAAGTTTTCGGGTTGGGCCGTGTTGTCGCACACGACCCTTCTGGTCTGTTGTGTCCGGGCTGCCCTGATTGACAAACGCATAGCCTTTCTATTGGTTTTAGGGGGGTATTTTTACTATGTGCGGGC…
SRR11006491_NODE_9_length_691_cov_3.159609	VIE2	0	152	100	MN567479.1	0.000408	49	78	NC_035108.1	1.54e-67	153	95.455	691	154	0.491763	2.20384	1	GAAGGGCTACCTCGAGGACCACATCGTGAACTTCCTAGGTTTAATGCTGTGTCTGCAGGTGATTTCAAACGCCCGGCCGGCCACGCCAACGGCCATTGGCCTACTGGGTGTTATCCTGGTTGGCTTTTGCTGTTTTTGGATTGCCGTCGGTCTT
SRR11006492_NODE_10_length_601_cov_5.624046	VIE2	0	503	99.802	MN567479.1	1.23e-22	467	65.618	NC_035108.1	0	504	98.378	601	505	1.00972	-0.356112	1	AAAATCACTACGCGTTGAGAAGATGAACTTCAGAGTTGGCTCGCGGACACTCCATGGCAACCTTTCGAACCGTTGATCCAGAAATTTTGGCCGATACACCATGCGCCCATCTGATGTGTGCACGGTGTCTTCATCAGGCAAGTCCCTTTCATTGAATACCATGTCATGCTTCTGGTTGAAACTGTTCGCCCACTTCCAAGCCAACCATATTGGCACATTTGGCCGCTCCATGAACCGGAAGAACCTATCTCGACTTTCGCCGATCAGACGAAAAGCTCCAGGGGGTTGTCCGTAAGCATACTCTTCCTTCATTAGTGGCATGCTTAGCTGGTCTAACACCATTTGTGCTTCCAGCCAACAAACCCAGTCATATGGATCCTCCTAGGTAGCAGCGTCAAC…
SRR11006492_NODE_11_length_595_cov_2.544402	VIE2	0	113	100	NC_034017.1	3.73e-10	113	73.043	NC_035108.1	4.86e-53	115	100	595	116	1.24566	-1.01547	1	CAGCGAAGCTATGGGGACCTGGATCTATTGAAGTGGGTCATAGTAATCTTTCTCATTCTAGCCGGAATTTTTGCCTGGGAACAACGATCATTTCCCAATATAGCATCTGACATATC
SRR11006780_NODE_22_length_280_cov_3.733990	Absent	1	0	0	NC_038912.1	3.05e-07	48	86	NC_035108.1	2.89e-17	48	100	280	49	-12.95	15.1012	8	TTTATGAGAGAGGAAAGTCTGAGATACTACACAATTGGGAATCGTCAAT
SRR11006489_NODE_28_length_282_cov_3.224390	Absent	1	0	0	NC_038912.1	3.06e-07	48	86	NC_035108.1	2.89e-17	48	100	282	49	-12.9953	15.1758	8	ATTGACGATTCCCAATTGTGTAGTATCTCAGACTTTCCTCTCTCATAAA
SRR11006492_NODE_14_length_367_cov_3.193103	CFAV	8.53e-06	76	75.325	NC_012671.1	5.29e-12	68	81.159	Absent	1	0	0	367	144	-4.13291	24.306	10	GACTTCTACACATGTTCCAACAGATCCTAATCCCCAGATCAAGCATCCGGTTCCCCACCCACGGTTGTATGTGGATGTTTTGCAAATTCGGTTAGCTGTCACGATTTGGGCCATATTTACTTGGGATCCTCCAGGACAGGCGTC
SRR11006911_NODE_29_length_282_cov_5.326829	Absent	1	0	0	NC_038912.1	3.06e-07	48	86	NC_035108.1	2.89e-17	48	100	282	49	-12.934	15.1189	8	ATTGACGATTCCCAATTGTGTAGTATCTCAGACTTTCCTCTCTCATAAA
SRR11006492_NODE_17_length_323_cov_9.065041	VIE2	0	331	96.687	NC_034204.1	4.31e-44	313	71.517	NC_035108.1	1.17e-155	322	96.687	323	323	4.78513	-14.6271	2	CCGCGAGAGCCATTTGTCGATCACCACTGGTTCAGCTTCGAGTAGCCCTTCACTTTCAAGGGTTCGGCCAATCTGAATCTTTCCATTGGTGATTGTGTTCAAGGCATATGTCACCACCTGCCCCGAGCCTCGCTGATCCGATCGGGAAACCACATCCAGACTCCCGAATTCAGAATGGGTTCGGGGAAACAGGGCCACAATATTTTGGTAGGCAAATTTCATGACCGACTCCGCCAGAGCTCTATGGTAATCATCCTCAATCGAGTTGAGGATGAAGAACTCTTCGTCGGCCAAATCCGCCTGACTAATGCGAGTGTCCCAGC
SRR11006942_NODE_35_length_282_cov_3.404878	Absent	1	0	0	NC_002657.1	3.06e-07	48	86	NC_035108.1	2.89e-17	48	100	282	49	-12.9352	15.118	8	ATTGACGATTCCCAATTGTGTAGTATCTCAGACTTTCCTCTCTCATAAA
SRR11006492_NODE_1_length_2631_cov_7.436179	VIE3	0	972	100	MN567479.1	3.72e-119	2074	64.853	NC_035109.1	0	2347	99.872	2631	2348	0.63691	6.38553	1	TCTGATAGTGGAGTCTCCGTCAGCTTCATCTTTGCCAACTTGGGACTACTATCAGTGCTCTTAGTGGCCTTTTGAATTTCCATGGGGTAATACAATGCGGGTCCGACCCGGAAGTGGATGGGATTTGAGCAGTTCTTACAACACCAATTCGCCTGTTCACTAGGTTTCACTAGGTTCCACGATGGTGGCTGATGACCGCCCTTCGCATCCCGGGTCAACTTTCACATGAGTTCCAGGTACTGGTCCCGCAATCATCTTGATCGGGGTAACGTGCCATGGGAAGTCGGTTTGCATCTTGTATCCGGGGATGTGATTAGCCCGCGATATCGGTCCTCCCCACGTGGGAGGCATGAAAAGCCGCTGGTCCGTTGGGTCTTCCACACTGTCAGATGTGTATTG…
SRR11006492_NODE_20_length_298_cov_2.990950	VIE2	0	61	100	NC_027817.1	4.83e-05	62	74.603	NC_035108.1	1.16e-24	62	100	298	63	3.88718	-15.0223	2	CAGCACGAAATCATTGGGAGAAGTCGAGTCCAAAAAGGAGGGCTCGTGACCATCCCAGAAAGT
SRR11006492_NODE_21_length_277_cov_3.385000	VIE2	1.05e-139	276	99.639	NC_034204.1	1.2e-18	274	67.986	NC_035108.1	2.32e-138	276	98.701	277	277	0.974699	5.46196	1	GCATGTTTTGGATGTCTAGTCGTAAACAAGGCAATGAGACTGAGTACACGATTGAGGATTTGGAAACCATGCAAGCCGAAAGTGCATTTGGCCTAAACAATACACGGCTGACAGTTTGGATGACCCAACTGACCAACGGTTATTCATGCCTCCGGCGTGGGGCGGCCCCATCTCGCGGGCGAATCACATCCCGGGTTACAAGATGCAAACTGATTTCCCTTGGCATGTCACCCCAATTCGGCTAATTTCGGGGCCTGTCCCGGGAACACACGTGAAA
SRR11006492_NODE_22_length_198_cov_22.190083	VIE4	0	35	100	NC_027817.1	3.77e-23	140	75.887	NC_035109.1	2.86e-97	197	77.273	198	198	2.4077	9.6145	1	ATTTTTCACGGCGAGTCCAGCGAGATAAGTGGGACAATTGCTCGAAACGGTCTGCGACACTTTTAACTGTACATTTGACCCGTACAGCGTTCGACGGAATCCCACGAAGTCATATTGGAAAGCGATAGCTTTCCCACAGACGCTCGTTACATGGTCTGATGCCGTCATGACTCGTAGCACACGATGATTTTCGTTCTC
SRR11006492_NODE_23_length_180_cov_6.233010	VIE2	0	179	96.111	MN567479.1	7.45e-38	167	79.762	NC_035108.1	8.93e-78	179	96.111	180	180	5.30856	-14.2161	2	CCTCTTGTCCGGAAGATTATGTGGCCTTGGGAAGCCGTTGGAGGAGTAACAAACTTCATGATGACGGACATATCAACGTACTCCCAACAAAAGGTTCTCCGGTAGAAGGTAGACACCCCCGTCCCTGAACCCAGGGAACAGGTTAAAATGGTCAATAGGAAAATCATGAAGCACATGGTC
SRR11006492_NODE_24_length_155_cov_5.871795	VIE2	0	154	96.774	NC_034204.1	2.5e-30	153	77.922	NC_035108.1	5.4e-67	154	96.774	155	155	5.48867	-14.2242	2	GACCATGTGCTTCATGATTTTCCTATTGACCATTTTAACCTGTTCCCTGGGTTCAGGGACGGGGGTGTCTACCTTCTTCCGGAGAACCTTTTGTTGGGAGTACGTTGAGATGTCGGTCATCATGAAGTTTGTTACTCCTCCAACGGCTTCCCAAG
SRR11006492_NODE_25_length_155_cov_5.705128	VIE2	0	154	96.129	MN567479.1	5.15e-39	154	81.935	NC_035108.1	6.58e-66	154	96.129	155	155	5.57931	-14.2095	2	TTGACCATTTTAACCTGTTCCCTGGGTTCAGGGACGGGGGTGTCTACCTTCTCCCGGAGAACCTTTTGTTGGGAGTAAGTTGATATGTCCGTCATCATGAAGTTTGTTACTCCTCCAACGGCTTCCCAAGGCCACATAATCTTCCGGACAAGAGG
SRR11006492_NODE_26_length_153_cov_3.210526	VIE4	7.21e-43	187	76.064	NC_027817.1	3e-10	74	77.333	NC_035109.1	5.68e-73	152	77.273	153	153	2.49457	9.89982	1	ATTTTTCACGGCGAGTCCAGCGAGATAAGTGGGACAATTGCTCGAAACGGTCTGCGACACTTTTAACTGTACATTTGCGATAGCTTTCCCACAGACGCTCGTTACATGGTCTGATGCCGTCATGACTCGTAGCACACGATGATTTTCGTTCTC
SRR11006492_NODE_27_length_152_cov_4.360000	VIE2	0	164	91.515	NC_034017.1	1.44e-20	144	73.75	NC_035108.1	1.16e-62	151	91.515	152	152	5.43053	-14.3437	2	CATTGGGTCATGGAGCCAAGACGTCCCTTGGACCAAGGTGACCACTGCCGTCAATGACCCCCGGTTTTGGGAACTAGAAAACTCCACCTGGCCGGGGACTGTGCGATGTGCGTGTACAACACCATGGGGAAAAAAGAGAAGCAACCGACCAT
SRR11006492_NODE_28_length_139_cov_15.758065	VIE2	0	109	98.182	MN567479.1	5.96e-06	68	73.913	NC_035108.1	2.01e-65	138	96.396	139	139	0.355497	2.61426	1	AGGATGTGGAGGACGGAGGCGCATGCCTCGCAGCCGAGTGGAGCGGTTTTCCGCGGCCTCGCGGTGGAGGTGAGGAAGGGCTACCTCGAGGATCACATCGTGAACTTCCTAGGTTTAATGCTGTGTCTCCAGGTGATTT
SRR11006492_NODE_29_length_136_cov_13.881356	VIE2	0	135	95.588	MN567479.1	4.18e-14	133	71.642	NC_035108.1	1.15e-55	135	95.588	136	136	5.31717	-14.4099	2	AGAAGGTAGACACCCCCGTCCCTGAACCCAGGGAACAGGTTAAAATGGTCAATAGGAAAATCATGAAGCACATGGTCCGCCTGTTCAAAGAAAAAGGGCTGAAACCGCGGATTTTGACGTGTGACGACTTCATCAA
SRR11006492_NODE_2_length_2078_cov_13.448776	VIE2	0	1439	99.028	NC_027709.1	5.33e-21	144	76.027	NC_035108.1	0	1457	98.734	2078	1458	5.33814	-14.9337	2	TGGAGTGGATGGAAGTGATGGGAGCAAAACTCAACGCGCTCCCAGATCGTCTCCACTTGTGAAAACGAGTCAATTGGTATATTTTTCCGGATTTTCCCGGTTTCATTTAGGTAGGTCAACGACTTTGCGAAATTGGTGTCGTTTGTGGCCACGACCACGTCATCTCCAGCGATCACCATTCCCTCCAGTTTTTCGACCATGTTCCGCGAGAGCCATTTGTCGATCACCACTGGTTCAGCTTCGAGTAGCCCTTCACTTTCAAGGGTTCGGCCAATCTGAACCTTTCCATTGGTGATTGTGTTCGAGGCATATGTCACCACCTGCCCCGAGCCTCGCTGATCCGATCGGGAAACCACATCCATGACCGTTCCACTCCCGAATTTAGAATGGATTCGGGGA…
SRR11006492_NODE_30_length_124_cov_4.106383	VIE2	0	123	98.387	MN567479.1	4.28e-07	68	75.362	NC_035108.1	1.02e-55	123	95.495	124	124	0.426277	2.58898	1	GAGGCGCATGCCTCGCAGCCGAGTGGAGCGGTTTTCCGCGGCCTCGGGGTGGAGGTGAGGAAGGGCTACCTCGAGGATCACATCGTGAACTTCCTAGGTTTAATGCTGTGTCTCCAGGTGATTT
SRR11006492_NODE_31_length_108_cov_20.225806	VIE2	0	107	98.148	MN567479.1	0.008	42	76.744	NC_035108.1	9.71e-49	107	97.674	108	108	-0.0282699	2.86613	1	GGTGGAGGTGAGGAAGGGCTACCTCGAGGATCACATCGTGAACTTCCTAGGTTTAATGCTGTGTCTCCAGGTGATTTCAAACGCCCGGCCACGCCAACGGCCATTGGC
SRR11006492_NODE_32_length_93_cov_24.625000	VIE2	1.98e-42	92	100	Absent	1	0	0	NC_035108.1	1.09e-40	92	91.837	93	93	0.430184	3.4774	1	TTCCTCACCTCCACCCCGAGGCCGCGGAAAACCGCTCCACTCGGCTGCGAGGCATGCGCCTCCGTCCTCCACATCCTCAACCTCTCTTCGACG
SRR11006492_NODE_33_length_93_cov_12.312500	VIE2	8.41e-41	92	98.925	Absent	1	0	0	NC_035108.1	1.09e-40	92	93.878	93	93	-0.361911	3.62112	1	TTCCTCACCTCCACCGCGAGGCCGCGGAAAACCGCTCCACTCGGCTGCGAGGCATGCGCCTCCGTCCTCCACATCCTCAACCTCTCTTCGACG
SRR11006492_NODE_34_length_93_cov_5.187500	VIE2	0	76	98.701	Absent	1	0	0	NC_035108.1	4.06e-32	76	93.878	93	77	-0.671915	3.32294	1	TTCCTCACCTCCACCGCGAGGCCGCGGAAAACCGCTCCACTCGGCTGCGAGGCATGCGCCTCCGTCCTCCACATCCT
SRR11006492_NODE_35_length_89_cov_8.166667	VIE2	0	88	97.753	NC_034017.1	2.66e-20	79	85	NC_035108.1	8.02e-36	88	97.753	89	89	5.0851	-13.8572	2	GTTGATATGTCCGTCATCATGAAGTTTGTTACTCCTCCAACGGCTTCCCAAGGCCACATAATCTTCCGGACAAGAGGGTTGACAGTTTG
SRR11006492_NODE_3_length_1947_cov_11.319786	VIE2	0	76	100	MN567479.1	2.93e-106	1729	66.808	NC_035108.1	0	1505	93.06	1947	1779	1.3286	2.01955	1	CCTCAGTTTGTGTTCCAGTAGATACCCTAGGAAGAACATCGAGCAATGCCCTACGTGAAGTAGCATCCACAGAGGAATCATCATCTGGGACAAGCGGATCGACGACGTTGAAGCGTGCAACAGAACCAACCACGAACCAAAGCCAACGCATGAGAAGACCGACGGCAATCCAAAAACAGCAAAAGCCAACCAGGATAACACCCAGTAGGCCAATGGCCGTTGGCGTGGCCGGGCGTTTGAAATCACCTGGAGACACAGCATTAAACCTAGGAAGTTCACGATGTGGTCCTCGAGGTAGCCCTTCCTCACCTCCACCCCGAGGCCGCGGAAAACCGCTCCACTCGGCTGCGAGGCATGCGCCTCCGTCCTCCACATCCTGCTTAGCTGGTCTAACACCAT…
SRR11006492_NODE_4_length_1439_cov_17.193833	VIE2	0	108	100	NC_034204.1	9.82e-73	1084	65.217	NC_035108.1	0	1161	96.561	1439	1162	0.565523	4.55897	1	CTCATCGTGCCCGGATCAGCTTGGTTTGTGTATGGTGATTTGGGGTGTGGTATTGACACCGACAGAAAGACACTTGTATGTGGAGGAGGTCTGTTCGTCTGGAAGGGCATTGGGCAGTATCCAACTGCCGACCACTCCGTAGAACTAGCCTCGTACGACCTAATCACGAAATACCTCTTTGAGATGTTCAAAGAGACTACAAAAGGGTGTATTGTGTGCGAAGACAAATTGCAGTGCGCAGCAGCCCGAAGTGTGGCCTACCACGCTTTGACGAAACTTGGCCATCCGACTGTCTACCTGAACATTTCCAATTCCTACGATTCAGTATTTGATGAGCTTCCGAAAACACGACGCAAGATCACACTTGGAACCGAAAGTGTGGAGATGGCCGTTTACCAG…
SRR11006492_NODE_5_length_1327_cov_4.646400	VIE2	0	760	99.869	MN567479.1	1.99e-68	1190	65.308	NC_035108.1	0	1191	98.655	1327	1192	1.63892	-1.06689	1	ATAGTACATTTCAGCTGTTGAGTTTCTGCTTGTGGACAGTCGAACCAACCGCCCACTGTAGGTATGTTGCAGAGTTTCAAGCTTCCGCATCACCTCCACCGGATATGGGCATAGGACCTTAAAACAGAACTGGGCCTCCGGATTGGTCTTCAACCACCTCTCGAGAACATCAAGGACGACCAGCGTTCTGGTTTTTTCCTTCCGGAAATCAGGATCACTCTCCCCGATGTCACAAAGGACAGTTTCACACAGAGTTGGTTCAAGCTTGAAGACATTTGTCCGACTCTTTAGGGTGACTAGGTTGTAACCATACGTTATGAACTTTTGGGGTTCTTCACGTTCTACTCCCCCAAGGGTGTACCCTGTCACGCGCATAACTCGTTCTTCCATCACTGCCCT…
SRR11006492_NODE_6_length_1186_cov_22.841298	VIE4	0	581	99.612	NC_034204.1	4.78e-44	585	67.833	NC_035109.1	0	941	73.089	1186	1100	1.83158	8.71063	1	GCGATAGCTTTCCCACAGACGCTCGTTACATGGTCTGATGCCGTCATGACTCGTAGCACACGATGATTTTCGTTCTCAAGTTCTCCGTTAAAGAACCGAGATGGCAGTCTTCCCAAATCTCCCCGGGTCTCACCAGTGTGTTGAAACACAGCCATCTCCGTGGAGTAACATCCATAGTGGGATCATCATTTGGGAGACTCGGATTGATGACGTTGAGGCATGTAGTAGAACTAACCAAGAGCCAAAACCGACGCACGAAAAAACCGATGGTAGCCCAAAGACAGCAAACGCCAGCCAAGACAATACCCAATATGCTAGAGGCCGTTGACGTGGACGAGAGTTCGATATCGCTTGTAAACACAACATTAAACCGAGGAAGTTGACCATATGATCCTCGAG…
SRR11006492_NODE_7_length_1022_cov_6.321693	VIE1	0	135	97.059	NC_035187.1	1.63e-36	321	70.679	NC_035107.1	1.44e-59	138	97.122	1022	325	19.3177	22.5276	3	TGTGTTCCGATTATGCTACCACATTCTTGATCTTGTTTCTTGTGGAGATAGGGGAGATCCTCCCTCTTTTCGACCCATTTTTTATGTTTCATCCATGGGTTGTCTTGGATCCAAACGCGATTCCATACAGTGAGCATGTCCTCTGTTGTCATCCATTCACAGTTTTGATGGATGGACCACGACGTTCGGCCTTCAGGGAACCATTCCACAGGAACACTAGAAGCGATGGCCGCGAATCCTAACCTCAAGTCTCTTCAGTGGAAGAAGTACAAAGCCCACATCTGGCTGTATGCTTTGGCTAGACACGCGCTGTCTGATATCGCTT
SRR11006492_NODE_8_length_659_cov_4.125430	VIE2	0	121	85.246	MN567479.1	1.45e-09	327	63.905	NC_035109.1	0	383	72.477	659	384	1.25871	7.40183	1	CCTCAGTTTGTGTTCCAATAGATACCCAAGGAAGAACATTGAGCAATGTTCGGTGTGTAGGAGCATCCATAGGGGGATCATCATTTGTGACAGCCGGATCGACGATGTCGACGCGTGTAGTAGAACCAGCCATGAGCCGAAACCTATGCACGAGAAGACAGATCCAAAGGCCGCAAAAGCCAACCACGACAGTAGCCAACAGTCAAACTTTCGCTGGCGTGGACATGTGTTGGAGATTACTTGAAGACAAAGCATGAGTCCCAGGAAGTTCACGATGTGGTCCTCGAGGTAGCCCTTCCTCACTTCCACCCCGAGACCCCGGAAAACCGAACCACGTGGTTGCAGAGCGTGAGCTTCCGTCCTCCACATTTTCAGCCTCTCATC
SRR11006492_NODE_9_length_623_cov_3.501832	VIE3	0	156	100	MN567479.1	9.82e-18	146	73.51	NC_035109.1	1.14e-75	157	100	623	158	0.0658347	7.0514	1	TTTTATGGCGAGGAGGCTGCCCCCTGATGGGGGTCTCTGCGTCGCCACAATTTTTTGTTTTTGGTCGGTTGTTTTGCCAACAACCGAACCCGTCCGCTTCTTCGGCAGCCCACTTGGGCCACCAACCCAGCCGCCTCCCGGCCGGGAAACCTTCTTCT
SRR11006493_NODE_11_length_491_cov_5.847826	VIE2	0	292	98.976	NC_034017.1	8.75e-30	213	72.897	NC_035108.1	2.64e-144	292	91.617	491	293	-0.0922944	6.0768	1	GGATCAGCTTGGTTTGTGTATGGTGATGTGGGGTGTGGTATTGACACCGACAGAAAGACACTTGTATGTGGAAGAGGTCTGTTCGTCTGGAAGGGCATTGGGCAGTATCCAACTGCCGACCACTCCGTAGAACTAGCCTCGTACGACCTAATCACGAAATACCTCTTTGAGATGTTCAAAGAGACTACAAAAGGGTGTATAGTGTGCGAAGACAAATTGCAGTGCGCAGCAGCCCGAAGTGTGGCCTACCACGCTTTGACGAAACTTGGCCATCCGACTGTCTACCTGAACAT
SRR11006954_NODE_36_length_281_cov_3.235294	Absent	1	0	0	NC_038912.1	3.06e-07	48	86	NC_035108.1	2.89e-17	48	100	281	49	-12.9385	15.113	8	TTTATGAGAGAGGAAAGTCTGAGATACTACACAATTGGGAATCGTCAAT
SRR11006628_NODE_14_length_283_cov_2.461165	Absent	1	0	0	NC_038912.1	3.08e-07	48	86	NC_035108.1	2.89e-17	48	100	283	49	-12.885	15.0666	8	ATTGACGATTCCCAATTGTGTAGTATCTCAGACTTTCCTCTCTCATAAA
SRR11006493_NODE_15_length_381_cov_4.615132	VIE2	0	317	98.113	MN567479.1	5.5e-31	313	69.524	NC_035108.1	4.9e-154	317	98.113	381	318	5.74745	-14.2862	2	GGGACGTGTACATGCCACTTGGCTCACTCATAGGTCGCATGCGCTCAACTGGCGAGCCAATCATAAACGACACTCCGAAGGTCCGAACAGTTACACGGGCTGACCCCCAAACGAAAATCAAGGATATGAATCCTAGCATGACCCAAACCAGGGTTAATAAACTCCGGGATGAAAATCTAAGCACTTGGTTTTTTGACAAGAACAACCCCTACCAGACTTTTAAGTACCATGGTTCGTACGCGACAGATGACGTCAAAGTTGGTGGTCAAACTGTCAACCCTCTTGTCCGGAAGATTATGTGGCCTTGGGAAGCCGTTG
SRR11006493_NODE_16_length_380_cov_4.706271	VIE2	0	123	100	MN567479.1	2.84e-09	98	72.727	NC_035108.1	2.19e-72	165	94.578	380	166	-0.376118	5.60386	1	GTAGACTAGCCTCGTACGACCTAATCACGAAATACCTCTTTGAGATGTTCAAAGAGACTACAAAAGAGTGTATTGTGAGCGAAGACAAGTTGCAGTGCGCAGCAGCCCGAAGTGTGGCCTACCACGCTTTGACGAAACTTGGCCATCCGACTGTCTACCTGAACAT
SRR11006493_NODE_17_length_370_cov_5.218430	VIE2	3.95e-31	76	98.701	Absent	1	0	0	NC_035108.1	4.06e-32	76	97.403	370	77	-0.466126	4.67307	1	GGAATGCAATCGCTTTTCCACACACACTCGTCGCATAGTCTGAGGCCGTCATGACCCTTAAGACGTGGTGGTTCTCA
SRR11006493_NODE_18_length_369_cov_6.613014	VIE2	0	317	95.912	MN567479.1	1.52e-31	301	69.427	NC_035108.1	3.67e-149	310	95.975	369	311	5.70826	-14.1805	2	TGCCAGGGACGTGTACATGACACTTGGCTCACTCATAGGTCGCATGCGCTCAACTGGCGAGCCAATCATAAACGACACTCCGAAGGTCCGAACAGGGACACGGGCTGACCCCCAAACGAAAATCAAGGATATGACCCAAACCAGGGTTAATAAACTCCGGGATGAAAACCTAAGCACTTGGTTTTTTGACAAGAACAACCCCTACCAGACTTTTAAGTACCATGGTTCGTACGTGACAGATGACGTCAAAGTTGGTGGTCAAACTGTCAACCCTCTTGTCCGGAAGATTATGTGGCCTTGGGAAGCCGTTG
SRR11006493_NODE_1_length_3439_cov_7.861392	VIE2	0	76	100	MN567479.1	4.28e-69	2344	65.391	NC_035108.1	0	1267	93.155	3439	2631	1.6327	-0.644307	1	ATAGTACATTTCAGCTGTTGAGTTTCTGCTTGTGGACAGTCGAACCAACCGCCCACTGTAGGTATGTTGCAGAGTTTCAAGCTTCCGCATCACCTCCACCGGATATGGGCATAGGACCTTAAAACAGAACTGGGCCTCCGGATTGGTCTTCAACCACCTCTCGAGAACATCAAGGACGACCAGCGTTCTGGTTTTTTCCTTCCGGAAATCAGGATCACTCTCCCCGATGTCACAAAGGACAGTTTCACACAGAGTTGGTTCAAGCTTGAAGACATTTGTCCGACTCTTTAGGGTGACTAGGTTGTAACCATACGTTATGAACTTTTGGGGTTCTTCACGTTCTACTCCCCCAAGGGTGTACCCTGCCACGCGCATAACTCGTTCTTCCATCACTGCCCT…
SRR11006643_NODE_27_length_285_cov_2.471154	Absent	1	0	0	NC_038912.1	3.1e-07	48	86	NC_035108.1	2.89e-17	48	100	285	49	-12.9191	15.1229	8	TTTATGAGAGAGGAAAGTCTGAGATACTACACAATTGGGAATCGTCAAT
SRR11006493_NODE_22_length_298_cov_15.294118	VIE2	0	297	99.329	NC_034017.1	1.38e-05	147	67.114	NC_035108.1	1.22e-148	297	98.993	298	298	0.264388	5.46489	1	CACACACACTCGTCGCATAGTCTGAGGCCGTCATGACCCTTAAGACGTGGTGGTTCTCATTCTCAAGCTCTCCACTGAAAAACCGGGATGGCAATTTCCCCAAATCGCCTTTGGTTTCCCCCGTATGCTGGTAAACGGCCATCTCCACACTTTCGGTTCCAAGTGTGATCTTGCGTCGTGTTTTCGGAAGCTCATCAAATACTGAATCGTAGGAATTGGAAATGTTCAGGTAGACAGTCGGATGGCCAAGTTTCGTCAAAGCGTGGTAGGCCACACTTCGGGCTGCTGCGCACTGCAA
SRR11006610_NODE_9_length_286_cov_3.172249	Absent	1	0	0	NC_002657.1	3.11e-07	48	86	NC_035108.1	2.89e-17	48	100	286	49	-12.9262	15.1127	8	TTTATGAGAGAGGAAAGTCTGAGATACTACACAATTGGGAATCGTCAAT
SRR11006493_NODE_24_length_249_cov_8.819767	VIE2	0	203	93.889	NC_034017.1	2.87e-13	77	79.487	NC_035108.1	2.69e-105	248	89.17	249	249	0.769748	5.25352	1	ATTCGCCCGCGAGATGGGGCCGCCCCACGCCGGAGGCATGAATAACCGTTGGTCAGTTGGGTCATCCAAACTGTCAGCCGTGTATTGTTTAGGCCAAATGCTCAATCGTGTACTCAGTCTCATTGCCTTGTTTACGACTAGACATCCAAAACATGCCGTCCGTAAAAATCGCTCGGTCGTTCTTCACGGCTAACCCTGCTAGGTACGTTGGGCAATTACTTGAGACAGTCTGTGATACCTTAAGCTGCA
SRR11006493_NODE_25_length_213_cov_7.705882	VIE2	9.93e-20	122	77.236	NC_027817.1	4.37e-10	74	77.333	NC_035109.1	1.22e-95	197	81.07	213	198	2.13086	9.8472	1	ATTTTTCACGGCGAGTCCAGCGAGATAAGTGGGACAATTGCTCGAAACGGTCTGCGACACTTTTAACTGTACATTTGCGATAGCTTTCCCACAGACGCTCGTTACATGGTCTGATGCCGTCATGACTCGTAGCACCCGATGATTTTCGTTCTCAAGTTCTCCGTTAAAGAACCGAGATGGCAGTCTTCCCAAATCTCC
SRR11006493_NODE_26_length_196_cov_6.176471	VIE2	3.73e-41	94	98.947	NC_030290.1	9.36e-12	79	77.5	NC_035108.1	3.94e-40	94	98.947	196	95	1.83135	-1.1924	1	GGTCGAAAGCCGTATTTCCTGATGATTTCGTCCATTTTCAATCCCCCACGAGACACATAGTCACCTCGGGGAGTTTCATTCACGCCTCGGGATTT
SRR11006493_NODE_27_length_194_cov_3.743590	VIE2	0	193	98.454	NC_034204.1	3.23e-11	183	68.984	NC_035108.1	9.14e-91	193	97.6	194	194	1.07083	5.43177	1	TTTACGGACGGCATGTTTTGGATGTCTAGTCGTAAACAAGGCAATGAGACTGAGTACACGATTGAGGATTTGGAAACAATGCAAGCCGAAAGTGCATTTGGCCTAAACAATACACGCCTGACAGTTTGGATGACCCAACTGACCAACGGTTATTCATGCCTCCGGCGTGGGGCGGCCCCATCTCGCGGGCGAAT
SRR11006493_NODE_28_length_191_cov_4.684211	VIE2	2.05e-28	202	72.906	Absent	1	0	0	NC_035109.1	2.41e-85	190	68.966	191	191	1.77824	8.47731	1	AGGAAGGGCTACCTCGAGGATCATATAGTCAACTTCCTCGGTTTAATGTTGTGTTTACAAGCGATATCGAACTCTCGGCCTCTAGCATATTGGGTATTGTCTTGGCTGGCGTTAGCTGTCTTTGGGCTACCATCGGTTTTTTCGTGCGTCGGTTTTGGCTCTTGGCTAGTTCTACTACATGCCTCAACGTC
SRR11006493_NODE_29_length_178_cov_4.227723	VIE2	0	76	100	MN567479.1	2.93e-11	76	77.922	NC_035108.1	4.06e-32	76	100	178	77	1.5542	-1.11404	1	CTGATGATTTCGTCCATTTTCAATCCCCCACGAGACACATAGTCACCTCGGGGAGTTTCGTTCACGCCTCGGGATTT
SRR11006493_NODE_2_length_3408_cov_6.204743	VIE3	0	828	100	MN567479.1	4.83e-119	2401	63.905	NC_035108.1	0	1404	73.521	3408	2649	0.76997	6.6669	1	CCTCAGTTTGTGTTCCAATAGATACCCAAGGAAGAACATTGAGCAATGTTCGGTGTGTAGGAGCATCCATAGGGGGATCATCATTTGTGACAGCCGGATCGACGATGTCGACGCGTGTAGTAGAACCAGCCATGAGCCGAAACCTATGCACGAGAAGACAGATCCAAAGGCCGCAAAAGCCAACCACGACAGTAGCCAACAGTCAAACTTTCGCTGGCGTGGACATGTGTTGGAGATTACTTGAAGACAAAGCATGAGTCCCAGGAAGTTCACGATGTGGTCCTCGAGGTAGCCCTTCCTCACTTCCACCCCGAGACCCCGGAAAACCGAACCACGTGGTTGCAGAGCGTGAGCTTCCGTCCTCCACATTTTCAGCCTCTCATCTCCTCAACACTTGGT…
SRR11006493_NODE_30_length_172_cov_7.894737	VIE2	2.67e-84	171	100	MN567479.1	2.47e-37	154	81.29	NC_035108.1	3.15e-83	171	100	172	172	5.03529	-13.8897	2	ACCATTTGGTATATGTGGCTGGGAAGTCGATATCTGGAATATGAGGCCTTGGGCTTCCTCAACGAAGACCATTGGGTAGCCCGTGAAAATTTCCCGGGTGGCGTGGGAGGTCTCGGCGTAAACTACTTTGGCTATTACTTGTCAGAAATAGCTTCAAAAGGAAAGTTTTTCG
SRR11006493_NODE_31_length_170_cov_11.838710	VIE2	3.03e-83	169	100	NC_034204.1	6.55e-13	136	70.803	NC_035108.1	3.79e-82	169	98.701	170	170	1.02867	5.5947	1	CTGACAGTTTGGATGACCCAACTGACCAACGGTTATTCATGCCTCCGGCGTGGGGCGGCCCCATCTCGCGGGCGAATCACATCCCGGGTTACAAGATGCAAACTGATTTCCCTTGGCATGTCACCCCAATTCGGCTAATTTCGGGGCCTGTCCCGGGAACACACGTGAAA
SRR11006493_NODE_32_length_164_cov_6.678161	VIE2	0	163	98.171	NC_034017.1	7.17e-06	41	83.333	NC_035108.1	1.45e-74	163	92.683	164	164	1.80574	4.23482	1	GTAAGAACTGCTCACACCCCATTCATTTCCAGGTTGGACCGGCCCTATACTATCCAATGGAGATTCAGAAAGCTGGAGAGATCACTAATAGCAACCCAAAGGTGTCTAAAATGAAGTTGACCGAGACTCCCCTCTCGGATGACCCTGAACCAAGCGTCGAAGAG
SRR11006493_NODE_33_length_163_cov_3.372093	VIE2	0	162	99.387	NC_034017.1	2.48e-05	40	82.927	NC_035108.1	9.72e-77	162	92.638	163	163	1.71157	3.93168	1	TCTTCGACGCTTGGTTCAGGGTCATCCGAGAGGGGAGTCTCGGTCAACTTCATTTTAGACACCTTTGGGTTGCTATCAGTGATCTTTCCAGCTTTCTGAATCTCCATTGGATAGTATAGGGCCGGTCCAACCTGGAAATGAATGGGGTGTGAGCAGTTCTTAC
SRR11006493_NODE_34_length_155_cov_18.000000	VIE2	0	154	100	NC_034017.1	1.06e-09	50	84.314	NC_035108.1	4.74e-74	154	97.419	155	155	-0.0811791	2.2509	1	AAAACAGCAAAAGCCAACCAGGATAACACCCAGTAGGCCAATGGCCGTTGGCGTGGCCGGGCGTTTGAAATCACCTGCAGACACAGCATTAAACCTAGGAAGTTCACGATGTGGTCCTCGAGGTAGCCCTTCCTCACCTCCACCCCGAGGCCGCG
SRR11006493_NODE_35_length_155_cov_13.192308	VIE2	0	154	99.355	NC_027817.1	7.17e-12	79	78.75	NC_035108.1	2.01e-72	154	98.54	155	155	-0.0931016	4.85989	1	CAGTGGAGAGCTTGAGAATGAGAACCACCACGTCTTAAGGGTCATGACGGCCTCAGACTATGCGACGAGTGTGTGTGAAAAAGCGATTGCATTCCAATACGACTTTGTCGGGTTTCGACGGACTTTGTATGGATCGAACGTGCAGCTTAAGGTAT
SRR11006493_NODE_36_length_153_cov_20.934211	VIE2	0	76	100	Absent	1	0	0	NC_035108.1	2.41e-71	152	91.837	153	153	0.153961	1.23397	1	TTCCTCACCTCCACCCCGAGGCCGCGGAAAACCGCTCCACTCGGCTGCGAGGCATGCGCCTCCGTCCTCCACATCCTGCTTAGCTGGTCTAACACCATTTGTGCTTCCAGCCAACAAACCCAGTCATATGGATCCTCCTTGGTAGCAGCGTCA
SRR11006493_NODE_37_length_144_cov_27.358209	VIE2	0	108	100	NC_034017.1	6.58e-12	57	84.483	NC_035108.1	1.72e-66	143	98.361	144	144	0.755899	3.55873	1	ATAGCAACCCAAAGGTGTCTAAAATGAAGTTGACCGAGACTCCCCTCTCGGATGACCCTGAACCAAGCGTCGAAGAGAGGTTGAGGATGTGGAGGACGGAGGCGCATGCCTCGCAGCCGAGTGGAGCGGTTTTCCGCGGCCTCG
SRR11006493_NODE_38_length_137_cov_12.416667	VIE2	0	136	99.27	NC_027817.1	1.47e-13	79	80	NC_035108.1	1.02e-62	136	98.54	137	137	-0.266014	4.7663	1	TGAGAACCACCACGTCTTAAGGGTCATGACGGCCTCAGACTATGCGACGAGTGTGTGTGGAAAAGCGATTGCATTCCAATACGACTTTGTCGGGTTTCGACGGACTTTGTATGGATCGAACGTGCAGCTTAAGGTAT
SRR11006493_NODE_39_length_137_cov_6.750000	VIE4	0	125	97.619	MN567479.1	0.003	66	71.642	NC_035109.1	4.45e-54	125	96.825	137	126	1.49242	8.17654	1	GTGAAGGACGTTCAGCTGCGTCTGTGGTAAAACCCGGTGAGCAATCCAATTGGTGTTGCGAAAATTGTTCCCACCCAGTACATTTTCAAGTGGGGCCGGCCTTATATTACCCCATGGAAATACAAA
SRR11006493_NODE_3_length_2102_cov_8.528395	VIE2	0	452	100	NC_033726.1	1.45e-15	146	79.775	NC_035108.1	0	1191	96.623	2102	1493	4.76397	-15.0038	2	TCGAAAGTGATCTAAACCCTGTTCCACACATCAAGCATGTTTTCCGTGGTCATCCACTCGTATTGCTGGTGGATGGACCTCCCCTCTGGGACCCAATCTGTTGGAACGGATGCATGTATGGCTGCGTACCCCACCCGCAGATCACGCCGATGGAAAAAGTACAGAGCCCACATTTGTCCGTGGGCTTTTGACAGACAAGCACTTTCTGGGATGGTCACGAGCCCTCCTTTTTGGACTCGACTTCTCCCAATGATTTCGTGCTCGTGGCGGCATGGAACGATTATTTTCCTTCCATCTTTGAGATGGAGTGGATGGAAGTGATGGGAGCAAAACTCAACGCGCTCCCAGATCGTCTCCACAAGTGAAAACGAGTCAATTGGTATATTTTTCCGGATTTTC…
SRR11006493_NODE_40_length_136_cov_7.372881	VIE4	1e-33	76	100	NC_027817.1	4.77e-07	25	100	NC_035109.1	4.06e-32	76	98.701	136	77	0.934561	10.2634	1	TCTTCACTGATGGAATGTTCTGGATGTCCAGCCGCAAGCAAGGGAACGAGACAGAATACACAATCGAGGAACTCGAG
SRR11006493_NODE_41_length_129_cov_9.211538	VIE2	0	123	75.806	NC_001564.2	0.01	22	91.304	NC_035109.1	9.96e-42	99	98	129	100	1.41359	8.15182	1	TTTGTATTTCCATGGGGTAATATAAGGCCGGCCCCACTTGAAAATGTATTGGGTGGGAACAATTTTCGCAACACCAATTGGATTGCTCACCGGGTTTTAC
SRR11006493_NODE_42_length_129_cov_6.576923	VIE2	0	123	75.806	NC_034017.1	0.000232	25	92.308	NC_035109.1	9.96e-42	99	98	129	100	1.52243	8.11696	1	GTAAAACCCGGTGAGCAATCCAATTGGTGTTGCAAAAATTGTTCCCACCCAGTACATTTTCAAGTGGGGCCGGCCTTGTATTACCCCATGGAGATACAAA
SRR11006493_NODE_44_length_124_cov_5.425532	VIE2	0	123	98.387	MN567479.1	4.28e-07	68	75.362	NC_035108.1	1.02e-55	123	95.495	124	124	0.424455	2.45787	1	GAGGCGCATGCCTCGCAGCCGAGTGGAGCGGTTTTCCGCGGCCTCGGGGTGGAGGTGAGGAAGGGCTACCTCGAGGATCACATCGTGAACTTCCTAGGTTTAATGCTGTGTCTCCAGGTGATTT
SRR11006493_NODE_45_length_121_cov_9.136364	VIE4	0	120	98.347	MN567479.1	1.77e-05	74	73.333	NC_035109.1	5.14e-53	120	97.521	121	121	1.14766	8.46029	1	TCAAGGTTGACCCAAAGTGTGAAGGACGTTCAGCTGCGTCTGTGGTAAAACCCGGTGAGCAATCCAATTGGTGTTGCAAAAATTGTTCCCACCCAGTACATTTTCAAGTGGGGCCGGCCTT
SRR11006493_NODE_46_length_119_cov_6.785714	VIE2	0	118	99.16	NC_034017.1	7.86e-10	50	84.314	NC_035108.1	5.02e-53	118	97	119	119	-0.36395	2.77984	1	GCCAATGGCCGTTGGCGTGGCCGGGCGTTTGAAATCACCTGGAGACACAGCATTAAACCTAGGAAGTTCACGATGTGGTCCTCGAGGTAGCCCTTCCTCACCTCCACCCCGAGGCCGCG
SRR11006493_NODE_47_length_118_cov_19.146341	VIE2	0	106	75.701	NC_001564.2	0.009	22	91.304	NC_035109.1	4.99e-14	47	95.833	118	48	1.56686	8.05689	1	TTTGTATTTCCATGGGGTAATATAAGGCCGGCCCCACTTGAAAATGTA
SRR11006493_NODE_48_length_113_cov_34.777778	VIE2	0	112	100	NC_034017.1	7.39e-10	50	84.314	NC_035108.1	1.99e-51	112	95	113	113	0.580017	2.80029	1	GAGGCGCATGCCTCGCAGCCGAGTGGAGCGGTTTTCCGCGGCCTCGGGGTGGAGGTGAGGAAGGGCTACCTCGAGGACCACATCGTGAACTTCCTAGGTTTAATGCTGTGTCT
SRR11006493_NODE_49_length_113_cov_25.222222	VIE2	0	112	99.115	Absent	1	0	0	NC_035108.1	1.99e-51	112	98.276	113	113	-0.480864	2.60002	1	AAAACAGCAAAAGCCAACCAGGATAACACCCAGTAGGCCAATGGCCGTTGGCGTGGCCGGGCGTTTGAAATCACCTGGAGACACAGCATTAAACCTAGGAAGTTCACGATGTG
SRR11006493_NODE_4_length_1378_cov_35.908532	VIE4	0	789	99.612	NC_034204.1	2.88e-41	854	67.5	NC_035109.1	0	925	72.274	1378	1292	2.03774	8.80216	1	CTCGAGTTCCTCGATTGTGTATTCTGTCTCGTTCCCTTGCTTGCGGCTGGACATCCAGAACATTCCATCAGTGAAGAAGGTCCTATCATTTTTCACGGCGAGTCCAGCGAGATAAGTGGGACAATTGCTCGAAACGGTCTGCGACACTTTTAACTGTACATTTGACCCGTACAGCGTTCGACGGAATCCCACGAAGTCATATTGGAAAGCGATAGCTTTCCCACAGACGCTCGTTACATGGTCTGATGCCGTCATGACTCGTAGCACACGATGATTTTCGTTCTCAAGTTCTCCGTTAAAGAACCGAGATGGCAGTCTTCCCAAATCTCCCCGGGTCTCACCAGTGTGTTGAAACACAGCCATCTCCGTGGAGTAACATCCATAGTGGGATCATCATTT…
SRR11006493_NODE_51_length_111_cov_3.441176	VIE4	0	99	96	NC_001564.2	0.008	48	78	NC_035109.1	5.16e-39	99	96	111	100	1.56745	8.05511	1	TTTGTATTTCCATGGGGTAATATAAGGCCGGCCCCACTTGAAAATGTACTGGGTGGGAACAATTTTTGCAACACCAATTGGATTGCTCACCGGGTTTTAC
SRR11006493_NODE_52_length_95_cov_12.666667	VIE2	0	92	75.269	NC_001564.2	0.007	48	78	NC_035109.1	6.5e-22	65	95.455	95	66	1.54133	8.01157	1	AAAATTGTTCCCACCCAGTACATTTTCAAGTGGGGCCGGCCTTATATTACCCCATGGAAATACAAA
SRR11006493_NODE_53_length_95_cov_4.000000	VIE2	6.68e-41	94	98.947	NC_027817.1	0.000558	24	92	NC_035108.1	3.94e-40	94	97.895	95	95	0.213074	4.53855	1	GGAATGCAATCGCTTTTCCACACACACTCGTCGCATAGTCTGAGGCCGTCATGACCCTTAAGACGTGGTGGTTCTCATTCTCAAGCTCTCCACTG
SRR11006493_NODE_54_length_92_cov_41.600000	VIE2	0	91	100	Absent	1	0	0	NC_035108.1	3.76e-40	91	93.75	92	92	0.167255	2.54702	1	AGGATGTGGAGGACGGAGGCGCATGCCTCGCAGCCGAGTGGAGCGGTTTTCCGCGGCCTCGGGGTGGAGGTGAGGAAGGGCTACCTCGAGGA
SRR11006493_NODE_55_length_91_cov_22.714286	VIE2	0	90	100	Absent	1	0	0	NC_035108.1	1.31e-39	90	91.837	91	91	0.382547	3.58488	1	TCGAAGAGAGGTTGAGGATGTGGAGGACGGAGGCGCATGCCTCGCAGCCGAGTGGAGCGGTTTTCCGCGGCCTCGGGGTGGAGGTGAGGAA
SRR11006493_NODE_57_length_85_cov_14.375000	VIE2	0	76	100	NC_034017.1	1.14e-05	40	82.927	NC_035108.1	4.06e-32	76	98.701	85	77	1.03445	4.10747	1	GATAGCAACCCAAAGGTGTCTAAAATGAAGTTGACCGAGACTCCCCTCTCGGATGACCCTGAACCAAGCGTCGAAGA
SRR11006493_NODE_58_length_79_cov_19.500000	VIE2	7.88e-35	78	100	Absent	1	0	0	NC_035108.1	3.47e-33	78	98.413	79	79	0.352222	3.49149	1	CGTCGAAGAGAGGTTGAGGATGTGGAGGACGGAGGCGCATGCCTCGCAGCCGAGTGGAGCGGTTTTCCGCGGCCTCGGG
SRR11006493_NODE_59_length_79_cov_5.000000	VIE2	9.6e-34	76	100	Absent	1	0	0	NC_035108.1	4.06e-32	76	98.361	79	77	0.249437	3.84911	1	CGTCGAAGAGAGGTTGAGGATGTGGAGGACGGAGGCGCATGCCTCGCAGCCGAGTGGAGCGGTTTTCCGCGGCCTCG
SRR11006493_NODE_5_length_1281_cov_2.465947	CFAV	0	1144	96.69	NC_001564.2	0	1144	96.69	Absent	1	0	0	1281	1137	18.3871	-1.63105	9	GTGCCAAAGTGTCATTTACATACACCTGTTCAGGACCCATCGACCCAACAGCAGAGAAAGCAGCTCTGCGCAGGGCTACGCACTGCAAAGCATCCTCACAAATCAAGCAGGGTTTCGTGGTCCAGCTAAACATATCCTTTATGTACAAGTCAGTGAACGAGTAATCTTCAAGTTCCACAGCATGATCATTGGAAATGCCAACGCCCAAGTGTTTCCACACAAAAGCGCCGCTGCCGCACGAGATGGTTTTTCTCGTGGTGTCAATTCCACACCCCAGATCAGCCCGCACATAGTAAAAATACCCCCCTAAAACCAATAGAAAGGCTATGCGTTTGTCAATCAGGGCAGCGAGGACAAAAATGACCAGAAGGGTTGTGTTGGAGAAGAAGGCACCAACCG…
SRR11006493_NODE_60_length_79_cov_4.000000	VIE2	0	76	100	Absent	1	0	0	NC_035108.1	4.06e-32	76	98.413	79	77	0.595566	3.32121	1	TCGAAGAGAGGTTGAGGATGTGGAGGACGGAGGCGCATGCCTCGCAGCCGAGTGGAGCGGTTTTCCGCGGCCTCGGG
SRR11006493_NODE_61_length_78_cov_18.000000	VIE2	0	77	100	NC_034017.1	2.91e-06	41	83.333	NC_035108.1	1.19e-32	77	98.718	78	78	1.24245	3.65954	1	GATAGCAACCCAAAGGTGTCTAAAATGAAGTTGACCGAGACTCCCCTCTCGGATGACCCTGAACCAAGCGTCGAAGAG
SRR11006493_NODE_6_length_983_cov_5.548565	VIE1	0	135	97.059	NC_035187.1	1.57e-36	321	70.679	NC_035107.1	1.44e-59	138	97.122	983	325	19.0571	22.5829	3	TGTGTTCCGATTATGCTACCACATTCTTGATCTTGTTTCTTGTGGAGATAGGGGAGATCCTCCCTCTTTTCGACCCATTTTTTATGTTTCATCCATGGGTTGTCTTGGATCCAAACGCGATTCCATACAGTGAGCATGTCCTCTGTTGTCATCCATTCACAGTTTTGATGGATGGACCACGACGTTCGGCCTTCAGGGAACCATTCCACAGGAACACTAGAAGCGATGGCCGCGAATCCTAACCTCAAGTCTCTTCAGTGGAAGAAGTACAAAGCCCACATCTGGCTGTATGCTTTGGCTAGACACGCGCTGTCTGATATCGCTT
SRR11006493_NODE_7_length_744_cov_20.422789	VIE2	0	266	100	NC_034242.1	1.64e-28	169	75.882	NC_035108.1	0	743	96.509	744	744	1.59911	4.44069	1	GCCAATGGCCGTTGGCGTGGCCGGGCGTTTGAAATCACCTGGAGACACAGCATTAAACCTAGGAAGTTCACGATGTGATCCTCGAGGTAGCCCTTCCTCACCTCCACCGCGAGGCCGCGGAAAACCGCTCCACTCGGCTGCGAGGCATGCGCCTCCGTCCTCCACATCCTCAACCTCTCTTCGAGGCTTGGTTCAGGGTCATCCGAGAGGGGAGTCTCGGTCAACTTCATTTTAGACACCTTTGGGTTGCTATCCAGCTTTCTGAATCTCCATTGGATAGTATAGGGCCGGTCCAACCTGGAAATGAATGGGGTGTGAGCAGTTCTTACAGCACCAATTTGCTTGCTCGCCTGGTCTAACCACATTCGCCGATGATCGTCCCTCACATTTCGGATCCAC…
SRR11006493_NODE_8_length_740_cov_19.743590	VIE2	0	739	99.73	MN567479.1	8.44e-45	622	67.192	NC_035108.1	0	739	95.946	740	740	1.01858	0.549318	1	CATATGTACCTGGGGCATTTCGCCCAGTTCGCCCTCGTCGCTGCACCATAGATGATGTTGTGATGGGCTGCTTTCGCAAGATGACCTCATCCTCACTTTGTATGACTGGTTTCACAGCTGTTCTCAAGTCAATCACGAGGTCAACGTTGTAATTGGCTCCCATCTCAGAAATTTCCGTCGAATAGATGATTTTTGTCTCAGGGTCAAGGGCCTTCGCATAATTCTCCTCAAAATTGTCCCGATGCAGAGAAACGGCTCCCGCGGATGAGTCCGCAAACCGTTCCGACTGGTCCTGGGATGGGACGAACGCTATCGTCTTTCCAGCTCCATGCTGTCGGACAATGCTTTCAAACCACTCAGAACTGAGTTTTCGAGTGCTAGGGGCCGCGTACTCCCGAA…
SRR11006493_NODE_9_length_583_cov_13.272727	VIE2	0	71	100	MN567479.1	6.19e-20	203	70.098	NC_035108.1	7.69e-125	248	99.145	583	249	1.19903	2.45586	1	CCTCAGTTTGTGTTCCAGTAGATACCCTAGGAAGAACATCGAGCAATGCCCTACGTGAAGTAGCATCCGCAGAGGAATCATCATCTGGGACAAGCGGATCGACGACGTTGAAGCGTGCAACAGAACCAACCACGAACCAAAGCCAACGCATGAGAAGACCGACGGCAATCCAAAAACAGCAAAAGCCAACCAGGATAACACCCAGTAGGCCAATGGCCGTTGGCGTGGCCGGGCGTTTGAAATCACCTG
SRR11006494_NODE_10_length_741_cov_5.777108	VIE2	0	154	100	MN567479.1	7.92e-20	203	70.098	NC_035108.1	3.26e-103	208	99.043	741	209	2.04828	2.65951	1	CCTCAGTTTGTGTTCCAGTAGATACCCTAGGAAGAACATCGAGCAATGCCCTACGTGAAGTAGCATCCGCAGAGGAATCATCATCTGGGACAAGCGGATCGACGACGTTGAAGCGTGCAACAGAACCAACCACGAACCAAAGCCAACGCATGAGAAGACCGACGGCAATCCAAAAACAGCAAAAGCCAACCAGGATAACACCCAGTAGG
SRR11006494_NODE_11_length_697_cov_5.664516	VIE2	0	144	96.575	NC_034017.1	2.27e-64	424	71.982	NC_035108.1	0	460	95.117	697	461	4.4054	-14.8463	2	TCGAAAGTGATCTAAACCCTGTTCCACACCTCAAGCATGTTTTCCGTGGTCATCCACTCGTATTGCTGGTGGATGGACCATGATGTCCTCCCCTCTGGGACCCAATCTGTTGGAACGGATGCATGTATGGCTCCCGCAGATCACGCCGATGGAAAAAGTACAGAGCCCACATTTGTCCGTGGGCTTTTGACAGACAAGCACTTTCTGGGATGGTCACGAGCCCTCCTTTTTGGACTCGACTTCTCCCAATGATTTCGTGCTCGTGGCGGCATGGAACGATTATTTTCCTTCCACCTTTGAGATGGAGTGGATGGAAGTGATGGGAGCAAAACTCAACGCGCTCCCAGATCGTCTCCACAAGTGAAAACGAGTCAATTGGTATATTTTTCCGGATTTTCC…
SRR11006494_NODE_12_length_644_cov_16.391534	VIE2	0	306	99.349	NC_034204.1	4.61e-41	547	67.87	NC_035108.1	0	643	99.224	644	644	0.469469	5.26694	1	TTGCAGTGCGCAGCAGCCCGAAGTGTGGCCTACCACGCTTTGACGAAACTTGGCCATCCGACTGTCTACCTGAACATGTCCAATTCCTACGATTCAGTCTTTGATGAGCTTCCGAAAACACGACGCAAGATCACACTTGGAACCGAAAGTGTGGAGATGGCCGTTTACCAGCATACGGGGGAAACCAAAGGCGATTTGGGGAAATTGCCATCCCGGTTTTTCAGTGGAGAGCTTGAGAATGAGAACCACCACGTCTTAAGGGTCATGACGGCCTCAGACTATGCGACGAGTGTGTGTGAAAAAGCGATTGCATTCCAATACGACTTTGTCGGGTTTCGACGGACTTTGTATGGATCGAACGTGCAGCTTAAGGTATCACAGACTGTCTCAAGTAATTGC…
SRR11006777_NODE_19_length_287_cov_5.252381	Absent	1	0	0	NC_002657.1	3.12e-07	48	86	NC_035108.1	2.89e-17	48	100	287	49	-12.927	15.1158	8	TTTATGAGAGAGGAAAGTCTGAGATACTACACAATTGGGAATCGTCAAT
SRR11006812_NODE_26_length_287_cov_3.142857	Absent	1	0	0	NC_002657.1	3.12e-07	48	86	NC_035108.1	2.89e-17	48	100	287	49	-12.9001	15.1421	8	ATTGACGATTCCCAATTGTGTAGTATCTCAGACTTTCCTCTCTCATAAA
SRR11006494_NODE_16_length_458_cov_5.162730	VIE2	0	322	97.214	MN567479.1	1.13e-59	286	77.352	NC_035108.1	2.12e-152	322	97.214	458	323	5.28968	-14.7324	2	CCAGAGCTCTATGGTAATCATCCTCAATCGAGTTGCGGATGAAGAAGTCTTCGTCGGCCAAATCCGCCTGACTAATGCGAGTGTCCCATCCAGCTATGTCATCGGCAACGAAAAACTTTCCTTTTGAAGCTATTTCTGACAAGTAATTGCCAAAGTAGTTTACGCCGAGACCTCCCACGCCACCCGGGAAATTTTCACGGGCTACCCAATAGTCTTCGTTGAGGAAGCCCAAGGCCTCATATTCTGGATATCGACTTCCCAGCCACATATACCAAATGGTCCGGGATCCTTTCGGCTCCCCAGCTATGGTCGATTGCTTCTCT
SRR11006494_NODE_17_length_427_cov_2.834286	VIE4	0	76	100	Absent	1	0	0	NC_035109.1	4.06e-32	76	100	427	77	0.454219	8.81161	1	ACGTTCAGCTGCGTCTGTGGTAAAACCCGGTGAGCAATCCAATTGGTGTTGCGAAAATTGTTCCCACCCAATACATT
SRR11006494_NODE_18_length_417_cov_7.273529	VIE2	0	123	100	MN567479.1	3.14e-09	98	72.727	NC_035108.1	2.19e-72	165	94.578	417	166	-0.372964	5.65672	1	ATGTTCAGGTAGACAGTCGGATGGCCAAGTTTCGTCAAAGCGTGGTAGGCCACACTTCGGGCTGCTGCGCACTGCAACTTGTCTTCGCTCACAATACACTCTTTTGTAGTCTCTTTGAACATCTCAAAGAGGTATTTCGTGATTAGGTCGTACGAGGCTAGTCTAC
SRR11006494_NODE_19_length_409_cov_4.424699	VIE1	0	117	97.458	NC_035187.1	3.99e-33	281	71.127	NC_035107.1	2.77e-49	117	97.458	409	304	19.1232	22.414	3	GACGATATCAGACAGCGCGTGTCTAGCCAAAGCATACAGCCAGATGTGGGCTTTGTACTTCTTCCACAGAAGAGACTTGAGGTTAGGATTCGCGGCCATCTCTTCTAGTGTTCCTGTGGAATGGTTCCCTGAAGGCCGAACGTCGTGGTCCATCCAATAAAACCTGTGAATGGATGACAACAGAGGACATGCTCACTGTATGGAATCGCGTATGGATCCAAGACAACCCATGGATGAAACATAAAGAATGGGTCGAAAAGTGGGAGGATCTCCCCTATCTCCACAAGAAACAAGATCAAGAATG
SRR11006494_NODE_1_length_3159_cov_17.192732	VIE2	0	167	100	MN567479.1	9.23e-109	1792	67.326	NC_035108.1	0	1446	85.207	3159	1964	0.39167	1.05266	1	ATGGTAAATTTAAGTAATCCATCACTCCCCGGGCCGCTATTGACATCGGGTCCAAAAAGTGGCATTCGTCCATCATGATGGTGTGGACCTTAATTTGGCCAACACCTCTACTCTTAACAAAATCCATAAACGTTGCATGGCAGGCGATCGTCACAGCATTGTTCTTGCACGAACCAAAGCCAACGCATGAGAAGACCGACGGCAATCCAAAAACAGCAAAAGCCAACCAGGATAACACCCAGTAGGCCAATGGCCGTTGGCGTGGCCGGCCGGGCGTTTGAAATCACCTGCAGACACAGCATTAAACCTAGGAAGTTCACGATGTGGTCCTCGAGGTAGCCCTTCCTCACCTCCACCCCGAGGCCGCGGAAAACCGCTCCACTCGGCTGCGAGGCATGC…
SRR11006494_NODE_20_length_403_cov_7.236196	VIE2	0	121	85.246	MN567479.1	1.06e-08	72	76.712	NC_035109.1	5.76e-82	169	73.718	403	243	0.92596	6.81307	1	GGCGTGGACATGTGTTGGAGATTACTTGAAGACAAAGCATGAGTCCCAGGAAGTTCACGATGTGGTCCTCGAGGTAGCCCTTCCTCACTTCCACCCCGAGACCCCGGAAAACCGAACCACGTGGTTGCAGAGCGTGAGCTTCCGTCCTCCACATTTTCAGCCTCTCATCTGGTTCTACTACACGCATCGACATCGTCGATCCGGCTGTCACAAATGATGATCCCCCTATGGATGCTCCTACAC
SRR11006494_NODE_21_length_389_cov_3.996795	VIE2	0	292	99.659	NC_034017.1	5.62e-31	198	74.372	NC_035108.1	5.1e-147	292	91.617	389	293	-0.118915	6.06546	1	ATGTTCAGGTAGACAGTCGGATGGCCAAGTTTCGTCAAAGCGTGGTAGGCCACACTTCGGGCTGCTGCGCACTGCAATTTGTCTTCGCACACAATACACCCTTTGGTAGTCTCTTTGAACATCTCAAAGAGGTATTTCGTGATTAGGTCGTACGAGGCTAGTTCTACGGAGTGGTCGGCAGTTGGATACTGCCCAATGCCCTTCCAGACGAACAGACCTCCTCCACATACAAGTGTCTTTCTGTCGGTGTCAATACCACACCCCACATCACCATACACAAATCAAGCTGATCC
SRR11006494_NODE_22_length_383_cov_26.444444	VIE2	0	124	100	MN567479.1	2.51e-16	211	68.396	NC_035108.1	0	382	91.837	383	383	1.70016	3.85881	1	TTCCTCACCTCCACCCCGAGGCCGCGGAAAACCGCTCCACTCGGCTGCGAGGCATGCGCCTCCGTCCTCCACATCCTCAACCTCTCTTCGACGCTTGGTTCAGGGTCATCCGAGAGGGGAGTCTCGGTCAACTTCATTTTAGACACCTTTGGGTTGCTATCCAGCTTTCTGAATCTCCATTGGATAGTATAGGGCCGGTCCAACCTGGAAATGAATGGGGTGTGAGCAGTTCTTACAGCACCAATTTGCTTGCTCGCCTGGTCTAACCACATTCGCCGATGATCGTCCCTCACATTTCGGATCCACTTTCACGTGTGTTCCCGGGACAGGCCCCGAAATTAGCCGAATTGGGGTGACATGCCAAGGGAAATCAGTTTGCATCT
SRR11006494_NODE_23_length_358_cov_3.135231	VIE2	0	61	100	NC_027817.1	5.88e-05	62	74.603	NC_035108.1	1.16e-24	62	100	358	63	3.76803	-15.0363	2	CAGCACGAAATCATTGGGAGAAGTCGAGTCCAAAAAGGAGGGCTCGTGACCATCCCAGAAAGT
SRR11006880_NODE_23_length_289_cov_2.754717	Absent	1	0	0	NC_038912.1	3.15e-07	48	86	NC_035108.1	2.89e-17	48	100	289	49	-12.9714	15.1578	8	TTTATGAGAGAGGAAAGTCTGAGATACTACACAATTGGGAATCGTCAAT
SRR11006494_NODE_25_length_277_cov_8.140000	VIE2	1.05e-139	276	99.639	NC_034204.1	1.2e-18	274	67.986	NC_035108.1	2.32e-138	276	98.701	277	277	1.14352	5.35441	1	TTTCACGTGTGTTCCCGGGACAGGCCCCGAAATTAGCCGAATTGGGGTGACATGCCAAGGGAAATCAGTTTGCATCTTGTAACCCGGGATGTGATTCGCCCGCGAGATGGGGCCGCCCCACGCCGGAGGCATGAATAACCGTTGGTCAGTTGGGTCATCCAAACTGTCAGCCGTGTATTGTTTAGGCCAAATGCACTTTCGGCTTGCATGGTTTCCAAATCCTCAATCGTGTACTCAGTCTCATTGCCTTGTTTACGACTAGACATCCAAAACATGC
SRR11006956_NODE_15_length_292_cov_2.688372	Absent	1	0	0	NC_038912.1	3.18e-07	48	86	NC_035108.1	2.89e-17	48	100	292	49	-12.9424	15.1118	8	ATTGACGATTCCCAATTGTGTAGTATCTCAGACTTTCCTCTCTCATAAA
SRR11006494_NODE_27_length_269_cov_2.682292	VIE3	0	44	100	Absent	1	0	0	NC_035109.1	3.51e-15	44	100	269	45	0.0916412	7.04764	1	GCGACGCAGAGACCCCCATCAGGGGGCAGCCTCCTCGCCATAAAA
SRR11006494_NODE_2_length_2766_cov_11.075121	VIE3	0	904	99.879	MN567479.1	3.91e-119	2189	65.634	NC_035109.1	0	2377	99.454	2766	2451	0.763738	6.60049	1	AGGGATGGGAATCTTAGAGGAGGTGGAGTTCATCTTGTTCAAAATCATTCGGGAAAACACATGGTTTGGGCTCATTGCCTTTCTGTGCATTGGCCTCAAAATGCGGTGGCCCGTATGGATTATGATTCTAATTGGAGTTGTGACCTGGAACGCTGTGAGGGCTGATGTTATTGAACCCCTCAAGCAGGAGAAGATGACATTCTTGGAGACTCGAATGTTTTAAGCGAAATATCAACTATCGCGACACCAAATGGGCTCCTCCAGGTAAGCATGGGGAATTCTCATGTGATTAGAGGACAAGACTACAAAACCCTTCTAACGGATTGCGAAGTGGGACAGTCATATTCCACTGATGTGTGCCCTGGTGGTTCACAATTGAATCTAGGAGGGGTTCGCAAT…
SRR11006494_NODE_30_length_215_cov_17.028986	VIE4	0	214	99.535	NC_027817.1	9.1e-19	85	82.558	NC_035109.1	7.92e-105	214	99.07	215	215	1.91915	8.57051	1	GTAGGGTCGTTTAGGCTATCGGCCGTGTACTGCTTTGGCCAGATGCATTTCCTCGCTTGGTGCGTCTCGAGTTCCTCAATTGTGTATTCTGTCTCGTTCCCTTGCTTGCGGCTGGACATCCAGAACATTCCATCAGTAAAGATGGTCCTATCATTTTTCACGGCGAGTCCAGCGAGATAAGTGGGACAATTGCTCGAAACGGTCTGCGACACTTT
SRR11006494_NODE_31_length_196_cov_5.042017	VIE2	0	212	90.61	MN567479.1	6.31e-14	185	66.502	NC_035108.1	1.57e-81	195	87.245	196	196	1.68516	1.14078	1	CAGCATTGGATGGTAAATTTAAGTAATCCATCACTCCCCGGGCCGCTATTGACATCGGGTCCAAAAAGTGGCATTCGGACCTTAATTTGGCCAACACCTCTACTCTTGACAAAATCCACAAACGTTGCATGGCAGGCGATCGTCACAGCATTGTTCTTGCAGTAGGCAACATTTGTTCCTATCTTGAATTCCGTTT
SRR11006494_NODE_32_length_194_cov_5.282051	VIE2	0	140	75.887	Absent	1	0	0	NC_035109.1	4.55e-81	167	100	194	168	0.927229	6.70753	1	CCACGCCAGCGAAAGTTTGACTGTTGGCTACTGTCGTGGTTGGCTTTTGCGGCCTTTGGATCTGTCTTCTCGTGCATAGGTTTCGGCTCATGGCTGGTTCTACTACACGCGTCGACATCGTCGATCCGGCTGTCACAAATGATGATCCCCCTATGGATGCTCCTACAC
SRR11006494_NODE_33_length_159_cov_7.585366	VIE2	0	157	98.78	NC_034017.1	1.34e-08	61	79.032	NC_035108.1	8.85e-33	81	97.561	159	159	1.83691	-0.218734	1	CATATGTACCTGGGGCATTTCGCCCAGTTCGCCCTCGTCGCTGCACCATAGATGATGTTGTGATGGGCTGCTTTCGCTGTTGCTATCTTGAATTCCGTTTCACCGAAGGCCTTTCTTACTTCCTCCATAACAACTCGGGTGGGGGTCAAAATGAGGGTG
SRR11006494_NODE_34_length_150_cov_13.643836	VIE4	0	149	100	NC_027817.1	1.42e-20	85	83.721	NC_035109.1	2.36e-71	149	99.333	150	150	1.45644	9.62208	1	CTCGAGTTCCTCGATTGTGTATTCTGTCTCGTTCCCTTGCTTGCGGCTGGACATCCAGAACATTCCATCAGTGAAGATGGTCCTATCATTTTTCACGGCGAGTCCAGCGAGATAAGTGGGACAATTGCTCGAAACGGTCTGCGACACTTT
SRR11006494_NODE_35_length_141_cov_12.953125	VIE2	9.93e-20	130	76.336	MN567479.1	0.003	33	82.353	NC_035109.1	4.1e-61	130	100	141	131	0.952035	6.8142	1	ATCCAAAGGCCGCAAAAGCCAACCACGACAGTAGCCAACAGTCAAACTTTCGCTGGCGTGGACATGTGTTGGAGATTACTTGAAGACAAAGCATGAGTCCCAGGAAGTTCACGATGTGGTCCTCGAGGTAG
SRR11006494_NODE_36_length_136_cov_22.237288	VIE4	1e-33	76	100	NC_027817.1	4.77e-07	25	100	NC_035109.1	4.06e-32	76	98.701	136	77	0.804983	10.3586	1	TCTTCACTGATGGAATGTTCTGGATGTCCAGCCGCAAGCAAGGGAACGAGACAGAATACACAATCGAGGAACTCGAG
SRR11006494_NODE_37_length_135_cov_3.344828	VIE2	9.74e-08	56	80.702	Absent	1	0	0	NC_035109.1	1.73e-21	56	100	135	57	0.938668	6.9242	1	TCGACATCGTCGATCCGGCTGTCACAAATGATGATCCCCCTATGGATGCTCCTACAC
SRR11006494_NODE_38_length_132_cov_7.036364	VIE2	0	131	100	NC_034017.1	0.000239	35	83.333	NC_035108.1	1.19e-61	131	97.727	132	132	-0.331808	1.94217	1	AAAACAGCAAAAGCCAACCAGGATAACACCCAGTAGGCCAATGGCCGTTGGCGTGGCCGGGCGTTTGAAATCACCTGCAGACACAGCATTAAACCTAGGAAGTTCACGATGTGGTCCTCGAGGTAGCCCTTC
SRR11006494_NODE_39_length_82_cov_26.600000	VIE4	0	81	100	NC_027817.1	4.04e-11	75	77.632	NC_035109.1	8.64e-35	81	100	82	82	1.17553	9.3169	1	AGTTAAAAGTGTCGCAGACCGTTTCGAGCAATTGTCCCACTTATCTCGCTGGACTCGCCGTGAAAAATGATAGGACCATCTT
SRR11006494_NODE_3_length_1654_cov_9.092581	VIE2	0	1298	98.537	NC_000943.1	1.58e-07	104	77.027	NC_035108.1	0	1302	98.543	1654	1303	5.79322	-14.4844	2	CCACGTCATCTCCAGCGATCACCATTCCCTCCAGTTTTTCGACCATGTTCCGCGAGAGCCATTTGTCGATCACCACTGGTTCAGCTTCGAGTAGCCCTTCACTTTCAAGGGTTCGGCCAATCTGAACCTTTCCATTGGTGATTGTGTTCGAGGCATATGTCACACCCTGCCCCGAGCCTCGCTGATCCGATCGGGAAACCACATCCATGACCGTTCCACTCCCGAATTTAGAATGGGTTCGGGGAAACAGGGCCACAATATTTTGGTAGGCAAATTTCATGACCGACTCCGCCAGAGCTCTATGGTAATCATCCTCAATCGAGTTGAGGATGAAGAACTCTTCGTCGGCTAAATCCGCCTGACTAATGCGAGTGTCCCAGCCAGCTATGTCATCGGCAA…
SRR11006494_NODE_4_length_1650_cov_3.963764	CFAV	0	1284	96.69	NC_001564.2	0	1281	96.69	Absent	1	0	0	1650	1274	18.2591	-1.66553	9	TTTGGCGCCCAACGTGGGGCTGGCTTTTCGAAAAATGGGGTATTTCACACTCTCATGCACGTCACTCGAGGTGAACCAGTTAAATGGCGTGGGCGAGTTGTCGTTCCTCACTCTGGTAGTGCCTTGCGCGACGTGGTGTCGTATGGTGGACCTTGGCAGTTGGACACCCCCACTACCACGGAAGACCTCGTGCTGATGGCTTGCAAACCGGACAAGACCATTGAGTACCATCGGTACAGGCCGGGAGTCATGAGTATTGACGGTGAACCTGTCATGTTCATTAGTGATGATTTCGGAAAAGGATCTTCTGGCTCACCGTTCTTCATCAATGGCGAGCCCGTCGGGTTCTATGGTTTTGGGTTCTATGTGAACGGTGTTTATCGCTCAACAGTAGCAGGT…
SRR11006494_NODE_5_length_1307_cov_29.691057	VIE4	0	702	99.534	NC_034204.1	4.93e-38	808	66.426	NC_035109.1	0	854	73.089	1307	1221	2.02312	8.86728	1	CTCGAGTTCCTCGATTGTGTATTCTGTCTCGTTCCCTTGCTTGCGGCTGGACATCCAGAACATTCCATCAGTGAAGAAGGTCCTATCATTTTTCACGGCGAGTCCAGCGAGATAAGTGGGACAATTGCTCGAAACGGTCTGCGACACTTTTAACTGTACATTTGACCCGTACAGCGTTCGACGGAATCCCACGAAGTCATATTGGAAAGCGATAGCTTTCCCACAGACGCTCGTTACATGGTCTGATGCCGTCATGACTCGTAGCACACGATGATTTTCGTTCTCAAGTTCTCCGTTAAAGAACCGAGATGGCAGTCTTCCCAAATCTCCCCGGGTCTCACCAGTGTGTTGAAACACAGCCATCTCCGTGGAGTAACATCCATAGTGGGATCATCATTT…
SRR11006494_NODE_6_length_1132_cov_4.941232	VIE2	0	216	99.539	MN567479.1	5.92e-68	627	70.545	NC_035108.1	0	762	99.345	1132	854	1.80614	-1.1376	1	ATAGTACATTTCAGCTGTTGAGTTTCTGCTTGTGGACAGTCGAACCAACCGCCCACTGTAGGTATGTTGCAGAGTTTCAAGCTTCCGCATCACCTCCACCGGATATGGGCATAGGACCTTAAAACAGAACTGGGCCTCCGGATTGGTCTTCAACCACCTCTCGAGAACATCAAGGACGACCAGCGTTCTGGTTTTTTCCTTCCGGAAATCAGGATCACTCTCCCCGATGTCACAAAGGACAGTTTCACACAGAGTTGGTTCAAGCTTGAAGACATTTGTCCGACTCTTTAGGGTGACTAGGTTGTAACCATACGTTATGAACTTTTGGGGTTCTTCACGTTCTACTCCCCCAAGGGTGTACCCTGCCACGCGCATAACTCGTTCTTCCATCACTGCCCT…
SRR11006494_NODE_7_length_864_cov_4.720457	VIE2	0	65	100	MN567479.1	2.18e-21	380	66.667	NC_035108.1	0	396	97.985	864	513	1.28765	-0.709565	1	GATATGTCAGATGCTATATTGGGAAATGATCGTTGTTCCCAGGCAAAAATTCCGGCTAGAATGAGAAAGATTACTATGACCCACTTCAATAGATCCAGGTCCCCATAGCTTCGCTGAAAATCACTACGCGTTGAGAGGATGAACTTCAGAGTTGGCTCGCGGACACTCCATGGCAACCTTTCGAACCGTTGATCCAGAAACTTTGGCCGATACACCATGCGCCCATCTGATCTGTGCACGGTGTCTTCATCAGGCAAGTCCCTTCCATTGAAGATCATGTCATGCTTCTGGTTGAAACTGTTCGCCCACTTCCAAGCCAGCCATATTGGCACATTTGGCCGCTCCATGAACCGGAAGAACCTATCTCGACTTTCGCCGATCAGACGAAAAGCTCCAGGG…
SRR11006494_NODE_8_length_827_cov_2.637333	VIE1	0	94	98.947	NC_001564.2	0.006	34	82.857	NC_035107.1	3.94e-40	94	98.947	827	95	18.8835	22.1476	3	GTTCCGATTATGCTACCACATTCTTGATCTTGTTTCTTGTGGAGATAGGGGAGATCCTCCCACTTTTCGACCCATTCTTTATGTTTCATCCATGG
SRR11006834_NODE_18_length_293_cov_3.305556	Absent	1	0	0	NC_002657.1	3.19e-07	48	86	NC_035108.1	2.89e-17	48	100	293	49	-12.9285	15.1163	8	ATTGACGATTCCCAATTGTGTAGTATCTCAGACTTTCCTCTCTCATAAA
SRR11006495_NODE_10_length_701_cov_3.802885	VIE3	0	145	79.452	MN567479.1	2.14e-20	177	72.826	NC_035109.1	3.25e-28	150	79.085	701	247	-0.0296307	7.08852	1	GCGGGGAGGCTGTCCCTGGCTGGGGATTTCTGCGCCGCTGCAATTTTTCCTTTTTGAACAGTCGCTTTGCCCACAACTGTCCCAGTTCGCTTTTTCGGAAGCCCAATTGGGCCTCCACCCCGACCGCCTCCCGGCCGGGAAACCTTTCTTTCTTTCTCCATAACTCGGTAAAACCGCGCTCGAAAAATCCGAAAAGATTTTTAACAACACTAACCACTCTATAAATTGGCTTCGTCTCTCAGTGACG
SRR11006495_NODE_11_length_697_cov_4.361290	VIE3	0	156	100	MN567479.1	1.1e-17	146	73.51	NC_035109.1	1.14e-75	157	100	697	158	0.0031406	7.10527	1	TTTTATGGCGAGGAGGCTGCCCCCTGATGGGGGTCTCTGCGTCGCCACAATTTTTTGTTTTTGGTCGGTTGTTTTGCCAACAACCGAACCCGTCCGCTTCTTCGGCAGCCCACTTGGGCCACCAACCCAGCCGCCTCCCGGCCGGGAAACCTTCTTCT
SRR11006495_NODE_12_length_637_cov_4.151786	VIE2	0	292	98.976	NC_034017.1	1.15e-29	213	72.897	NC_035108.1	2.64e-144	292	91.617	637	293	-0.0582866	6.16427	1	GGATCAGCTTGGTTTGTGTATGGTGATGTGGGGTGTGGTATTGACACCGACAGAAAGACACTTGTATGTGGAAGAGGTCTGTTCGTCTGGAAGGGCATTGGGCAGTATCCAACTGCCGACCACTCCGTAGAACTAGCCTCGTACGACCTAATCACGAAATACCTCTTTGAGATGTTCAAAGAGACTACAAAAGGGTGTATAGTGTGCGAAGACAAATTGCAGTGCGCAGCAGCCCGAAGTGTGGCCTACCACGCTTTGACGAAACTTGGCCATCCGACTGTCTACCTGAACAT
SRR11006495_NODE_14_length_446_cov_35.707317	VIE2	0	445	100	MN567479.1	2.95e-16	199	72.535	NC_035108.1	0	445	99.327	446	446	0.481995	0.439356	1	TCGCTGCACCATAGATGATGTTGTGATGGGCTGCTTTCGCAAGATGACCTCATCCTCACTTTGTATGACTGGTTTCACAGCTGTTCTCAAGTCAATCACGAGGTCAACGTTGTAATTGGCTCCCATCTCAGAAATTTCCGTCGAATAGATGATTTTTGTCTCAGGGTCAAGGGCCTTCGCATAATTCTCCTCAAAATTGTCCCGATGCAGAGAAACGGCTCCCGCGGATGAGTCCGCAAACCGTTCCGACTGGTCCTGGGATGGGACGAACGCTATCGTCTTTCCAGCTCCATGCTGTCGGACAATGCTCTCAAACCACTCAGAACTGAGTTTTCGAGTGCTAGGGGCCGCGTACTCCCGAATCGTATAATTCGAGCCAACTGATGGAGCCTGTCCGGG…
SRR11006497_NODE_17_length_294_cov_3.050691	Absent	1	0	0	NC_002657.1	3.21e-07	48	86	NC_035108.1	2.89e-17	48	100	294	49	-12.9246	15.1236	8	TTTATGAGAGAGGAAAGTCTGAGATACTACACAATTGGGAATCGTCAAT
SRR11006495_NODE_16_length_432_cov_2.546479	Absent	1	0	0	MN567479.1	8.18e-17	253	68.462	Absent	1	0	0	432	260	15.6469	-13.0252	17	AGTGGCAGAGAGGCTGACCCCATTCGAGGGCTTCTGCGCAGCCACTTTTCTTGGTGTGGGTCTAACCGGTAGTATTCCGACAACAGATCCGCGGTTCGCTTCTTCGCTACCCGACAGGGGAAATGACCCGACCACCTCGAGATCGGGAAAACCTTTTGTCTTTTTCTATTCTCGGTCCAGAGAACCTCGTCAGATAAAAGCCAAATATTTCTAACAACACTAACTATTTAAAAGTGGTCCCGTCTCGGTGTGACGCCACC
SRR11006495_NODE_17_length_426_cov_7.191977	VIE2	0	100	99.01	Absent	1	0	0	NC_035108.1	5.59e-45	100	99.01	426	101	0.534757	4.17517	1	CAGGCGAGCAAGCAAATTGGTGCTGTAAGAACTGCTCACACCCCATTCATTTCCAGGTTGGACCGGCCCTATACTATCCAATGGAGATTCAGAAAGCTGGA
SRR11006495_NODE_18_length_415_cov_4.281065	VIE2	0	63	100	NC_034017.1	1.42e-13	58	86.441	NC_035108.1	4.06e-32	76	98.701	415	77	0.679833	1.21025	1	ATCACTCCCCGGGCCGCTATTGACATCGGGTCCAAAAAGTGGCATTCGTCCATCATGATGGTGTGGACCTTAATTTG
SRR11006495_NODE_19_length_405_cov_63.554878	VIE4	0	274	100	NC_034204.1	1.21e-39	269	73.455	NC_035109.1	0	366	87.738	405	367	2.03921	9.52897	1	GGAGATGGCTGTGTTTCAACACACTGGTGAGACCCGGGGAGATTTGGGAAGACTGCCATCTCGGTTCTTTAACGGAGAACTTGAGAACGAAAATCATCGTGTGCTACGAGTCATGACGGCATCAGACCATGTAACGAGCGTCTGTGGGAAAGCTATCGCTTTCCAATATGACTTCGTGGGATTCCGTCGAACGCTGTACGGGTCAAATGTACAGTTAAAAGTGTCGCAGACCGTTTCGAGCAATTGTCCCACTTATCTCGCTGGACTCGCCGTGAAAAATGATAGGACCATCTTCACTGATGGAATGTTCTGGATGTCCAGCCGCAAGCAAGGGAACGAGACAGAATACACAATCGAGGAACTCGAG
SRR11006495_NODE_1_length_3367_cov_5.874164	VIE3	0	828	100	MN567479.1	4.77e-119	2401	63.905	NC_035108.1	0	1404	73.521	3367	2756	0.877995	6.50151	1	CCTCAGTTTGTGTTCCAATAGATACCCAAGGAAGAACATTGAGCAATGTTCGGTGTGTAGGAGCATCCATAGGGGGATCATCATTTGTGACAGCCGGATCGACGATGTCGACGCGTGTAGTAGAACCAGCCATGAGCCGAAACCTATGCACGAGAAGACAGATCCAAAGGCCGCAAAAGCCAACCACGACAGTAGCCAACAGTCAAACTTTCGCTGGCGTGGACATGTGTTGGAGATTACTTGAAGACAAAGCATGAGTCCCAGGAAGTTCACGATGTGGTCCTCGAGGTAGCCCTTCCTCACTTCCACCCCGAGACCCCGGAAAACCGAACCACGTGGTTGCAGAGCGTGAGCTTCCGTCCTCCACATTTTCAGCCTCTCATCTCCTCAACACTTGGT…
SRR11006495_NODE_20_length_405_cov_7.521341	VIE2	0	123	100	MN567479.1	3.04e-09	98	72.727	NC_035108.1	2.19e-72	165	94.578	405	166	-0.382274	5.6121	1	ATGTTCAGGTAGACAGTCGGATGGCCAAGTTTCGTCAAAGCGTGGTAGGCCACACTTCGGGCTGCTGCGCACTGCAACTTGTCTTCGCTCACAATACACTCTTTTGTAGTCTCTTTGAACATCTCAAAGAGGTATTTCGTGATTAGGTCGTACGAGGCTAGTCTAC
SRR11006537_NODE_21_length_297_cov_2.645455	Absent	1	0	0	NC_038912.1	3.24e-07	48	86	NC_035108.1	2.89e-17	48	100	297	49	-12.8905	15.1286	8	ATTGACGATTCCCAATTGTGTAGTATCTCAGACTTTCCTCTCTCATAAA
SRR11006794_NODE_36_length_175_cov_26.826531	VIE2	0	174	100	NC_034204.1	1e-10	112	71.681	NC_035108.1	7.57e-85	174	99.342	175	175	4.32124	3.59222	4	CTTACAGCACCAATTTGCTTGCTCGCCTGGTCTAACCACATTCGCCGATGATCGTCCCTCACATTTCGGATCCACTTTCACGTGTGTTCCCGGGACAGGCCCCGAAATTAGCCGAATTGGGGTGACATGCCAAGGGAAATCAGTTTGCATCTTGTAACCCGGGATGTGATTCGCC
SRR11006589_NODE_30_length_299_cov_3.076577	Absent	1	0	0	NC_038912.1	3.26e-07	48	86	NC_035108.1	2.89e-17	48	100	299	49	-12.9339	15.1094	8	ATTGACGATTCCCAATTGTGTAGTATCTCAGACTTTCCTCTCTCATAAA
SRR11006794_NODE_38_length_155_cov_5.910256	VIE2	0	154	98.71	NC_034204.1	4.53e-08	112	69.912	NC_035108.1	2.45e-71	154	97.727	155	155	4.41911	3.50616	4	GGCGAATCACATCCCGGGTTACAAGATGCAAACTGATTTCCCTTGGCATGTCACCCCAATTCGGCTAATTTCGGGGCTTGTCCCGGGAACACACGTGCAAGTGGATCCGAAATGTGAGGGACGATCATCGGCGAATGTGGTTAGACCAGGCGAGC
SRR11006495_NODE_26_length_236_cov_25.641509	VIE2	0	124	98.4	NC_012932.1	0.006	18	100	NC_035108.1	8.25e-118	235	93.878	236	236	1.39493	3.87032	1	GTAAGAACTGCTCACACCCCATTCATTTCCAGGTTGGACCGGCCCTATACTATCCAATGGAGATTCAGAAAGCTGGATAGCAACCCAAAGGTGTCTAAAATGAAGTTGACCGAGACTCCCCTCACGGATGACCCTGAACCAAGCGTCGAAGAGAGGTTGAGGATGTGGAGGACGGAGGCGCATGCCTCGCAGCCGAGTGGAGCGGTTTTCCGCGGCCTCGCGGTGGAGGTGAGGAA
SRR11006495_NODE_27_length_155_cov_19.653846	VIE2	0	154	100	MN567479.1	5.51e-26	138	77.698	NC_035108.1	4.74e-74	154	98.71	155	155	1.23842	0.374004	1	ACACCATCATGATGGACGAATGCCACTTTTTGGACCCGATGTCAATAGCGGCCCGGGGAGTGATGGATTACTTAAATATACCATCCAATGCTGGGATAAATGTTGTCTATCTCTCCGCGACGCCACCCGGACAGGCTCCATCAGTTGGCTCGAAT
SRR11006495_NODE_28_length_155_cov_17.320513	VIE2	0	154	100	MN567479.1	1.38e-14	112	74.336	NC_035108.1	4.74e-74	154	98.71	155	155	1.86224	0.480673	1	TTTGTTCCTATCTTGAATTCCGTTTCACCGAAGGCCTTTCTTACTTCCTCCATAACAACTCGGGTGGGGGTCAAAATAAGGGTGCGCCGCTTGAGCTCCACGTTTTTCAGTGTCTCTTCAACAATGTATTTCCGTGTCTTTCCCTTGCCAGGGTG
SRR11006495_NODE_29_length_155_cov_9.051282	VIE2	0	154	100	MN567479.1	9.33e-17	118	74.79	NC_035108.1	4.74e-74	154	98.71	155	155	1.97883	0.672954	1	CTATCTTGAATTCCGTTTCACCGAAGGCCTTTCTTACTTCCTCCATAACAACTCGGGTGGGGGTCAAAATGAGGGTGTGCCGCTTGAGCTCCACGTTTTTCAGTGTCTCTTCAACAATGTATTTCCGTGTCTTTCCCTTGCCAGGGTGCCAATCG
SRR11006495_NODE_2_length_2923_cov_13.931131	VIE2	0	206	100	MN567479.1	1.04e-31	606	68.862	NC_035108.1	0	445	85.207	2923	1167	0.703868	1.67946	1	GTAAGAACTGCTCACACCCCATTCATTTCCAGGTTGGACCGGCCCTATACTATCCAATGGAGATTCAGAAAGCTGGAAAGATAACTGATAGCAACCCAAAGGTGTCTAAAATGAAGTTGACCGAGACTCCCCTCTCGGATGACCCTGAACCAAGCCTCGAAGAGAGGTTGAGGATGTGGAGGACGGAGGCGCATGCCTCGCAGCCGAGTGGAGCGGTTTTCCGCGGCCTCGGGGTGGAGGTGAGGAAGGGCTACCTCGAGGACCACATCGTGAACTTCCTAGGTTTAATGCTGTGTCTGCAGGTGATTTCAAACGCCCGGCCGGCCACGCCAACGGCCATTGGCCTACTGGGTGTTATCCTGGTTGGCTTTTGCTGTTTTTGGATTGCCGTCGGTCTTC…
SRR11006495_NODE_30_length_148_cov_13.295775	VIE2	0	147	99.324	MN567479.1	3.29e-22	131	76.515	NC_035108.1	1.2e-68	147	99.324	148	148	0.842123	0.590813	1	CATGATGGACGAATGCCACTTTTTGGACCCGATGTCAATAGCGGCCCGGGGAGTGATGGATTACTTAAATTTACCATCCAATGCTGGGATAAATGTTGTCTATCTCTCCGCGACGCCACCCGGACAGGCTCCATCAGTTGGCTCGAAT
SRR11006495_NODE_31_length_136_cov_21.779661	VIE4	1e-33	76	100	NC_027817.1	4.77e-07	25	100	NC_035109.1	4.06e-32	76	98.701	136	77	1.00931	10.3634	1	CTCGAGTTCCTCGATTGTGTATTCTGTCTCGTTCCCTTGCTTGCGGCTGGACATCCAGAACATTCCATCAGTGAAGA
SRR11006495_NODE_32_length_133_cov_9.857143	VIE2	0	132	99.248	NC_035187.1	0.003	23	91.667	NC_035108.1	1.46e-60	132	99.242	133	133	1.26253	-0.167808	1	TGGTCTAACACCATTTGTGCTTCCAGCCAACAAACCCAGTCATATGGATCCTCCTTGGTAGCAGCGTCAACTGGATAAACATATGTACCTGGGGCATTTCGCCCAGTTCGCCCTCGTCGCTGCACCATAGATG
SRR11006495_NODE_33_length_128_cov_32.098039	VIE2	0	109	98.182	MN567479.1	5.41e-06	68	73.913	NC_035108.1	1.69e-59	127	97	128	128	0.557789	2.71753	1	AGGATGTGGAGGACGGAGGCGCATGCCTCGCAGCCGAGTGGAGCGGTTTTCCGCGGCCTCGCGGTGGAGGTGAGGAAGGGCTACCTCGAGGATCACATCGTGAACTTCCTAGGTTTAATGCTGTGTCT
SRR11006495_NODE_34_length_119_cov_18.809524	VIE2	0	118	97.479	MN567479.1	0.000211	60	73.77	NC_035108.1	1.18e-54	118	96.296	119	119	-0.49796	2.73311	1	CGCGGCCTCGCGGTGGAGGTGAGGAAGGGCTACCTCGAGGATCACATCGTGAACTTCCTAGGTTTAATGCTGTGTCTCCAGGTGATTTCAAACGCCCGGCCACGCCAACGGCCATTGGC
SRR11006495_NODE_35_length_119_cov_12.690476	VIE2	0	118	98.319	MN567479.1	0.000211	60	73.77	NC_035108.1	5.02e-53	118	96.296	119	119	-0.517936	2.57871	1	GCCAATGGCCGTTGGCGTGGCCGGGCGTTTGAAATCACCTGCAGACACAGCATTAAACCTAGGAAGTTCACGATGTGATCCTCGAGGTAGCCCTTCCTCACCTCCACCGCGAGGCCGCG
SRR11006495_NODE_36_length_119_cov_6.238095	VIE2	0	118	99.16	NC_034017.1	7.86e-10	50	84.314	NC_035108.1	5.02e-53	118	97	119	119	-0.413036	2.80444	1	CGCGGCCTCGGGGTGGAGGTGAGGAAGGGCTACCTCGAGGACCACATCGTGAACTTCCTAGGTTTAATGCTGTGTCTCCAGGTGATTTCAAACGCCCGGCCACGCCAACGGCCATTGGC
SRR11006495_NODE_37_length_113_cov_29.250000	VIE2	0	112	99.115	Absent	1	0	0	NC_035108.1	1.99e-51	112	98.276	113	113	-0.434327	2.40913	1	CACATCGTGAACTTCCTAGGTTTAATGCTGTGTCTCCAGGTGATTTCAAACGCCCGGCCACGCCAACGGCCATTGGCCTACTGGGTGTTATCCTGGTTGGCTTTTGCTGTTTT
SRR11006495_NODE_38_length_93_cov_7.687500	VIE2	0	76	98.701	Absent	1	0	0	NC_035108.1	4.06e-32	76	93.878	93	77	-0.677902	3.34492	1	TTCCTCACCTCCACCGCGAGGCCGCGGAAAACCGCTCCACTCGGCTGCGAGGCATGCGCCTCCGTCCTCCACATCCT
SRR11006495_NODE_3_length_2627_cov_7.993725	VIE2	0	481	100	MN567479.1	1.39e-67	1657	65.138	NC_035108.1	0	1192	98.16	2627	1791	1.25111	-0.645547	1	ATAGTACATTTCAGCTGTTGAGTTTCTGCTTGTGGACAGTCGAACCAACCGCCCACTGTAGGTATTTTGCAGAGTTTCAAGCTTCCGCATCACCTCCACCGGATATGGGCATAGGACCTTAAAACAGAACTGGGCCTCCGGATTGGTCTTCAACCACCTCTCGAGAACATCAAGGACGACCAGCGTTCTGGTTTTTTCCTTCCGGAAATCAGGATCACTCTCCCCGATGTCACAAAGGACAGTTTCACACAGAGTTGGTTCAAGCTTGAAGACATTTGTCCGACTCTTTAGGGTGACTAGGTTGTAACCATACGTTATGAACTTTTGGGGTTCTTCACGTTCTACTCCCCCAAGGGTGTACCCTGTCACGCGCATAACTCGTTCTTCCATCACTGCCCT…
SRR11006495_NODE_4_length_2156_cov_8.265993	VIE2	0	1439	98.75	NC_033726.1	1e-17	140	83.051	NC_035108.1	0	1459	97.872	2156	1770	4.5583	-14.3673	2	TCGAAAGTGATCTAAACCCTGTTCCACACATCAAGCATGTTTTCCGTGGTCATCCACTCGTATTGCTGGTGGATGGACCATGATGTCCTCCCCTCTGGGACCCAATCTGTTGGAACGGATGCATGTATGGCTGCGTACCCCACCCGCAGATCACGCCGATGGAAAAAGTACAGAGCCCACATTTGTCCGTGGGCTTTTGACAGACAAGCACTTTCTGGGATGGTCACGAGCCCTCCTTTTTGGACTCGACTTCTCCCAATGATTTCGTGCTCGTGGCGGCATGGAACGATTATTTTCCTTCCATCTTTGAGATGGAGTGGATGGAAGTGATGGGAGCAAAACTCAACGCGCTCCCAGATCGTCTCCACATGTGAAAACGAGTCAATTGGTATATTTTTC…
SRR11006495_NODE_5_length_979_cov_37.636364	VIE4	5.54e-56	117	100	NC_034204.1	6.23e-29	539	66.426	NC_035109.1	0	853	73.394	979	854	0.633955	8.65956	1	GTGGAGTAACATCCATAGTGGGATCATCATTTGGGAGACTCGGATTGATGACGTTGAGGCATGTAGTAGAACTAGCCAAGAGCCAAAACCGACGCACGAAAAAACCGATGGTAGCCCAAAGACAGCAAACGCCAGCCAAGACAATACCCAATATGCTAGAGGCCGTTGACGTGGACGAGAGTTCGATATCGCTTGTAAACACAACATTAAACCGAGGAAGTTGACTATATGATCCTCGAGGTAGCCCTTCCTGGTCTCTACCCCAAGGCCCCGGAAAACCGTTCCGCTTGGTTGTGATGCGTGCGCCCCAGTTCGCCACATTTTGAGTCGTTCTTCAACGGTCGGTTCAGGATCATCAGACAAAGGCGTTTCCGTCAATTTCAGCTTTGAGACTTTTGG…
SRR11006495_NODE_6_length_909_cov_16.161058	VIE2	0	259	99.615	MN567479.1	5.05e-74	746	68.659	NC_035108.1	0	764	93.155	909	833	1.88524	0.928833	1	TGTTATCCTGGTTGGCTTTTGCTGTTTTTGGATTGCCGTCGGTCTTCTCATGCGTTGGCTTTGGTTCGCAGCATGCCAGACGGAGTCTACCGAATCAAGTCCAAAGGAGTTGCCATTGATCGTCAACGGGGTGTTGGGGTTGTAAGACGAGGAGTTTTTCACACCCTCTACCATGTAACGCGTGGTGGTCTTGTGTACTGGCGAGGGCAGGCAGTTCAACCACACTCTGGTAGTGTGACTGAAGATGTCATCTCTTATGGTGGACCGTGGAATCTGCCAAAGCCTGAACTTGTCAACGAAATTGACGTCCTGGCTTGTCTACCGGACGGCACTGTGGAATATCATAAATATGAGCCCAGCACCATCACCATAGATGGCACTCCCACAATGTTCGTGACA…
SRR11006495_NODE_7_length_867_cov_5.944304	VIE1	0	135	98.529	NC_027817.1	2.05e-34	241	73.361	NC_035107.1	2.01e-63	140	98.582	867	289	19.136	22.5154	3	GCGCAGATGTGGGCTTTGTACTTCTTCCACAGAAGAGACTTGAGGTTAGGATTCGCGGCCATCGCTTCTAGTGTTCCTGTGGAATGGTTCCCTGAAGGCCGAACGTCGTGGTCCATTCATCAAAACTGTGAATGGATGACAACAGAGGACATGCTCACTGTATGGAATCGCGTTTGGATCCAAGACAACCCATGGATGAAACATAAAGAATGGGTCGAAAAGTGGGAGGATCTCCCCTATCTCCACAAGAAACAAGATCAAGAATGTGGTAGCATAATCGGAACACATG
SRR11006495_NODE_8_length_767_cov_26.656522	VIE2	0	306	99.349	NC_034204.1	5.52e-41	632	67.87	NC_035108.1	0	766	99.297	767	767	-0.146785	4.6036	1	TTGCAGTGCGCAGCAGCCCGAAGTGTGGCCTACCACGCTTTGACGAAACTTGGCCATCCGACTGTCTACCTGAACATGTCCAATTCCTACGATTCAGTCTTTGATGAGCTTCCGAAAACACGACGCAAGATCACACTTGGAACCGAAAGTGTGGAGATGGCCGTTTACCAGCATACGGGGGAAACCAAAGGCGATTTGGGGAAATTGCCATCCCGGTTTTTCAGTGGAGAGCTTGAGAATGAGAACCACCACGTCTTAAGGGTCATGACGGCCTCAGACTATGCGACGAGTGTGTGTGAAAAAGCGATTGCATTCCAATACGACTTTGTCGGGTTTCGACGGACTTTGTATGGATCGAACGTGCAGCTTAAGGTATCACAGACTGTCTCAAGTAATTGC…
SRR11006742_NODE_25_length_299_cov_2.873874	Absent	1	0	0	NC_002657.1	3.26e-07	48	86	NC_035108.1	2.89e-17	48	100	299	49	-12.9286	15.1031	8	TTTATGAGAGAGGAAAGTCTGAGATACTACACAATTGGGAATCGTCAAT
SRR11006496_NODE_10_length_593_cov_28.360465	VIE2	0	592	99.831	MN567479.1	2.5e-31	474	67.284	NC_035108.1	0	592	99.314	593	593	0.548192	0.630243	1	ACATATGTACCTGGGGCATTTCGCCCAGTTCGCCCTCGTCGCTGCACCATAGATGATGTTGTGATGGGCTGCTTTCGCAAGATGACCTCATCCTCACTTTGTATGACTGGTTTCACAGCTGTTCTCAAGTCAATCACGAGGTCAACGTTGTAATTGGCTCCCATCTCAGAAATTTCCGTCGAATAGATGATTTTTGTCTCAGGGTCAAGGGCCTTCGCATAATTCTCCTCAAAATTGTCCCGATGCAGAGAAACGGCTCCCGCGGATGAGTCCGCAAACCGTTCCGACTGGTCCTGGGATGGGACGAACGCTATCGTCTTTCCAGCTCCATGCTGTCGGACAATGCTCTCAAACCACTCAGAACTGAGTTTTCGAGTGCTAGGGGCCGCGTACTCCCGA…
SRR11006794_NODE_39_length_153_cov_7.236842	VIE4	8.78e-42	187	75.532	NC_027817.1	3e-10	74	77.333	NC_035109.1	2.41e-71	152	76.768	153	153	4.43536	3.66423	4	ATTTTTCACGGCGAGTCCAGCGAGATAAGTGGGACAATTGCTCGAAACGGTCTGCGACACTTTTAACTGTACATTTGCGATAGCTTTCCCACAGACGCTCGTTACATGGTCTGATGCCGTCATGACTCGTAGCACCCGATGATTTTCGTTCTC
SRR11006837_NODE_22_length_299_cov_2.468468	Absent	1	0	0	NC_002657.1	3.26e-07	48	86	NC_035108.1	2.89e-17	48	100	299	49	-12.9564	15.1008	8	ATTGACGATTCCCAATTGTGTAGTATCTCAGACTTTCCTCTCTCATAAA
SRR11006496_NODE_13_length_476_cov_2.937343	VIE3	0	145	78.767	MN567479.1	6.1e-19	177	72.283	NC_035109.1	3.96e-27	150	78.431	476	247	0.0569989	7.06709	1	GCGGGGAGGCTGTCCCTGGCTGGGGATTTCTGCGCCGCTGCAATTTTTCCTTTTTGAACAGTCGCTTTGCCCACAACTGTCCCAGTTCGCTTTTTCGGAAGCCCAATTGGGCATCCACCCCGACCGCCTCCCGGCCGGGAAACCTTTCTTTCTTTCTCCATAACTCGGTAAAACCGCGCTCGAAAAATCCGAAAAGATTTTTAACAACACTAACCACTCTATAAATTGGCTTCGTCTCTCAGTGACG
SRR11006496_NODE_14_length_435_cov_3.678771	VIE2	0	136	99.27	NC_027817.1	5.2e-13	79	80	NC_035108.1	1.02e-62	136	98.54	435	137	-0.3493	4.59771	1	ATACCTTAAGCTGCACGTTCGATCCATACAAAGTCCGTCGAAACCCGACAAAGTCGTATTGGAATGCAATCGCTTTTCCACACACACTCGTCGCATAGTCTGAGGCCGTCATGACCCTTAAGACGTGGTGGTTCTCA
SRR11006496_NODE_15_length_394_cov_6.028391	VIE2	0	76	100	NC_034017.1	0.000793	35	83.333	NC_035108.1	4.06e-32	76	97.403	394	77	-0.227689	1.65431	1	GAAGGGCTACCTCGAGGACCACATCGTGAACTTCCTAGGTTTAATGCTGTGTCTGCAGGTGATTTCAAACGCCCGGC
SRR11006496_NODE_16_length_391_cov_5.407643	VIE2	0	123	100	MN567479.1	2.93e-09	98	72.727	NC_035108.1	2.19e-72	165	94.578	391	166	-0.417542	5.57835	1	GTAGACTAGCCTCGTACGACCTAATCACGAAATACCTCTTTGAGATGTTCAAAGAGACTACAAAAGAGTGTATTGTGAGCGAAGACAAGTTGCAGTGCGCAGCAGCCCGAAGTGTGGCCTACCACGCTTTGACGAAACTTGGCCATCCGACTGTCTACCTGAACAT
SRR11006496_NODE_17_length_370_cov_4.252560	VIE2	0	61	100	NC_027817.1	6.09e-05	62	74.603	NC_035108.1	1.16e-24	62	100	370	63	3.85376	-15.0048	2	CAGCACGAAATCATTGGGAGAAGTCGAGTCCAAAAAGGAGGGCTCGTGACCATCCCAGAAAGT
SRR11006496_NODE_18_length_362_cov_3.228070	VIE2	0	76	100	MN567479.1	6.35e-11	76	77.922	NC_035108.1	4.06e-32	76	98.701	362	77	3.84881	-14.9034	2	TTTTTCCGGATTTTCCCGGTTTCATTTAGGTAGGTCAACGACTTTGCGAAATTGGTGTCGTTTGTGGCCACGACCAC
SRR11006495_NODE_24_length_301_cov_2.625000	Absent	1	0	0	NC_038912.1	3.29e-07	48	86	NC_035108.1	2.89e-17	48	100	301	49	-12.9465	15.1461	8	ATTGACGATTCCCAATTGTGTAGTATCTCAGACTTTCCTCTCTCATAAA
SRR11006496_NODE_1_length_6031_cov_10.184246	VIE3	3.54e-77	156	100	MN567479.1	1.04e-117	4000	63.905	NC_035108.1	0	1405	73.662	6031	4914	0.745745	6.72931	1	AGAAGAAGGTTTCCCGGCCGGGAGGCGGCTGGGTTGGTGGCCCAAGTGGGCTGCCGAAGAAGCGGACGGGTTCGGTTGTTGGCAAAACAACCGACCAAAAACAAAAAATTGTGGCGACGCAGAGACCCCCATCAGGGGGCAGCCTCCTCGCCATAAAAAGGGATGGGAATCTTAGAGGAGGTGGAGTTCATCTTGTTCAAAATCATTCGGGGAAACACATGGTTTGGGCTCATTGCCTTTCTGTGCATTGGCCTCAAAATGCGGTGGCCCGTATGGATTATGATTCTAATTGGAGTTGTGACCTGGAACGCTGTGAGGGCTGATGTTATTGAACCCCTCAAGCAGGAGAAGATGACATTCTTGGAGACTCGAATGTTTTAAGCGAAATATCAACTATCG…
SRR11006496_NODE_21_length_259_cov_8.181319	VIE2	0	130	100	MN567479.1	1.66e-16	108	76.147	NC_035108.1	5.57e-62	132	80.916	259	199	1.50093	1.43595	1	ATTGACATCGGGTCCAAAAAGTGGCATTCGTCCATCATGATGGTGTGGACCTTAATTTGGCCAACACCTCTACTCTTAACAAAATCCATAAACGTTGCATGGCAGGCGATCGTCACAGCATTGTTCTTGCACGAACCAAAGCCAACGCATGAGAAGACCGACGGCAATCCAAAAACAGCAAAAGCCAACCAGGATAACA
SRR11006499_NODE_22_length_303_cov_2.606195	Absent	1	0	0	NC_002657.1	3.31e-07	48	86	NC_035108.1	2.89e-17	48	100	303	49	-12.9184	15.1178	8	TTTATGAGAGAGGAAAGTCTGAGATACTACACAATTGGGAATCGTCAAT
SRR11006794_NODE_4_length_1367_cov_37.819380	VIE4	5.91e-81	163	100	NC_034204.1	2.34e-61	777	67.754	NC_035108.1	0	1147	73.42	1367	1240	4.25014	3.749	4	TGATTTTCGTTCTCAAGTTCTCCGTTAAAGAACCGAGATGGCAGTCTTCCCAAATCTCCCCGGGTCTCACCAGTGTGTTGAAACACAGCCATCTCCGTGGAGTAACATCCATAGTGGGATCATCATTTGGGAGACTCGGATTGATGACGTTGAGGCATGTAGTAGAACTAGCCAAGAGCCAAAACCGACGCACGAAAAAACCGATGGTAGCCCAAAGACAGCAAACGCCAGCCAAGACAATACCCAATATGCTAGAGGCCGTTGACGTGGACGAGAGTTCGATATCGCTTGTAAACACAACATTAAACCGAGGAAGTTGACCATATGATCCTCGAGGTAGCCCTTCCTGGTCTCTACCCCAAGGCCCCGGAAAACCGTTCCGCTTGGTTGTGATGCGTG…
SRR11006496_NODE_24_length_225_cov_7.912162	VIE2	0	176	93.889	NC_034017.1	2.57e-13	77	79.487	NC_035108.1	2.56e-92	224	88.142	225	225	0.685022	5.06646	1	TGCAGCTTAAGGTATCACAGACTGTCTCAAGTAATTGCCCAACGTACCTAGCAGGGTTAGCCGTGAAGAACGACCGAGCGATTTTTACGGACGGCATGTTTTGGATGTCTAGTCGTAAACAAGGCAATGAGACTGAGTACACGATTGAGCATTTGGCCTAAACAATACACGGCTGACAGTTTGGATGACCCAACTGACCAACGGTTATTCATGCCTCCGGCGTGG
SRR11006496_NODE_25_length_221_cov_6.166667	VIE2	0	223	97.973	MN567479.1	1e-24	142	82.09	NC_035108.1	9.98e-66	147	97.973	221	221	5.14661	-14.5783	2	CCAATGGTCTTCGTTGAGGAAGCCCAAGGCCTCATATTCCAGATATCGACTTCCCAGCCACATATACCAAATGGTCCCCGGCCAGGTGGAGTTTTCTTTCCCGGTTTACTAGTTCCCAAAACCGGGGGTCATTGACGGCAGTGCTCACCTTGGTCCAAGGGACGTCTTGGCTCCATGACCCAATGGCAGCATCCGATCGGACATTCTTGATGAAGTCGTCA
SRR11006496_NODE_26_length_188_cov_19.594595	VIE2	9.1e-77	162	98.773	NC_005064.1	3.12e-11	149	70.199	NC_035108.1	3.74e-89	187	98.773	188	188	0.18702	1.07657	1	GCATGCGCCTCCGTCCTCCACATCCTGCTTAGCTGGTCTAACACCATTTGTGCTTCCAGCCAACAAACCCAGTCATATGGATCCTCCTTGGTAGCAGCGTCAACTGGATATACATATGTACCTGGGGCATTTCGCCCAGTTCGCCCTCGTCGCTGCACCATAGATGATGTTGTGATGGGCTGCTTTCG
SRR11006496_NODE_27_length_184_cov_18.168224	VIE2	0	123	98.387	MN567479.1	8.17e-06	68	73.913	NC_035108.1	1.05e-89	183	96.748	184	184	0.220338	2.44978	1	GCCAATGGCCGTTGGCGTGGCCGGGCGTTTGAAATCACCTGGAGACACAGCATTAAACCTAGGAAGTTCACGATGTGATCCTCGAGGTAGCCCTTCCTCACCTCCACCGCGAGGCCGCGGAAAACCGCTCCACTCGGCTGCGAGGCATGCGCCTCCGTCCTCCACATCCTCAACCTCTCTTCGA
SRR11006496_NODE_28_length_179_cov_12.058824	VIE2	0	178	97.765	NC_034204.1	2.58e-37	174	78.857	NC_035108.1	1.41e-81	178	97.765	179	179	5.65118	-14.5399	2	TTTTCTTTGAACAGGCGGACCATGTGCTTCATGATTTTCCTATTGACCATTTTAACCTGTTCCCTGGGTTCAGGGACGGGGGTGTCTACCTTCTCCCGGAGAACCTTTTGTTGGGAGTACGTTGAGATGTCGGTCATCATGAAGTTTGTTACTCCTCCAACGGCTTCCCAAGGCCACAT
SRR11006496_NODE_29_length_166_cov_6.471910	VIE2	7.98e-65	140	98.582	NC_035187.1	0.004	23	91.667	NC_035108.1	2.85e-77	165	97.59	166	166	0.764735	-0.213102	1	GCATGCGCCTCCGTCCTCCACATCCTGCTTAGCTGGTCTAACACCATTTGTGCTTCCAGCCAACAAACCCAGTCATACGGATCCTCCTTGGTAGCAGCGTCAACTGGATAAACATATGTACCTGGGGCATTTCGCCCAGTTCGCCCTCGTCGCTGCACCATAGATG
SRR11006496_NODE_2_length_2402_cov_11.141505	VIE2	0	452	99.779	NC_033726.1	1.12e-17	140	83.051	NC_035108.1	0	1434	97.059	2402	1736	4.87597	-15.091	2	TCGAAAGTGATCTAAACCCTGTTCCACACATCAAGCATGTTTTCCGTGGTCATCCACTCGTATTGCTGGTGGATGGACCTCCCCTCTGGGACCCAATCTGTTGGAACGGATGCATGTATGGCTGCGTACCCCACCCGCAGATCACGCCGATGGAAAAAGTACAGAGCCCACATTTGTCCGTGGGCTTTTGACAGACAAGCACTTTCTGGGATGGTCACGAGCCCTCCTTTTTGGACTCGACTTCTCCCAATGATTTCGTGCTCGTGGCGGCATGGAACGATTATTTTCCTTCCACCTTTGAGATGGAGTGGATGGAAGTGATGGGAGCAAAACTCAACGCGCTCCCAGATCGTCTCCACAAGTGAAAACGAGTCAATTGGTATATTTTTCCGGATTTTC…
SRR11006496_NODE_30_length_163_cov_5.023256	VIE2	0	162	97.546	NC_034017.1	0.000303	28	89.655	NC_035108.1	6.14e-73	162	92.025	163	163	1.72582	3.88294	1	TCTTCGAGGCTTGGTTCAGGGTCATCCGAGAGGGGAGTCTCGGTCAACTTCATTTTAGACACCTTTGGGTTGCTATCAGTTATCTCTCCAGCTTTCTGAATCTCCATTGGATAGTATAGGGCCGGTCCAACCTGGAAATGAATGGGGTGTGAGCAGTTCTTAC
SRR11006496_NODE_31_length_160_cov_4.855422	VIE2	0	159	99.375	NC_034017.1	8.49e-05	107	68.807	NC_035108.1	4.04e-75	159	99.13	160	160	1.20885	5.25012	1	GCATGTTTTGGATGTCTAGTCGTAAACAAGGCAATGAGACTGAGTACACGATTGAGGATTTGGAAACCATGCAAGCCGAAAGTGCATTTGGCCTAAACAATACACGGCTGACAGTTTGGATGACCCAACTGACCAACGGTTATTCATGCCTCCGGCGTGG
SRR11006496_NODE_32_length_155_cov_10.692308	VIE2	0	147	98.649	NC_034242.1	3.05e-10	49	86	NC_035108.1	3.52e-69	150	97.351	155	151	0.889817	5.01245	1	TAGCCGTGAAGAACGACCGAACGATTTTTACGGACGGCATGTTTTGGATGTCTAGTTGTAAACAAGGCAATGAGACTTAGTACACGATTGAGGATTTGGAAACCATGCAAGCCAGAAAGTGCATTTGGCCTAAACAATACACGGCTGACAG
SRR11006496_NODE_33_length_148_cov_21.704225	VIE2	9.29e-33	147	98.63	NC_034204.1	0.003	71	70.833	NC_035108.1	2.82e-70	147	98.63	148	148	0.796346	4.63532	1	TTTCACGTGTGTTCCCGGGACAGGCCCCGAAATTAGCCGAATTGGGGTGACATGCCAAGGGAAATCAGTTTGCATCTGTCAGCCGTGTATTGTTTAGGCCAAATGCACTTTCTGGCTTGCATGGTTTCCAAATCCTCAATCGTGTACT
SRR11006496_NODE_34_length_148_cov_17.591549	VIE2	0	139	77.857	NC_034204.1	1.95e-12	121	72.581	NC_035109.1	5.8e-66	139	100	148	140	2.28593	9.27831	1	GGAGATTTGGGAAGACTGCCATCTCGGTTCTTTAACGGAGAACTTGAGAACGAAAATCATCGTGTGCTACGAGTCATGACGGCATCAGACCATGTAACGAGCGTCTGTGGGAAAGCTATCGCTTTCCAATATGACTTCGT
SRR11006496_NODE_35_length_145_cov_12.632353	VIE2	0	108	99.083	NC_034017.1	8.08e-11	57	82.759	NC_035108.1	6.06e-66	144	98.361	145	145	1.29405	3.61459	1	GATAGCAACCCAAAGGTGTCTAAAATGAAGTTGACCGAGACTCCCCTCTCGGATGACCCTGAACCAAGCCTCGAAGAGAGGTTGAGGATGTGGAGGACGGAGGCGCATGCCTCGCAGCCGAGTGGAGCGGTTTTCCGCGGCCTCG
SRR11006496_NODE_36_length_137_cov_19.333333	VIE2	4.11e-09	95	73.958	Absent	1	0	0	NC_035109.1	2.69e-42	95	100	137	96	1.5345	9.58637	1	GGAGATGGCTGTGTTTCAACACACTGGTGAGACCCGGGGAGATTTGGGAAGACTGCCATCTCGGTTCTTTAACGGAGAACTTGAGAACGAAAATCA
SRR11006496_NODE_37_length_136_cov_15.525424	VIE4	1e-33	76	100	NC_027817.1	4.77e-07	25	100	NC_035109.1	4.06e-32	76	98.701	136	77	0.884236	10.2743	1	CTCGAGTTCCTCGATTGTGTATTCTGTCTCGTTCCCTTGCTTGCGGCTGGACATCCAGAACATTCCATCAGTGAAGA
SRR11006496_NODE_38_length_134_cov_13.877193	VIE2	2.29e-64	133	100	NC_034017.1	1.18e-14	74	81.333	NC_035108.1	9.92e-63	133	99.254	134	134	0.633189	5.00929	1	GCCCAACGTACCTAGCAGGGTTAGCCGTGAAGAACGACCGAACGATTTTTACGGACGGCATGTTTTGGATGTCTAGTCGTAAACAAGGCAATGAGACTGAGTACACGATTGAGGATTTGGAAACCATGCAAGCC
SRR11006496_NODE_39_length_134_cov_3.578947	VIE2	0	133	99.254	NC_034242.1	2.59e-10	49	86	NC_035108.1	4.22e-61	133	97.761	134	134	1.005	4.95944	1	TAGCCGTGAAGAACGACCGAACGATTTTTACGGACGGCATGTTTTGGATGTCTAGTTGTAAACAAGGCAATGAGACTGAGTACACGATTGAGGATTTGGAAACCATGCAAGCCAGAAAGTGCATTTGGCCTAAA
SRR11006496_NODE_3_length_1497_cov_39.963380	VIE4	0	892	99.273	NC_034204.1	1.62e-57	998	67.738	NC_035108.1	0	1038	73.203	1497	1411	2.17713	8.5682	1	CTCGAGTTCCTCGATTGTGTATTCTGTCTCGTTCCCTTGCTTGCGGCTGGACATCCAGAACATTCCATCAGTGAAGAAGGTCCTATCATTTTTCACGGCGAGTCCAGCGAGATAAGTGGGACAATTGCTCGAAACGGTCTGCGACACTTTTAACTGTACATTTGACCCGTACAGCGTTCGACGGAATCCCACGAAGTCATATTGGAAAGCGATAGCTTTCCCACAGACGCTCGTTACATGGTCTGATGCCGTCATGACTCGTAGCACCCGATGATTTTCGTTCTCAAGTTCTCCGTTAAAGAACCGAGATGGCAGTCTTCCCAAATCTCCCCGGGTCTGACCAGTGTGTTGAAACACAGCCATCTCCGTGGAGTAACATCCATAGTGGGATCATCATTT…
SRR11006496_NODE_40_length_132_cov_12.690909	VIE2	0	131	100	NC_034017.1	0.000239	35	83.333	NC_035108.1	1.19e-61	131	97.727	132	132	-0.264417	2.03852	1	AAAACAGCAAAAGCCAACCAGGATAACACCCAGTAGGCCAATGGCCGTTGGCGTGGCCGGGCGTTTGAAATCACCTGCAGACACAGCATTAAACCTAGGAAGTTCACGATGTGGTCCTCGAGGTAGCCCTTC
SRR11006496_NODE_41_length_128_cov_16.431373	VIE2	0	44	100	Absent	1	0	0	NC_035108.1	7.19e-58	127	91.837	128	128	0.18004	1.21036	1	TATGACTGGGTTTGTTGGCTGGAAGCACAAATGGTGTTAGACCAGCTAAGCAGGATGTGGAGGACGGAGGCGCATGCCTCGCAGCCGAGTGGAGCGGTTTTCCGCGGCCTCGGGGTGGAGGTGAGGAA
SRR11006496_NODE_42_length_113_cov_20.527778	VIE2	5.75e-53	112	100	NC_034017.1	9.61e-15	77	80.769	NC_035108.1	1.99e-51	112	99.115	113	113	0.565409	5.03261	1	TGCAGCTTAAGGTATCACAGACTGTCTCAAGTAATTGCCCAACGTACCTAGCAGGGTTAGCCGTGAAGAACGACCGAACGATTTTTACGGACGGCATGTTTTGGATGTCTAGT
SRR11006496_NODE_43_length_100_cov_30.086957	VIE2	0	99	100	NC_034017.1	6.35e-10	50	84.314	NC_035108.1	1.92e-44	99	97	100	100	0.0766667	1.67073	1	GCCGGGCGTTTGAAATCACCTGCAGACACAGCATTAAACCTAGGAAGTTCACGATGTGGTCCTCGAGGTAGCCCTTCCTCACCTCCACCCCGAGGCCGCG
SRR11006496_NODE_44_length_98_cov_14.809524	VIE2	3.4e-43	97	98.98	NC_034017.1	8.06e-15	74	81.333	NC_035108.1	9.68e-42	97	97.959	98	98	0.870429	4.81738	1	GCCCAACGTACCTAGCAGGGTTAGCCGTGAAGAACGACCGAACGATTTTTACGGACGGCATGTTTTGGATGTCTAGTTGTAAACAAGGCAATGAGACT
SRR11006496_NODE_45_length_98_cov_8.380952	VIE2	0	97	100	NC_034204.1	0.007	91	71.277	NC_035108.1	2.28e-43	97	97.959	98	98	0.766654	4.79115	1	TTTAGGCCAAATGCACTTTCTGGCTTGCATGGTTTCCAAATCCTCAATCGTGTACTCAGTCTCATTGCCTTGTTTACGACTAGACATCCAAAACATGC
SRR11006496_NODE_46_length_98_cov_7.285714	VIE2	5.04e-41	90	100	Absent	1	0	0	NC_035108.1	3.18e-41	93	98.936	98	94	0.711653	4.55264	1	GTAAACAAGGCAATGAGACTGAGTACACGATTGAGGATTTGGAAACCATGCAAGCCAGAAAGTGCATTTGGCCTAAACAATACACGGCTGACAG
SRR11006496_NODE_48_length_85_cov_7.625000	VIE2	0	76	98.701	NC_034017.1	0.000139	28	89.655	NC_035108.1	1.73e-30	76	97.403	85	77	1.51043	3.59814	1	TCTTCGAGGCTTGGTTCAGGGTCATCCGAGAGGGGAGTCTCGGTCAACTTCATTTTAGACACCTTTGGGTTGCTATC
SRR11006496_NODE_49_length_84_cov_14.142857	Absent	1	0	0	Absent	1	0	0	NC_035109.1	1.52e-22	58	100	84	59	1.57245	9.75727	1	TGATTTTCGTTCTCAAGTTCTCCGTTAAAGAACCGAGATGGCAGTCTTCCCAAATCTCC
SRR11006496_NODE_4_length_1404_cov_2.984175	VIE2	0	760	99.606	MN567479.1	7.36e-68	627	70.545	NC_035108.1	0	762	99.552	1404	854	1.67985	-0.961013	1	GGCTCTTGAAGCGCGCGATCAAAAACACTCCCAGGTCACCAACATCATTGATAGGACCCCGCATGACAACACGAAAGGATACGTCTATGGCCACCAGTTTATGGACTTTGGCTCAATTGTAAACTTTGTTGGCATTGGATACCTTACGGACATCCCCCTCCGGGCCTCCCTGTTCGTGTTTCGAATGGTGCTGGGGTTGTTTCCAACACTGGGCGGAATGCGCTCTCTGGAAAAAAACAGCAGCAACAGGTTTGGGGGTGAAGTGGAAGAACATGTTAAATGAAATGTCCCAAGTTCGATTCCAATCCTACAAATCCCGAGGCGTGAACGAAACTCCCCGAGGTGACTATGTGTCTCGTGGGGGATTGAAAATGGACGAAATCATCAGGAAATACGGCT…
SRR11006496_NODE_50_length_84_cov_12.285714	Absent	1	0	0	Absent	1	0	0	NC_035109.1	1.52e-22	58	100	84	59	1.57454	9.74363	1	TGATTTTCGTTCTCAAGTTCTCCGTTAAAGAACCGAGATGGCAGTCTTCCCAAATCTCC
SRR11006496_NODE_51_length_84_cov_4.000000	Absent	1	0	0	Absent	1	0	0	NC_035109.1	1.52e-22	58	100	84	59	1.549	9.76563	1	TGATTTTCGTTCTCAAGTTCTCCGTTAAAGAACCGAGATGGCAGTCTTCCCAAATCTCC
SRR11006496_NODE_52_length_79_cov_12.000000	VIE2	9.6e-34	76	100	Absent	1	0	0	NC_035108.1	4.06e-32	76	98.361	79	77	0.249366	3.88755	1	CGTCGAAGAGAGGTTGAGGATGTGGAGGACGGAGGCGCATGCCTCGCAGCCGAGTGGAGCGGTTTTCCGCGGCCTCG
SRR11006496_NODE_53_length_79_cov_9.000000	VIE2	0	76	100	Absent	1	0	0	NC_035108.1	4.06e-32	76	98.413	79	77	0.554145	3.41396	1	TCGAAGAGAGGTTGAGGATGTGGAGGACGGAGGCGCATGCCTCGCAGCCGAGTGGAGCGGTTTTCCGCGGCCTCGGG
SRR11006496_NODE_54_length_79_cov_3.000000	VIE2	0	74	100	Absent	1	0	0	NC_035108.1	4.75e-31	74	98.361	79	75	0.189666	3.59579	1	CGAGGCCGCGGAAAACCGCTCCACTCGGCTGCGAGGCATGCGCCTCCGTCCTCCACATCCTCAACCTCTCTTCGA
SRR11006496_NODE_5_length_1234_cov_17.374244	VIE2	0	757	98.153	MN567479.1	4.66e-38	762	65.026	NC_035108.1	0	800	95.122	1234	801	1.49185	3.54244	1	GCATTTGGCCTAAACAATACACGGCTGACAGTTTGGATGACCCAACTGACCAACGGTTATTCATGCCTCCGGCGTGGGGCGGCCCCATCTCGCGGGCGAATCACATCCCGGGTTACAAGATGCAAACTGATTTCCCTTGGCATGTCACCCCAATTCGGCTAATTTCGGGGCCTGTCCCGGGAACACACGTGAAAGTGGATCCGAAATGTGAGGGACGATCATCGGCGAATGTGGTTAGACCAGGCGAGCAAGCAAATTGGTGCTGTAAGAACTGCTCACACCCCATTCATTTCCAGGTTGGACCGGCCCTATACTATCCAATGGAGATTCAGAAAGCTGGATAGCAACCCAAAGGTGTCTAAAATGAAGTTGACCGAGACTCCCCTCTCGGATGACCCT…
SRR11006496_NODE_6_length_1078_cov_3.780220	VIE2	0	481	98.755	MN567479.1	2.25e-22	467	65.618	NC_035108.1	0	482	98.16	1078	599	1.14344	-0.267523	1	GATATGTCAGATGCTATATTGGGAAATGATCGTTGTTCCCAGGCAAAAATTCCGGCTAGAATGAGAAAGATTACTATGACCCACTTCAATAGATCCAGGTCCCCATAGCTTCGCTGAAAATCACTACGCGTTGAGAGGATGAACTTCAGAGTTGGCTCGCGGACACTCCATGGCAACCTTTCGAACCGTTGATCCAGAAACTTTGGCCGATACACCATGCGCCCATCTGATCTGTGCACGGTGTCTTCATCAGGCAAGTCCCTTCCATTGAAGATCATGTCATGCTTCTGGTTGAAACTGTTCGCCCACTTCCAAGCCAGCCATATTGGCACATTTGGCCGCTCCATGAACCGGAAGAACCTATCTCGACTTTCGCCGATCAGACGAAAAGCTCCAGGG…
SRR11006496_NODE_7_length_986_cov_10.260726	VIE2	0	653	99.083	NC_034017.1	1.8e-48	652	66.565	NC_035108.1	0	653	96.97	986	654	-0.511312	5.02322	1	GGATCAGCTTGGTTTGTGTATGGTGATGTGGGGTGTGGTATTGACACCGACAGAAAGACACTTGTATGTGGAGGAGGTCTGTTCGTCTGGAAGGGCATTGGGCAGTATCCAACTGCCGACCACTCCGTAGAACTAGCCTCGTACGACCTAATCACGAAATACCTCTTTGAGATGTTCAAAGAGACTACAAAAGGGTGTATAGTGTGCGAAGACAAATTGCAGTGCGCAGCAGCCCGAAGTGTGGCCTACCACGCTTTGACGAAACTTGGCCATCCGACTGTCTACCTGAACATGTCCAATTCCTACGATTCAGTCTTTGATGAGCTTCCGAAAACACGACGCAAGATCACACTTGGAACCGAAAGTGTGGAGATGGCCGTTTACCAGCATACGGGGGAA…
SRR11006496_NODE_8_length_972_cov_11.287151	VIE2	0	313	99.363	MN567479.1	4.15e-88	863	69.118	NC_035108.1	0	818	93.155	972	896	1.9012	1.04158	1	CCTACTGGGTGTTATCCTGGTTGGCTTTTGCTGTTTTTGGATTGCCGTCGGTCTTCTCATGCGTTGGCTTTGGTTCGCAGCATGCCAGACGGAGTCTACCGAATCAAGTCCAAAGGAGTTGCCATTGATCGTCAACGGGGTGTTGGGGTTGTAAGACGAGGAGTTTTTCACACCCTCTACCATGTAACGCGTGGTGGTCTGGTGTACTGGCGAGGGCAGGCAGTTCAACCACACTCTGGTAGTGTGACTGAAGATGTCATCTCTTATGGTGGACCTTGGAATCTGCCAAAGCCTGAACTTGTCAACGAAATTGACGTCCTGGCTTGTCTACCGGACGGCACTGTGGAATATCATAAATATGAGCCCAGCACCATCACCATAGATGGCACTCCCACAATG…
SRR11006496_NODE_9_length_696_cov_3.114701	VIE1	0	135	96.324	NC_035187.1	1.1e-36	306	70.874	NC_035107.1	2.57e-56	135	96.324	696	321	19.0456	22.4561	3	GTTCCGATTATGCTACCACATTCTTGATCTTGTTTCTTGTGGAGATAAATGAGATCCTCCCACTTTTCGACCCATTCTTTATGTTTCATCCATGGGTTGTCTTGGATCCAAACGCGATTCCATACAGTGAGCATGTCCTCTGTTGTCATCCATTCACAGTTTTGATGGATGGACCACGACGTTCGGCCTTCAGGGAACCATTCCACAGGAACACTAGAAGCGATGGCCGCGAATCCTAACCTCAAGTCTCTTCTGTGGAAGAAGTACAAAGCCCACATCTGGCTGTATGCTTTGGCTAGACACGCGCTGTCTGATATCGTC
SRR11006497_NODE_10_length_655_cov_5.759516	VIE2	0	121	85.246	MN567479.1	1.44e-09	327	63.905	NC_035109.1	0	383	72.477	655	384	1.21607	7.31207	1	GATGAGAGGCTGAAAATGTGGAGGACGGAAGCTCACGCTCTGCAACCACGTGGTTCGGTTTTCCGGGGTCTCGGGGTGGAAGTGAGGAAGGGCTACCTCGAGGACCACATCGTGAACTTCCTGGGACTCATGCTTTGTCTTCAAGTAATCTCCAACACATGTCCACGCCAGCGAAAGTTTGACTGTTGGCTACTGTCGTGGTTGGCTTTTGCGGCCTTTGGATCTGTCTTCTCGTGCATAGGTTTCGGCTCATGGCTGGTTCTACTACACGCGTCGACATCGTCGATCCGGCTGTCACAAATGATGATCCCCCTATGGATGCTCCTACACACCGAACATTGCTCAATGTTCTTCCTTGGGTATCTATTGGAACACAAACTGAGG
SRR11006497_NODE_11_length_638_cov_10.780749	VIE2	0	503	98.81	MN567479.1	1.31e-22	467	65.618	NC_035108.1	0	504	98.378	638	505	0.810553	-0.361292	1	AAGTGAGGATGAGGTCATCTTGCGAAAGCAGCCCATCACAACATCATCTATGGTGCAGCGACGAGGGCGAACTGGGCGAAATGCCCCAGGTACATATGTTTATCCAGTTGACGCTGCTACCTAGGAGGATCCATATGACTGGGTTTGTTGGCTGGAAGCACAAATGGTGTTAGACCAGCTAAGCATGCCACTAATGAAGGAAGAGTATGCTTACGGACAACCCCCTGGAGCTTTTCGTCTGATCGGCGAAAGTCGAGATAGGTTCTTCCGGTTCATGGAGCGGCCAAATGTGCCAATATGGCTGGCTTGGAAGTGGGCGAACAGTTTCAACCAGAAGCATGACATGATCTTCAATGGAAGGGACTTGCCTGTTGAAGACACCGTGCACACATCAGATGG…
SRR11006497_NODE_12_length_595_cov_12.949807	VIE2	0	142	100	MN567479.1	1.48e-21	203	70.588	NC_035108.1	1.39e-101	208	99.522	595	209	2.15839	2.65749	1	CCTACTGGGTGTTATCCTGGTTGGCTTTTGCTGTTTTTGGATTGCCGTCGGTCTTCTCATGCGTTGGCTTTGGTTCGTGGTTGGTTCTGTTGCACGCTTCAACGTCGTCGATCCGCTTGTCCCAGATGATGATTCCTCTGTGGATGCTACTTCACGTAGGGCATTGCTCGATGTTCTTCCTAGGGTATCTACTGGAACACAAACTGAGG
SRR11006497_NODE_13_length_564_cov_7.043121	VIE2	0	120	100	NC_034204.1	4.6e-15	127	73.846	NC_035108.1	5.09e-60	132	98.496	564	133	4.54034	-15.0476	2	GGAGTGGATGGAAGTGATGGGAGCAAAACTCAACGCGCTCCCAGATCGTCTCCACTTGTGAAAACGAGTCAATTGGTATATTTTTCCGGATTTTCCCGGTTTCATTTAGGTAGGTCAACGACTTTGCGAAATT
SRR11006497_NODE_14_length_523_cov_37.461883	VIE2	0	522	99.809	MN567479.1	1.3e-21	439	66.297	NC_035108.1	0	522	99.235	523	523	0.750571	0.424933	1	GCCCAGTTCGCCCTCGTCGCTGCACCATAGATGATGTTGTGATGGGCTGCTTTCGCAAGATGACCTCATCCTCACTTTGTATGACTGGTTTCACAGCTGTTCTCAAGTCAATCACGAGGTCAACGTTGTAATTGGCTCCCATCTCAGAAATTTCCGTCGAATAGATGATTTTTGTCTCAGGGTCAAGGGCCTTCGCATAATTCTCTTCAAAATTGTCCCGATGCAGAGAAACGGCTCCCGCGGATGAGTCCGCAAACCGTTCCGACTGGTCCTGGGATGGGACGAACGCTATCGTCTTTCCAGCTCCATGCTGTCGGACAATGCTCTCAAACCACTCAGAACTGAGTTTTCGAGTGCTAGGGGCCGCGTACTCCCGAATCGTATAATTCGAGCCAACTG…
SRR11006497_NODE_15_length_435_cov_4.628492	VIE2	0	111	98.214	NC_034204.1	1.94e-18	105	78.302	NC_035108.1	3.56e-48	111	98.214	435	112	5.51466	-14.0317	2	CAGCTATGGTCGGTTTCTTCTCTTTTTTCCCCATTGTGTTGTACACGCACATCGCACAGTCCCCGGCCAGGTGGAGTTTTCTTTCCCGGTTTACTAGTTCCCAAAACCGGGG
SRR11006587_NODE_23_length_304_cov_3.154185	Absent	1	0	0	NC_038912.1	3.32e-07	48	86	NC_035108.1	2.89e-17	48	100	304	49	-12.9516	15.0938	8	ATTGACGATTCCCAATTGTGTAGTATCTCAGACTTTCCTCTCTCATAAA
SRR11006497_NODE_18_length_277_cov_5.995000	VIE2	1.05e-139	276	99.639	NC_034204.1	1.2e-18	274	67.986	NC_035108.1	2.32e-138	276	98.701	277	277	1.07515	5.46126	1	TTTCACGTGTGTTCCCGGGACAGGCCCCGAAATTAGCCGAATTGGGGTGACATGCCAAGGGAAATCAGTTTGCATCTTGTAACCCGGGATGTGATTCGCCCGCGAGATGGGGCCGCCCCACGCCGGAGGCATGAATAACCGTTGGTCAGTTGGGTCATCCAAACTGTCAGCCGTGTATTGTTTAGGCCAAATGCACTTTCGGCTTGCATGGTTTCCAAATCCTCAATCGTGTACTCAGTCTCATTGCCTTGTTTACGACTAGACATCCAAAACATGC
SRR11006794_NODE_40_length_151_cov_4.418919	VIE2	0	108	92.661	NC_034017.1	3.6e-09	49	84	NC_035108.1	3.3e-63	150	90.826	151	151	4.312	3.4037	4	ATGACTGGGTTTGTTGGCTGGAAGCACAAATGGTGTTAGACCAGCTAAGCAGGATGTGGAGGACGGAGGCGCATGCCGAGTGGAGCGGTTTTCCGCGGCCTCGGGGTGGAGGTGAGGAAGGGCTACCTCGAGGACCACATCGTGAACTTCC
SRR11006497_NODE_1_length_2799_cov_6.788391	VIE3	0	828	100	MN567479.1	3.96e-119	2074	64.973	NC_035109.1	0	2371	99.874	2799	2372	0.631974	6.15706	1	AGGGATGGGAATCTTAGAGGAGGTGGAGTTCATCTTGTTCAAAATCATTCGGGAAAACACATGGTTTGGGCTCATTGCCTTTCTGTGCATTGGCCTCAAAATGCGGTGGCCCGTATGGATTATGATTCTAATTGGAGTTGTGACCTGGAACGCTGTGAGGGCTGATGTTATTGAACCCCTCAAGCAGGAGAAGATGACATTCTTGGAGACTCGAATGTTTTAAGCGAAATATCAACTATCGCGACACCAAATGGGCTCCTCCAGGTAAGCATGGGGAATTCTCATGTGATTAGAGGACAAGACTACAAAACCCTTCTAACGGATTGCGAAGTGGGACAGTCATATTCCACTGATGTGTGCCCTGGTGGTTCACAATTGAATCTAGGAGGGGTTCGCAAT…
SRR11006497_NODE_21_length_180_cov_78.970874	VIE4	0	179	100	NC_027817.1	3.39e-23	140	75.887	NC_035109.1	1.51e-87	179	75	180	180	2.31408	9.22672	1	ATTTTTCACGGCGAGTCCAGCGAGATAAGTGGGACAATTGCTCGAAACGGTCTGCGACACTTTTAACTGTACATTTGACCCGTACAGCGTTCGACGGAATCCCACGAAGTCATATTGGAAAGCGATAGCTTTCCCACAGACGCTCGTTACATGGTCTGATGCCGTCATGACTCGTAGCAC
SRR11006497_NODE_22_length_176_cov_4.939394	Absent	1	0	0	NC_027819.1	1.6e-14	89	77.778	Absent	1	0	0	176	115	19.2034	22.4791	3	GACGATATCAGACAGCGCGTGTCTAGCCAAAGCATACAGCCAGATGTGGGCTTTGTACTTCTTCCACAGAAGAGACTTGAGGTTAGGATTCGCGGCCATCGCTTCTAGTGTTCCT
SRR11006497_NODE_24_length_155_cov_51.128205	VIE4	0	154	99.355	NC_027817.1	2.85e-23	105	81.132	NC_035109.1	2.01e-72	154	98.71	155	155	1.06242	9.45218	1	CTCGAGTTCCTCGATTGTGTATTCTGTCTCGTTCCCTTGCTTGCGGCTGGACATCCAGAACATTCCATCAGTGAAGAAGGTCCTATCATTTTTCACGGCGAGTCCAGCGAGATAAGTGGGACAATTGCTCGAAACGGTCTGCGACACTTTTAACT
SRR11006497_NODE_25_length_155_cov_28.602564	VIE2	0	114	100	MN567479.1	1.92e-25	154	75.484	NC_035108.1	1.04e-69	154	98.065	155	155	1.61197	1.28717	1	CCAGCATTGGATGGTAAATTTAAGTAATCCATCACTCCCCGGGCCGCTATTGACATCGGGTCCAAAAAGTGGCATTCATCCATCATGATGGTGTGGACCTTAATTTGGCCAACACCTCTACTCTTGACAAAATCCATAAACGTTGCATGGCAGGC
SRR11006497_NODE_26_length_155_cov_17.653846	VIE2	0	154	100	NC_005064.1	1.92e-06	44	82.222	NC_035108.1	4.74e-74	154	98.71	155	155	0.744529	-0.330287	1	AAGTGAGGATGAGGTCATCTTGCGAAAGCAGCCCATCACAACATCATCTATGGTGCAGCGACGAGGGCGAACTGGGCAAAATGCCCCAGGTACATATGTTTATCCAGTTGACGCTGCTACCAAGGAGGATCCATATGACTGGGTTTGTTGGCTGG
SRR11006497_NODE_27_length_155_cov_10.102564	VIE2	0	151	100	NC_005064.1	2.5e-11	146	70.27	NC_035108.1	1.65e-73	154	98.71	155	155	0.827924	-0.167818	1	CGAAAGCAGCCCATCACAACATCATCTATGGTGCAGCGACGAGGGCGAACTGGGCGAAATGCCCCAGGTACATATGTATATCCAGTTGACGCTGCTACCAAGGAGGATCCATATGACTGGGTTTGTTGGCTGGAAGCACAAATGGTGTTAGACCA
SRR11006497_NODE_28_length_155_cov_4.397436	VIE2	0	99	98	MN567479.1	0.000286	60	73.77	NC_035108.1	1.92e-44	99	96.296	155	100	-0.446503	2.66231	1	GCCGGGCGTTTGAAATCACCTGCAGACACAGCATTAAACCTAGGAAGTTCACGATGTGATCCTCGAGGTAGCCCTTCCTCACCTCCACCGCGAGGCCGCG
SRR11006497_NODE_29_length_150_cov_8.821918	VIE2	0	91	100	Absent	1	0	0	NC_035108.1	3.76e-40	91	98.913	150	92	1.75399	2.76625	1	TTGGCTTTGGTTCGTGGTTGGTTCTGTTGCACGCTTCAACGTCGTCGATCCGCTTGTCCCAGATGATGATTCCTCTGCGGATGCTACTTCAC
SRR11006497_NODE_2_length_2243_cov_18.484765	VIE2	0	1439	98.958	NC_033726.1	1.04e-17	140	83.051	NC_035108.1	0	1459	97.872	2243	1770	5.63062	-14.2652	2	TCGAAAGTGATCTAAACCCTGTTCCACACATCAAGCATGTTTTCCGTGGTCATCCACTCGTATTGCTGGTGGATGGACCATGATGTCCTCCCCTCTGGGACCCAATCTGTTGGAACGGATGCATGTATGGCTGCGTACCCCACCCGCAGATCACGCCGATGGAAAAAGTACAGAGCCCACATTTGTCCGTGGGCTTTTGACAGACAAGCACTTTCTGGGATGGTCACGAGCCCTCCTTTTTGGACTCGACTTCTCCCAATGATTTCGTGCTCGTGGCGGCATGGAACGATTATTTTCCTTCCATCTTTGAGATGGAGTGGATGGAAGTGATGGGAGCAAAACTCAACGCGCTCCCAGATCGTCTCCACATGTGAAAACGAGTCAATTGGTATATTTTTC…
SRR11006497_NODE_30_length_145_cov_34.558824	VIE2	0	60	100	Absent	1	0	0	NC_035108.1	1.17e-68	144	98.361	145	145	0.195934	1.20759	1	CGAGGCCGCGGAAAACCGCTCCACTCGGCTGCGAGGCATGCGCCTCCGTCCTCCACATCCTGCTTAGCTGGTCTAACACCATTTGTGCTTCCAGCCAACAAACCCAGTCATATGGATCCTCCTTGGTAGCAGCGTCAACTGGATA
SRR11006497_NODE_31_length_138_cov_12.327869	VIE2	0	137	100	NC_034017.1	9.37e-10	50	84.314	NC_035108.1	6.94e-65	137	97.101	138	138	0.0930155	1.94323	1	CGCGGCCTCGGGGTGGAGGTGAGGAAGGGCTACCTCGAGGACCACATCGTGAACTTCCTAGGTTTAATGCTGTGTCTGCAGGTGATTTCAAACGCCCGGCCACGCCAACGGCCATTGGCCTACTGGGTGTTATCCTGG
SRR11006497_NODE_32_length_137_cov_75.533333	VIE4	1.14e-27	66	100	Absent	1	0	0	NC_035109.1	2.87e-56	121	100	137	122	1.76453	9.71462	1	GCGATAGCTTTCCCACAGACGCTCGTTACATGGTCTGATGCCGTCATGACTCGTAGCACACGATGATTTTCGTTCTCAAGTTCTCCGTTAAAGAACCGAGATGGCAGTCTTCCCAAATCTCC
SRR11006497_NODE_33_length_137_cov_41.683333	VIE4	0	136	100	NC_027817.1	2.05e-05	22	100	NC_035109.1	2.4e-64	136	99.27	137	137	2.08835	8.64961	1	ACTGATGGAATGTTCTGGATGTCCAGCCGCAAGCAAGGGAACGAGACAGAATACACAATTGAGGAACTCGAGACGCACCAAGCGAGGAAATGCATCTGGCCAAAGCAGTACACGGCCGATAGCCTAAACGACCCTAC
SRR11006497_NODE_34_length_137_cov_30.166667	VIE4	0	136	99.27	NC_027817.1	5.49e-19	85	82.558	NC_035109.1	1.02e-62	136	99.27	137	137	1.51266	9.62084	1	AAAGTGTCGCAGACCGTTTCGAGCAATTGTCCCACTTATCTCGCTGGACTCGCCGTGAAAAATGATAGGACCATCTTTACTGATGGAATGTTCTGGATGTCCAGCCGCAAGCAAGGGAACGAGACAGAATACACAAT
SRR11006497_NODE_35_length_137_cov_22.950000	VIE4	0	136	100	NC_027817.1	1.29e-20	85	83.721	NC_035109.1	2.4e-64	136	100	137	137	1.20616	9.61245	1	ATTGTGTATTCTGTCTCGTTCCCTTGCTTGCGGCTGGACATCCAGAACATTCCATCAGTGAAGATGGTCCTATCATTTTTCACGGCGAGTCCAGCGAGATAAGTGGGACAATTGCTCGAAACGGTCTGCGACACTTT
SRR11006497_NODE_36_length_137_cov_19.233333	VIE4	4.86e-26	66	98.507	Absent	1	0	0	NC_035109.1	1.22e-54	121	99.18	137	122	1.8187	9.78566	1	GCGATAGCTTTCCCACAGACGCTCGTTACATGGTCTGATGCCGTCATGACTCGTAGCACCCGATGATTTTCGTTCTCAAGTTCTCCGTTAAAGAACCGAGATGGCAGTCTTCCCAAATCTCC
SRR11006497_NODE_37_length_136_cov_28.271186	VIE4	1e-33	76	100	NC_027817.1	4.77e-07	25	100	NC_035109.1	4.06e-32	76	98.701	136	77	0.832764	10.1623	1	TCTTCACTGATGGAATGTTCTGGATGTCCAGCCGCAAGCAAGGGAACGAGACAGAATACACAATCGAGGAACTCGAG
SRR11006497_NODE_38_length_135_cov_4.655172	VIE4	1.59e-38	179	75	NC_027817.1	2.62e-10	74	77.333	NC_035109.1	2.87e-63	134	75	135	135	2.22964	9.85056	1	GTGCTACGAGTCATGACGGCATCAGACCATGTAACGAGCGTCTGTGGGAAAGCTATCGCAAATGTACAGTTAAAAGTGTCGCAGACCGTTTCGAGCAATTGTCCCACTTATCTCGCTGGACTCGCCGTGAAAAAT
SRR11006497_NODE_39_length_128_cov_32.686275	VIE2	0	109	98.182	MN567479.1	5.41e-06	68	73.913	NC_035108.1	1.69e-59	127	97	128	128	-0.725438	3.22851	1	AGACACAGCATTAAACCTAGGAAGTTCACGATGTGATCCTCGAGGTAGCCCTTCCTCACCTCCACCGCGAGGCCGCGGAAAACCGCTCCACTCGGCTGCGAGGCATGCGCCTCCGTCCTCCACATCCT
SRR11006497_NODE_3_length_1957_cov_5.125532	VIE2	0	113	100	MN567479.1	1.53e-65	1184	65.141	NC_035108.1	0	1260	98.974	1957	1387	1.68235	-1.31678	1	ATAGTACATTTCAGCTGTTGAGTTTCTGCTTGTGGACAGTCGAACCAACCGCCCACTGTAGATATGTTGCAGAGTTTCAAGCTTCCGCATCACCTCCACCGGATATGGGCATAGGACCTTAAAACAGAACTCCGGATTGGTCTTCAACCACCTCTCGAGAACATCAAGGACGACCAGCGTTCTGGTTTTTTCCTTCCGGAAATCAGGATCACTCTCCCCGATGTCACAAAGGACAGTTTCACACAGAGTTGGTTCAAGCTTGAAGACATTTGTCCGACTCTTTAGGGTGACTAGGTTGTAACCATACGTTATGAACTTTTGGGGTTCTTCACGTTCTACTCCCCCAAGGGTGTACCCTGCCACGCGCATAACTCGTTCTTCCATCACTGCCCTCTGCGA…
SRR11006497_NODE_40_length_128_cov_26.235294	VIE2	0	109	100	NC_034017.1	8.58e-10	50	84.314	NC_035108.1	1.69e-59	127	95	128	128	0.712093	2.60785	1	AGGATGTGGAGGACGGAGGCGCATGCCTCGCAGCCGAGTGGAGCGGTTTTCCGCGGCCTCGGGGTGGAGGTGAGGAAGGGCTACCTCGAGGACCACATCGTGAACTTCCTAGGTTTAATGCTGTGTCT
SRR11006497_NODE_41_length_122_cov_4.311111	VIE2	0	121	97.541	MN567479.1	1.78e-05	52	77.358	NC_035108.1	1.22e-54	121	97.436	122	122	0.909569	2.23773	1	GTTTAATGCTGTGTCTCCAGGTGATTTCAAACGCCCGGCCACGCTAACGGCCATTGGCCTACTGGGTGTTATCCTGGCTGGCTTTTGCTGTTTTTGGATTGCCGTCGGTCTTCTCATGCGTT
SRR11006497_NODE_42_length_122_cov_2.688889	VIE2	0	121	98.361	MN567479.1	1.78e-05	52	77.358	NC_035108.1	2.87e-56	121	97.436	122	122	0.848399	2.24195	1	GTTTAATGCTGTGTCTCCAGGTGATTTCAAACGCCCGGCCACGCTAACGGCCATTGGCCTACTGGGTGTTATCCTGGTTGGCTTTTGCTGTTTTTGGATTGCCGTCGGTCTTCTCATGCGTT
SRR11006497_NODE_43_length_113_cov_18.222222	VIE2	0	112	99.115	Absent	1	0	0	NC_035108.1	1.99e-51	112	98.276	113	113	-0.339312	2.03512	1	AAAACAGCAAAAGCCAACCAGGATAACACCCAGTAGGCCAATGGCCGTTGGCGTGGCCGGGCGTTTGAAATCACCTGGAGACACAGCATTAAACCTAGGAAGTTCACGATGTG
SRR11006497_NODE_44_length_111_cov_5.382353	VIE2	0	110	99.099	NC_035187.1	0.002	23	91.667	NC_035108.1	1.01e-48	110	99.099	111	111	0.869627	-0.140454	1	CCAGCCAACAAACCCAGTCATATGGATCCTCCTTGGTAGCAGCGTCAACTGGATAAACATATGTACCTGGGGCATTTCGCCCAGTTCGCCCTCGTCGCTGCACCATAGATG
SRR11006497_NODE_45_length_110_cov_6.969697	VIE2	2.49e-46	109	97.273	Absent	1	0	0	NC_035108.1	8.18e-50	109	97.222	110	110	-0.212965	2.02333	1	GCTACCTCGAGGATCACATCGTGAACTTCCTAGGTTTAATGCTGTGTCTCCAGGTGATTTCAAACGCCCGGCCACGCTAACGGCCATTGGCCTACTGGGTGTTATCCTGG
SRR11006497_NODE_46_length_105_cov_28.678571	VIE2	0	104	97.143	MN567479.1	0.000181	60	73.77	NC_035108.1	3.97e-47	104	96.296	105	105	-0.192452	2.78412	1	GCGTGGCCGGGCGTTTGAAATCACCTGGAGACACAGCATTAAACCTAGGAAGTTCACGATGTGATCCTCGAGGTAGCCCTTCCTCACCTCCACCGCGAGGCCGCG
SRR11006497_NODE_47_length_99_cov_24.409091	VIE2	0	98	100	Absent	1	0	0	NC_035108.1	6.62e-44	98	98.98	99	99	1.43884	0.085938	1	TGGTCTAACACCATTTGTGCTTCCAGCCAACAAACCCAGTCATATGGATCCTCCTTGGTAGCAGCGTCAACTGGATAAACATATGTACCTGGGGCATTT
SRR11006497_NODE_48_length_98_cov_4.333333	VIE2	0	97	98.98	Absent	1	0	0	NC_035108.1	9.68e-42	97	98.701	98	98	1.42749	2.46961	1	CCTACTGGGTGTTATCCTGGCTGGCTTTTGCTGTTTTTGGATTGCCGTCGGTCTTCTCATGCGTTGGCTTTGGTTCGTGGTTGGTTCTGTTGCACGCT
SRR11006497_NODE_49_length_96_cov_4.684211	VIE2	0	95	98.958	NC_034017.1	0.000162	35	83.333	NC_035108.1	1.15e-40	95	97.403	96	96	0.096871	2.94342	1	GCCAATGGCCGTTGGCGTGGCCGGGCGTTTGAAATCACCTGGAGACACAGCATTAAACCTAGGAAGTTCACGATGTGGTCCTCGAGGTAGCCCTTC
SRR11006497_NODE_4_length_1631_cov_6.320463	VIE2	0	197	99	MN567479.1	3.42e-22	265	74.675	NC_035108.1	1.89e-91	200	84.884	1631	445	0.22647	1.78855	1	ACCATAGATGATGTTGTGATGGGCTGCTTTCGCAAGATGACCTCATCCTCACTTTGTATGACTGGTTTCACAGCTGTATGGTAAATTTAAGTAATCCATCACTCCCCGGGCCGCTATTGACATCGGGTCCAAAAAGTGGCATTCGTCCATCATGATGGTGTGGACCTTAATTTGGCCAACACCTCTACTCTTGACAAAATCCATAAACGTTGCATGGCAGGCGATCGTCACAGCATTGTTCTTGCACGAACCAAAGCCAACGCATGAGAAGACCGACGGCAATCCAAAAACAGCAAAAGCCAACCAGGATAACACCCAGTAGGCCAATGGCCGTTGGCGTGGCCGGCCGGGCGTTTGAAATCACCTGGAGACACAGCATTAAACCTAGGAAGTTCACGA…
SRR11006497_NODE_50_length_95_cov_82.555556	VIE2	0	94	77.895	NC_034204.1	1.71e-10	74	77.333	NC_035109.1	9.26e-42	94	100	95	95	2.16759	9.28194	1	ACGAAGTCATATTGGAAAGCGATAGCTTTCCCACAGACGCTCGTTACATGGTCTGATGCCGTCATGACTCGTAGCACACGATGATTTTCGTTCTC
SRR11006497_NODE_51_length_95_cov_38.777778	VIE2	0	94	100	MN567479.1	4.58e-05	49	78	NC_035108.1	9.26e-42	94	98.947	95	95	1.01233	2.72418	1	CAGGTGATTTCAAACGCCCGGCCACGCCAACGGCCATTGGCCTACTGGGTGTTATCCTGGTTGGCTTTTGCTGTTTTTGGATTGCCGTCGGTCTT
SRR11006497_NODE_52_length_95_cov_30.777778	VIE4	0	94	98.947	NC_027817.1	2.53e-08	40	87.805	NC_035109.1	3.94e-40	94	97.895	95	95	1.59765	9.03565	1	AATGATAGGACCATCTTTACTGATGGAATGTTCTGGATGTCCAGCCGCAAGCAAGGGAACGAGACAGAATACACAATTGAGGAACTCGAGACGCA
SRR11006497_NODE_53_length_95_cov_12.111111	VIE4	7.21e-43	94	100	NC_034204.1	1.71e-10	44	88.889	NC_035109.1	9.26e-42	94	98.947	95	95	1.96897	8.39288	1	AATGATAGGACCATCTTCACTGATGGAATGTTCTGGATGTCCAGCCGCAAGCAAGGGAACGAGACAGAATACACAATTGAGGAACTCGAGACGCA
SRR11006497_NODE_54_length_95_cov_7.555556	VIE4	8.22e-36	84	98.824	NC_034204.1	5.96e-10	73	77.027	NC_035109.1	3.94e-40	94	98.701	95	95	2.72705	8.80271	1	GAGAACGAAAATCATCGGGTGCTACGAGTCATGACGGCATCAGACCATGTAACGAGCGTCTGTGGGAAAGCTATCGCTTTCCAATATGACTTCGT
SRR11006497_NODE_55_length_95_cov_5.777778	VIE4	7.21e-42	94	98.947	NC_027817.1	2.53e-08	40	87.805	NC_035109.1	3.94e-40	94	97.895	95	95	1.1603	9.49337	1	AATGATAGGACCATCTTTACTGATGGAATGTTCTGGATGTCCAGCCGCAAGCAAGGGAACGAGACAGAATACACAATCGAGGAACTCGAGACGCA
SRR11006497_NODE_56_length_95_cov_5.666667	VIE4	4.86e-26	66	98.507	Absent	1	0	0	NC_035109.1	3.94e-40	94	98.701	95	95	2.0063	9.98993	1	GAGAACGAAAATCATCGGGTGCTACGAGTCATGACGGCATCAGACCATGTAACGAGCGTCTGTGGGAAAGCTATCGCAAATGTACAGTTAAAAGT
SRR11006497_NODE_57_length_95_cov_2.888889	VIE4	1.14e-27	66	100	Absent	1	0	0	NC_035109.1	9.26e-42	94	100	95	95	2.5021	9.73605	1	GAGAACGAAAATCATCGTGTGCTACGAGTCATGACGGCATCAGACCATGTAACGAGCGTCTGTGGGAAAGCTATCGCAAATGTACAGTTAAAAGT
SRR11006497_NODE_58_length_94_cov_16.117647	VIE2	0	93	100	Absent	1	0	0	NC_035108.1	3.18e-41	93	97.872	94	94	-0.0373916	2.09044	1	GTTTAATGCTGTGTCTGCAGGTGATTTCAAACGCCCGGCCACGCCAACGGCCATTGGCCTACTGGGTGTTATCCTGGTTGGCTTTTGCTGTTTT
SRR11006497_NODE_59_length_93_cov_20.375000	VIE2	8.41e-41	92	98.925	Absent	1	0	0	NC_035108.1	1.09e-40	92	93.878	93	93	-0.702799	3.4451	1	TTCCTCACCTCCACCGCGAGGCCGCGGAAAACCGCTCCACTCGGCTGCGAGGCATGCGCCTCCGTCCTCCACATCCTCAACCTCTCTTCGACG
SRR11006497_NODE_5_length_1610_cov_15.754729	VIE2	0	306	99.674	NC_034204.1	1.34e-71	1084	64.907	NC_035108.1	0	1161	96.296	1610	1162	-0.41941	5.10361	1	CGAGGCCGCGGAAAACCGCTCCACTCGGCTGCGAGGCATGCGCCTCCGTCCTCCACATCCTCAACCTCTCTTCGACGCTTGGTTCAGGGTCATCCGTGAGGGGAGTCTCGGTCAACTTCATTTTAGACACCTTTGGGTTGCTATCCAGCTTTCTGAATCTCCATTGGATAGTATAGGGCCGGTCCAACCTGGAAATGAATGGGGTGTGAGCAGTTCTTACAGCACCAATTTGCTTGCTCGCCTGGTCTAACCACATTCGCCGATGATCGTCCCTCACATTTCGGATCCACTTTCACGTGTGTTCCCGGGACAGGCCCCGAAATTAGCCGAATTGGGGTGACATGCCAAGGGAAATCAGTTTGCATCTGTCAGCCGTGTATTGTTTAGGCCAAATGCACT…
SRR11006497_NODE_60_length_93_cov_20.187500	VIE2	0	76	100	Absent	1	0	0	NC_035108.1	4.06e-32	76	91.837	93	77	1.01948	3.00136	1	AGGATGTGGAGGACGGAGGCGCATGCCTCGCAGCCGAGTGGAGCGGTTTTCCGCGGCCTCGGGGTGGAGGTGAGGAA
SRR11006497_NODE_61_length_93_cov_15.000000	VIE2	0	76	98.701	Absent	1	0	0	NC_035108.1	4.06e-32	76	93.878	93	77	-0.700882	3.37957	1	TTCCTCACCTCCACCGCGAGGCCGCGGAAAACCGCTCCACTCGGCTGCGAGGCATGCGCCTCCGTCCTCCACATCCT
SRR11006497_NODE_62_length_93_cov_8.562500	VIE2	1.98e-42	92	100	Absent	1	0	0	NC_035108.1	1.09e-40	92	91.837	93	93	0.31345	3.43898	1	TTCCTCACCTCCACCCCGAGGCCGCGGAAAACCGCTCCACTCGGCTGCGAGGCATGCGCCTCCGTCCTCCACATCCTCAACCTCTCTTCGACG
SRR11006497_NODE_63_length_91_cov_19.357143	VIE2	1.21e-37	90	97.802	Absent	1	0	0	NC_035108.1	1.31e-39	90	97.222	91	91	-0.182344	3.0261	1	GCCAATGGCCGTTGGCGTGGCCGGGCGTTTGAAATCACCTGGAGACACAGCATTAAACCTAGGAAGTTCACGATGTGATCCTCGAGGTAGC
SRR11006497_NODE_64_length_90_cov_19.615385	VIE4	8.78e-41	89	100	NC_034204.1	1.59e-10	44	88.889	NC_035109.1	4.51e-39	89	98.889	90	90	0.835648	9.30769	1	CTCGAGTTCCTCGATTGTGTATTCTGTCTCGTTCCCTTGCTTGCGGCTGGACATCCAGAACATTCCATCAGTGAAGATGGTCCTATCATT
SRR11006497_NODE_65_length_87_cov_10.100000	VIE2	0	86	98.851	MN567479.1	2.42e-14	86	78.161	NC_035108.1	7.75e-36	86	98.851	87	87	1.19052	0.515325	1	CCAGCATTGGATGGTAAATTTAAGTAATCCATCACTCCCCGGGCCGCTATTGACATCGGGTCCAAAAAGTGGCATTCGTCCATCATG
SRR11006497_NODE_66_length_86_cov_78.222222	VIE4	0	44	100	NC_027817.1	8.31e-14	82	78.313	NC_035109.1	6.26e-37	85	100	86	86	1.78475	9.40893	1	GGTCCTATCATTTTTCACGGCGAGTCCAGCGAGATAAGTGGGACAATTGCTCGAAACGGTCTGCGACACTTTTAACTGTACATTTG
SRR11006497_NODE_67_length_82_cov_41.000000	VIE4	0	49	100	NC_027817.1	4.04e-11	75	77.632	NC_035109.1	8.64e-35	81	100	82	82	1.06522	9.31814	1	AGTTAAAAGTGTCGCAGACCGTTTCGAGCAATTGTCCCACTTATCTCGCTGGACTCGCCGTGAAAAATGATAGGACCATCTT
SRR11006497_NODE_68_length_82_cov_13.200000	Absent	1	0	0	MN567479.1	2.09e-08	72	75.342	NC_035108.1	2.35e-28	72	98.63	82	73	2.10293	2.87422	1	TCTGTGGATGCTACTTCACGTAGGGCATTGCTCGATGTTCTTCCTAGGGTATCTACTGGAACACAAACTGAGG
SRR11006497_NODE_6_length_1039_cov_58.545738	VIE4	5.54e-56	117	100	NC_034204.1	6.62e-29	539	66.426	NC_035109.1	0	854	73.394	1039	950	0.958159	8.32005	1	TGATTTTCGTTCTCAAGTTCTCCGTTAAAGAACCGAGATGGCAGTCTTCCCAAATCTCCCCGGGTCTCACCAGTGTGTTGAAACACAGCCATCTCCGTGGAGTAACATCCATAGTGGGATCATCATTTGGGAGACTCGGATTGATGACGTTGAGGCATGTAGTAGAACTAGCCAAGAGCCAAAACCGACGCACGAAAAAACCGATGGTAGCCCAAAGACAGCAAACGCCAGCCAAGACAATACCCAATATGCTAGAGGCCGTTGACGTGGACGAGAGTTCGATATCGCTTGTAAACACAACATTAAACCGAGGAAGTTGACTATATGATCCTCGAGGTAGCCCTTCCTGGTCTCTACCCCAAGGCCCCGGAAAACCGTTCCGCTTGGTTGTGATGCGTG…
SRR11006497_NODE_7_length_975_cov_17.482183	VIE2	0	222	99.552	MN567479.1	8.05e-72	798	68.309	NC_035108.1	0	764	93.452	975	899	1.69245	1.47353	1	ATTTGGCCAACACCTCTACTCTTGACAAAATCCATAAACGTTGCATGGCAGGCGATCGTCACAGCATTGTTCTTGCAGTAGGCAACATTTGTTCCTATCTTGAATTCCGTTTCACCGAAGGCCTTTCTTACTTCCTCCATAACAACTCGGGTGGGGGTCAAAATGAGGGTGCGCCGCTTGAGCTCCACGTTTTTCAGTGTCTCTTCAACAATGTATTTCCGTGTCTTTCCCTTGCCAGGGTGCCAATCGATGAATGTTCTTTGTACCGTGCTCGTTAGATCAATGCCTGGAAGATGAACCTGGTTCGGATCTTGCTCATAGGTCGTGACTATGGAATGGTATTTTCCATTATATTGAAAGCCATACCCATAAAGTCCGACCGGCTCGCCCTCCAAATAG…
SRR11006497_NODE_8_length_784_cov_7.425743	VIE1	0	135	97.059	NC_027817.1	6.45e-34	222	74.222	NC_035107.1	1.26e-59	138	97.122	784	287	19.0961	22.5744	3	GCGCAGATGTGGGCTTTGTACTTCTTCCACAGAAGAGACTTGAGGTTAGGATTCGCGGCCATCGCTTCTAGTGTTCCTGTGGAATGGTTCCCTGAAGGCCGAACGTCGTGGTCCATTCATCAAAACTGTGAATGGATGACAACAGAGGACATGCTCACTGTATGGAATCGCGTTTGGATCCAAGACAACCCATGGATGAAACATAAAAAATGGGTCGAAAAGTGGGAGGATCTCCCCTGTCTCCACAAGAAACAAGATCAAGAATGTGGTAGCATAATCGGAACACA
SRR11006497_NODE_9_length_740_cov_5.040724	VIE3	0	156	100	MN567479.1	1.17e-17	146	73.51	NC_035109.1	1.14e-75	157	100	740	158	0.116677	7.04181	1	AGAAGAAGGTTTCCCGGCCGGGAGGCGGCTGGGTTGGTGGCCCAAGTGGGCTGCCGAAGAAGCGGACGGGTTCGGTTGTTGGCAAAACAACCGACCAAAAACAAAAAATTGTGGCGACGCAGAGACCCCCATCAGGGGGCAGCCTCCTCGCCATAAAA
SRR11006498_NODE_10_length_703_cov_3.384984	VIE1	0	135	98.529	NC_035187.1	2.15e-39	321	71.296	NC_035107.1	2.3e-63	140	98.582	703	327	18.9373	22.5164	3	CATGTGTTCCGATTATGCTACCACATTCTTGATCTTGTTTCTTGTGGAGATAGGGGAGATCCTCCCACTTTTCGACCCATTCTTTATGTTTCATCCATGGGTTGTCTTGGATCCAAACGCGATTCCATACAGTGAGCATGTCCTCTGTTGTCATCCATTCACAGTTTTGATGGATGGACCACGACGTTCGGCCTTCAGGGAACCATTCCACAGGGACACTAGAAGCGATGGCCGCGAATCCTAACCTCAAGTCTCTTCTGTGGAAGAAGTACAAAGCCCACATCTGGCTGTATGCTTTGGCTAGACACGCGCTGTCTGATATCGCTT
SRR11006498_NODE_11_length_682_cov_12.552066	VIE2	0	71	100	MN567479.1	7.27e-20	203	70.098	NC_035108.1	3.26e-103	208	99.043	682	209	1.94229	2.87925	1	CCTCAGTTTGTGTTCCAGTAGATACCCTAGGAAGAACATCGAGCAATGCCCTACGTGAAGTAGCATCCGCAGAGGAATCATCATCTGGGACAAGCGGATCGACGACGTTGAAGCGTGCAACAGAACCAACCACGAACCAAAGCCAACGCATGAGAAGACCGACGGCAATCCAAAAACAGCAAAAGCCAACCAGGATAACACCCAGTAGG
SRR11006893_NODE_30_length_304_cov_2.449339	Absent	1	0	0	NC_038912.1	3.32e-07	48	86	NC_035108.1	2.89e-17	48	100	304	49	-12.9331	15.1222	8	ATTGACGATTCCCAATTGTGTAGTATCTCAGACTTTCCTCTCTCATAAA
SRR11006498_NODE_16_length_375_cov_3.721477	VIE2	3.95e-31	76	98.701	Absent	1	0	0	NC_035108.1	4.06e-32	76	97.403	375	77	-0.445964	4.70098	1	TGAGAACCACCACGTCTTAAGGGTCATGACGGCCTCAGACTATGCGACGAGTGTGTGTGGAAAAGCGATTGCATTCC
SRR11006498_NODE_17_length_368_cov_3.243986	VIE2	0	203	88.987	Absent	1	0	0	NC_035108.1	1.53e-82	226	88.546	368	227	0.161286	5.29854	1	CCATCCGACTGTCTACCTGAACATTTCCAATTCCTACGATTCAGTCTTTGATGAGCTTCCACGACACACGAACGCAAAGACGACAAAACACGACGCAAGATCACACTTGGAACCGAAAGTGTGGAGATGGCCGTTTACCAGCATACGGGTGAAACCAAAGGCGATTTGGGGAAATTGCCATCCCGGTTTTTCAGTGGAGAGCTTGAGAATGAGAACCACCACGTCTT
SRR11006498_NODE_1_length_4002_cov_5.264968	VIE3	3.54e-77	156	100	MN567479.1	5.68e-119	2292	64.853	NC_035108.1	0	1350	72.561	4002	2860	0.316372	6.18258	1	AGAAGAAGGTTTCCCGGCCGGGAGGCGGCTGGGTTGGTGGCCCAAGTGGGCTGCCGAAGAAGCGGACGGGTTCGGTTGTTGGCAAAACAACCGACCAAAAACAAAAAATTGTGGCGACGCAGAGACCCCCATCAGGGGGCAGCCTCCTCGCCATAAAAAGGGATGGGAATCTTAGAGGAGGTGGAGTTCATCTTGTTCAAAATCATTCGGGAAAACACATGGTTTGGGCTCATTGCCTTTCTGTGCATTGGCCTCAAAATGCGGTGGCCCGTATGGATTATGATTCTAATTGGAGTTGTGACCTGGAACGCTGTGAGGGCTGATGTTATTGAACCCCTCAAGCAGGAGAAGATGACATTCTTGGAGACTCGAATGTTTTAAGCGAAATATCAACTATCG…
SRR11006498_NODE_20_length_220_cov_6.909091	VIE2	0	219	98.636	NC_027817.1	0.000122	29	90	NC_035108.1	8.13e-105	219	98.182	220	220	0.5504	0.248194	1	TAGCACTCGAAAACTCAGTTCTGAGTGGTTTAAGAGCATTGTCCGACAGCATGGAGCTGGAAAGACGATAGCGTTCGTCCCATCCCAGCACCAGTCGGAACGGTTTGCGGACTCATCCGCGGGAGCCGTTTCTCTGCATCGGAACAATTTTGAGGAGAATTATGCGAAGGCCCTTGACCCTGAGACAAAAATCATCTATTCGACGGAAATTTCTGAGATG
SRR11006498_NODE_21_length_199_cov_49.508197	VIE4	0	143	97.917	MN567479.1	3.11e-05	74	73.333	NC_035109.1	8.92e-64	143	97.222	199	144	1.35801	8.21639	1	TTTGTATCTCCATGGGGTAATATAAGGCCGGCCCCACTTGAAAATGTACTGGGTGGGAACAATTTTTGCAACACCAATTGGATTGCTCACCGGGTTTTACCACAGACGCAGCTGAACGTCCTTCACACTTTGGGTCAACCTTGA
SRR11006498_NODE_22_length_195_cov_5.067797	VIE2	0	136	97.81	MN567479.1	3.47e-17	134	73.333	NC_035108.1	4.42e-61	138	97.842	195	139	1.81261	-1.04149	1	ATAGTACATTTCAGCTGTTGAATTTCTGCTTTTGGACAGTCGAACCAACCGCCCACTGTAAGTATGTTGCAGAGTTTCAAGCTTCCGCATCACCTCCACCGGATATGGGCATAGGACCTTAAAACAGAACTGGGCCTCC
SRR11006498_NODE_23_length_195_cov_4.762712	VIE2	0	136	99.27	MN567479.1	2.85e-18	134	74.074	NC_035108.1	8.53e-64	138	99.281	195	139	1.68328	-1.07028	1	ATAGTACATTTCAGCTGTTGAGTTTCTGCTTGTGGACAGTCGAACCAACCGCCCACTGTAGATATGTTGCAGAGTTTCAAGCTTCCGCATCACCTCCACCGGATATGGGCATAGGACCTTAAAACAGAACTGGGCCTCC
SRR11006498_NODE_24_length_184_cov_3.672897	VIE2	0	183	99.457	NC_034204.1	1.92e-07	171	68	NC_035108.1	4.45e-88	183	99.13	184	184	0.897711	5.57032	1	GCATGTTTTGGATGTCTAGTCGTAAACAAGGCAATGAGACTGAGTACACGATTGAGGATTTGGAAACCATGCAAGCCGAAAGTGCATTTGGCCTAAACAATACACGGCTGACAGTTTGGATGACCCAACTGACCAACGGTTATTCATGCCTCCGGCGTGGGGCGGCCCCATCTCGCGGGCGAAT
SRR11006498_NODE_25_length_182_cov_6.266667	VIE2	1.91e-79	192	93.264	NC_034017.1	8.62e-12	57	84.483	NC_035108.1	2.77e-84	181	93.264	182	182	1.51938	3.76364	1	TGCGCCTCCGTCCTCCACATCCTCAACCTCTCTTCGACGCTTGGTTCAGGGTCATCCGAGAGGGGAGTCTCGGTCAATTTCATTTTAGACACCTTTGGGTTGCTATCCAGCTTTCTGAATCTCCATTGGATAGTATAGGGCCGGTCCAACCTGAAAATGAATGGGGTGTGAGCAGTTCTTAC
SRR11006498_NODE_26_length_168_cov_3.879121	VIE2	0	167	100	NC_030400.1	0.001	34	82.857	NC_035108.1	4.71e-10	34	97.143	168	35	-0.562142	0.676433	1	GGAGTTTTTCACGCCCTCTACCATGTAACGCGTGG
SRR11006498_NODE_27_length_164_cov_11.367816	VIE2	0	108	99.083	NC_034017.1	3.71e-22	161	73.457	NC_035108.1	3.42e-76	163	98.78	164	164	1.54774	-1.14118	1	AGACATTTGTCCGACTCTTTAGGGTGACTAGGTTGTAACCATACGTTATGAACTTTTGGGGTTCTTCACGTTCTACTCCCCCAAGGGTGTACCCTGCCACGCGCATAACTCGTTCTTCCATCACTGCCCTCTGCGACCATCCTCCTCGTCCACATCCAAGGTCA
SRR11006498_NODE_29_length_159_cov_37.341463	VIE2	0	34	100	NC_034017.1	0.004	28	86.207	NC_035108.1	3.29e-76	158	98.742	159	159	0.789413	0.622267	1	CTCCATCAGTTGGCTCGAATTATACGATTCGGGAGTACGCGGCCCCTAGCACTCGAAAACTCAGTTCTGAGTGGTTTGAGAGCATTGTCCGACAGCATGGAGCTGGAAAGACGATAGCGTTCGTCCCATCCCAGGACCAGTCGGAACGGTTTGCGGACT
SRR11006498_NODE_2_length_2354_cov_21.070268	VIE2	0	94	100	NC_034204.1	1.97e-71	1185	64.64	NC_035108.1	0	1251	93.452	2354	1947	-0.179906	3.96329	1	AGGGTGCGCCGCTTGAGCTCCACGTTTTTCAGTGTCTCTTCAACAATGTATTTCCGTGTCTTTCCCTTGCCAGGGTGCCAATCGATGAATGTTCTTTGTACCGTGCTCGTTAGATCAATGCCTGGAAGATGAACCTGGTTCGGATCTTGCTCATAGGTCGTGACTATGGAATGGTATTTTCCATTATATTGAAAGCCATACCCATAAAGTCCGACCGGCTCGCCCTCCAAATAGAAGGGAGATCCTGAAGATCCGAAGCCAAAATCTTTTGTCACGAACATTGTGGGAGTGCCATCTATGGTGATGGTGCTGGGCTCATATTTATGATATTCCACAGTGCCGTCCGGTAGACAAGCCAGGACGTCAATTTCGTTGACAAGTTCAGGCTTTGGCAGATTC…
SRR11006498_NODE_30_length_159_cov_4.573171	VIE2	0	157	98.78	NC_034017.1	1.34e-08	61	79.032	NC_035108.1	8.85e-33	81	97.561	159	159	1.85588	-0.209985	1	CATATGTACCTGGGGCATTTCGCCCAGTTCGCCCTCGTCGCTGCACCATAGATGATGTTGTGATGGGCTGCTTTCGCTGTTGCTATCTTGAATTCCGTTTCACCGAAGGCCTTTCTTACTTCCTCCATAACAACTCGGGTGGGGGTCAAAATGAGGGTG
SRR11006498_NODE_31_length_155_cov_8.320513	VIE2	0	139	77.857	NC_034204.1	7.17e-12	121	72	NC_035109.1	2.47e-64	139	99.18	155	140	2.21407	9.21805	1	GGAGATTTGGGAAGACTGCCATCTCGGTTCTTTAACGGAGAACTTGAGAACGAAAATCATCGGGTGCTACGAGTCATGACGGCATCAGACCATGTAACGAGCGTCTGTGGGAAAGCTATCGCTTTCCAATATGACTTCGT
SRR11006498_NODE_32_length_153_cov_12.684211	VIE4	0	76	100	NC_027817.1	2.47e-11	76	77.922	NC_035109.1	4.06e-32	76	100	153	77	1.56341	9.29608	1	GTCCTATCATTTTTCACGGCGAGTCCAGCGAGATAAGTGGGACAATTGCTCGAAACGGTCTGCGACACTTTTAACTG
SRR11006498_NODE_33_length_153_cov_7.947368	VIE4	7.21e-43	187	76.064	NC_027817.1	3e-10	74	77.333	NC_035109.1	5.68e-73	152	77.273	153	153	2.40568	9.55452	1	GAGAACGAAAATCATCGTGTGCTACGAGTCATGACGGCATCAGACCATGTAACGAGCGTCTGTGGGAAAGCTATCGCAAATGTACAGTTAAAAGTGTCGCAGACCGTTTCGAGCAATTGTCCCACTTATCTCGCTGGACTCGCCGTGAAAAAT
SRR11006498_NODE_34_length_152_cov_14.493333	VIE2	0	145	74.658	NC_034204.1	1.04e-09	112	70.492	NC_035109.1	7.84e-58	136	92.623	152	137	2.03417	9.59895	1	GGAGATTTGGGAAGACTGCCATCTCGGTTCTTTAACGGAGAACTTGAGAACGAAAATCATCGAGTCATGACGGCATCAGACCATGTAACGAGCGTCTGTGGGAAAGCTATCGCTTTCCAATATGACTTCGTGGGATT
SRR11006498_NODE_35_length_152_cov_8.906667	VIE2	0	151	99.342	MN567479.1	8e-05	29	90	NC_035108.1	8.36e-71	151	98.026	152	152	0.434151	0.288565	1	TTGTCTCAGGGTCAAGGGCCTTCGCATAATTCTCCTCAAAATTGTCCCGATGCAGAGAAACGGCTCCCGCGGATAAGTCCGCAAACCGTTCCGACTGGTCCTGGGATGGGACGAACGCTATCGTCTTTCCAGCTCCATGCTGTCGGACAATG
SRR11006498_NODE_36_length_151_cov_6.810811	VIE2	0	76	100	NC_034017.1	1.53e-07	46	82.979	NC_035108.1	5.17e-33	83	95.238	151	105	2.3741	0.908779	1	TTCCGTTTCACCGAAGGCCTTTCTTACTTCCTCCATAACAACTCGGGTGGGGGTCAAAATAAGGGTGCGCCGCTTGAATTCCACAGTGCCGTCCGGTAGACAAGC
SRR11006498_NODE_37_length_148_cov_23.408451	VIE2	0	147	100	MN567479.1	7.75e-05	29	90	NC_035108.1	2.82e-70	147	98.649	148	148	0.459013	0.628938	1	CATTGTCCGACAGCATGGAGCTGGAAAGACGATAGCGTTCGTCCCATCCCAGGACCAGTCGGAACGGTTTGCGGACTCATCCGCGGGAGCCGTTTCTCTGCATCGGGACAATTTTGAGGAGAATTATGCGAAGGCCCTTGACCCTGAG
SRR11006498_NODE_38_length_148_cov_23.098592	VIE2	0	147	99.324	MN567479.1	1.31e-14	112	74.336	NC_035108.1	1.2e-68	147	99.324	148	148	1.82947	0.700112	1	CTATCTTGAATTCCGTTTCACCGAAGGCCTTTCTTACTTCCTCCATAACAACTCGGGTGGGGGTCAAAATGAGGGTGCGCCGCTTGAGCTCCACGTTTTTCAGTGTCTCTTCAACAATGTATTTCCGTGTCTTTCCCTTGCCAGGGTG
SRR11006498_NODE_39_length_146_cov_5.565217	VIE2	0	156	92.357	NC_034017.1	2.19e-05	40	82.927	NC_035108.1	1.44e-67	145	92.357	146	146	1.74593	4.03104	1	ACTGCTCACACCCCATTCATTTCCAGGTTGGACCGGCCCTATACTATCCAATGGAGATTCAGAAAGCTGGATAGCAACCCAAAGGTGTCTAAAATGAAGTTGACCGAGACTCCCCTCTCGGATGACCCTGAACCAAGCGTCGAAGA
SRR11006498_NODE_3_length_2148_cov_9.767262	VIE2	0	113	100	MN567479.1	9.94e-56	1496	64.881	NC_035108.1	0	1119	94.619	2148	1632	1.60929	-1.01105	1	TGACGCTGCTACCAAGGAGGATCCATATGACTGGGTTTGTTGGCTGGAAGCACAAATGGTGTTAGACCAGCTAAGCATGCCACTAATGAAGGAAGAGTATGCTTATGGACAACCCCCTGGAGCTTTTCGTCTGATCGGCGAAAGTCGAGATAGGTTCTTCCGGTTCATGGAGCGGCCAAATGTGCCAATATGGCTGGCTTGGAAGTGGGCGAACAGTTTCAACCAGAAGCATGACATGATCTTCAATGGAAGGGACTTGCCTGATGAAGACACCGTGCACAGATCAGATGGGCGCATGGTGTATCGGCCAAAGTTTCTGGATCAACGGTTCGAAAGGTTGCCATGGAGTGTCCGCGAGCCAACTCTGAAGTTCATCCTCTCAACGCGTAGTGATTTTCA…
SRR11006498_NODE_40_length_144_cov_48.313433	VIE4	0	115	100	NC_034204.1	8.02e-11	115	71.552	NC_035109.1	1.72e-66	143	97.917	144	144	1.11431	8.68463	1	AGGGCTAACCACATACCAGGATACAAAATGCAAACGGATTTTCCGTGGCATGTGTCTCCAATTCGCCTCATCCCCGGTCCGGTGCCCGGAACCCACGTCAAGGTTGACCCAAAGTGTGAAGGACGTTCAGCTGCGTCTGTGGTA
SRR11006498_NODE_41_length_138_cov_5.000000	VIE2	0	137	100	MN567479.1	1.22e-14	112	74.336	NC_035108.1	6.94e-65	137	98.551	138	138	1.78714	0.429228	1	TTCCGTTTCACCGAAGGCCTTTCTTACTTCCTCCATAACAACTCGGGTGGGGGTCAAAATAAGGGTGCGCCGCTTGAGCTCCACGTTTTTCAGTGTCTCTTCAACAATGTATTTCCGTGTCTTTCCCTTGCCAGGGTG
SRR11006498_NODE_42_length_137_cov_143.400000	VIE4	0	136	100	NC_027817.1	1.29e-20	85	83.721	NC_035109.1	2.4e-64	136	100	137	137	1.08337	9.46396	1	ATTGTGTATTCTGTCTCGTTCCCTTGCTTGCGGCTGGACATCCAGAACATTCCATCAGTGAAGATGGTCCTATCATTTTTCACGGCGAGTCCAGCGAGATAAGTGGGACAATTGCTCGAAACGGTCTGCGACACTTT
SRR11006498_NODE_43_length_137_cov_68.066667	VIE4	0	136	100	NC_027817.1	2.05e-05	22	100	NC_035109.1	2.4e-64	136	99.27	137	137	1.79878	8.76639	1	ACTGATGGAATGTTCTGGATGTCCAGCCGCAAGCAAGGGAACGAGACAGAATACACAATTGAGGAACTCGAGACGCACCAAGCGAGGAAATGCATCTGGCCAAAGCAGTACACGGCCGATAGCCTAAACGACCCTAC
SRR11006498_NODE_44_length_137_cov_13.450000	VIE2	0	136	99.27	NC_027817.1	1.47e-13	79	80	NC_035108.1	1.02e-62	136	98.54	137	137	-0.260565	4.61285	1	ATACCTTAAGCTGCACGTTCGATCCATACAAAGTCCGTCGAAACCCGACAAAGTCGTATTGGAATGCAATCGCTTTTCCACACACACTCGTCGCATAGTCTGAGGCCGTCATGACCCTTAAGACGTGGTGGTTCTCA
SRR11006498_NODE_45_length_136_cov_11.457627	VIE4	1e-33	76	100	NC_027817.1	4.77e-07	25	100	NC_035109.1	4.06e-32	76	98.701	136	77	0.905546	10.2256	1	CTCGAGTTCCTCGATTGTGTATTCTGTCTCGTTCCCTTGCTTGCGGCTGGACATCCAGAACATTCCATCAGTGAAGA
SRR11006498_NODE_46_length_134_cov_20.982456	VIE2	0	133	100	NC_034017.1	1.99e-05	40	82.927	NC_035108.1	9.92e-63	133	91.045	134	134	1.6235	3.89849	1	TCTTCGACGCTTGGTTCAGGGTCATCCGAGAGGGGAGTCTCGGTCAACTTCATTTTAGACACCTTTGGGTTGCTATCAGTGATCTTTCCAGCTTTCTGAATCTCCATTGGATAGTATAGGGCCGGTCCAACCTG
SRR11006498_NODE_47_length_132_cov_11.181818	VIE2	0	131	100	NC_034017.1	0.000239	35	83.333	NC_035108.1	1.19e-61	131	97.727	132	132	-0.224482	2.08545	1	GAAGGGCTACCTCGAGGACCACATCGTGAACTTCCTAGGTTTAATGCTGTGTCTGCAGGTGATTTCAAACGCCCGGCCACGCCAACGGCCATTGGCCTACTGGGTGTTATCCTGGTTGGCTTTTGCTGTTTT
SRR11006498_NODE_48_length_126_cov_5.938776	VIE2	0	125	100	MN567479.1	0.000226	115	67.241	NC_035108.1	2.02e-58	125	99.206	126	126	0.672914	4.35023	1	TCCAGCTTTCTGAATCTCCATTGGATAGTATAGGGCCGGTCCAACCTGAAAATGAATGGGGTGTGAGCAGTTCTTACAGCACCAATTTGCTTGCTCGCCTGGTCTAACCACATTCGCCGATGATCG
SRR11006498_NODE_49_length_123_cov_28.086957	VIE2	0	122	100	NC_034017.1	4.52e-13	59	85	NC_035108.1	8.32e-57	122	99.187	123	123	0.600122	0.50583	1	ACAATTTTGAGGAGAATTATGCGAAGGCCCTTGACCCTGAGACAAAAATCATCTATTCGACGGAAATTTCTGAGATGGGAGCCAATTACAACGTTGACCTCGTGATTGACTTGAGAACAGCTG
SRR11006498_NODE_4_length_1743_cov_6.310924	VIE2	0	1215	97.863	MN567479.1	0	1142	72.815	NC_035108.1	0	1172	97.872	1743	1226	5.40927	-13.8673	2	TGCCAGGGACGTGTACATGACACTTGGCTCACTCATAGGTCGCATGCGCTCAACTGGCGAGCCAATCATAAACGACACTCCGAAGGTCCGAACAGGGACACGGGCTGACCCCCAAACGAAAATCAAGGATATGGATCCTAGCATGACCCAAACCAGGGTTAATAAACTCCGGGATGAAAATCTAAGCACTTAGTTTTTTGACAAGAACAACCCCTACCTTTTAAGACTTTTAAGTACCATGGTTCGTACGTGACAGATGACGTCAAAGTTGGTGGTCAAACTGTCAACCCTCTTGTCCGGAAGATTATGTGGCCTTGGGAAGCCGTTGGAGGAGTAACAATCTTCATGATGACCGACATCTCAACGTACTCCCAACAAAAGGTTCTCCGGGAGAAGGTA…
SRR11006498_NODE_50_length_117_cov_21.900000	VIE4	3.49e-53	116	99.145	NC_034017.1	6.32e-11	97	73.469	NC_035109.1	5.98e-52	116	98.824	117	117	1.09835	8.7104	1	GGGCCCTCCCCAGGTCGGTGGCATGAACATCCATTGATCAGTAGGGTCGTTTAGGCTATCGGCCGTGTACTGCTTTGGCCAGATGCATTTCCTCGCTTGGTGCGTCTCGAGTTCCTC
SRR11006498_NODE_51_length_115_cov_32.236842	VIE4	0	113	96.522	NC_034242.1	1.12e-07	66	77.612	NC_035109.1	5.48e-46	114	96.522	115	115	1.07502	8.64476	1	GCATTTTGTATCCTGGTATGTGGTTAGCCCTGGAAAAAGGGCCCTCCCCAGGTCGGTGGCATGAACATCCATTGATCGGTAGGGTCGTTTAGGCTATCGGCCGTGTACTGCTTTG
SRR11006498_NODE_52_length_115_cov_13.526316	VIE4	0	114	98.261	NC_034242.1	1.77e-11	114	73.276	NC_035109.1	8.68e-50	114	95.89	115	115	1.04585	8.50234	1	TGCATTTTGTATCCTGGTATGTGGTTAGCCCTAGAAATGGGCCCTCCCCAGGTCGGTGGCATGAACATCCATTGATCAGTAGGGTCGTTTAGGCTATCGGCCGTGTACTGCTTTG
SRR11006498_NODE_53_length_115_cov_4.289474	VIE4	0	113	95.652	NC_034242.1	2.63e-09	114	72.414	NC_035109.1	2.33e-44	114	95.652	115	115	1.27673	8.6108	1	CAAAGCAGTACACGGCCGATAGCCTAAACGACCCTACTGATCAATGGATGTTCATGCCACCGACCTGGGGAGGGCCCTTTTTCCAGGGCTAACCACATACCAGGATACAAAATGC
SRR11006498_NODE_54_length_112_cov_44.171429	VIE4	0	101	100	MN567479.1	6e-11	86	74.725	NC_035109.1	3.56e-48	111	95.536	112	112	1.52349	8.6946	1	GCGAATTGGAGACACATGCCACGGAAAATCCGTTTGCATTTTGTATCCTGGTATGTGGTTAGCCCTGGAAAAAGGGCCCTCCCCAGGTCGGTGGCATGAACATCCATTGATC
SRR11006498_NODE_55_length_106_cov_24.724138	VIE2	0	105	100	MN567479.1	3.54e-07	85	72.093	NC_035108.1	1.15e-47	105	99.057	106	106	0.372138	0.46483	1	ATCCGCGGGAGCCGTTTCTCTGCATCGGGACAATTTTGAGGAGAATTATGCGAAGGCCCTTGACCCTGAGACAAAAATCATCTATTCGACGGAAATTTCTGAGATG
SRR11006498_NODE_56_length_106_cov_22.482759	VIE2	0	105	99.057	NC_012932.1	0.002	18	100	NC_035108.1	4.9e-46	105	88.679	106	106	1.75886	4.25136	1	GTAAGAACTGCTCACACCCCATTCATTTCCAGGTTGGACCGGCCCTATACTATCCAATGGAGATTCAGAAAGCTGGAAAGATCACTGATAGCAACCCAAAGGTGTC
SRR11006498_NODE_57_length_106_cov_3.689655	VIE2	1.68e-48	105	100	NC_012932.1	0.002	18	100	NC_035108.1	1.15e-47	105	87.736	106	106	1.62932	4.2568	1	GTAAGAACTGCTCACACCCCATTCATTTTCAGGTTGGACCGGCCCTATACTATCCAATGGAGATTCAGAAAGCTGGAAAGATCACTGATAGCAACCCAAAGGTGTC
SRR11006498_NODE_58_length_95_cov_39.333333	VIE4	7.21e-43	94	100	NC_034204.1	1.71e-10	44	88.889	NC_035109.1	9.26e-42	94	98.947	95	95	1.94949	8.44304	1	TGCGTCTCGAGTTCCTCAATTGTGTATTCTGTCTCGTTCCCTTGCTTGCGGCTGGACATCCAGAACATTCCATCAGTGAAGATGGTCCTATCATT
SRR11006498_NODE_59_length_95_cov_11.444444	VIE4	0	94	98.947	NC_027817.1	2.53e-08	40	87.805	NC_035109.1	3.94e-40	94	97.895	95	95	1.49285	9.09892	1	TGCGTCTCGAGTTCCTCAATTGTGTATTCTGTCTCGTTCCCTTGCTTGCGGCTGGACATCCAGAACATTCCATCAGTAAAGATGGTCCTATCATT
SRR11006498_NODE_5_length_1307_cov_100.734146	VIE4	0	626	99.522	NC_034204.1	2.24e-61	777	67.754	NC_035108.1	0	1143	73.42	1307	1144	1.18069	9.32482	1	GTGGAGTAACATCCATAGTGGGATCATCATTTGGGAGACTCGGATTGATGACGTTGAGGCATGTAGTAGAACTAGCCAAGAGCCAAAACCGACGCACGAAAAAACCGATGGTAGCCCAAAGACAGCAAACGCCAGCCAAGACAATACCCAATATGCTAGAGGCCGTTGACGTGGACGAGAGTTCGATATCGCTTGTAAACACAACATTAAACCGAGGAAGTTGACTATATGATCCTCGAGGTAGCCCTTCCTGGTCTCTACCCCAAGGCCCCGGAAAACCGTTCCGCTTGGTTGTGATGCGTGCGCCCCAGTTCGCCACATTTTGAGTCGTTCTTCAACGGTCGGTTCAGGATCATCAGACAAAGGCGTTTCCGTCAATTTCAGCTTTGAGACTTTTGG…
SRR11006498_NODE_60_length_95_cov_5.111111	VIE2	6.68e-41	94	98.947	NC_027817.1	0.000558	24	92	NC_035108.1	3.94e-40	94	97.895	95	95	0.183707	4.6812	1	GGAATGCAATCGCTTTTCCACACACACTCGTCGCATAGTCTGAGGCCGTCATGACCCTTAAGACGTGGTGGTTCTCATTCTCAAGCTCTCCACTG
SRR11006498_NODE_61_length_94_cov_11.705882	VIE2	0	93	100	NC_034017.1	5.88e-10	70	77.465	NC_035108.1	3.18e-41	93	97.872	94	94	2.07585	0.743724	1	TTTGTTCCTATCTTGAATTCCGTTTCACCGAAGGCCTTTCTTACTTCCTCCATAACAACTCGGGTGGGGGTCAAAATAAGGGTGCGCCGCTTGA
SRR11006498_NODE_62_length_90_cov_108.923077	VIE4	8.78e-41	89	100	NC_034204.1	1.59e-10	44	88.889	NC_035109.1	4.51e-39	89	98.889	90	90	0.661335	9.36372	1	CTCGAGTTCCTCGATTGTGTATTCTGTCTCGTTCCCTTGCTTGCGGCTGGACATCCAGAACATTCCATCAGTGAAGATGGTCCTATCATT
SRR11006498_NODE_63_length_88_cov_39.636364	VIE4	9.79e-40	87	100	MN567479.1	1.89e-09	49	84	NC_035109.1	5.31e-38	87	95.122	88	88	0.990528	8.48688	1	GCCCTTTTTCCAGGGCTAACCACATACCAGGATACAAAATGCAAACGGATTTTCCGTGGCATGTGTCTCCAATTCGCCTCATCCCCGG
SRR11006498_NODE_64_length_88_cov_4.000000	VIE4	4.16e-38	87	98.864	MN567479.1	1.89e-09	49	84	NC_035109.1	2.26e-36	87	96.341	88	88	0.874644	8.46831	1	GCCCTTTTTCCAGGGCTAACCACATACCAGGATACAAAATGCAAACGGATTTTCCGTGGCATGTGTCTCCAATTCGCTTCATCCCCGG
SRR11006498_NODE_65_length_88_cov_3.090909	VIE4	1.93e-37	87	98.864	MN567479.1	1.89e-09	49	84	NC_035109.1	2.26e-36	87	96.591	88	88	1.17072	8.44406	1	GGCCCATTTCTAGGGCTAACCACATACCAGGATACAAAATGCAAACGGATTTTCCGTGGCATGTGTCTCCAATTCGCCTCATCCCCGG
SRR11006498_NODE_66_length_86_cov_27.222222	VIE2	0	85	100	NC_034017.1	6.39e-09	48	83.673	NC_035108.1	6.26e-37	85	98.837	86	86	0.802559	3.79535	1	CTCAACCTCTCTTCGACGCTTGGTTCAGGGTCATCCGAGAGGGGAGTCTCGGTCAACTTCATTTTAGACACCTTTGGGTTGCTATC
SRR11006498_NODE_67_length_84_cov_18.571429	VIE2	0	83	100	NC_034017.1	5.08e-10	70	77.465	NC_035108.1	7.36e-36	83	98.81	84	84	1.70952	0.572476	1	TTTGTTCCTATCTTGAATTCCGTTTCACCGAAGGCCTTTCTTACTTCCTCCATAACAACTCGGGTGGGGGTCAAAATGAGGGTG
SRR11006498_NODE_68_length_82_cov_93.000000	VIE4	1.93e-36	81	100	NC_027817.1	2.55e-07	25	100	NC_035109.1	8.64e-35	81	98.78	82	82	0.959209	8.83564	1	TCTTCACTGATGGAATGTTCTGGATGTCCAGCCGCAAGCAAGGGAACGAGACAGAATACACAATCGAGGAACTCGAGACGCA
SRR11006498_NODE_69_length_80_cov_24.000000	VIE2	0	79	100	MN567479.1	3.66e-05	29	90	NC_035108.1	1.01e-33	79	98.75	80	80	0.4136	0.245137	1	CTCATCCGCGGGAGCCGTTTCTCTGCATCGGGACAATTTTGAGGAGAATTATGCGAAGGCCCTTGACCCTGAGACAAAAA
SRR11006498_NODE_6_length_1044_cov_4.938987	VIE2	0	452	99.779	NC_034017.1	1.28e-69	452	72.281	NC_035108.1	0	460	97.5	1044	461	4.02474	-15.0442	2	GTGGTCGTGGCCACAAACGACACCAATTTCGCAAAGTCGTTGACCTACCTAAATGAAACCGGGAAAATCCGGAAAAATATACCAATTGACTCGTTTTCACTTGTGGAGACGATCTGGGAGCGCGTTGAGTTTTGCTCCCATCACTTCCATCCACTCCATCTCAAAGATGGAAGGAAAATAATCGTTCCATGCCGCCACGAGCACGAAATCATTGGGAGAAGTCGAGTCCAAAAAGGAGGGCTCGTGACCATCCCAGAAAGTGCTTGTCTGTCAAAAGCCCACGGACAAATGTGGGCTCTGTACTTTTTTCATCGGCGTGATCTGCGGGTGGGGTACGCAGCCATACATGCATCCGTTCCAACAGATTGGGTCCCAGAGGGGAGGTCCATCCACCAGCAA…
SRR11006498_NODE_70_length_80_cov_5.000000	VIE2	0	79	97.5	MN567479.1	3.66e-05	29	90	NC_035108.1	5.25e-31	79	96.25	80	80	0.232753	0.200109	1	TTGTTGTCTCAGGGTCAAGGGCCTTCGCATAATTCTCCTCAAAATTGTCCCGATGCAGAGAAACGGCTCCCGCGGATAAG
SRR11006498_NODE_71_length_80_cov_3.000000	VIE2	0	79	98.75	MN567479.1	3.66e-05	29	90	NC_035108.1	4.31e-32	79	97.5	80	80	0.318911	0.222954	1	TTTTTGTCTCAGGGTCAAGGGCCTTCGCATAATTCTCCTCAAAATTGTCCCGATGCAGAGAAACGGCTCCCGCGGATAAG
SRR11006498_NODE_7_length_864_cov_31.684879	VIE2	0	341	99.415	MN567479.1	5.13e-42	631	66.261	NC_035108.1	0	863	91.837	864	864	1.29045	0.252164	1	TTCCTCACCTCCACCCCGAGGCCGCGGAAAACCGCTCCACTCGGCTGCGAGGCATGCGCCTCCGTCCTCCACATCCTGCTTAGCTGGTCTAACACCATTTGTGCTTCCAGCCAACAAACCCAGTCATATGGATCCTCCTTGGTAGCAGCGTCAACTGGATATACATATGTACCTGGGGCATTTCGCCCAGTTCGCCCTCGTCGCTGCACCATAGATGATGTTGTGATGGGCTGCTTTCGCAAGATGACCTCATCCTCACTTTGTATGACTGGTTTCACAGCTGTTCTCAAGTCAATCACGAGGTCAACGTTGTAATTGGCTCCCATCTCAGAAATTTCCGTCGAATAGATGATTGTTGTCTCAGGGTCAAGGGCCTTCGCATAATTCTCCTCAAAATTG…
SRR11006498_NODE_8_length_832_cov_5.721854	VIE2	8.67e-103	287	98.701	NC_034204.1	1.02e-12	275	67.98	NC_035108.1	4.42e-135	289	95.276	832	290	1.07968	5.4887	1	ACGGACGGCATGTTTTGGATGTCTAGTCGTAAACAAGGCAATGAGACTGAGTACACGATTGAGGATTTGGAAACCATACCATGCAAGCCAGAAAGTGCATTTGGCCTAAACAATACACGCCTGACAGTTTGGATGACCCAACTGACCAACGGTTATTCATGCCTCCGGCGTGGGGCGGCCCCATCTCGCGGGCGAATCACATCCCGGGTTACAAGATGCAAACTGATTTCCCTTGGCATGTCACCCCAATTCGGCTAATTTCGGGGCCTGTCCCGGGAACACACGTGAAA
SRR11006498_NODE_9_length_712_cov_3.502362	VIE2	0	175	100	NC_034017.1	5.47e-09	50	84.314	NC_035108.1	4.84e-81	176	95.082	712	177	0.236889	1.80585	1	AACGCATGAGAAGACCGACGGCAATCCAAAAACAGCAAAAGCCAACCAGGATAACACCCAGTAGGCCAATGGCCGTTGCCGGGCGTTTGAAATCACCTGCAGACACAGCATTAAACCTAGGAAGTTCACGATGTGGTCCTCGAGGTAGCCCTTCCTCACCTCCACCCCGAGGCCGCG
SRR11006499_NODE_10_length_610_cov_28.724203	VIE4	0	163	100	NC_034204.1	5.31e-40	349	70.904	NC_035109.1	0	594	92.344	610	595	0.867551	9.56757	1	GGAGATTTGGGAAGACTGCCATCTCGGTTCTTTAACGGAGAACTTGAGAACGAAAATCATCGGGTGCTACGAGTCATGACGGCATCAGACCATGTAACGAGCGTCTGTGGGAAAGCTATCGCAAATGTACAGTTAAAAGTGTCGCAGACCGTTTCGAGCAATTGTCCCACTTATCTCGCTGGACTCGCCGTGAAAAATGATAGGACCATCTTCACTGATGGAATGTTCTGGATGTCCAGCCGCAAGCAAGGGAACGAGACAGAATACACAATCGAGGAACTCGAGACGCACCAAGCGAGGAAATGCATCTGGCCAAAGCAGTACACGGCCGATAGCCTAAACGACCCTACCGATCAATGGATGTTCATGCCACCGACCTGGGGAGGGCCCATTTCTAGG…
SRR11006686_NODE_23_length_309_cov_3.155172	Absent	1	0	0	NC_002657.1	3.38e-07	48	86	NC_035108.1	2.89e-17	48	100	309	49	-12.9428	15.1013	8	ATTGACGATTCCCAATTGTGTAGTATCTCAGACTTTCCTCTCTCATAAA
SRR11006499_NODE_13_length_437_cov_4.433333	VIE2	0	93	98.936	NC_027817.1	1.71e-06	40	85.366	NC_035108.1	3.18e-41	93	97.872	437	94	-0.307691	4.67355	1	TGAGAACCACCACGTCTTAAGGGTCATGACGGCCTCAGACTATGCGACGAGTGTGTGTGGAAAAGCGATTGCATTCCAATACGACTTTGTCGGG
SRR11006499_NODE_14_length_430_cov_5.631728	VIE2	0	277	98.921	NC_034017.1	7.61e-30	213	72.897	NC_035108.1	3.46e-136	277	90.789	430	278	0.0620777	5.95322	1	GGATCAGCTTGGTTTGTGTATGGTGATGTGGGGTGTGGTATTGACACCGACAGAAAGACACTTGTATGTGGAAGAGGTCTGTTCGTCTGGAAGGGCATTGGGCAGTATCCAACTGCCGACCACTCCGTAGAACTAGCCTCGTACGACCTAATCACGAAATACCTCTTTGAGATGTTCAAAGAGACTACAAAAGGGTGTATAGTGTGCGAAGACAAATTGCAGTGCGCAGCAGCCCGAAGTGTGGCCTACCACGCTTTGACGAAACTTGGCCATCCGAC
SRR11006499_NODE_15_length_424_cov_10.899135	VIE2	0	365	94.057	MN567479.1	3.41e-34	359	68.611	NC_035108.1	0	359	93.452	424	360	2.09787	0.759293	1	GATCCTGAAGATCCGAAGCCAAAATCTTTTGTCACGAACATTGTGGGAGTGCCATCTATGGTGATGGTGCTGGGCTCATATTTATGATATTCCACAGTGCCGTCCGGTAGACAAGCCAGGACGTCAATTTCGTTGACAAGTTCAGGCTTTGGCAGATTCCACGGTCCACCATAAGAGATGACATCTTCAGTCACACTACCAGAGTGTGGTTGAACTGCCTGCCCTCGCCAGTACACCAGACCACCACGCGTTACATGGTAGAGGGTGTGAAAAACTCCTCGTCTTACAACCCCAACACCCCGTTGACGATCAATGGCAACTCCTTTGGACTTGATTCGGTAGACTCCGTCTGGCATGCTG
SRR11006499_NODE_16_length_415_cov_2.775148	VIE4	0	76	100	Absent	1	0	0	NC_035109.1	4.06e-32	76	100	415	77	0.418694	8.77795	1	AATGTATTGGGTGGGAACAATTTTCGCAACACCAATTGGATTGCTCACCGGGTTTTACCACAGACGCAGCTGAACGT
SRR11006499_NODE_17_length_397_cov_3.650000	VIE2	0	76	98.701	Absent	1	0	0	NC_035108.1	4.06e-32	76	98.701	397	77	0.0508973	4.05949	1	ATAGTATAGGGCCGGTCCAACCTGGAAATGAATGGGGTGTGAGCAGTTCTTACAGCACCAATTTGCTTGCTCGCCTG
SRR11006499_NODE_18_length_375_cov_3.791946	VIE2	0	216	98.618	MN567479.1	5.41e-31	223	72.768	NC_035108.1	8.77e-118	248	97.992	375	249	1.54116	-1.07554	1	TGTCCCAAGTTCGATTCCAATCCTACAAATCCCGAGGCGTGAACGAAACTCCCCGAGGTGACTATGTGTCTCGTGGGAGATTGAAAATGGACGAAATCATCAGGAAATACGGCTTCCGACCAGCTGGACGCGTCGTTGACCTTGGATGTGGACGAGGAGGATGGTCGCAGAGGGCAGTGATGGAAGAACGAGTTATGCGCGTGGCAGGGTACACCCTTGGGGGAGTAGAACGTGAAGAACCCCAAAAGT
SRR11006499_NODE_19_length_352_cov_5.723636	VIE2	0	351	99.148	NC_034204.1	1.04e-20	288	68.151	NC_035108.1	3.02e-176	351	98.684	352	352	1.00312	5.31607	1	CTTACAGCACCAATTTGCTTGCTCGCCTGGTCTAACCACATTCGCCGATGATCGTCCCTCACATTTCGGATCCACTTGCACGTGTGTTCCCGGGACAGGCCCCGAAATTAGCCGAATTGGGGTGACATGCCAAGGGAAATCAGTTTGCATCTTGTAACCCGGGATGTGATTCGCCCGCGAGATGGGGCCGCCCCACGCCGGAGGCATAAATAACCGTTGGTCAGTTGGGTCATCCAAACTGTCAGCCGTGTATTGTTTAGGCCAAATGCACTTTCGGCTTGCATGGTTTCCAAATCCTCAATCGTGTACTCAGTCTCATTGCCTTGTTTACGACTAGACATCCAAAACATGC
SRR11006499_NODE_1_length_4108_cov_4.906971	VIE3	3.54e-77	156	100	MN567479.1	5.83e-119	2547	63.905	NC_035108.1	0	1404	73.521	4108	2914	0.887325	7.02546	1	AGAAGAAGGTTTCCCGGCCGGGAGGCGGCTGGGTTGGTGGCCCAAGTGGGCTGCCGAAGAAGCGGACGGGTTCGGTTGTTGGCAAAACAACCGACCAAAAACAAAAAATTGTGGCGACGCAGAGACCCCCATCAGGGGGCAGCCTCCTCGCCATAAAAAGGGATGGGAATCTTAGAGGAGGTGGAGTTCATCTTGTTCAAAATCATTCGGGAAAACACATGGTTTGGGCTCATTGCCTTTCTGTGCATTGGCCTCAAAATGCGGTGGCCCGTATGGATTATGATTCTAATTGGAGTTGTGACCTGGAACGCTGTGAGGGCTGATGTTATTGAACCCCTCAAGCAGGAGAAGATGACATTCTTGGAGACTCGAATGTTTTAAGCGAAATATCAACTATCG…
SRR11006499_NODE_20_length_351_cov_2.799270	VIE2	9.04e-24	66	97.015	MN567479.1	0.002	54	74.545	NC_035108.1	5.34e-23	65	86.364	351	66	-0.106437	5.86685	1	CTTTTGTAGTCTCTTTGAACATCTCAAAGAGGTATTTCGTGATTAGGTCGTACGAGGCTAGTCTAC
SRR11006948_NODE_19_length_312_cov_2.506383	Absent	1	0	0	NC_038912.1	3.42e-07	48	86	NC_035108.1	2.89e-17	48	100	312	49	-13.0118	15.0424	8	TTTATGAGAGAGGAAAGTCTGAGATACTACACAATTGGGAATCGTCAAT
SRR11006554_NODE_29_length_313_cov_4.025424	Absent	1	0	0	NC_002657.1	3.43e-07	48	86	NC_035108.1	2.89e-17	48	100	313	49	-12.8404	15.2014	8	ATTGACGATTCCCAATTGTGTAGTATCTCAGACTTTCCTCTCTCATAAA
SRR11006499_NODE_24_length_180_cov_32.970874	VIE4	0	179	100	NC_027817.1	3.39e-23	140	75.887	NC_035109.1	1.51e-87	179	75	180	180	2.27025	8.968	1	GTGCTACGAGTCATGACGGCATCAGACCATGTAACGAGCGTCTGTGGGAAAGCTATCGCTTTCCAATATGACTTCGTGGGATTCCGTCGAACGCTGTACGGGTCAAATGTACAGTTAAAAGTGTCGCAGACCGTTTCGAGCAATTGTCCCACTTATCTCGCTGGACTCGCCGTGAAAAAT
SRR11006499_NODE_25_length_177_cov_5.430000	VIE2	0	123	100	MN567479.1	1.24e-09	98	72.727	NC_035108.1	2.19e-72	165	94.578	177	166	-0.374634	5.64784	1	GTAGACTAGCCTCGTACGACCTAATCACGAAATACCTCTTTGAGATGTTCAAAGAGACTACAAAAGAGTGTATTGTGAGCGAAGACAAGTTGCAGTGCGCAGCAGCCCGAAGTGTGGCCTACCACGCTTTGACGAAACTTGGCCATCCGACTGTCTACCTGAACAT
SRR11006499_NODE_26_length_166_cov_4.067416	VIE2	0	160	98.758	MN567479.1	2.54e-05	52	77.358	NC_035108.1	4.06e-32	76	100	166	77	2.41912	2.00815	1	CGAACCAAAGCCAACGCATGAGAAGACCGACGGCAATCCAAAAACAGCAAAAGCCAACCAGGATAACACCCAGTAGG
SRR11006499_NODE_27_length_166_cov_2.707865	VIE2	0	160	97.516	MN567479.1	0.000309	43	79.545	NC_035108.1	1.73e-30	76	98.701	166	77	0.866555	2.0809	1	CGAACCAAAGCCAACGCATGAGAAAACCGACGGCAATCCAAAAACAGCAAAAGCCAACCAGGATAACACCCAGTAGG
SRR11006499_NODE_28_length_164_cov_12.160920	VIE2	0	163	99.39	NC_034204.1	2.67e-11	157	70.807	NC_035108.1	2.81e-77	163	99.39	164	164	5.72859	-14.5986	2	TGGTGTTGTACACGCACATCGCACAGTCCCCGGCCAGGTGGAGTTTTCTTTCCCGGTTTACTAGTTCCCAAAACCGGGGGTCATTGACGGCAGTGGTCACCTTGGTCCAAGGGACGTCTTGGCTCCATGACCCAATGGCAGCATCCGATCGGACATTCTTGATG
SRR11006499_NODE_29_length_163_cov_17.104651	VIE2	0	162	99.387	NC_034017.1	2.48e-05	40	82.927	NC_035108.1	9.72e-77	162	92.638	163	163	1.66403	3.96256	1	GTAAGAACTGCTCACACCCCATTCATTTCCAGGTTGGACCGGCCCTATACTATCCAATGGAGATTCAGAAAGCTGGAAAGATCACTGATAGCAACCCAAAGGTGTCTAAAATGAAGTTGACCGAGACTCCCCTCTCGGATGACCCTGAACCAAGCGTCGAAGA
SRR11006499_NODE_2_length_3302_cov_10.998450	VIE2	0	113	100	MN567479.1	5e-87	2552	65.362	NC_035108.1	0	1363	96.648	3302	2756	1.42235	0.284286	1	GCGAGCCGGTCGGACTTTATGGGTATGGCTTTCAATATAATGGAAAATACCATTCCATAGTCACGACCTATGAGCAAGATCCGAACCAGGTTCATCTTCCAGGCATTGATCTAACGAGCACGGTACAAAGAACATTCATCGATTGGCACCCTGGCAAGGGAAAGACACGGAAATACATTGTTGAAGAGACACTGAAAAACGTGGAGCTCAAGCGGCGCACCCTCATTTTGACCCCCACCCGAGTTGTTATGGAGGAAGTAAGAAAGGCCTTCGGTGAAACGGAATTCAAGATAGGAACAAATGTTGCCTACTGCAAGAACAATGCTGTGACGATCGCCTGCCATGCAACGTTTATGGATTTTGTTAAGAGTAGAGGTGTTGGCCAAATTAAGGTCCACA…
SRR11006499_NODE_30_length_162_cov_3.235294	VIE2	0	151	98.684	MN567479.1	2.63e-11	98	73.737	NC_035108.1	1.23e-68	150	92.053	162	151	-0.368159	5.58705	1	GTAGACTAGCCTCGTACGACCTAATCACGAAATACCTCTTTGAGATGTTCAAAGAGACTACAAAAGGGTGTATTGTGTGCGAAGACAAATTGCAGTGCGCAGCAGCCCGAAGTGTGGCCTACCACGCTTTGACGAAACTTGGCCATCCGAC
SRR11006499_NODE_31_length_155_cov_14.692308	VIE2	0	139	77.857	NC_034204.1	2.05e-12	121	72.581	NC_035109.1	5.8e-66	139	100	155	140	1.83545	9.6604	1	ACGAAGTCATATTGGAAAGCGATAGCTTTCCCACAGACGCTCGTTACATGGTCTGATGCCGTCATGACTCGTAGCACACGATGATTTTCGTTCTCAAGTTCTCCGTTAAAGAACCGAGATGGCAGTCTTCCCAAATCTCC
SRR11006499_NODE_32_length_155_cov_6.064103	VIE2	0	39	100	MN567479.1	6.71e-25	148	75.839	NC_035108.1	8.15e-71	148	98.658	155	149	1.77975	0.830693	1	ACTATGGAATGGTATTTTCCATTATATTGAAAGCCATACCCATAAAGTCCGACCGGCTCGCCCTCCAAATAGAAGGGGGATCCTGAAGATCCGAAGCCAAAATCTTTTGTCACGAACATTGTGGGAGTGCCATCTATGGTGATGGTGCT
SRR11006499_NODE_33_length_155_cov_4.500000	Absent	1	0	0	NC_040645.1	8.18e-05	87	71.429	NC_035108.1	2.26e-36	87	97.727	155	88	2.00338	0.554746	1	TTATATTGAAAGCCATACCCATAAAGTCCGACCGGCTCGCGCTCCAAATAGAAGGGAGATCCTGAAGATCCGAAGCCAAAATCTTTTG
SRR11006499_NODE_34_length_139_cov_2.693548	Absent	1	0	0	NC_040645.1	0.000254	33	85.294	NC_035108.1	1.46e-09	33	97.059	139	34	1.92144	0.407756	1	CAAAAGATTTTGGCTTCGGATCTTCAGGATCTCC
SRR11006499_NODE_35_length_138_cov_23.327869	VIE2	0	137	100	NC_034017.1	9.37e-10	50	84.314	NC_035108.1	6.94e-65	137	97.101	138	138	-0.0117291	1.85108	1	CCAGGATAACACCCAGTAGGCCAATGGCCGTTGGCGTGGCCGGGCGTTTGAAATCACCTGCAGACACAGCATTAAACCTAGGAAGTTCACGATGTGGTCCTCGAGGTAGCCCTTCCTCACCTCCACCCCGAGGCCGCG
SRR11006499_NODE_36_length_137_cov_22.433333	VIE2	4.11e-09	95	73.958	Absent	1	0	0	NC_035109.1	2.69e-42	95	100	137	96	1.60796	9.6766	1	GGAGATGGCTGTGTTTCAACACACTGGTGAGACCCGGGGAGATTTGGGAAGACTGCCATCTCGGTTCTTTAACGGAGAACTTGAGAACGAAAATCA
SRR11006499_NODE_37_length_136_cov_10.677966	VIE4	1e-33	76	100	NC_027817.1	4.77e-07	25	100	NC_035109.1	4.06e-32	76	98.701	136	77	1.00477	10.124	1	TCTTCACTGATGGAATGTTCTGGATGTCCAGCCGCAAGCAAGGGAACGAGACAGAATACACAATCGAGGAACTCGAG
SRR11006499_NODE_38_length_130_cov_4.245283	VIE2	0	129	99.231	Absent	1	0	0	NC_035108.1	6.02e-59	129	98.701	130	130	1.89139	2.54122	1	CCTACTGGGTGTTATCCTGGTTGGCTTTTGCTGTTTTTGGATTGCCGTCGGTTTTCTCATGCGTTGGCTTTGGTTCGTGGTTGGTTCTGTTGCACGCTTCAACGTCGTCGATCCGCTTGTCCCAGATGAT
SRR11006499_NODE_39_length_124_cov_5.170213	VIE2	0	123	98.387	MN567479.1	4.28e-07	68	75.362	NC_035108.1	1.02e-55	123	95.495	124	124	0.50946	2.54978	1	AAATCACCTGGAGACACAGCATTAAACCTAGGAAGTTCACGATGTGATCCTCGAGGTAGCCCTTCCTCACCTCCACCCCGAGGCCGCGGAAAACCGCTCCACTCGGCTGCGAGGCATGCGCCTC
SRR11006499_NODE_3_length_1497_cov_10.703521	VIE2	0	1371	98.178	NC_000943.1	1.42e-07	105	75.676	NC_035108.1	0	1363	98.184	1497	1364	4.92418	-14.176	2	TTTTTCCGGATTTTCCCGGTTTCATTTAGGTAGGTCAACGACTTTGCGAAATTGGTGTCGTTTGTGGCCACGACCACGTCATCTCCAGCGATCACCATTCCCTCCAGTTTTTCGACCATGTTCCGCGAGAGCCATTTGTCGATCACCACTGGTTCAGCTTCGAGTAGCCCTTCACTTTCAAGGGTTCGGCCAATCTGAACCTTTCCATTGGTGATTGTGTTCAAGGCATATGTCACCACCTGCCTCGAGCCTCGCTGATCCGATCGGGAAACCACATCCATGACCGTTCCACTCCCGAATTCAGAATGGGTTCGGGGAAACAGGGCCACAATATTTTGGTAGGCAAATTTCATGACCGACTCCGCCAGAGCTCTATGGTAATCATCCTCAATCGAGTTG…
SRR11006499_NODE_40_length_122_cov_3.800000	VIE2	0	121	99.18	MN567479.1	1.78e-05	52	77.358	NC_035108.1	1.22e-54	121	97.541	122	122	0.682024	1.97852	1	GTTTAATGCTGTGTCTGCAGGTGATTTCAAACGCCCGGCCACGCCAACGGCCATTGGCCTACTGGGTGTTATCCTGGCTGGCTTTTGCTGTTTTTGGATTGCCGTCGGTCTTCTCATGCGTT
SRR11006499_NODE_41_length_120_cov_7.883721	VIE2	0	119	99.167	NC_027817.1	1.26e-13	79	80	NC_035108.1	1.46e-53	119	98.333	120	120	-0.0991722	4.72119	1	ATACCTTAAGCTGCACGTTCGATCCATACAAAGTCCGTCGAAACCCGACAAAGTCGTATTGGAATGCAATCGCTTTTCCACACACACTCGTCGCATAGTCTGAGGCCGTCATGACCCTTA
SRR11006499_NODE_42_length_120_cov_5.023256	VIE2	0	116	99.145	NC_027817.1	6.52e-11	79	77.5	NC_035108.1	1.46e-53	119	97.5	120	120	-0.295245	4.8317	1	TAAGGGTCATGACGGCCTCAGACTATGCGACGAGTGTGTGTGAAAAAGCGATTGCATTCCAATACGACTTTGTCGGGGTTCGACGGACTTTGTATGGATCGAACGTGCAGCTTAAGGTAT
SRR11006499_NODE_43_length_120_cov_4.418605	VIE2	0	116	100	NC_027817.1	5.35e-12	79	78.75	NC_035108.1	3.42e-55	119	97.5	120	120	-0.296999	4.82439	1	TAAGGGTCATGACGGCCTCAGACTATGCGACGAGTGTGTGTGGAAAAGCGATTGCATTCCAATACGACTTTGTCGGGGTTCGACGGACTTTGTATGGATCGAACGTGCAGCTTAAGGTAT
SRR11006499_NODE_44_length_119_cov_5.452381	VIE2	0	118	99.16	NC_034017.1	7.86e-10	50	84.314	NC_035108.1	5.02e-53	118	97	119	119	-0.325825	2.86776	1	GCCAATGGCCGTTGGCGTGGCCGGGCGTTTGAAATCACCTGGAGACACAGCATTAAACCTAGGAAGTTCACGATGTGGTCCTCGAGGTAGCCCTTCCTCACCTCCACCCCGAGGCCGCG
SRR11006499_NODE_45_length_113_cov_28.250000	VIE2	0	112	100	NC_034017.1	7.39e-10	50	84.314	NC_035108.1	1.99e-51	112	95	113	113	0.794129	2.85323	1	AGACACAGCATTAAACCTAGGAAGTTCACGATGTGGTCCTCGAGGTAGCCCTTCCTCACCTCCACCCCGAGGCCGCGGAAAACCGCTCCACTCGGCTGCGAGGCATGCGCCTC
SRR11006499_NODE_46_length_113_cov_27.722222	VIE2	0	112	99.115	Absent	1	0	0	NC_035108.1	1.99e-51	112	98.276	113	113	-0.510148	2.45241	1	CACATCGTGAACTTCCTAGGTTTAATGCTGTGTCTCCAGGTGATTTCAAACGCCCGGCCACGCCAACGGCCATTGGCCTACTGGGTGTTATCCTGGTTGGCTTTTGCTGTTTT
SRR11006499_NODE_47_length_112_cov_7.771429	VIE2	2.01e-52	111	100	NC_027817.1	1.72e-11	108	72.477	NC_035108.1	6.88e-51	111	99.107	112	112	0.143847	4.66279	1	AAAAGCGATTGCATTCCAATACGACTTTGTCGGGGTTCGACGGACTTTGTATGGATCGAACGTGCAGCTTAAGGTATCACAGACTGTCTCAAGTAATTGCCCAACGTACCTA
SRR11006499_NODE_48_length_102_cov_35.600000	VIE2	0	101	100	MN567479.1	1.43e-05	52	77.358	NC_035108.1	1.62e-45	101	99.02	102	102	1.11726	2.44458	1	CGAACCAAAGCCAACGCATGAGAAGACCGACGGCAATCCAAAAACAGCAAAAGCCAACCAGGATAACACCCAGTAGGCCAATGGCCGTTGGCGTGGCCGGGC
SRR11006499_NODE_49_length_102_cov_7.800000	VIE2	0	101	99.02	MN567479.1	0.000175	43	79.545	NC_035108.1	6.9e-44	101	98.039	102	102	0.335495	2.63333	1	GCCCGGCCACGCCAACGGCCATTGGCCTACTGGGTGTTATCCTGGTTGGCTTTTGCTGTTTTTGGATTGCCGTCGGTTTTCTCATGCGTTGGCTTTGGTTCG
SRR11006499_NODE_4_length_1033_cov_5.256276	VIE2	0	144	97.931	NC_034017.1	4.72e-75	461	73.348	NC_035108.1	0	469	96.774	1033	470	4.46086	-14.8024	2	TCGAAAGTGATCTAAACCCTGTTCCACACCTCAAGCATGTTTTCCGTGGTCATCCACTCGTATTGCTGGTGGATGGACCATGATGTCCTCCCCTCTGGGACCCAATCTGTTGGAACGGATGCATGTATGGCTGCGTACCCCACCCGCAGATCACGCCGATGGAAAAAGTACAGAGCCCACATTTGTCCGTGGGCCTTTGACAGACAAGCACTTTCTGAGATGGTCACGAGCCCTCCTTTTCGGACTCGACTTCTCCCAATGATTTCGTGCTCGTGGCGGCATGGAACGATTATTTTCCTTCCATCTTTGAGATGGAGTGGATGGAAGTGATGGGAGCAAAACTCAACGCGCTCCCAGATCGTCTCCACAAGTGAAAACGAGTCAATTGGTATATTTTTC…
SRR11006499_NODE_50_length_98_cov_25.523810	VIE2	0	97	100	Absent	1	0	0	NC_035108.1	2.28e-43	97	100	98	98	1.84087	2.58115	1	CCTACTGGGTGTTATCCTGGTTGGCTTTTGCTGTTTTTGGATTGCCGTCGGTCTTCTCATGCGTTGGCTTTGGTTCGTGGTTGGTTCTGTTGCACGCT
SRR11006499_NODE_51_length_95_cov_8.000000	VIE4	8.22e-36	84	98.824	NC_034204.1	5.96e-10	73	77.027	NC_035109.1	3.94e-40	94	98.701	95	95	2.60132	8.86306	1	GAGAACGAAAATCATCGGGTGCTACGAGTCATGACGGCATCAGACCATGTAACGAGCGTCTGTGGGAAAGCTATCGCTTTCCAATATGACTTCGT
SRR11006499_NODE_52_length_94_cov_18.000000	VIE2	0	93	100	Absent	1	0	0	NC_035108.1	3.18e-41	93	97.872	94	94	-0.239703	2.00429	1	GTTTAATGCTGTGTCTGCAGGTGATTTCAAACGCCCGGCCACGCCAACGGCCATTGGCCTACTGGGTGTTATCCTGGTTGGCTTTTGCTGTTTT
SRR11006499_NODE_53_length_93_cov_30.687500	VIE2	8.41e-41	92	98.925	Absent	1	0	0	NC_035108.1	1.09e-40	92	93.878	93	93	-0.114346	3.71886	1	TTCCTCACCTCCACCGCGAGGCCGCGGAAAACCGCTCCACTCGGCTGCGAGGCATGCGCCTCCGTCCTCCACATCCTCAACCTCTCTTCGACG
SRR11006499_NODE_54_length_93_cov_27.937500	VIE2	1.98e-42	92	100	Absent	1	0	0	NC_035108.1	1.09e-40	92	91.837	93	93	0.352277	3.57053	1	TTCCTCACCTCCACCCCGAGGCCGCGGAAAACCGCTCCACTCGGCTGCGAGGCATGCGCCTCCGTCCTCCACATCCTCAACCTCTCTTCGACG
SRR11006499_NODE_55_length_93_cov_9.125000	VIE2	0	39	100	MN567479.1	5.8e-10	78	75.949	NC_035108.1	3.47e-33	78	98.734	93	79	2.02769	0.541228	1	AGCACCATCACCATAGATGGCACTCCCACAATGTTCGTGACAAAAGATTTTGGCTTCGGATCTTCAGGATCTCCCTTCT
SRR11006499_NODE_57_length_93_cov_4.000000	VIE2	0	76	100	Absent	1	0	0	NC_035108.1	4.06e-32	76	91.837	93	77	0.984848	3.03931	1	TTCCTCACCTCCACCCCGAGGCCGCGGAAAACCGCTCCACTCGGCTGCGAGGCATGCGCCTCCGTCCTCCACATCCT
SRR11006499_NODE_58_length_92_cov_41.400000	VIE2	0	91	100	MN567479.1	0.000153	43	79.545	NC_035108.1	3.76e-40	91	98.913	92	92	0.86928	2.57096	1	CAGGTGATTTCAAACGCCCGGCCACGCCAACGGCCATTGGCCTACTGGGTGTTATCCTGGTTGGCTTTTGCTGTTTTTGGATTGCCGTCGGT
SRR11006499_NODE_59_length_92_cov_26.600000	VIE2	0	91	100	Absent	1	0	0	NC_035108.1	3.76e-40	91	93.75	92	92	0.164268	2.53674	1	TCCTCGAGGTAGCCCTTCCTCACCTCCACCCCGAGGCCGCGGAAAACCGCTCCACTCGGCTGCGAGGCATGCGCCTCCGTCCTCCACATCCT
SRR11006499_NODE_5_length_934_cov_23.081680	VIE2	0	108	100	NC_034204.1	2.88e-39	856	65.217	NC_035108.1	0	933	96.561	934	934	0.247021	4.32203	1	TTGCAGTGCGCAGCAGCCCGAAGTGTGGCCTACCACGCTTTGACGAAACTTGGCCATCCGACTGTCTACCTGAACATTTCCAATTCCTACGATTCAGTATTTGATGAGCTTCCGAAAACACGACGCAAGATCACACTTGGAACCGAAAGTGTGGAGATGGCCGTTTACCAGCATACGGGGGAAACCAAAGGCGATTTGGGGAAATTGCCATCCCGGTTTTTCAGTGGAGAGCTTGAGAATGAGAACCACCACGTCTTAAGGGTCATGACGGCCTCAGACTATGCGACGAGTGTGTGTGAAAAAGCGATTGCATTCCAATACGACTTTGTCGGGTTTCGACGGACTTTGTATGGATCGAACGTGCAGCTTAAGGTATCACAGACTGTCTCAAGTAATTGC…
SRR11006499_NODE_60_length_92_cov_11.066667	VIE2	3.84e-41	91	100	NC_012932.1	0.007	25	88.462	NC_035108.1	3.76e-40	91	97.826	92	92	0.00732292	6.04347	1	GTGTGCGAAGACAAATTGCAGTGCGCAGCAGCCCGAAGTGTGGCCTACCACGCTTTGACGAAACTTGGCCATCCGACTGTCTACCTGAACAT
SRR11006499_NODE_61_length_91_cov_25.000000	VIE2	1.21e-37	90	97.802	Absent	1	0	0	NC_035108.1	1.31e-39	90	97.222	91	91	-0.12812	2.86661	1	GCTACCTCGAGGATCACATCGTGAACTTCCTAGGTTTAATGCTGTGTCTCCAGGTGATTTCAAACGCCCGGCCACGCCAACGGCCATTGGC
SRR11006499_NODE_6_length_902_cov_17.412121	VIE2	0	151	100	MN567479.1	3.61e-25	333	67.365	NC_035108.1	0	407	96.748	902	540	0.142842	0.799343	1	CCTCAGTTTGTGTTCCAGTAGATACCCTAGGAAGAACATCGAGCAATGCCCTACGTGAAGTAGCATCCACAGAGGAATCATCATCTGGGACAAGCGGATCGACGACGTTGAAGCGTGCAACAGAACCAACCACGAACCAAAGCCAACGCATGAGAAGACCGACGGCAATCCAAAAACAGCAAAAGCCAGCCAGGATAACACCCAGTAGGCCAATGGCCGTTAGCGTGGCCGGGCGTTTGAAATCACCTGGAGACACAGCATTAAACCTAGGAAGTTCACGATGTGATCCTCGAGGTAGCCCTTCCTCACCTCCACCGCGAGGCCGCGGAAAACCGCTCCACTCGGCTGCGAGGCATGCGCCTCCGTCCTCCACATCCTGCTTAGCTGGTCTAACACCAT…
SRR11006499_NODE_7_length_769_cov_2.800578	VIE1	3.89e-63	135	98.529	NC_035187.1	1e-37	306	71.197	NC_035107.1	2.29e-63	140	98.582	769	326	19.0266	22.4666	3	CATGTGTTCCGATTATGCTACCACATTCTTGATCTTGTTTCTTGTGGAGATAGGGGAGATCCTCCCACTTTTCGACCCATTCTTTATGTTTCATCCATGGGTTGTCTTGGATCCAAACGCGATTCCATACAGTGAGCATGTCCTCTGTTGTCATCCATTCACAGTTTTGATGGATGGACCACGACGTTCGGCCTTCAGGGAACCATTCCACAGGAACACTAGAAGCGATGGCCGCGAATCCTAACCTCAAGTCTCTTCTGTGGAAGAAGTACAAAGCCCACATCTGGCTGTATGCTTTGGCTAGACACGCGCTGTTTGATATCGTC
SRR11006499_NODE_8_length_669_cov_17.074324	VIE2	2.04e-104	543	75.368	MN567479.1	9.27e-06	279	63.571	NC_035109.1	0	543	73.089	669	544	1.1988	7.81347	1	ACGTTCAGCTGCGTCTGTGGTAAAACCCGGTGAGCAATCCAATTGGTGTTGCGAAAATTGTTCCCACCCAATACATTTTCAAGTGGGGCCGGCCTTGTATTACCCCATGGAGATACAAAAAGCAGTCACGATCACAGATAGCAATCCAAAAGTCTCAAAGCTGAAATTGACGGAAACGCCTTTGTCTGATGATCCTGAACCGACCGTTGAAGAACGACTCAAAATGTGGCGAACTGGGGCGCACGCATCACAACCAAGCGGAACGGTTTTCCGGGGCCTTGGGGTAGAGACCAGGAAGGGCTACCTCGAGGATCATATGGTCAACTTCCTCGGTTTAATGTTGTGTTTACAAGCGATATCGAACTCTCGTCCACGTCAACGGCCTCTAGCATATTGGGT…
SRR11006500_NODE_10_length_638_cov_3.777184	VIE2	0	61	100	NC_027817.1	0.000108	62	74.603	NC_035108.1	1.16e-24	62	100	638	63	3.73668	-15.029	2	ACTTTCTGGGATGGTCACGAGCCCTCCTTTTTGGACTCGACTTCTCCCAATGATTTCGTGCTG
SRR11006878_NODE_24_length_313_cov_2.779661	Absent	1	0	0	NC_002657.1	3.43e-07	48	86	NC_035108.1	2.89e-17	48	100	313	49	-12.9336	15.1196	8	TTTATGAGAGAGGAAAGTCTGAGATACTACACAATTGGGAATCGTCAAT
SRR11006500_NODE_13_length_567_cov_25.210204	VIE2	0	577	97.578	NC_034204.1	6.42e-26	512	65.909	NC_035108.1	0	566	97.578	567	567	0.429513	3.9279	1	GCATGTTTTGGATGTCTAGTCGTAAACAAGGCAATGAGACTGAGTACACGATTGAGGATTTGGAAACCATGCAAGCCGAAAGTGCATTTGGCCTAAACAATACACGGCTGACAGTTTGGATGACCCAACTGACCAACGGTTATTCATGCCTCCGGCGTGGGGCGGCCCCATCTCGCGGGCGAATCACATCCCGGGTTACAAGATGCAAACTGATTTCCCTTGGCATGTCACCCCAATTCGGCTAATTTCGGGGCCTGTCCCGGGAACACACGTGAAAGTGGATCCGAAATGTGAGGGACGATCATCGGCGAATGTGGTTAGACCAGGCGAGCAAGCAAATTGGTGCTGTAAGAACTGCTCACACCCCATTCATTTCCAGGTTGGACCGGCCCTATACTA…
SRR11006500_NODE_14_length_559_cov_16.825726	VIE2	0	365	93.798	MN567479.1	2.51e-56	456	70.588	NC_035108.1	0	456	93.155	559	457	1.99407	0.56348	1	ATCTTGCTCATAGGTCGTGACTATGGAATGGTATTTTCCATTATATTGAAAGCCATACCCATAAAGTCCGACCGGCTCGCCCTCCAAATAGAAGGGAGATCCTGAAGATCCGAAGCCAAAATCTTTTGTCACGAACATTGTGGGAGTGCCATCTATGGTGATGGTGCTGGGCTCATATTTATGATATTCCACAGTGCCGTCCGGTAGACAAGCCAGGACGTCAATTTCGTTGACAAGTTCAGGCTTTGGCAGATTCCACGGTCCACCATAAGAGATGACATCTTCAGTCACACTACCAGAGTGTGGTTGAACTGCCTGCCCTCGCCAGTACACAAGACCACCACGCGTTACATGGTAGAGGGTGTGAAAAACTCCTCGTCTTACAACCCCAACACCCTG…
SRR11006600_NODE_9_length_314_cov_2.945148	Absent	1	0	0	NC_038912.1	3.44e-07	48	86	NC_035108.1	2.89e-17	48	100	314	49	-12.9276	15.1134	8	TTTATGAGAGAGGAAAGTCTGAGATACTACACAATTGGGAATCGTCAAT
SRR11006500_NODE_17_length_531_cov_26.433921	VIE2	0	530	99.435	NC_034204.1	4.6e-40	520	67.871	NC_035108.1	0	530	99.247	531	531	-0.307952	5.3335	1	TTGCAGTGCGCAGCAGCCCGAAGTGTGGCCTACCACGCTTTGACGAAACTTGGCCATCCGACTGTCTACCTGAACATGTCCAATTCCTACGATTCAGTCTTTGATGAGCTTCCGAAAACACGACGCAAGATCACACTTGGAACCGAAAGTGTGGAGATGGCCGTTTACCAGCATACGGGGGAAACCAAAGGCGATTTGGGGAAATTGCCATCCCGGTTTTTCAGTGGAGAGCTTGAGAATGAGAACCACCACGTCTTAAGGGTCATGACGGCCTCAGACTATGCGACGAGTGTGTGTGAAAAAGCGATTGCATTCCAATACGACTTTGTCGGGTTTCGACGGACTTTGTATGGATCGAACGTGCAGCTTAAGGTATCACAGACTGTCTCAAGTAATTGC…
SRR11006500_NODE_18_length_492_cov_5.110843	VIE2	0	395	97.727	MN567479.1	5.18e-20	380	66.41	NC_035108.1	0	396	97.733	492	397	1.38454	-0.460033	1	AAAATCACTACGCGTTGAGAGGATGAACTTCAGAGTTGGCTCGCGGACACTCCATGGCAACCTTTCGAACCGTTGATCCAGAAACTTTGGCCGATACACCATGCGCCCATCTGATCTGTGCACGGTGTCTTCATCAGGCAAGTCCCTTCCATTGAAGATCATGTCATGCTTCTGGTTGAAACTGTTCGCCCACTTCAAAGCCAGCCATATTGGCACATTTGGCCGCTCCATGAACCGGAAGAACCTATCTCGACTTTCGCCGATCAGACGAAAAGCTCCAGGGGGTTGTCCATAAGCATACTCTTCCTTCATTAGTGGCATGCTTAGCTGGTCTAACACCATTTGTGCTTCCAGCCAACAAACCCAGTCATATGGATCCTCCTTGGTAGCAGCGTCA
SRR11006500_NODE_1_length_4222_cov_7.138963	VIE3	2.79e-20	50	100	MN567479.1	5.99e-119	2547	63.905	NC_035108.1	0	1404	73.521	4222	2914	0.713609	6.95841	1	CCTCAGTTTGTGTTCCAATAGATACCCAAGGAAGAACATTGAGCAATGTTCGGTGTGTAGGAGCATCCATAGGGGGATCATCATTTGTGACAGCCGGATCGACGATGTCGACGCGTGTAGTAGAACCAGCCATGAGCCGAAACCTATGCACGAGAAGACAGATCCAAAGGCCGCAAAAGCCAACCACGACAGTAGCCAACAGTCAAACTTTCGCTGGCGTGGACATGTGTTGGAGATTACTTGAAGACAAAGCATGAGTCCCAGGAAGTTCACGATGTGGTCCTCGAGGTAGCCCTTCCTCACTTCCACCCCGAGACCCCGGAAAACCGAACCACGTGGTTGCAGAGCGTGAGCTTCCGTCCTCCACATTTTCAGCCTCTCATCTCCTCAACACTTGGT…
SRR11006500_NODE_20_length_449_cov_3.327957	VIE2	0	76	98.701	Absent	1	0	0	NC_035108.1	4.06e-32	76	98.701	449	77	0.0452641	4.06165	1	ATAGTATAGGGCCGGTCCAACCTGGAAATGAATGGGGTGTGAGCAGTTCTTACAGCACCAATTTGCTTGCTCGCCTG
SRR11006500_NODE_21_length_435_cov_2.692737	Absent	1	0	0	MN567479.1	2.52e-23	254	70.385	Absent	1	0	0	435	261	15.5924	-12.9708	17	GGTGGCGTCACACCGAGACGGGACCACTTTTAAATAGTTAGTGTTGTTAGAAATATTTGGCTTTTATCTGACGAGGTTCTCTGGACCGAGAATAGAAAAGGACAAGAGGTTTTCCCGACCTGGAGGTGGTCGGGTCGTTTCCCCTGTCGGGGTAGCGAAGAAGCGAACCGCGGATCTGTTGTCGGAATACTACCGGTTAGACCCACACCAAGAAAAGTGGCTGCGCAGAAGCCCTCGAATGGGGTCAGCCTCCCTGCCACT
SRR11006500_NODE_22_length_430_cov_18.983003	VIE2	0	71	100	MN567479.1	8.69e-23	203	71.078	NC_035108.1	7.69e-125	248	99.145	430	249	1.13216	2.6493	1	CAGGTGATTTCAAACGCCCGGCCACGCCAACGGCCATTGGCCTACTGGGTGTTATCCTGGTTGGCTTTTGCTGTTTTTGGATTGCCGTCGGTCTTCTCATGCGTTGGCTTTGGTTCGTGGTTGGTTCTGTTGCACGCTTCAACGTCGTCGATCCGCTTGTCCCAGATGATGATTCCTCTGTGGATGCTACTTCACGTAGGGCGTTGCTCGATGTTCTTCCTAGGGTATCTACTGGAACACAAACTGAGG
SRR11006500_NODE_23_length_425_cov_3.721264	VIE2	0	296	99.327	MN567479.1	1.77e-12	79	78.75	NC_035108.1	4.25e-148	296	99.327	425	297	1.56211	-1.05149	1	CACCAGTTTATGGACTTTGGCTGAATTGTAAACTTTGTTGGCATTGGATACCTTACGGACATCCCCCTCCGGGCCTCCCTGTTCGTGTTTCGAATGGTGCTGGGGTTGTTTCCAACACTGGGCGGAATGCGCTCTCTGGAAAAAAACAGCAGCAACAGGTTTGGGGGTGAAGTGGAAGAACATGTTAAATGAAATGTCCTAAGTTCGATTCCAATCCTACAAATCCCGAGGCGTGAACGAAACTCCCCGAGGTGACTATGTGTCTCGTGGGGGATTGAAAATGGACGAAATCATCAG
SRR11006512_NODE_12_length_316_cov_2.937238	Absent	1	0	0	NC_002657.1	3.47e-07	48	86	NC_035108.1	2.89e-17	48	100	316	49	-12.9222	15.1288	8	TTTATGAGAGAGGAAAGTCTGAGATACTACACAATTGGGAATCGTCAAT
SRR11006500_NODE_25_length_416_cov_3.840708	VIE2	0	105	99.057	MN567479.1	6.89e-05	52	77.358	NC_035108.1	4.9e-46	105	98.864	416	106	1.2023	2.55908	1	GTGCAACAGAACCAACCACGAACCAAAGGCAACGCATGAGAAGACCGACGGCAATCCAAAAACAGCAAAAGCCAACCAGGATAACACCCAGTAGGCCAATGGCCGT
SRR11006500_NODE_26_length_411_cov_29.170659	VIE2	0	65	100	MN567479.1	3.09e-09	173	67.241	NC_035108.1	6.46e-159	321	95.122	411	322	-0.179871	1.95267	1	CGAACCAAAGCCAACGCATGAGAAAACCGACGGCAATCCAAAAACAGCAAAAGCCAACCAGGATAACACCTAGTAGGCCAATGGCCGTTAGCGTGGCCGGGCGTTTGAAATCACCTGGAGACACAGCATTAAACCTAGGAAGTTCACGATGTGGTCCTCGAGGTAGCCCTTCCTCACCTCCACCCCGAGGCCGCGGAAAACCGCTCCACTCGGCTGCGAGGCATGCGCCTCCGTCCTCCACATCCTGCTTAGCTGGTCTAACACCATTTGTGCTTCCAGCCAACAAACCCAGTCATATGGATCCTCCTTGGTAGCAGCGTCA
SRR11006500_NODE_27_length_411_cov_27.970060	VIE2	0	63	100	MN567479.1	1.95e-43	328	71.429	NC_035108.1	9.24e-170	331	92.47	411	332	1.41541	1.01018	1	AGAACATTCATCGATTGGCACCCTGGCAAGGGAAAGACACGGAAATACATTGTTGAAGAGACACTGAAAAACGTGGAGCTCAAGCGGCGCACCCTTATTTTGACCCCCACCCGAGTTGTTATGGAGGAAGTAAGAAAGGCCTTCGGTGAAACGGAATTCAAGATAGGAACAAATGTTGCCTACTGCAAGAACAATGCTGTGACGATCGCCTGCCATGCAACGTTTATGGATTTTGTTAAGAGTAGAGGTGTTGGCCAAATTAAGGTCCACACCATCATGATGGACGAATGCCACTTTTTGGACCCGATGTCAATAGCGGCCCGGGGAGTGAT
SRR11006676_NODE_13_length_316_cov_2.753138	Absent	1	0	0	NC_038912.1	3.47e-07	48	86	NC_035108.1	2.89e-17	48	100	316	49	-12.9076	15.0608	8	ATTGACGATTCCCAATTGTGTAGTATCTCAGACTTTCCTCTCTCATAAA
SRR11006500_NODE_2_length_1982_cov_9.582677	VIE2	0	1298	99.076	NC_000943.1	1.89e-07	105	75.676	NC_035108.1	0	1303	99.08	1982	1304	5.18745	-13.87	2	TGCCAGGGACGTGTACATGACACTTGGCTCACTCATAGGTCGCATGCGCTCAACTGGCGAGCCAATCATAAACGACACTCCGAAGGTCCGAACAGGGACACGGGCTGACCCCCAAACGAAAATCAAGGATATGGATCCTAGCATGACCCAAACCAGGGTTAATAAACTCCGGGATGAAAATCTAAGCACTTGGTTTTTTGACAAGAACAACCCCTACCAGACTTTTAAGTACCATGGTTCGTACGTGACAGATGACGTCAAAGTTGGTGGTCAAACTGTCAACCCTCTTGTCCGGAAGATTATGTGGCCTTGGGAAGCCGTTGGAGGAGTAACAAACTTCATGATGACCGACATCTCAACGTACTCCCAACAAAAGGTTCTCCGGGAGAAGGTAGACAC…
SRR11006500_NODE_30_length_386_cov_5.148867	VIE2	0	123	100	MN567479.1	2.89e-09	98	72.727	NC_035108.1	2.19e-72	165	94.578	386	166	-0.391675	5.67163	1	ATGTTCAGGTAGACAGTCGGATGGCCAAGTTTCGTCAAAGCGTGGTAGGCCACACTTCGGGCTGCTGCGCACTGCAACTTGTCTTCGCTCACAATACACTCTTTTGTAGTCTCTTTGAACATCTCAAAGAGGTATTTCGTGATTAGGTCGTACGAGGCTAGTCTAC
SRR11006500_NODE_31_length_383_cov_5.630719	VIE2	0	63	100	NC_034017.1	1.3e-13	58	86.441	NC_035108.1	4.06e-32	76	98.701	383	77	0.712363	1.23056	1	CAAATTAAGGTCCACACCATCATGATGGACGAATGCCACTTTTTGGACCCGATGTCAATAGCGGCCCGGGGAGTGAT
SRR11006500_NODE_34_length_358_cov_4.355872	VIE2	0	136	99.27	NC_027817.1	4.23e-13	79	80	NC_035108.1	1.02e-62	136	98.54	358	137	-0.278251	4.62436	1	TGAGAACCACCACGTCTTAAGGGTCATGACGGCCTCAGACTATGCGACGAGTGTGTGTGGAAAAGCGATTGCATTCCAATACGACTTTGTCGGGTTTCGACGGACTTTGTATGGATCGAACGTGCAGCTTAAGGTAT
SRR11006500_NODE_36_length_323_cov_6.426829	VIE2	0	322	97.833	MN567479.1	7.8e-41	304	72.222	NC_035108.1	4.09e-155	322	97.753	323	323	4.59485	-14.6966	2	TCAATTGGTATATTTTTCCGGATTTTCCCGGTTTCATTTAGGTAGGTCAACGACTTTGCGAAATTGGTGTCGTTTGTTACCACGACCACGTCATCTCCAGCGATCACCATTCCCTCCAGTTTTTCGACCATGTTCCGCGAGAGCCATTTGTCGATCGCCACTGGTTCAGCTTCGAGTAGCTCTTCACTTTCAAGGGTTCGGCCAATCTGAGCCTTTCCATTGGTGATTGTGTTCGAGGCATATGTTACCACCTGCCCCGAGCCTCGCTGATCCGATCGGGAAACCACATCCATGACCGTTCCACTCCCGAATTTAGAATGGGT
SRR11006500_NODE_38_length_315_cov_5.394958	VIE1	0	135	97.794	NC_035187.1	1.06e-32	298	70.432	NC_035107.1	9.03e-62	140	97.872	315	304	19.1662	22.2636	3	CATGTGTTCCGATTATGCTACCACATTCTTGATCTTGTTTCTTGTGGAGATAGGGGAGATCCTCCCACTTTTCGACCCATTCTTTATGTTTCATCCATGGGTTGTCTTGGATCCATACGCGATTCCATACAGTGAGCATGTCCTCTGTTGTCATCCATTCACAGGTTTTATTGGATGGACCACGACGTTCGGCCTTCAGGGAACCATTCCACAGGAACACTAGAAGAGATGGCCGCGAATCCTAACCTCAAGTCTCTTCAGTGGAAGAAGTACAAAGCCCACATCTGGCTGTATGCTTTGGCTA
SRR11006500_NODE_3_length_1386_cov_5.998472	VIE2	0	452	100	NC_034017.1	7.27e-68	599	72.068	NC_035108.1	0	463	95.376	1386	610	4.24886	-15.1646	2	TCGAAAGTGATCTAAACCCTGTTCCACACATCAAGCATGTTTTCCGTGGTCATCCACTCGTATTGCTGGTGGATGGACCTCCCCTCTGGGACCCAATCTGTTGGAACGGATGCATGTATGGCTGCGTACCCCACCCGCAGATCACGCCGATGGAAAAAGTACAGAGCCCACATTTGTCCGTGGGCTTTTGACAGACAAGCACTTTCTGGGATGGTCACGAGCCCTCCTTTTTGGACTCGACTTCTCCCAATGATTTCGTGCTCGTGGCGGCATGGAACGATTATTTTCCTTCCATCTTTGAGATGGAGTGGATGGAAGTGATGGGAGCAAAACTCAACGCGCTCCCAGATCGTCTCCACAAGTGAAAACGAGTCAATTGGTATATTTTTCCGGATTTTC…
SRR11006500_NODE_40_length_292_cov_3.069767	VIE2	0	113	100	NC_034017.1	1.76e-10	113	73.043	NC_035108.1	4.86e-53	115	100	292	116	1.1743	-0.739471	1	CAGCGAAGCTATGGGGACCTGGATCTATTGAAGTGGGTCATAGTAATCTTTCTCATTCTAGCCGGAATTTTTGCCTGGGAACAACGATCATTTCCCAATATAGCATCTGACATATC
SRR11006500_NODE_41_length_254_cov_6.316384	Absent	1	0	0	MN567479.1	6.46e-09	72	76.712	NC_035108.1	5.54e-30	72	97.26	254	73	2.06485	2.5922	1	TCTGTGGATGCTACTTCACGTAGGGCGTTGCTCGATGTTCTTCCTAGGGTATCTACTGGAACACAAACTGAGG
SRR11006794_NODE_41_length_150_cov_28.876712	VIE2	0	91	100	Absent	1	0	0	NC_035108.1	3.76e-40	91	98.913	150	92	4.29512	3.52828	4	TTGGCTTTGGTTCGTGGTTGGTTCTGTTGCACGCTTCAACGTCGTCGATCCGCTTGTCCCAGATGATGATTCCTCTGCGGATGCTACTTCAC
SRR11006794_NODE_42_length_137_cov_14.466667	VIE4	4.86e-26	66	98.507	Absent	1	0	0	NC_035109.1	1.22e-54	121	99.18	137	122	4.22334	3.56513	4	GCGATAGCTTTCCCACAGACGCTCGTTACATGGTCTGATGCCGTCATGACTCGTAGCACCCGATGATTTTCGTTCTCAAGTTCTCCGTTAAAGAACCGAGATGGCAGTCTTCCCAAATCTCC
SRR11006786_NODE_20_length_316_cov_3.062762	Absent	1	0	0	NC_002657.1	3.47e-07	48	86	NC_035108.1	2.89e-17	48	100	316	49	-12.9234	15.1425	8	TTTATGAGAGAGGAAAGTCTGAGATACTACACAATTGGGAATCGTCAAT
SRR11006500_NODE_46_length_205_cov_5.937500	VIE2	0	132	98.496	Absent	1	0	0	NC_035108.1	7.9e-33	78	100	205	145	1.24349	1.74756	1	TGTTATCCTGGTTGGCTTTTGCTGTTTTTGGATTGCCGTCGGTCTTCTCATGCGTTGGCTTTGGTTCGTGCAAGAACAATGCTGTGACGATCGCCTGCCATGCAACGTTTATGGATTTTGTTAAGAGTAGAGGTGTTGGCCAAAT
SRR11006500_NODE_47_length_190_cov_17.097345	VIE2	0	111	100	NC_034017.1	0.00036	108	67.89	NC_035108.1	6.01e-93	189	98.261	190	190	1.23964	5.06834	1	TTTCACGTGTGTTCCCGGGACAGGCCCCGAAATTAGCCGAATTGGGGTGACATGCCAAGGGAAATCAGTTTGCATCTGTCAGCCGTGTATTGTTTAGGCCAAATGCACTTTCTGGCTTGCATGGTTTCCAAATCCTCAATCGTGTACTCAGTCTCATTGCCTTGTTTACGACTAGACATCCAAAACATGC
SRR11006500_NODE_48_length_162_cov_18.176471	VIE2	0	74	100	MN567479.1	1.46e-14	69	82.857	NC_035108.1	4.75e-31	74	100	162	75	1.95771	0.386569	1	CACGTTTTTCAGTGTCTCTTCAACAATGTATTTCCGTGTCTTTCCCTTGCCAGGGTGCCAATCGATGAATGTTCT
SRR11006500_NODE_49_length_161_cov_17.857143	VIE2	0	91	100	Absent	1	0	0	NC_035108.1	3.76e-40	91	98.913	161	92	1.71642	2.77745	1	TTGGCTTTGGTTCGTGGTTGGTTCTGTTGCACGCTTCAACGTCGTCGATCCGCTTGTCCCAGATGATGATTCCTCTGCGGATGCTACTTCAC
SRR11006500_NODE_4_length_1367_cov_96.203876	VIE4	0	626	99.362	NC_034204.1	2.34e-61	777	67.754	NC_035108.1	0	1147	73.42	1367	1240	1.44072	9.53179	1	GGAGATGGCTGTGTTTCAACACACTGGTGAGACCCGGGGAGATTTGGGAAGACTGCCATCTCGGTTCTTTAACGGAGAACTTGAGAACGAAAATCATCGTGTGCTACGAGTCATGACGGCATCAGACCATGTAACGAGCGTCTGTGGGAAAGCTATCGCTTTCCAATATGACTTCGTGGGATTCCGTCGAACGCTGTACGGGTCAAATGTACAGTTAAAAGTGTCGCAGACCGTTTCGAGCAGTTGTCCCACTTATCTCGCTGGACTCGCCGTGAAAAATGATAGGACCTTCTTCACTGATGGAATGTTCTGGATGTCCAGCCGCAAGCAAGGGAACGAGACAGAATACACAATTGAGGAACTCGAGACGCACCAAGCGAGGAAATGCATCTGGCCAAA…
SRR11006500_NODE_50_length_157_cov_10.887500	VIE2	0	156	98.726	Absent	1	0	0	NC_035108.1	2.55e-27	67	100	157	68	2.35612	1.8892	1	TGTTATCCTGGTTGGCTTTTGCTGTTTTTGGATTGCCGTCGGTCTTCTCATGCGTTGGCTTTGGTTCG
SRR11006500_NODE_51_length_156_cov_31.708861	VIE2	0	109	98.182	MN567479.1	6.77e-06	68	73.913	NC_035108.1	1.37e-74	155	96.748	156	156	0.2791	2.87157	1	AGGATGTGGAGGACGGAGGCGCATGCCTCGCAGCCGAGTGGAGCGGTTTTCCGCGGCCTCGCGGTGGAGGTGAGGAAGGGCTACCTCGAGGATCACATCGTGAACTTCCTAGGTTTAATGCTGTGTCTCCAGGTGATTTCAAACGCCCGGCCACGC
SRR11006500_NODE_52_length_155_cov_33.653846	VIE2	0	154	100	NC_034017.1	1.06e-09	50	84.314	NC_035108.1	4.74e-74	154	97.419	155	155	-0.0315607	2.3292	1	AAAACAGCAAAAGCCAACCAGGATAACACCCAGTAGGCCAATGGCCGTTGGCGTGGCCGGGCGTTTGAAATCACCTGCAGACACAGCATTAAACCTAGGAAGTTCACGATGTGGTCCTCGAGGTAGCCCTTCCTCACCTCCACCCCGAGGCCGCG
SRR11006500_NODE_53_length_155_cov_7.307692	VIE2	0	154	98.71	NC_034017.1	3.71e-09	49	84	NC_035108.1	2.45e-71	154	96.629	155	155	-0.090128	2.37324	1	GGGGTGGAGGTGAGGAAGGGCTACCTCGAGGACCACATCGTGAACTTCCTAGGTTTAATGCTGTGTCTCCAGGTGATCTCAAACGCCCGGCCACGCCAACGGCCATTGGCCTACTGGGTGTTATCCTGGTTGGCTTTTGCTGTTTTTGGATTGCC
SRR11006500_NODE_54_length_155_cov_3.730769	VIE2	0	85	98.837	MN567479.1	7.17e-12	139	70	NC_035108.1	3e-63	139	98.571	155	140	1.79599	2.62043	1	TTGGTTCGTGGTTGGTTCTGTTGCACGCTTCAACGTCGTCGATCCGCTTGTCCCAGATGATGATTCCTCTGTGGATGTTACTTCACGTAGGGCATTGCTCGATGTTCTTCCTAGGGTATCTACTGGAACACAAACTGAGG
SRR11006500_NODE_55_length_154_cov_60.792208	VIE4	5.19e-31	71	100	NC_027817.1	2.33e-05	22	100	NC_035109.1	1.89e-29	71	98.611	154	72	0.927364	9.64513	1	CTCGAGTTCCTCGATTGTGTATTCTGTCTCGTTCCCTTGCTTGCGGCTGGACATCCAGAACATTCCATCAGT
SRR11006500_NODE_56_length_153_cov_18.763158	VIE4	8.78e-42	187	75.532	NC_027817.1	3e-10	74	77.333	NC_035109.1	2.41e-71	152	76.768	153	153	2.23047	9.65449	1	ATTTTTCACGGCGAGTCCAGCGAGATAAGTGGGACAATTGCTCGAAACGGTCTGCGACACTTTTAACTGTACATTTGCGATAGCTTTCCCACAGACGCTCGTTACATGGTCTGATGCCGTCATGACTCGTAGCACCCGATGATTTTCGTTCTC
SRR11006500_NODE_57_length_153_cov_3.750000	VIE2	0	173	86.782	Absent	1	0	0	NC_035108.1	7.39e-59	152	86.782	153	153	0.622793	4.4847	1	TCGGCTAATTTCGGGGCCTGTCCCGGGAACACACGTGAAAGTGGATCCGAAATGTGAGGGACGATCATCGGCGAATGCAAATTGGTGCTGTAAGAACTGCTCACACCCCATTAATTTCCAGGTTGGACCGGCCCTATACTATCCAATGGAGAT
SRR11006500_NODE_58_length_150_cov_24.246575	VIE4	0	122	100	NC_027817.1	1.42e-20	85	83.721	NC_035109.1	2.36e-71	149	99.333	150	150	1.1897	9.68806	1	CTCGAGTTCCTCGATTGTGTATTCTGTCTCGTTCCCTTGCTTGCGGCTGGACATCCAGAACATTCCATCAGTGAAGATGGTCCTATCATTTTTCACGGCGAGTCCAGCGAGATAAGTGGGACAATTGCTCGAAACGGTCTGCGACACTTT
SRR11006500_NODE_59_length_137_cov_84.833333	VIE4	4.86e-26	66	98.507	Absent	1	0	0	NC_035109.1	1.22e-54	121	99.18	137	122	1.70413	9.86798	1	GCGATAGCTTTCCCACAGACGCTCGTTACATGGTCTGATGCCGTCATGACTCGTAGCACCCGATGATTTTCGTTCTCAAGTTCTCCGTTAAAGAACCGAGATGGCAGTCTTCCCAAATCTCC
SRR11006500_NODE_5_length_1056_cov_6.024515	VIE2	0	216	99.078	MN567479.1	1.21e-63	541	70.018	NC_035108.1	0	542	99.079	1056	543	1.66478	-0.970102	1	ATAGTACATTTCAGCTGTTGAGTTTCTGCTTGTGGACAGTCGAACCAACCGCCCACTGTAGGTATGTTGCAGAGTTTCAAGCTTCCGCATCACCTCCACCGGATATGGGCATAGGACCTTAAAACAGAACTGGGCCTCCGGATTGGTCTTCAACCACCTCTCGAGAACATCAAGGACGACCAGCGTTCTGGTTTTTTCCTTCCGGAAATCAGGATCACTCTCCTCGATGTCACAAAGGACAGTTTCACACAGAGTTGGTTCAAGCTTGAAGACATTTGTCCGACTCTTTAGGGTGACTAGGTTGTAACCATACGTTATGAACTTTTGGGATTCTTCACGTTCTACTCCCCCAAGGGTGTACCCTGCCACGCGCATAACTCGTTCTTCCATCACTGCCCT…
SRR11006500_NODE_60_length_137_cov_61.366667	VIE4	0	136	100	NC_027817.1	2.05e-05	22	100	NC_035109.1	2.4e-64	136	99.27	137	137	1.19551	8.76961	1	GTAGGGTCGTTTAGGCTATCGGCCGTGTACTGCTTTGGCCAGATGCATTTCCTCGCTTGGTGCGTCTCGAGTTCCTCGATTGTGTATTCTGTCTCGTTCCCTTGCTTGCGGCTGGACATCCAGAACATTCCATCAGT
SRR11006500_NODE_61_length_136_cov_5.355932	VIE2	0	135	98.529	MN567479.1	2.03e-05	52	77.358	NC_035108.1	8.3e-64	135	98.113	136	136	0.431589	2.18318	1	AACGCATGAGAAGACCGACGGCAATCCAAAAACAGCAAAAGCCAACCAGGATAACACCCAGTAGGCCAATGGCCGTTAGCGTGGCCGGGCGTTTGAAATCACCTGGAGACACAGCATTAAACCTAGGAAGTTCACG
SRR11006500_NODE_62_length_132_cov_22.909091	VIE4	1.49e-31	72	100	NC_027817.1	5.61e-06	23	100	NC_035109.1	5.54e-30	72	98.63	132	73	0.85114	9.70672	1	CTCGAGTTCCTCGATTGTGTATTCTGTCTCGTTCCCTTGCTTGCGGCTGGACATCCAGAACATTCCATCAGTG
SRR11006500_NODE_64_length_131_cov_45.407407	VIE4	0	130	99.237	NC_034204.1	4.88e-13	124	72	NC_035109.1	1.74e-59	130	97.71	131	131	0.800978	8.7126	1	TTCACACTTTGGGTCAACCTTGACGTGGGTTCCGGGCACCGGACCGGGGATGAGGCGAATTGGAGACACATGCCACGGAAAATCCGTTTGCATTTTGTATCCTGGTATGTGGTTAGCCCTAGAAATGGGCC
SRR11006500_NODE_65_length_131_cov_43.796296	VIE4	0	130	99.237	NC_034204.1	0.003	28	86.207	NC_035109.1	4.1e-61	130	98.734	131	131	0.763627	8.97496	1	TCATCCCCGGTCCGGTGCCCGGAACCCACGTCAAGGTTGACCCAAAGTGTGAAAGACGTTCAGCTGCGTCTGTGGTAAAACCCGGTGAGCAATCCAATTGGTGTTGCGAAAATTGTTCCCACCCAATACAT
SRR11006500_NODE_66_length_130_cov_29.264151	VIE4	0	129	99.231	NC_027817.1	9.96e-22	127	76.562	NC_035109.1	6.02e-59	129	98.837	130	130	2.02096	9.3354	1	TTTCCAATATGACTTCGTGGGATTCCGTCGAACGCTGTACGGGTCAAATGTACAGTTAAAAGTGTCGCAGACCGTTTTGAGCAATTGTCCCACTTATCTCGCTGGACTCGCCGTGAAAAATGATAGGACC
SRR11006500_NODE_67_length_127_cov_21.840000	VIE2	3.46e-57	126	98.425	Absent	1	0	0	NC_035108.1	5.84e-59	126	97.222	127	127	0.155838	2.1314	1	AAAACAGCAAAAGCCAACCAGGATAACACCCAGTAGGCCAATGGCCGTTGGCGTGGCCGGGCGTTTGAAATCACCTGGAGACACAGCATTAAACCTAGGAAGTTCACGATGTGATCCTCGAGGTAGC
SRR11006500_NODE_68_length_118_cov_6.219512	VIE2	0	117	98.305	MN567479.1	0.000209	115	67.241	NC_035108.1	1.73e-52	117	98.305	118	118	0.588768	4.21394	1	AGGGACGATCATCGGCGAATGTGGTTAGACCAGGCGAGCAAGCAAATTGGTGCTGTAAGAACTGCTCACACCCCATTAATTTCCAGGTTGGACCGGCCCTATACTATCCAATGGAGAT
SRR11006500_NODE_69_length_117_cov_71.275000	VIE4	0	116	99.145	NC_027817.1	5.54e-18	73	85.135	NC_035109.1	5.98e-52	116	99.145	117	117	1.2881	9.45796	1	ATTGTGTATTCTGTCTCGTTCCCTTGCTTGCGGCTGGACATCCAGAACATTCCATCAGTAAAGATGGTCCTATCATTTTTCACGGCGAGTCCAGCGAGATAAGTGGGACAATTGCTC
SRR11006500_NODE_6_length_990_cov_5.943045	VIE1	0	135	97.059	NC_035187.1	1.58e-36	321	70.679	NC_035107.1	1.44e-59	138	97.122	990	325	19.1143	22.2753	3	AAGCGATATCAGACAGCGCGTGTCTAGCCAAAGCATACAGCCAGATGTGGGCTTTGTACTTCTTCCACTGAAGAGACTTGAGGTTAGGATTCGCGGCCATCGCTTCTAGTGTTCCTGTGGAATGGTTCCCTGAAGGCCGAACGTCGTGGTCCATCCATCAAAACTGTGAATGGATGACAACAGAGGACATGCTCACTGTATGGAATCGCGTTTGGATCCAAGACAACCCATGGATGAAACATAAAAAATGGGTCGAAAAGAGGGAGGATCTCCCCTATCTCCACAAGAAACAAGATCAAGAATGTGGTAGCATAATCGGAACACA
SRR11006500_NODE_70_length_115_cov_135.605263	VIE4	1.81e-11	35	100	NC_027817.1	5.43e-18	113	76.316	NC_035109.1	1.68e-52	114	100	115	115	2.12932	9.17837	1	ATATGACTTCGTGGGATTCCGTCGAACGCTGTACGGGTCAAATGTACAGTTAAAAGTGTCGCAGACCGTTTCGAGCAATTGTCCCACTTATCTCGCTGGACTCGCCGTGAAAAAT
SRR11006500_NODE_71_length_114_cov_13.783784	VIE2	1.57e-42	124	89.6	NC_012932.1	0.002	18	100	NC_035108.1	2.46e-50	113	89.6	114	114	0.804078	3.97955	1	GCAAATTGGTGCTGTAAGAACTGCTCACACCCCATTAATTTCCAGGTTGGACCGGCCCTATACTATCCAATGGAGATTCAGAAAGCTGGATAGCAACCCAAAGGTGTCTAAAAT
SRR11006500_NODE_72_length_102_cov_85.760000	VIE4	0	101	99.02	NC_027817.1	2.59e-21	101	80.392	NC_035109.1	6.9e-44	101	99.02	102	102	1.16136	9.68383	1	TCCAGAACATTCCATCAGTGAAGAAGGTCCTATCATTTTTCACGGCGAGTCCAGCGAGATAAGTGGGACAATTGCTCGAAACGGTCTGCGACACTTTTAACT
SRR11006500_NODE_73_length_102_cov_25.960000	VIE4	0	101	98.039	NC_027817.1	1.1e-19	101	79.412	NC_035109.1	8.41e-43	101	98.039	102	102	1.21569	9.49021	1	AGTTAAAAGTGTCGCAGACCGTTTTGAGCAATTGTCCCACTTATCTCGCTGGACTCGCCGTGAAAAATGATAGGACCTTCTTCACTGATGGAATGTTCTGGA
SRR11006500_NODE_74_length_102_cov_2.520000	VIE4	5.92e-44	101	98.039	NC_027817.1	1.34e-18	101	78.431	NC_035109.1	8.41e-43	101	98.039	102	102	1.70875	9.06319	1	TCCAGAACATTCCATCAGTAAAGATGGTCCTATCATTTTTCACGGCGAGTCCAGCGAGATAAGTGGGACAATTGCTCAAAACGGTCTGCGACACTTTTAACT
SRR11006500_NODE_75_length_101_cov_44.708333	VIE4	0	72	100	NC_034204.1	0.000173	70	71.831	NC_035109.1	5.59e-45	100	99.01	101	101	1.52368	8.37825	1	CGTGGCATGTGTCTCCAATTCGCCTCATCCCCGGTCCGGTGCCCGGAACCCACGTCAAGGTTGACCCAAAGTGTGAAGGACGTTCAGCTGCGTCTGTGGTA
SRR11006500_NODE_76_length_101_cov_39.083333	VIE4	1.69e-44	100	99.01	NC_034204.1	0.000173	70	71.831	NC_035109.1	2.38e-43	100	98.02	101	101	0.544135	8.98565	1	TACCACAGACGCAGCTGAACGTCTTTCACACTTTGGGTCAACCTTGACGTGGGTTCCGGGCACCGGACCGGGGATGAAGCGAATTGGAGACACATGCCACG
SRR11006500_NODE_77_length_101_cov_2.541667	VIE4	0	100	99.01	NC_034204.1	0.000173	70	71.831	NC_035109.1	5.59e-45	100	98.02	101	101	0.69585	8.44413	1	TACCACAGACGCAGCTGAACGTCTTTCACACTTTGGGTCAACCTTGACGTGGGTTCCGGGCACCGGACCGGGGATGAGGCGAATTGGAGACACATGCCACG
[truncated: 21,571 more rows]
